# Supplementary material for: Origin and Evolution of Flavin-Based Electron Bifurcating Enzymes
Source: Front Microbiol. 2018 Aug 3;9:1762. doi: 10.3389/fmicb.2018.01762 (PMC6085437; doi:10.3389/fmicb.2018.01762)
Supplement: Supplementary file 1 [file Table_1.XLSX]

## Sheet: Sheet1
Supplementary Table 1: Taxonomic distribution of homologs of putative bifurcating enzymes (see Table 1) in 4,588 complete archaeal, bacterial, and eukaryal genomes. The total number of genomes for each phylum is indicated along with the number of genomes within that phylum that code for specific bifurcating homologs. The last column titled ‘Total unique’ represents the total number of unique geno…
Domain	Phylum	Total genome	Hyd	Mvh	Fix	Ldh	Car	Bcd	Hyl	Hyt	Fdh	Nfn	Hdr2	Met	Total unique
ARCHAEAL	Crenarchaeota	60	0	0	36	0	0	0	0	0	0	5	5	0	42
	Thaumarchaeota	11	0	0	0	0	0	0	0	0	0	0	0	0	0
	Candidatus Korarchaeota	1	0	1	0	0	0	0	0	0	0	1	0	0	1
	Nanoarchaeota	2	0	0	0	0	0	0	0	0	0	0	0	0	0
	Euryarchaeota	156	0	35	8	0	0	0	0	0	40	66	66	1	126
BACTERIAL	Acidobacteria	8	0	0	0	0	0	0	0	0	0	1	0	0	1
	Actinobacteria	495	0	0	0	0	0	0	0	0	0	7	1	0	8
	Aquificae	16	0	1	0	0	0	0	0	0	0	2	11	0	12
	Armatimonadetes	1	0	0	0	0	0	0	0	0	0	0	0	0	0
	Bacteroidetes	169	9	0	0	0	0	12	0	0	0	44	6	0	44
	Caldiserica	1	0	0	0	0	0	0	0	0	0	1	0	0	1
	Candidate division NC10	1	0	0	0	0	0	0	0	0	0	1	0	0	1
	Candidate divison Saccharibacteria	4	0	0	0	0	0	0	0	0	0	0	0	0	0
	Chlamydiae	89	0	0	0	0	0	0	0	0	0	0	0	0	0
	Chlorobi	11	0	0	0	0	0	0	0	0	0	9	3	0	9
	Chloroflexi	25	0	2	2	0	0	0	0	0	0	16	1	0	18
	Chrysiogenetes	1	0	0	0	0	0	0	0	0	0	1	0	0	1
	Cloacimonetes	1	1	0	0	0	0	0	0	0	0	0	0	0	1
	Cyanobacteria	87	0	0	0	0	0	0	0	0	0	0	0	0	0
	Deferribacteres	4	0	0	0	0	0	0	0	0	0	1	0	0	1
	Deinococcus-Thermus	22	0	0	0	0	0	0	0	0	0	0	0	0	0
	Dictyoglomi	2	1	0	0	0	0	0	0	0	0	1	0	0	1
	Elusimicrobia	3	3	0	0	0	0	0	0	0	0	3	0	0	3
	Fibrobacteres	3	0	0	0	0	0	0	0	0	0	1	0	0	1
	Firmicutes	1014	110	4	33	55	22	56	11	5	0	138	25	12	184
	Fusobacteria	19	2	0	0	1	0	15	0	0	0	3	1	0	17
	Gemmatimonadetes	1	0	0	0	0	0	0	0	0	0	0	0	0	0
	Ignavibacteriae	2	2	0	0	0	0	0	0	0	0	0	0	0	2
	Nitrospirae	8	0	0	0	0	0	0	0	0	0	0	0	0	0
	Planctomycetes	7	0	0	0	0	0	0	0	0	0	1	0	0	1
	Proteobacteria	2103	6	4	85	0	0	0	0	0	2	53	44	8	147
	Spirochaetes	64	14	0	0	3	0	6	0	0	0	14	1	0	22
	Synergistetes	4	1	0	0	1	0	0	0	0	0	2	0	0	3
	Tenericutes	142	1	0	0	1	0	2	0	0	0	1	0	0	2
	Thermodesulfobacteria	4	0	1	1	0	0	0	0	0	0	0	1	1	3
	Thermotogae	25	22	0	12	6	1	4	0	0	0	24	0	0	25
	Verrucomicrobia	7	2	1	1	0	0	0	0	0	0	1	0	0	3
EUKARYAL	Apicomplexa	1	0	0	0	0	0	0	0	0	0	0	0	0	0
	Arthropoda	2	0	0	0	0	0	0	0	0	0	0	0	0	0
	Ascomycota	10	0	0	0	0	0	0	0	0	0	0	0	0	0
	Chlorophyta	2	0	0	0	0	0	0	0	0	0	0	0	0	0
Total		4588	174	49	178	67	23	95	11	5	42	397	165	22	680

## Sheet: Sheet2
NCBI Genome ID	Organism	Domain	Phylum	Class	Order
GCA_000025725.1	Denitrovibrio acetiphilus DSM 12809	BACTERIAL	Deferribacteres	Deferribacteres	Deferribacterales
GCA_000013365.1	Rhodopseudomonas palustris HaA2	BACTERIAL	Proteobacteria	Alphaproteobacteria	Rhizobiales
GCA_001262015.1	Prevotella fusca JCM 17724	BACTERIAL	Bacteroidetes	Bacteroidia	Bacteroidales
GCA_000813245.1	Thermofilum carboxyditrophus 1505	ARCHAEAL	Crenarchaeota	Thermoprotei	Thermoproteales
GCA_000204925.1	Metallosphaera cuprina Ar-4	ARCHAEAL	Crenarchaeota	Thermoprotei	Sulfolobales
GCA_000022325.1	Caldicellulosiruptor bescii DSM 6725	BACTERIAL	Firmicutes	Clostridia	Thermoanaerobacterales
GCA_000007625.1	Clostridium tetani E88	BACTERIAL	Firmicutes	Clostridia	Clostridiales
GCA_000270305.1	Clostridium sp. SY8519	BACTERIAL	Firmicutes	Clostridia	Clostridiales
GCA_001548195.1	Prevotella intermedia	BACTERIAL	Bacteroidetes	Bacteroidia	Bacteroidales
GCA_001455105.1	Fusobacterium hwasookii ChDC F300	BACTERIAL	Fusobacteria	Fusobacteriia	Fusobacteriales
GCA_000012285.1	Sulfolobus acidocaldarius DSM 639	ARCHAEAL	Crenarchaeota	Thermoprotei	Sulfolobales
GCA_000380335.1	Azotobacter vinelandii CA	BACTERIAL	Proteobacteria	Gammaproteobacteria	Pseudomonadales
GCA_000279145.1	Melioribacter roseus P3M-2	BACTERIAL	Ignavibacteriae	Ignavibacteria	Ignavibacteriales
GCA_000191585.1	Methanobacterium lacus	ARCHAEAL	Euryarchaeota	Methanobacteria	Methanobacteriales
GCA_000012585.1	Chlorobium chlorochromatii CaD3	BACTERIAL	Chlorobi	Chlorobia	Chlorobiales
GCA_000147795.3	Sinorhizobium meliloti AK83	BACTERIAL	Proteobacteria	Alphaproteobacteria	Rhizobiales
GCA_001314975.1	Bacteroides thetaiotaomicron	BACTERIAL	Bacteroidetes	Bacteroidia	Bacteroidales
GCA_000016125.1	Methanococcus maripaludis C5	ARCHAEAL	Euryarchaeota	Methanococci	Methanococcales
GCA_000017645.1	Xanthobacter autotrophicus Py2	BACTERIAL	Proteobacteria	Alphaproteobacteria	Rhizobiales
GCA_000013385.1	Anaeromyxobacter dehalogenans 2CP-C	BACTERIAL	Proteobacteria	Deltaproteobacteria	Myxococcales
GCA_000152245.2	Eubacterium limosum KIST612	BACTERIAL	Firmicutes	Clostridia	Clostridiales
GCA_000213235.1	Tepidanaerobacter acetatoxydans Re1	BACTERIAL	Firmicutes	Clostridia	Thermoanaerobacterales
GCA_000517565.1	Desulfurella acetivorans A63	BACTERIAL	Proteobacteria	Deltaproteobacteria	Desulfurellales
GCA_000020725.1	Geobacter bemidjiensis Bem	BACTERIAL	Proteobacteria	Deltaproteobacteria	Desulfuromonadales
GCA_000725345.1	Pelosinus sp. UFO1	BACTERIAL	Firmicutes	Negativicutes	Selenomonadales
GCA_000390265.1	Thermotoga maritima MSB8	BACTERIAL	Thermotogae	Thermotogae	Thermotogales
GCA_000008645.1	Methanothermobacter thermautotrophicus str. Delta H	ARCHAEAL	Euryarchaeota	Methanobacteria	Methanobacteriales
GCA_000346065.1	Sinorhizobium meliloti 2011	BACTERIAL	Proteobacteria	Alphaproteobacteria	Rhizobiales
GCA_000024265.1	Eggerthella lenta DSM 2243	BACTERIAL	Actinobacteria	Actinobacteria	Coriobacteriales
GCA_000092405.1	Syntrophothermus lipocalidus DSM 12680	BACTERIAL	Firmicutes	Clostridia	Clostridiales
GCA_000019165.1	Heliobacterium modesticaldum Ice1	BACTERIAL	Firmicutes	Clostridia	Clostridiales
GCA_001187595.1	Anoxybacillus gonensis	BACTERIAL	Firmicutes	Bacilli	Bacillales
GCA_000018485.1	Methanococcus maripaludis C6	ARCHAEAL	Euryarchaeota	Methanococci	Methanococcales
GCA_000738045.1	Bacteroides dorei	BACTERIAL	Bacteroidetes	Bacteroidia	Bacteroidales
GCA_000266945.1	Desulfomonile tiedjei DSM 6799	BACTERIAL	Proteobacteria	Deltaproteobacteria	Syntrophobacterales
GCA_000148425.1	Thermoanaerobacter sp. X513	BACTERIAL	Firmicutes	Clostridia	Thermoanaerobacterales
GCA_000404225.1	Candidatus Methanomassiliicoccus intestinalis Issoire-Mx1	ARCHAEAL	Euryarchaeota	Thermoplasmata	Methanomassiliicoccales
GCA_000011005.1	Methanocella paludicola SANAE	ARCHAEAL	Euryarchaeota	Methanomicrobia	Methanocellales
GCA_000144695.1	Acetohalobium arabaticum DSM 5501	BACTERIAL	Firmicutes	Clostridia	Halanaerobiales
GCA_000470655.1	Halorhabdus tiamatea SARL4B	ARCHAEAL	Euryarchaeota	Halobacteria	Halobacteriales
GCA_000023185.1	Rhizobium leguminosarum bv. trifolii WSM1325	BACTERIAL	Proteobacteria	Alphaproteobacteria	Rhizobiales
GCA_001577775.1	Pyrococcus sp. NCB100	ARCHAEAL	Euryarchaeota	Thermococci	Thermococcales
GCA_001189275.1	Pyrobaculum sp. WP30	ARCHAEAL	Crenarchaeota	Thermoprotei	Thermoproteales
GCA_000969925.1	Methanosarcina thermophila CHTI-55	ARCHAEAL	Euryarchaeota	Methanomicrobia	Methanosarcinales
GCA_000010725.1	Azospirillum sp. B510	BACTERIAL	Proteobacteria	Alphaproteobacteria	Rhodospirillales
GCA_000018685.1	Lachnoclostridium phytofermentans ISDg	BACTERIAL	Firmicutes	Clostridia	Clostridiales
GCA_000217815.1	Pseudothermotoga thermarum DSM 5069	BACTERIAL	Thermotogae	Thermotogae	Thermotogales
GCA_000143985.1	Spirochaeta smaragdinae DSM 11293	BACTERIAL	Spirochaetes	Spirochaetia	Spirochaetales
GCA_000085225.1	Peptoclostridium difficile CD196	BACTERIAL	Firmicutes	Clostridia	Clostridiales
GCA_000024205.1	Desulfotomaculum acetoxidans DSM 771	BACTERIAL	Firmicutes	Clostridia	Clostridiales
GCA_000816845.1	Rhizobium gallicum bv. gallicum R602	BACTERIAL	Proteobacteria	Alphaproteobacteria	Rhizobiales
GCA_001189495.1	Eubacterium sulci ATCC 35585	BACTERIAL	Firmicutes	Clostridia	Clostridiales
GCA_000186365.1	Desulfurococcus mucosus DSM 2162	ARCHAEAL	Crenarchaeota	Thermoprotei	Desulfurococcales
GCA_001548075.1	Rhodovulum sulfidophilum	BACTERIAL	Proteobacteria	Alphaproteobacteria	Rhodobacterales
GCA_000015805.1	Pyrobaculum calidifontis JCM 11548	ARCHAEAL	Crenarchaeota	Thermoprotei	Thermoproteales
GCA_001314995.1	Bacteroides ovatus	BACTERIAL	Bacteroidetes	Bacteroidia	Bacteroidales
GCA_001038625.1	Clostridium carboxidivorans P7	BACTERIAL	Firmicutes	Clostridia	Clostridiales
GCA_000010265.1	Clostridium kluyveri NBRC 12016	BACTERIAL	Firmicutes	Clostridia	Clostridiales
GCA_000299355.1	[Clostridium] acidurici 9a	BACTERIAL	Firmicutes	Clostridia	Clostridiales
GCA_000018365.1	Thermococcus onnurineus NA1	ARCHAEAL	Euryarchaeota	Thermococci	Thermococcales
GCA_000208405.1	Selenomonas sputigena ATCC 35185	BACTERIAL	Firmicutes	Negativicutes	Selenomonadales
GCA_000626635.1	Draconibacterium orientale	BACTERIAL	Bacteroidetes	Bacteroidia	Bacteroidales
GCA_000327045.1	Thioflavicoccus mobilis 8321	BACTERIAL	Proteobacteria	Gammaproteobacteria	Chromatiales
GCA_000307585.1	Thermoanaerobacterium saccharolyticum JW/SL-YS485	BACTERIAL	Firmicutes	Clostridia	Thermoanaerobacterales
GCA_000215085.1	Desulfotomaculum ruminis DSM 2154	BACTERIAL	Firmicutes	Clostridia	Clostridiales
GCA_000734035.1	Archaeoglobus fulgidus DSM 8774	ARCHAEAL	Euryarchaeota	Archaeoglobi	Archaeoglobales
GCA_000147075.1	Spirochaeta thermophila DSM 6192	BACTERIAL	Spirochaetes	Spirochaetia	Spirochaetales
GCA_000965785.1	Bacteroides fragilis	BACTERIAL	Bacteroidetes	Bacteroidia	Bacteroidales
GCA_000007085.1	Caldanaerobacter subterraneus subsp. tengcongensis MB4	BACTERIAL	Firmicutes	Clostridia	Thermoanaerobacterales
GCA_000007345.1	Methanosarcina acetivorans C2A	ARCHAEAL	Euryarchaeota	Methanomicrobia	Methanosarcinales
GCA_000012825.1	Bacteroides vulgatus ATCC 8482	BACTERIAL	Bacteroidetes	Bacteroidia	Bacteroidales
GCA_000025885.1	Aminobacterium colombiense DSM 12261	BACTERIAL	Synergistetes	Synergistia	Synergistales
GCA_001544015.1	Limnochorda pilosa	BACTERIAL	Firmicutes	Limnochordia	Limnochordales
GCA_000242895.3	Bacillus sp. 1NLA3E	BACTERIAL	Firmicutes	Bacilli	Bacillales
GCA_001296165.1	Fusobacterium nucleatum subsp. nucleatum ChDC F316	BACTERIAL	Fusobacteria	Fusobacteriia	Fusobacteriales
GCA_000020045.1	Paraburkholderia phymatum STM815	BACTERIAL	Proteobacteria	Betaproteobacteria	Burkholderiales
GCA_000817975.1	Azotobacter chroococcum NCIMB 8003	BACTERIAL	Proteobacteria	Gammaproteobacteria	Pseudomonadales
GCA_000225345.1	Roseburia hominis A2-183	BACTERIAL	Firmicutes	Clostridia	Clostridiales
GCA_000014725.1	Syntrophomonas wolfei subsp. wolfei str. Goettingen G311	BACTERIAL	Firmicutes	Clostridia	Clostridiales
GCA_000193395.1	Prevotella denticola F0289	BACTERIAL	Bacteroidetes	Bacteroidia	Bacteroidales
GCA_000146025.1	uncultured Termite group 1 bacterium phylotype Rs-D17	BACTERIAL	Elusimicrobia	None	None
GCA_000970325.1	Methanococcoides methylutens MM1	ARCHAEAL	Euryarchaeota	Methanomicrobia	Methanosarcinales
GCA_000306765.2	Haloferax mediterranei ATCC 33500	ARCHAEAL	Euryarchaeota	Halobacteria	Haloferacales
GCA_000024665.1	Fibrobacter succinogenes subsp. succinogenes S85	BACTERIAL	Fibrobacteres	Fibrobacteria	Fibrobacterales
GCA_000019365.1	Methylobacterium sp. 4-46	BACTERIAL	Proteobacteria	Alphaproteobacteria	Rhizobiales
GCA_000164905.1	Hydrogenobacter thermophilus TK-6	BACTERIAL	Aquificae	Aquificae	Aquificales
GCA_000632475.2	Azospirillum brasilense	BACTERIAL	Proteobacteria	Alphaproteobacteria	Rhodospirillales
GCA_000283655.1	Azospirillum lipoferum 4B	BACTERIAL	Proteobacteria	Alphaproteobacteria	Rhodospirillales
GCA_000022125.1	Desulfovibrio desulfuricans subsp. desulfuricans str. ATCC 27774	BACTERIAL	Proteobacteria	Deltaproteobacteria	Desulfovibrionales
GCA_000018605.1	Petrotoga mobilis SJ95	BACTERIAL	Thermotogae	Thermotogae	Petrotogales
GCA_000008185.1	Treponema denticola ATCC 35405	BACTERIAL	Spirochaetes	Spirochaetia	Spirochaetales
GCA_000341695.1	Dehalococcoides mccartyi BTF08	BACTERIAL	Chloroflexi	Dehalococcoidia	Dehalococcoidales
GCA_000978575.1	Thermotoga maritima	BACTERIAL	Thermotogae	Thermotogae	Thermotogales
GCA_000349885.2	[Clostridium] stercorarium subsp. stercorarium DSM 8532	BACTERIAL	Firmicutes	Clostridia	Clostridiales
GCA_000755145.1	Treponema putidum	BACTERIAL	Spirochaetes	Spirochaetia	Spirochaetales
GCA_000317795.1	Caldisphaera lagunensis DSM 15908	ARCHAEAL	Crenarchaeota	Thermoprotei	Acidilobales
GCA_000017545.1	Fervidobacterium nodosum Rt17-B1	BACTERIAL	Thermotogae	Thermotogae	Thermotogales
GCA_000020625.1	Prosthecochloris aestuarii DSM 271	BACTERIAL	Chlorobi	Chlorobia	Chlorobiales
GCA_000404165.1	Methanobrevibacter sp. AbM4	ARCHAEAL	Euryarchaeota	Methanobacteria	Methanobacteriales
GCA_000969905.1	Methanosarcina vacuolata Z-761	ARCHAEAL	Euryarchaeota	Methanomicrobia	Methanosarcinales
GCA_000767745.1	Clostridium beijerinckii ATCC 35702	BACTERIAL	Firmicutes	Clostridia	Clostridiales
GCA_000967115.1	Clostridium tetani 12124569	BACTERIAL	Firmicutes	Clostridia	Clostridiales
GCA_000021645.1	Dictyoglomus turgidum DSM 6724	BACTERIAL	Dictyoglomi	Dictyoglomia	Dictyoglomales
GCA_000211255.1	Enterococcus faecalis 62	BACTERIAL	Firmicutes	Bacilli	Lactobacillales
GCA_000166695.1	Caldicellulosiruptor kristjanssonii I77R1B	BACTERIAL	Firmicutes	Clostridia	Thermoanaerobacterales
GCA_000165505.1	Ilyobacter polytropus DSM 2926	BACTERIAL	Fusobacteria	Fusobacteriia	Fusobacteriales
GCA_000830925.1	Dehalococcoides mccartyi CG1	BACTERIAL	Chloroflexi	Dehalococcoidia	Dehalococcoidales
GCA_000305935.1	Thermacetogenium phaeum DSM 12270	BACTERIAL	Firmicutes	Clostridia	Thermoanaerobacterales
GCA_000143685.1	Clostridium ljungdahlii DSM 13528	BACTERIAL	Firmicutes	Clostridia	Clostridiales
GCA_000006175.2	Methanococcus voltae A3	ARCHAEAL	Euryarchaeota	Methanococci	Methanococcales
GCA_000092845.1	Brachyspira murdochii DSM 12563	BACTERIAL	Spirochaetes	Spirochaetia	Spirochaetales
GCA_000007225.1	Pyrobaculum aerophilum str. IM2	ARCHAEAL	Crenarchaeota	Thermoprotei	Thermoproteales
GCA_000970145.1	Methanosarcina siciliae C2J	ARCHAEAL	Euryarchaeota	Methanomicrobia	Methanosarcinales
GCA_000698845.1	Rhizobium etli bv. mimosae str. IE4771	BACTERIAL	Proteobacteria	Alphaproteobacteria	Rhizobiales
GCA_000015505.1	Polaromonas naphthalenivorans CJ2	BACTERIAL	Proteobacteria	Betaproteobacteria	Burkholderiales
GCA_000816105.1	Thermococcus guaymasensis DSM 11113	ARCHAEAL	Euryarchaeota	Thermococci	Thermococcales
GCA_000380365.1	Azotobacter vinelandii CA6	BACTERIAL	Proteobacteria	Gammaproteobacteria	Pseudomonadales
GCA_001454945.1	Intestinimonas butyriciproducens	BACTERIAL	Firmicutes	Clostridia	Clostridiales
GCA_000016385.1	Pyrobaculum arsenaticum DSM 13514	ARCHAEAL	Crenarchaeota	Thermoprotei	Thermoproteales
GCA_000953215.1	[Clostridium] cellulosi	BACTERIAL	Firmicutes	Clostridia	Clostridiales
GCA_000021925.1	Desulfitobacterium hafniense DCB-2	BACTERIAL	Firmicutes	Clostridia	Clostridiales
GCA_000020465.1	Chlorobium limicola DSM 245	BACTERIAL	Chlorobi	Chlorobia	Chlorobiales
GCA_001561955.1	[Clostridium] propionicum DSM 1682	BACTERIAL	Firmicutes	Clostridia	Clostridiales
GCA_001598635.1	Enterococcus faecalis	BACTERIAL	Firmicutes	Bacilli	Lactobacillales
GCA_000013105.1	Moorella thermoacetica ATCC 39073	BACTERIAL	Firmicutes	Clostridia	Thermoanaerobacterales
GCA_000349945.1	Azoarcus sp. KH32C	BACTERIAL	Proteobacteria	Betaproteobacteria	Rhodocyclales
GCA_000330885.1	Rhizobium tropici CIAT 899	BACTERIAL	Proteobacteria	Alphaproteobacteria	Rhizobiales
GCA_000970005.1	Methanosarcina sp. WH1	ARCHAEAL	Euryarchaeota	Methanomicrobia	Methanosarcinales
GCA_001610775.1	Dehalococcoides mccartyi	BACTERIAL	Chloroflexi	Dehalococcoidia	Dehalococcoidales
GCA_000284255.1	Rubrivivax gelatinosus IL144	BACTERIAL	Proteobacteria	Betaproteobacteria	Burkholderiales
GCA_000212675.2	Desulfovibrio africanus str. Walvis Bay	BACTERIAL	Proteobacteria	Deltaproteobacteria	Desulfovibrionales
GCA_000026145.1	Bradyrhizobium sp. ORS 278	BACTERIAL	Proteobacteria	Alphaproteobacteria	Rhizobiales
GCA_000019965.1	Opitutus terrae PB90-1	BACTERIAL	Verrucomicrobia	Opitutae	Opitutales
GCA_000172575.2	Enterococcus faecalis OG1RF	BACTERIAL	Firmicutes	Bacilli	Lactobacillales
GCA_001465115.1	Enterococcus silesiacus	BACTERIAL	Firmicutes	Bacilli	Lactobacillales
GCA_000166095.1	Methanothermus fervidus DSM 2088	ARCHAEAL	Euryarchaeota	Methanobacteria	Methanobacteriales
GCA_001444445.1	Prevotella enoeca	BACTERIAL	Bacteroidetes	Bacteroidia	Bacteroidales
GCA_001296125.1	Fusobacterium nucleatum subsp. vincentii ChDC F8	BACTERIAL	Fusobacteria	Fusobacteriia	Fusobacteriales
GCA_000092305.1	Methanocaldococcus infernus ME	ARCHAEAL	Euryarchaeota	Methanococci	Methanococcales
GCA_001455145.1	Fusobacterium hwasookii ChDC F174	BACTERIAL	Fusobacteria	Fusobacteriia	Fusobacteriales
GCA_000800295.1	Parvimonas micra	BACTERIAL	Firmicutes	Clostridia	Clostridiales
GCA_000817955.1	Geobacter pickeringii	BACTERIAL	Proteobacteria	Deltaproteobacteria	Desulfuromonadales
GCA_000019065.1	Thermoanaerobacter sp. X514	BACTERIAL	Firmicutes	Clostridia	Thermoanaerobacterales
GCA_000597865.1	Eubacterium acidaminophilum DSM 3953	BACTERIAL	Firmicutes	Clostridia	Clostridiales
GCA_000015765.1	Methanocorpusculum labreanum Z	ARCHAEAL	Euryarchaeota	Methanomicrobia	Methanomicrobiales
GCA_000025985.1	Bacteroides fragilis NCTC 9343	BACTERIAL	Bacteroidetes	Bacteroidia	Bacteroidales
GCA_000214725.1	Methanobacterium paludis	ARCHAEAL	Euryarchaeota	Methanobacteria	Methanobacteriales
GCA_000012925.1	Geobacter metallireducens GS-15	BACTERIAL	Proteobacteria	Deltaproteobacteria	Desulfuromonadales
GCA_001286525.1	Bacteroides fragilis	BACTERIAL	Bacteroidetes	Bacteroidia	Bacteroidales
GCA_000195275.1	Treponema succinifaciens DSM 2489	BACTERIAL	Spirochaetes	Spirochaetia	Spirochaetales
GCA_000212395.1	Thermodesulfobium narugense DSM 14796	BACTERIAL	Firmicutes	Clostridia	Thermoanaerobacterales
GCA_001579765.1	Clostridium perfringens	BACTERIAL	Firmicutes	Clostridia	Clostridiales
GCA_000265525.1	Thermococcus cleftensis	ARCHAEAL	Euryarchaeota	Thermococci	Thermococcales
GCA_001006045.1	Geoglobus ahangari	ARCHAEAL	Euryarchaeota	Archaeoglobi	Archaeoglobales
GCA_000970085.1	Methanosarcina siciliae T4/M	ARCHAEAL	Euryarchaeota	Methanomicrobia	Methanosarcinales
GCA_000214435.1	Desulfotomaculum nigrificans CO-1-SRB	BACTERIAL	Firmicutes	Clostridia	Clostridiales
GCA_000015865.1	Ruminiclostridium thermocellum ATCC 27405	BACTERIAL	Firmicutes	Clostridia	Clostridiales
GCA_000970245.1	Methanosarcina mazei C16	ARCHAEAL	Euryarchaeota	Methanomicrobia	Methanosarcinales
GCA_000968395.1	Sulfolobus solfataricus	ARCHAEAL	Crenarchaeota	Thermoprotei	Sulfolobales
GCA_000953715.1	Defluviitoga tunisiensis	BACTERIAL	Thermotogae	Thermotogae	Petrotogales
GCA_000024905.1	Thermanaerovibrio acidaminovorans DSM 6589	BACTERIAL	Synergistetes	Synergistia	Synergistales
GCA_000183135.1	Paludibacter propionicigenes WB4	BACTERIAL	Bacteroidetes	Bacteroidia	Bacteroidales
GCA_000340885.1	Clostridium saccharoperbutylacetonicum N1-4(HMT)	BACTERIAL	Firmicutes	Clostridia	Clostridiales
GCA_000255115.3	Desulfosporosinus acidiphilus SJ4	BACTERIAL	Firmicutes	Clostridia	Clostridiales
GCA_000512915.1	Barnesiella viscericola DSM 18177	BACTERIAL	Bacteroidetes	Bacteroidia	Bacteroidales
GCA_000145035.1	Butyrivibrio proteoclasticus B316	BACTERIAL	Firmicutes	Clostridia	Clostridiales
GCA_000009965.1	Thermococcus kodakarensis KOD1	ARCHAEAL	Euryarchaeota	Thermococci	Thermococcales
GCA_000023325.1	Kosmotoga olearia TBF 19.5.1	BACTERIAL	Thermotogae	Thermotogae	Kosmotogales
GCA_000762265.1	Methanobacterium formicicum	ARCHAEAL	Euryarchaeota	Methanobacteria	Methanobacteriales
GCA_000012865.1	Carboxydothermus hydrogenoformans Z-2901	BACTERIAL	Firmicutes	Clostridia	Thermoanaerobacterales
GCA_000400875.1	Fusobacterium nucleatum subsp. animalis 4_8	BACTERIAL	Fusobacteria	Fusobacteriia	Fusobacteriales
GCA_000755705.1	Mollicutes bacterium HR1	BACTERIAL	Tenericutes	Mollicutes	None
GCA_000325665.1	Brachyspira pilosicoli P43/6/78	BACTERIAL	Spirochaetes	Spirochaetia	Spirochaetales
GCA_001274535.1	Leptotrichia sp. oral taxon 212	BACTERIAL	Fusobacteria	Fusobacteriia	Fusobacteriales
GCA_000092965.1	Thermoanaerobacter mathranii subsp. mathranii str. A3	BACTERIAL	Firmicutes	Clostridia	Thermoanaerobacterales
GCA_000763575.1	Thermoanaerobacter kivui	BACTERIAL	Firmicutes	Clostridia	Thermoanaerobacterales
GCA_000022545.1	Thermococcus sibiricus MM 739	ARCHAEAL	Euryarchaeota	Thermococci	Thermococcales
GCA_001564455.1	Faecalibaculum rodentium	BACTERIAL	Firmicutes	Erysipelotrichia	Erysipelotrichales
GCA_000186885.1	Desulfobulbus propionicus DSM 2032	BACTERIAL	Proteobacteria	Deltaproteobacteria	Desulfobacterales
GCA_000217795.1	Thermodesulfatator indicus DSM 15286	BACTERIAL	Thermodesulfobacteria	Thermodesulfobacteria	Thermodesulfobacteriales
GCA_001477655.1	Methanobrevibacter millerae	ARCHAEAL	Euryarchaeota	Methanobacteria	Methanobacteriales
GCA_000212375.1	Porphyromonas asaccharolytica DSM 20707	BACTERIAL	Bacteroidetes	Bacteroidia	Bacteroidales
GCA_000011065.1	Bacteroides thetaiotaomicron VPI-5482	BACTERIAL	Bacteroidetes	Bacteroidia	Bacteroidales
GCA_000827955.1	Clostridium botulinum	BACTERIAL	Firmicutes	Clostridia	Clostridiales
GCA_001274835.1	Bacteroides dorei	BACTERIAL	Bacteroidetes	Bacteroidia	Bacteroidales
GCA_000236665.1	Dechlorosoma suillum PS	BACTERIAL	Proteobacteria	Betaproteobacteria	Rhodocyclales
GCA_000512895.1	Dehalobacter restrictus DSM 9455	BACTERIAL	Firmicutes	Clostridia	Clostridiales
GCA_000231405.3	Desulfitobacterium metallireducens DSM 15288	BACTERIAL	Firmicutes	Clostridia	Clostridiales
GCA_000020485.1	Halothermothrix orenii H 168	BACTERIAL	Firmicutes	Clostridia	Halanaerobiales
GCA_000970285.1	Methanosarcina horonobensis HB-1 = JCM 15518	ARCHAEAL	Euryarchaeota	Methanomicrobia	Methanosarcinales
GCA_000024745.1	Sulfolobus solfataricus 98/2	ARCHAEAL	Crenarchaeota	Thermoprotei	Sulfolobales
GCA_000147695.3	Thermoanaerobacter wiegelii Rt8.B1	BACTERIAL	Firmicutes	Clostridia	Thermoanaerobacterales
GCA_000246985.3	Thermococcus litoralis DSM 5473	ARCHAEAL	Euryarchaeota	Thermococci	Thermococcales
GCA_000512735.1	Thermocrinis ruber	BACTERIAL	Aquificae	Aquificae	Aquificales
GCA_000723505.1	Mucinivorans hirudinis	BACTERIAL	Bacteroidetes	Bacteroidetes	Bacteroidia
GCA_000758605.1	Paenibacillus sp. FSL R5-0912	BACTERIAL	Firmicutes	Bacilli	Bacillales
GCA_000247545.1	Pyrobaculum oguniense TE7	ARCHAEAL	Crenarchaeota	Thermoprotei	Thermoproteales
GCA_000253295.1	Hyphomicrobium sp. MC1	BACTERIAL	Proteobacteria	Alphaproteobacteria	Rhizobiales
GCA_000025525.1	Methanocaldococcus sp. FS406-22	ARCHAEAL	Euryarchaeota	Methanococci	Methanococcales
GCA_000446015.1	Thermofilum sp. 1910b	ARCHAEAL	Crenarchaeota	Thermoprotei	Thermoproteales
GCA_001020205.1	Clostridium sporogenes	BACTERIAL	Firmicutes	Clostridia	Clostridiales
GCA_000214415.1	Methanotorris igneus Kol 5	ARCHAEAL	Euryarchaeota	Methanococci	Methanococcales
GCA_000021905.1	Desulfatibacillum alkenivorans AK-01	BACTERIAL	Proteobacteria	Deltaproteobacteria	Desulfobacterales
GCA_000331995.1	[Clostridium] stercorarium subsp. stercorarium DSM 8532	BACTERIAL	Firmicutes	Clostridia	Clostridiales
GCA_000968435.1	Sulfolobus solfataricus	ARCHAEAL	Crenarchaeota	Thermoprotei	Sulfolobales
GCA_000025285.1	Archaeoglobus profundus DSM 5631	ARCHAEAL	Euryarchaeota	Archaeoglobi	Archaeoglobales
GCA_001563245.1	Methanobrevibacter olleyae	ARCHAEAL	Euryarchaeota	Methanobacteria	Methanobacteriales
GCA_000297055.2	Sulfuricella denitrificans skB26	BACTERIAL	Proteobacteria	Betaproteobacteria	Hydrogenophilales
GCA_000011205.1	Sulfolobus tokodaii str. 7	ARCHAEAL	Crenarchaeota	Thermoprotei	Sulfolobales
GCA_000236685.1	Sphaerochaeta pleomorpha str. Grapes	BACTERIAL	Spirochaetes	Spirochaetia	Spirochaetales
GCA_000014965.1	Syntrophobacter fumaroxidans MPOB	BACTERIAL	Proteobacteria	Deltaproteobacteria	Syntrophobacterales
GCA_000011905.1	Dehalococcoides mccartyi 195	BACTERIAL	Chloroflexi	Dehalococcoidia	Dehalococcoidales
GCA_000328765.2	Tepidanaerobacter acetatoxydans Re1	BACTERIAL	Firmicutes	Clostridia	Thermoanaerobacterales
GCA_000166355.1	Caldicellulosiruptor hydrothermalis 108	BACTERIAL	Firmicutes	Clostridia	Thermoanaerobacterales
GCA_000270285.1	Eggerthella sp. YY7918	BACTERIAL	Actinobacteria	Coriobacteriia	Eggerthellales
GCA_000165465.1	Halanaerobium praevalens DSM 2228	BACTERIAL	Firmicutes	Clostridia	Halanaerobiales
GCA_000970165.1	Methanosarcina mazei WWM610	ARCHAEAL	Euryarchaeota	Methanomicrobia	Methanosarcinales
GCA_000016905.1	Thermosipho melanesiensis BI429	BACTERIAL	Thermotogae	Thermotogae	Thermotogales
GCA_000092905.1	Kyrpidia tusciae DSM 2912	BACTERIAL	Firmicutes	Bacilli	Bacillales
GCA_000211475.1	Pyrococcus sp. NA2	ARCHAEAL	Euryarchaeota	Thermococci	Thermococcales
GCA_000266885.1	Turneriella parva DSM 21527	BACTERIAL	Spirochaetes	Spirochaetia	None
GCA_000010185.1	Finegoldia magna ATCC 29328	BACTERIAL	Firmicutes	Tissierellia	Tissierellales
GCA_000970205.1	Methanosarcina mazei S-6	ARCHAEAL	Euryarchaeota	Methanomicrobia	Methanosarcinales
GCA_000025605.1	Thermocrinis albus DSM 14484	BACTERIAL	Aquificae	Aquificae	Aquificales
GCA_000807175.1	Clostridium pasteurianum DSM 525 = ATCC 6013	BACTERIAL	Firmicutes	Clostridia	Clostridiales
GCA_000012845.1	Parabacteroides distasonis ATCC 8503	BACTERIAL	Bacteroidetes	Bacteroidia	Bacteroidales
GCA_000247605.1	Acetobacterium woodii DSM 1030	BACTERIAL	Firmicutes	Clostridia	Clostridiales
GCA_000271665.2	Pelosinus fermentans JBW45	BACTERIAL	Firmicutes	Negativicutes	Selenomonadales
GCA_000447675.1	Treponema pedis str. T A4	BACTERIAL	Spirochaetes	Spirochaetia	Spirochaetales
GCA_000007185.1	Methanopyrus kandleri AV19	ARCHAEAL	Euryarchaeota	Methanopyri	Methanopyrales
GCA_000010665.1	Desulfovibrio magneticus RS-1	BACTERIAL	Proteobacteria	Deltaproteobacteria	Desulfovibrionales
GCA_000184705.1	Thermaerobacter marianensis DSM 12885	BACTERIAL	Firmicutes	Clostridia	Clostridiales
GCA_000321415.2	Thioalkalivibrio nitratireducens DSM 14787	BACTERIAL	Proteobacteria	Gammaproteobacteria	Chromatiales
GCA_001675165.1	Clostridium ragsdalei	BACTERIAL	Firmicutes	Clostiridia	Clostridiales
GCA_000152265.2	Ferroplasma acidarmanus fer1	ARCHAEAL	Euryarchaeota	Thermoplasmata	Thermoplasmatales
GCA_000513295.1	Magnetospirillum gryphiswaldense MSR-1 v2	BACTERIAL	Proteobacteria	Alphaproteobacteria	Rhodospirillales
GCA_000018325.1	Alkaliphilus oremlandii OhILAs	BACTERIAL	Firmicutes	Clostridia	Clostridiales
GCA_000020265.1	Rhizobium etli CIAT 652	BACTERIAL	Proteobacteria	Alphaproteobacteria	Rhizobiales
GCA_000016745.1	Geobacter uraniireducens Rf4	BACTERIAL	Proteobacteria	Deltaproteobacteria	Desulfuromonadales
GCA_000009625.1	Mesorhizobium loti MAFF303099	BACTERIAL	Proteobacteria	Alphaproteobacteria	Rhizobiales
GCA_000016165.1	Desulfotomaculum reducens MI-1	BACTERIAL	Firmicutes	Clostridia	Clostridiales
GCA_000194625.1	Archaeoglobus veneficus SNP6	ARCHAEAL	Euryarchaeota	Archaeoglobi	Archaeoglobales
GCA_000789375.1	Thermotoga sp. Cell2	BACTERIAL	Thermotogae	Thermotogae	Thermotogales
GCA_001547735.1	Thermosulfidibacter takaii ABI70S6	BACTERIAL	Aquificae	Aquificae	Aquificales
GCA_000020005.1	Natranaerobius thermophilus JW/NM-WN-LF	BACTERIAL	Firmicutes	Clostridia	Natranaerobiales
GCA_000063445.1	Methanocella arvoryzae MRE50	ARCHAEAL	Euryarchaeota	Methanomicrobia	Methanocellales
GCA_000204565.1	Clostridium botulinum BKT015925	BACTERIAL	Firmicutes	Clostridia	Clostridiales
GCA_001027025.1	Kosmotoga pacifica	BACTERIAL	Thermotogae	Thermotogae	Kosmotogales
GCA_000935025.1	Sphingomonas hengshuiensis	BACTERIAL	Proteobacteria	Alphaproteobacteria	Sphingomonadales
GCA_000020365.1	Desulfobacterium autotrophicum HRM2	BACTERIAL	Proteobacteria	Deltaproteobacteria	Desulfobacterales
GCA_000317915.1	Enterococcus faecalis str. Symbioflor 1	BACTERIAL	Firmicutes	Bacilli	Lactobacillales
GCA_000017805.1	Roseiflexus castenholzii DSM 13941	BACTERIAL	Chloroflexi	Chloroflexia	Chloroflexales
GCA_000184345.2	Spirochaeta thermophila DSM 6578	BACTERIAL	Spirochaetes	Spirochaetia	Spirochaetales
GCA_000828575.1	Methanothermobacter sp. CaT2	ARCHAEAL	Euryarchaeota	Methanobacteria	Methanobacteriales
GCA_000284275.1	Bradyrhizobium sp. S23321	BACTERIAL	Proteobacteria	Alphaproteobacteria	Rhizobiales
GCA_000230995.3	Mesorhizobium australicum WSM2073	BACTERIAL	Proteobacteria	Alphaproteobacteria	Rhizobiales
GCA_000230655.3	Thermotoga maritima MSB8	BACTERIAL	Thermotogae	Thermotogae	Thermotogales
GCA_000969945.1	Methanosarcina sp. Kolksee	ARCHAEAL	Euryarchaeota	Methanomicrobia	Methanosarcinales
GCA_000018405.1	Desulfococcus oleovorans Hxd3	BACTERIAL	Proteobacteria	Deltaproteobacteria	Desulfobacterales
GCA_000015045.1	Pelobacter propionicus DSM 2379	BACTERIAL	Proteobacteria	Deltaproteobacteria	Desulfuromonadales
GCA_000022485.1	Sulfolobus islandicus Y.N.15.51	ARCHAEAL	Crenarchaeota	Thermoprotei	Sulfolobales
GCA_000021965.1	Methanosphaerula palustris E1-9c	ARCHAEAL	Euryarchaeota	Methanomicrobia	Methanomicrobiales
GCA_000499365.1	Dehalococcoides mccartyi GY50	BACTERIAL	Chloroflexi	Dehalococcoidia	Dehalococcoidales
GCA_001027005.1	Methanosarcina barkeri CM1	ARCHAEAL	Euryarchaeota	Methanomicrobia	Methanosarcinales
GCA_000189555.1	Sulfolobus islandicus REY15A	ARCHAEAL	Crenarchaeota	Thermoprotei	Sulfolobales
GCA_000327505.1	Aciduliprofundum sp. MAR08-339	ARCHAEAL	Euryarchaeota	None	None
GCA_000190635.1	Syntrophobotulus glycolicus DSM 8271	BACTERIAL	Firmicutes	Clostridia	Clostridiales
GCA_000148385.1	Vulcanisaeta distributa DSM 14429	ARCHAEAL	Crenarchaeota	Thermoprotei	Thermoproteales
GCA_000025105.1	Thermotoga naphthophila RKU-10	BACTERIAL	Thermotogae	Thermotogae	Thermotogales
GCA_000210155.1	Geobacter sulfurreducens KN400	BACTERIAL	Proteobacteria	Deltaproteobacteria	Desulfuromonadales
GCA_000020605.1	[Eubacterium rectale] ATCC 33656	BACTERIAL	Firmicutes	Clostridia	Clostridiales
GCA_000225955.1	Rhodospirillum rubrum F11	BACTERIAL	Proteobacteria	Alphaproteobacteria	Rhodospirillales
GCA_000011585.1	Methanococcus maripaludis S2	ARCHAEAL	Euryarchaeota	Methanococci	Methanococcales
GCA_001483945.1	Herbaspirillum rubrisubalbicans M1	BACTERIAL	Proteobacteria	Betaproteobacteria	Burkholderiales
GCA_000018545.1	Sinorhizobium fredii NGR234	BACTERIAL	Proteobacteria	Alphaproteobacteria	Rhizobiales
GCA_000253195.1	Clostridium botulinum H04402 065	BACTERIAL	Firmicutes	Clostridia	Clostridiales
GCA_000013445.1	Methanospirillum hungatei JF-1	ARCHAEAL	Euryarchaeota	Methanomicrobia	Methanomicrobiales
GCA_000092885.1	Burkholderia sp. CCGE1002	BACTERIAL	Proteobacteria	Betaproteobacteria	Burkholderiales
GCA_000508305.1	Sulfolobus acidocaldarius SUSAZ	ARCHAEAL	Crenarchaeota	Thermoprotei	Sulfolobales
GCA_000178115.2	Ethanoligenens harbinense YUAN-3	BACTERIAL	Firmicutes	Clostridia	Clostridiales
GCA_000953115.1	Methanobacterium formicicum	ARCHAEAL	Euryarchaeota	Methanobacteria	Methanobacteriales
GCA_000800805.1	Candidatus Methanoplasma termitum	ARCHAEAL	Euryarchaeota	Thermoplasmata	None
GCA_000830885.1	Dehalococcoides mccartyi CG5	BACTERIAL	Chloroflexi	Dehalococcoidia	Dehalococcoidales
GCA_000143165.1	Dehalogenimonas lykanthroporepellens BL-DC-9	BACTERIAL	Chloroflexi	Dehalococcoidia	None
GCA_000024945.1	Veillonella parvula DSM 2008	BACTERIAL	Firmicutes	Negativicutes	Selenomonadales
GCA_000265365.1	Alistipes finegoldii DSM 17242	BACTERIAL	Bacteroidetes	Bacteroidia	Bacteroidales
GCA_000013685.1	Rhodopseudomonas palustris BisB5	BACTERIAL	Proteobacteria	Alphaproteobacteria	Rhizobiales
GCA_000008265.1	Picrophilus torridus DSM 9790	ARCHAEAL	Euryarchaeota	Thermoplasmata	Thermoplasmatales
GCA_000020785.1	Hydrogenobaculum sp. Y04AAS1	BACTERIAL	Aquificae	Aquificae	Aquificales
GCA_000144405.1	Prevotella melaninogenica ATCC 25845	BACTERIAL	Bacteroidetes	Bacteroidia	Bacteroidales
GCA_000191905.1	Clostridium acetobutylicum EA 2018	BACTERIAL	Firmicutes	Clostridia	Clostridiales
GCA_000143225.1	Herbaspirillum seropedicae SmR1	BACTERIAL	Proteobacteria	Betaproteobacteria	Burkholderiales
GCA_000024405.1	Sebaldella termitidis ATCC 33386	BACTERIAL	Fusobacteria	Fusobacteriia	Fusobacteriales
GCA_001040945.1	Herbaspirillum seropedicae	BACTERIAL	Proteobacteria	Betaproteobacteria	Burkholderiales
GCA_000018425.1	Candidatus Desulforudis audaxviator MP104C	BACTERIAL	Firmicutes	Clostridia	Clostridiales
GCA_000227745.3	Thiocystis violascens DSM 198	BACTERIAL	Proteobacteria	Gammaproteobacteria	Chromatiales
GCA_000178835.2	Clostridium lentocellum DSM 5427	BACTERIAL	Firmicutes	Clostridia	Clostridiales
GCA_000175115.2	Geobacter sp. M18	BACTERIAL	Proteobacteria	Deltaproteobacteria	Desulfuromonadales
GCA_000217995.1	Methanosalsum zhilinae DSM 4017	ARCHAEAL	Euryarchaeota	Methanomicrobia	Methanosarcinales
GCA_000179575.2	Methanothermococcus okinawensis IH1	ARCHAEAL	Euryarchaeota	Methanococci	Methanococcales
GCA_000235605.1	Desulfosporosinus orientis DSM 765	BACTERIAL	Firmicutes	Clostridia	Clostridiales
GCA_001274615.1	Porphyromonas gingivalis AJW4	BACTERIAL	Bacteroidetes	Bacteroidia	Bacteroidales
GCA_001560915.1	methanogenic archaeon ISO4-H5	ARCHAEAL	Euryarchaeota	Methanomicrobia	Methanocellales
GCA_000021485.1	Acidithiobacillus ferrooxidans ATCC 23270	BACTERIAL	Proteobacteria	Gammaproteobacteria	Acidithiobacillales
GCA_000019045.1	Anoxybacillus flavithermus WK1	BACTERIAL	Firmicutes	Bacilli	Bacillales
GCA_000212415.1	Treponema brennaborense DSM 12168	BACTERIAL	Spirochaetes	Spirochaetia	Spirochaetales
GCA_000328545.1	Thermoanaerobacterium thermosaccharolyticum M0795	BACTERIAL	Firmicutes	Clostridia	Thermoanaerobacterales
GCA_000023265.1	Acidimicrobium ferrooxidans DSM 10331	BACTERIAL	Actinobacteria	Acidimicrobiia	Acidimicrobiales
GCA_000585495.1	Thermococcus nautili	ARCHAEAL	Euryarchaeota	Thermococci	Thermococcales
GCA_000789335.1	Thermotoga sp. 2812B	BACTERIAL	Thermotogae	Thermotogae	Thermotogales
GCA_000191045.1	Desulfurobacterium thermolithotrophum DSM 11699	BACTERIAL	Aquificae	Aquificae	Desulfurobacteriales
GCA_000147775.3	Sinorhizobium meliloti BL225C	BACTERIAL	Proteobacteria	Alphaproteobacteria	Rhizobiales
GCA_000022385.1	Sulfolobus islandicus L.S.2.15	ARCHAEAL	Crenarchaeota	Thermoprotei	Sulfolobales
GCA_000253055.1	Thermoproteus tenax Kra 1	ARCHAEAL	Crenarchaeota	Thermoprotei	Thermoproteales
GCA_001318345.1	Bacteroides cellulosilyticus	BACTERIAL	Bacteroidetes	Bacteroidia	Bacteroidales
GCA_000177235.2	Bacillus cellulosilyticus DSM 2522	BACTERIAL	Firmicutes	Bacilli	Bacillales
GCA_000341855.1	Hydrogenobaculum sp. HO	BACTERIAL	Aquificae	Aquificae	Aquificales
GCA_000484505.1	Clostridium autoethanogenum DSM 10061	BACTERIAL	Firmicutes	Clostridia	Clostridiales
GCA_001027545.1	Endomicrobium proavitum	BACTERIAL	Elusimicrobia	Endomicrobia	Endomicrobiales
GCA_001579785.1	Clostridium perfringens	BACTERIAL	Firmicutes	Clostridia	Clostridiales
GCA_000158275.2	Fusobacterium nucleatum subsp. animalis 7_1	BACTERIAL	Fusobacteria	Fusobacteriia	Fusobacteriales
GCA_001456065.2	Clostridium butyricum	BACTERIAL	Firmicutes	Clostridia	Clostridiales
GCA_000166775.1	Caldicellulosiruptor kronotskyensis 2002	BACTERIAL	Firmicutes	Clostridia	Thermoanaerobacterales
GCA_000022065.1	[Clostridium] cellulolyticum H10	BACTERIAL	Firmicutes	Clostridia	Clostridiales
GCA_000283575.1	Oscillibacter valericigenes Sjm18-20	BACTERIAL	Firmicutes	Clostridia	Clostridiales
GCA_000144625.1	[Clostridium] saccharolyticum WM1	BACTERIAL	Firmicutes	Clostridia	Clostridiales
GCA_001443605.1	bacterium L21-Spi-D4	BACTERIAL	None	None	None
GCA_000196655.1	Methanohalobium evestigatum Z-7303	ARCHAEAL	Euryarchaeota	Methanomicrobia	Methanosarcinales
GCA_000978535.1	Thermotoga maritima	BACTERIAL	Thermotogae	Thermotogae	Thermotogales
GCA_000953275.1	Peptoclostridium difficile	BACTERIAL	Firmicutes	Clostridia	Clostridiales
GCA_001444325.1	Porphyromonas gingivalis A7A1-28	BACTERIAL	Bacteroidetes	Bacteroidia	Bacteroidales
GCA_000025865.1	Methanohalophilus mahii DSM 5219	ARCHAEAL	Euryarchaeota	Methanomicrobia	Methanosarcinales
GCA_001402875.1	Blastochloris viridis	BACTERIAL	Proteobacteria	Alphaproteobacteria	Rhizobiales
GCA_000016785.1	Thermotoga petrophila RKU-1	BACTERIAL	Thermotogae	Thermotogae	Thermotogales
GCA_000190435.1	Sphaerochaeta globosa str. Buddy	BACTERIAL	Spirochaetes	Spirochaetia	Spirochaetales
GCA_000166335.1	Caldicellulosiruptor owensensis OL	BACTERIAL	Firmicutes	Clostridia	Thermoanaerobacterales
GCA_001553625.1	Desulfomicrobium orale DSM 12838	BACTERIAL	Proteobacteria	Deltaproteobacteria	Desulfovibrionales
GCA_000235565.1	Methanosaeta harundinacea 6Ac	ARCHAEAL	Euryarchaeota	Methanomicrobia	Methanosarcinales
GCA_000196535.1	Mobiluncus curtisii ATCC 43063	BACTERIAL	Actinobacteria	Actinobacteria	Actinomycetales
GCA_000023985.1	Methanocaldococcus fervens AG86	ARCHAEAL	Euryarchaeota	Methanococci	Methanococcales
GCA_000091165.1	Candidatus Methylomirabilis oxyfera	BACTERIAL	candidate division NC10	None	None
GCA_000177255.2	Rhodopseudomonas palustris DX-1	BACTERIAL	Proteobacteria	Alphaproteobacteria	Rhizobiales
GCA_000144645.1	Thermosediminibacter oceani DSM 16646	BACTERIAL	Firmicutes	Clostridia	Thermoanaerobacterales
GCA_000189295.2	Desulfovibrio desulfuricans ND132	BACTERIAL	Proteobacteria	Deltaproteobacteria	Desulfovibrionales
GCA_000758625.1	Paenibacillus sp. FSL R7-0273	BACTERIAL	Firmicutes	Bacilli	Bacillales
GCA_000243135.3	Desulfitobacterium dichloroeliminans LMG P-21439	BACTERIAL	Firmicutes	Clostridia	Clostridiales
GCA_000204415.1	Methanosaeta concilii GP6	ARCHAEAL	Euryarchaeota	Methanomicrobia	Methanosarcinales
GCA_000731295.1	Neorhizobium galegae bv. officinalis bv. officinalis str. HAMBI 1141	BACTERIAL	Proteobacteria	Alphaproteobacteria	Rhizobiales
GCA_000304315.1	Methylocystis sp. SC2	BACTERIAL	Proteobacteria	Alphaproteobacteria	Rhizobiales
GCA_001543325.1	Lutibacter sp. LP1	BACTERIAL	Bacteroidetes	Flavobacteriia	Flavobacteriales
GCA_000747295.1	Sinorhizobium meliloti	BACTERIAL	Proteobacteria	Alphaproteobacteria	Rhizobiales
GCA_000231385.3	Desulfosporosinus meridiei DSM 13257	BACTERIAL	Firmicutes	Clostridia	Clostridiales
GCA_001017655.1	Verrucomicrobia bacterium L21-Fru-AB	BACTERIAL	Verrucomicrobia	None	None
GCA_000184925.1	Ruminiclostridium thermocellum DSM 1313	BACTERIAL	Firmicutes	Clostridia	Clostridiales
GCA_000014005.1	Candidatus Koribacter versatilis Ellin345	BACTERIAL	Acidobacteria	Acidobacteriia	Acidobacteriales
GCA_000015165.1	Bradyrhizobium sp. BTAi1	BACTERIAL	Proteobacteria	Alphaproteobacteria	Rhizobiales
GCA_000304415.1	Sinorhizobium meliloti Rm41	BACTERIAL	Proteobacteria	Alphaproteobacteria	Rhizobiales
GCA_000189775.3	Thermoanaerobacterium xylanolyticum LX-11	BACTERIAL	Firmicutes	Clostridia	Thermoanaerobacterales
GCA_000953535.1	Fermentimonas caenicola	BACTERIAL	Bacteroidetes	Bacteroidia	Bacteroidales
GCA_000237085.1	[Clostridium] clariflavum DSM 19732	BACTERIAL	Firmicutes	Clostridia	Clostridiales
GCA_000270225.1	Porphyromonas gingivalis TDC60	BACTERIAL	Bacteroidetes	Bacteroidia	Bacteroidales
GCA_000025645.1	Thermoanaerobacter italicus Ab9	BACTERIAL	Firmicutes	Clostridia	Thermoanaerobacterales
GCA_000221025.1	Acidithiobacillus caldus SM-1	BACTERIAL	Proteobacteria	Gammaproteobacteria	Acidithiobacillales
GCA_000092345.1	Clostridium botulinum F str. 230613	BACTERIAL	Firmicutes	Clostridia	Clostridiales
GCA_000389635.1	Clostridium pasteurianum BC1	BACTERIAL	Firmicutes	Clostridia	Clostridiales
GCA_000145615.1	Thermoanaerobacterium thermosaccharolyticum DSM 571	BACTERIAL	Firmicutes	Clostridia	Thermoanaerobacterales
GCA_000020805.1	Anaeromyxobacter sp. K	BACTERIAL	Proteobacteria	Deltaproteobacteria	Myxococcales
GCA_000723465.1	Ruminococcus bicirculans	BACTERIAL	Firmicutes	Clostridia	Clostridiales
GCA_000010165.1	Brevibacillus brevis NBRC 100599	BACTERIAL	Firmicutes	Bacilli	Bacillales
GCA_001314265.1	Porphyromonas gingivalis 381	BACTERIAL	Bacteroidetes	Bacteroidia	Bacteroidales
GCA_000013085.1	Rhodospirillum rubrum ATCC 11170	BACTERIAL	Proteobacteria	Alphaproteobacteria	Rhodospirillales
GCA_000016665.1	Roseiflexus sp. RS-1	BACTERIAL	Chloroflexi	Chloroflexia	Chloroflexales
GCA_000255615.3	Ruminiclostridium thermocellum AD2	BACTERIAL	Firmicutes	Clostridia	Clostridiales
GCA_000970305.1	Methanosarcina barkeri 3	ARCHAEAL	Euryarchaeota	Methanomicrobia	Methanosarcinales
GCA_000195755.1	Desulfovibrio vulgaris str. Hildenborough	BACTERIAL	Proteobacteria	Deltaproteobacteria	Desulfovibrionales
GCA_000970045.1	Methanosarcina sp. MTP4	ARCHAEAL	Euryarchaeota	Methanomicrobia	Methanosarcinales
GCA_000093085.1	[Bacillus] selenitireducens MLS10	BACTERIAL	Firmicutes	Bacilli	Bacillales
GCA_000196455.1	[Clostridium] sticklandii	BACTERIAL	Firmicutes	Clostridia	Clostridiales
GCA_000146185.1	[Eubacterium] eligens ATCC 27750	BACTERIAL	Firmicutes	Clostridia	Clostridiales
GCA_000344805.1	Bradyrhizobium oligotrophicum S58	BACTERIAL	Proteobacteria	Alphaproteobacteria	Rhizobiales
GCA_001547875.1	Tannerella forsythia 3313	BACTERIAL	Bacteroidetes	Bacteroidia	Bacteroidales
GCA_000442435.1	Rhizobium etli bv. mimosae str. Mim1	BACTERIAL	Proteobacteria	Alphaproteobacteria	Rhizobiales
GCA_000816125.1	Rhizobium etli bv. phaseoli str. IE4803	BACTERIAL	Proteobacteria	Alphaproteobacteria	Rhizobiales
GCA_000012885.1	Pelobacter carbinolicus DSM 2380	BACTERIAL	Proteobacteria	Deltaproteobacteria	Desulfuromonadales
GCA_000190315.1	Vulcanisaeta moutnovskia 768-28	ARCHAEAL	Crenarchaeota	Thermoprotei	Thermoproteales
GCA_001447175.1	Peptoclostridium difficile	BACTERIAL	Firmicutes	Clostridia	Clostridiales
GCA_000208385.1	Sphaerochaeta coccoides DSM 17374	BACTERIAL	Spirochaetes	Spirochaetia	Spirochaetales
GCA_001433455.1	Thermococcus barophilus	ARCHAEAL	Euryarchaeota	Thermococci	Thermococcales
GCA_000731315.1	Neorhizobium galegae bv. orientalis str. HAMBI 540	BACTERIAL	Proteobacteria	Alphaproteobacteria	Rhizobiales
GCA_000067045.1	Gluconacetobacter diazotrophicus PA1 5	BACTERIAL	Proteobacteria	Alphaproteobacteria	Rhodospirillales
GCA_000978555.1	Thermotoga maritima MSB8	BACTERIAL	Thermotogae	Thermotogae	Thermotogales
GCA_001267435.1	Moorella thermoacetica	BACTERIAL	Firmicutes	Clostridia	Thermoanaerobacterales
GCA_000146065.1	Candidatus Cloacimonas acidaminovorans str. Evry	BACTERIAL	Cloacimonetes	None	None
GCA_000022425.1	Sulfolobus islandicus M.16.27	ARCHAEAL	Crenarchaeota	Thermoprotei	Sulfolobales
GCA_001547795.1	Dehalococcoides mccartyi IBARAKI	BACTERIAL	Chloroflexi	Dehalococcoidia	Dehalococcoidales
GCA_000019605.1	Candidatus Korarchaeum cryptofilum OPF8	ARCHAEAL	Candidatus Korarchaeota	None	None
GCA_001305655.1	Halanaeroarchaeum sulfurireducens	ARCHAEAL	Euryarchaeota	Halobacteria	Halobacteriales
GCA_000019785.1	Leptothrix cholodnii SP-6	BACTERIAL	Proteobacteria	Betaproteobacteria	Burkholderiales
GCA_000242595.3	Spirochaeta africana DSM 8902	BACTERIAL	Spirochaetes	Spirochaetia	Spirochaetales
GCA_000143725.1	Brachyspira pilosicoli 95/1000	BACTERIAL	Spirochaetes	Spirochaetia	Spirochaetales
GCA_000328625.1	Halobacteroides halobius DSM 5150	BACTERIAL	Firmicutes	Clostridia	Halanaerobiales
GCA_001465255.1	Paenibacillus naphthalenovorans	BACTERIAL	Firmicutes	Bacilli	Bacillales
GCA_000023945.1	Halorhabdus utahensis DSM 12940	ARCHAEAL	Euryarchaeota	Halobacteria	Halobacteriales
GCA_000195295.1	Desulfobacca acetoxidans DSM 11109	BACTERIAL	Proteobacteria	Deltaproteobacteria	Syntrophobacterales
GCA_000023225.1	Desulfomicrobium baculatum DSM 4028	BACTERIAL	Proteobacteria	Deltaproteobacteria	Desulfovibrionales
GCA_000006965.1	Sinorhizobium meliloti 1021	BACTERIAL	Proteobacteria	Alphaproteobacteria	Rhizobiales
GCA_000020445.1	Rhodopseudomonas palustris TIE-1	BACTERIAL	Proteobacteria	Alphaproteobacteria	Rhizobiales
GCA_000477435.1	Candidatus Symbiobacter mobilis CR	BACTERIAL	Proteobacteria	Betaproteobacteria	Burkholderiales
GCA_000016705.1	Dehalococcoides mccartyi BAV1	BACTERIAL	Chloroflexi	Dehalococcoidia	Dehalococcoidales
GCA_000275605.1	Pyrococcus furiosus COM1	ARCHAEAL	Euryarchaeota	Thermococci	Thermococcales
GCA_001011115.1	Halanaeroarchaeum sulfurireducens	ARCHAEAL	Euryarchaeota	Halobacteria	Halobacteriales
GCA_000143965.1	Desulfarculus baarsii DSM 2075	BACTERIAL	Proteobacteria	Deltaproteobacteria	Desulfarculales
GCA_000969965.1	Methanosarcina sp. WWM596	ARCHAEAL	Euryarchaeota	Methanomicrobia	Methanosarcinales
GCA_000018945.1	Thermotoga neapolitana DSM 4359	BACTERIAL	Thermotogae	Thermotogae	Thermotogales
GCA_000009685.1	Clostridium perfringens str. 13	BACTERIAL	Firmicutes	Clostridia	Clostridiales
GCA_000940995.1	Photobacterium gaetbulicola Gung47	BACTERIAL	Proteobacteria	Gammaproteobacteria	Vibrionales
GCA_001458655.1	Methanobacterium formicicum	ARCHAEAL	Euryarchaeota	Methanobacteria	Methanobacteriales
GCA_000739065.1	Methanocaldococcus bathoardescens	ARCHAEAL	Euryarchaeota	Methanococci	Methanococcales
GCA_001042715.1	Clostridium aceticum	BACTERIAL	Firmicutes	Clostridia	Clostridiales
GCA_000305775.1	Dehalobacter sp. DCA	BACTERIAL	Firmicutes	Clostridia	Clostridiales
GCA_000025665.1	Aciduliprofundum boonei T469	ARCHAEAL	Euryarchaeota	None	None
GCA_001433955.1	Fusobacterium nucleatum subsp. polymorphum	BACTERIAL	Fusobacteria	Fusobacteriia	Fusobacteriales
GCA_001610895.1	Planctomyces sp. SH-PL62	BACTERIAL	Planctomycetes	Planctomycetia	Planctomycetales
GCA_000025505.1	Ferroglobus placidus DSM 10642	ARCHAEAL	Euryarchaeota	Archaeoglobi	Archaeoglobales
GCA_000018305.1	Caldivirga maquilingensis IC-167	ARCHAEAL	Crenarchaeota	Thermoprotei	Thermoproteales
GCA_000230275.1	Acidaminococcus intestini RyC-MR95	BACTERIAL	Firmicutes	Negativicutes	Selenomonadales
GCA_000010785.1	Hydrogenobacter thermophilus TK-6	BACTERIAL	Aquificae	Aquificae	Aquificales
GCA_000725425.1	Palaeococcus pacificus DY20341	ARCHAEAL	Euryarchaeota	Thermococci	Thermococcales
GCA_000507245.1	Salinispira pacifica	BACTERIAL	Spirochaetes	Spirochaetia	Spirochaetales
GCA_000021745.1	Methylocella silvestris BL2	BACTERIAL	Proteobacteria	Alphaproteobacteria	Rhizobiales
GCA_000025945.1	Desulfotalea psychrophila LSv54	BACTERIAL	Proteobacteria	Deltaproteobacteria	Desulfobacterales
GCA_000022145.1	Anaeromyxobacter dehalogenans 2CP-1	BACTERIAL	Proteobacteria	Deltaproteobacteria	Myxococcales
GCA_000020645.1	Pelodictyon phaeoclathratiforme BU-1	BACTERIAL	Chlorobi	Chlorobia	Chlorobiales
GCA_000219725.1	Treponema caldarium DSM 7334	BACTERIAL	Spirochaetes	Spirochaetia	Spirochaetales
GCA_001481725.1	Eubacterium limosum	BACTERIAL	Firmicutes	Clostridia	Clostridiales
GCA_000304355.2	Methanoculleus bourgensis MS2	ARCHAEAL	Euryarchaeota	Methanomicrobia	Methanomicrobiales
GCA_000348765.2	Hydrogenobaculum sp. SN	BACTERIAL	Aquificae	Aquificae	Aquificales
GCA_000012745.1	Thiobacillus denitrificans ATCC 25259	BACTERIAL	Proteobacteria	Betaproteobacteria	Hydrogenophilales
GCA_000024605.1	Ammonifex degensii KC4	BACTERIAL	Firmicutes	Clostridia	Thermoanaerobacterales
GCA_000021385.1	Desulfovibrio vulgaris str. 'Miyazaki F'	BACTERIAL	Proteobacteria	Deltaproteobacteria	Desulfovibrionales
GCA_001189515.2	Olsenella sp. oral taxon 807	BACTERIAL	Actinobacteria	Actinobacteria	Coriobacteriales
GCA_000017165.1	Methanococcus vannielii SB	ARCHAEAL	Euryarchaeota	Methanococci	Methanococcales
GCA_000195895.1	Methanosarcina barkeri str. Fusaro	ARCHAEAL	Euryarchaeota	Methanomicrobia	Methanosarcinales
GCA_000195315.1	Coriobacterium glomerans PW2	BACTERIAL	Actinobacteria	Coriobacteriia	Coriobacteriales
GCA_000007305.1	Pyrococcus furiosus DSM 3638	ARCHAEAL	Euryarchaeota	Thermococci	Thermococcales
GCA_000214705.1	Desulfotomaculum kuznetsovii DSM 6115	BACTERIAL	Firmicutes	Clostridia	Clostridiales
GCA_000022265.1	Geobacter daltonii FRC-32	BACTERIAL	Proteobacteria	Deltaproteobacteria	Desulfuromonadales
GCA_000300255.2	Candidatus Methanomethylophilus alvus Mx1201	ARCHAEAL	Euryarchaeota	None	None
GCA_001465175.1	Clostridium butyricum	BACTERIAL	Firmicutes	Clostridia	Clostridiales
GCA_000006985.1	Chlorobium tepidum TLS	BACTERIAL	Chlorobi	Chlorobia	Chlorobiales
GCA_000012545.1	Methanosphaera stadtmanae DSM 3091	ARCHAEAL	Euryarchaeota	Methanobacteria	Methanobacteriales
GCA_000306725.1	Methanolobus psychrophilus R15	ARCHAEAL	Euryarchaeota	Methanomicrobia	Methanosarcinales
GCA_000023445.1	Desulfovibrio salexigens DSM 2638	BACTERIAL	Proteobacteria	Deltaproteobacteria	Desulfovibrionales
GCA_000261025.1	Prevotella intermedia 17	BACTERIAL	Bacteroidetes	Bacteroidia	Bacteroidales
GCA_000307105.1	Desulfobacula toluolica Tol2	BACTERIAL	Proteobacteria	Deltaproteobacteria	Desulfobacterales
GCA_000025585.1	Dehalococcoides mccartyi GT	BACTERIAL	Chloroflexi	Dehalococcoidia	Dehalococcoidales
GCA_000012665.1	Desulfovibrio alaskensis G20	BACTERIAL	Proteobacteria	Deltaproteobacteria	Desulfovibrionales
GCA_000010525.1	Azorhizobium caulinodans ORS 571	BACTERIAL	Proteobacteria	Alphaproteobacteria	Rhizobiales
GCA_000300095.1	Paraburkholderia phenoliruptrix BR3459a	BACTERIAL	Proteobacteria	Betaproteobacteria	Burkholderiales
GCA_000025925.1	Prevotella ruminicola 23	BACTERIAL	Bacteroidetes	Bacteroidia	Bacteroidales
GCA_000021325.1	Gluconacetobacter diazotrophicus PA1 5	BACTERIAL	Proteobacteria	Alphaproteobacteria	Rhodospirillales
GCA_001563225.1	Desulfovibrio sp. J2	BACTERIAL	Proteobacteria	Deltaproteobacteria	Desulfovibrionales
GCA_000258405.1	Ignavibacterium album JCM 16511	BACTERIAL	Ignavibacteriae	Ignavibacteria	Ignavibacteriales
GCA_000219855.1	Sulfobacillus acidophilus TPY	BACTERIAL	Firmicutes	Clostridia	Clostridiales
GCA_000176915.2	Desulfovibrio aespoeensis Aspo-2	BACTERIAL	Proteobacteria	Deltaproteobacteria	Desulfovibrionales
GCA_000193435.3	Caldicellulosiruptor lactoaceticus 6A	BACTERIAL	Firmicutes	Clostridia	Thermoanaerobacterales
GCA_001296145.1	Fusobacterium nucleatum subsp. animalis	BACTERIAL	Fusobacteria	Fusobacteriia	Fusobacteriales
GCA_000264495.1	Thermogladius cellulolyticus 1633	ARCHAEAL	Crenarchaeota	Thermoprotei	Desulfurococcales
GCA_000283615.1	Tetragenococcus halophilus NBRC 12172	BACTERIAL	Firmicutes	Bacilli	Lactobacillales
GCA_001455085.1	Fusobacterium hwasookii ChDC F206	BACTERIAL	Fusobacteria	Fusobacteriia	Fusobacteriales
GCA_000010565.1	Pelotomaculum thermopropionicum SI	BACTERIAL	Firmicutes	Clostridia	Clostridiales
GCA_000189575.1	Sulfolobus islandicus HVE10/4	ARCHAEAL	Crenarchaeota	Thermoprotei	Sulfolobales
GCA_000758645.1	Paenibacillus sp. FSL R7-0331	BACTERIAL	Firmicutes	Bacilli	Bacillales
GCA_000008765.1	Clostridium acetobutylicum ATCC 824	BACTERIAL	Firmicutes	Clostridia	Clostridiales
GCA_001005265.1	Dehalogenimonas sp. WBC-2	BACTERIAL	Chloroflexi	Dehalococcoidia	None
GCA_000010505.1	Porphyromonas gingivalis ATCC 33277	BACTERIAL	Bacteroidetes	Bacteroidia	Bacteroidales
GCA_000233775.1	Thermovirga lienii DSM 17291	BACTERIAL	Synergistetes	Synergistia	Synergistales
GCA_000012485.1	Chlorobium luteolum DSM 273	BACTERIAL	Chlorobi	Chlorobia	Chlorobiales
GCA_000015125.1	Chlorobium phaeobacteroides DSM 266	BACTERIAL	Chlorobi	Chlorobia	Chlorobiales
GCA_000016185.1	Rhodospirillum centenum SW	BACTERIAL	Proteobacteria	Alphaproteobacteria	Rhodospirillales
GCA_000016525.1	Methanobrevibacter smithii ATCC 35061	ARCHAEAL	Euryarchaeota	Methanobacteria	Methanobacteriales
GCA_000970265.1	Methanosarcina lacustris Z-7289	ARCHAEAL	Euryarchaeota	Methanomicrobia	Methanosarcinales
GCA_000021045.1	Azotobacter vinelandii DJ	BACTERIAL	Proteobacteria	Gammaproteobacteria	Pseudomonadales
GCA_000019665.1	Methylacidiphilum infernorum V4	BACTERIAL	Verrucomicrobia	None	Methylacidiphilales
GCA_000009925.1	Bacteroides fragilis YCH46	BACTERIAL	Bacteroidetes	Bacteroidia	Bacteroidales
GCA_000775995.1	Treponema sp. OMZ 838	BACTERIAL	Spirochaetes	Spirochaetia	Spirochaetales
GCA_000215065.1	Hydrogenobaculum sp. SHO	BACTERIAL	Aquificae	Aquificae	Aquificales
GCA_900036045.1	Methanoculleus sp. MAB1	ARCHAEAL	Euryarchaeota	Methanomicrobia	Methanomicrobiales
GCA_000305815.1	Dehalobacter sp. CF	BACTERIAL	Firmicutes	Clostridia	Clostridiales
GCA_000328665.1	Methanomethylovorans hollandica DSM 15978	ARCHAEAL	Euryarchaeota	Methanomicrobia	Methanosarcinales
GCA_000014125.1	Clostridium novyi NT	BACTERIAL	Firmicutes	Clostridia	Clostridiales
GCA_000022105.1	Brachyspira hyodysenteriae WA1	BACTERIAL	Spirochaetes	Spirochaetia	Spirochaetales
GCA_001010485.1	Dehalococcoides sp. UCH007	BACTERIAL	Chloroflexi	Dehalococcoidia	Dehalococcoidales
GCA_000019805.1	Pyrobaculum neutrophilum V24Sta	ARCHAEAL	Crenarchaeota	Thermoprotei	Thermoproteales
GCA_000014825.1	Rhodopseudomonas palustris BisA53	BACTERIAL	Proteobacteria	Alphaproteobacteria	Rhizobiales
GCA_000017865.1	Pseudothermotoga lettingae TMO	BACTERIAL	Thermotogae	Thermotogae	Thermotogales
GCA_000214095.3	Acidithiobacillus ferrivorans SS3	BACTERIAL	Proteobacteria	Acidithiobacillia	Acidithiobacillales
GCA_000022085.1	Methylobacterium nodulans ORS 2060	BACTERIAL	Proteobacteria	Alphaproteobacteria	Rhizobiales
GCA_001553605.1	Desulfovibrio fairfieldensis	BACTERIAL	Proteobacteria	Deltaproteobacteria	Desulfovibrionales
GCA_000218265.1	Sinorhizobium meliloti SM11	BACTERIAL	Proteobacteria	Alphaproteobacteria	Rhizobiales
GCA_000284095.1	Selenomonas ruminantium subsp. lactilytica TAM6421	BACTERIAL	Firmicutes	Negativicutes	Selenomonadales
GCA_001459775.1	Blastochloris viridis	BACTERIAL	Proteobacteria	Alphaproteobacteria
GCA_000179635.2	Ruminococcus albus 7 = DSM 20455	BACTERIAL	Firmicutes	Clostridia	Clostridiales
GCA_000166055.1	Rhodomicrobium vannielii ATCC 17100	BACTERIAL	Proteobacteria	Alphaproteobacteria	Rhizobiales
GCA_000016965.1	Clostridium beijerinckii NCIMB 8052	BACTERIAL	Firmicutes	Clostridia	Clostridiales
GCA_000341715.1	Methanosarcina mazei Tuc01	ARCHAEAL	Euryarchaeota	Methanomicrobia	Methanosarcinales
GCA_000830905.1	Dehalococcoides mccartyi CG4	BACTERIAL	Chloroflexi	Dehalococcoidia	Dehalococcoidales
GCA_001543345.1	Turicibacter sp. H121	BACTERIAL	Firmicutes	Erysipelotrichia	Erysipelotrichales
GCA_000025305.1	Acidaminococcus fermentans DSM 20731	BACTERIAL	Firmicutes	Negativicutes	Selenomonadales
GCA_000932055.1	Peptoclostridium difficile 630	BACTERIAL	Firmicutes	Clostridia	Clostridiales
GCA_000970125.1	Methanosarcina siciliae HI350	ARCHAEAL	Euryarchaeota	Methanomicrobia	Methanosarcinales
GCA_000970025.1	Methanosarcina barkeri MS	ARCHAEAL	Euryarchaeota	Methanomicrobia	Methanosarcinales
GCA_000015205.1	Pyrobaculum islandicum DSM 4184	ARCHAEAL	Crenarchaeota	Thermoprotei	Thermoproteales
GCA_000017185.1	Methanococcus aeolicus Nankai-3	ARCHAEAL	Euryarchaeota	Methanococci	Methanococcales
GCA_000738065.1	Bacteroides dorei	BACTERIAL	Bacteroidetes	Bacteroidia	Bacteroidales
GCA_000215995.1	Pyrococcus yayanosii CH1	ARCHAEAL	Euryarchaeota	Thermococci	Thermococcales
GCA_000166415.1	Halanaerobium hydrogeniformans	BACTERIAL	Firmicutes	Clostridia	Halanaerobiales
GCA_000175575.2	Acidithiobacillus caldus ATCC 51756	BACTERIAL	Proteobacteria	Gammaproteobacteria	Acidithiobacillales
GCA_000022365.1	Thermococcus gammatolerans EJ3	ARCHAEAL	Euryarchaeota	Thermococci	Thermococcales
GCA_000020385.1	Geobacter lovleyi SZ	BACTERIAL	Proteobacteria	Deltaproteobacteria	Desulfuromonadales
GCA_000143845.1	Olsenella uli DSM 7084	BACTERIAL	Actinobacteria	Coriobacteriia	Coriobacteriales
GCA_000517605.1	Rhizobium leguminosarum bv. trifolii WSM1689	BACTERIAL	Proteobacteria	Alphaproteobacteria	Rhizobiales
GCA_000828975.1	Burkholderiales bacterium GJ-E10	BACTERIAL	Proteobacteria	Betaproteobacteria	Burkholderiales
GCA_001296085.1	Fusobacterium nucleatum subsp. animalis	BACTERIAL	Fusobacteria	Fusobacteriia	Fusobacteriales
GCA_000021285.1	Thermosipho africanus TCF52B	BACTERIAL	Thermotogae	Thermotogae	Thermotogales
GCA_000243155.3	Desulfitobacterium dehalogenans ATCC 51507	BACTERIAL	Firmicutes	Clostridia	Clostridiales
GCA_000144915.1	Acidilobus saccharovorans 345-15	ARCHAEAL	Crenarchaeota	Thermoprotei	Acidilobales
GCA_001457575.1	Peptoclostridium difficile	BACTERIAL	Firmicutes	Clostridia	Clostridiales
GCA_000007985.2	Geobacter sulfurreducens PCA	BACTERIAL	Proteobacteria	Deltaproteobacteria	Desulfuromonadales
GCA_000024325.1	Desulfohalobium retbaense DSM 5692	BACTERIAL	Proteobacteria	Deltaproteobacteria	Desulfovibrionales
GCA_001547855.1	Tannerella forsythia KS16	BACTERIAL	Bacteroidetes	Bacteroidia	Bacteroidales
GCA_000210835.1	Bacteroides fragilis 638R	BACTERIAL	Bacteroidetes	Bacteroidia	Bacteroidales
GCA_000016545.1	Caldicellulosiruptor saccharolyticus DSM 8903	BACTERIAL	Firmicutes	Clostridia	Thermoanaerobacterales
GCA_000176035.2	Mesorhizobium opportunistum WSM2075	BACTERIAL	Proteobacteria	Alphaproteobacteria	Rhizobiales
GCA_000007005.1	Sulfolobus solfataricus P2	ARCHAEAL	Crenarchaeota	Thermoprotei	Sulfolobales
GCA_000832145.1	Thermotoga sp. RQ7	BACTERIAL	Thermotogae	Thermotogae	Thermotogales
GCA_000063585.1	Clostridium botulinum A str. ATCC 3502	BACTERIAL	Firmicutes	Clostridia	Clostridiales
GCA_001548275.1	Caldimicrobium thiodismutans	BACTERIAL	Thermodesulfobacteria	Thermodesulfobacteria	Thermodesulfobacteriales
GCA_001267405.1	Moorella thermoacetica	BACTERIAL	Firmicutes	Clostridia	Thermoanaerobacterales
GCA_000013725.1	Methanococcoides burtonii DSM 6242	ARCHAEAL	Euryarchaeota	Methanomicrobia	Methanosarcinales
GCA_000016605.1	Metallosphaera sedula DSM 5348	ARCHAEAL	Crenarchaeota	Thermoprotei	Sulfolobales
GCA_000195775.1	Rhodopseudomonas palustris CGA009	BACTERIAL	Proteobacteria	Alphaproteobacteria	Rhizobiales
GCA_000220645.1	Methanococcus maripaludis X1	ARCHAEAL	Euryarchaeota	Methanococci	Methanococcales
GCA_001007875.1	Sedimenticola sp. SIP-G1	BACTERIAL	Proteobacteria	Gammaproteobacteria	None
GCA_000007065.1	Methanosarcina mazei Go1	ARCHAEAL	Euryarchaeota	Methanomicrobia	Methanosarcinales
GCA_000244875.1	Clostridium sp. BNL1100	BACTERIAL	Firmicutes	Clostridia	Clostridiales
GCA_000016205.1	Burkholderia vietnamiensis G4	BACTERIAL	Proteobacteria	Betaproteobacteria	Burkholderiales
GCA_000970065.1	Methanosarcina barkeri 227	ARCHAEAL	Euryarchaeota	Methanomicrobia	Methanosarcinales
GCA_000258425.1	Fervidicoccus fontis Kam940	ARCHAEAL	Crenarchaeota	Thermoprotei	Fervidicoccales
GCA_000024225.1	Atopobium parvulum DSM 20469	BACTERIAL	Actinobacteria	Actinobacteria	Coriobacteriales
GCA_000827935.1	Clostridium botulinum	BACTERIAL	Firmicutes	Clostridia	Clostridiales
GCA_000829015.1	Clostridium botulinum	BACTERIAL	Firmicutes	Clostridia	Clostridiales
GCA_000577895.1	Clostridium bornimense	BACTERIAL	Firmicutes	Clostridia	Clostridiales
GCA_000010645.1	Candidatus Azobacteroides pseudotrichonymphae genomovar. CFP2	BACTERIAL	Bacteroidetes	Bacteroidia	Bacteroidales
GCA_000789255.1	Geoglobus acetivorans	ARCHAEAL	Euryarchaeota	Archaeoglobi	Archaeoglobales
GCA_000015825.1	Methanoculleus marisnigri JR1	ARCHAEAL	Euryarchaeota	Methanomicrobia	Methanomicrobiales
GCA_000801295.1	endosymbiont of unidentified scaly snail isolate Monju	BACTERIAL	Proteobacteria	Gammaproteobacteria	None
GCA_000828615.1	Thiolapillus brandeum	BACTERIAL	Proteobacteria	Gammaproteobacteria	NA
GCA_000235405.3	Fervidobacterium pennivorans DSM 9078	BACTERIAL	Thermotogae	Thermotogae	Thermotogales
GCA_000968355.1	Sulfolobus solfataricus	ARCHAEAL	Crenarchaeota	Thermoprotei	Sulfolobales
GCA_000025025.1	Dehalococcoides mccartyi VS	BACTERIAL	Chloroflexi	Dehalococcoidia	Dehalococcoidales
GCA_001548675.1	Methanobrevibacter sp. YE315	ARCHAEAL	Euryarchaeota	Methanobacteria	Methanobacteriales
GCA_000017625.1	Methanoregula boonei 6A8	ARCHAEAL	Euryarchaeota	Methanomicrobia	Methanomicrobiales
GCA_000255135.1	Marinitoga piezophila KA3	BACTERIAL	Thermotogae	Thermotogae	Petrotogales
GCA_000506785.2	Clostridium pasteurianum NRRL B-598	BACTERIAL	Firmicutes	Clostridia	Clostridiales
GCA_000233715.3	Desulfotomaculum gibsoniae DSM 7213	BACTERIAL	Firmicutes	Clostridia	Clostridiales
GCA_000445995.2	Geobacillus sp. JF8	BACTERIAL	Firmicutes	Bacilli	Bacillales
GCA_001577795.1	Peptoclostridium difficile	BACTERIAL	Firmicutes	Clostridia	Clostridiales
GCA_000338775.1	Sulfolobus acidocaldarius Ron12/I	ARCHAEAL	Crenarchaeota	Thermoprotei	Sulfolobales
GCA_000969985.1	Methanosarcina barkeri str. Wiesmoor	ARCHAEAL	Euryarchaeota	Methanomicrobia	Methanosarcinales
GCA_000473305.1	Bacteroidales bacterium CF	BACTERIAL	Bacteroidetes	Bacteroidia	Bacteroidales
GCA_000175295.2	Thermoanaerobacter brockii subsp. finnii Ako-1	BACTERIAL	Firmicutes	Clostridia	Thermoanaerobacterales
GCA_000223215.1	Brachyspira intermedia PWS/A	BACTERIAL	Spirochaetes	Spirochaetia	Spirochaetales
GCA_000019625.1	Thermotoga sp. RQ2	BACTERIAL	Thermotogae	Thermotogae	Thermotogales
GCA_000213215.1	Acidianus hospitalis W1	ARCHAEAL	Crenarchaeota	Thermoprotei	Sulfolobales
GCA_000016505.1	Clostridium kluyveri DSM 555	BACTERIAL	Firmicutes	Clostridia	Clostridiales
GCA_000009205.1	Peptoclostridium difficile 630	BACTERIAL	Firmicutes	Clostridia	Clostridiales
GCA_000015485.1	Desulfovibrio vulgaris DP4	BACTERIAL	Proteobacteria	Deltaproteobacteria	Desulfovibrionales
GCA_000163895.2	Filifactor alocis ATCC 35896	BACTERIAL	Firmicutes	Clostridia	Clostridiales
GCA_000007585.1	Porphyromonas gingivalis W83	BACTERIAL	Bacteroidetes	Bacteroidia	Bacteroidales
GCA_001020955.1	Thioalkalivibrio versutus	BACTERIAL	Proteobacteria	Gammaproteobacteria	Chromatiales
GCA_000009905.1	Symbiobacterium thermophilum IAM 14863	BACTERIAL	Firmicutes	Clostridia	Clostridiales
GCA_000166115.1	Desulfovibrio vulgaris RCH1	BACTERIAL	Proteobacteria	Deltaproteobacteria	Desulfovibrionales
GCA_000147875.1	Methanolacinia petrolearia DSM 11571	ARCHAEAL	Euryarchaeota	Methanomicrobia	Methanomicrobiales
GCA_000010045.1	Desulfitobacterium hafniense Y51	BACTERIAL	Firmicutes	Clostridia	Clostridiales
GCA_001296185.1	Fusobacterium nucleatum subsp. nucleatum	BACTERIAL	Fusobacteria	Fusobacteriia	Fusobacteriales
GCA_000151105.2	Thermococcus barophilus MP	ARCHAEAL	Euryarchaeota	Thermococci	Thermococcales
GCA_000177635.2	Desulfurispirillum indicum S5	BACTERIAL	Chrysiogenetes	Chrysiogenetes	Chrysiogenales
GCA_000952975.1	Peptoniphilus sp. 1-1	BACTERIAL	Firmicutes	Clostridia	Clostridiales
GCA_000320385.2	Sinorhizobium meliloti GR4	BACTERIAL	Proteobacteria	Alphaproteobacteria	Rhizobiales
GCA_000017145.1	Sinorhizobium medicae WSM419	BACTERIAL	Proteobacteria	Alphaproteobacteria	Rhizobiales
GCA_001548155.2	Blastochloris viridis	BACTERIAL	Proteobacteria	Alphaproteobacteria	Rhizobiales
GCA_000968375.1	Clostridium scatologenes	BACTERIAL	Firmicutes	Clostridia	Clostridiales
GCA_000828835.1	Thioploca ingrica	BACTERIAL	Proteobacteria	Gammaproteobacteria	Thiotrichales
GCA_000242335.3	Prevotella dentalis DSM 3688	BACTERIAL	Bacteroidetes	Bacteroidia	Bacteroidales
GCA_001592435.1	Thermococcus peptonophilus	ARCHAEAL	Euryarchaeota	Thermococci	Thermococcales
GCA_000263735.1	Pyrococcus sp. ST04	ARCHAEAL	Euryarchaeota	Thermococci	Thermococcales
GCA_001077535.1	Peptoclostridium difficile ATCC 9689 = DSM 1296	BACTERIAL	Firmicutes	Clostridia	Clostridiales
GCA_000008665.1	Archaeoglobus fulgidus DSM 4304	ARCHAEAL	Euryarchaeota	Archaeoglobi	Archaeoglobales
GCA_000327485.1	Methanoregula formicica SMSP	ARCHAEAL	Euryarchaeota	Methanomicrobia	Methanomicrobiales
GCA_000145275.1	Clostridium cellulovorans 743B	BACTERIAL	Firmicutes	Clostridia	Clostridiales
GCA_000007785.1	Enterococcus faecalis V583	BACTERIAL	Firmicutes	Bacilli	Lactobacillales
GCA_001484725.1	Clostridium autoethanogenum DSM 10061	BACTERIAL	Firmicutes	Clostridia	Clostridiales
GCA_000221185.1	Thermococcus sp. 4557	ARCHAEAL	Euryarchaeota	Thermococci	Thermococcales
GCA_000194135.1	Hippea maritima DSM 10411	BACTERIAL	Proteobacteria	Deltaproteobacteria	Desulfurellales
GCA_000013605.1	Rhodoferax ferrireducens T118	BACTERIAL	Proteobacteria	Betaproteobacteria	Burkholderiales
GCA_000020825.1	Acidithiobacillus ferrooxidans ATCC 53993	BACTERIAL	Proteobacteria	Gammaproteobacteria	Acidithiobacillales
GCA_001439585.2	Aneurinibacillus sp. XH2	BACTERIAL	Firmicutes	Bacilli	Bacillales
GCA_000281195.1	Enterococcus faecalis D32	BACTERIAL	Firmicutes	Bacilli	Lactobacillales
GCA_000186225.1	Bacteroides helcogenes P 36-108	BACTERIAL	Bacteroidetes	Bacteroidia	Bacteroidales
GCA_000234805.1	Pyrobaculum ferrireducens	ARCHAEAL	Crenarchaeota	Thermoprotei	Thermoproteales
GCA_000833105.2	Clostridium beijerinckii	BACTERIAL	Firmicutes	Clostridia	Clostridiales
GCA_000011105.1	Pyrococcus horikoshii OT3	ARCHAEAL	Euryarchaeota	Thermococci	Thermococcales
GCA_000789355.1	Clostridium botulinum 202F	BACTERIAL	Firmicutes	Clostridia	Clostridiales
GCA_000284335.1	Caldisericum exile AZM16c01	BACTERIAL	Caldiserica	Caldisericia	Caldisericales
GCA_000145295.1	Methanothermobacter marburgensis str. Marburg	ARCHAEAL	Euryarchaeota	Methanobacteria	Methanobacteriales
GCA_001304735.1	Clostridium perfringens	BACTERIAL	Firmicutes	Clostridia	Clostridiales
GCA_000499765.1	Methanobacterium sp. MB1	ARCHAEAL	Euryarchaeota	Methanobacteria	Methanobacteriales
GCA_001484685.1	Thermococcus sp. 2319x1	ARCHAEAL	Euryarchaeota	Thermococci	Thermococcales
GCA_000016345.1	Polynucleobacter necessarius subsp. asymbioticus QLW-P1DMWA-1	BACTERIAL	Proteobacteria	Betaproteobacteria	Burkholderiales
GCA_000019185.1	Shewanella halifaxensis HAW-EB4	BACTERIAL	Proteobacteria	Gammaproteobacteria	Alteromonadales
GCA_000009265.1	Rhizobium leguminosarum bv. viciae 3841	BACTERIAL	Proteobacteria	Alphaproteobacteria	Rhizobiales
GCA_000024625.1	Methanocaldococcus vulcanius M7	ARCHAEAL	Euryarchaeota	Methanococci	Methanococcales
GCA_000341655.1	Dehalococcoides mccartyi DCMB5	BACTERIAL	Chloroflexi	Dehalococcoidia	Dehalococcoidales
GCA_000190575.1	Bacteroides salanitronis DSM 18170	BACTERIAL	Bacteroidetes	Bacteroidia	Bacteroidales
GCA_000092945.1	Thermincola potens JR	BACTERIAL	Firmicutes	Clostridia	Clostridiales
GCA_000237975.1	Sulfobacillus acidophilus DSM 10332	BACTERIAL	Firmicutes	Clostridia	Clostridiales
GCA_000213785.1	Hydrogenobaculum sp. 3684	BACTERIAL	Aquificae	Aquificae	Aquificales
GCA_000013645.1	Paraburkholderia xenovorans LB400	BACTERIAL	Proteobacteria	Betaproteobacteria	Burkholderiales
GCA_000024185.1	Methanobrevibacter ruminantium M1	ARCHAEAL	Euryarchaeota	Methanobacteria	Methanobacteriales
GCA_000147715.3	Mesotoga prima MesG1.Ag.4.2	BACTERIAL	Thermotogae	Thermotogae	Thermotogales
GCA_000022405.1	Sulfolobus islandicus M.14.25	ARCHAEAL	Crenarchaeota	Thermoprotei	Sulfolobales
GCA_000185905.1	Mesorhizobium ciceri biovar biserrulae WSM1271	BACTERIAL	Proteobacteria	Alphaproteobacteria	Rhizobiales
GCA_000364745.1	Sulfolobus islandicus LAL14/1	ARCHAEAL	Crenarchaeota	Thermoprotei	Sulfolobales
GCA_000020505.1	Chlorobaculum parvum NCIB 8327	BACTERIAL	Chlorobi	Chlorobia	Chlorobiales
GCA_000828635.1	Sulfuritalea hydrogenivorans sk43H	BACTERIAL	Proteobacteria	Betaproteobacteria	Rhodocyclales
GCA_001263815.1	Porphyromonas gingivalis	BACTERIAL	Bacteroidetes	Bacteroidia	Bacteroidales
GCA_000023645.1	Geobacter sp. M21	BACTERIAL	Proteobacteria	Deltaproteobacteria	Desulfuromonadales
GCA_000969885.1	Methanosarcina thermophila TM-1	ARCHAEAL	Euryarchaeota	Methanomicrobia	Methanosarcinales
GCA_000769655.1	Thermococcus eurythermalis	ARCHAEAL	Euryarchaeota	Thermococci	Thermococcales
GCA_000020905.1	Desulfurococcus kamchatkensis 1221n	ARCHAEAL	Crenarchaeota	Thermoprotei	Desulfurococcales
GCA_000350305.1	Thermoplasmatales archaeon BRNA1	ARCHAEAL	Euryarchaeota	Thermoplasmata	Thermoplasmatales
GCA_000013745.1	Rhodopseudomonas palustris BisB18	BACTERIAL	Proteobacteria	Alphaproteobacteria	Rhizobiales
GCA_000176935.3	Burkholderia sp. CCGE1001	BACTERIAL	Proteobacteria	Betaproteobacteria	Burkholderiales
GCA_000024105.1	Anaerococcus prevotii DSM 20548	BACTERIAL	Firmicutes	Tissierellia	Tissierellales
GCA_000807255.1	Clostridium pasteurianum DSM 525 = ATCC 6013	BACTERIAL	Firmicutes	Clostridia	Clostridiales
GCA_000190535.1	Odoribacter splanchnicus DSM 20712	BACTERIAL	Bacteroidetes	Bacteroidia	Bacteroidales
GCA_000385565.1	Archaeoglobus sulfaticallidus PM70-1	ARCHAEAL	Euryarchaeota	Archaeoglobi	Archaeoglobales
GCA_000008545.1	Thermotoga maritima MSB8	BACTERIAL	Thermotogae	Thermotogae	Thermotogales
GCA_000967915.1	Acholeplasma brassicae	BACTERIAL	Tenericutes	Mollicutes	Acholeplasmatales
GCA_000970225.1	Methanosarcina mazei LYC	ARCHAEAL	Euryarchaeota	Methanomicrobia	Methanosarcinales
GCA_000251105.1	Methanocella conradii HZ254	ARCHAEAL	Euryarchaeota	Methanomicrobia	Methanocellales
GCA_000009025.1	Dehalococcoides mccartyi CBDB1	BACTERIAL	Chloroflexi	Dehalococcoidia	Dehalococcoidales
GCA_000970185.1	Methanosarcina mazei SarPi	ARCHAEAL	Euryarchaeota	Methanomicrobia	Methanosarcinales
GCA_000017505.1	Anaeromyxobacter sp. Fw109-5	BACTERIAL	Proteobacteria	Deltaproteobacteria	Myxococcales
GCA_000517445.1	Thermococcus paralvinellae	ARCHAEAL	Euryarchaeota	Thermococci	Thermococcales
GCA_000473995.1	Clostridium saccharobutylicum DSM 13864	BACTERIAL	Firmicutes	Clostridia	Clostridiales
GCA_000340315.1	Sulfolobus acidocaldarius N8	ARCHAEAL	Crenarchaeota	Thermoprotei	Sulfolobales
GCA_000020145.1	Elusimicrobium minutum Pei191	BACTERIAL	Elusimicrobia	Elusimicrobia	Elusimicrobiales
GCA_000734015.1	Thermodesulfobacterium commune DSM 2178	BACTERIAL	Thermodesulfobacteria	Thermodesulfobacteria	Thermodesulfobacteriales
GCA_000016085.1	Chlorobium phaeovibrioides DSM 265	BACTERIAL	Chlorobi	Chlorobia	Chlorobiales
GCA_000296575.1	Brachyspira pilosicoli B2904	BACTERIAL	Spirochaetes	Spirochaetia	Spirochaetales
GCA_000145215.1	Caldicellulosiruptor obsidiansis OB47	BACTERIAL	Firmicutes	Clostridia	Thermoanaerobacterales
GCA_000213255.1	Mahella australiensis 50-1 BON	BACTERIAL	Firmicutes	Clostridia	Thermoanaerobacterales
GCA_000019085.1	Thermoanaerobacter pseudethanolicus ATCC 33223	BACTERIAL	Firmicutes	Clostridia	Thermoanaerobacterales
GCA_000284415.2	Pararhodospirillum photometricum DSM 122	BACTERIAL	Proteobacteria	Alphaproteobacteria	Rhodospirillales
GCA_000163915.2	Fusobacterium nucleatum subsp. vincentii 3_1_27	BACTERIAL	Fusobacteria	Fusobacteriia	Fusobacteriales
GCA_000973705.1	Clostridium sporogenes	BACTERIAL	Firmicutes	Clostridia	Clostridiales
GCA_000022445.1	Sulfolobus islandicus M.16.4	ARCHAEAL	Crenarchaeota	Thermoprotei	Sulfolobales
GCA_000011185.1	Thermoplasma volcanium GSS1	ARCHAEAL	Euryarchaeota	Thermoplasmata	Thermoplasmatales
GCA_000022465.1	Sulfolobus islandicus Y.G.57.14	ARCHAEAL	Crenarchaeota	Thermoprotei	Sulfolobales
GCA_000550745.1	Enterococcus faecalis DENG1	BACTERIAL	Firmicutes	Bacilli	Lactobacillales
GCA_000007325.1	Fusobacterium nucleatum subsp. nucleatum ATCC 25586	BACTERIAL	Fusobacteria	Fusobacteriia	Fusobacteriales
GCA_000162235.2	Fusobacterium nucleatum subsp. vincentii 3_1_36A2	BACTERIAL	Fusobacteria	Fusobacteriia	Fusobacteriales
GCA_000016985.1	Alkaliphilus metalliredigens QYMF	BACTERIAL	Firmicutes	Clostridia	Clostridiales
GCA_000017225.1	Methanococcus maripaludis C7	ARCHAEAL	Euryarchaeota	Methanococci	Methanococcales
GCA_000092045.1	Rhizobium etli CFN 42	BACTERIAL	Proteobacteria	Alphaproteobacteria	Rhizobiales
GCA_000013405.1	Syntrophus aciditrophicus SB	BACTERIAL	Proteobacteria	Deltaproteobacteria	Syntrophobacterales
GCA_000008625.1	Aquifex aeolicus VF5	BACTERIAL	Aquificae	Aquificae	Aquificales
GCA_000499645.1	Rhizobium sp. IRBG74	BACTERIAL	Proteobacteria	Alphaproteobacteria	Rhizobiales
GCA_000019845.1	Beijerinckia indica subsp. indica ATCC 9039	BACTERIAL	Proteobacteria	Alphaproteobacteria	Rhizobiales
