# Supplementary material for: Origin and Evolution of Flavin-Based Electron Bifurcating Enzymes
Source: Front Microbiol. 2018 Aug 3;9:1762. doi: 10.3389/fmicb.2018.01762 (PMC6085437; doi:10.3389/fmicb.2018.01762)
Supplement: Supplementary file 2 [file Table_2.XLSX]

## Sheet: Sheet1
Supplementary Table 2: Taxonomic distribution of specific homolog of catalytic subunit of specific bifurcating enzymes identified in complete genomes.
Oxygen requirement	NCBI Genome ID	Organism	Domain	Phylum	Class	Order	HydA	MvhA	FixB	Ldh	CarC	Bcd	HylA	HytA	FdhA	NfnA	Hdr2A	MetF
Anaerobe	GCA_000006175.2	Methanococcus voltae A3	ARCHAEAL	Euryarchaeota	Methanococci	Methanococcales	NA	ADI36243.1	NA	NA	NA	NA	NA	NA	ADI36362.1,ADI36478.1	NA	NA	NA
Aerobe	GCA_000006965.1	Sinorhizobium meliloti 1021	BACTERIAL	Proteobacteria	Alphaproteobacteria	Rhizobiales	NA	NA	AAK65104.1	NA	NA	NA	NA	NA	NA	NA	NA	NA
Anaerobe	GCA_000006985.1	Chlorobium tepidum TLS	BACTERIAL	Chlorobi	Chlorobia	Chlorobiales	NA	NA	NA	NA	NA	NA	NA	NA	NA	AAM71716.1	AAM72102.1	NA
Aerobe	GCA_000007005.1	Sulfolobus solfataricus P2	ARCHAEAL	Crenarchaeota	Thermoprotei	Sulfolobales	NA	NA	AAK42928.1	NA	NA	NA	NA	NA	NA	NA	NA	NA
Anaerobe	GCA_000007065.1	Methanosarcina mazei Go1	ARCHAEAL	Euryarchaeota	Methanomicrobia	Methanosarcinales	NA	NA	NA	NA	NA	NA	NA	NA	NA	AAM30359.1	AAM30083.1,AAM31261.1	NA
Anaerobe	GCA_000007085.1	Caldanaerobacter subterraneus subsp. tengcongensis MB4	BACTERIAL	Firmicutes	Clostridia	Thermoanaerobacterales	AAM24150.1	NA	NA	NA	NA	NA	NA	NA	NA	AAM23956.1,AAM23841.1	NA	NA
Anaerobe	GCA_000007185.1	Methanopyrus kandleri AV19	ARCHAEAL	Euryarchaeota	Methanopyri	Methanopyrales	NA	AAM01483.1	NA	NA	NA	NA	NA	NA	AAM01536.1	NA	AAM01466.1	NA
Aerobe	GCA_000007225.1	Pyrobaculum aerophilum str. IM2	ARCHAEAL	Crenarchaeota	Thermoprotei	Thermoproteales	NA	NA	AAL62978.1	NA	NA	NA	NA	NA	NA	NA	NA	NA
Anaerobe	GCA_000007305.1	Pyrococcus furiosus DSM 3638	ARCHAEAL	Euryarchaeota	Thermococci	Thermococcales	NA	NA	NA	NA	NA	NA	NA	NA	NA	AAL81452.1,AAL82035.1	NA	NA
Anaerobe	GCA_000007325.1	Fusobacterium nucleatum subsp. nucleatum ATCC 25586	BACTERIAL	Fusobacteria	Fusobacteriia	Fusobacteriales	NA	NA	NA	NA	NA	AAL94979.1	NA	NA	NA	NA	NA	NA
Anaerobe	GCA_000007345.1	Methanosarcina acetivorans C2A	ARCHAEAL	Euryarchaeota	Methanomicrobia	Methanosarcinales	NA	NA	NA	NA	NA	NA	NA	NA	NA	AAM07137.1	AAM06247.1	NA
Anaerobe	GCA_000007585.1	Porphyromonas gingivalis W83	BACTERIAL	Bacteroidetes	Bacteroidia	Bacteroidales	NA	NA	NA	NA	NA	AAQ66190.1	NA	NA	NA	AAQ67000.1	NA	NA
Anaerobe	GCA_000007625.1	Clostridium tetani E88	BACTERIAL	Firmicutes	Clostridia	Clostridiales	NA	NA	NA	AAO35564.1	AAO36583.1	AAO35313.1,AAO36580.1,AAO36892.1	NA	NA	NA	AAO36887.1	NA	NA
Facultative	GCA_000007785.1	Enterococcus faecalis V583	BACTERIAL	Firmicutes	Bacilli	Lactobacillales	NA	NA	NA	NA	NA	NA	NA	NA	NA	AAO82272.1	NA	NA
Anaerobe	GCA_000007985.2	Geobacter sulfurreducens PCA	BACTERIAL	Proteobacteria	Deltaproteobacteria	Desulfuromonadales	NA	NA	NA	NA	NA	NA	NA	NA	NA	AAR36450.1	AAR33425.1	NA
Anaerobe	GCA_000008185.1	Treponema denticola ATCC 35405	BACTERIAL	Spirochaetes	Spirochaetia	Spirochaetales	NA	NA	NA	NA	NA	NA	NA	NA	NA	AAS10903.1	NA	NA
Aerobe	GCA_000008265.1	Picrophilus torridus DSM 9790	ARCHAEAL	Euryarchaeota	Thermoplasmata	Thermoplasmatales	NA	NA	AAT43968.1	NA	NA	NA	NA	NA	NA	NA	NA	NA
Anaerobe	GCA_000008545.1	Thermotoga maritima MSB8	BACTERIAL	Thermotogae	Thermotogae	Thermotogales	AAD36496.1	NA	AAD36598.1	NA	NA	NA	NA	NA	NA	AAD36706.1	NA	NA
Aerobe	GCA_000008625.1	Aquifex aeolicus VF5	BACTERIAL	Aquificae	Aquificae	Aquificales	NA	NA	NA	NA	NA	NA	NA	NA	NA	NA	AAC06671.1	NA
Anaerobe	GCA_000008645.1	Methanothermobacter thermautotrophicus str. Delta H	ARCHAEAL	Euryarchaeota	Methanobacteria	Methanobacteriales	NA	AAB85623.1	NA	NA	NA	NA	NA	NA	NA	NA	AAB85424.1,AAB85858.1	NA
Anaerobe	GCA_000008665.1	Archaeoglobus fulgidus DSM 4304	ARCHAEAL	Euryarchaeota	Archaeoglobi	Archaeoglobales	NA	NA	NA	NA	NA	NA	NA	NA	NA	NA	AAB89867.1,AAB90008.1,AAB90578.1	NA
Anaerobe	GCA_000008765.1	Clostridium acetobutylicum ATCC 824	BACTERIAL	Firmicutes	Clostridia	Clostridiales	NA	NA	NA	AAK80493.1	NA	AAK80657.1	NA	NA	NA	NA	NA	NA
Anaerobe	GCA_000009025.1	Dehalococcoides mccartyi CBDB1	BACTERIAL	Chloroflexi	Dehalococcoidia	Dehalococcoidales	NA	NA	NA	NA	NA	NA	NA	NA	NA	CAI82315.1	NA	NA
Anaerobe	GCA_000009205.1	Peptoclostridium difficile 630	BACTERIAL	Firmicutes	Clostridia	Clostridiales	CAJ70310.1	NA	NA	CAJ68026.1	CAJ67220.1,CAJ67637.1	CAJ67895.1	NA	NA	NA	CAJ68401.1	NA	NA
Aerobe	GCA_000009265.1	Rhizobium leguminosarum bv. viciae 3841	BACTERIAL	Proteobacteria	Alphaproteobacteria	Rhizobiales	NA	NA	CAK10423.1	NA	NA	NA	NA	NA	NA	NA	NA	NA
Aerobe	GCA_000009625.1	Mesorhizobium loti MAFF303099	BACTERIAL	Proteobacteria	Alphaproteobacteria	Rhizobiales	NA	NA	BAB52237.1	NA	NA	NA	NA	NA	NA	NA	NA	NA
Anaerobe	GCA_000009685.1	Clostridium perfringens str. 13	BACTERIAL	Firmicutes	Clostridia	Clostridiales	NA	NA	NA	BAB80019.1	NA	BAB82006.1	NA	NA	NA	BAB80961.1	NA	NA
Facultative	GCA_000009905.1	Symbiobacterium thermophilum IAM 14863	BACTERIAL	Firmicutes	Clostridia	Clostridiales	BAD42191.1	NA	NA	NA	NA	NA	NA	NA	NA	NA	NA	NA
Anaerobe	GCA_000009925.1	Bacteroides fragilis YCH46	BACTERIAL	Bacteroidetes	Bacteroidia	Bacteroidales	NA	NA	NA	NA	NA	NA	NA	NA	NA	BAD47755.1	NA	NA
Anaerobe	GCA_000009965.1	Thermococcus kodakarensis KOD1	ARCHAEAL	Euryarchaeota	Thermococci	Thermococcales	NA	NA	NA	NA	NA	NA	NA	NA	NA	BAD85515.1,BAD85874.1	NA	NA
Anaerobe	GCA_000010045.1	Desulfitobacterium hafniense Y51	BACTERIAL	Firmicutes	Clostridia	Clostridiales	NA	NA	BAE83417.1	NA	NA	NA	BAE85758.1	NA	NA	BAE84151.1	NA	NA
Aerobe	GCA_000010165.1	Brevibacillus brevis NBRC 100599	BACTERIAL	Firmicutes	Bacilli	Bacillales	NA	NA	BAH42707.1	NA	NA	NA	NA	NA	NA	NA	NA	NA
Anaerobe	GCA_000010185.1	Finegoldia magna ATCC 29328	BACTERIAL	Firmicutes	Tissierellia	Tissierellales	NA	NA	NA	NA	NA	NA	BAG08572.1	NA	NA	NA	NA	NA
Anaerobe	GCA_000010265.1	Clostridium kluyveri NBRC 12016	BACTERIAL	Firmicutes	Clostridia	Clostridiales	NA	NA	NA	NA	NA	BAH05451.1	NA	NA	NA	BAH05455.1	NA	NA
Anaerobe	GCA_000010505.1	Porphyromonas gingivalis ATCC 33277	BACTERIAL	Bacteroidetes	Bacteroidia	Bacteroidales	NA	NA	NA	NA	NA	BAG33691.1	NA	NA	NA	BAG34499.1	NA	NA
Aerobe	GCA_000010525.1	Azorhizobium caulinodans ORS 571	BACTERIAL	Proteobacteria	Alphaproteobacteria	Rhizobiales	NA	NA	BAF89446.1	NA	NA	NA	NA	NA	NA	NA	NA	NA
Anaerobe	GCA_000010565.1	Pelotomaculum thermopropionicum SI	BACTERIAL	Firmicutes	Clostridia	Clostridiales	BAF60191.1,BAF59558.1	NA	NA	NA	NA	NA	NA	NA	NA	BAF59361.1	BAF59591.1	NA
Anaerobe	GCA_000010645.1	Candidatus Azobacteroides pseudotrichonymphae genomovar. CFP2	BACTERIAL	Bacteroidetes	Bacteroidia	Bacteroidales	NA	NA	NA	NA	NA	NA	NA	NA	NA	BAG83846.1	BAG83503.1	NA
Anaerobe	GCA_000010665.1	Desulfovibrio magneticus RS-1	BACTERIAL	Proteobacteria	Deltaproteobacteria	Desulfovibrionales	BAH73739.1,BAH74274.1	NA	NA	NA	NA	NA	NA	NA	NA	BAH76923.1	BAH73683.1	NA
Facultative	GCA_000010725.1	Azospirillum sp. B510	BACTERIAL	Proteobacteria	Alphaproteobacteria	Rhodospirillales	NA	NA	BAI71286.1	NA	NA	NA	NA	NA	NA	NA	NA	NA
Facultative	GCA_000010785.1	Hydrogenobacter thermophilus TK-6	BACTERIAL	Aquificae	Aquificae	Aquificales	NA	NA	NA	NA	NA	NA	NA	NA	NA	NA	BAI70325.1	NA
Anaerobe	GCA_000011005.1	Methanocella paludicola SANAE	ARCHAEAL	Euryarchaeota	Methanomicrobia	Methanocellales	NA	NA	NA	NA	NA	NA	NA	NA	BAI61642.1,BAI62479.1	BAI61062.1	BAI62061.1	NA
Anaerobe	GCA_000011065.1	Bacteroides thetaiotaomicron VPI-5482	BACTERIAL	Bacteroidetes	Bacteroidia	Bacteroidales	AAO75231.1	NA	NA	NA	NA	NA	NA	NA	NA	AAO79415.1	NA	NA
Anaerobe	GCA_000011105.1	Pyrococcus horikoshii OT3	ARCHAEAL	Euryarchaeota	Thermococci	Thermococcales	NA	NA	NA	NA	NA	NA	NA	NA	NA	BAA30996.1	NA	NA
Facultative	GCA_000011185.1	Thermoplasma volcanium GSS1	ARCHAEAL	Euryarchaeota	Thermoplasmata	Thermoplasmatales	NA	NA	BAB60446.1	NA	NA	NA	NA	NA	NA	NA	NA	NA
Aerobe	GCA_000011205.1	Sulfolobus tokodaii str. 7	ARCHAEAL	Crenarchaeota	Thermoprotei	Sulfolobales	NA	NA	BAB66866.1	NA	NA	NA	NA	NA	NA	NA	BAB66964.1	NA
Anaerobe	GCA_000011585.1	Methanococcus maripaludis S2	ARCHAEAL	Euryarchaeota	Methanococci	Methanococcales	NA	CAF30379.1	NA	NA	NA	NA	NA	NA	CAF30854.1	NA	CAF31253.1	NA
Anaerobe	GCA_000011905.1	Dehalococcoides mccartyi 195	BACTERIAL	Chloroflexi	Dehalococcoidia	Dehalococcoidales	NA	NA	NA	NA	NA	NA	NA	NA	NA	AAW39118.1	NA	NA
Aerobe	GCA_000012285.1	Sulfolobus acidocaldarius DSM 639	ARCHAEAL	Crenarchaeota	Thermoprotei	Sulfolobales	NA	NA	AAY79731.1	NA	NA	NA	NA	NA	NA	NA	AAY79744.1	NA
Anaerobe	GCA_000012485.1	Chlorobium luteolum DSM 273	BACTERIAL	Chlorobi	Chlorobia	Chlorobiales	NA	NA	NA	NA	NA	NA	NA	NA	NA	ABB24546.1	NA	NA
Anaerobe	GCA_000012545.1	Methanosphaera stadtmanae DSM 3091	ARCHAEAL	Euryarchaeota	Methanobacteria	Methanobacteriales	NA	ABC56726.1	NA	NA	NA	NA	NA	NA	NA	NA	ABC56545.1	NA
Anaerobe	GCA_000012585.1	Chlorobium chlorochromatii CaD3	BACTERIAL	Chlorobi	Chlorobia	Chlorobiales	NA	NA	NA	NA	NA	NA	NA	NA	NA	ABB27811.1	ABB28838.1,ABB28839.1	NA
Anaerobe	GCA_000012665.1	Desulfovibrio alaskensis G20	BACTERIAL	Proteobacteria	Deltaproteobacteria	Desulfovibrionales	NA	NA	NA	NA	NA	NA	NA	NA	NA	ABB38052.1,ABB40429.1	ABB38010.1	NA
Facultative	GCA_000012745.1	Thiobacillus denitrificans ATCC 25259	BACTERIAL	Proteobacteria	Betaproteobacteria	Hydrogenophilales	NA	NA	NA	NA	NA	NA	NA	NA	NA	NA	AAZ97601.1	NA
Anaerobe	GCA_000012825.1	Bacteroides vulgatus ATCC 8482	BACTERIAL	Bacteroidetes	Bacteroidia	Bacteroidales	NA	NA	NA	NA	NA	NA	NA	NA	NA	ABR41251.1	NA	NA
Anaerobe	GCA_000012845.1	Parabacteroides distasonis ATCC 8503	BACTERIAL	Bacteroidetes	Bacteroidia	Bacteroidales	ABR42810.1	NA	NA	NA	NA	NA	NA	NA	NA	ABR45376.1	NA	NA
Anaerobe	GCA_000012865.1	Carboxydothermus hydrogenoformans Z-2901	BACTERIAL	Firmicutes	Clostridia	Thermoanaerobacterales	NA	NA	NA	NA	NA	NA	NA	NA	NA	NA	ABB14312.1	NA
Anaerobe	GCA_000012885.1	Pelobacter carbinolicus DSM 2380	BACTERIAL	Proteobacteria	Deltaproteobacteria	Desulfuromonadales	ABA88877.1,ABA88849.1	NA	NA	NA	NA	NA	NA	NA	NA	ABA88012.1	NA	NA
Anaerobe	GCA_000012925.1	Geobacter metallireducens GS-15	BACTERIAL	Proteobacteria	Deltaproteobacteria	Desulfuromonadales	NA	NA	NA	NA	NA	NA	NA	NA	NA	NA	ABB33638.1	NA
Facultative	GCA_000013085.1	Rhodospirillum rubrum ATCC 11170	BACTERIAL	Proteobacteria	Alphaproteobacteria	Rhodospirillales	NA	NA	ABC23066.1	NA	NA	NA	NA	NA	NA	NA	NA	NA
Anaerobe	GCA_000013105.1	Moorella thermoacetica ATCC 39073	BACTERIAL	Firmicutes	Clostridia	Thermoanaerobacterales	ABC20019.1,ABC20183.1	NA	ABC18398.1	NA	NA	NA	ABC20188.1	NA	NA	ABC19827.1	ABC19129.2,ABC19763.1	ABC19505.1
Facultative	GCA_000013365.1	Rhodopseudomonas palustris HaA2	BACTERIAL	Proteobacteria	Alphaproteobacteria	Rhizobiales	NA	NA	ABD05695.1	NA	NA	NA	NA	NA	NA	ABD05561.1	NA	NA
Anaerobe	GCA_000013385.1	Anaeromyxobacter dehalogenans 2CP-C	BACTERIAL	Proteobacteria	Deltaproteobacteria	Myxococcales	NA	NA	NA	NA	NA	NA	NA	NA	NA	ABC82561.1	NA	NA
Anaerobe	GCA_000013405.1	Syntrophus aciditrophicus SB	BACTERIAL	Proteobacteria	Deltaproteobacteria	Syntrophobacterales	NA	NA	NA	NA	NA	NA	NA	NA	NA	ABC78249.1	NA	NA
Anaerobe	GCA_000013445.1	Methanospirillum hungatei JF-1	ARCHAEAL	Euryarchaeota	Methanomicrobia	Methanomicrobiales	NA	NA	NA	NA	NA	NA	NA	NA	ABD41730.1,ABD41732.1	ABD40867.1	NA	NA
Anaerobe	GCA_000013605.1	Rhodoferax ferrireducens T118	BACTERIAL	Proteobacteria	Betaproteobacteria	Burkholderiales	NA	NA	NA	NA	NA	NA	NA	NA	NA	ABD70917.1	NA	NA
Aerobe	GCA_000013645.1	Paraburkholderia xenovorans LB400	BACTERIAL	Proteobacteria	Betaproteobacteria	Burkholderiales	NA	NA	ABE34529.1	NA	NA	NA	NA	NA	NA	NA	NA	NA
Facultative	GCA_000013685.1	Rhodopseudomonas palustris BisB5	BACTERIAL	Proteobacteria	Alphaproteobacteria	Rhizobiales	NA	NA	ABE38327.1	NA	NA	NA	NA	NA	NA	ABE38196.1	NA	NA
Anaerobe	GCA_000013725.1	Methanococcoides burtonii DSM 6242	ARCHAEAL	Euryarchaeota	Methanomicrobia	Methanosarcinales	NA	NA	NA	NA	NA	NA	NA	NA	NA	ABE52247.1	ABE51527.1	NA
Facultative	GCA_000013745.1	Rhodopseudomonas palustris BisB18	BACTERIAL	Proteobacteria	Alphaproteobacteria	Rhizobiales	NA	NA	ABD89970.1	NA	NA	NA	NA	NA	NA	ABD86576.1,ABD86275.1	NA	NA
Aerobe	GCA_000014005.1	Candidatus Koribacter versatilis Ellin345	BACTERIAL	Acidobacteria	Acidobacteriia	Acidobacteriales	NA	NA	NA	NA	NA	NA	NA	NA	NA	ABF41796.1	NA	NA
Anaerobe	GCA_000014125.1	Clostridium novyi NT	BACTERIAL	Firmicutes	Clostridia	Clostridiales	NA	NA	NA	NA	NA	NA	NA	NA	NA	ABK62470.1	NA	NA
Anaerobe	GCA_000014725.1	Syntrophomonas wolfei subsp. wolfei str. Goettingen G311	BACTERIAL	Firmicutes	Clostridia	Clostridiales	NA	NA	NA	NA	NA	NA	NA	NA	NA	NA	ABI67735.1	NA
Facultative	GCA_000014825.1	Rhodopseudomonas palustris BisA53	BACTERIAL	Proteobacteria	Alphaproteobacteria	Rhizobiales	NA	NA	ABJ08437.1	NA	NA	NA	NA	NA	NA	ABJ06540.1,ABJ04724.1	NA	NA
Anaerobe	GCA_000014965.1	Syntrophobacter fumaroxidans MPOB	BACTERIAL	Proteobacteria	Deltaproteobacteria	Syntrophobacterales	ABK16541.1,ABK16545.1	NA	NA	NA	NA	NA	NA	NA	NA	ABK17833.1	ABK17660.1,ABK18687.1,ABK18806.1,ABK19204.1	ABK18803.1
Anaerobe	GCA_000015045.1	Pelobacter propionicus DSM 2379	BACTERIAL	Proteobacteria	Deltaproteobacteria	Desulfuromonadales	ABK99106.1	NA	NA	NA	NA	NA	NA	NA	NA	ABL00428.1	NA	NA
Anaerobe	GCA_000015125.1	Chlorobium phaeobacteroides DSM 266	BACTERIAL	Chlorobi	Chlorobia	Chlorobiales	NA	NA	NA	NA	NA	NA	NA	NA	NA	ABL64547.1	NA	NA
Aerobe	GCA_000015165.1	Bradyrhizobium sp. BTAi1	BACTERIAL	Proteobacteria	Alphaproteobacteria	Rhizobiales	NA	NA	ABQ37814.1	NA	NA	NA	NA	NA	NA	NA	NA	NA
Anaerobe	GCA_000015205.1	Pyrobaculum islandicum DSM 4184	ARCHAEAL	Crenarchaeota	Thermoprotei	Thermoproteales	NA	NA	ABL87823.1	NA	NA	NA	NA	NA	NA	NA	NA	NA
Anaerobe	GCA_000015485.1	Desulfovibrio vulgaris DP4	BACTERIAL	Proteobacteria	Deltaproteobacteria	Desulfovibrionales	NA	NA	NA	NA	NA	NA	NA	NA	NA	ABM27790.1	ABM27849.1	NA
Aerobe	GCA_000015505.1	Polaromonas naphthalenivorans CJ2	BACTERIAL	Proteobacteria	Betaproteobacteria	Burkholderiales	NA	NA	ABM37622.1	NA	NA	NA	NA	NA	NA	NA	NA	NA
Anaerobe	GCA_000015765.1	Methanocorpusculum labreanum Z	ARCHAEAL	Euryarchaeota	Methanomicrobia	Methanomicrobiales	NA	NA	NA	NA	NA	NA	NA	NA	ABN06637.1	ABN07280.1	NA	NA
Aerobe	GCA_000015805.1	Pyrobaculum calidifontis JCM 11548	ARCHAEAL	Crenarchaeota	Thermoprotei	Thermoproteales	NA	NA	ABO09547.1	NA	NA	NA	NA	NA	NA	NA	NA	NA
Anaerobe	GCA_000015825.1	Methanoculleus marisnigri JR1	ARCHAEAL	Euryarchaeota	Methanomicrobia	Methanomicrobiales	NA	NA	NA	NA	NA	NA	NA	NA	ABN56978.1,ABN57308.1	ABN57213.1	NA	NA
Anaerobe	GCA_000015865.1	Ruminiclostridium thermocellum ATCC 27405	BACTERIAL	Firmicutes	Clostridia	Clostridiales	ABN51580.1,ABN51668.1	NA	NA	NA	NA	NA	NA	NA	NA	ABN51611.1	NA	NA
Anaerobe	GCA_000016085.1	Chlorobium phaeovibrioides DSM 265	BACTERIAL	Chlorobi	Chlorobia	Chlorobiales	NA	NA	NA	NA	NA	NA	NA	NA	NA	ABP37488.1	NA	NA
Anaerobe	GCA_000016125.1	Methanococcus maripaludis C5	ARCHAEAL	Euryarchaeota	Methanococci	Methanococcales	NA	ABO34964.1	NA	NA	NA	NA	NA	NA	ABO34611.1,ABO35835.1	NA	NA	NA
Anaerobe	GCA_000016165.1	Desulfotomaculum reducens MI-1	BACTERIAL	Firmicutes	Clostridia	Clostridiales	ABO50179.1,ABO51790.1,ABO50182.1	NA	ABO50067.1	NA	NA	NA	NA	NA	NA	ABO49605.1	ABO48687.1,ABO48692.1,ABO49862.1	NA
Facultative	GCA_000016185.1	Rhodospirillum centenum SW	BACTERIAL	Proteobacteria	Alphaproteobacteria	Rhodospirillales	NA	NA	ACJ01045.1	NA	NA	NA	NA	NA	NA	NA	NA	NA
Facultative	GCA_000016205.1	Burkholderia vietnamiensis G4	BACTERIAL	Proteobacteria	Betaproteobacteria	Burkholderiales	NA	NA	ABO58908.1	NA	NA	NA	NA	NA	NA	NA	NA	NA
Facultative	GCA_000016345.1	Polynucleobacter necessarius subsp. asymbioticus QLW-P1DMWA-1	BACTERIAL	Proteobacteria	Betaproteobacteria	Burkholderiales	NA	NA	NA	NA	NA	NA	NA	NA	NA	NA	ABP34614.1	NA
Anaerobe	GCA_000016385.1	Pyrobaculum arsenaticum DSM 13514	ARCHAEAL	Crenarchaeota	Thermoprotei	Thermoproteales	NA	NA	ABP51915.1	NA	NA	NA	NA	NA	NA	NA	NA	NA
Anaerobe	GCA_000016505.1	Clostridium kluyveri DSM 555	BACTERIAL	Firmicutes	Clostridia	Clostridiales	NA	NA	NA	NA	EDK32509.1	NA	NA	NA	NA	EDK32513.1	NA	NA
Anaerobe	GCA_000016525.1	Methanobrevibacter smithii ATCC 35061	ARCHAEAL	Euryarchaeota	Methanobacteria	Methanobacteriales	NA	ABQ87204.1	NA	NA	NA	NA	NA	NA	ABQ87609.1	NA	ABQ86287.1	NA
Anaerobe	GCA_000016545.1	Caldicellulosiruptor saccharolyticus DSM 8903	BACTERIAL	Firmicutes	Clostridia	Thermoanaerobacterales	ABP67449.1	NA	NA	NA	NA	NA	NA	NA	NA	NA	NA	NA
Aerobe	GCA_000016605.1	Metallosphaera sedula DSM 5348	ARCHAEAL	Crenarchaeota	Thermoprotei	Sulfolobales	NA	NA	ABP95408.1	NA	NA	NA	NA	NA	NA	NA	NA	NA
Facultative	GCA_000016665.1	Roseiflexus sp. RS-1	BACTERIAL	Chloroflexi	Chloroflexia	Chloroflexales	NA	NA	ABQ89366.1	NA	NA	NA	NA	NA	NA	NA	NA	NA
Anaerobe	GCA_000016705.1	Dehalococcoides mccartyi BAV1	BACTERIAL	Chloroflexi	Dehalococcoidia	Dehalococcoidales	NA	NA	NA	NA	NA	NA	NA	NA	NA	ABQ16626.1	NA	NA
Anaerobe	GCA_000016745.1	Geobacter uraniireducens Rf4	BACTERIAL	Proteobacteria	Deltaproteobacteria	Desulfuromonadales	NA	NA	NA	NA	NA	NA	NA	NA	NA	ABQ26591.1	ABQ24365.1,ABQ27737.1	NA
Anaerobe	GCA_000016785.1	Thermotoga petrophila RKU-1	BACTERIAL	Thermotogae	Thermotogae	Thermotogales	ABQ47381.1	NA	ABQ47275.1	NA	NA	NA	NA	NA	NA	ABQ47166.1	NA	NA
Anaerobe	GCA_000016905.1	Thermosipho melanesiensis BI429	BACTERIAL	Thermotogae	Thermotogae	Thermotogales	ABR30357.1	NA	NA	NA	NA	ABR30520.1	NA	NA	NA	ABR30994.1	NA	NA
Anaerobe	GCA_000016965.1	Clostridium beijerinckii NCIMB 8052	BACTERIAL	Firmicutes	Clostridia	Clostridiales	ABR36220.1	NA	NA	ABR32500.1	NA	ABR32510.1,ABR34203.1,ABR35029.1	NA	NA	NA	ABR33643.1,ABR32848.1,ABR34349.1	NA	NA
Anaerobe	GCA_000016985.1	Alkaliphilus metalliredigens QYMF	BACTERIAL	Firmicutes	Clostridia	Clostridiales	ABR46866.1,ABR50188.1	NA	NA	ABR49866.1,ABR47046.1,ABR46989.1	NA	ABR49231.1	ABR50180.1	NA	NA	NA	NA	NA
Aerobe	GCA_000017145.1	Sinorhizobium medicae WSM419	BACTERIAL	Proteobacteria	Alphaproteobacteria	Rhizobiales	NA	NA	ABR64832.1	NA	NA	NA	NA	NA	NA	NA	NA	NA
Anaerobe	GCA_000017165.1	Methanococcus vannielii SB	ARCHAEAL	Euryarchaeota	Methanococci	Methanococcales	NA	ABR53984.1	NA	NA	NA	NA	NA	NA	ABR54514.1	NA	ABR54902.1	NA
Anaerobe	GCA_000017185.1	Methanococcus aeolicus Nankai-3	ARCHAEAL	Euryarchaeota	Methanococci	Methanococcales	NA	ABR55689.1	NA	NA	NA	NA	NA	NA	ABR56163.1	NA	NA	NA
Anaerobe	GCA_000017225.1	Methanococcus maripaludis C7	ARCHAEAL	Euryarchaeota	Methanococci	Methanococcales	NA	NA	NA	NA	NA	NA	NA	NA	ABR65611.1,ABR66203.1	NA	NA	NA
Anaerobe	GCA_000017505.1	Anaeromyxobacter sp. Fw109-5	BACTERIAL	Proteobacteria	Deltaproteobacteria	Myxococcales	NA	NA	NA	NA	NA	NA	NA	NA	NA	ABS26949.1	NA	NA
Anaerobe	GCA_000017545.1	Fervidobacterium nodosum Rt17-B1	BACTERIAL	Thermotogae	Thermotogae	Thermotogales	ABS60092.1	NA	NA	NA	NA	ABS60442.1	NA	NA	NA	ABS60148.1,ABS61450.1	NA	NA
Anaerobe	GCA_000017625.1	Methanoregula boonei 6A8	ARCHAEAL	Euryarchaeota	Methanomicrobia	Methanomicrobiales	NA	NA	NA	NA	NA	NA	NA	NA	ABS55441.1	NA	ABS56354.1	NA
Facultative	GCA_000017645.1	Xanthobacter autotrophicus Py2	BACTERIAL	Proteobacteria	Alphaproteobacteria	Rhizobiales	NA	NA	ABS65400.1	NA	NA	NA	NA	NA	NA	NA	NA	NA
Facultative	GCA_000017805.1	Roseiflexus castenholzii DSM 13941	BACTERIAL	Chloroflexi	Chloroflexia	Chloroflexales	NA	NA	ABU59646.1	NA	NA	NA	NA	NA	NA	NA	NA	NA
Anaerobe	GCA_000017865.1	Pseudothermotoga lettingae TMO	BACTERIAL	Thermotogae	Thermotogae	Thermotogales	ABV33518.1	NA	NA	ABV34248.1	NA	ABV34385.1	NA	NA	NA	ABV32987.1	NA	NA
Aerobe	GCA_000018305.1	Caldivirga maquilingensis IC-167	ARCHAEAL	Crenarchaeota	Thermoprotei	Thermoproteales	NA	NA	ABW01321.1	NA	NA	NA	NA	NA	NA	NA	NA	NA
Anaerobe	GCA_000018325.1	Alkaliphilus oremlandii OhILAs	BACTERIAL	Firmicutes	Clostridia	Clostridiales	ABW18477.1,ABW18537.1	NA	NA	NA	ABW17734.1	ABW17661.1,ABW18196.1	ABW19783.1	NA	NA	NA	NA	NA
Anaerobe	GCA_000018365.1	Thermococcus onnurineus NA1	ARCHAEAL	Euryarchaeota	Thermococci	Thermococcales	NA	NA	NA	NA	NA	NA	NA	NA	NA	ACJ15540.1,ACJ16865.1,ACJ16827.1	NA	NA
Anaerobe	GCA_000018405.1	Desulfococcus oleovorans Hxd3	BACTERIAL	Proteobacteria	Deltaproteobacteria	Desulfobacterales	NA	NA	NA	NA	NA	NA	NA	NA	NA	ABW66126.1	NA	ABW66957.1
Anaerobe	GCA_000018425.1	Candidatus Desulforudis audaxviator MP104C	BACTERIAL	Firmicutes	Clostridia	Clostridiales	ACA59846.1	ACA60152.1	NA	NA	NA	NA	NA	NA	NA	ACA59091.1	NA	ACA59393.1,ACA58685.1
Anaerobe	GCA_000018485.1	Methanococcus maripaludis C6	ARCHAEAL	Euryarchaeota	Methanococci	Methanococcales	NA	NA	NA	NA	NA	NA	NA	NA	ABX01631.1,ABX02189.1	NA	NA	NA
Aerobe	GCA_000018545.1	Sinorhizobium fredii NGR234	BACTERIAL	Proteobacteria	Alphaproteobacteria	Rhizobiales	NA	NA	AAB91889.1	NA	NA	NA	NA	NA	NA	NA	NA	NA
Anaerobe	GCA_000018605.1	Petrotoga mobilis SJ95	BACTERIAL	Thermotogae	Thermotogae	Petrotogales	ABX31447.1	NA	NA	ABX30880.1	NA	NA	NA	NA	NA	ABX32587.1	NA	NA
Anaerobe	GCA_000018685.1	Lachnoclostridium phytofermentans ISDg	BACTERIAL	Firmicutes	Clostridia	Clostridiales	ABX44152.1,ABX40477.1,ABX40480.1	NA	NA	ABX41694.1	NA	NA	NA	NA	NA	ABX43292.1	NA	NA
Anaerobe	GCA_000018945.1	Thermotoga neapolitana DSM 4359	BACTERIAL	Thermotogae	Thermotogae	Thermotogales	ACM23243.1	NA	ACM23290.1	NA	NA	NA	NA	NA	NA	ACM22995.1	NA	NA
Facultative	GCA_000019045.1	Anoxybacillus flavithermus WK1	BACTERIAL	Firmicutes	Bacilli	Bacillales	NA	NA	ACJ33619.1	NA	NA	NA	NA	NA	NA	NA	NA	NA
Anaerobe	GCA_000019065.1	Thermoanaerobacter sp. X514	BACTERIAL	Firmicutes	Clostridia	Thermoanaerobacterales	ABY93410.1	NA	NA	NA	NA	NA	NA	NA	NA	ABY91960.1	NA	NA
Anaerobe	GCA_000019085.1	Thermoanaerobacter pseudethanolicus ATCC 33223	BACTERIAL	Firmicutes	Clostridia	Thermoanaerobacterales	ABY95106.1	NA	NA	NA	NA	NA	NA	NA	NA	ABY93889.1,ABY95368.1	NA	NA
Anaerobe	GCA_000019165.1	Heliobacterium modesticaldum Ice1	BACTERIAL	Firmicutes	Clostridia	Clostridiales	NA	NA	NA	NA	NA	NA	NA	NA	NA	ABZ82908.1	ABZ84565.1	NA
Facultative	GCA_000019185.1	Shewanella halifaxensis HAW-EB4	BACTERIAL	Proteobacteria	Gammaproteobacteria	Alteromonadales	NA	NA	NA	NA	NA	NA	NA	NA	NA	ABZ75215.1	NA	NA
Aerobe	GCA_000019365.1	Methylobacterium sp. 4-46	BACTERIAL	Proteobacteria	Alphaproteobacteria	Rhizobiales	NA	NA	ACA17957.1	NA	NA	NA	NA	NA	NA	NA	NA	NA
Anaerobe	GCA_000019605.1	Candidatus Korarchaeum cryptofilum OPF8	ARCHAEAL	Candidatus Korarchaeota	None	None	NA	ACB07865.1	NA	NA	NA	NA	NA	NA	NA	ACB07101.1	NA	NA
Anaerobe	GCA_000019625.1	Thermotoga sp. RQ2	BACTERIAL	Thermotogae	Thermotogae	Thermotogales	ACB09663.1	NA	ACB09538.1	NA	NA	NA	NA	NA	NA	ACB09647.1	NA	NA
Aerobe	GCA_000019665.1	Methylacidiphilum infernorum V4	BACTERIAL	Verrucomicrobia	None	Methylacidiphilales	NA	NA	ACD82532.1	NA	NA	NA	NA	NA	NA	NA	NA	NA
Aerobe	GCA_000019785.1	Leptothrix cholodnii SP-6	BACTERIAL	Proteobacteria	Betaproteobacteria	Burkholderiales	NA	NA	ACB33637.1	NA	NA	NA	NA	NA	NA	NA	NA	NA
Anaerobe	GCA_000019805.1	Pyrobaculum neutrophilum V24Sta	ARCHAEAL	Crenarchaeota	Thermoprotei	Thermoproteales	NA	NA	ACB40911.1	NA	NA	NA	NA	NA	NA	NA	NA	NA
Aerobe	GCA_000019845.1	Beijerinckia indica subsp. indica ATCC 9039	BACTERIAL	Proteobacteria	Alphaproteobacteria	Rhizobiales	NA	NA	ACB94141.1	NA	NA	NA	NA	NA	NA	NA	NA	NA
Anaerobe	GCA_000019965.1	Opitutus terrae PB90-1	BACTERIAL	Verrucomicrobia	Opitutae	Opitutales	ACB74828.1	ACB76957.1	NA	NA	NA	NA	NA	NA	NA	NA	NA	NA
Anaerobe	GCA_000020005.1	Natranaerobius thermophilus JW/NM-WN-LF	BACTERIAL	Firmicutes	Clostridia	Natranaerobiales	NA	NA	NA	NA	ACB85453.1	NA	NA	NA	NA	NA	ACB86217.1	NA
Facultative	GCA_000020045.1	Paraburkholderia phymatum STM815	BACTERIAL	Proteobacteria	Betaproteobacteria	Burkholderiales	NA	NA	ACC76624.1	NA	NA	NA	NA	NA	NA	NA	NA	NA
Anaerobe	GCA_000020145.1	Elusimicrobium minutum Pei191	BACTERIAL	Elusimicrobia	Elusimicrobia	Elusimicrobiales	ACC98088.1	NA	NA	NA	NA	NA	NA	NA	NA	ACC97732.1	NA	NA
Aerobe	GCA_000020265.1	Rhizobium etli CIAT 652	BACTERIAL	Proteobacteria	Alphaproteobacteria	Rhizobiales	NA	NA	ACE93977.1	NA	NA	NA	NA	NA	NA	NA	NA	NA
Anaerobe	GCA_000020365.1	Desulfobacterium autotrophicum HRM2	BACTERIAL	Proteobacteria	Deltaproteobacteria	Desulfobacterales	NA	NA	NA	NA	NA	NA	NA	NA	ACN14300.1,ACN14546.1	ACN13992.1	ACN15370.1	ACN16169.1
Anaerobe	GCA_000020385.1	Geobacter lovleyi SZ	BACTERIAL	Proteobacteria	Deltaproteobacteria	Desulfuromonadales	NA	NA	NA	NA	NA	NA	NA	NA	NA	NA	ACD94588.1	NA
Facultative	GCA_000020445.1	Rhodopseudomonas palustris TIE-1	BACTERIAL	Proteobacteria	Alphaproteobacteria	Rhizobiales	NA	NA	ACF03574.1	NA	NA	NA	NA	NA	NA	ACE99304.1,ACF03691.1	NA	NA
Anaerobe	GCA_000020465.1	Chlorobium limicola DSM 245	BACTERIAL	Chlorobi	Chlorobia	Chlorobiales	NA	NA	NA	NA	NA	NA	NA	NA	NA	ACD91033.1	NA	NA
Anaerobe	GCA_000020485.1	Halothermothrix orenii H 168	BACTERIAL	Firmicutes	Clostridia	Halanaerobiales	ACL69390.1,ACL68943.1	NA	NA	NA	NA	NA	NA	NA	NA	ACL69403.1	NA	NA
Anaerobe	GCA_000020505.1	Chlorobaculum parvum NCIB 8327	BACTERIAL	Chlorobi	Chlorobia	Chlorobiales	NA	NA	NA	NA	NA	NA	NA	NA	NA	ACF10891.1	NA	NA
Anaerobe	GCA_000020605.1	[Eubacterium rectale] ATCC 33656	BACTERIAL	Firmicutes	Clostridia	Clostridiales	NA	NA	NA	NA	NA	ACR74521.1	NA	NA	NA	ACR75574.1	NA	NA
Anaerobe	GCA_000020625.1	Prosthecochloris aestuarii DSM 271	BACTERIAL	Chlorobi	Chlorobia	Chlorobiales	NA	NA	NA	NA	NA	NA	NA	NA	NA	ACF45494.1	NA	NA
Anaerobe	GCA_000020645.1	Pelodictyon phaeoclathratiforme BU-1	BACTERIAL	Chlorobi	Chlorobia	Chlorobiales	NA	NA	NA	NA	NA	NA	NA	NA	NA	ACF42820.1	ACF42393.1	NA
Anaerobe	GCA_000020725.1	Geobacter bemidjiensis Bem	BACTERIAL	Proteobacteria	Deltaproteobacteria	Desulfuromonadales	NA	NA	NA	NA	NA	NA	NA	NA	NA	ACH37053.1	ACH38465.1	NA
Aerobe	GCA_000020785.1	Hydrogenobaculum sp. Y04AAS1	BACTERIAL	Aquificae	Aquificae	Aquificales	NA	NA	NA	NA	NA	NA	NA	NA	NA	NA	ACG57766.1	NA
Anaerobe	GCA_000020805.1	Anaeromyxobacter sp. K	BACTERIAL	Proteobacteria	Deltaproteobacteria	Myxococcales	NA	NA	NA	NA	NA	NA	NA	NA	NA	ACG74109.1	NA	NA
Facultative	GCA_000020825.1	Acidithiobacillus ferrooxidans ATCC 53993	BACTERIAL	Proteobacteria	Gammaproteobacteria	Acidithiobacillales	NA	NA	ACH83433.1	NA	NA	NA	NA	NA	NA	NA	NA	NA
Anaerobe	GCA_000020905.1	Desulfurococcus kamchatkensis 1221n	ARCHAEAL	Crenarchaeota	Thermoprotei	Desulfurococcales	NA	NA	NA	NA	NA	NA	NA	NA	NA	ACL10428.1	NA	NA
Aerobe	GCA_000021045.1	Azotobacter vinelandii DJ	BACTERIAL	Proteobacteria	Gammaproteobacteria	Pseudomonadales	NA	NA	ACO77284.1	NA	NA	NA	NA	NA	NA	NA	NA	NA
Anaerobe	GCA_000021285.1	Thermosipho africanus TCF52B	BACTERIAL	Thermotogae	Thermotogae	Thermotogales	ACJ75249.1	NA	NA	NA	ACJ75197.1	NA	NA	NA	NA	ACJ75887.1	NA	NA
Aerobe	GCA_000021325.1	Gluconacetobacter diazotrophicus PA1 5	BACTERIAL	Proteobacteria	Alphaproteobacteria	Rhodospirillales	NA	NA	ACI51333.1	NA	NA	NA	NA	NA	NA	NA	NA	NA
Anaerobe	GCA_000021385.1	Desulfovibrio vulgaris str. 'Miyazaki F'	BACTERIAL	Proteobacteria	Deltaproteobacteria	Desulfovibrionales	NA	NA	NA	NA	NA	NA	NA	NA	NA	ACL07892.1	NA	NA
Facultative	GCA_000021485.1	Acidithiobacillus ferrooxidans ATCC 23270	BACTERIAL	Proteobacteria	Gammaproteobacteria	Acidithiobacillales	NA	NA	NA	NA	NA	NA	NA	NA	NA	NA	ACK79469.1	NA
Anaerobe	GCA_000021645.1	Dictyoglomus turgidum DSM 6724	BACTERIAL	Dictyoglomi	Dictyoglomia	Dictyoglomales	ACK41850.1	NA	NA	NA	NA	NA	NA	NA	NA	ACK42346.1	NA	NA
Aerobe	GCA_000021745.1	Methylocella silvestris BL2	BACTERIAL	Proteobacteria	Alphaproteobacteria	Rhizobiales	NA	NA	ACK52500.1	NA	NA	NA	NA	NA	NA	NA	NA	NA
Anaerobe	GCA_000021905.1	Desulfatibacillum alkenivorans AK-01	BACTERIAL	Proteobacteria	Deltaproteobacteria	Desulfobacterales	NA	NA	NA	NA	NA	NA	NA	NA	NA	ACL06038.1	ACL01956.1	ACL04471.1,ACL04953.1
Anaerobe	GCA_000021925.1	Desulfitobacterium hafniense DCB-2	BACTERIAL	Firmicutes	Clostridia	Clostridiales	NA	NA	ACL20799.1	NA	NA	NA	NA	NA	NA	ACL21520.1	NA	NA
Anaerobe	GCA_000021965.1	Methanosphaerula palustris E1-9c	ARCHAEAL	Euryarchaeota	Methanomicrobia	Methanomicrobiales	NA	NA	NA	NA	NA	NA	NA	NA	ACL15583.1,ACL15949.1	ACL17135.1	NA	NA
Anaerobe	GCA_000022065.1	[Clostridium] cellulolyticum H10	BACTERIAL	Firmicutes	Clostridia	Clostridiales	ACL76574.1,ACL76640.1	NA	NA	NA	NA	NA	NA	NA	NA	ACL76874.1	NA	NA
Aerobe	GCA_000022085.1	Methylobacterium nodulans ORS 2060	BACTERIAL	Proteobacteria	Alphaproteobacteria	Rhizobiales	NA	NA	ACL58898.1	NA	NA	NA	NA	NA	NA	NA	NA	NA
Anaerobe	GCA_000022105.1	Brachyspira hyodysenteriae WA1	BACTERIAL	Spirochaetes	Spirochaetia	Spirochaetales	ACN84955.1	NA	NA	NA	NA	ACN84374.1	NA	NA	NA	NA	NA	NA
Anaerobe	GCA_000022125.1	Desulfovibrio desulfuricans subsp. desulfuricans str. ATCC 27774	BACTERIAL	Proteobacteria	Deltaproteobacteria	Desulfovibrionales	NA	NA	NA	NA	NA	NA	NA	NA	NA	ACL49879.1	NA	NA
Anaerobe	GCA_000022145.1	Anaeromyxobacter dehalogenans 2CP-1	BACTERIAL	Proteobacteria	Deltaproteobacteria	Myxococcales	NA	NA	NA	NA	NA	NA	NA	NA	NA	ACL66314.1	NA	NA
Anaerobe	GCA_000022265.1	Geobacter daltonii FRC-32	BACTERIAL	Proteobacteria	Deltaproteobacteria	Desulfuromonadales	NA	NA	NA	NA	NA	NA	NA	NA	NA	NA	ACM22061.1	NA
Anaerobe	GCA_000022325.1	Caldicellulosiruptor bescii DSM 6725	BACTERIAL	Firmicutes	Clostridia	Thermoanaerobacterales	ACM60399.1	NA	NA	NA	NA	NA	NA	NA	NA	ACM59769.1	NA	NA
Anaerobe	GCA_000022365.1	Thermococcus gammatolerans EJ3	ARCHAEAL	Euryarchaeota	Thermococci	Thermococcales	NA	NA	NA	NA	NA	NA	NA	NA	NA	ACS33397.1,ACS32904.1	NA	NA
Aerobe	GCA_000022385.1	Sulfolobus islandicus L.S.2.15	ARCHAEAL	Crenarchaeota	Thermoprotei	Sulfolobales	NA	NA	ACP36601.1	NA	NA	NA	NA	NA	NA	NA	NA	NA
Aerobe	GCA_000022405.1	Sulfolobus islandicus M.14.25	ARCHAEAL	Crenarchaeota	Thermoprotei	Sulfolobales	NA	NA	ACP39204.1	NA	NA	NA	NA	NA	NA	NA	NA	NA
Aerobe	GCA_000022425.1	Sulfolobus islandicus M.16.27	ARCHAEAL	Crenarchaeota	Thermoprotei	Sulfolobales	NA	NA	ACP56397.1	NA	NA	NA	NA	NA	NA	NA	NA	NA
Aerobe	GCA_000022445.1	Sulfolobus islandicus M.16.4	ARCHAEAL	Crenarchaeota	Thermoprotei	Sulfolobales	NA	NA	ACR43072.1	NA	NA	NA	NA	NA	NA	NA	NA	NA
Aerobe	GCA_000022465.1	Sulfolobus islandicus Y.G.57.14	ARCHAEAL	Crenarchaeota	Thermoprotei	Sulfolobales	NA	NA	ACP46871.1	NA	NA	NA	NA	NA	NA	NA	NA	NA
Aerobe	GCA_000022485.1	Sulfolobus islandicus Y.N.15.51	ARCHAEAL	Crenarchaeota	Thermoprotei	Sulfolobales	NA	NA	ACP47450.1	NA	NA	NA	NA	NA	NA	NA	NA	NA
Anaerobe	GCA_000022545.1	Thermococcus sibiricus MM 739	ARCHAEAL	Euryarchaeota	Thermococci	Thermococcales	NA	NA	NA	NA	NA	NA	NA	NA	NA	ACS90515.1	NA	NA
Aerobe	GCA_000023185.1	Rhizobium leguminosarum bv. trifolii WSM1325	BACTERIAL	Proteobacteria	Alphaproteobacteria	Rhizobiales	NA	NA	ACS59146.1	NA	NA	NA	NA	NA	NA	NA	NA	NA
Anaerobe	GCA_000023225.1	Desulfomicrobium baculatum DSM 4028	BACTERIAL	Proteobacteria	Deltaproteobacteria	Desulfovibrionales	NA	NA	NA	NA	NA	NA	NA	NA	NA	ACU88740.1	ACU88968.1,ACU90425.1	NA
Facultative	GCA_000023265.1	Acidimicrobium ferrooxidans DSM 10331	BACTERIAL	Actinobacteria	Acidimicrobiia	Acidimicrobiales	NA	NA	NA	NA	NA	NA	NA	NA	NA	NA	ACU53905.1	NA
Anaerobe	GCA_000023325.1	Kosmotoga olearia TBF 19.5.1	BACTERIAL	Thermotogae	Thermotogae	Kosmotogales	NA	NA	NA	ACR80680.1	NA	NA	NA	NA	NA	ACR80509.1	NA	NA
Anaerobe	GCA_000023445.1	Desulfovibrio salexigens DSM 2638	BACTERIAL	Proteobacteria	Deltaproteobacteria	Desulfovibrionales	NA	NA	NA	NA	NA	NA	NA	NA	NA	ACS81540.1	ACS78666.1	NA
Anaerobe	GCA_000023645.1	Geobacter sp. M21	BACTERIAL	Proteobacteria	Deltaproteobacteria	Desulfuromonadales	NA	NA	NA	NA	NA	NA	NA	NA	NA	ACT16108.1	ACT18840.1	NA
Aerobe	GCA_000023945.1	Halorhabdus utahensis DSM 12940	ARCHAEAL	Euryarchaeota	Halobacteria	Halobacteriales	NA	NA	ACV12366.1	NA	NA	NA	NA	NA	NA	NA	NA	NA
Anaerobe	GCA_000023985.1	Methanocaldococcus fervens AG86	ARCHAEAL	Euryarchaeota	Methanococci	Methanococcales	NA	NA	NA	NA	NA	NA	NA	NA	ACV24472.1	NA	ACV24000.1	NA
Anaerobe	GCA_000024105.1	Anaerococcus prevotii DSM 20548	BACTERIAL	Firmicutes	Tissierellia	Tissierellales	ACV29112.1	NA	NA	ACV29380.1	NA	ACV29379.1	NA	NA	NA	ACV28597.1	NA	NA
Anaerobe	GCA_000024185.1	Methanobrevibacter ruminantium M1	ARCHAEAL	Euryarchaeota	Methanobacteria	Methanobacteriales	NA	ADC47756.1	NA	NA	NA	NA	NA	NA	ADC46185.1	NA	NA	NA
Anaerobe	GCA_000024205.1	Desulfotomaculum acetoxidans DSM 771	BACTERIAL	Firmicutes	Clostridia	Clostridiales	ACV61127.1,ACV64533.1	NA	ACV62774.1	NA	NA	NA	ACV64223.1	NA	NA	ACV63390.1	ACV62227.1,ACV62230.1	ACV62167.1
Anaerobe	GCA_000024225.1	Atopobium parvulum DSM 20469	BACTERIAL	Actinobacteria	Actinobacteria	Coriobacteriales	NA	NA	NA	NA	NA	NA	NA	NA	NA	ACV50769.1	NA	NA
Anaerobe	GCA_000024265.1	Eggerthella lenta DSM 2243	BACTERIAL	Actinobacteria	Actinobacteria	Coriobacteriales	NA	NA	NA	NA	NA	NA	NA	NA	NA	ACV56729.1	NA	NA
Anaerobe	GCA_000024325.1	Desulfohalobium retbaense DSM 5692	BACTERIAL	Proteobacteria	Deltaproteobacteria	Desulfovibrionales	NA	ACV69542.1	NA	NA	NA	NA	NA	NA	NA	ACV67614.1	ACV67498.1,ACV67715.1,ACV69544.1,ACV69599.1	NA
Anaerobe	GCA_000024405.1	Sebaldella termitidis ATCC 33386	BACTERIAL	Fusobacteria	Fusobacteriia	Fusobacteriales	ACZ07498.1,ACZ10435.1	NA	NA	NA	NA	NA	NA	NA	NA	ACZ07665.1	NA	NA
Anaerobe	GCA_000024605.1	Ammonifex degensii KC4	BACTERIAL	Firmicutes	Clostridia	Thermoanaerobacterales	NA	ACX53091.1	NA	NA	NA	NA	NA	NA	NA	NA	NA	ACX51506.1
Anaerobe	GCA_000024625.1	Methanocaldococcus vulcanius M7	ARCHAEAL	Euryarchaeota	Methanococci	Methanococcales	NA	ACX72574.1	NA	NA	NA	NA	NA	NA	NA	NA	ACX73338.1	NA
Anaerobe	GCA_000024665.1	Fibrobacter succinogenes subsp. succinogenes S85	BACTERIAL	Fibrobacteres	Fibrobacteria	Fibrobacterales	NA	NA	NA	NA	NA	NA	NA	NA	NA	ACX74506.1	NA	NA
Aerobe	GCA_000024745.1	Sulfolobus solfataricus 98/2	ARCHAEAL	Crenarchaeota	Thermoprotei	Sulfolobales	NA	NA	ACX90908.1	NA	NA	NA	NA	NA	NA	NA	NA	NA
Anaerobe	GCA_000024905.1	Thermanaerovibrio acidaminovorans DSM 6589	BACTERIAL	Synergistetes	Synergistia	Synergistales	ACZ18390.1	NA	NA	NA	NA	NA	NA	NA	NA	ACZ19342.1	NA	NA
Anaerobe	GCA_000024945.1	Veillonella parvula DSM 2008	BACTERIAL	Firmicutes	Negativicutes	Selenomonadales	NA	NA	ACZ23769.1	NA	NA	NA	NA	NA	NA	NA	NA	NA
Anaerobe	GCA_000025025.1	Dehalococcoides mccartyi VS	BACTERIAL	Chloroflexi	Dehalococcoidia	Dehalococcoidales	NA	NA	NA	NA	NA	NA	NA	NA	NA	ACZ61214.1	NA	NA
Anaerobe	GCA_000025105.1	Thermotoga naphthophila RKU-10	BACTERIAL	Thermotogae	Thermotogae	Thermotogales	ADA67468.1	NA	ADA67362.1	NA	NA	NA	NA	NA	NA	ADA67253.1	NA	NA
Anaerobe	GCA_000025285.1	Archaeoglobus profundus DSM 5631	ARCHAEAL	Euryarchaeota	Archaeoglobi	Archaeoglobales	NA	ADB58596.1	NA	NA	NA	NA	NA	NA	NA	NA	NA	NA
Anaerobe	GCA_000025305.1	Acidaminococcus fermentans DSM 20731	BACTERIAL	Firmicutes	Negativicutes	Selenomonadales	NA	NA	NA	NA	NA	NA	NA	NA	NA	ADB47689.1	NA	NA
Anaerobe	GCA_000025505.1	Ferroglobus placidus DSM 10642	ARCHAEAL	Euryarchaeota	Archaeoglobi	Archaeoglobales	NA	NA	NA	NA	NA	NA	NA	NA	NA	NA	ADC64327.1	NA
Anaerobe	GCA_000025525.1	Methanocaldococcus sp. FS406-22	ARCHAEAL	Euryarchaeota	Methanococci	Methanococcales	NA	ADC68907.1	NA	NA	NA	NA	NA	NA	ADC68932.1	NA	NA	NA
Anaerobe	GCA_000025585.1	Dehalococcoides mccartyi GT	BACTERIAL	Chloroflexi	Dehalococcoidia	Dehalococcoidales	NA	NA	NA	NA	NA	NA	NA	NA	NA	ADC73406.1	NA	NA
Aerobe	GCA_000025605.1	Thermocrinis albus DSM 14484	BACTERIAL	Aquificae	Aquificae	Aquificales	NA	NA	NA	NA	NA	NA	NA	NA	NA	NA	ADC89977.1	NA
Anaerobe	GCA_000025645.1	Thermoanaerobacter italicus Ab9	BACTERIAL	Firmicutes	Clostridia	Thermoanaerobacterales	ADD02108.1	NA	NA	NA	NA	NA	NA	NA	NA	ADD03392.1,ADD01852.1	NA	NA
Anaerobe	GCA_000025665.1	Aciduliprofundum boonei T469	ARCHAEAL	Euryarchaeota	None	None	NA	NA	NA	NA	NA	NA	NA	NA	NA	ADD07897.1	ADD08786.1	NA
Anaerobe	GCA_000025725.1	Denitrovibrio acetiphilus DSM 12809	BACTERIAL	Deferribacteres	Deferribacteres	Deferribacterales	NA	NA	NA	NA	NA	NA	NA	NA	NA	ADD67026.1	NA	NA
Anaerobe	GCA_000025865.1	Methanohalophilus mahii DSM 5219	ARCHAEAL	Euryarchaeota	Methanomicrobia	Methanosarcinales	NA	NA	NA	NA	NA	NA	NA	NA	NA	ADE37130.1	ADE35946.1,ADE36475.1	NA
Anaerobe	GCA_000025885.1	Aminobacterium colombiense DSM 12261	BACTERIAL	Synergistetes	Synergistia	Synergistales	NA	NA	NA	NA	NA	NA	NA	NA	NA	ADE57485.1	NA	NA
Anaerobe	GCA_000025925.1	Prevotella ruminicola 23	BACTERIAL	Bacteroidetes	Bacteroidia	Bacteroidales	NA	NA	NA	NA	NA	NA	NA	NA	NA	ADE81154.1	NA	NA
Anaerobe	GCA_000025945.1	Desulfotalea psychrophila LSv54	BACTERIAL	Proteobacteria	Deltaproteobacteria	Desulfobacterales	NA	NA	NA	NA	NA	NA	NA	NA	NA	CAG35361.1	NA	NA
Anaerobe	GCA_000025985.1	Bacteroides fragilis NCTC 9343	BACTERIAL	Bacteroidetes	Bacteroidia	Bacteroidales	NA	NA	NA	NA	NA	NA	NA	NA	NA	CAH06668.1	NA	NA
Aerobe	GCA_000026145.1	Bradyrhizobium sp. ORS 278	BACTERIAL	Proteobacteria	Alphaproteobacteria	Rhizobiales	NA	NA	CAL79064.1	NA	NA	NA	NA	NA	NA	NA	NA	NA
Anaerobe	GCA_000063445.1	Methanocella arvoryzae MRE50	ARCHAEAL	Euryarchaeota	Methanomicrobia	Methanocellales	NA	NA	NA	NA	NA	NA	NA	NA	CAJ36865.1,CAJ37466.1,CAJ37470.1	CAJ38018.1	NA	NA
Anaerobe	GCA_000063585.1	Clostridium botulinum A str. ATCC 3502	BACTERIAL	Firmicutes	Clostridia	Clostridiales	CAL83387.1	NA	NA	CAL82562.1	CAL84846.1,CAL83737.1	CAL84760.1	NA	NA	NA	CAL84863.1,CAL83179.1	NA	NA
Aerobe	GCA_000067045.1	Gluconacetobacter diazotrophicus PA1 5	BACTERIAL	Proteobacteria	Alphaproteobacteria	Rhodospirillales	NA	NA	CAP54395.1	NA	NA	NA	NA	NA	NA	NA	NA	NA
Anaerobe	GCA_000085225.1	Peptoclostridium difficile CD196	BACTERIAL	Firmicutes	Clostridia	Clostridiales	CBA66447.1	NA	NA	NA	NA	NA	NA	NA	NA	CBA62706.1	NA	NA
Anaerobe	GCA_000091165.1	Candidatus Methylomirabilis oxyfera	BACTERIAL	candidate division NC10	None	None	NA	NA	NA	NA	NA	NA	NA	NA	NA	CBE69661.1	NA	NA
Aerobe	GCA_000092045.1	Rhizobium etli CFN 42	BACTERIAL	Proteobacteria	Alphaproteobacteria	Rhizobiales	NA	NA	AAM54826.1	NA	NA	NA	NA	NA	NA	NA	NA	NA
Anaerobe	GCA_000092305.1	Methanocaldococcus infernus ME	ARCHAEAL	Euryarchaeota	Methanococci	Methanococcales	NA	NA	NA	NA	NA	NA	NA	NA	NA	NA	ADG13051.1,ADG13783.1	NA
Anaerobe	GCA_000092345.1	Clostridium botulinum F str. 230613	BACTERIAL	Firmicutes	Clostridia	Clostridiales	ADF99530.1	NA	NA	ADF98822.1	ADF99890.1	ADG00914.1	NA	NA	NA	ADG01013.1,ADF99417.1	NA	NA
Anaerobe	GCA_000092405.1	Syntrophothermus lipocalidus DSM 12680	BACTERIAL	Firmicutes	Clostridia	Clostridiales	NA	NA	NA	NA	NA	NA	NA	NA	NA	ADI02824.1,ADI02850.1	ADI01973.1,ADI02820.1	NA
Anaerobe	GCA_000092845.1	Brachyspira murdochii DSM 12563	BACTERIAL	Spirochaetes	Spirochaetia	Spirochaetales	ADG72234.1	NA	NA	NA	NA	ADG71633.1	NA	NA	NA	NA	NA	NA
Facultative	GCA_000092885.1	Burkholderia sp. CCGE1002	BACTERIAL	Proteobacteria	Betaproteobacteria	Burkholderiales	NA	NA	ADG20710.1	NA	NA	NA	NA	NA	NA	NA	NA	NA
Aerobe	GCA_000092905.1	Kyrpidia tusciae DSM 2912	BACTERIAL	Firmicutes	Bacilli	Bacillales	NA	NA	ADG06176.1	NA	NA	NA	NA	NA	NA	NA	ADG07156.1	NA
Anaerobe	GCA_000092945.1	Thermincola potens JR	BACTERIAL	Firmicutes	Clostridia	Clostridiales	NA	NA	NA	NA	NA	NA	ADG81609.1	NA	NA	ADG82557.1	ADG82802.1	ADG82029.1
Anaerobe	GCA_000092965.1	Thermoanaerobacter mathranii subsp. mathranii str. A3	BACTERIAL	Firmicutes	Clostridia	Thermoanaerobacterales	ADH60605.1	NA	NA	NA	NA	NA	NA	NA	NA	ADH61769.1,ADH60366.1	NA	NA
Aerobe	GCA_000093085.1	[Bacillus] selenitireducens MLS10	BACTERIAL	Firmicutes	Bacilli	Bacillales	NA	NA	ADH98705.1	NA	NA	NA	NA	NA	NA	NA	NA	NA
Anaerobe	GCA_000143165.1	Dehalogenimonas lykanthroporepellens BL-DC-9	BACTERIAL	Chloroflexi	Dehalococcoidia	None	NA	ADJ26032.1	NA	NA	NA	NA	NA	NA	NA	ADJ26501.1	ADJ26014.1	NA
Aerobe	GCA_000143225.1	Herbaspirillum seropedicae SmR1	BACTERIAL	Proteobacteria	Betaproteobacteria	Burkholderiales	NA	NA	ADJ64330.1	NA	NA	NA	NA	NA	NA	NA	NA	NA
Anaerobe	GCA_000143685.1	Clostridium ljungdahlii DSM 13528	BACTERIAL	Firmicutes	Clostridia	Clostridiales	ADK14538.1	NA	ADK17046.1	ADK15217.1,ADK15097.1	NA	NA	NA	ADK13777.1	NA	ADK16750.1	NA	NA
Anaerobe	GCA_000143725.1	Brachyspira pilosicoli 95/1000	BACTERIAL	Spirochaetes	Spirochaetia	Spirochaetales	NA	NA	NA	NA	NA	ADK31031.1	NA	NA	NA	NA	NA	NA
Anaerobe	GCA_000143845.1	Olsenella uli DSM 7084	BACTERIAL	Actinobacteria	Coriobacteriia	Coriobacteriales	NA	NA	NA	NA	NA	NA	NA	NA	NA	ADK68670.1	NA	NA
Anaerobe	GCA_000143965.1	Desulfarculus baarsii DSM 2075	BACTERIAL	Proteobacteria	Deltaproteobacteria	Desulfarculales	NA	NA	NA	NA	NA	NA	NA	NA	NA	NA	ADK85497.1,ADK85590.1	ADK85518.1
Anaerobe	GCA_000143985.1	Spirochaeta smaragdinae DSM 11293	BACTERIAL	Spirochaetes	Spirochaetia	Spirochaetales	ADK79621.1,ADK82773.1,ADK79511.1	NA	NA	NA	NA	NA	NA	NA	NA	ADK80767.1	NA	NA
Anaerobe	GCA_000144405.1	Prevotella melaninogenica ATCC 25845	BACTERIAL	Bacteroidetes	Bacteroidia	Bacteroidales	NA	NA	NA	NA	NA	NA	NA	NA	NA	ADK96774.1	NA	NA
Anaerobe	GCA_000144625.1	[Clostridium] saccharolyticum WM1	BACTERIAL	Firmicutes	Clostridia	Clostridiales	ADL05921.1	NA	NA	NA	ADL05538.1	ADL06444.1	NA	NA	NA	ADL05470.1,ADL03756.1	NA	NA
Anaerobe	GCA_000144645.1	Thermosediminibacter oceani DSM 16646	BACTERIAL	Firmicutes	Clostridia	Thermoanaerobacterales	ADL07466.1,ADL07311.1	NA	NA	NA	NA	NA	NA	NA	NA	NA	NA	NA
Anaerobe	GCA_000144695.1	Acetohalobium arabaticum DSM 5501	BACTERIAL	Firmicutes	Clostridia	Halanaerobiales	ADL11820.1,ADL13386.1	NA	NA	ADL13309.1	NA	NA	ADL13782.1	NA	NA	ADL11613.1	NA	NA
Anaerobe	GCA_000144915.1	Acidilobus saccharovorans 345-15	ARCHAEAL	Crenarchaeota	Thermoprotei	Acidilobales	NA	NA	ADL18671.1	NA	NA	NA	NA	NA	NA	NA	NA	NA
Anaerobe	GCA_000145035.1	Butyrivibrio proteoclasticus B316	BACTERIAL	Firmicutes	Clostridia	Clostridiales	NA	NA	NA	NA	NA	ADL35218.1	NA	NA	NA	ADL34043.1	NA	NA
Anaerobe	GCA_000145215.1	Caldicellulosiruptor obsidiansis OB47	BACTERIAL	Firmicutes	Clostridia	Thermoanaerobacterales	ADL42550.1	NA	NA	NA	NA	NA	NA	NA	NA	ADL41919.1	NA	NA
Anaerobe	GCA_000145275.1	Clostridium cellulovorans 743B	BACTERIAL	Firmicutes	Clostridia	Clostridiales	ADL51982.1	NA	NA	NA	NA	ADL52667.1	NA	NA	NA	NA	NA	NA
Anaerobe	GCA_000145295.1	Methanothermobacter marburgensis str. Marburg	ARCHAEAL	Euryarchaeota	Methanobacteria	Methanobacteriales	NA	ADL59096.1	NA	NA	NA	NA	NA	NA	NA	NA	NA	NA
Anaerobe	GCA_000145615.1	Thermoanaerobacterium thermosaccharolyticum DSM 571	BACTERIAL	Firmicutes	Clostridia	Thermoanaerobacterales	ADL68640.1	NA	NA	ADL69172.1	NA	NA	NA	NA	NA	ADL68676.1	NA	NA
NA	GCA_000146025.1	uncultured Termite group 1 bacterium phylotype Rs-D17	BACTERIAL	Elusimicrobia	None	None	BAG14005.1	NA	NA	NA	NA	NA	NA	NA	NA	BAG13793.1	NA	NA
NA	GCA_000146065.1	Candidatus Cloacimonas acidaminovorans str. Evry	BACTERIAL	Cloacimonetes	None	None	CAO81042.1	NA	NA	NA	NA	NA	NA	NA	NA	NA	NA	NA
Anaerobe	GCA_000146185.1	[Eubacterium] eligens ATCC 27750	BACTERIAL	Firmicutes	Clostridia	Clostridiales	NA	NA	NA	NA	NA	NA	NA	NA	NA	ACR71917.1	NA	NA
Anaerobe	GCA_000147075.1	Spirochaeta thermophila DSM 6192	BACTERIAL	Spirochaetes	Spirochaetia	Spirochaetales	ADN02314.1	NA	NA	NA	NA	NA	NA	NA	NA	ADN02199.1	NA	NA
Anaerobe	GCA_000147695.3	Thermoanaerobacter wiegelii Rt8.B1	BACTERIAL	Firmicutes	Clostridia	Thermoanaerobacterales	AEM78409.1	NA	NA	NA	NA	NA	NA	NA	NA	AEM79350.1,AEM79846.1,AEM78101.1	NA	NA
Anaerobe	GCA_000147715.3	Mesotoga prima MesG1.Ag.4.2	BACTERIAL	Thermotogae	Thermotogae	Thermotogales	NA	NA	NA	AFK08178.1	NA	NA	NA	NA	NA	AFK05827.1	NA	NA
Aerobe	GCA_000147775.3	Sinorhizobium meliloti BL225C	BACTERIAL	Proteobacteria	Alphaproteobacteria	Rhizobiales	NA	NA	AEG07182.1	NA	NA	NA	NA	NA	NA	NA	NA	NA
Aerobe	GCA_000147795.3	Sinorhizobium meliloti AK83	BACTERIAL	Proteobacteria	Alphaproteobacteria	Rhizobiales	NA	NA	AEG57825.1	NA	NA	NA	NA	NA	NA	NA	NA	NA
Anaerobe	GCA_000147875.1	Methanolacinia petrolearia DSM 11571	ARCHAEAL	Euryarchaeota	Methanomicrobia	Methanomicrobiales	NA	NA	NA	NA	NA	NA	NA	NA	ADN35803.1,ADN36384.1	ADN36841.1	NA	NA
Facultative	GCA_000148385.1	Vulcanisaeta distributa DSM 14429	ARCHAEAL	Crenarchaeota	Thermoprotei	Thermoproteales	NA	NA	ADN49809.1	NA	NA	NA	NA	NA	NA	NA	ADN51647.1	NA
Anaerobe	GCA_000148425.1	Thermoanaerobacter sp. X513	BACTERIAL	Firmicutes	Clostridia	Thermoanaerobacterales	ADN54427.1	NA	NA	NA	NA	NA	NA	NA	NA	ADN55824.1,ADN54200.1	NA	NA
Anaerobe	GCA_000151105.2	Thermococcus barophilus MP	ARCHAEAL	Euryarchaeota	Thermococci	Thermococcales	NA	NA	NA	NA	NA	NA	NA	NA	NA	ADT83044.1,ADT84497.1	NA	NA
Anaerobe	GCA_000152245.2	Eubacterium limosum KIST612	BACTERIAL	Firmicutes	Clostridia	Clostridiales	ADO35861.1	NA	NA	ADO36936.1	NA	ADO35336.1,ADO35556.1	NA	NA	NA	NA	NA	NA
Facultative	GCA_000152265.2	Ferroplasma acidarmanus fer1	ARCHAEAL	Euryarchaeota	Thermoplasmata	Thermoplasmatales	NA	NA	AGO60226.1	NA	NA	NA	NA	NA	NA	NA	NA	NA
Anaerobe	GCA_000158275.2	Fusobacterium nucleatum subsp. animalis 7_1	BACTERIAL	Fusobacteria	Fusobacteriia	Fusobacteriales	NA	NA	NA	NA	NA	EEO41833.1	NA	NA	NA	NA	NA	NA
Anaerobe	GCA_000162235.2	Fusobacterium nucleatum subsp. vincentii 3_1_36A2	BACTERIAL	Fusobacteria	Fusobacteriia	Fusobacteriales	NA	NA	NA	NA	NA	EEU32195.1	NA	NA	NA	NA	NA	NA
Anaerobe	GCA_000163895.2	Filifactor alocis ATCC 35896	BACTERIAL	Firmicutes	Clostridia	Clostridiales	NA	NA	NA	NA	NA	EFE28824.1	NA	NA	NA	EFE28130.2	NA	NA
Anaerobe	GCA_000163915.2	Fusobacterium nucleatum subsp. vincentii 3_1_27	BACTERIAL	Fusobacteria	Fusobacteriia	Fusobacteriales	NA	NA	NA	NA	NA	EFG34709.1	NA	NA	NA	NA	NA	NA
Facultative	GCA_000164905.1	Hydrogenobacter thermophilus TK-6	BACTERIAL	Aquificae	Aquificae	Aquificales	NA	NA	NA	NA	NA	NA	NA	NA	NA	NA	ADO46243.1	NA
Anaerobe	GCA_000165465.1	Halanaerobium praevalens DSM 2228	BACTERIAL	Firmicutes	Clostridia	Halanaerobiales	ADO77753.1	NA	NA	NA	ADO76270.1,ADO77674.1	NA	NA	NA	NA	ADO77044.1	NA	NA
Anaerobe	GCA_000165505.1	Ilyobacter polytropus DSM 2926	BACTERIAL	Fusobacteria	Fusobacteriia	Fusobacteriales	ADO82415.1,ADO82476.1	NA	NA	ADO82768.1	NA	ADO82067.1,ADO83874.1	NA	NA	NA	ADO83987.1,ADO83521.1	ADO84323.1	NA
Aerobe	GCA_000166055.1	Rhodomicrobium vannielii ATCC 17100	BACTERIAL	Proteobacteria	Alphaproteobacteria	Rhizobiales	NA	NA	ADP70395.1	NA	NA	NA	NA	NA	NA	NA	NA	NA
Anaerobe	GCA_000166095.1	Methanothermus fervidus DSM 2088	ARCHAEAL	Euryarchaeota	Methanobacteria	Methanobacteriales	NA	ADP77528.1	NA	NA	NA	NA	NA	NA	ADP77493.1	NA	NA	NA
Anaerobe	GCA_000166115.1	Desulfovibrio vulgaris RCH1	BACTERIAL	Proteobacteria	Deltaproteobacteria	Desulfovibrionales	NA	NA	NA	NA	NA	NA	NA	NA	NA	ADP87426.1	ADP87367.1	NA
Anaerobe	GCA_000166335.1	Caldicellulosiruptor owensensis OL	BACTERIAL	Firmicutes	Clostridia	Thermoanaerobacterales	ADQ04653.1	NA	NA	NA	NA	NA	NA	NA	NA	ADQ04104.1	NA	NA
Anaerobe	GCA_000166355.1	Caldicellulosiruptor hydrothermalis 108	BACTERIAL	Firmicutes	Clostridia	Thermoanaerobacterales	ADQ07144.1	NA	NA	NA	NA	NA	NA	NA	NA	ADQ07721.1,ADQ06240.1	NA	NA
Anaerobe	GCA_000166415.1	Halanaerobium hydrogeniformans	BACTERIAL	Firmicutes	Clostridia	Halanaerobiales	ADQ15280.1	NA	NA	NA	NA	NA	NA	NA	NA	ADQ14822.1	NA	NA
Anaerobe	GCA_000166695.1	Caldicellulosiruptor kristjanssonii I77R1B	BACTERIAL	Firmicutes	Clostridia	Thermoanaerobacterales	ADQ40791.1	NA	NA	NA	NA	NA	NA	NA	NA	ADQ40148.1	NA	NA
Anaerobe	GCA_000166775.1	Caldicellulosiruptor kronotskyensis 2002	BACTERIAL	Firmicutes	Clostridia	Thermoanaerobacterales	ADQ46258.1	NA	NA	NA	NA	NA	NA	NA	NA	ADQ46825.1	NA	NA
Facultative	GCA_000172575.2	Enterococcus faecalis OG1RF	BACTERIAL	Firmicutes	Bacilli	Lactobacillales	NA	NA	NA	NA	NA	NA	NA	NA	NA	AEA94629.1	NA	NA
Anaerobe	GCA_000175115.2	Geobacter sp. M18	BACTERIAL	Proteobacteria	Deltaproteobacteria	Desulfuromonadales	ADW13322.1	NA	NA	NA	NA	NA	NA	NA	NA	ADW11512.1	ADW11518.1	NA
Anaerobe	GCA_000175295.2	Thermoanaerobacter brockii subsp. finnii Ako-1	BACTERIAL	Firmicutes	Clostridia	Thermoanaerobacterales	ADV80057.1	NA	NA	NA	NA	NA	NA	NA	NA	ADV78850.1,ADV80311.1	NA	NA
Facultative	GCA_000175575.2	Acidithiobacillus caldus ATCC 51756	BACTERIAL	Proteobacteria	Gammaproteobacteria	Acidithiobacillales	NA	NA	NA	NA	NA	NA	NA	NA	NA	NA	AIA56047.1	NA
Aerobe	GCA_000176035.2	Mesorhizobium opportunistum WSM2075	BACTERIAL	Proteobacteria	Alphaproteobacteria	Rhizobiales	NA	NA	AEH90747.1	NA	NA	NA	NA	NA	NA	NA	NA	NA
Anaerobe	GCA_000176915.2	Desulfovibrio aespoeensis Aspo-2	BACTERIAL	Proteobacteria	Deltaproteobacteria	Desulfovibrionales	NA	NA	NA	NA	NA	NA	NA	NA	NA	NA	ADU61799.1	NA
Facultative	GCA_000176935.3	Burkholderia sp. CCGE1001	BACTERIAL	Proteobacteria	Betaproteobacteria	Burkholderiales	NA	NA	AMD29272.1,AMD29441.1	NA	NA	NA	NA	NA	NA	NA	NA	NA
Aerobe	GCA_000177235.2	Bacillus cellulosilyticus DSM 2522	BACTERIAL	Firmicutes	Bacilli	Bacillales	NA	NA	ADU31627.1	NA	NA	NA	NA	NA	NA	NA	NA	NA
Facultative	GCA_000177255.2	Rhodopseudomonas palustris DX-1	BACTERIAL	Proteobacteria	Alphaproteobacteria	Rhizobiales	NA	NA	ADU46326.1	NA	NA	NA	NA	NA	NA	ADU42364.1,ADU46438.1	NA	NA
Anaerobe	GCA_000177635.2	Desulfurispirillum indicum S5	BACTERIAL	Chrysiogenetes	Chrysiogenetes	Chrysiogenales	NA	NA	NA	NA	NA	NA	NA	NA	NA	ADU65280.1	NA	NA
Anaerobe	GCA_000178115.2	Ethanoligenens harbinense YUAN-3	BACTERIAL	Firmicutes	Clostridia	Clostridiales	ADU28107.1	NA	NA	NA	NA	NA	NA	NA	NA	ADU26888.1	NA	NA
Anaerobe	GCA_000178835.2	Clostridium lentocellum DSM 5427	BACTERIAL	Firmicutes	Clostridia	Clostridiales	ADZ84101.1,ADZ83303.1	NA	NA	NA	NA	NA	NA	NA	NA	ADZ82345.1	NA	NA
Anaerobe	GCA_000179575.2	Methanothermococcus okinawensis IH1	ARCHAEAL	Euryarchaeota	Methanococci	Methanococcales	NA	AEH06176.1	NA	NA	NA	NA	NA	NA	AEH07191.1	NA	NA	NA
Anaerobe	GCA_000179635.2	Ruminococcus albus 7 = DSM 20455	BACTERIAL	Firmicutes	Clostridia	Clostridiales	ADU23430.1	NA	NA	NA	NA	NA	NA	NA	NA	ADU22498.1	NA	NA
Anaerobe	GCA_000183135.1	Paludibacter propionicigenes WB4	BACTERIAL	Bacteroidetes	Bacteroidia	Bacteroidales	NA	NA	NA	NA	NA	NA	NA	NA	NA	ADQ80943.1	NA	NA
Anaerobe	GCA_000184345.2	Spirochaeta thermophila DSM 6578	BACTERIAL	Spirochaetes	Spirochaetia	Spirochaetales	AEJ61770.1	NA	NA	NA	NA	NA	NA	NA	NA	AEJ61561.1	NA	NA
Aerobe	GCA_000184705.1	Thermaerobacter marianensis DSM 12885	BACTERIAL	Firmicutes	Clostridia	Clostridiales	NA	NA	ADU51232.1	NA	NA	NA	NA	NA	NA	NA	NA	NA
Anaerobe	GCA_000184925.1	Ruminiclostridium thermocellum DSM 1313	BACTERIAL	Firmicutes	Clostridia	Clostridiales	ADU74933.1,ADU74847.1	NA	NA	NA	NA	NA	NA	NA	NA	ADU74901.1	NA	NA
Aerobe	GCA_000185905.1	Mesorhizobium ciceri biovar biserrulae WSM1271	BACTERIAL	Proteobacteria	Alphaproteobacteria	Rhizobiales	NA	NA	ADV14859.1	NA	NA	NA	NA	NA	NA	NA	NA	NA
Anaerobe	GCA_000186225.1	Bacteroides helcogenes P 36-108	BACTERIAL	Bacteroidetes	Bacteroidia	Bacteroidales	NA	NA	NA	NA	NA	NA	NA	NA	NA	ADV43466.1	NA	NA
Anaerobe	GCA_000186365.1	Desulfurococcus mucosus DSM 2162	ARCHAEAL	Crenarchaeota	Thermoprotei	Desulfurococcales	NA	NA	NA	NA	NA	NA	NA	NA	NA	ADV64488.1	NA	NA
Anaerobe	GCA_000186885.1	Desulfobulbus propionicus DSM 2032	BACTERIAL	Proteobacteria	Deltaproteobacteria	Desulfobacterales	ADW17753.1	ADW16207.1	NA	NA	NA	NA	NA	NA	NA	ADW18274.1	ADW17891.1	NA
Anaerobe	GCA_000189295.2	Desulfovibrio desulfuricans ND132	BACTERIAL	Proteobacteria	Deltaproteobacteria	Desulfovibrionales	NA	NA	NA	NA	NA	NA	NA	NA	NA	EGB15790.1	EGB14601.1	NA
Aerobe	GCA_000189555.1	Sulfolobus islandicus REY15A	ARCHAEAL	Crenarchaeota	Thermoprotei	Sulfolobales	NA	NA	ADX86506.1	NA	NA	NA	NA	NA	NA	NA	NA	NA
Aerobe	GCA_000189575.1	Sulfolobus islandicus HVE10/4	ARCHAEAL	Crenarchaeota	Thermoprotei	Sulfolobales	NA	NA	ADX83762.1	NA	NA	NA	NA	NA	NA	NA	NA	NA
Anaerobe	GCA_000189775.3	Thermoanaerobacterium xylanolyticum LX-11	BACTERIAL	Firmicutes	Clostridia	Thermoanaerobacterales	AEF17611.1	NA	NA	NA	NA	NA	NA	NA	NA	AEF17575.1	NA	NA
Anaerobe	GCA_000190315.1	Vulcanisaeta moutnovskia 768-28	ARCHAEAL	Crenarchaeota	Thermoprotei	Thermoproteales	NA	NA	ADY01341.1	NA	NA	NA	NA	NA	NA	NA	ADY00846.1	NA
Anaerobe	GCA_000190435.1	Sphaerochaeta globosa str. Buddy	BACTERIAL	Spirochaetes	Spirochaetia	Spirochaetales	ADY14131.1,ADY13417.1	NA	NA	ADY12326.1	NA	NA	NA	NA	NA	ADY13965.1	NA	NA
Anaerobe	GCA_000190535.1	Odoribacter splanchnicus DSM 20712	BACTERIAL	Bacteroidetes	Bacteroidia	Bacteroidales	ADY31293.1	NA	NA	NA	NA	ADY33058.1,ADY34138.1	NA	NA	NA	ADY32367.1	ADY31512.1	NA
Anaerobe	GCA_000190575.1	Bacteroides salanitronis DSM 18170	BACTERIAL	Bacteroidetes	Bacteroidia	Bacteroidales	NA	NA	NA	NA	NA	NA	NA	NA	NA	ADY34747.1	NA	NA
Anaerobe	GCA_000190635.1	Syntrophobotulus glycolicus DSM 8271	BACTERIAL	Firmicutes	Clostridia	Clostridiales	NA	NA	ADY55461.1	NA	NA	NA	NA	NA	NA	NA	ADY56196.1	NA
Anaerobe	GCA_000191045.1	Desulfurobacterium thermolithotrophum DSM 11699	BACTERIAL	Aquificae	Aquificae	Desulfurobacteriales	NA	ADY73030.1	NA	NA	NA	NA	NA	NA	NA	ADY73337.1	NA	NA
Anaerobe	GCA_000191585.1	Methanobacterium lacus	ARCHAEAL	Euryarchaeota	Methanobacteria	Methanobacteriales	NA	ADZ08622.1	NA	NA	NA	NA	NA	NA	NA	NA	ADZ09448.1,ADZ10690.1	NA
Anaerobe	GCA_000191905.1	Clostridium acetobutylicum EA 2018	BACTERIAL	Firmicutes	Clostridia	Clostridiales	NA	NA	NA	ADZ21592.1	NA	ADZ21756.1	NA	NA	NA	NA	NA	NA
Anaerobe	GCA_000193395.1	Prevotella denticola F0289	BACTERIAL	Bacteroidetes	Bacteroidia	Bacteroidales	NA	NA	NA	NA	NA	NA	NA	NA	NA	AEA20583.1	NA	NA
Anaerobe	GCA_000193435.3	Caldicellulosiruptor lactoaceticus 6A	BACTERIAL	Firmicutes	Clostridia	Thermoanaerobacterales	AEM73339.1	NA	NA	NA	NA	NA	NA	NA	NA	AEM74338.1	NA	NA
Anaerobe	GCA_000194135.1	Hippea maritima DSM 10411	BACTERIAL	Proteobacteria	Deltaproteobacteria	Desulfurellales	NA	NA	AEA34231.1	NA	NA	NA	NA	NA	NA	AEA33207.1	NA	NA
Anaerobe	GCA_000194625.1	Archaeoglobus veneficus SNP6	ARCHAEAL	Euryarchaeota	Archaeoglobi	Archaeoglobales	NA	AEA47850.1,AEA47570.1	NA	NA	NA	NA	NA	NA	NA	NA	NA	NA
Anaerobe	GCA_000195275.1	Treponema succinifaciens DSM 2489	BACTERIAL	Spirochaetes	Spirochaetia	Spirochaetales	NA	NA	NA	NA	NA	NA	NA	NA	NA	AEB13063.1	AEB14224.1	NA
Anaerobe	GCA_000195295.1	Desulfobacca acetoxidans DSM 11109	BACTERIAL	Proteobacteria	Deltaproteobacteria	Syntrophobacterales	NA	NA	NA	NA	NA	NA	NA	NA	NA	AEB08047.1	NA	AEB08698.1,AEB08205.1
Anaerobe	GCA_000195315.1	Coriobacterium glomerans PW2	BACTERIAL	Actinobacteria	Coriobacteriia	Coriobacteriales	NA	NA	NA	NA	NA	NA	NA	NA	NA	AEB07840.1	NA	NA
Anaerobe	GCA_000195755.1	Desulfovibrio vulgaris str. Hildenborough	BACTERIAL	Proteobacteria	Deltaproteobacteria	Desulfovibrionales	NA	NA	NA	NA	NA	NA	NA	NA	NA	AAS96947.1	AAS96875.1	NA
Facultative	GCA_000195775.1	Rhodopseudomonas palustris CGA009	BACTERIAL	Proteobacteria	Alphaproteobacteria	Rhizobiales	NA	NA	CAE30045.1	NA	NA	NA	NA	NA	NA	CAE26122.1	NA	NA
Anaerobe	GCA_000195895.1	Methanosarcina barkeri str. Fusaro	ARCHAEAL	Euryarchaeota	Methanomicrobia	Methanosarcinales	NA	NA	NA	NA	NA	NA	NA	NA	AAZ70508.1	AAZ69212.1	AAZ71500.1	NA
Anaerobe	GCA_000196455.1	[Clostridium] sticklandii	BACTERIAL	Firmicutes	Clostridia	Clostridiales	CBH21032.1	NA	NA	NA	NA	CBH21255.1	NA	NA	NA	NA	NA	NA
Anaerobe	GCA_000196535.1	Mobiluncus curtisii ATCC 43063	BACTERIAL	Actinobacteria	Actinobacteria	Actinomycetales	NA	NA	NA	NA	NA	NA	NA	NA	NA	ADI67453.1	NA	NA
Anaerobe	GCA_000196655.1	Methanohalobium evestigatum Z-7303	ARCHAEAL	Euryarchaeota	Methanomicrobia	Methanosarcinales	NA	NA	NA	NA	NA	NA	NA	NA	NA	NA	ADI74295.1	NA
Anaerobe	GCA_000204415.1	Methanosaeta concilii GP6	ARCHAEAL	Euryarchaeota	Methanomicrobia	Methanosarcinales	NA	NA	NA	NA	NA	NA	NA	NA	NA	AEB69133.1	AEB69549.1	NA
Anaerobe	GCA_000204565.1	Clostridium botulinum BKT015925	BACTERIAL	Firmicutes	Clostridia	Clostridiales	NA	NA	NA	AEB75477.1	NA	AEB76279.1,AEB76885.1	NA	NA	NA	AEB76879.1	NA	NA
Aerobe	GCA_000204925.1	Metallosphaera cuprina Ar-4	ARCHAEAL	Crenarchaeota	Thermoprotei	Sulfolobales	NA	NA	AEB95131.1	NA	NA	NA	NA	NA	NA	NA	NA	NA
Anaerobe	GCA_000208385.1	Sphaerochaeta coccoides DSM 17374	BACTERIAL	Spirochaetes	Spirochaetia	Spirochaetales	NA	NA	NA	AEC02708.1	NA	NA	NA	NA	NA	AEC02339.1	NA	NA
Anaerobe	GCA_000208405.1	Selenomonas sputigena ATCC 35185	BACTERIAL	Firmicutes	Negativicutes	Selenomonadales	NA	NA	NA	AEC00882.1	NA	NA	NA	NA	NA	AEB99804.1	NA	NA
Anaerobe	GCA_000210155.1	Geobacter sulfurreducens KN400	BACTERIAL	Proteobacteria	Deltaproteobacteria	Desulfuromonadales	NA	NA	NA	NA	NA	NA	NA	NA	NA	ADI85809.1	ADI82928.1	NA
Anaerobe	GCA_000210835.1	Bacteroides fragilis 638R	BACTERIAL	Bacteroidetes	Bacteroidia	Bacteroidales	NA	NA	NA	NA	NA	NA	NA	NA	NA	CBW21553.1	NA	NA
Facultative	GCA_000211255.1	Enterococcus faecalis 62	BACTERIAL	Firmicutes	Bacilli	Lactobacillales	NA	NA	NA	NA	NA	NA	NA	NA	NA	ADX80940.1	NA	NA
Anaerobe	GCA_000211475.1	Pyrococcus sp. NA2	ARCHAEAL	Euryarchaeota	Thermococci	Thermococcales	NA	NA	NA	NA	NA	NA	NA	NA	NA	AEC52471.1,AEC51380.1	NA	NA
Anaerobe	GCA_000212375.1	Porphyromonas asaccharolytica DSM 20707	BACTERIAL	Bacteroidetes	Bacteroidia	Bacteroidales	NA	NA	NA	NA	NA	AEE12535.1	NA	NA	NA	AEE13119.1	NA	NA
Anaerobe	GCA_000212395.1	Thermodesulfobium narugense DSM 14796	BACTERIAL	Firmicutes	Clostridia	Thermoanaerobacterales	NA	AEE14944.1	AEE13756.1	NA	NA	NA	NA	NA	NA	NA	AEE14950.1	NA
Anaerobe	GCA_000212415.1	Treponema brennaborense DSM 12168	BACTERIAL	Spirochaetes	Spirochaetia	Spirochaetales	AEE15781.1	NA	NA	NA	NA	NA	NA	NA	NA	AEE17733.1	NA	NA
Anaerobe	GCA_000212675.2	Desulfovibrio africanus str. Walvis Bay	BACTERIAL	Proteobacteria	Deltaproteobacteria	Desulfovibrionales	NA	EGJ49722.1	NA	NA	NA	NA	NA	NA	NA	EGJ50139.1	EGJ50194.1,EGJ51193.1	NA
Facultative	GCA_000213215.1	Acidianus hospitalis W1	ARCHAEAL	Crenarchaeota	Thermoprotei	Sulfolobales	NA	NA	NA	NA	NA	NA	NA	NA	NA	NA	AEE94571.1	NA
Anaerobe	GCA_000213235.1	Tepidanaerobacter acetatoxydans Re1	BACTERIAL	Firmicutes	Clostridia	Thermoanaerobacterales	AEE92017.1,AEE92604.1	NA	NA	AEE92471.1	NA	NA	NA	NA	NA	AEE90573.1	NA	NA
Anaerobe	GCA_000213255.1	Mahella australiensis 50-1 BON	BACTERIAL	Firmicutes	Clostridia	Thermoanaerobacterales	AEE96574.1,AEE96448.1	NA	NA	AEE96032.1	NA	NA	NA	NA	NA	AEE97418.1	AEE96088.1	NA
Aerobe	GCA_000213785.1	Hydrogenobaculum sp. 3684	BACTERIAL	Aquificae	Aquificae	Aquificales	NA	NA	NA	NA	NA	NA	NA	NA	NA	NA	AEF19457.1	NA
Facultative	GCA_000214095.3	Acidithiobacillus ferrivorans SS3	BACTERIAL	Proteobacteria	Acidithiobacillia	Acidithiobacillales	NA	NA	AEM47753.1	NA	NA	NA	NA	NA	NA	NA	NA	NA
Anaerobe	GCA_000214415.1	Methanotorris igneus Kol 5	ARCHAEAL	Euryarchaeota	Methanococci	Methanococcales	NA	AEF96735.1	NA	NA	NA	NA	NA	NA	NA	NA	AEF96469.1	NA
Anaerobe	GCA_000214435.1	Desulfotomaculum nigrificans CO-1-SRB	BACTERIAL	Firmicutes	Clostridia	Clostridiales	AEF94084.1,AEF94090.1	NA	AEF93267.1	NA	NA	NA	NA	NA	NA	AEF94950.1	AEF93034.1,AEF93040.1	NA
Anaerobe	GCA_000214705.1	Desulfotomaculum kuznetsovii DSM 6115	BACTERIAL	Firmicutes	Clostridia	Clostridiales	AEG15843.1,AEG16494.1	NA	NA	NA	NA	NA	NA	NA	NA	AEG15499.1	AEG13829.1,AEG13830.1,AEG15017.1,AEG15061.1,AEG15069.1,AEG15509.1	AEG15058.1
Anaerobe	GCA_000214725.1	Methanobacterium paludis	ARCHAEAL	Euryarchaeota	Methanobacteria	Methanobacteriales	NA	AEG19047.1	NA	NA	NA	NA	NA	NA	AEG17163.1	NA	AEG18028.1	NA
Aerobe	GCA_000215065.1	Hydrogenobaculum sp. SHO	BACTERIAL	Aquificae	Aquificae	Aquificales	NA	NA	NA	NA	NA	NA	NA	NA	NA	NA	AEG46746.1	NA
Anaerobe	GCA_000215085.1	Desulfotomaculum ruminis DSM 2154	BACTERIAL	Firmicutes	Clostridia	Clostridiales	AEG60639.1,AEG58802.1,AEG60635.1	NA	AEG58378.1	NA	NA	NA	NA	NA	NA	AEG61287.1	AEG60923.1,AEG60924.1	NA
Anaerobe	GCA_000215995.1	Pyrococcus yayanosii CH1	ARCHAEAL	Euryarchaeota	Thermococci	Thermococcales	NA	NA	NA	NA	NA	NA	NA	NA	NA	AEH24517.1	NA	NA
Anaerobe	GCA_000217795.1	Thermodesulfatator indicus DSM 15286	BACTERIAL	Thermodesulfobacteria	Thermodesulfobacteria	Thermodesulfobacteriales	NA	AEH45640.1	NA	NA	NA	NA	NA	NA	NA	NA	NA	AEH46032.1
Anaerobe	GCA_000217815.1	Pseudothermotoga thermarum DSM 5069	BACTERIAL	Thermotogae	Thermotogae	Thermotogales	AEH50203.1	NA	NA	NA	NA	NA	NA	NA	NA	AEH50897.1	NA	NA
Anaerobe	GCA_000217995.1	Methanosalsum zhilinae DSM 4017	ARCHAEAL	Euryarchaeota	Methanomicrobia	Methanosarcinales	NA	NA	NA	NA	NA	NA	NA	NA	NA	NA	AEH60521.1,AEH60594.1	NA
Aerobe	GCA_000218265.1	Sinorhizobium meliloti SM11	BACTERIAL	Proteobacteria	Alphaproteobacteria	Rhizobiales	NA	NA	AEH82201.1	NA	NA	NA	NA	NA	NA	NA	NA	NA
Anaerobe	GCA_000219725.1	Treponema caldarium DSM 7334	BACTERIAL	Spirochaetes	Spirochaetia	Spirochaetales	AEJ20869.1	NA	NA	NA	NA	NA	NA	NA	NA	AEJ18302.1	NA	NA
Facultative	GCA_000219855.1	Sulfobacillus acidophilus TPY	BACTERIAL	Firmicutes	Clostridia	Clostridiales	NA	NA	NA	NA	NA	NA	NA	NA	NA	NA	AEJ41681.1	NA
Anaerobe	GCA_000220645.1	Methanococcus maripaludis X1	ARCHAEAL	Euryarchaeota	Methanococci	Methanococcales	NA	AEK19826.1	NA	NA	NA	NA	NA	NA	NA	NA	AEK20270.1	NA
Facultative	GCA_000221025.1	Acidithiobacillus caldus SM-1	BACTERIAL	Proteobacteria	Gammaproteobacteria	Acidithiobacillales	NA	NA	NA	NA	NA	NA	NA	NA	NA	NA	AEK59170.1	NA
Anaerobe	GCA_000221185.1	Thermococcus sp. 4557	ARCHAEAL	Euryarchaeota	Thermococci	Thermococcales	NA	NA	NA	NA	NA	NA	NA	NA	NA	AEK73636.1,AEK73738.1	NA	NA
Anaerobe	GCA_000223215.1	Brachyspira intermedia PWS/A	BACTERIAL	Spirochaetes	Spirochaetia	Spirochaetales	AEM21355.1	NA	NA	NA	NA	AEM23386.1	NA	NA	NA	NA	NA	NA
Anaerobe	GCA_000225345.1	Roseburia hominis A2-183	BACTERIAL	Firmicutes	Clostridia	Clostridiales	NA	NA	NA	NA	NA	AEN95677.1	NA	NA	NA	AEN96466.1	NA	NA
Facultative	GCA_000225955.1	Rhodospirillum rubrum F11	BACTERIAL	Proteobacteria	Alphaproteobacteria	Rhodospirillales	NA	NA	AEO48795.1	NA	NA	NA	NA	NA	NA	NA	NA	NA
Anaerobe	GCA_000227745.3	Thiocystis violascens DSM 198	BACTERIAL	Proteobacteria	Gammaproteobacteria	Chromatiales	NA	NA	NA	NA	NA	NA	NA	NA	NA	AFL72938.1	AFL74991.1	NA
Anaerobe	GCA_000230275.1	Acidaminococcus intestini RyC-MR95	BACTERIAL	Firmicutes	Negativicutes	Selenomonadales	NA	NA	NA	NA	NA	NA	NA	NA	NA	AEQ23240.1	NA	NA
Anaerobe	GCA_000230655.3	Thermotoga maritima MSB8	BACTERIAL	Thermotogae	Thermotogae	Thermotogales	AHD18680.1	NA	AHD18571.1	NA	NA	NA	NA	NA	NA	AHD18464.1	NA	NA
Aerobe	GCA_000230995.3	Mesorhizobium australicum WSM2073	BACTERIAL	Proteobacteria	Alphaproteobacteria	Rhizobiales	NA	NA	AGB48116.1	NA	NA	NA	NA	NA	NA	NA	NA	NA
Anaerobe	GCA_000231385.3	Desulfosporosinus meridiei DSM 13257	BACTERIAL	Firmicutes	Clostridia	Clostridiales	AFQ46173.1,AFQ42724.1	NA	AFQ44428.1	AFQ45396.1	NA	NA	NA	NA	NA	AFQ43051.1	NA	NA
Anaerobe	GCA_000231405.3	Desulfitobacterium metallireducens DSM 15288	BACTERIAL	Firmicutes	Clostridia	Clostridiales	NA	NA	AHF06922.1	NA	NA	NA	NA	NA	NA	AHF07396.1	AHF08505.1	NA
Anaerobe	GCA_000233715.3	Desulfotomaculum gibsoniae DSM 7213	BACTERIAL	Firmicutes	Clostridia	Clostridiales	AGL02550.1	AGL00689.1	NA	NA	NA	NA	AGL01570.1	NA	NA	AGL02015.1	AGL01595.1,AGL03153.1	AGL01478.1
Anaerobe	GCA_000233775.1	Thermovirga lienii DSM 17291	BACTERIAL	Synergistetes	Synergistia	Synergistales	NA	NA	NA	AER67312.1	NA	NA	NA	NA	NA	NA	NA	NA
Anaerobe	GCA_000234805.1	Pyrobaculum ferrireducens	ARCHAEAL	Crenarchaeota	Thermoprotei	Thermoproteales	NA	NA	AET33611.1	NA	NA	NA	NA	NA	NA	NA	NA	NA
Anaerobe	GCA_000235405.3	Fervidobacterium pennivorans DSM 9078	BACTERIAL	Thermotogae	Thermotogae	Thermotogales	AFG34976.1	NA	NA	NA	NA	AFG35259.1	NA	NA	NA	AFG34846.1,AFG34799.1,AFG34574.1	NA	NA
Anaerobe	GCA_000235565.1	Methanosaeta harundinacea 6Ac	ARCHAEAL	Euryarchaeota	Methanomicrobia	Methanosarcinales	NA	NA	NA	NA	NA	NA	NA	NA	AET63712.1	NA	NA	NA
Anaerobe	GCA_000235605.1	Desulfosporosinus orientis DSM 765	BACTERIAL	Firmicutes	Clostridia	Clostridiales	AET67217.1	NA	AET68753.1	AET69562.1	NA	AET68607.1	NA	NA	NA	AET66712.1	AET67370.1	AET69852.1
Aerobe	GCA_000236665.1	Dechlorosoma suillum PS	BACTERIAL	Proteobacteria	Betaproteobacteria	Rhodocyclales	NA	NA	AEV24985.1,AEV27481.1	NA	NA	NA	NA	NA	NA	NA	NA	NA
Anaerobe	GCA_000236685.1	Sphaerochaeta pleomorpha str. Grapes	BACTERIAL	Spirochaetes	Spirochaetia	Spirochaetales	AEV28063.1,AEV30240.1	NA	NA	AEV27959.1	NA	NA	NA	NA	NA	AEV30427.1	NA	NA
Anaerobe	GCA_000237085.1	[Clostridium] clariflavum DSM 19732	BACTERIAL	Firmicutes	Clostridia	Clostridiales	AEV67965.1	NA	NA	NA	NA	NA	NA	NA	NA	AEV66837.1	NA	NA
Facultative	GCA_000237975.1	Sulfobacillus acidophilus DSM 10332	BACTERIAL	Firmicutes	Clostridia	Clostridiales	NA	NA	NA	NA	NA	NA	NA	NA	NA	NA	AEW04883.1	NA
Anaerobe	GCA_000242335.3	Prevotella dentalis DSM 3688	BACTERIAL	Bacteroidetes	Bacteroidia	Bacteroidales	NA	NA	NA	NA	NA	NA	NA	NA	NA	AGB28944.1	NA	NA
Anaerobe	GCA_000242595.3	Spirochaeta africana DSM 8902	BACTERIAL	Spirochaetes	Spirochaetia	Spirochaetales	AFG37807.1,AFG38440.1	NA	NA	NA	NA	NA	NA	NA	NA	AFG38848.1	NA	NA
Aerobe	GCA_000242895.3	Bacillus sp. 1NLA3E	BACTERIAL	Firmicutes	Bacilli	Bacillales	NA	NA	AGK52827.1	NA	NA	NA	NA	NA	NA	NA	NA	NA
Anaerobe	GCA_000243135.3	Desulfitobacterium dichloroeliminans LMG P-21439	BACTERIAL	Firmicutes	Clostridia	Clostridiales	NA	NA	AGA69348.1	NA	NA	NA	NA	NA	NA	AGA69850.1	NA	NA
Anaerobe	GCA_000243155.3	Desulfitobacterium dehalogenans ATCC 51507	BACTERIAL	Firmicutes	Clostridia	Clostridiales	NA	NA	AFM00579.1	NA	NA	NA	NA	NA	NA	AFM01240.1	NA	NA
Anaerobe	GCA_000244875.1	Clostridium sp. BNL1100	BACTERIAL	Firmicutes	Clostridia	Clostridiales	AEY66837.1,AEY66909.1	NA	NA	NA	NA	NA	NA	NA	NA	AEY64927.1	NA	NA
Anaerobe	GCA_000246985.3	Thermococcus litoralis DSM 5473	ARCHAEAL	Euryarchaeota	Thermococci	Thermococcales	NA	NA	NA	NA	NA	NA	NA	NA	NA	EHR78881.1,EHR78203.1	NA	NA
Aerobe	GCA_000247545.1	Pyrobaculum oguniense TE7	ARCHAEAL	Crenarchaeota	Thermoprotei	Thermoproteales	NA	NA	AFA40519.1	NA	NA	NA	NA	NA	NA	NA	NA	NA
Anaerobe	GCA_000247605.1	Acetobacterium woodii DSM 1030	BACTERIAL	Firmicutes	Clostridia	Clostridiales	AFA49450.1	NA	NA	AFA47664.1	AFA48354.1	NA	NA	NA	NA	NA	NA	NA
Anaerobe	GCA_000251105.1	Methanocella conradii HZ254	ARCHAEAL	Euryarchaeota	Methanomicrobia	Methanocellales	NA	NA	NA	NA	NA	NA	NA	NA	AFD00863.1	AFC99862.1	AFD00223.1	NA
Anaerobe	GCA_000253055.1	Thermoproteus tenax Kra 1	ARCHAEAL	Crenarchaeota	Thermoprotei	Thermoproteales	NA	NA	CCC81384.1	NA	NA	NA	NA	NA	NA	NA	NA	NA
Anaerobe	GCA_000253195.1	Clostridium botulinum H04402 065	BACTERIAL	Firmicutes	Clostridia	Clostridiales	CBZ03651.1	NA	NA	CBZ02897.1	CBZ05173.1,CBZ04013.1	CBZ05088.1	NA	NA	NA	CBZ05188.1,CBZ03526.1	NA	NA
Aerobe	GCA_000253295.1	Hyphomicrobium sp. MC1	BACTERIAL	Proteobacteria	Alphaproteobacteria	Rhizobiales	NA	NA	CCB66841.1	NA	NA	NA	NA	NA	NA	NA	NA	NA
Anaerobe	GCA_000255115.3	Desulfosporosinus acidiphilus SJ4	BACTERIAL	Firmicutes	Clostridia	Clostridiales	AFM43312.1,AFM39373.1	NA	AFM41860.1	AFM39338.1	NA	NA	NA	NA	NA	AFM42236.1	AFM41563.1	AFM41470.1
Anaerobe	GCA_000255135.1	Marinitoga piezophila KA3	BACTERIAL	Thermotogae	Thermotogae	Petrotogales	AEX86274.1	NA	NA	NA	NA	NA	NA	NA	NA	NA	NA	NA
Anaerobe	GCA_000255615.3	Ruminiclostridium thermocellum AD2	BACTERIAL	Firmicutes	Clostridia	Clostridiales	ALX08893.1,ALX08801.1	NA	NA	NA	NA	NA	NA	NA	NA	ALX08859.1	NA	NA
Anaerobe	GCA_000258405.1	Ignavibacterium album JCM 16511	BACTERIAL	Ignavibacteriae	Ignavibacteria	Ignavibacteriales	AFH48243.1	NA	NA	NA	NA	NA	NA	NA	NA	NA	NA	NA
Anaerobe	GCA_000258425.1	Fervidicoccus fontis Kam940	ARCHAEAL	Crenarchaeota	Thermoprotei	Fervidicoccales	NA	NA	AFH43311.1	NA	NA	NA	NA	NA	NA	NA	NA	NA
Anaerobe	GCA_000261025.1	Prevotella intermedia 17	BACTERIAL	Bacteroidetes	Bacteroidia	Bacteroidales	NA	NA	NA	NA	NA	NA	NA	NA	NA	AFJ09389.1	NA	NA
Anaerobe	GCA_000263735.1	Pyrococcus sp. ST04	ARCHAEAL	Euryarchaeota	Thermococci	Thermococcales	NA	NA	NA	NA	NA	NA	NA	NA	NA	AFK22708.1,AFK21617.1,AFK22571.1	NA	NA
Anaerobe	GCA_000264495.1	Thermogladius cellulolyticus 1633	ARCHAEAL	Crenarchaeota	Thermoprotei	Desulfurococcales	NA	NA	NA	NA	NA	NA	NA	NA	NA	AFK51542.1	NA	NA
Anaerobe	GCA_000265365.1	Alistipes finegoldii DSM 17242	BACTERIAL	Bacteroidetes	Bacteroidia	Bacteroidales	NA	NA	NA	NA	NA	NA	NA	NA	NA	AFL77228.1	AFL78397.1	NA
Anaerobe	GCA_000265525.1	Thermococcus cleftensis	ARCHAEAL	Euryarchaeota	Thermococci	Thermococcales	NA	NA	NA	NA	NA	NA	NA	NA	NA	AFL95559.1,AFL95639.1	NA	NA
Aerobe	GCA_000266885.1	Turneriella parva DSM 21527	BACTERIAL	Spirochaetes	Spirochaetia	None	AFM13386.1	NA	NA	NA	NA	NA	NA	NA	NA	NA	NA	NA
Anaerobe	GCA_000266945.1	Desulfomonile tiedjei DSM 6799	BACTERIAL	Proteobacteria	Deltaproteobacteria	Syntrophobacterales	NA	NA	NA	NA	NA	NA	NA	NA	NA	AFM25118.1	AFM24157.1,AFM24623.1,AFM27641.1	AFM28166.1
Anaerobe	GCA_000270225.1	Porphyromonas gingivalis TDC60	BACTERIAL	Bacteroidetes	Bacteroidia	Bacteroidales	NA	NA	NA	NA	NA	BAK25289.1	NA	NA	NA	BAK24482.1	NA	NA
NA	GCA_000270285.1	Eggerthella sp. YY7918	BACTERIAL	Actinobacteria	Coriobacteriia	Eggerthellales	NA	NA	NA	NA	NA	NA	NA	NA	NA	BAK45606.1	NA	NA
Anaerobe	GCA_000270305.1	Clostridium sp. SY8519	BACTERIAL	Firmicutes	Clostridia	Clostridiales	BAK48333.1	NA	NA	NA	NA	NA	NA	NA	NA	NA	NA	NA
Anaerobe	GCA_000271665.2	Pelosinus fermentans JBW45	BACTERIAL	Firmicutes	Negativicutes	Selenomonadales	AJQ29374.1	NA	NA	NA	NA	NA	NA	NA	NA	AJQ26996.1	NA	NA
Anaerobe	GCA_000275605.1	Pyrococcus furiosus COM1	ARCHAEAL	Euryarchaeota	Thermococci	Thermococcales	NA	NA	NA	NA	NA	NA	NA	NA	NA	AFN04108.1,AFN04729.1	NA	NA
Anaerobe	GCA_000279145.1	Melioribacter roseus P3M-2	BACTERIAL	Ignavibacteriae	Ignavibacteria	Ignavibacteriales	AFN75712.1,AFN73877.1	NA	NA	NA	NA	NA	NA	NA	NA	NA	NA	NA
Facultative	GCA_000281195.1	Enterococcus faecalis D32	BACTERIAL	Firmicutes	Bacilli	Lactobacillales	NA	NA	NA	NA	NA	NA	NA	NA	NA	AFO45012.1	NA	NA
Anaerobe	GCA_000283575.1	Oscillibacter valericigenes Sjm18-20	BACTERIAL	Firmicutes	Clostridia	Clostridiales	BAK98860.1	NA	NA	NA	NA	NA	NA	NA	NA	BAL00140.1	NA	NA
Facultative	GCA_000283615.1	Tetragenococcus halophilus NBRC 12172	BACTERIAL	Firmicutes	Bacilli	Lactobacillales	NA	NA	NA	NA	NA	NA	NA	NA	NA	BAK93968.1	NA	NA
Aerobe	GCA_000283655.1	Azospirillum lipoferum 4B	BACTERIAL	Proteobacteria	Alphaproteobacteria	Rhodospirillales	NA	NA	CBS85908.1	NA	NA	NA	NA	NA	NA	NA	NA	NA
Anaerobe	GCA_000284095.1	Selenomonas ruminantium subsp. lactilytica TAM6421	BACTERIAL	Firmicutes	Negativicutes	Selenomonadales	NA	NA	NA	BAL83405.1	NA	NA	NA	NA	NA	BAL83867.1	NA	NA
Facultative	GCA_000284255.1	Rubrivivax gelatinosus IL144	BACTERIAL	Proteobacteria	Betaproteobacteria	Burkholderiales	NA	NA	BAL97649.1	NA	NA	NA	NA	NA	NA	NA	NA	NA
Aerobe	GCA_000284275.1	Bradyrhizobium sp. S23321	BACTERIAL	Proteobacteria	Alphaproteobacteria	Rhizobiales	NA	NA	BAL77789.1	NA	NA	NA	NA	NA	NA	NA	NA	NA
Anaerobe	GCA_000284335.1	Caldisericum exile AZM16c01	BACTERIAL	Caldiserica	Caldisericia	Caldisericales	NA	NA	NA	NA	NA	NA	NA	NA	NA	BAL81085.1	NA	NA
Anaerobe	GCA_000284415.2	Pararhodospirillum photometricum DSM 122	BACTERIAL	Proteobacteria	Alphaproteobacteria	Rhodospirillales	NA	NA	CCG07745.1	NA	NA	NA	NA	NA	NA	NA	NA	NA
Anaerobe	GCA_000296575.1	Brachyspira pilosicoli B2904	BACTERIAL	Spirochaetes	Spirochaetia	Spirochaetales	NA	NA	NA	NA	NA	AFR69663.1	NA	NA	NA	NA	NA	NA
Facultative	GCA_000297055.2	Sulfuricella denitrificans skB26	BACTERIAL	Proteobacteria	Betaproteobacteria	Hydrogenophilales	NA	NA	NA	NA	NA	NA	NA	NA	NA	NA	BAN35695.1	NA
Anaerobe	GCA_000299355.1	[Clostridium] acidurici 9a	BACTERIAL	Firmicutes	Clostridia	Clostridiales	NA	NA	NA	NA	NA	NA	AFS79905.1	NA	NA	NA	NA	NA
Aerobe	GCA_000300095.1	Paraburkholderia phenoliruptrix BR3459a	BACTERIAL	Proteobacteria	Betaproteobacteria	Burkholderiales	NA	NA	AFT90577.1	NA	NA	NA	NA	NA	NA	NA	NA	NA
Anaerobe	GCA_000300255.2	Candidatus Methanomethylophilus alvus Mx1201	ARCHAEAL	Euryarchaeota	None	None	NA	AGI85057.1	NA	NA	NA	NA	NA	NA	NA	NA	NA	NA
Aerobe	GCA_000304315.1	Methylocystis sp. SC2	BACTERIAL	Proteobacteria	Alphaproteobacteria	Rhizobiales	NA	NA	CCJ08123.1	NA	NA	NA	NA	NA	NA	NA	NA	NA
Anaerobe	GCA_000304355.2	Methanoculleus bourgensis MS2	ARCHAEAL	Euryarchaeota	Methanomicrobia	Methanomicrobiales	NA	NA	NA	NA	NA	NA	NA	NA	CCJ35765.1,CCJ37121.1	CCJ36945.1	NA	NA
Aerobe	GCA_000304415.1	Sinorhizobium meliloti Rm41	BACTERIAL	Proteobacteria	Alphaproteobacteria	Rhizobiales	NA	NA	CCM70515.1	NA	NA	NA	NA	NA	NA	NA	NA	NA
Anaerobe	GCA_000305775.1	Dehalobacter sp. DCA	BACTERIAL	Firmicutes	Clostridia	Clostridiales	AFV01901.1,AFV02615.1	NA	NA	NA	NA	NA	NA	NA	NA	AFV01480.1,AFV03256.1	NA	NA
Anaerobe	GCA_000305815.1	Dehalobacter sp. CF	BACTERIAL	Firmicutes	Clostridia	Clostridiales	AFV04938.1,AFV05601.1	NA	NA	NA	NA	NA	NA	NA	NA	AFV04517.1,AFV06242.1	NA	NA
Anaerobe	GCA_000305935.1	Thermacetogenium phaeum DSM 12270	BACTERIAL	Firmicutes	Clostridia	Thermoanaerobacterales	NA	NA	NA	NA	NA	NA	AFV12040.1	NA	NA	NA	NA	AFV11717.1
Anaerobe	GCA_000306725.1	Methanolobus psychrophilus R15	ARCHAEAL	Euryarchaeota	Methanomicrobia	Methanosarcinales	NA	NA	NA	NA	NA	NA	NA	NA	NA	AFV24582.1	AFV25139.1,AFV25150.1	NA
Aerobe	GCA_000306765.2	Haloferax mediterranei ATCC 33500	ARCHAEAL	Euryarchaeota	Halobacteria	Haloferacales	NA	NA	AFK19622.1	NA	NA	NA	NA	NA	NA	NA	NA	NA
Anaerobe	GCA_000307105.1	Desulfobacula toluolica Tol2	BACTERIAL	Proteobacteria	Deltaproteobacteria	Desulfobacterales	NA	NA	NA	NA	NA	NA	NA	NA	CCK79330.1	CCK81842.1	NA	CCK79075.1
Anaerobe	GCA_000307585.1	Thermoanaerobacterium saccharolyticum JW/SL-YS485	BACTERIAL	Firmicutes	Clostridia	Thermoanaerobacterales	AFK87130.1	NA	NA	NA	NA	NA	NA	NA	NA	AFK87090.1	NA	NA
Anaerobe	GCA_000317795.1	Caldisphaera lagunensis DSM 15908	ARCHAEAL	Crenarchaeota	Thermoprotei	Acidilobales	NA	NA	AFZ71032.1	NA	NA	NA	NA	NA	NA	NA	NA	NA
Facultative	GCA_000317915.1	Enterococcus faecalis str. Symbioflor 1	BACTERIAL	Firmicutes	Bacilli	Lactobacillales	NA	NA	NA	NA	NA	NA	NA	NA	NA	CCO73117.1	NA	NA
Aerobe	GCA_000320385.2	Sinorhizobium meliloti GR4	BACTERIAL	Proteobacteria	Alphaproteobacteria	Rhizobiales	NA	NA	AGA09732.1	NA	NA	NA	NA	NA	NA	NA	NA	NA
Facultative	GCA_000321415.2	Thioalkalivibrio nitratireducens DSM 14787	BACTERIAL	Proteobacteria	Gammaproteobacteria	Chromatiales	NA	NA	NA	NA	NA	NA	NA	NA	NA	NA	AGA34884.1	NA
Anaerobe	GCA_000325665.1	Brachyspira pilosicoli P43/6/78	BACTERIAL	Spirochaetes	Spirochaetia	Spirochaetales	NA	NA	NA	NA	NA	AGA67154.1	NA	NA	NA	NA	NA	NA
Anaerobe	GCA_000327045.1	Thioflavicoccus mobilis 8321	BACTERIAL	Proteobacteria	Gammaproteobacteria	Chromatiales	NA	NA	NA	NA	NA	NA	NA	NA	NA	AGA90369.1	AGA89125.1	NA
Anaerobe	GCA_000327485.1	Methanoregula formicica SMSP	ARCHAEAL	Euryarchaeota	Methanomicrobia	Methanomicrobiales	NA	NA	NA	NA	NA	NA	NA	NA	AGB01707.1,AGB01710.1,AGB01737.1	NA	NA	NA
Anaerobe	GCA_000327505.1	Aciduliprofundum sp. MAR08-339	ARCHAEAL	Euryarchaeota	None	None	NA	NA	NA	NA	NA	NA	NA	NA	NA	AGB04839.1	AGB05001.1	NA
Anaerobe	GCA_000328545.1	Thermoanaerobacterium thermosaccharolyticum M0795	BACTERIAL	Firmicutes	Clostridia	Thermoanaerobacterales	AGB18724.1	NA	NA	AGB19306.1	NA	NA	NA	NA	NA	AGB18761.1	NA	NA
Anaerobe	GCA_000328625.1	Halobacteroides halobius DSM 5150	BACTERIAL	Firmicutes	Clostridia	Halanaerobiales	AGB42159.1,AGB40372.1	NA	NA	NA	NA	NA	NA	NA	NA	AGB41022.1,AGB40523.1	NA	NA
Anaerobe	GCA_000328665.1	Methanomethylovorans hollandica DSM 15978	ARCHAEAL	Euryarchaeota	Methanomicrobia	Methanosarcinales	NA	NA	NA	NA	NA	NA	NA	NA	NA	AGB48757.1	AGB49314.1	NA
Anaerobe	GCA_000328765.2	Tepidanaerobacter acetatoxydans Re1	BACTERIAL	Firmicutes	Clostridia	Thermoanaerobacterales	CCP26856.1,CCP27569.1	NA	NA	NA	NA	NA	NA	NA	NA	CCP25088.1	NA	NA
Aerobe	GCA_000330885.1	Rhizobium tropici CIAT 899	BACTERIAL	Proteobacteria	Alphaproteobacteria	Rhizobiales	NA	NA	AGB73558.1	NA	NA	NA	NA	NA	NA	NA	NA	NA
Anaerobe	GCA_000331995.1	[Clostridium] stercorarium subsp. stercorarium DSM 8532	BACTERIAL	Firmicutes	Clostridia	Clostridiales	AGC67942.1	NA	NA	NA	NA	NA	NA	NA	NA	AGC67548.1	NA	NA
Aerobe	GCA_000338775.1	Sulfolobus acidocaldarius Ron12/I	ARCHAEAL	Crenarchaeota	Thermoprotei	Sulfolobales	NA	NA	AGE72565.1	NA	NA	NA	NA	NA	NA	NA	NA	NA
Aerobe	GCA_000340315.1	Sulfolobus acidocaldarius N8	ARCHAEAL	Crenarchaeota	Thermoprotei	Sulfolobales	NA	NA	AGE70290.1	NA	NA	NA	NA	NA	NA	NA	NA	NA
Anaerobe	GCA_000340885.1	Clostridium saccharoperbutylacetonicum N1-4(HMT)	BACTERIAL	Firmicutes	Clostridia	Clostridiales	AGF58127.1	NA	NA	AGF54169.1	NA	AGF54252.1,AGF55856.1	NA	NA	NA	AGF58822.1,AGF56547.1	NA	NA
Anaerobe	GCA_000341655.1	Dehalococcoides mccartyi DCMB5	BACTERIAL	Chloroflexi	Dehalococcoidia	Dehalococcoidales	NA	NA	NA	NA	NA	NA	NA	NA	NA	AGG05672.1	NA	NA
Anaerobe	GCA_000341695.1	Dehalococcoides mccartyi BTF08	BACTERIAL	Chloroflexi	Dehalococcoidia	Dehalococcoidales	NA	NA	NA	NA	NA	NA	NA	NA	NA	AGG07148.1	NA	NA
Anaerobe	GCA_000341715.1	Methanosarcina mazei Tuc01	ARCHAEAL	Euryarchaeota	Methanomicrobia	Methanosarcinales	NA	NA	NA	NA	NA	NA	NA	NA	NA	AGF96085.1	AGF95520.1	NA
Aerobe	GCA_000341855.1	Hydrogenobaculum sp. HO	BACTERIAL	Aquificae	Aquificae	Aquificales	NA	NA	NA	NA	NA	NA	NA	NA	NA	NA	AGG15390.1	NA
Aerobe	GCA_000344805.1	Bradyrhizobium oligotrophicum S58	BACTERIAL	Proteobacteria	Alphaproteobacteria	Rhizobiales	NA	NA	BAM88323.1	NA	NA	NA	NA	NA	NA	NA	NA	NA
Aerobe	GCA_000346065.1	Sinorhizobium meliloti 2011	BACTERIAL	Proteobacteria	Alphaproteobacteria	Rhizobiales	NA	NA	AGG70131.1	NA	NA	NA	NA	NA	NA	NA	NA	NA
Aerobe	GCA_000348765.2	Hydrogenobaculum sp. SN	BACTERIAL	Aquificae	Aquificae	Aquificales	NA	NA	NA	NA	NA	NA	NA	NA	NA	NA	AGH93692.1	NA
Anaerobe	GCA_000349885.2	[Clostridium] stercorarium subsp. stercorarium DSM 8532	BACTERIAL	Firmicutes	Clostridia	Clostridiales	AGI38978.1	NA	NA	NA	NA	NA	NA	NA	NA	AGI38597.1	NA	NA
Facultative	GCA_000349945.1	Azoarcus sp. KH32C	BACTERIAL	Proteobacteria	Betaproteobacteria	Rhodocyclales	NA	NA	BAL25168.1,BAL26381.1	NA	NA	NA	NA	NA	NA	NA	NA	NA
Anaerobe	GCA_000350305.1	Thermoplasmatales archaeon BRNA1	ARCHAEAL	Euryarchaeota	Thermoplasmata	Thermoplasmatales	NA	AGI47344.1	NA	NA	NA	NA	NA	NA	NA	NA	NA	NA
Aerobe	GCA_000364745.1	Sulfolobus islandicus LAL14/1	ARCHAEAL	Crenarchaeota	Thermoprotei	Sulfolobales	NA	NA	AGJ63765.1	NA	NA	NA	NA	NA	NA	NA	NA	NA
Aerobe	GCA_000380335.1	Azotobacter vinelandii CA	BACTERIAL	Proteobacteria	Gammaproteobacteria	Pseudomonadales	NA	NA	AGK13466.1	NA	NA	NA	NA	NA	NA	NA	NA	NA
Aerobe	GCA_000380365.1	Azotobacter vinelandii CA6	BACTERIAL	Proteobacteria	Gammaproteobacteria	Pseudomonadales	NA	NA	AGK17876.1	NA	NA	NA	NA	NA	NA	NA	NA	NA
Anaerobe	GCA_000385565.1	Archaeoglobus sulfaticallidus PM70-1	ARCHAEAL	Euryarchaeota	Archaeoglobi	Archaeoglobales	NA	AGK61077.1	NA	NA	NA	NA	NA	NA	NA	NA	AGK60363.1	NA
Anaerobe	GCA_000389635.1	Clostridium pasteurianum BC1	BACTERIAL	Firmicutes	Clostridia	Clostridiales	NA	NA	NA	AGK98145.1	NA	AGK96395.1	NA	NA	NA	AGK96399.1	NA	NA
Aerobe	GCA_000390265.1	Thermotoga maritima MSB8	BACTERIAL	Thermotogae	Thermotogae	Thermotogales	AGL50356.1	NA	AGL50463.1	NA	NA	NA	NA	NA	NA	AGL50572.1	NA	NA
Anaerobe	GCA_000400875.1	Fusobacterium nucleatum subsp. animalis 4_8	BACTERIAL	Fusobacteria	Fusobacteriia	Fusobacteriales	NA	NA	NA	NA	NA	AGM23385.1	NA	NA	NA	NA	NA	NA
Anaerobe	GCA_000404165.1	Methanobrevibacter sp. AbM4	ARCHAEAL	Euryarchaeota	Methanobacteria	Methanobacteriales	NA	AGN17379.1	NA	NA	NA	NA	NA	NA	AGN16051.1	NA	AGN16588.1	NA
Anaerobe	GCA_000404225.1	Candidatus Methanomassiliicoccus intestinalis Issoire-Mx1	ARCHAEAL	Euryarchaeota	Thermoplasmata	Methanomassiliicoccales	NA	NA	NA	NA	NA	NA	NA	NA	NA	NA	NA	AGN25455.1
Aerobe	GCA_000442435.1	Rhizobium etli bv. mimosae str. Mim1	BACTERIAL	Proteobacteria	Alphaproteobacteria	Rhizobiales	NA	NA	AGS25417.1	NA	NA	NA	NA	NA	NA	NA	NA	NA
Anaerobe	GCA_000445995.2	Geobacillus sp. JF8	BACTERIAL	Firmicutes	Bacilli	Bacillales	NA	NA	AGT31214.2	NA	NA	NA	NA	NA	NA	NA	NA	NA
Anaerobe	GCA_000446015.1	Thermofilum sp. 1910b	ARCHAEAL	Crenarchaeota	Thermoprotei	Thermoproteales	NA	NA	NA	NA	NA	NA	NA	NA	NA	AGT35755.1	NA	NA
Anaerobe	GCA_000447675.1	Treponema pedis str. T A4	BACTERIAL	Spirochaetes	Spirochaetia	Spirochaetales	AGT43415.1	NA	NA	NA	NA	NA	NA	NA	NA	AGT43603.1	NA	NA
Anaerobe	GCA_000470655.1	Halorhabdus tiamatea SARL4B	ARCHAEAL	Euryarchaeota	Halobacteria	Halobacteriales	NA	NA	CCQ34161.1	NA	NA	NA	NA	NA	NA	NA	NA	NA
Anaerobe	GCA_000473305.1	Bacteroidales bacterium CF	BACTERIAL	Bacteroidetes	Bacteroidia	Bacteroidales	AGY54346.1,AGY54023.1	NA	NA	NA	NA	AGY53073.1	NA	NA	NA	AGY53378.1	AGY53451.1,AGY53687.1	NA
Anaerobe	GCA_000473995.1	Clostridium saccharobutylicum DSM 13864	BACTERIAL	Firmicutes	Clostridia	Clostridiales	NA	NA	NA	AGX41400.1	NA	AGX41407.1,AGX42893.1	NA	NA	NA	AGX42613.1,AGX45035.1,AGX41893.1	NA	NA
Anaerobe	GCA_000477435.1	Candidatus Symbiobacter mobilis CR	BACTERIAL	Proteobacteria	Betaproteobacteria	Burkholderiales	NA	AGX88215.1	NA	NA	NA	NA	NA	NA	NA	NA	NA	NA
Anaerobe	GCA_000484505.1	Clostridium autoethanogenum DSM 10061	BACTERIAL	Firmicutes	Clostridia	Clostridiales	AGY77772.1,AGY75799.1	NA	AGY76087.1	AGY74477.1,AGY74352.1	NA	NA	NA	AGY77005.1	NA	AGY75803.1	NA	NA
Anaerobe	GCA_000499365.1	Dehalococcoides mccartyi GY50	BACTERIAL	Chloroflexi	Dehalococcoidia	Dehalococcoidales	NA	NA	NA	NA	NA	NA	NA	NA	NA	AHB12825.1	NA	NA
Aerobe	GCA_000499645.1	Rhizobium sp. IRBG74	BACTERIAL	Proteobacteria	Alphaproteobacteria	Rhizobiales	NA	NA	CDI12025.1	NA	NA	NA	NA	NA	NA	NA	NA	NA
Anaerobe	GCA_000499765.1	Methanobacterium sp. MB1	ARCHAEAL	Euryarchaeota	Methanobacteria	Methanobacteriales	NA	CDG65752.1	NA	NA	NA	NA	NA	NA	CDG64223.1	NA	CDG65257.1	NA
Anaerobe	GCA_000506785.2	Clostridium pasteurianum NRRL B-598	BACTERIAL	Firmicutes	Clostridia	Clostridiales	ALB44734.1	NA	NA	ALB48337.1	NA	ALB45927.1,ALB46758.1,ALB48327.1	NA	NA	NA	ALB48020.1,ALB47242.1	NA	NA
Aerobe	GCA_000507245.1	Salinispira pacifica	BACTERIAL	Spirochaetes	Spirochaetia	Spirochaetales	AHC13718.1	NA	NA	NA	NA	NA	NA	NA	NA	NA	NA	NA
Aerobe	GCA_000508305.1	Sulfolobus acidocaldarius SUSAZ	ARCHAEAL	Crenarchaeota	Thermoprotei	Sulfolobales	NA	NA	AHC50813.1	NA	NA	NA	NA	NA	NA	NA	NA	NA
Aerobe	GCA_000512735.1	Thermocrinis ruber	BACTERIAL	Aquificae	Aquificae	Aquificales	NA	NA	NA	NA	NA	NA	NA	NA	NA	NA	AHE95323.1	NA
Anaerobe	GCA_000512895.1	Dehalobacter restrictus DSM 9455	BACTERIAL	Firmicutes	Clostridia	Clostridiales	AHF10170.1,AHF10652.1	NA	NA	NA	NA	NA	NA	NA	NA	AHF09794.1	NA	NA
Anaerobe	GCA_000512915.1	Barnesiella viscericola DSM 18177	BACTERIAL	Bacteroidetes	Bacteroidia	Bacteroidales	NA	NA	NA	NA	NA	NA	NA	NA	NA	AHF12200.1	NA	NA
Aerobe	GCA_000513295.1	Magnetospirillum gryphiswaldense MSR-1 v2	BACTERIAL	Proteobacteria	Alphaproteobacteria	Rhodospirillales	NA	NA	CDK97576.1,CDK98279.1	NA	NA	NA	NA	NA	NA	NA	NA	NA
Anaerobe	GCA_000517445.1	Thermococcus paralvinellae	ARCHAEAL	Euryarchaeota	Thermococci	Thermococcales	NA	NA	NA	NA	NA	NA	NA	NA	NA	AHF79560.1,AHF80897.1	NA	NA
Anaerobe	GCA_000517565.1	Desulfurella acetivorans A63	BACTERIAL	Proteobacteria	Deltaproteobacteria	Desulfurellales	NA	NA	AHF97480.1	NA	NA	NA	NA	NA	NA	AHF96486.1	NA	NA
Aerobe	GCA_000517605.1	Rhizobium leguminosarum bv. trifolii WSM1689	BACTERIAL	Proteobacteria	Alphaproteobacteria	Rhizobiales	NA	NA	AHF88068.1	NA	NA	NA	NA	NA	NA	NA	NA	NA
Facultative	GCA_000550745.1	Enterococcus faecalis DENG1	BACTERIAL	Firmicutes	Bacilli	Lactobacillales	NA	NA	NA	NA	NA	NA	NA	NA	NA	AHI41381.1	NA	NA
Anaerobe	GCA_000577895.1	Clostridium bornimense	BACTERIAL	Firmicutes	Clostridia	Clostridiales	NA	NA	NA	NA	NA	CDM68335.1	NA	NA	NA	CDM69307.1	NA	NA
Anaerobe	GCA_000585495.1	Thermococcus nautili	ARCHAEAL	Euryarchaeota	Thermococci	Thermococcales	NA	NA	NA	NA	NA	NA	NA	NA	NA	AHL23579.1,AHL23285.1	NA	NA
Anaerobe	GCA_000597865.1	Eubacterium acidaminophilum DSM 3953	BACTERIAL	Firmicutes	Clostridia	Clostridiales	AHM56143.1,AHM55733.1	NA	NA	NA	NA	NA	NA	NA	NA	AHM56989.1	NA	NA
Facultative	GCA_000626635.1	Draconibacterium orientale	BACTERIAL	Bacteroidetes	Bacteroidia	Bacteroidales	AHW58918.1	NA	NA	NA	NA	NA	NA	NA	NA	AHW60052.1	NA	NA
Facultative	GCA_000632475.2	Azospirillum brasilense	BACTERIAL	Proteobacteria	Alphaproteobacteria	Rhodospirillales	NA	NA	AIB12344.1	NA	NA	NA	NA	NA	NA	NA	NA	NA
Aerobe	GCA_000698845.1	Rhizobium etli bv. mimosae str. IE4771	BACTERIAL	Proteobacteria	Alphaproteobacteria	Rhizobiales	NA	NA	AIC29914.1	NA	NA	NA	NA	NA	NA	NA	NA	NA
Anaerobe	GCA_000723465.1	Ruminococcus bicirculans	BACTERIAL	Firmicutes	Clostridia	Clostridiales	CCO04291.1	NA	NA	NA	NA	NA	NA	NA	NA	CCO04788.1	NA	NA
Anaerobe	GCA_000723505.1	Mucinivorans hirudinis	BACTERIAL	Bacteroidetes	Bacteroidetes	Bacteroidia	NA	NA	NA	NA	NA	NA	NA	NA	NA	CDN31401.1	NA	NA
Anaerobe	GCA_000725345.1	Pelosinus sp. UFO1	BACTERIAL	Firmicutes	Negativicutes	Selenomonadales	NA	NA	NA	NA	NA	NA	NA	NA	NA	AIF52559.1,AIF49840.1	NA	NA
Anaerobe	GCA_000725425.1	Palaeococcus pacificus DY20341	ARCHAEAL	Euryarchaeota	Thermococci	Thermococcales	NA	NA	NA	NA	NA	NA	NA	NA	NA	AIF68486.1	NA	NA
Aerobe	GCA_000731295.1	Neorhizobium galegae bv. officinalis bv. officinalis str. HAMBI 1141	BACTERIAL	Proteobacteria	Alphaproteobacteria	Rhizobiales	NA	NA	CDN58423.1	NA	NA	NA	NA	NA	NA	NA	NA	NA
Aerobe	GCA_000731315.1	Neorhizobium galegae bv. orientalis str. HAMBI 540	BACTERIAL	Proteobacteria	Alphaproteobacteria	Rhizobiales	NA	NA	CDN51726.1	NA	NA	NA	NA	NA	NA	NA	NA	NA
Anaerobe	GCA_000734015.1	Thermodesulfobacterium commune DSM 2178	BACTERIAL	Thermodesulfobacteria	Thermodesulfobacteria	Thermodesulfobacteriales	NA	NA	NA	NA	NA	NA	NA	NA	NA	NA	AIH04756.1,AIH04796.1	NA
Anaerobe	GCA_000734035.1	Archaeoglobus fulgidus DSM 8774	ARCHAEAL	Euryarchaeota	Archaeoglobi	Archaeoglobales	NA	NA	NA	NA	NA	NA	NA	NA	NA	NA	AIG97540.1,AIG98109.1	NA
Anaerobe	GCA_000738045.1	Bacteroides dorei	BACTERIAL	Bacteroidetes	Bacteroidia	Bacteroidales	NA	NA	NA	NA	NA	NA	NA	NA	NA	AII63688.1	NA	NA
Anaerobe	GCA_000738065.1	Bacteroides dorei	BACTERIAL	Bacteroidetes	Bacteroidia	Bacteroidales	NA	NA	NA	NA	NA	NA	NA	NA	NA	AII69625.1	NA	NA
Anaerobe	GCA_000739065.1	Methanocaldococcus bathoardescens	ARCHAEAL	Euryarchaeota	Methanococci	Methanococcales	NA	NA	NA	NA	NA	NA	NA	NA	NA	NA	AIJ05503.1	NA
Aerobe	GCA_000747295.1	Sinorhizobium meliloti	BACTERIAL	Proteobacteria	Alphaproteobacteria	Rhizobiales	NA	NA	AIM02191.1	NA	NA	NA	NA	NA	NA	NA	NA	NA
Anaerobe	GCA_000755145.1	Treponema putidum	BACTERIAL	Spirochaetes	Spirochaetia	Spirochaetales	NA	NA	NA	NA	NA	NA	NA	NA	NA	AIN93323.1	NA	NA
NA	GCA_000755705.1	Mollicutes bacterium HR1	BACTERIAL	Tenericutes	Mollicutes	None	AIO19694.1	NA	NA	NA	NA	AIO18486.1	NA	NA	NA	AIO18658.1	NA	NA
Facultative	GCA_000758605.1	Paenibacillus sp. FSL R5-0912	BACTERIAL	Firmicutes	Bacilli	Bacillales	AIQ39734.1	NA	NA	NA	NA	NA	NA	NA	NA	NA	NA	NA
Facultative	GCA_000758625.1	Paenibacillus sp. FSL R7-0273	BACTERIAL	Firmicutes	Bacilli	Bacillales	AIQ47186.1	NA	NA	NA	NA	NA	NA	NA	NA	NA	NA	NA
Facultative	GCA_000758645.1	Paenibacillus sp. FSL R7-0331	BACTERIAL	Firmicutes	Bacilli	Bacillales	AIQ52734.1	NA	NA	NA	NA	NA	NA	NA	NA	NA	NA	NA
Anaerobe	GCA_000762265.1	Methanobacterium formicicum	ARCHAEAL	Euryarchaeota	Methanobacteria	Methanobacteriales	NA	AIS31730.1	NA	NA	NA	NA	NA	NA	AIS30997.1	NA	AIS32179.1	NA
Anaerobe	GCA_000763575.1	Thermoanaerobacter kivui	BACTERIAL	Firmicutes	Clostridia	Thermoanaerobacterales	AIS53102.1	NA	NA	NA	NA	NA	NA	NA	NA	AIS53356.1	NA	NA
Anaerobe	GCA_000767745.1	Clostridium beijerinckii ATCC 35702	BACTERIAL	Firmicutes	Clostridia	Clostridiales	NA	NA	NA	NA	NA	AIU01709.1	NA	NA	NA	NA	NA	NA
Anaerobe	GCA_000769655.1	Thermococcus eurythermalis	ARCHAEAL	Euryarchaeota	Thermococci	Thermococcales	NA	NA	NA	NA	NA	NA	NA	NA	NA	AIU68917.1	NA	NA
Anaerobe	GCA_000775995.1	Treponema sp. OMZ 838	BACTERIAL	Spirochaetes	Spirochaetia	Spirochaetales	NA	NA	NA	NA	NA	NA	NA	NA	NA	AIW89087.1	NA	NA
Anaerobe	GCA_000789255.1	Geoglobus acetivorans	ARCHAEAL	Euryarchaeota	Archaeoglobi	Archaeoglobales	NA	NA	NA	NA	NA	NA	NA	NA	NA	NA	AIY89757.1	NA
Anaerobe	GCA_000789335.1	Thermotoga sp. 2812B	BACTERIAL	Thermotogae	Thermotogae	Thermotogales	AIY86944.1	NA	AIY86731.1	NA	NA	NA	NA	NA	NA	AIY86840.1	NA	NA
Anaerobe	GCA_000789355.1	Clostridium botulinum 202F	BACTERIAL	Firmicutes	Clostridia	Clostridiales	NA	NA	NA	NA	NA	AIY80456.1	NA	NA	NA	NA	NA	NA
Anaerobe	GCA_000789375.1	Thermotoga sp. Cell2	BACTERIAL	Thermotogae	Thermotogae	Thermotogales	AIY88691.1	NA	NA	NA	NA	NA	NA	NA	NA	AIY88489.1	NA	NA
Anaerobe	GCA_000800295.1	Parvimonas micra	BACTERIAL	Firmicutes	Clostridia	Clostridiales	AIZ37119.1	NA	NA	NA	NA	NA	NA	NA	NA	NA	NA	NA
Anaerobe	GCA_000800805.1	Candidatus Methanoplasma termitum	ARCHAEAL	Euryarchaeota	Thermoplasmata	None	NA	AIZ56923.1	NA	NA	NA	NA	NA	NA	NA	NA	NA	NA
NA	GCA_000801295.1	endosymbiont of unidentified scaly snail isolate Monju	BACTERIAL	Proteobacteria	Gammaproteobacteria	None	NA	NA	NA	NA	NA	NA	NA	NA	NA	NA	BAN69994.1	NA
Anaerobe	GCA_000807175.1	Clostridium pasteurianum DSM 525 = ATCC 6013	BACTERIAL	Firmicutes	Clostridia	Clostridiales	NA	NA	NA	AJA47572.1	NA	AJA47200.1,AJA48928.1	NA	NA	NA	AJA48924.1	NA	NA
Anaerobe	GCA_000807255.1	Clostridium pasteurianum DSM 525 = ATCC 6013	BACTERIAL	Firmicutes	Clostridia	Clostridiales	NA	NA	NA	AJA51560.1	NA	AJA51188.1,AJA52916.1	NA	NA	NA	AJA52912.1	NA	NA
Anaerobe	GCA_000813245.1	Thermofilum carboxyditrophus 1505	ARCHAEAL	Crenarchaeota	Thermoprotei	Thermoproteales	NA	NA	NA	NA	NA	NA	NA	NA	NA	AJB41562.1	NA	NA
Anaerobe	GCA_000816105.1	Thermococcus guaymasensis DSM 11113	ARCHAEAL	Euryarchaeota	Thermococci	Thermococcales	NA	NA	NA	NA	NA	NA	NA	NA	NA	AJC72143.1	NA	NA
Aerobe	GCA_000816125.1	Rhizobium etli bv. phaseoli str. IE4803	BACTERIAL	Proteobacteria	Alphaproteobacteria	Rhizobiales	NA	NA	AJC82422.1	NA	NA	NA	NA	NA	NA	NA	NA	NA
Aerobe	GCA_000816845.1	Rhizobium gallicum bv. gallicum R602	BACTERIAL	Proteobacteria	Alphaproteobacteria	Rhizobiales	NA	NA	AJD43784.1	NA	NA	NA	NA	NA	NA	NA	NA	NA
Anaerobe	GCA_000817955.1	Geobacter pickeringii	BACTERIAL	Proteobacteria	Deltaproteobacteria	Desulfuromonadales	NA	NA	NA	NA	NA	NA	NA	NA	NA	AJE02742.1	AJE03541.1	NA
Aerobe	GCA_000817975.1	Azotobacter chroococcum NCIMB 8003	BACTERIAL	Proteobacteria	Gammaproteobacteria	Pseudomonadales	NA	NA	AJE22572.1	NA	NA	NA	NA	NA	NA	NA	NA	NA
Anaerobe	GCA_000827935.1	Clostridium botulinum	BACTERIAL	Firmicutes	Clostridia	Clostridiales	AJF29981.1	NA	NA	AJF28438.1	NA	AJF28447.1,AJF29315.1	NA	NA	NA	AJF30768.1,AJF28660.1,AJF30618.1	NA	NA
Anaerobe	GCA_000827955.1	Clostridium botulinum	BACTERIAL	Firmicutes	Clostridia	Clostridiales	AJF33044.1	NA	NA	AJF31499.1	NA	AJF31508.1,AJF32376.1	NA	NA	NA	AJF33831.1,AJF31721.1,AJF33681.1	NA	NA
Anaerobe	GCA_000828575.1	Methanothermobacter sp. CaT2	ARCHAEAL	Euryarchaeota	Methanobacteria	Methanobacteriales	NA	BAM70275.1	NA	NA	NA	NA	NA	NA	NA	NA	NA	NA
Anaerobe	GCA_000828615.1	Thiolapillus brandeum	BACTERIAL	Proteobacteria	Gammaproteobacteria	NA	NA	NA	NA	NA	NA	NA	NA	NA	NA	NA	BAO45675.1	NA
Facultative	GCA_000828635.1	Sulfuritalea hydrogenivorans sk43H	BACTERIAL	Proteobacteria	Betaproteobacteria	Rhodocyclales	NA	NA	NA	NA	NA	NA	NA	NA	NA	NA	BAO30545.1	NA
Facultative	GCA_000828835.1	Thioploca ingrica	BACTERIAL	Proteobacteria	Gammaproteobacteria	Thiotrichales	NA	NA	NA	NA	NA	NA	NA	NA	NA	NA	BAP56574.1	NA
Anaerobe	GCA_000828975.1	Burkholderiales bacterium GJ-E10	BACTERIAL	Proteobacteria	Betaproteobacteria	Burkholderiales	NA	NA	BAP88475.1	NA	NA	NA	NA	NA	NA	NA	NA	NA
Anaerobe	GCA_000829015.1	Clostridium botulinum	BACTERIAL	Firmicutes	Clostridia	Clostridiales	BAQ13683.1	NA	NA	BAQ13034.1	BAQ13976.1	BAQ14854.1	NA	NA	NA	BAQ14937.1,BAQ13585.1	NA	NA
Anaerobe	GCA_000830885.1	Dehalococcoides mccartyi CG5	BACTERIAL	Chloroflexi	Dehalococcoidia	Dehalococcoidales	NA	NA	NA	NA	NA	NA	NA	NA	NA	AII60277.1	NA	NA
Anaerobe	GCA_000830905.1	Dehalococcoides mccartyi CG4	BACTERIAL	Chloroflexi	Dehalococcoidia	Dehalococcoidales	NA	NA	NA	NA	NA	NA	NA	NA	NA	AII58828.1	NA	NA
Anaerobe	GCA_000830925.1	Dehalococcoides mccartyi CG1	BACTERIAL	Chloroflexi	Dehalococcoidia	Dehalococcoidales	NA	NA	NA	NA	NA	NA	NA	NA	NA	AII57258.1	NA	NA
Anaerobe	GCA_000832145.1	Thermotoga sp. RQ7	BACTERIAL	Thermotogae	Thermotogae	Thermotogales	AJG41158.1	NA	AJG41205.1	NA	NA	NA	NA	NA	NA	AJG40912.1	NA	NA
Anaerobe	GCA_000833105.2	Clostridium beijerinckii	BACTERIAL	Firmicutes	Clostridia	Clostridiales	AJH01153.1	NA	NA	AJG97017.1	NA	AJG97025.1,AJG98793.1,AJG99147.1	NA	NA	NA	AJG97364.2,AJH00150.1,AJG99050.1	NA	NA
Anaerobe	GCA_000932055.1	Peptoclostridium difficile 630	BACTERIAL	Firmicutes	Clostridia	Clostridiales	AJP13181.1	NA	NA	AJP10864.1	AJP10094.1,AJP10480.1	AJP10740.1	NA	NA	NA	AJP11241.1	NA	NA
Aerobe	GCA_000935025.1	Sphingomonas hengshuiensis	BACTERIAL	Proteobacteria	Alphaproteobacteria	Sphingomonadales	NA	NA	AJP72687.1	NA	NA	NA	NA	NA	NA	NA	NA	NA
Facultative	GCA_000940995.1	Photobacterium gaetbulicola Gung47	BACTERIAL	Proteobacteria	Gammaproteobacteria	Vibrionales	NA	NA	NA	NA	NA	NA	NA	NA	NA	AJR09170.1	NA	NA
Anaerobe	GCA_000952975.1	Peptoniphilus sp. 1-1	BACTERIAL	Firmicutes	Clostridia	Clostridiales	NA	NA	NA	NA	NA	CDZ75149.1	NA	NA	NA	CDZ74550.1	NA	NA
Anaerobe	GCA_000953115.1	Methanobacterium formicicum	ARCHAEAL	Euryarchaeota	Methanobacteria	Methanobacteriales	NA	CEA13234.1	NA	NA	NA	NA	NA	NA	CEA13819.1	NA	CEA14378.1	NA
Anaerobe	GCA_000953215.1	[Clostridium] cellulosi	BACTERIAL	Firmicutes	Clostridia	Clostridiales	CDZ23873.1	NA	NA	NA	NA	NA	NA	NA	NA	CDZ24094.1	NA	NA
Anaerobe	GCA_000953275.1	Peptoclostridium difficile	BACTERIAL	Firmicutes	Clostridia	Clostridiales	CEK00116.1	NA	NA	CEJ97743.1	CEJ96917.1,CEJ97350.1	CEJ97613.1	NA	NA	NA	CEJ98126.1	NA	NA
Anaerobe	GCA_000953535.1	Fermentimonas caenicola	BACTERIAL	Bacteroidetes	Bacteroidia	Bacteroidales	CEA17124.1	NA	NA	NA	NA	NA	NA	NA	NA	CEA15835.1	NA	NA
Anaerobe	GCA_000953715.1	Defluviitoga tunisiensis	BACTERIAL	Thermotogae	Thermotogae	Petrotogales	CEP77547.1	NA	NA	CEP78791.1	NA	NA	NA	NA	NA	CEP78941.1	NA	NA
Anaerobe	GCA_000965785.1	Bacteroides fragilis	BACTERIAL	Bacteroidetes	Bacteroidia	Bacteroidales	NA	NA	NA	NA	NA	NA	NA	NA	NA	AKA51004.1	NA	NA
Anaerobe	GCA_000967115.1	Clostridium tetani 12124569	BACTERIAL	Firmicutes	Clostridia	Clostridiales	NA	NA	NA	CDI49046.1	CDI50271.1	CDI48539.1,CDI48765.1,CDI50268.1	NA	NA	NA	CDI50623.1	NA	NA
Facultative	GCA_000967915.1	Acholeplasma brassicae	BACTERIAL	Tenericutes	Mollicutes	Acholeplasmatales	NA	NA	NA	CCV65397.1	NA	CCV65676.1	NA	NA	NA	NA	NA	NA
Aerobe	GCA_000968355.1	Sulfolobus solfataricus	ARCHAEAL	Crenarchaeota	Thermoprotei	Sulfolobales	NA	NA	AKA73019.1	NA	NA	NA	NA	NA	NA	NA	NA	NA
Anaerobe	GCA_000968375.1	Clostridium scatologenes	BACTERIAL	Firmicutes	Clostridia	Clostridiales	AKA69776.1,AKA67935.1,AKA72068.1	NA	NA	AKA69608.1	NA	AKA67717.1,AKA69758.1,AKA70814.1	NA	AKA72074.1	NA	AKA71707.1,AKA70075.1,AKA72144.1,AKA69149.1	NA	NA
Aerobe	GCA_000968395.1	Sulfolobus solfataricus	ARCHAEAL	Crenarchaeota	Thermoprotei	Sulfolobales	NA	NA	AKA75717.1	NA	NA	NA	NA	NA	NA	NA	NA	NA
Aerobe	GCA_000968435.1	Sulfolobus solfataricus	ARCHAEAL	Crenarchaeota	Thermoprotei	Sulfolobales	NA	NA	AKA78409.1	NA	NA	NA	NA	NA	NA	NA	NA	NA
Anaerobe	GCA_000969885.1	Methanosarcina thermophila TM-1	ARCHAEAL	Euryarchaeota	Methanomicrobia	Methanosarcinales	NA	NA	NA	NA	NA	NA	NA	NA	NA	AKB14119.1	AKB12133.1,AKB14277.1	NA
Anaerobe	GCA_000969905.1	Methanosarcina vacuolata Z-761	ARCHAEAL	Euryarchaeota	Methanomicrobia	Methanosarcinales	NA	NA	NA	NA	NA	NA	NA	NA	NA	AKB43007.1	AKB44017.1,AKB45059.1	NA
Anaerobe	GCA_000969925.1	Methanosarcina thermophila CHTI-55	ARCHAEAL	Euryarchaeota	Methanomicrobia	Methanosarcinales	NA	NA	NA	NA	NA	NA	NA	NA	NA	AKB15236.1	AKB14664.1,AKB15084.1	NA
Anaerobe	GCA_000969945.1	Methanosarcina sp. Kolksee	ARCHAEAL	Euryarchaeota	Methanomicrobia	Methanosarcinales	NA	NA	NA	NA	NA	NA	NA	NA	NA	AKB46498.1	AKB47494.1,AKB48559.1	NA
Anaerobe	GCA_000969965.1	Methanosarcina sp. WWM596	ARCHAEAL	Euryarchaeota	Methanomicrobia	Methanosarcinales	NA	NA	NA	NA	NA	NA	NA	NA	NA	AKB17731.1	AKB17855.1,AKB18701.1	NA
Anaerobe	GCA_000969985.1	Methanosarcina barkeri str. Wiesmoor	ARCHAEAL	Euryarchaeota	Methanomicrobia	Methanosarcinales	NA	NA	NA	NA	NA	NA	NA	NA	AKB52422.1	AKB50020.1	AKB52037.1	NA
Anaerobe	GCA_000970005.1	Methanosarcina sp. WH1	ARCHAEAL	Euryarchaeota	Methanomicrobia	Methanosarcinales	NA	NA	NA	NA	NA	NA	NA	NA	NA	AKB21085.1	AKB21764.1	NA
Anaerobe	GCA_000970025.1	Methanosarcina barkeri MS	ARCHAEAL	Euryarchaeota	Methanomicrobia	Methanosarcinales	NA	NA	NA	NA	NA	NA	NA	NA	AKB55894.1	AKB55730.1	AKB53711.1	NA
Anaerobe	GCA_000970045.1	Methanosarcina sp. MTP4	ARCHAEAL	Euryarchaeota	Methanomicrobia	Methanosarcinales	NA	NA	NA	NA	NA	NA	NA	NA	NA	AKB24183.1	AKB24938.1,AKB25753.1	NA
Anaerobe	GCA_000970065.1	Methanosarcina barkeri 227	ARCHAEAL	Euryarchaeota	Methanomicrobia	Methanosarcinales	NA	NA	NA	NA	NA	NA	NA	NA	AKB59371.1	AKB59202.1	NA	NA
Anaerobe	GCA_000970085.1	Methanosarcina siciliae T4/M	ARCHAEAL	Euryarchaeota	Methanomicrobia	Methanosarcinales	NA	NA	NA	NA	NA	NA	NA	NA	NA	AKB29906.1	AKB29277.1,AKB29665.1	NA
Anaerobe	GCA_000970125.1	Methanosarcina siciliae HI350	ARCHAEAL	Euryarchaeota	Methanomicrobia	Methanosarcinales	NA	NA	NA	NA	NA	NA	NA	NA	NA	AKB33808.1	AKB30945.1,AKB33204.1,AKB33592.1	NA
Anaerobe	GCA_000970145.1	Methanosarcina siciliae C2J	ARCHAEAL	Euryarchaeota	Methanomicrobia	Methanosarcinales	NA	NA	NA	NA	NA	NA	NA	NA	NA	AKB38167.1	AKB34885.1,AKB37450.1,AKB37962.1	NA
Anaerobe	GCA_000970165.1	Methanosarcina mazei WWM610	ARCHAEAL	Euryarchaeota	Methanomicrobia	Methanosarcinales	NA	NA	NA	NA	NA	NA	NA	NA	NA	AKB39645.1	AKB39896.1,AKB40236.1	NA
Anaerobe	GCA_000970185.1	Methanosarcina mazei SarPi	ARCHAEAL	Euryarchaeota	Methanomicrobia	Methanosarcinales	NA	NA	NA	NA	NA	NA	NA	NA	NA	AKB60615.1	AKB60853.1	NA
Anaerobe	GCA_000970205.1	Methanosarcina mazei S-6	ARCHAEAL	Euryarchaeota	Methanomicrobia	Methanosarcinales	NA	NA	NA	NA	NA	NA	NA	NA	NA	AKB63846.1	AKB64111.1,AKB64468.1	NA
Anaerobe	GCA_000970225.1	Methanosarcina mazei LYC	ARCHAEAL	Euryarchaeota	Methanomicrobia	Methanosarcinales	NA	NA	NA	NA	NA	NA	NA	NA	AKB68234.1	AKB67318.1	AKB67458.1,AKB67800.1	NA
Anaerobe	GCA_000970245.1	Methanosarcina mazei C16	ARCHAEAL	Euryarchaeota	Methanomicrobia	Methanosarcinales	NA	NA	NA	NA	NA	NA	NA	NA	NA	AKB70542.1	AKB70808.1,AKB72469.1,AKB72513.1	NA
Anaerobe	GCA_000970265.1	Methanosarcina lacustris Z-7289	ARCHAEAL	Euryarchaeota	Methanomicrobia	Methanosarcinales	NA	NA	NA	NA	NA	NA	NA	NA	NA	AKB75722.1	AKB74839.1,AKB75465.1	NA
Anaerobe	GCA_000970285.1	Methanosarcina horonobensis HB-1 = JCM 15518	ARCHAEAL	Euryarchaeota	Methanomicrobia	Methanosarcinales	NA	NA	NA	NA	NA	NA	NA	NA	NA	AKB77246.1	AKB77600.1,AKB77902.1,AKB78280.1	NA
Anaerobe	GCA_000970305.1	Methanosarcina barkeri 3	ARCHAEAL	Euryarchaeota	Methanomicrobia	Methanosarcinales	NA	NA	NA	NA	NA	NA	NA	NA	NA	AKB83319.1	AKB81376.1,AKB82244.1	NA
Anaerobe	GCA_000970325.1	Methanococcoides methylutens MM1	ARCHAEAL	Euryarchaeota	Methanomicrobia	Methanosarcinales	NA	NA	NA	NA	NA	NA	NA	NA	NA	AKB85857.1	AKB85418.1	NA
Anaerobe	GCA_000973705.1	Clostridium sporogenes	BACTERIAL	Firmicutes	Clostridia	Clostridiales	AKC62561.1	NA	NA	NA	AKC62948.1,AKC64099.1	AKC64015.1	NA	NA	NA	AKC64116.1,AKC62980.1,AKC62443.1	NA	NA
Anaerobe	GCA_000978535.1	Thermotoga maritima	BACTERIAL	Thermotogae	Thermotogae	Thermotogales	AKE27313.1	NA	AKE27420.1	NA	NA	NA	NA	NA	NA	AKE27524.1	NA	NA
Anaerobe	GCA_000978555.1	Thermotoga maritima MSB8	BACTERIAL	Thermotogae	Thermotogae	Thermotogales	AKE29185.1	NA	AKE29292.1	NA	NA	NA	NA	NA	NA	AKE29397.1	NA	NA
Anaerobe	GCA_000978575.1	Thermotoga maritima	BACTERIAL	Thermotogae	Thermotogae	Thermotogales	AKE31057.1	NA	AKE31164.1	NA	NA	NA	NA	NA	NA	AKE31268.1	NA	NA
Anaerobe	GCA_001005265.1	Dehalogenimonas sp. WBC-2	BACTERIAL	Chloroflexi	Dehalococcoidia	None	NA	AKG54052.1	NA	NA	NA	NA	NA	NA	NA	AKG52856.1	NA	NA
Anaerobe	GCA_001006045.1	Geoglobus ahangari	ARCHAEAL	Euryarchaeota	Archaeoglobi	Archaeoglobales	NA	NA	NA	NA	NA	NA	NA	NA	NA	NA	AKG92117.1	NA
Facultative	GCA_001007875.1	Sedimenticola sp. SIP-G1	BACTERIAL	Proteobacteria	Gammaproteobacteria	None	NA	NA	NA	NA	NA	NA	NA	NA	NA	NA	AKH20970.1	NA
Anaerobe	GCA_001010485.1	Dehalococcoides sp. UCH007	BACTERIAL	Chloroflexi	Dehalococcoidia	Dehalococcoidales	NA	NA	NA	NA	NA	NA	NA	NA	NA	BAQ33993.1	NA	NA
Anaerobe	GCA_001011115.1	Halanaeroarchaeum sulfurireducens	ARCHAEAL	Euryarchaeota	Halobacteria	Halobacteriales	NA	NA	AKH98508.1	NA	NA	NA	NA	NA	NA	NA	NA	NA
NA	GCA_001017655.1	Verrucomicrobia bacterium L21-Fru-AB	BACTERIAL	Verrucomicrobia	None	None	AKJ64550.1,AKJ63658.1	NA	NA	NA	NA	NA	NA	NA	NA	AKJ64351.1	NA	NA
Anaerobe	GCA_001020205.1	Clostridium sporogenes	BACTERIAL	Firmicutes	Clostridia	Clostridiales	AKJ89821.1	NA	NA	NA	AKJ90185.1,AKJ91238.1	AKJ91154.1	NA	NA	NA	AKJ91254.1,AKJ90216.1,AKJ89708.1	NA	NA
Aerobe	GCA_001020955.1	Thioalkalivibrio versutus	BACTERIAL	Proteobacteria	Gammaproteobacteria	Chromatiales	NA	NA	NA	NA	NA	NA	NA	NA	NA	NA	AKJ95786.1	NA
Anaerobe	GCA_001027005.1	Methanosarcina barkeri CM1	ARCHAEAL	Euryarchaeota	Methanomicrobia	Methanosarcinales	NA	NA	NA	NA	NA	NA	NA	NA	NA	AKJ39856.1	AKJ37980.1	NA
Anaerobe	GCA_001027025.1	Kosmotoga pacifica	BACTERIAL	Thermotogae	Thermotogae	Kosmotogales	NA	NA	NA	AKI97395.1	NA	NA	NA	NA	NA	AKI96867.1	NA	NA
Anaerobe	GCA_001027545.1	Endomicrobium proavitum	BACTERIAL	Elusimicrobia	Endomicrobia	Endomicrobiales	AKL98113.1,AKL98107.1	NA	NA	NA	NA	NA	NA	NA	NA	AKL97623.1	NA	NA
Anaerobe	GCA_001038625.1	Clostridium carboxidivorans P7	BACTERIAL	Firmicutes	Clostridia	Clostridiales	AKN29557.1,AKN32294.1,AKN31189.1	NA	NA	AKN29737.1	AKN33676.1	AKN29574.1,AKN31432.1,AKN33502.1	NA	NA	NA	AKN34073.1,AKN32748.1,AKN30126.1,AKN32222.1	NA	NA
Aerobe	GCA_001040945.1	Herbaspirillum seropedicae	BACTERIAL	Proteobacteria	Betaproteobacteria	Burkholderiales	NA	NA	AKN66266.1	NA	NA	NA	NA	NA	NA	NA	NA	NA
Anaerobe	GCA_001042715.1	Clostridium aceticum	BACTERIAL	Firmicutes	Clostridia	Clostridiales	AKL93910.1,AKL97003.1	NA	NA	AKL97177.1,AKL93903.1	NA	NA	NA	NA	NA	NA	NA	NA
Anaerobe	GCA_001077535.1	Peptoclostridium difficile ATCC 9689 = DSM 1296	BACTERIAL	Firmicutes	Clostridia	Clostridiales	AKP44322.1	NA	NA	AKP42125.1	AKP41487.1,AKP41859.1	AKP42029.1	NA	NA	NA	AKP42482.1	NA	NA
Facultative	GCA_001187595.1	Anoxybacillus gonensis	BACTERIAL	Firmicutes	Bacilli	Bacillales	NA	NA	AKS38549.1	NA	NA	NA	NA	NA	NA	NA	NA	NA
Anaerobe	GCA_001189275.1	Pyrobaculum sp. WP30	ARCHAEAL	Crenarchaeota	Thermoprotei	Thermoproteales	NA	NA	AKT35876.1	NA	NA	NA	NA	NA	NA	NA	NA	NA
Anaerobe	GCA_001189495.1	Eubacterium sulci ATCC 35585	BACTERIAL	Firmicutes	Clostridia	Clostridiales	NA	NA	NA	NA	NA	AKT47154.1	NA	NA	NA	NA	NA	NA
Anaerobe	GCA_001189515.2	Olsenella sp. oral taxon 807	BACTERIAL	Actinobacteria	Actinobacteria	Coriobacteriales	NA	NA	NA	NA	NA	NA	NA	NA	NA	AKT49366.1	NA	NA
Anaerobe	GCA_001262015.1	Prevotella fusca JCM 17724	BACTERIAL	Bacteroidetes	Bacteroidia	Bacteroidales	NA	NA	NA	NA	NA	NA	NA	NA	NA	AKU69824.1	NA	NA
Anaerobe	GCA_001263815.1	Porphyromonas gingivalis	BACTERIAL	Bacteroidetes	Bacteroidia	Bacteroidales	NA	NA	NA	NA	NA	AKV64113.1	NA	NA	NA	AKV65083.1	NA	NA
Anaerobe	GCA_001267405.1	Moorella thermoacetica	BACTERIAL	Firmicutes	Clostridia	Thermoanaerobacterales	AKX94519.1,AKX94701.1	NA	AKX92888.1	NA	NA	NA	NA	NA	NA	AKX94303.1	AKX93561.1,AKX94235.1	AKX93964.1
Anaerobe	GCA_001267435.1	Moorella thermoacetica	BACTERIAL	Firmicutes	Clostridia	Thermoanaerobacterales	AKX97155.1,AKX97333.1	NA	AKX95441.1	NA	NA	NA	NA	NA	NA	AKX96940.1	AKX96208.1,AKX96874.1	AKX96604.1
Anaerobe	GCA_001274535.1	Leptotrichia sp. oral taxon 212	BACTERIAL	Fusobacteria	Fusobacteriia	Fusobacteriales	NA	NA	NA	NA	NA	NA	NA	NA	NA	ALA95440.1	NA	NA
Anaerobe	GCA_001274615.1	Porphyromonas gingivalis AJW4	BACTERIAL	Bacteroidetes	Bacteroidia	Bacteroidales	NA	NA	NA	NA	NA	ALA93361.1	NA	NA	NA	ALA94472.1	NA	NA
Anaerobe	GCA_001274835.1	Bacteroides dorei	BACTERIAL	Bacteroidetes	Bacteroidia	Bacteroidales	NA	NA	NA	NA	NA	NA	NA	NA	NA	ALA75467.1	NA	NA
Anaerobe	GCA_001286525.1	Bacteroides fragilis	BACTERIAL	Bacteroidetes	Bacteroidia	Bacteroidales	NA	NA	NA	NA	NA	NA	NA	NA	NA	CUA17571.1	NA	NA
Anaerobe	GCA_001296085.1	Fusobacterium nucleatum subsp. animalis	BACTERIAL	Fusobacteria	Fusobacteriia	Fusobacteriales	NA	NA	NA	NA	NA	ALF17751.1	NA	NA	NA	NA	NA	NA
Anaerobe	GCA_001296125.1	Fusobacterium nucleatum subsp. vincentii ChDC F8	BACTERIAL	Fusobacteria	Fusobacteriia	Fusobacteriales	NA	NA	NA	NA	NA	ALF19835.1	NA	NA	NA	NA	NA	NA
Anaerobe	GCA_001296145.1	Fusobacterium nucleatum subsp. animalis	BACTERIAL	Fusobacteria	Fusobacteriia	Fusobacteriales	NA	NA	NA	NA	NA	ALF21408.1	NA	NA	NA	NA	NA	NA
Anaerobe	GCA_001296165.1	Fusobacterium nucleatum subsp. nucleatum ChDC F316	BACTERIAL	Fusobacteria	Fusobacteriia	Fusobacteriales	NA	NA	NA	NA	NA	ALF24195.1	NA	NA	NA	NA	NA	NA
Anaerobe	GCA_001296185.1	Fusobacterium nucleatum subsp. nucleatum	BACTERIAL	Fusobacteria	Fusobacteriia	Fusobacteriales	NA	NA	NA	NA	NA	ALF25247.1	NA	NA	NA	NA	NA	NA
Anaerobe	GCA_001304735.1	Clostridium perfringens	BACTERIAL	Firmicutes	Clostridia	Clostridiales	NA	NA	NA	ALG47699.1	NA	ALG47479.1,ALG49898.1	NA	NA	NA	ALG48802.1	NA	NA
Anaerobe	GCA_001305655.1	Halanaeroarchaeum sulfurireducens	ARCHAEAL	Euryarchaeota	Halobacteria	Halobacteriales	NA	NA	ALG82950.1	NA	NA	NA	NA	NA	NA	NA	NA	NA
Anaerobe	GCA_001314265.1	Porphyromonas gingivalis 381	BACTERIAL	Bacteroidetes	Bacteroidia	Bacteroidales	NA	NA	NA	NA	NA	ALJ25598.1	NA	NA	NA	ALJ26362.1	NA	NA
Anaerobe	GCA_001314975.1	Bacteroides thetaiotaomicron	BACTERIAL	Bacteroidetes	Bacteroidia	Bacteroidales	ALJ42776.1	NA	NA	NA	NA	NA	NA	NA	NA	ALJ43319.1	NA	NA
Anaerobe	GCA_001314995.1	Bacteroides ovatus	BACTERIAL	Bacteroidetes	Bacteroidia	Bacteroidales	ALJ49566.1	NA	NA	NA	NA	NA	NA	NA	NA	ALJ49134.1	ALJ49248.1	NA
Anaerobe	GCA_001318345.1	Bacteroides cellulosilyticus	BACTERIAL	Bacteroidetes	Bacteroidia	Bacteroidales	ALJ62198.1	NA	NA	NA	NA	NA	NA	NA	NA	ALJ61467.1	ALJ58513.1	NA
Anaerobe	GCA_001402875.1	Blastochloris viridis	BACTERIAL	Proteobacteria	Alphaproteobacteria	Rhizobiales	NA	NA	ALK10030.1	NA	NA	NA	NA	NA	NA	ALK10061.1	NA	NA
Anaerobe	GCA_001433455.1	Thermococcus barophilus	ARCHAEAL	Euryarchaeota	Thermococci	Thermococcales	NA	NA	NA	NA	NA	NA	NA	NA	NA	ALM76601.1,ALM75705.1	NA	NA
Anaerobe	GCA_001433955.1	Fusobacterium nucleatum subsp. polymorphum	BACTERIAL	Fusobacteria	Fusobacteriia	Fusobacteriales	NA	NA	NA	NA	NA	ALM93587.1	NA	NA	NA	NA	NA	NA
NA	GCA_001439585.2	Aneurinibacillus sp. XH2	BACTERIAL	Firmicutes	Bacilli	Bacillales	NA	NA	AMA73808.1	NA	NA	NA	NA	NA	NA	NA	NA	NA
NA	GCA_001443605.1	bacterium L21-Spi-D4	BACTERIAL	None	None	None	ALO14442.1	NA	NA	NA	NA	NA	NA	NA	NA	ALO16183.1	NA	NA
Anaerobe	GCA_001444325.1	Porphyromonas gingivalis A7A1-28	BACTERIAL	Bacteroidetes	Bacteroidia	Bacteroidales	NA	NA	NA	NA	NA	ALO29492.1	NA	NA	NA	ALO30536.1	NA	NA
Anaerobe	GCA_001444445.1	Prevotella enoeca	BACTERIAL	Bacteroidetes	Bacteroidia	Bacteroidales	NA	NA	NA	NA	NA	NA	NA	NA	NA	ALO49903.1	NA	NA
Anaerobe	GCA_001447175.1	Peptoclostridium difficile	BACTERIAL	Firmicutes	Clostridia	Clostridiales	ALP05776.1	NA	NA	ALP03051.1	ALP02352.1,ALP02765.1	ALP02947.1	NA	NA	NA	ALP05033.1	NA	NA
Anaerobe	GCA_001454945.1	Intestinimonas butyriciproducens	BACTERIAL	Firmicutes	Clostridia	Clostridiales	ALP92790.1	NA	NA	NA	NA	ALP95280.1	NA	NA	NA	ALP95697.1	NA	NA
Anaerobe	GCA_001455085.1	Fusobacterium hwasookii ChDC F206	BACTERIAL	Fusobacteria	Fusobacteriia	Fusobacteriales	NA	NA	NA	NA	NA	ALQ35803.1	NA	NA	NA	NA	NA	NA
Anaerobe	GCA_001455105.1	Fusobacterium hwasookii ChDC F300	BACTERIAL	Fusobacteria	Fusobacteriia	Fusobacteriales	NA	NA	NA	NA	NA	ALQ37559.1	NA	NA	NA	NA	NA	NA
Anaerobe	GCA_001455145.1	Fusobacterium hwasookii ChDC F174	BACTERIAL	Fusobacteria	Fusobacteriia	Fusobacteriales	NA	NA	NA	NA	NA	ALQ40316.1	NA	NA	NA	NA	NA	NA
Anaerobe	GCA_001456065.2	Clostridium butyricum	BACTERIAL	Firmicutes	Clostridia	Clostridiales	ALP90648.1	NA	NA	ALP89170.1	NA	ALP89193.1	NA	NA	NA	ALP89696.1,ALP88785.1	NA	NA
Anaerobe	GCA_001457575.1	Peptoclostridium difficile	BACTERIAL	Firmicutes	Clostridia	Clostridiales	NA	NA	NA	NA	NA	NA	NA	NA	NA	CKH06285.1	NA	NA
Anaerobe	GCA_001458655.1	Methanobacterium formicicum	ARCHAEAL	Euryarchaeota	Methanobacteria	Methanobacteriales	NA	CEL25594.1	NA	NA	NA	NA	NA	NA	CEL23789.1	NA	CEL24586.1	NA
Anaerobe	GCA_001459775.1	Blastochloris viridis	BACTERIAL	Proteobacteria	Alphaproteobacteria		NA	NA	CUU42694.1	NA	NA	NA	NA	NA	NA	NA	NA	NA
Facultative	GCA_001465115.1	Enterococcus silesiacus	BACTERIAL	Firmicutes	Bacilli	Lactobacillales	NA	NA	NA	NA	NA	NA	NA	NA	NA	ALS01110.1	NA	NA
Anaerobe	GCA_001465175.1	Clostridium butyricum	BACTERIAL	Firmicutes	Clostridia	Clostridiales	ALS17154.1	NA	NA	ALS15634.1	NA	ALS15657.1,ALS16705.1	NA	NA	NA	ALS16151.1,ALS18389.1	NA	NA
Facultative	GCA_001465255.1	Paenibacillus naphthalenovorans	BACTERIAL	Firmicutes	Bacilli	Bacillales	NA	NA	ALS24679.1	NA	NA	NA	NA	NA	NA	NA	NA	NA
Anaerobe	GCA_001477655.1	Methanobrevibacter millerae	ARCHAEAL	Euryarchaeota	Methanobacteria	Methanobacteriales	NA	ALT69767.1	NA	NA	NA	NA	NA	NA	ALT69939.1	NA	NA	NA
Anaerobe	GCA_001481725.1	Eubacterium limosum	BACTERIAL	Firmicutes	Clostridia	Clostridiales	ALU15938.1	NA	NA	ALU14880.1	NA	ALU13070.1,ALU16222.1	NA	NA	NA	NA	NA	NA
Aerobe	GCA_001483945.1	Herbaspirillum rubrisubalbicans M1	BACTERIAL	Proteobacteria	Betaproteobacteria	Burkholderiales	NA	NA	ALU89547.1	NA	NA	NA	NA	NA	NA	NA	NA	NA
Anaerobe	GCA_001484685.1	Thermococcus sp. 2319x1	ARCHAEAL	Euryarchaeota	Thermococci	Thermococcales	NA	NA	NA	NA	NA	NA	NA	NA	NA	ALV63331.1,ALV62668.1	NA	NA
Anaerobe	GCA_001484725.1	Clostridium autoethanogenum DSM 10061	BACTERIAL	Firmicutes	Clostridia	Clostridiales	ALU37907.1,ALU35964.1	NA	ALU36249.1	ALU34664.1,ALU34542.1	NA	NA	NA	ALU37148.1	NA	ALU35968.1	NA	NA
NA	GCA_001543325.1	Lutibacter sp. LP1	BACTERIAL	Bacteroidetes	Flavobacteriia	Flavobacteriales	NA	NA	NA	NA	NA	NA	NA	NA	NA	AMC10899.1	NA	NA
Anaerobe	GCA_001543345.1	Turicibacter sp. H121	BACTERIAL	Firmicutes	Erysipelotrichia	Erysipelotrichales	AMC09109.1	NA	NA	NA	NA	NA	NA	NA	NA	NA	NA	NA
Facultative	GCA_001544015.1	Limnochorda pilosa	BACTERIAL	Firmicutes	Limnochordia	Limnochordales	BAS26728.1	NA	BAS27790.1	NA	NA	NA	NA	NA	NA	NA	NA	NA
Anaerobe	GCA_001547735.1	Thermosulfidibacter takaii ABI70S6	BACTERIAL	Aquificae	Aquificae	Aquificales	NA	NA	NA	NA	NA	NA	NA	NA	NA	BAT71501.1	BAT72306.1	NA
Anaerobe	GCA_001547795.1	Dehalococcoides mccartyi IBARAKI	BACTERIAL	Chloroflexi	Dehalococcoidia	Dehalococcoidales	NA	NA	NA	NA	NA	NA	NA	NA	NA	BAS31113.1	NA	NA
Anaerobe	GCA_001547855.1	Tannerella forsythia KS16	BACTERIAL	Bacteroidetes	Bacteroidia	Bacteroidales	NA	NA	NA	NA	NA	BAR51059.1	NA	NA	NA	BAR50488.1	NA	NA
Anaerobe	GCA_001547875.1	Tannerella forsythia 3313	BACTERIAL	Bacteroidetes	Bacteroidia	Bacteroidales	NA	NA	NA	NA	NA	BAR48883.1	NA	NA	NA	BAR47723.1	NA	NA
Facultative	GCA_001548075.1	Rhodovulum sulfidophilum	BACTERIAL	Proteobacteria	Alphaproteobacteria	Rhodobacterales	NA	NA	BAQ68579.1	NA	NA	NA	NA	NA	NA	NA	NA	NA
Anaerobe	GCA_001548155.2	Blastochloris viridis	BACTERIAL	Proteobacteria	Alphaproteobacteria	Rhizobiales	NA	NA	BAS00050.1	NA	NA	NA	NA	NA	NA	BAS00017.1	NA	NA
Anaerobe	GCA_001548195.1	Prevotella intermedia	BACTERIAL	Bacteroidetes	Bacteroidia	Bacteroidales	NA	NA	NA	NA	NA	NA	NA	NA	NA	BAR95936.1	NA	NA
Anaerobe	GCA_001548275.1	Caldimicrobium thiodismutans	BACTERIAL	Thermodesulfobacteria	Thermodesulfobacteria	Thermodesulfobacteriales	NA	NA	BAU23028.1	NA	NA	NA	NA	NA	NA	NA	NA	NA
Anaerobe	GCA_001548675.1	Methanobrevibacter sp. YE315	ARCHAEAL	Euryarchaeota	Methanobacteria	Methanobacteriales	NA	AMD18182.1	NA	NA	NA	NA	NA	NA	NA	NA	AMD17514.1	NA
Anaerobe	GCA_001553605.1	Desulfovibrio fairfieldensis	BACTERIAL	Proteobacteria	Deltaproteobacteria	Desulfovibrionales	NA	NA	NA	NA	NA	NA	NA	NA	NA	AMD90622.1	NA	NA
Anaerobe	GCA_001553625.1	Desulfomicrobium orale DSM 12838	BACTERIAL	Proteobacteria	Deltaproteobacteria	Desulfovibrionales	NA	NA	NA	NA	NA	NA	NA	NA	NA	NA	AMD93611.1	NA
Anaerobe	GCA_001560915.1	methanogenic archaeon ISO4-H5	ARCHAEAL	Euryarchaeota	Methanomicrobia	Methanocellales	NA	AMH95191.1	NA	NA	NA	NA	NA	NA	NA	NA	NA	NA
Anaerobe	GCA_001561955.1	[Clostridium] propionicum DSM 1682	BACTERIAL	Firmicutes	Clostridia	Clostridiales	NA	NA	NA	NA	NA	NA	NA	NA	NA	AMJ42442.1	NA	NA
Anaerobe	GCA_001563225.1	Desulfovibrio sp. J2	BACTERIAL	Proteobacteria	Deltaproteobacteria	Desulfovibrionales	NA	NA	NA	NA	NA	NA	NA	NA	NA	AMK09824.1	AMK09995.1,AMK10928.1	NA
Anaerobe	GCA_001563245.1	Methanobrevibacter olleyae	ARCHAEAL	Euryarchaeota	Methanobacteria	Methanobacteriales	NA	AMK15919.1	NA	NA	NA	NA	NA	NA	AMK14590.1	NA	AMK15431.1	NA
Anaerobe	GCA_001564455.1	Faecalibaculum rodentium	BACTERIAL	Firmicutes	Erysipelotrichia	Erysipelotrichales	NA	NA	NA	AMK55690.1	NA	AMK54323.1	NA	NA	NA	AMK54416.1	NA	NA
Anaerobe	GCA_001577775.1	Pyrococcus sp. NCB100	ARCHAEAL	Euryarchaeota	Thermococci	Thermococcales	NA	NA	NA	NA	NA	NA	NA	NA	NA	AMM53584.1,AMM54315.1,AMM53977.1	NA	NA
Anaerobe	GCA_001577795.1	Peptoclostridium difficile	BACTERIAL	Firmicutes	Clostridia	Clostridiales	AMM55210.1	NA	NA	AMM56515.1	AMM55851.1,AMM56187.1	AMM56346.1	NA	NA	NA	AMM56901.1	NA	NA
Anaerobe	GCA_001579765.1	Clostridium perfringens	BACTERIAL	Firmicutes	Clostridia	Clostridiales	NA	NA	NA	AMN31687.1	NA	AMN31497.1,AMN33796.1	NA	NA	NA	AMN32802.1	NA	NA
Anaerobe	GCA_001579785.1	Clostridium perfringens	BACTERIAL	Firmicutes	Clostridia	Clostridiales	NA	NA	NA	AMN34530.1	NA	AMN36797.1	NA	NA	NA	AMN35773.1	NA	NA
Anaerobe	GCA_001592435.1	Thermococcus peptonophilus	ARCHAEAL	Euryarchaeota	Thermococci	Thermococcales	NA	NA	NA	NA	NA	NA	NA	NA	NA	AMQ18290.1,AMQ18903.1	NA	NA
Facultative	GCA_001598635.1	Enterococcus faecalis	BACTERIAL	Firmicutes	Bacilli	Lactobacillales	NA	NA	NA	NA	NA	NA	NA	NA	NA	AMR95204.1	NA	NA
Anaerobe	GCA_001610775.1	Dehalococcoides mccartyi	BACTERIAL	Chloroflexi	Dehalococcoidia	Dehalococcoidales	NA	NA	NA	NA	NA	NA	NA	NA	NA	AMU85869.1	NA	NA
Anaerobe	GCA_001610895.1	Planctomyces sp. SH-PL62	BACTERIAL	Planctomycetes	Planctomycetia	Planctomycetales	NA	NA	NA	NA	NA	NA	NA	NA	NA	AMV37633.1	NA	NA
Anaerobe	GCA_001675165.1	Clostridium ragsdalei	BACTERIAL	Firmicutes	Clostiridia	Clostridiales	OBR93313.1	NA	NA	OBR91174.1	OBR92869.1	NA	NA	OBR93755.1	NA	OBR90061.1	NA	NA
Anaerobe	GCA_900036045.1	Methanoculleus sp. MAB1	ARCHAEAL	Euryarchaeota	Methanomicrobia	Methanomicrobiales	NA	NA	NA	NA	NA	NA	NA	NA	CVK32319.1,CVK34127.1	NA	NA	NA
