# Supplementary material for: Origin and Evolution of Flavin-Based Electron Bifurcating Enzymes
Source: Front Microbiol. 2018 Aug 3;9:1762. doi: 10.3389/fmicb.2018.01762 (PMC6085437; doi:10.3389/fmicb.2018.01762)
Supplement: Supplementary file 3 [file Table_3.XLSX]

## Sheet: Sheet2
Supplementary Table 3: Abundance of the catalytic subunit of each bifurcating enzymes identified in metagenomes classified based on different environmental group and subgroups.
Environmental type	Ecosystem type	Genome id	Study name	Genome name / Sample name	JGI Project ID / ITS PID	Habitat	Genome size	Total assembled genes	Total abundances of specific bifurcating enzyme complexes
									Hyd	Mvh	Fdh	Nfn	Fix	Bcd	Car	Hyl	Ldh	Met
Subsurface	Deep subsurface	3300001766	Serpentinite rock and fluid microbial communities from Tablelands Ophiolite (Newfoundland), Coast Range Ophiolite (California) and Ligurian Springs (Italy)	Serpentinite rock and fluid subsurface biosphere microbial communities - CR12Dec_QV11A (Subsurface biosphere CR12Dec_QV11A, ASSEMBLY_DATE=20130909)	1021945	Serpentinite rock and fluid	17748808	24185	9	0	0	3	0	2	0	0	1	2
Subsurface	Deep subsurface	3300001767	Serpentinite rock and fluid microbial communities from Tablelands Ophiolite (Newfoundland), Coast Range Ophiolite (California) and Ligurian Springs (Italy)	Serpentinite rock and fluid subsurface biosphere microbial communities - CR12Aug_CSW11AC (Subsurface biosphere CR12Aug_CSW11AC, ASSEMBLY_DATE=20130909)	1021918	Serpentinite rock and fluid	7694541	11152	1	0	0	0	1	1	0	0	1	0
Subsurface	Deep subsurface	3300001770	Serpentinite rock and fluid microbial communities from Tablelands Ophiolite (Newfoundland), Coast Range Ophiolite (California) and Ligurian Springs (Italy)	Serpentinite rock and fluid subsurface biosphere microbial communities - CR11_CSW11_NovA (Subsurface biosphere CR11_CSW11_NovA, ASSEMBLY_DATE=20130909)	1021906	Serpentinite rock and fluid	11289781	18572	2	0	0	1	0	0	0	0	1	0
Subsurface	Deep subsurface	3300001774	Serpentinite rock and fluid microbial communities from Tablelands Ophiolite (Newfoundland), Coast Range Ophiolite (California) and Ligurian Springs (Italy)	Serpentinite rock and fluid subsurface biosphere microbial communities - CR12Aug_QV11A (Subsurface biosphere CR12Aug_QV11A, ASSEMBLY_DATE=20130909)	1021921	Serpentinite rock and fluid	18218343	26131	8	0	0	3	0	2	0	0	2	2
Subsurface	Deep subsurface	3300001779	Serpentinite rock and fluid microbial communities from Tablelands Ophiolite (Newfoundland), Coast Range Ophiolite (California) and Ligurian Springs (Italy)	Serpentinite rock and fluid subsurface biosphere microbial communities -CR12Jun_QV11 (Subsurface biosphere CR12Jun_QV11, ASSEMBLY_DATE=20130909)	1021915	Serpentinite rock and fluid	19772287	32958	2	0	0	3	0	0	0	1	2	0
Subsurface	Deep subsurface	3300001786	Serpentinite rock and fluid microbial communities from Tablelands Ophiolite (Newfoundland), Coast Range Ophiolite (California) and Ligurian Springs (Italy)	Serpentinite rock and fluid subsurface biosphere microbial communities - Sample CR11_8A_Apr (Subsurface biosphere CR11_8A_Apr, ASSEMBLY_DATE=20130909)	1021888	Serpentinite rock and fluid	42785308	74725	3	0	0	1	0	0	0	0	1	1
Subsurface	Deep subsurface	3300001787	Serpentinite rock and fluid microbial communities from Tablelands Ophiolite (Newfoundland), Coast Range Ophiolite (California) and Ligurian Springs (Italy)	Serpentinite rock and fluid subsurface biosphere microbial communities - Sample CR11Jul_8A2 (Subsurface biosphere CR11Jul_8A2, ASSEMBLY_DATE=20130909)	1021894	Serpentinite rock and fluid	39055228	73560	3	0	0	1	0	0	0	0	1	1
Subsurface	Deep subsurface	3300001790	Serpentinite rock and fluid microbial communities from Tablelands Ophiolite (Newfoundland), Coast Range Ophiolite (California) and Ligurian Springs (Italy)	Serpentinite rock and fluid subsurface biosphere microbial communities - Sample CR11_8B_AprC (Subsurface biosphere CR11_8B_AprC, ASSEMBLY_DATE=20130909)	1021891	Serpentinite rock and fluid	40981695	76643	0	0	0	1	0	0	0	0	0	0
Subsurface	Deep subsurface	3300001792	Serpentinite rock and fluid microbial communities from Tablelands Ophiolite (Newfoundland), Coast Range Ophiolite (California) and Ligurian Springs (Italy)	Serpentinite rock and fluid subsurface biosphere microbial communities - CR11Jul_8B1 (Subsurface biosphere CR11Jul_8B1, ASSEMBLY_DATE=20130909)	1021897	Serpentinite rock and fluid	46280736	83180	0	0	0	2	0	0	0	0	0	0
Subsurface	Deep subsurface	3300001793	Serpentinite rock and fluid microbial communities from Tablelands Ophiolite (Newfoundland), Coast Range Ophiolite (California) and Ligurian Springs (Italy)	Serpentinite rock and fluid subsurface biosphere microbial communities - CR11Aug_CSWold (Subsurface biosphere CR11Aug_CSWold, ASSEMBLY_DATE=20130909)	1021903	Serpentinite rock and fluid	69308847	127969	2	0	0	2	0	0	0	0	0	1
Subsurface	Deep subsurface	3300001795	Serpentinite rock and fluid microbial communities from Tablelands Ophiolite (Newfoundland), Coast Range Ophiolite (California) and Ligurian Springs (Italy)	Serpentinite rock and fluid subsurface biosphere microbial communities - CR12Aug_8Bad (Subsurface biosphere CR12Aug_8Bad, ASSEMBLY_DATE=20130909)	1021939	Serpentinite rock and fluid	77538149	150733	1	0	0	2	2	0	0	0	0	0
Subsurface	Deep subsurface	3300001796	Serpentinite rock and fluid microbial communities from Tablelands Ophiolite (Newfoundland), Coast Range Ophiolite (California) and Ligurian Springs (Italy)	Serpentinite rock and fluid subsurface biosphere microbial communities - CR12Aug_QV12A (Subsurface biosphere CR12Aug_QV12A, ASSEMBLY_DATE=20130909)	1021927	Serpentinite rock and fluid	99192175	207238	3	0	0	1	0	1	0	0	2	0
Subsurface	Deep subsurface	3300001799	Serpentinite rock and fluid microbial communities from Tablelands Ophiolite (Newfoundland), Coast Range Ophiolite (California) and Ligurian Springs (Italy)	Serpentinite rock and fluid subsurface biosphere microbial communities - CR12Aug_1A (Subsurface biosphere CR12Aug_1A, ASSEMBLY_DATE=20130909)	1021930	Serpentinite rock and fluid	61436542	157995	1	0	0	0	0	0	0	0	0	0
Subsurface	Deep subsurface	3300001805	Serpentinite rock and fluid microbial communities from Tablelands Ophiolite (Newfoundland), Coast Range Ophiolite (California) and Ligurian Springs (Italy)	Serpentinite rock and fluid subsurface biosphere microbial communities - CR12Mar_QV11C (Subsurface biosphere CR12Mar_QV11C, ASSEMBLY_DATE=20130912)	1021912	Serpentinite rock and fluid	17346492	22798	8	0	0	3	0	3	0	0	2	2
Subsurface	Deep subsurface	3300001811	Serpentinite rock and fluid microbial communities from Tablelands Ophiolite (Newfoundland), Coast Range Ophiolite (California) and Ligurian Springs (Italy)	Serpentinite rock and fluid subsurface biosphere microbial communities - CR11_8A_Aug (Subsurface biosphere CR11_8A_Aug, ASSEMBLY_DATE=20130912)	1021900	Serpentinite rock and fluid	39542105	73409	2	0	0	1	0	0	0	0	1	0
Subsurface	Deep subsurface	3300001812	Serpentinite rock and fluid microbial communities from Tablelands Ophiolite (Newfoundland), Coast Range Ophiolite (California) and Ligurian Springs (Italy)	Serpentinite rock and fluid subsurface biosphere microbial communities - CR12Aug_8Aab (Subsurface biosphere CR12Aug_8Aab, ASSEMBLY_DATE=20130919)	1021936	Serpentinite rock and fluid	42804769	75621	2	0	0	2	0	0	0	0	1	1
Subsurface	Deep subsurface	3300001813	Serpentinite rock and fluid microbial communities from Tablelands Ophiolite (Newfoundland), Coast Range Ophiolite (California) and Ligurian Springs (Italy)	Serpentinite rock and fluid subsurface biosphere microbial communities - CR12Aug_5A (Subsurface biosphere CR12Aug_5A, ASSEMBLY_DATE=20130912)	1021933	Serpentinite rock and fluid	105380265	169880	2	2	0	6	1	0	0	1	0	1
Subsurface	Deep subsurface	3300001814	Serpentinite rock and fluid microbial communities from Tablelands Ophiolite (Newfoundland), Coast Range Ophiolite (California) and Ligurian Springs (Italy)	Serpentinite rock and fluid subsurface biosphere microbial communities - CR12Aug_CSW13A (Subsurface biosphere CR12Aug_CSW13A, ASSEMBLY_DATE=20130912)	1021924	Serpentinite rock and fluid	73246877	119215	9	0	0	5	1	4	0	0	2	1
Subsurface	Deep subsurface	3300002481	Deep subsurface and oceanic microbial communities from Witwatersrand Basin, South Africa, and the Canadian and Fennoscandian shields and at the Lost City Hydrothermal Field	Deep oceanic, basalt-hosted subsurface ecosystem from Juan de Fuca Ridge flank, Pacific Ocean, CORK Borehole 1362A_J2.573 (Deep subsurface microorganisms 1362A_J2.573, ASSEMBLY_DATE=20140302)	1020465	Deep oceanic, basalt-hosted subsurface hydrothermal fluid	169908118	271595	2	11	3	22	1	0	0	2	1	4
Subsurface	Deep subsurface	3300002490	Deep subsurface microbial communities from Mt. Terri Underground Rock Laboratory, Switzerland, that are autotrophic	Deep subsurface microbial communities from Mt. Terri, Switzerland - Autotrophic microbial communities BRH/5 (Deep subsurface microbial communities from Mt. Terri, Switzerland - Autotrophic microbial communities BRH/5, ASSEMBLY_DATE=20140313)	1029478	Deep surbsurface	205087518	350317	0	1	1	1	1	0	0	0	0	3
Subsurface	Deep subsurface	3300002532	Deep subsurface and oceanic microbial communities from Witwatersrand Basin, South Africa, and the Canadian and Fennoscandian shields and at the Lost City Hydrothermal Field	Deep oceanic, basalt-hosted subsurface ecosystem from Juan de Fuca Ridge flank, Pacific Ocean, CORK Borehole 1362B_J2.571 (Deep subsurface microorganisms 1362B_J2.571, ASSEMBLY_DATE=20140312)	1020462	Deep oceanic, basalt-hosted subsurface hydrothermal fluid	168044831	323415	0	13	0	11	2	0	0	2	1	0
Subsurface	Deep subsurface	3300002544	Deep subsurface microbial communities from Mt. Terri Underground Rock Laboratory, Switzerland, that are autotrophic	Deep subsurface microbial communities from Mt. Terri, Switzerland - Autotrophic microbial communities BRH/17 (Deep subsurface microbial communities from Mt. Terri, Switzerland - Autotrophic microbial communities BRH/17, ASSEMBLY_DATE=20140403)	1029484	Deep subsurface	118273023	204025	0	1	1	3	2	0	0	0	0	4
Subsurface	Deep subsurface	3300002545	Deep subsurface microbial communities from Mt. Terri Underground Rock Laboratory, Switzerland, that are autotrophic	Deep subsurface microbial communities from Mt. Terri, Switzerland - Autotrophic microbial communities BRH/37_all (Deep subsurface microbial communities from Mt. Terri, Switzerland - Autotrophic microbial communities BRH/37_all, ASSEMBLY_DATE=20140403)	1029493	Deep surbsurface	217080939	357396	4	2	0	8	5	4	0	2	2	4
Subsurface	Deep subsurface	3300002546	Deep subsurface microbial communities from Mt. Terri Underground Rock Laboratory, Switzerland, that are autotrophic	Deep subsurface microbial communities from Mt. Terri, Switzerland - Autotrophic microbial communities BRH/9 (Deep subsurface microbial communities from Mt. Terri, Switzerland - Autotrophic microbial communities BRH/9, ASSEMBLY_DATE=20140312)	1029481	Deep subsurface	135800316	237611	1	0	1	1	2	0	0	0	0	2
Subsurface	Deep subsurface	3300002756	Deep subsurface microbial communities from Mt. Terri Underground Rock Laboratory, Switzerland, that are autotrophic	Deep subsurface microbial communities from Mt. Terri, Switzerland - Autotrophic microbial communities BRH/23 (Autotrophic microbial communities BRH23, ASSEMBLY_DATE=20140225)	1029490	Deep subsurface	251269858	471569	2	1	1	6	4	2	0	2	0	8
Subsurface	Deep subsurface	3300003364	Deep subsurface microbial communities from Mt. Terri Underground Rock Laboratory, Switzerland, that are autotrophic	Deep subsurface microbial communities from Mt. Terri, Switzerland - Autotrophic microbial communities BRH/21 (Deep subsurface microbial communities from Mt. Terri, Switzerland - Autotrophic microbial communities BRH/21, ASSEMBLY_DATE=20140821)	1029487	Deep subsurface	81327445	135168	0	1	1	1	1	0	0	0	0	3
Subsurface	Deep subsurface	3300003366	Deep subsurface microbial communities from Mt. Terri Underground Rock Laboratory, Switzerland, that are autotrophic	Deep subsurface microbial communities from Mt. Terri, Switzerland - Autotrophic microbial communities BRH/23 (Autotrophic microbial communities BRH/23, ASSEMBLY_DATE=20140824)	1029490	Deep subsurface	410552336	700223	6	1	1	14	8	4	0	2	0	7
Subsurface	Deep subsurface	3300003746	Deep subsurface and oceanic microbial communities from Witwatersrand Basin, South Africa, and the Canadian and Fennoscandian shields and at the Lost City Hydrothermal Field	Deep subsurface microbial communities - 450_OLKR46/470m Metagenome	1029409	Deep subsurface	103212683	226192	0	0	0	1	0	0	0	0	0	0
Subsurface	Deep subsurface	3300006628	Deep subsurface shale carbon reservoir microbial communities from Ohio and West Virginia, USA	Deep subsurface shale carbon reservoir microbial communities from Ohio, USA - Utica-2 Time Series 2014_12_17	1082658	Deep subsurface	15488382	42433	1	1	0	2	1	1	0	0	0	0
Subsurface	Deep subsurface	3300006629	Deep subsurface shale carbon reservoir microbial communities from Ohio and West Virginia, USA	Deep subsurface shale carbon reservoir microbial communities from Ohio, USA - Utica-2 Time Series 2014_12_3	1082657	Deep subsurface	15421198	42693	2	1	0	2	1	1	0	0	0	0
Subsurface	Deep subsurface	3300006630	Deep subsurface shale carbon reservoir microbial communities from Ohio and West Virginia, USA	Deep subsurface shale carbon reservoir microbial communities from Ohio, USA - Utica-2 Time Series 2014_11_5	1082655	Deep subsurface	20821072	52322	1	0	0	7	0	0	0	0	0	0
Subsurface	Deep subsurface	3300006631	Deep subsurface shale carbon reservoir microbial communities from Ohio and West Virginia, USA	Deep subsurface shale carbon reservoir microbial communities from Ohio, USA - Utica-2 Time Series 2014_1_29	1082654	Deep subsurface	30510134	106274	1	0	0	4	0	0	0	0	0	0
Subsurface	Deep subsurface	3300006633	Deep subsurface shale carbon reservoir microbial communities from Ohio and West Virginia, USA	Deep subsurface shale carbon reservoir microbial communities from Ohio, USA - Utica-2 Time Series 2014_10_11	1082648	Deep subsurface	16549434	46338	1	0	0	5	0	0	0	0	0	0
Subsurface	Deep subsurface	3300006634	Deep subsurface shale carbon reservoir microbial communities from Ohio and West Virginia, USA	Deep subsurface shale carbon reservoir microbial communities from Ohio, USA - Utica-2 Time Series 2014_10_22	1082653	Deep subsurface	37366011	80682	1	0	0	7	0	1	0	2	0	0
Subsurface	Deep subsurface	3300006780	Deep subsurface shale carbon reservoir microbial communities from Ohio and West Virginia, USA	Deep subsurface shale carbon reservoir microbial communities from Ohio, USA - Utica-2 Time Series 2015_1_7	1082659	Deep subsurface	12211726	35256	0	0	0	1	0	1	0	0	0	0
Subsurface	Deep subsurface	3300006781	Deep subsurface shale carbon reservoir microbial communities from Ohio and West Virginia, USA	Deep subsurface shale carbon reservoir microbial communities from Ohio, USA - Utica-2 Time Series 2014_11_19	1082656	Deep subsurface	13409114	37914	0	0	0	3	0	1	0	0	0	0
Subsurface	Deep subsurface	3300006782	Deep subsurface shale carbon reservoir microbial communities from Ohio and West Virginia, USA	Deep subsurface shale carbon reservoir microbial communities from Ohio, USA - Utica-2 Time Series 2014_10_10	1082647	Deep subsurface	19799876	51737	1	0	0	3	0	0	0	0	0	0
Subsurface	Deep subsurface	3300006798	Deep subsurface shale carbon reservoir microbial communities from Ohio and West Virginia, USA	Deep subsurface shale carbon reservoir microbial communities from Ohio, USA - Utica-2 Time Series 2015_5_14	1082661	Deep subsurface	14161853	46036	0	0	0	1	0	0	0	0	0	0
Subsurface	Deep subsurface	3300006807	Deep subsurface shale carbon reservoir microbial communities from Ohio and West Virginia, USA	Deep subsurface shale carbon reservoir microbial communities from Ohio, USA - Utica-2 Time Series 2014_10_18	1082651	Deep subsurface	39979368	79085	2	0	0	8	0	1	0	0	0	0
Subsurface	Deep subsurface	3300006866	Deep subsurface shale carbon reservoir microbial communities from Ohio and West Virginia, USA	Deep subsurface shale carbon reservoir microbial communities from Ohio, USA - Utica-2 Time Series 2014_10_20	1082652	Deep subsurface	33789609	68183	3	0	0	8	0	0	0	0	0	0
Subsurface	Deep subsurface	3300006930	Deep subsurface shale carbon reservoir microbial communities from Ohio and West Virginia, USA	Deep subsurface shale carbon reservoir microbial communities from Ohio, USA - Methanogen_OWC	1082666	Deep subsurface	1429935107	4467463	2	1	1	16	0	0	0	0	0	5
Subsurface	Deep subsurface	3300007157	Deep subsurface shale carbon reservoir microbial communities from Ohio and West Virginia, USA	Deep subsurface shale carbon reservoir microbial communities from Ohio, USA - Utica-2 Time Series 2015_2_5	1082660	Deep subsurface	15192315	39571	3	1	0	2	1	1	0	0	0	0
Subsurface	Deep subsurface	3300007158	Deep subsurface shale carbon reservoir microbial communities from Ohio and West Virginia, USA	Deep subsurface shale carbon reservoir microbial communities from Ohio, USA - Utica-2 Time Series 2014_10_12	1082649	Deep subsurface	22175348	44519	2	0	0	6	0	0	0	1	2	0
Subsurface	Deep subsurface	3300007959	Deep subsurface shale carbon reservoir microbial communities from Ohio and West Virginia, USA	Deep subsurface shale carbon reservoir microbial communities from Ohio, USA - Methanotroph_Enrichment_5	1083788	Deep subsurface	365700917	584887	15	5	0	16	1	1	0	0	0	3
Subsurface	Deep subsurface	3300007961	Deep subsurface shale carbon reservoir microbial communities from Ohio and West Virginia, USA	Deep subsurface shale carbon reservoir microbial communities from Ohio, USA - LMS_cellobiose_enrichment	1083787	Deep subsurface	359157143	502648	34	2	2	50	0	14	5	0	19	1
Subsurface	Deep subsurface	3300009149	Deep subsurface microbial communities from various oceans to uncover new lineages of life (NeLLi)	Deep subsurface microbial communities from Baltic Sea to uncover new lineages of life (NeLLi) - Landsort_02402 metaG	1096102	Deep subsurface	1252706362	2647644	0	5	2	29	1	0	0	2	9	2
Subsurface	Deep subsurface	3300009150	Deep subsurface microbial communities from various oceans to uncover new lineages of life (NeLLi)	Deep subsurface microbial communities from South Atlantic Ocean to uncover new lineages of life (NeLLi) - Benguela_00093 metaG	1096105	Deep subsurface	1995557452	4084542	0	6	9	49	4	1	0	0	8	17
Subsurface	Deep subsurface	3300009194	Subsurface microbial communities from deep shales in Ohio and West Virginia, USA	Subsurface microbial communities from deep shales in Ohio, USA - Utica-3 well 1 S input2 RT	1101499	Deep subsurface	272883231	593571	0	2	0	4	0	2	0	1	2	0
Subsurface	Deep subsurface	3300009419	Subsurface microbial communities from deep shales in Ohio and West Virginia, USA	Subsurface microbial communities from deep shales in Ohio, USA - Utica-3 well 1 S input2 FT	1101498	Deep subsurface	461447819	889549	0	0	0	1	0	0	0	0	0	0
Subsurface	Deep subsurface	3300009481	Deep subsurface microbial communities from various oceans to uncover new lineages of life (NeLLi)	Deep subsurface microbial communities from Kolumbo volcano to uncover new lineages of life (NeLLi) - 2SBTROV12_ACTIVE470 metaG	1096466	Deep subsurface	1403743140	2730676	0	0	0	1	0	0	0	0	0	1
Subsurface	Deep subsurface	3300009488	Deep subsurface microbial communities from various oceans to uncover new lineages of life (NeLLi)	Deep subsurface microbial communities from Indian Ocean to uncover new lineages of life (NeLLi) - Sumatra_00607 metaG	1096109	Deep subsurface	1943907176	4189232	0	5	2	34	1	0	0	2	2	14
Subsurface	Deep subsurface	3300009499	Deep subsurface microbial communities from various oceans to uncover new lineages of life (NeLLi)	Deep subsurface microbial communities from Anholt, Denmark to uncover new lineages of life (NeLLi) - Anholt_01485 metaG	1096431	Deep subsurface	964627805	1675452	3	21	1	62	4	1	0	4	2	19
Subsurface	Deep subsurface	3300009528	Deep subsurface microbial communities from various oceans to uncover new lineages of life (NeLLi)	Deep subsurface microbial communities from South Pacific Ocean to uncover new lineages of life (NeLLi) - Chile_00310 metaG	1096104	Deep subsurface	1716190993	3503067	0	7	6	48	3	0	0	0	8	15
Subsurface	Deep subsurface	3300009529	Deep subsurface microbial communities from various oceans to uncover new lineages of life (NeLLi)	Deep subsurface microbial communities from Black Sea to uncover new lineages of life (NeLLi) - Black_00105 metaG	1096103	Deep subsurface	1764433912	3546323	3	11	16	55	0	0	0	0	8	32
Subsurface	Deep subsurface	3300009575	Subsurface microbial communities from deep shales in Ohio and West Virginia, USA	Subsurface microbial communities from deep shales in Ohio, USA - Utica-3 well 1 S-1-Day122	1101507	Deep subsurface	10635542	23908	0	0	0	1	0	0	0	0	0	0
Subsurface	Deep subsurface	3300009625	Subsurface microbial communities from deep shales in Ohio and West Virginia, USA	Subsurface microbial communities from deep shales in Ohio, USA - Utica-3 well 1 S-1-Day59	1101505	Deep subsurface	17229256	38778	0	0	0	1	0	0	0	0	0	0
Subsurface	Deep subsurface	3300009744	Subsurface microbial communities from deep shales in Ohio and West Virginia, USA	Subsurface microbial communities from deep shales in Ohio, USA - Utica-3 well 1 S-1-Day9	1101501	Deep subsurface	33123761	61354	0	0	0	2	0	1	0	0	0	0
Subsurface	Deep subsurface	3300009788	Deep subsurface microbial communities from various oceans to uncover new lineages of life (NeLLi)	Deep subsurface microbial communities from Indian Ocean to uncover new lineages of life (NeLLi) - Sumatra_00157 metaG	1096107	Deep subsurface	2275415232	4801977	0	5	1	29	0	0	0	0	1	23
Subsurface	Deep subsurface	3300010372	Subsurface microbial communities from deep shales in Ohio and West Virginia, USA	Subsurface microbial communities from deep shales in Ohio, USA - Utica-3 well 1 S-1-Day1	1101500	Deep subsurface	243861443	455545	0	0	0	2	0	0	0	0	1	0
Subsurface	Deep subsurface	3300010374	Subsurface microbial communities from deep shales in Ohio and West Virginia, USA	Subsurface microbial communities from deep shales in Ohio, USA - Utica-3 well 1 S-1-Day17	1101502	Deep subsurface	193322489	407218	0	0	0	0	1	0	0	0	0	0
Subsurface	Deep subsurface	3300013016	Subsurface microbial communities from deep shales in Ohio and West Virginia, USA	Subsurface microbial communities from deep shales in West Virginia, USA - MSEEL Well Study Marcellus 5H_2016_03_03	1129745	deep subsurface	24217903	43203	0	0	0	4	0	0	0	0	0	0
Subsurface	Deep subsurface	3300013017	Subsurface microbial communities from deep shales in Ohio and West Virginia, USA	Subsurface microbial communities from deep shales in West Virginia, USA - MSEEL Well Study Marcellus 5H_2016_09_14	1129748	deep subsurface	35743880	68444	2	0	0	3	0	1	0	1	2	0
Subsurface	Deep subsurface	3300013018	Subsurface microbial communities from deep shales in Ohio and West Virginia, USA	Subsurface microbial communities from deep shales in West Virginia, USA - MSEEL Well Study Marcellus 5H_2016_02_17	1129744	deep subsurface	73301315	119134	3	0	0	10	0	1	0	0	3	0
Subsurface	Deep subsurface	3300013019	Subsurface microbial communities from deep shales in Ohio and West Virginia, USA	Subsurface microbial communities from deep shales in West Virginia, USA - MSEEL Well Study Marcellus 5H_2016_07_13	1129747	deep subsurface	39060901	127432	2	0	0	2	0	0	0	0	1	0
Subsurface	Deep subsurface	3300013020	Subsurface microbial communities from deep shales in Ohio and West Virginia, USA	Subsurface microbial communities from deep shales in West Virginia, USA - MSEEL Well Study Marcellus 3H_2016_04_06	1129740	deep subsurface	74175323	130093	1	0	2	7	0	1	0	0	1	0
Subsurface	Deep subsurface	3300013021	Subsurface microbial communities from deep shales in Ohio and West Virginia, USA	Subsurface microbial communities from deep shales in West Virginia, USA - MSEEL Well Study Marcellus 5H_2016_04_06	1129746	deep subsurface	64472640	139816	2	0	2	8	0	1	0	1	2	0
Subsurface	Groundwater	3300000571	Groundwater microbial communities from coal-tar-waste-contaminated well in S. Glens Falls, New York, USA	Subsurface groundwater microbial communities from S. Glens Falls, New York, USA - GMW60B uncontaminated upgradient, 5.4 m (Subsurface groundwater monitoring well GMW60B uncontam upgr,5.4m, Oct 2012 Assem)	1001471	Groundwater	618992944	1391570	0	1	0	2	0	0	0	0	0	0
Subsurface	Groundwater	3300000574	Groundwater microbial communities from coal-tar-waste-contaminated well in S. Glens Falls, New York, USA	Subsurface groundwater microbial communities from S. Glens Falls, New York, USA - GMW46 contaminated, 5.4 m (Subsurface groundwater monitoring well GMW46 contaminated, 5.4m, Oct 2012 Assem)	1001468	Groundwater	568039809	1250031	0	0	0	15	0	0	0	0	0	0
Subsurface	Groundwater	3300000815	Soil microbial communities from Rifle, Colorado, USA	Contaminated groundwater microbial communities from Rifle, Colorado, USA - Rifle Groundwater A1 ((Wrighton et al. 2012 Metagenome MDM reference))	1006501	Contaminated groundwater	100329698	108541	3	0	1	2	0	0	0	0	0	0
Subsurface	Groundwater	3300001041	Soil microbial communities from Rifle, Colorado, USA	Groundwater microbial communities from Rifle, Colorado, USA - Groundwater D2 (Rifle Groundwater D2, ASSEMBLY_DATE=20130221)	1006522	Groundwater	151598256	311998	5	0	0	2	0	0	0	0	1	0
Subsurface	Groundwater	3300001242	Soil microbial communities from Rifle, Colorado, USA	Groundwater microbial communities from Rifle, Colorado - Groundwater E2 (Rifle Groundwater E2, ASSEMBLY_DATE=20130328)	1006528	Groundwater	167635681	317553	8	1	0	4	0	1	0	0	1	0
Subsurface	Groundwater	3300001380	Groundwater microbial communities from coal-tar-waste-contaminated well in S. Glens Falls, New York, USA	Subsurface groundwater microbial communities from S. Glens Falls, New York, USA - GMW37 contaminated, 5.8 m (Subsurface groundwater monitoring well GMW37 contaminated, 5.8 m, ASSEMBLY_DATE=20130411)	1001465	Groundwater	629591094	1238958	2	2	0	36	0	0	0	0	1	7
Subsurface	Groundwater	3300001547	Wetland microbial communities from Twitchell Island in the Sacramento Delta	Wetland microbial communities from Twitchell Island in the Sacramento Delta, sample from surface sediment Aug2011 Site C1 Bulk (Wetland Surface Sediment Aug2011 Site C1 Bulk Metagenome, ASSEMBLY_DATE=20130530)	1015573	Wetland	160092211	432551	2	0	0	5	0	0	0	0	0	1
Subsurface	Groundwater	3300001685	Marine microbial communities from the Santa Barbara Channel oil seeps	Oil polluted marine microbial communities from Coal Oil Point, Santa Barbara, California, USA - Sample 2 (Crude oil metagenome 2, ASSEMBLY_DATE=20130727)	1019848	Marine	495862225	1143552	0	4	2	4	0	0	0	0	0	11
Subsurface	Groundwater	3300001749	Marine microbial communities from the Santa Barbara Channel oil seeps	Oil polluted marine microbial communities from Coal Oil Point, Santa Barbara, California, USA - Sample 3 (Crude oil metagenome 3, ASSEMBLY_DATE=20130903)	1019851	Marine	437751882	843676	1	2	9	33	2	0	0	0	4	4
Subsurface	Groundwater	3300001750	Marine microbial communities from the Santa Barbara Channel oil seeps	Oil polluted marine microbial communities from Coal Oil Point, Santa Barbara, California, USA - Sample 1 (Crude oil metagenome 1, ASSEMBLY_DATE=20130831)	1019845	Marine	544336013	1136186	2	3	1	10	0	0	0	0	1	6
Subsurface	Groundwater	3300002094	Soil microbial communities from Rifle, Colorado, USA	Groundwater microbial communities from Rifle, Colorado - Rifle Oxygen_injection B3 (Rifle Oxygen_injection B3, ASSEMBLY_DATE=20131116)	1023894	Groundwater	63701458	157562	0	0	0	2	0	0	0	0	0	0
Subsurface	Groundwater	3300002095	Soil microbial communities from Rifle, Colorado, USA	Groundwater microbial communities from Rifle, Colorado - Rifle Oxygen_injection C3 (Rifle Oxygen_injection C3, ASSEMBLY_DATE=20131116)	1024030	Groundwater	73108706	174109	0	0	0	2	0	0	0	0	0	0
Subsurface	Groundwater	3300002096	Soil microbial communities from Rifle, Colorado, USA	Groundwater microbial communities from Rifle, Colorado - Rifle Oxygen_injection B2 (Rifle Oxygen_injection B2, ASSEMBLY_DATE=20131116)	1023891	Groundwater	121439435	277091	1	0	0	3	0	0	0	1	2	0
Subsurface	Groundwater	3300002104	Soil microbial communities from Rifle, Colorado, USA	Groundwater microbial communities from Rifle, Colorado - Rifle CSP2_plank lowO2_0.2 (Rifle CSP2_plank lowO2_0.2, ASSEMBLY_DATE=20131119)	1023864	Groundwater	604335938	1469426	0	0	0	12	1	0	0	0	0	0
Subsurface	Groundwater	3300002105	Soil microbial communities from Rifle, Colorado, USA	Groundwater microbial communities from Rifle, Colorado - Rifle CSP2_plank lowO2_0.1 (Rifle CSP2_plank lowO2_0.1, ASSEMBLY_DATE=20131205)	1023867	Groundwater	912491392	2186121	0	0	0	1	0	0	0	0	0	0
Subsurface	Groundwater	3300002146	Soil microbial communities from Rifle, Colorado, USA	Groundwater microbial communities from Rifle, Colorado - Rifle Oxygen_injection A2 (Rifle Oxygen_injection A2, ASSEMBLY_DATE=20131116)	1023882	Groundwater	118930077	269038	0	2	0	3	0	0	0	1	1	0
Subsurface	Groundwater	3300002152	Soil microbial communities from Rifle, Colorado, USA	Groundwater microbial communities from Rifle, Colorado - Rifle Oxygen_injection A3 (Rifle Oxygen_injection A3, ASSEMBLY_DATE=20131127)	1023885	Soil	200118367	441302	2	2	0	5	0	0	0	1	1	0
Subsurface	Groundwater	3300002180	Marine microbial communities from the Santa Barbara Channel oil seeps	Oil polluted marine microbial communities from Coal Oil Point, Santa Barbara, California, USA - Sample 7 (Crude oil metagenome 7, ASSEMBLY_DATE=20140103)	1024161	Marine	692506775	1542321	0	2	3	12	0	0	0	0	0	13
Subsurface	Groundwater	3300002225	Marine microbial communities from the Santa Barbara Channel oil seeps	Oil polluted marine microbial communities from Coal Oil Point, Santa Barbara, California, USA - Santa Barbara Oil Seep Sample 6 (Crude oil metagenome 6, ASSEMBLY_DATE=20131204)	1024158	Marine	572391776	1193420	0	0	0	3	0	0	0	0	0	2
Subsurface	Groundwater	3300002240	Groundwater microbial communities from coal-tar-waste-contaminated well in S. Glens Falls, New York, USA	Groundwater microbial communities from S. Glens Falls, New York, USA - Naphthalene biodegradation metagenome 12C3dose (Naphthalene biodegradation metagenome 12C3dose, ASSEMBLY_DATE=20140127)	1001474	Groundwater	31505685	70516	2	0	0	1	0	0	0	0	1	0
Subsurface	Groundwater	3300003830	Development of a pipeline for high-throughput recovery of near-complete and complete microbial genomes from complex metagenomic datasets	Groundwater microbial communities from aquifer in Utah, USA - Crystal Geyser 4/9/14 3 um filter	1046603	Groundwater	960411992	1759246	1	1	1	16	0	0	0	0	0	7
Subsurface	Groundwater	3300004105	Development of a pipeline for high-throughput recovery of near-complete and complete microbial genomes from complex metagenomic datasets	Groundwater microbial communities from aquifer in Utah, USA - Crystal Geyser 4/10/14 0.2 um filter	1046615	Groundwater	445606306	974101	0	0	0	5	0	0	0	0	0	0
Subsurface	Groundwater	3300004107	Development of a pipeline for high-throughput recovery of near-complete and complete microbial genomes from complex metagenomic datasets	Groundwater microbial communities from aquifer in Utah, USA - Crystal Geyser 4/8/14 3 um filter	1046600	Groundwater	509932544	1204448	0	0	0	13	1	0	0	0	0	4
Subsurface	Groundwater	3300004108	Development of a pipeline for high-throughput recovery of near-complete and complete microbial genomes from complex metagenomic datasets	Groundwater microbial communities from aquifer in Utah, USA - Crystal Geyser 4/9/14 0.8 um filter	1046612	Groundwater	480564897	1167446	0	0	0	4	0	0	0	0	0	0
Subsurface	Groundwater	3300004265	Development of a pipeline for high-throughput recovery of near-complete and complete microbial genomes from complex metagenomic datasets	Groundwater microbial communities from aquifer in Utah, USA - Crystal Geyser 4/10/14 3 um filter	1046606	Groundwater	813327234	1941025	0	0	1	8	2	0	0	0	0	3
Subsurface	Groundwater	3300005235	Development of a pipeline for high-throughput recovery of near-complete and complete microbial genomes from complex metagenomic datasets	Groundwater microbial communities from aquifer - Crystal Geyser CG08_land_8/20/14_0.20	1057128	Groundwater	880747622	1910599	2	1	2	24	0	0	0	0	2	5
Subsurface	Groundwater	3300005236	Development of a pipeline for high-throughput recovery of near-complete and complete microbial genomes from complex metagenomic datasets	Groundwater microbial communities from aquifer - Crystal Geyser CG07_land_8/20/14_0.80	1057127	Groundwater	1004880326	2274986	1	2	3	32	2	0	0	0	2	20
Subsurface	Groundwater	3300005237	Development of a pipeline for high-throughput recovery of near-complete and complete microbial genomes from complex metagenomic datasets	Groundwater microbial communities from aquifer - Crystal Geyser CG15_big_fil_post_rev_8/21/14_0.20	1057135	Groundwater	610540331	1556561	0	0	0	7	0	0	0	0	0	1
Subsurface	Groundwater	3300006033	Freshwater and sediment microbial communities from various areas in North America, analyzing microbe dynamics in response to fracking	Freshwater microbial communities in response to fracking from Pennsylvania, USA - Allegheny Zone_MetaG_DW_15	1070002	watersheds	2103752743	5083756	11	1	0	20	4	6	0	0	4	5
Subsurface	Groundwater	3300007964	Development of a pipeline for high-throughput recovery of near-complete and complete microbial genomes from complex metagenomic datasets	Groundwater microbial communities from Crystal Geyser aquifers in Utah, USA - Crystal Geyser metaG 2015-24	1085691	Aquifer	592415021	1066099	1	3	3	16	1	0	0	0	0	11
Subsurface	Groundwater	3300007965	Development of a pipeline for high-throughput recovery of near-complete and complete microbial genomes from complex metagenomic datasets	Groundwater microbial communities from Crystal Geyser aquifers in Utah, USA - Crystal Geyser metaG 2015-25	1085692	Aquifer	715367268	1261708	1	2	3	21	3	0	0	0	0	11
Subsurface	Groundwater	3300007985	Development of a pipeline for high-throughput recovery of near-complete and complete microbial genomes from complex metagenomic datasets	Groundwater microbial communities from Crystal Geyser aquifers in Utah, USA - Crystal Geyser metaG 2015-05	1085672	Aquifer	930701049	1626830	1	1	1	17	1	0	0	0	0	4
Subsurface	Groundwater	3300007986	Development of a pipeline for high-throughput recovery of near-complete and complete microbial genomes from complex metagenomic datasets	Groundwater microbial communities from Crystal Geyser aquifers in Utah, USA - Crystal Geyser metaG 2015-04	1085671	Aquifer	1067773198	1851003	1	1	1	13	0	0	0	0	0	3
Subsurface	Groundwater	3300007987	Development of a pipeline for high-throughput recovery of near-complete and complete microbial genomes from complex metagenomic datasets	Groundwater microbial communities from Crystal Geyser aquifers in Utah, USA - Crystal Geyser metaG 2015-03	1085670	Aquifer	1007785709	1779984	2	1	2	13	0	0	0	0	0	3
Subsurface	Groundwater	3300007988	Development of a pipeline for high-throughput recovery of near-complete and complete microbial genomes from complex metagenomic datasets	Groundwater microbial communities from Crystal Geyser aquifers in Utah, USA - Crystal Geyser metaG 2015-0102	1085693	Aquifer	938679331	1592729	0	2	0	5	1	0	0	0	0	1
Subsurface	Groundwater	3300008001	Development of a pipeline for high-throughput recovery of near-complete and complete microbial genomes from complex metagenomic datasets	Groundwater microbial communities from Crystal Geyser aquifers in Utah, USA - Crystal Geyser metaG 2015-13	1085680	Aquifer	862623110	1554428	0	1	3	18	1	0	0	0	0	8
Subsurface	Groundwater	3300008002	Development of a pipeline for high-throughput recovery of near-complete and complete microbial genomes from complex metagenomic datasets	Groundwater microbial communities from Crystal Geyser aquifers in Utah, USA - Crystal Geyser metaG 2015-14	1085681	Aquifer	989815294	1719410	1	1	3	18	2	0	0	0	0	10
Subsurface	Groundwater	3300008003	Development of a pipeline for high-throughput recovery of near-complete and complete microbial genomes from complex metagenomic datasets	Groundwater microbial communities from Crystal Geyser aquifers in Utah, USA - Crystal Geyser metaG 2015-15	1085682	Aquifer	981675676	1696889	2	1	2	17	1	0	0	0	0	7
Subsurface	Groundwater	3300008004	Development of a pipeline for high-throughput recovery of near-complete and complete microbial genomes from complex metagenomic datasets	Groundwater microbial communities from Crystal Geyser aquifers in Utah, USA - Crystal Geyser metaG 2015-19	1085686	Aquifer	746834785	1347058	0	1	3	13	2	0	0	0	0	9
Subsurface	Groundwater	3300008005	Development of a pipeline for high-throughput recovery of near-complete and complete microbial genomes from complex metagenomic datasets	Groundwater microbial communities from Crystal Geyser aquifers in Utah, USA - Crystal Geyser metaG 2015-09	1085676	Aquifer	954077812	1669877	0	1	0	15	0	0	0	0	0	5
Subsurface	Groundwater	3300008007	Development of a pipeline for high-throughput recovery of near-complete and complete microbial genomes from complex metagenomic datasets	Groundwater microbial communities from Crystal Geyser aquifers in Utah, USA - Crystal Geyser metaG 2015-10	1085677	Aquifer	1003781976	1781731	1	2	0	13	1	0	0	0	0	9
Subsurface	Groundwater	3300008008	Development of a pipeline for high-throughput recovery of near-complete and complete microbial genomes from complex metagenomic datasets	Groundwater microbial communities from Crystal Geyser aquifers in Utah, USA - Crystal Geyser metaG 2015-23	1085690	Aquifer	641392926	1128821	0	2	4	20	1	0	0	0	0	9
Subsurface	Groundwater	3300008009	Development of a pipeline for high-throughput recovery of near-complete and complete microbial genomes from complex metagenomic datasets	Groundwater microbial communities from Crystal Geyser aquifers in Utah, USA - Crystal Geyser metaG 2015-18	1085685	Aquifer	874000879	1536343	0	1	3	18	1	0	0	0	0	11
Subsurface	Groundwater	3300008010	Development of a pipeline for high-throughput recovery of near-complete and complete microbial genomes from complex metagenomic datasets	Groundwater microbial communities from Crystal Geyser aquifers in Utah, USA - Crystal Geyser metaG 2015-21	1085688	Aquifer	534243135	952525	0	1	1	17	1	0	0	0	1	9
Subsurface	Groundwater	3300008011	Development of a pipeline for high-throughput recovery of near-complete and complete microbial genomes from complex metagenomic datasets	Groundwater microbial communities from Crystal Geyser aquifers in Utah, USA - Crystal Geyser metaG 2015-20	1085687	Aquifer	649014826	1210453	0	1	4	21	0	0	0	0	1	8
Subsurface	Groundwater	3300008017	Development of a pipeline for high-throughput recovery of near-complete and complete microbial genomes from complex metagenomic datasets	Groundwater microbial communities from Crystal Geyser aquifers in Utah, USA - Crystal Geyser metaG 2015-07	1085674	Aquifer	570249382	1034250	1	1	0	10	0	0	0	0	0	3
Subsurface	Groundwater	3300008018	Development of a pipeline for high-throughput recovery of near-complete and complete microbial genomes from complex metagenomic datasets	Groundwater microbial communities from Crystal Geyser aquifers in Utah, USA - Crystal Geyser metaG 2015-06	1085673	Aquifer	532799036	974164	0	1	0	9	0	0	0	0	0	3
Subsurface	Groundwater	3300008020	Development of a pipeline for high-throughput recovery of near-complete and complete microbial genomes from complex metagenomic datasets	Groundwater microbial communities from Crystal Geyser aquifers in Utah, USA - Crystal Geyser metaG 2015-22	1085689	Aquifer	857634691	1492644	1	1	3	23	2	0	0	0	1	12
Subsurface	Groundwater	3300008085	Development of a pipeline for high-throughput recovery of near-complete and complete microbial genomes from complex metagenomic datasets	Groundwater microbial communities from Crystal Geyser aquifers in Utah, USA - Crystal Geyser metaG 2015-02	1085669	Aquifer	979198297	1686792	2	2	1	11	1	0	0	0	0	2
Subsurface	Groundwater	3300008086	Development of a pipeline for high-throughput recovery of near-complete and complete microbial genomes from complex metagenomic datasets	Groundwater microbial communities from Crystal Geyser aquifers in Utah, USA - Crystal Geyser metaG 2015-12	1085679	Aquifer	991734099	1777693	0	1	2	19	2	0	0	0	0	8
Subsurface	Groundwater	3300008093	Development of a pipeline for high-throughput recovery of near-complete and complete microbial genomes from complex metagenomic datasets	Groundwater microbial communities from Crystal Geyser aquifers in Utah, USA - Crystal Geyser metaG 2015-17	1085684	Aquifer	1014328955	1742697	1	0	1	16	0	0	0	0	0	6
Subsurface	Groundwater	3300008094	Development of a pipeline for high-throughput recovery of near-complete and complete microbial genomes from complex metagenomic datasets	Groundwater microbial communities from Crystal Geyser aquifers in Utah, USA - Crystal Geyser metaG 2015-11	1085678	Aquifer	978833461	1756599	1	1	1	24	0	0	0	0	0	6
Subsurface	Groundwater	3300008095	Development of a pipeline for high-throughput recovery of near-complete and complete microbial genomes from complex metagenomic datasets	Groundwater microbial communities from Crystal Geyser aquifers in Utah, USA - Crystal Geyser metaG 2015-16	1085683	Aquifer	952132824	1654573	0	0	2	16	1	0	0	0	0	6
Subsurface	Groundwater	3300008255	Development of a pipeline for high-throughput recovery of near-complete and complete microbial genomes from complex metagenomic datasets	Groundwater microbial communities from Crystal Geyser aquifers in Utah, USA - Crystal Geyser metaG 2015-01t	1085694	Aquifer	623287251	1261000	1	0	0	1	0	0	0	0	1	0
Subsurface	Groundwater	3300009004	Development of a pipeline for high-throughput recovery of near-complete and complete microbial genomes from complex metagenomic datasets	Groundwater microbial communities from Crystal Geyser aquifers in Utah, USA - Crystal Geyser metaG 2015-01	1085668	Aquifer	738583690	1388821	1	1	2	29	3	0	0	0	0	12
Subsurface	Groundwater	3300009424	Development of a pipeline for high-throughput recovery of near-complete and complete microbial genomes from complex metagenomic datasets	Groundwater microbial communities from Crystal Geyser aquifers in Utah, USA - Crystal Geyser metaG 2015-08	1085675	Aquifer	523557714	947258	0	1	0	3	0	0	0	0	0	1
Subsurface	Groundwater	3300009430	Bacterial and archaeal communities from various locations to study Microbial Dark Matter (Phase II)	Groundwater microbial communities from Big Spring, Nevada to study Microbial Dark Matter (Phase II) - Ash Meadows Big Spring	1097985	Groundwater	588027414	1066526	4	1	0	8	0	1	0	0	0	1
Subsurface	Groundwater	3300009455	Bacterial and archaeal communities from various locations to study Microbial Dark Matter (Phase II)	Groundwater microbial communities from Big Spring, Nevada to study Microbial Dark Matter (Phase II) - Ash Meadows Crystal Spring	1097986	Groundwater	830069657	1551304	1	0	0	11	0	1	0	0	0	1
Subsurface	Groundwater	3300009527	Bacterial and archaeal communities from various locations to study Microbial Dark Matter (Phase II)	Groundwater microbial communities from Cold Creek, Nevada to study Microbial Dark Matter (Phase II) - Lower Cold Creek	1097989	Groundwater	639386082	1370328	0	0	0	1	0	0	0	0	0	0
Subsurface	Hydrothermal vents	3300000327	Marine microbial communities from a deep-sea hydrothermal vent at Loihi Seamount, Hawaii	Marine microbial communities from hydrothermal vents at Loihi seamountain, Hawaii - Spillway-mat	0	Marine	8401934	9317	0	0	0	1	0	0	0	0	0	0
Subsurface	Hydrothermal vents	3300001835	Hydrothermal vent plume microbial communities from the Cayman Rise, Cayman Islands	Hydrothermal vent plume microbial communities from the Mid Cayman Rise - Shallow Sites - gte4kb (Combined Shallow Assembly - Contigs greater than or equal to 4kb)	0	Hydrothermal vent plume	160839103	168378	0	0	0	0	1	0	0	0	0	0
Subsurface	Hydrothermal vents	3300010264	Bacterial and archaeal communities from various locations to study Microbial Dark Matter (Phase II)	Marine hydrothermal vent microbial communities from Guaymas Basin, Gulf of California to study Microbial Dark Matter (Phase II) - Marker 14 Mat core 4571-4 33-36 cm metaG	1104565	Marine hydrothermal vent	13337508	30532	0	0	1	0	0	0	0	0	0	0
Subsurface	Hydrothermal vents	3300010330	Bacterial and archaeal communities from various locations to study Microbial Dark Matter (Phase II)	Marine hydrothermal vent microbial communities from Guaymas Basin, Gulf of California to study Microbial Dark Matter (Phase II) - Marker 14 Mat core 4569-2 3-6 cm metaG	1104562	Marine hydrothermal vent	1159571654	2483439	9	4	6	39	1	0	0	1	5	11
Subsurface	Hydrothermal vents	3300010332	Bacterial and archaeal communities from various locations to study Microbial Dark Matter (Phase II)	Marine hydrothermal vent microbial communities from Guaymas Basin, Gulf of California to study Microbial Dark Matter (Phase II) - Marker 14 Mat core 4571-4 3-6 cm metaG	1104564	Marine hydrothermal vent	1080322849	2490314	2	17	4	35	1	1	0	0	8	9
Subsurface	Hydrothermal vents	3300013098	Subseafloor sediment microbial communities from Guaymas Basin, Gulf of California, Mexico	Subseafloor sediment microbial communities from Guaymas Basin, Gulf of California, Mexico - Guay11, Core 4567-28, 0-3 cm	1128623	marine sediment	1259078910	2867622	0	0	0	8	0	0	0	0	0	2
Subsurface	Hydrothermal vents	3300013099	Subseafloor sediment microbial communities from Guaymas Basin, Gulf of California, Mexico	Subseafloor sediment microbial communities from Guaymas Basin, Gulf of California, Mexico - Guay6, Core 4569-2, 0-3 cm	1128618	marine sediment	2590923714	5198976	8	2	3	37	1	0	0	2	1	16
Subsurface	Hydrothermal vents	3300013101	Subseafloor sediment microbial communities from Guaymas Basin, Gulf of California, Mexico	Subseafloor sediment microbial communities from Guaymas Basin, Gulf of California, Mexico - Guay4, Core 4569-4, 0-3 cm	1128616	marine sediment	2743914677	5654430	3	3	3	45	1	0	0	1	0	16
Subsurface	Hydrothermal vents	3300013103	Subseafloor sediment microbial communities from Guaymas Basin, Gulf of California, Mexico	Subseafloor sediment microbial communities from Guaymas Basin, Gulf of California, Mexico - Guay9, Core 4571-4, 0-3 cm	1128621	marine sediment	2826948006	5892385	12	15	6	104	1	3	0	2	13	34
Subsurface	Subsurface sediment	3300001737	Saline water and sediment microbial community from Etoliko Lagoon, Greece	Saline benthic water microbial community from Etoliko Lagoon, Greece (Etoliko lagoon benthic water (25 m), ASSEMBLY_DATE=20130830)	404620	Saline water and sediment	68840610	144169	1	0	0	2	0	0	0	0	0	0
Subsurface	Subsurface sediment	3300003141	Marine sediment microbial communities from deep subseafloor	Marine sediment microbial communities from deep subseafloor of Shimokita Peninsula, Japan - 107 mbsf	0	Marine sediment	34967503	70573	0	0	0	1	0	0	0	0	0	0
Subsurface	Subsurface sediment	3300003142	Marine sediment microbial communities from deep subseafloor	Marine sediment microbial communities from deep subseafloor - Sample from 5.1 mbsf	0	Marine sediment	37446132	71971	0	0	0	2	0	0	0	0	0	1
Subsurface	Subsurface sediment	3300003144	Marine sediment microbial communities from deep subseafloor	Marine sediment microbial communities from deep subseafloor - Sample from 18.6 mbsf	0	Marine sediment	39626905	78193	0	0	0	0	0	0	0	0	0	1
Subsurface	Subsurface sediment	3300009111	Wetland microbial communities from Old Woman Creek Reserve in Ohio, USA	Wetland microbial communities from Old Woman Creek Reserve in Ohio, USA - Mud_0915_D1	1097286	Wetland	2393161247	5051363	2	3	5	38	0	0	0	0	0	15
Subsurface	Subsurface sediment	3300009131	Wetland microbial communities from Old Woman Creek Reserve in Ohio, USA	Wetland microbial communities from Old Woman Creek Reserve in Ohio, USA - Open_0915_D1	1097287	Wetland	2309030813	4918483	0	0	1	26	0	0	0	1	0	8
Subsurface	Subsurface sediment	3300009179	Wetland microbial communities from Old Woman Creek Reserve in Ohio, USA	Wetland microbial communities from Old Woman Creek Reserve in Ohio, USA - Plant_0915_D1	1097288	Wetland	2548561682	5535356	1	1	1	24	0	0	0	0	0	7
Subsurface	Subsurface sediment	3300009597	Groundwater sediment microbial communities from an aquifer adjacent to Colorado River, USA	Groundwater sediment microbial communities from an aquifer in East River, Colorado, USA - East River MetaG ERMZT299	1095637	Groundwater sediment	235057007	497192	0	0	0	1	0	0	0	0	0	0
Subsurface	Subsurface sediment	3300009609	Groundwater sediment microbial communities from an aquifer adjacent to Colorado River, USA	Groundwater sediment microbial communities from an aquifer in East River, Colorado, USA - East River MetaG ERMLT890	1095725	Groundwater sediment	703260862	1419056	0	1	0	2	0	0	0	0	0	0
Subsurface	Subsurface sediment	3300009610	Groundwater sediment microbial communities from an aquifer adjacent to Colorado River, USA	Groundwater sediment microbial communities from an aquifer in East River, Colorado, USA - East River MetaG ERMLT700	1095718	Groundwater sediment	742568967	1464570	0	0	0	2	0	0	0	0	0	0
Subsurface	Subsurface sediment	3300011395	Groundwater sediment microbial communities from an aquifer adjacent to Colorado River, USA	Groundwater sediment microbial communities from an aquifer in Colorado, USA - East MetaG ERMZT200_2	1117106		113004379	276152	0	0	0	1	0	0	0	0	0	0
Subsurface	Subsurface sediment	3300011397	Groundwater sediment microbial communities from an aquifer adjacent to Colorado River, USA	Groundwater sediment microbial communities from an aquifer in Colorado, USA - East MetaG ERMGT319_2	1120540		149376054	372056	0	0	0	1	0	0	0	0	0	0
Subsurface	Subsurface sediment	3300011399	Groundwater sediment microbial communities from an aquifer adjacent to Colorado River, USA	Groundwater sediment microbial communities from an aquifer in Colorado, USA - East MetaG ERMGT842_2	1120562		158308176	402017	0	0	0	1	0	0	0	0	0	0
Subsurface	Subsurface sediment	3300011402	Groundwater sediment microbial communities from an aquifer adjacent to Colorado River, USA	Groundwater sediment microbial communities from an aquifer in Colorado, USA - East MetaG ERMLT830_2	1117147		188221445	429926	0	0	0	4	0	0	0	0	0	0
Subsurface	Subsurface sediment	3300011405	Groundwater sediment microbial communities from an aquifer adjacent to Colorado River, USA	Groundwater sediment microbial communities from an aquifer in Colorado, USA - East MetaG ERMLT400_2	1117131		202876941	458016	0	0	0	2	0	0	0	0	0	0
Subsurface	Subsurface sediment	3300011407	Groundwater sediment microbial communities from an aquifer adjacent to Colorado River, USA	Groundwater sediment microbial communities from an aquifer in Colorado, USA - East MetaG ERMGT454_2	1120546		203951623	487917	0	0	0	4	0	0	0	0	0	0
Subsurface	Subsurface sediment	3300011408	Groundwater sediment microbial communities from an aquifer adjacent to Colorado River, USA	Groundwater sediment microbial communities from an aquifer in Colorado, USA - East MetaG ERMGT723_2	1120556		203641138	493563	0	0	0	1	0	0	0	0	0	0
Subsurface	Subsurface sediment	3300011409	Groundwater sediment microbial communities from an aquifer adjacent to Colorado River, USA	Groundwater sediment microbial communities from an aquifer in Colorado, USA - East MetaG ERMZT423_2	1117114		247928056	532172	0	0	0	1	0	0	0	0	0	0
Subsurface	Subsurface sediment	3300011410	Groundwater sediment microbial communities from an aquifer adjacent to Colorado River, USA	Groundwater sediment microbial communities from an aquifer in Colorado, USA - East MetaG ERMGT222_2	1120536		222532866	543706	0	0	0	1	0	0	0	0	0	0
Subsurface	Subsurface sediment	3300011413	Groundwater sediment microbial communities from an aquifer adjacent to Colorado River, USA	Groundwater sediment microbial communities from an aquifer in Colorado, USA - East MetaG ERMLT231_2	1117124		270124585	599004	0	1	0	0	0	0	0	0	0	0
Subsurface	Subsurface sediment	3300011414	Groundwater sediment microbial communities from an aquifer adjacent to Colorado River, USA	Groundwater sediment microbial communities from an aquifer in Colorado, USA - East MetaG ERMGT266_2	1120538		257862444	613168	0	0	0	2	0	0	0	0	0	0
Subsurface	Subsurface sediment	3300011416	Groundwater sediment microbial communities from an aquifer adjacent to Colorado River, USA	Groundwater sediment microbial communities from an aquifer in Colorado, USA - East MetaG ERMZT551_2	1120518		284551640	632585	0	0	0	2	0	0	0	0	0	0
Subsurface	Subsurface sediment	3300011419	Groundwater sediment microbial communities from an aquifer adjacent to Colorado River, USA	Groundwater sediment microbial communities from an aquifer in Colorado, USA - East MetaG ERMGT357_2	1120542		290398076	682771	0	0	0	1	0	0	0	0	0	0
Subsurface	Subsurface sediment	3300011420	Groundwater sediment microbial communities from an aquifer adjacent to Colorado River, USA	Groundwater sediment microbial communities from an aquifer in Colorado, USA - East MetaG ERMZT199_2	1117105		314349356	683693	0	0	0	1	0	0	0	0	0	0
Subsurface	Subsurface sediment	3300011421	Groundwater sediment microbial communities from an aquifer adjacent to Colorado River, USA	Groundwater sediment microbial communities from an aquifer in Colorado, USA - East MetaG ERMGT769_2	1120558		312148846	749498	0	0	0	1	0	0	0	0	0	0
Subsurface	Subsurface sediment	3300011422	Groundwater sediment microbial communities from an aquifer adjacent to Colorado River, USA	Groundwater sediment microbial communities from an aquifer in Colorado, USA - East MetaG ERMZT640_2	1120521		328785650	750665	0	0	0	2	0	0	0	0	0	0
Subsurface	Subsurface sediment	3300011423	Groundwater sediment microbial communities from an aquifer adjacent to Colorado River, USA	Groundwater sediment microbial communities from an aquifer in Colorado, USA - East MetaG ERMGT119_2	1120532		351760556	767562	0	0	0	2	0	0	0	0	0	0
Subsurface	Subsurface sediment	3300011425	Groundwater sediment microbial communities from an aquifer adjacent to Colorado River, USA	Groundwater sediment microbial communities from an aquifer in Colorado, USA - East MetaG ERMGT244_2	1120537		324502633	780983	0	0	0	1	0	0	0	0	0	0
Subsurface	Subsurface sediment	3300011427	Groundwater sediment microbial communities from an aquifer adjacent to Colorado River, USA	Groundwater sediment microbial communities from an aquifer in Colorado, USA - East MetaG ERMGT418_2	1120544		368525011	850662	0	0	0	2	0	0	0	0	0	0
Subsurface	Subsurface sediment	3300011428	Groundwater sediment microbial communities from an aquifer adjacent to Colorado River, USA	Groundwater sediment microbial communities from an aquifer in Colorado, USA - East MetaG ERMGT615_2	1120552		359326217	859197	0	0	0	2	0	0	0	0	0	0
Subsurface	Subsurface sediment	3300011429	Groundwater sediment microbial communities from an aquifer adjacent to Colorado River, USA	Groundwater sediment microbial communities from an aquifer in Colorado, USA - East MetaG ERMGT600_2	1120551		431728972	958078	0	0	0	3	0	0	0	0	0	0
Subsurface	Subsurface sediment	3300011430	Groundwater sediment microbial communities from an aquifer adjacent to Colorado River, USA	Groundwater sediment microbial communities from an aquifer in Colorado, USA - East MetaG ERMZT600_2	1120519		447015333	961070	0	0	0	1	0	0	0	0	0	0
Subsurface	Subsurface sediment	3300011431	Groundwater sediment microbial communities from an aquifer adjacent to Colorado River, USA	Groundwater sediment microbial communities from an aquifer in Colorado, USA - East MetaG ERMGT157_2	1120534		439920383	963009	0	1	0	9	0	0	0	0	0	1
Subsurface	Subsurface sediment	3300011433	Groundwater sediment microbial communities from an aquifer adjacent to Colorado River, USA	Groundwater sediment microbial communities from an aquifer in Colorado, USA - East MetaG ERMGT300_2	1120539		426684313	983731	0	0	0	4	0	0	0	0	0	0
Subsurface	Subsurface sediment	3300011434	Groundwater sediment microbial communities from an aquifer adjacent to Colorado River, USA	Groundwater sediment microbial communities from an aquifer in Colorado, USA - East MetaG ERMGT814_2	1120560		451193859	988179	0	0	0	1	0	0	0	0	0	0
Subsurface	Subsurface sediment	3300011435	Groundwater sediment microbial communities from an aquifer adjacent to Colorado River, USA	Groundwater sediment microbial communities from an aquifer in Colorado, USA - East MetaG ERMZT660_2	1120522		442286394	1024613	0	0	0	2	0	0	0	0	0	0
Subsurface	Subsurface sediment	3300011436	Groundwater sediment microbial communities from an aquifer adjacent to Colorado River, USA	Groundwater sediment microbial communities from an aquifer in Colorado, USA - East MetaG ERMGT642_2	1120554		448405609	1051642	0	0	0	2	0	0	0	0	0	0
Subsurface	Subsurface sediment	3300011437	Groundwater sediment microbial communities from an aquifer adjacent to Colorado River, USA	Groundwater sediment microbial communities from an aquifer in Colorado, USA - East MetaG ERMZT736_2	1120525		485877651	1059152	0	0	0	5	0	0	0	0	0	0
Subsurface	Subsurface sediment	3300011438	Groundwater sediment microbial communities from an aquifer adjacent to Colorado River, USA	Groundwater sediment microbial communities from an aquifer in Colorado, USA - East MetaG ERMGT500_2	1120547		487919973	1089079	0	0	0	3	0	0	0	0	0	0
Subsurface	Subsurface sediment	3300011441	Groundwater sediment microbial communities from an aquifer adjacent to Colorado River, USA	Groundwater sediment microbial communities from an aquifer in Colorado, USA - East MetaG ERMGT513_2	1120548		533679527	1172656	0	0	0	3	0	0	0	0	0	0
Subsurface	Subsurface sediment	3300011442	Groundwater sediment microbial communities from an aquifer adjacent to Colorado River, USA	Groundwater sediment microbial communities from an aquifer in Colorado, USA - East MetaG ERMGT138_2	1120533		558042092	1194504	0	0	0	3	0	0	0	0	0	0
Subsurface	Subsurface sediment	3300011443	Groundwater sediment microbial communities from an aquifer adjacent to Colorado River, USA	Groundwater sediment microbial communities from an aquifer in Colorado, USA - East MetaG ERMGT630_2	1120553		536977764	1231531	0	0	0	2	0	0	0	0	0	0
Subsurface	Subsurface sediment	3300011444	Groundwater sediment microbial communities from an aquifer adjacent to Colorado River, USA	Groundwater sediment microbial communities from an aquifer in Colorado, USA - East MetaG ERMGT800_2	1120559		600729759	1258712	0	0	0	3	0	0	0	0	0	0
Subsurface	Subsurface sediment	3300011445	Groundwater sediment microbial communities from an aquifer adjacent to Colorado River, USA	Groundwater sediment microbial communities from an aquifer in Colorado, USA - East MetaG ERMZT700_2	1120523		793227838	1702741	0	0	0	2	0	0	0	0	0	0
Subsurface	Subsurface sediment	3300012035	Groundwater sediment microbial communities from an aquifer adjacent to Colorado River, USA	Groundwater sediment microbial communities from an aquifer in Colorado, USA - East MetaG ERMGT338_2	1120541		226883920	532054	0	0	0	2	0	0	0	0	0	0
Subsurface	Subsurface sediment	3300012038	Groundwater sediment microbial communities from an aquifer adjacent to Colorado River, USA	Groundwater sediment microbial communities from an aquifer in Colorado, USA - East MetaG ERMZT800_2	1120527		402672659	858946	0	0	0	1	0	0	0	0	0	0
Subsurface	Subsurface sediment	3300012039	Groundwater sediment microbial communities from an aquifer adjacent to Colorado River, USA	Groundwater sediment microbial communities from an aquifer in Colorado, USA - East MetaG ERMZT534_2	1120517		392545333	892641	0	0	0	3	0	0	0	0	0	0
Subsurface	Subsurface sediment	3300012040	Groundwater sediment microbial communities from an aquifer adjacent to Colorado River, USA	Groundwater sediment microbial communities from an aquifer in Colorado, USA - East MetaG ERMGT746_2	1120557		406150164	913998	0	0	0	1	0	0	0	0	0	0
Subsurface	Subsurface sediment	3300012113	Groundwater sediment microbial communities from an aquifer adjacent to Colorado River, USA	Groundwater sediment microbial communities from an aquifer in Colorado, USA - East MetaG ERMLT100_2	1117119		65187736	167176	0	0	0	1	0	0	0	0	0	0
Subsurface	Subsurface sediment	3300012140	Groundwater sediment microbial communities from an aquifer adjacent to Colorado River, USA	Groundwater sediment microbial communities from an aquifer in Colorado, USA - East MetaG ERMLT690_2	1117142		117206930	282872	0	0	0	1	0	0	0	0	0	0
Subsurface	Subsurface sediment	3300012142	Groundwater sediment microbial communities from an aquifer adjacent to Colorado River, USA	Groundwater sediment microbial communities from an aquifer in Colorado, USA - East MetaG ERMLT499_2	1117134		126955299	313278	0	0	0	1	0	0	0	0	0	0
Subsurface	Subsurface sediment	3300012146	Groundwater sediment microbial communities from an aquifer adjacent to Colorado River, USA	Groundwater sediment microbial communities from an aquifer in Colorado, USA - East MetaG ERMZT400_2	1117113		136760989	332639	0	0	0	1	0	0	0	0	0	0
Subsurface	Subsurface sediment	3300012160	Groundwater sediment microbial communities from an aquifer adjacent to Colorado River, USA	Groundwater sediment microbial communities from an aquifer in Colorado, USA - East MetaG ERMLT630_2	1117140		174603579	416879	0	0	0	2	0	0	0	0	0	0
Subsurface	Subsurface sediment	3300012161	Groundwater sediment microbial communities from an aquifer adjacent to Colorado River, USA	Groundwater sediment microbial communities from an aquifer in Colorado, USA - East MetaG ERMLT300_2	1117127		185020101	425755	0	1	0	1	0	0	0	0	0	0
Subsurface	Subsurface sediment	3300012163	Groundwater sediment microbial communities from an aquifer adjacent to Colorado River, USA	Groundwater sediment microbial communities from an aquifer in Colorado, USA - East MetaG ERMLT800_2	1117146		191643751	439935	0	0	0	1	0	0	0	0	0	0
Subsurface	Subsurface sediment	3300012164	Groundwater sediment microbial communities from an aquifer adjacent to Colorado River, USA	Groundwater sediment microbial communities from an aquifer in Colorado, USA - East MetaG ERMLT730_2	1117143		195815606	446977	0	0	0	3	0	0	0	0	0	0
Subsurface	Subsurface sediment	3300012166	Groundwater sediment microbial communities from an aquifer adjacent to Colorado River, USA	Groundwater sediment microbial communities from an aquifer in Colorado, USA - East MetaG ERMLT660_2	1117141		203014679	462385	0	0	0	3	0	0	0	0	0	0
Subsurface	Subsurface sediment	3300012171	Groundwater sediment microbial communities from an aquifer adjacent to Colorado River, USA	Groundwater sediment microbial communities from an aquifer in Colorado, USA - East MetaG ERMLT466_2	1117133		220091077	518806	0	0	0	1	0	0	0	0	0	0
Subsurface	Subsurface sediment	3300012173	Groundwater sediment microbial communities from an aquifer adjacent to Colorado River, USA	Groundwater sediment microbial communities from an aquifer in Colorado, USA - East MetaG ERMZT517_2	1117118		236349496	530576	0	0	0	2	0	0	0	0	0	0
Subsurface	Subsurface sediment	3300012174	Groundwater sediment microbial communities from an aquifer adjacent to Colorado River, USA	Groundwater sediment microbial communities from an aquifer in Colorado, USA - East MetaG ERMLT366_2	1117129		235978880	533132	0	0	0	3	0	0	0	0	0	0
Subsurface	Subsurface sediment	3300012175	Groundwater sediment microbial communities from an aquifer adjacent to Colorado River, USA	Groundwater sediment microbial communities from an aquifer in Colorado, USA - East MetaG ERMZT399_2	1117112		247633801	550275	0	0	0	1	0	0	0	0	0	0
Subsurface	Subsurface sediment	3300012179	Groundwater sediment microbial communities from an aquifer adjacent to Colorado River, USA	Groundwater sediment microbial communities from an aquifer in Colorado, USA - East MetaG ERMLT262_2	1117125		262047899	607051	0	0	0	1	0	0	0	0	0	0
Subsurface	Subsurface sediment	3300012227	Groundwater sediment microbial communities from an aquifer adjacent to Colorado River, USA	Groundwater sediment microbial communities from an aquifer in Colorado, USA - East MetaG ERMGT436_2	1120545		255521793	597168	0	0	0	1	0	0	0	0	0	0
Subsurface	Subsurface sediment	3300012228	Groundwater sediment microbial communities from an aquifer adjacent to Colorado River, USA	Groundwater sediment microbial communities from an aquifer in Colorado, USA - East MetaG ERMGT700_2	1120555		417196901	897677	0	0	0	4	0	0	0	0	0	0
Subsurface	Subsurface sediment	3300012231	Groundwater sediment microbial communities from an aquifer adjacent to Colorado River, USA	Groundwater sediment microbial communities from an aquifer in Colorado, USA - East MetaG ERMGT828_2	1120561		439594698	934611	0	0	0	4	0	0	0	0	0	0
Subsurface	Subsurface sediment	3300012232	Groundwater sediment microbial communities from an aquifer adjacent to Colorado River, USA	Groundwater sediment microbial communities from an aquifer in Colorado, USA - East MetaG ERMGT100_2	1120531		453606256	995037	0	0	0	3	0	0	0	0	0	0
Subsurface	Subsurface sediment	3300012676	Groundwater sediment microbial communities from an aquifer adjacent to Colorado River, USA	Groundwater sediment microbial communities from an aquifer in Colorado, USA - East MetaG ERMLT433_2	1117132		138246276	316051	0	0	0	2	0	0	0	0	0	0
Subsurface	Thermal springs	3300000865	Hot springs sediment microbial communities from Tengchong, China, analyzing PIRE metagenomes	Hot spring sediment from Gongxiaoshe in Tengchong, China (CLC assembly v1)	0	Hot springs sediment	71805996	93343	0	3	0	0	0	0	0	0	0	1
Subsurface	Thermal springs	3300000866	Hot springs sediment microbial communities from Tengchong, China, analyzing PIRE metagenomes	Hot spring sediment from Jinze in Tengchong, China (CLC assembly v1)	0	Hot springs sediment	94676878	136697	0	3	2	13	3	0	0	0	2	2
Subsurface	Thermal springs	3300001339	Saline, thermophilic phototrophic and chemotrophic mat microbial communities from various locations in USA and Mexico	Hot spring and microbial mat streamer communities from Octopus Spring Streamers, Yellowstone National Park, USA - OCT_B (Octopus OCT_B Metagenome, ASSEMBLY_DATE=20130425)	1017778	Hot spring and microbial mat streamer	104542566	251552	0	1	0	0	1	0	0	0	0	0
Subsurface	Thermal springs	3300001340	Saline, thermophilic phototrophic and chemotrophic mat microbial communities from various locations in USA and Mexico	Ferric oxide microbial mat and aquatic microbial communities from Rainbow Spring, Yellowstone National Park, USA - RS3B (RS3B Metagenome, ASSEMBLY_DATE=20130423)	1017781	Hypersaline mat	264133541	479165	0	1	0	1	7	0	0	0	0	0
Subsurface	Thermal springs	3300001382	Saline, thermophilic phototrophic and chemotrophic mat microbial communities from various locations in USA and Mexico	'Hot spring sediment microbial communities from Joseph''s Coat, Yellowstone National Park, USA - JC3_ASED (Josephs Coat JC3_ASED Metagenome, ASSEMBLY_DATE=20130501)'	1017763	Hot spring sediment	76452366	153246	0	1	0	3	2	0	0	0	1	0
Subsurface	Thermal springs	3300001986	Hot spring microbial communities from Yellowstone National Park	Hot spring thermophilic microbial communities from Obsidian Pool, Yellowstone National Park, USA - site 3 B9 (Yellowstone National Park Obsidian Pool site 3 B9, ASSEMBLY_DATE=20131030)	1021291	Hot spring	8676194	11634	2	0	0	1	0	1	0	0	0	0
Subsurface	Thermal springs	3300001988	Hot spring microbial communities from Yellowstone National Park, Wyoming, USA	'Hot spring microbial communities from Yellowstone National Park, Wyoming, USA - YNP4 Joseph''s Coat Springs (JC3A 454 JGI ass2)'	400036	Hot spring	14539159	21625	0	0	0	0	2	0	0	0	0	0
Subsurface	Thermal springs	3300002182	Hot spring microbial communities from Yellowstone National Park	Hot spring thermophilic microbial communities from Obsidian Pool, Yellowstone National Park, USA - OP-RAMG-01 (Yellowstone National Park OP-GAMG-01, ASSEMBLY_DATE=20140115)	1025707	Hot spring	849468172	1633191	11	18	2	83	8	0	0	1	7	12
Subsurface	Thermal springs	3300002207	Hot spring microbial communities from Yellowstone National Park	Hot spring thermophilic microbial communities from Obsidian Pool, Yellowstone National Park, USA - site 2 B7 (Yellowstone National Park Obsidian Pool site 2 B7, ASSEMBLY_DATE=20140118)	1021288	Hot spring	2602104	2832	1	0	0	1	0	0	0	0	0	0
Subsurface	Thermal springs	3300002208	Hot spring microbial communities from Yellowstone National Park	Hot spring thermophilic microbial communities from Obsidian Pool, Yellowstone National Park, USA - site 1 bottle C1 (Yellowstone National Park, Obsidian Pool site 1 bottle C1, ASSEMBLY_DATE=20140118)	1022559	Hot spring	5684792	10447	1	0	0	0	0	0	0	0	0	0
Subsurface	Thermal springs	3300002491	Anoxygenic and chlorotrophic microbial mat microbial communities from Yellowstone National Park, USA	Anoxygenic and chlorotrophic microbial mat microbial communities from Yellowstone National Park, USA - YNP Bryant BLVA 2012 (YNP Bryant BLVA 2012, ASSEMBLY_DATE=20140312)	1023415	Anoxygenic and chlorotrophic microbial mat	193210698	349616	4	2	1	15	1	0	0	0	0	2
Subsurface	Thermal springs	3300002492	Anoxygenic and chlorotrophic microbial mat microbial communities from Yellowstone National Park, USA	Anoxygenic and chlorotrophic microbial mat microbial communities from Yellowstone National Park, USA - YNP Bryant NP 2012 (YNP Bryant NP 2012, ASSEMBLY_DATE=20140312)	1023418	Anoxygenic and chlorotrophic microbial mat	269970294	510790	2	1	2	11	1	1	0	0	0	8
Subsurface	Thermal springs	3300002493	Anoxygenic and chlorotrophic microbial mat microbial communities from Yellowstone National Park, USA	Anoxygenic and chlorotrophic microbial mat microbial communities from Yellowstone National Park, USA - YNP Bryant MS undermat 2012 (YNP Bryant MS undermat 2012, ASSEMBLY_DATE=20140312)	1023409	Anoxygenic and chlorotrophic microbial mat	231777459	431981	4	5	0	7	0	0	0	0	3	3
Subsurface	Thermal springs	3300002510	Anoxygenic and chlorotrophic microbial mat microbial communities from Yellowstone National Park, USA	Anoxygenic and chlorotrophic microbial mat microbial communities from Yellowstone National Park, USA - YNP Bryant MS upper layer 2012 (YNP Bryant MS upper layer 2012, ASSEMBLY_DATE=20140313)	1023412	Anoxygenic and chlorotrophic microbial mat	138130633	258379	1	0	0	2	0	0	0	0	1	2
Subsurface	Thermal springs	3300002539	Hot spring microbial communities from Yellowstone National Park	Hot spring thermophilic microbial communities from Obsidian Pool, Yellowstone National Park, USA - site 3 bottle 8 (Hot spring thermophilic microbial communities from Obsidian Pool, Yellowstone National Park, USA - site 3 bottle 8, ASSEMBLY_DATE=20140409)	1022550	Hot spring	14752731	21318	1	0	0	2	0	2	0	0	1	0
Subsurface	Thermal springs	3300002540	Hot spring microbial communities from Yellowstone National Park	Hot spring thermophilic microbial communities from Obsidian Pool, Yellowstone National Park, USA - site 1 bottle 14 (Hot spring thermophilic microbial communities from Obsidian Pool, Yellowstone National Park, USA - site 1 bottle 14, ASSEMBLY_DATE=20140409)	1022556	Hot spring	9640893	14159	1	0	0	1	0	1	0	0	0	0
Subsurface	Thermal springs	3300002555	Hot spring microbial communities from Yellowstone National Park	Hot spring thermophilic microbial communities from Obsidian Pool, Yellowstone National Park, USA - site 2 bottle 7 (Hot spring thermophilic microbial communities from Obsidian Pool, Yellowstone National Park, USA - site 2 bottle 7, ASSEMBLY_DATE=20140409)	1022547	Hot spring	11216427	14800	4	0	0	3	0	2	0	0	0	0
Subsurface	Thermal springs	3300002556	Hot spring microbial communities from Yellowstone National Park	Hot spring thermophilic microbial communities from Obsidian Pool, Yellowstone National Park, USA - site 1 bottle 13 (Hot spring thermophilic microbial communities from Obsidian Pool, Yellowstone National Park, USA - site 1 bottle 13, ASSEMBLY_DATE=20140409)	1022553	Hot spring	10644896	15873	1	0	0	1	0	2	0	0	0	0
Subsurface	Thermal springs	3300003483	Saline, thermophilic phototrophic and chemotrophic mat microbial communities from various locations in USA and Mexico	Archaeal communities from Yellowstone National Park, Wyoming, USA - Archaeal consortia 2 (NAG2) MetaG (Hypersaline microbial mat communities from Yellowstone National Park, Wyoming, USA - Archaeal consortia 2 (NAG2) MetaG, ASSEMBLY_DATE=20140930)	1042262	Hot spring	8490258	10642	0	0	0	0	1	0	0	0	0	0
Subsurface	Thermal springs	3300003597	Saline, thermophilic phototrophic and chemotrophic mat microbial communities from various locations in USA and Mexico	Archaeal communities from Yellowstone National Park, Wyoming, USA - Archaeal consortia 1 (NAG2) MetaG (Hypersaline microbial mat communities from Yellowstone National Park, Wyoming, USA - Archaeal consortia 1 (NAG2) MetaG, ASSEMBLY_DATE=20141005)	1042259	Thermal springs	8232657	10354	0	0	0	0	1	0	0	0	0	0
Subsurface	Thermal springs	3300003598	Saline, thermophilic phototrophic and chemotrophic mat microbial communities from various locations in USA and Mexico	Thermal spring microbial communities from Yellowstone National Park, Wyoming, USA - Perpetual Spouter B (PS_B) MetaG (Hypersaline microbial mat communities from Yellowstone National Park, Wyoming, USA - Perpetual Spouter B (PS_B) MetaG, ASSEMBLY_DATE=20141005)	1042253	Thermal spring	73220362	118677	0	1	0	0	1	0	0	0	0	0
Subsurface	Thermal springs	3300003603	Saline, thermophilic phototrophic and chemotrophic mat microbial communities from various locations in USA and Mexico	Archaeal communities from Yellowstone National Park, Wyoming, USA - Perpetual Spouter C (PS_C) MetaG (Hypersaline microbial mat communities from Yellowstone National Park, Wyoming, USA - Perpetual Spouter C (PS_C) MetaG, ASSEMBLY_DATE=20141004)	1042256	Hot spring	79761076	124430	0	2	0	0	1	0	0	0	0	1
Subsurface	Thermal springs	3300003604	Saline, thermophilic phototrophic and chemotrophic mat microbial communities from various locations in USA and Mexico	Thermal spring microbial communities from Yellowstone National Park, Wyoming, USA - Perpetual Spouter A (PS_A) MetaG (Hypersaline microbial mat communities from Yellowstone National Park, Wyoming, USA - Perpetual Spouter A (PS_A) MetaG, ASSEMBLY_DATE=20141005)	1042250	Thermal spring	62639124	104828	0	1	0	0	2	0	0	0	0	0
Subsurface	Thermal springs	3300003649	Bacterial and archaeal communities from various locations to study Microbial Dark Matter (Phase II)	Hot spring water microbial communities from Wilbur Hot Springs, California, USA - Wilbur Geyser funnel - 6/17/14 (Wilbur geyser funnel, ASSEMBLY_DATE=20140826)	1047347	Aquatic	27908441	52038	0	0	1	0	1	0	0	0	0	0
Subsurface	Thermal springs	3300003686	Bacterial and archaeal communities from various locations to study Microbial Dark Matter (Phase II)	Freshwater microbial communities from Blank Spring, California, USA - Blank Spring water - 6/17/14	1047356	Aquatic	8088323	15904	0	0	0	1	0	0	0	0	0	0
Subsurface	Thermal springs	3300003839	Saline, thermophilic phototrophic and chemotrophic mat microbial communities from various locations in USA and Mexico	Archaeal communities from Yellowstone National Park, Wyoming, USA - Archaeal consortia 3 (5D1_ECH) MetaG	1042265	Thermal springs	8403678	10400	0	0	0	0	1	0	0	0	0	0
Subsurface	Thermal springs	3300003902	Bacterial and archaeal communities from various locations to study Microbial Dark Matter (Phase II)	Hot spring water microbial communities from Wilbur Hot Springs, California, USA - Wilbur Geyser tube - 6/17/14 (Wilbur tube, ASSEMBLY_DATE=20141016)	1047350	Hot spring water	22469760	42155	0	0	1	0	0	0	0	0	0	0
Subsurface	Thermal springs	3300004269	Hot spring microbial communities from Yellowstone National Park	Hot spring thermophilic microbial communities from Obsidian Pool, Yellowstone National Park, USA - site 2 B6 (version 2)	1021285	Hot spring	10392474	11524	3	0	0	3	0	2	0	0	1	0
Subsurface	Thermal springs	3300005209	Hot spring microbial communities from Yellowstone National Park	Hot spring thermophilic microbial communities from Obsidian Pool, Yellowstone National Park, USA - site 3 B9 (version 2)	1021291	Hot spring	7200399	7802	2	0	0	2	0	1	0	0	1	0
Subsurface	Thermal springs	3300005291	Hot spring microbial communities from Yellowstone National Park	Hot spring thermophilic microbial communities from Obsidian Pool, Yellowstone National Park, USA - site 1 Avi (version 2)	1021294	Hot spring	6582149	6769	2	0	0	1	0	1	0	0	0	0
Subsurface	Thermal springs	3300005292	Hot spring microbial communities from Yellowstone National Park	Hot spring thermophilic microbial communities from Obsidian Pool, Yellowstone National Park, USA - site 2 B6 (version 3)	1021285	Hot spring	10372310	11400	3	0	0	3	0	2	0	0	1	0
Subsurface	Thermal springs	3300005396	Hot spring microbial communities from Yellowstone National Park	Hot spring thermophilic microbial communities from Obsidian Pool, Yellowstone National Park, USA - site 2 B6 (version 4)	1021285	Hot spring	6036257	6476	2	0	0	2	0	1	0	0	0	0
Subsurface	Thermal springs	3300005452	Anoxygenic and chlorotrophic microbial mat microbial communities from Yellowstone National Park, USA	Anoxygenic and chlorotrophic microbial mat microbial communities from Yellowstone National Park, USA - YNP MS-B MetaG	1061718	Anoxygenic and chlorotrophic	371857061	1016263	8	0	0	6	0	0	0	0	2	0
Subsurface	Thermal springs	3300005453	Anoxygenic and chlorotrophic microbial mat microbial communities from Yellowstone National Park, USA	Anoxygenic and chlorotrophic microbial mat microbial communities from Yellowstone National Park, USA - YNP MS-T MetaG	1061717	Anoxygenic and chlorotrophic	582426657	1481757	9	4	0	14	0	0	0	0	3	3
Subsurface	Thermal springs	3300005839	Anoxygenic and chlorotrophic microbial mat microbial communities from Yellowstone National Park, USA	Anoxygenic and chlorotrophic microbial mat microbial communities from Yellowstone National Park, USA - YNP NP MetaG	1061719	Anoxygenic and chlorotrophic	603093599	1251475	8	9	3	36	2	0	0	1	1	10
Subsurface	Thermal springs	3300005849	Hot spring microbial communities from Yellowstone National Park	Hot spring thermophilic microbial communities from Obsidian Pool, Yellowstone National Park, USA - site 2 B6 (SPADES assembly)	1021285	Hot spring	10151071	11299	4	0	0	3	0	3	0	0	1	0
Subsurface	Thermal springs	3300006179	Extremophilic microbial mat communities from USA and Mexico	Hot spring microbial mat communities from Yellowstone National Park, Wyoming, USA - ECH_C virus_MetaG	1075157	Hot spring	57621932	147320	0	0	0	0	1	0	0	0	0	0
Subsurface	Thermal springs	3300006180	Extremophilic microbial mat communities from USA and Mexico	Hot spring microbial mat communities from Yellowstone National Park, Wyoming, USA - BED_virus_MetaG	1075159	Hot spring	62427905	200083	0	0	0	0	1	0	0	0	0	0
Subsurface	Thermal springs	3300006181	Extremophilic microbial mat communities from USA and Mexico	Hot spring microbial mat communities from Yellowstone National Park, Wyoming, USA - ECH_B nyco_MetaG	1075156	Hot spring	91022159	233388	0	0	0	0	2	0	0	0	0	0
Subsurface	Thermal springs	3300006855	Extremophilic microbial mat communities from USA and Mexico	Hot spring microbial mat communities from Yellowstone National Park, Wyoming, USA - ECH_C host_MetaG	1075158	Hot spring	106590870	300771	0	0	0	0	2	0	0	0	0	0
Subsurface	Thermal springs	3300006857	Extremophilic microbial mat communities from USA and Mexico	Hot spring microbial mat communities from Yellowstone National Park, Wyoming, USA - ECH_B host_MetaG	1075155	Hot spring	120891084	345128	0	0	0	0	2	0	0	0	0	0
Subsurface	Thermal springs	3300006858	Extremophilic microbial mat communities from USA and Mexico	Hot spring microbial mat communities from Yellowstone National Park, Wyoming, USA - OSPB_host_MetaG	1075162	Hot spring	146438579	434733	0	0	0	0	2	0	0	0	0	0
Subsurface	Thermal springs	3300006859	Extremophilic microbial mat communities from USA and Mexico	Hot spring microbial mat communities from Yellowstone National Park, Wyoming, USA - BED_host_MetaG	1075160	Hot spring	154978463	436083	0	0	0	0	5	0	0	0	0	0
Subsurface	Thermal springs	3300006865	Bacterial and archaeal communities from various locations to study Microbial Dark Matter (Phase II)	Hot spring sediment bacterial and archeal communities from British Columbia, Canada, to study Microbial Dark Matter (Phase II) - Larsen N4 metaG	1066086	hot spring sediment	1666775961	2740860	1	16	0	27	2	1	0	1	0	2
Subsurface	Thermal springs	3300006945	Bacterial and archaeal communities from various locations to study Microbial Dark Matter (Phase II)	Hot spring sediment bacterial and archeal communities from British Columbia, Canada, to study Microbial Dark Matter (Phase II) - Dewar Creek DC16 2012 metaG	1066085	hot spring sediment	338563328	495648	0	10	0	12	0	2	0	2	0	4
Subsurface	Thermal springs	3300007070	Bacterial and archaeal communities from various locations to study Microbial Dark Matter (Phase II)	Hot spring sediment bacterial and archeal communities from British Columbia, Canada, to study Microbial Dark Matter (Phase II) - Dewar Creek DC2 2012 metaG	1066081	hot spring sediment	206314244	287708	0	4	0	1	1	1	0	0	0	1
Subsurface	Thermal springs	3300007071	Bacterial and archaeal communities from various locations to study Microbial Dark Matter (Phase II)	Hot spring sediment bacterial and archeal communities from British Columbia, Canada, to study Microbial Dark Matter (Phase II) - Dewar Creek DC8 2012 metaG	1066082	hot spring sediment	249435303	346079	0	4	0	2	0	1	0	0	0	0
Subsurface	Thermal springs	3300007072	Bacterial and archaeal communities from various locations to study Microbial Dark Matter (Phase II)	Hot spring sediment bacterial and archeal communities from British Columbia, Canada, to study Microbial Dark Matter (Phase II) - Dewar Creek DC9 2012 metaG	1066084	hot spring sediment	824919791	1224185	28	27	0	56	3	0	0	1	3	20
Subsurface	Thermal springs	3300007811	Extremophilic microbial mat communities from USA and Mexico	Extremophilic microbial mat communities from Yellowstone National Park, USA - BED_Slide_host_7_15	1093146	Hot spring	71804540	225959	0	0	0	0	1	0	0	0	0	0
Subsurface	Thermal springs	3300007812	Extremophilic microbial mat communities from USA and Mexico	Extremophilic microbial mat communities from Yellowstone National Park, USA - BED_Mat_host_6_15	1093144	Hot spring	62646878	173807	0	0	0	0	2	0	0	0	0	0
Subsurface	Thermal springs	3300007814	Extremophilic microbial mat communities from USA and Mexico	Extremophilic microbial mat communities from Yellowstone National Park, USA - OSPB_Slides-mat_host_7_15	1093152	Hot spring	95462548	230144	0	0	0	0	2	0	0	0	0	0
Subsurface	Thermal springs	3300007999	Bacterial and archaeal communities from various locations to study Microbial Dark Matter (Phase II)	Hot spring microbial communities from Jinze hot spring, China to study Microbial Dark Matter (Phase II) - JNZ 110809A	1094740	Hot spring	218561379	454360	2	6	2	19	1	0	0	0	5	4
Subsurface	Thermal springs	3300008000	Bacterial and archaeal communities from various locations to study Microbial Dark Matter (Phase II)	Hot spring microbial communities from Jinze hot spring, China to study Microbial Dark Matter (Phase II) - JNZ 20120812A	1094739	Hot spring	235708933	492041	2	6	1	17	1	0	0	0	5	3
Subsurface	Thermal springs	3300008019	Bacterial and archaeal communities from various locations to study Microbial Dark Matter (Phase II)	Hot spring microbial communities from Little Hot Creek, USA to study Microbial Dark Matter (Phase II) - LHC4sed_matched	1094735	Hot spring	405988159	1157688	1	2	1	19	1	0	0	0	4	3
Subsurface	Thermal springs	3300009444	Bacterial and archaeal communities from various locations to study Microbial Dark Matter (Phase II)	Hot spring microbial communities from Beatty, Nevada to study Microbial Dark Matter (Phase II) - OV2 TP3	1097992	Thermal springs	1399036475	2788045	0	0	0	4	0	0	0	0	0	1
Subsurface	Thermal springs	3300009503	Hot spring microbial communities from Yellowstone National Park	Hot spring microbial communities from Yellowstone National Park - Yellowstone National Park OP-RAMG-02	1083825	Hot spring	1771797201	3301246	43	50	6	152	14	1	0	1	8	31
Subsurface	Thermal springs	3300009585	Bacterial and archaeal communities from various locations to study Microbial Dark Matter (Phase II)	Hot spring microbial communities from Gongxiaoshe hot spring, China to study Microbial Dark Matter (Phase II) - GXS 110809B	1094737	Hot spring	156747795	308249	0	3	0	2	0	0	0	1	0	1
Subsurface	Thermal springs	3300009590	Bacterial and archaeal communities from various locations to study Microbial Dark Matter (Phase II)	Hot spring microbial communities from Little Hot Creek, USA to study Microbial Dark Matter (Phase II) - LHC4sed_replicate	1094736	Hot spring	185139994	427773	0	2	1	11	1	0	0	0	5	1
Subsurface	Thermal springs	3300009591	Bacterial and archaeal communities from various locations to study Microbial Dark Matter (Phase II)	'Hot spring microbial communities from Sandy''s Spring West, USA to study Microbial Dark Matter (Phase II) - SSWsed_130316'	1094732	Hot spring	233530326	618870	0	3	0	5	1	0	0	0	1	1
Subsurface	Thermal springs	3300009596	Bacterial and archaeal communities from various locations to study Microbial Dark Matter (Phase II)	'Hot spring microbial communities from Sandy''s Spring West, USA to study Microbial Dark Matter (Phase II) - SSWTFFsm_matched'	1094733	Hot spring	78762855	226417	0	1	0	0	0	0	0	0	0	0
Subsurface	Thermal springs	3300009598	Bacterial and archaeal communities from various locations to study Microbial Dark Matter (Phase II)	'Hot spring microbial communities from Sandy''s Spring West, USA to study Microbial Dark Matter (Phase II) - SSWsed_matched'	1094731	Hot spring	214188096	553499	0	4	0	9	1	0	0	0	2	1
Subsurface	Thermal springs	3300010258	Bacterial and archaeal communities from various locations to study Microbial Dark Matter (Phase II)	Hot spring sediment bacterial and archeal communities from California, USA to study Microbial Dark Matter (Phase II) - Elbow Spring sediment metaG	1109459	Hot spring sediment	28851082	69015	0	0	0	1	1	0	0	0	0	0
Subsurface	Thermal springs	3300010284	Bacterial and archaeal communities from various locations to study Microbial Dark Matter (Phase II)	Hot spring microbial mat communities from California, USA to study Microbial Dark Matter (Phase II) - Cone Pool mat layer H metaG	1109457	Hot spring microbial mat	245652558	469554	1	5	3	26	2	0	0	2	8	0
Subsurface	Thermal springs	3300010288	Bacterial and archaeal communities from various locations to study Microbial Dark Matter (Phase II)	Hot spring microbial communities from South Africa to study Microbial Dark Matter (Phase II) - Tshipise hot spring metaG	1104574	Hot spring	309030554	610928	11	15	1	16	0	0	0	0	1	8
Subsurface	Thermal springs	3300010289	Bacterial and archaeal communities from various locations to study Microbial Dark Matter (Phase II)	Hot spring microbial mat communities from California, USA to study Microbial Dark Matter (Phase II) - Cone Pool mat layer C metaG	1109455	Hot spring microbial mat	474401266	809377	15	8	3	24	0	0	0	0	0	5
Subsurface	Thermal springs	3300010291	Bacterial and archaeal communities from various locations to study Microbial Dark Matter (Phase II)	Hot spring sediment bacterial and archeal communities from California, USA to study Microbial Dark Matter (Phase II) - Blank Spring sediment metaG	1109458	Hot spring sediment	507999722	893655	15	5	7	35	1	0	0	0	5	6
Subsurface	Thermal springs	3300010308	Bacterial and archaeal communities from various locations to study Microbial Dark Matter (Phase II)	Hot spring microbial mat communities from California, USA to study Microbial Dark Matter (Phase II) - Cone Pool mat layer E metaG	1109456	Hot spring microbial mat	221865887	412766	20	34	4	112	13	0	0	3	8	24
Subsurface	Thermal springs	3300010313	Bacterial and archaeal communities from various locations to study Microbial Dark Matter (Phase II)	Hot spring microbial communities from South Africa to study Microbial Dark Matter (Phase II) - Sagole hot spring metaG	1104575	Hot spring	407828631	843449	1	0	0	5	0	0	0	2	0	0
Subsurface	Thermal springs	3300010317	Bacterial and archaeal communities from various locations to study Microbial Dark Matter (Phase II)	Hot spring sediment microbial communities from Zodletone spring, Oklahoma to study Microbial Dark Matter (Phase II) - Zodletone Spring source 2m metaG	1104561	Hot spring sediment	405129816	958808	1	0	0	2	0	0	0	0	0	0
Subsurface	Thermal springs	3300010393	Bacterial and archaeal communities from various locations to study Microbial Dark Matter (Phase II)	Hot spring sediment microbial communities from Zodletone spring, Oklahoma to study Microbial Dark Matter (Phase II) - Zodletone Spring source 0.5m metaG	1104560	Hot spring sediment	216124024	513954	2	0	0	3	0	0	0	0	0	1
Subsurface	Thermal springs	3300010543	Bacterial and archaeal communities from various locations to study Microbial Dark Matter (Phase II)	Hot spring sediment microbial communities from Dewar Creek, Canada - MDM2.DC4.SYBR.4.D5.16S negative	1073836	Hot spring sediment	589558	738	0	0	0	0	1	0	0	0	0	0
Subsurface	Thermal springs	3300010617	Bacterial and archaeal communities from various locations to study Microbial Dark Matter (Phase II)	Hot spring sediment microbial communities from Dewar Creek, Canada - MDM2.DC4.SYBR.5.M4.16S negative	1074112	Hot spring sediment	932706	1117	0	0	0	0	1	1	0	0	0	0
Subsurface	Thermal springs	3300013008	Extremophilic microbial mat communities from USA and Mexico	Extremophilic microbial mat communities from Yellowstone National Park, USA - OSPB_Mat_host_9_15	1093154	Hot spring	153007315	395655	0	0	0	0	3	0	0	0	0	0
Subsurface	Thermal springs	3300013009	Extremophilic microbial mat communities from USA and Mexico	Extremophilic microbial mat communities from Yellowstone National Park, USA - BED_Mat_host_9_15	1093148	Hot spring	254667138	747343	0	0	0	0	2	0	0	0	0	0
									479	468	192	2580	197	93	5	51	224	729
Surface	MA	3300007982	Bacterial and archaeal communities from various locations to study Microbial Dark Matter (Phase II)	Iron sulfur acid spring bacterial and archeal communities from Banff, Canada, to study Microbial Dark Matter (Phase II) - Paint Pots PPM 11 metaG	1066079	iron-sulfur acid spring	795207322	1282265	0	0	0	1	0	0	0	0	0	0
Surface	NA	3300006893	Bacterial and archaeal communities from various locations to study Microbial Dark Matter (Phase II)	Iron sulfur acid spring bacterial and archeal communities from Banff, Canada, to study Microbial Dark Matter (Phase II) - Paint Pots PPA 5.5 metaG	1066080	iron-sulfur acid spring	2007261043	3580819	0	0	0	1	0	0	0	0	0	0
Surface	Saline	3300000525	Hypersaline microbial communities from Lake Vida, Antarctica	Hypersaline microbial communities from Lake Vida, Antarctica - Brine Hole Two &gt;0.2 micron (Lake Vida Brine Hole Two >0.2 micron fraction, Nov 2012 Assem)	1000631	Hypersaline	195547006	490882	1	0	0	2	0	0	0	0	0	0
Surface	Saline	3300000557	Alkaline sediment microbial communities from Soda lakes and Soda Solonchak soils	Alkali sediment microbial communities from Soda Lake, CA, USA - 8KL_010_SED (Soda Lake 8KL_010_SED, Oct 2012 Assem)	1000607	Alkaline sediment	586845807	1214286	14	10	0	14	2	3	0	3	11	7
Surface	Saline	3300000910	Saline, thermophilic phototrophic and chemotrophic mat microbial communities from various locations in USA and Mexico	Hypersaline microbial mat communities from Hot Lake, Washington, USA - Section #4 (Hot Lake mat section #4, ASSEMBLY_DATE=20130115)	1014030	Hypersaline mat	45710754	94932	0	0	0	1	0	0	0	0	0	0
Surface	Saline	3300000911	Saline, thermophilic phototrophic and chemotrophic mat microbial communities from various locations in USA and Mexico	Hypersaline microbial mat communities from Hot Lake, Washington, USA - Section #5 (Hot Lake mat section #5, ASSEMBLY_DATE=20130115)	1014033	Hypersaline mat	48989163	97724	0	0	0	1	1	0	0	0	0	0
Surface	Saline	3300000919	Saline, thermophilic phototrophic and chemotrophic mat microbial communities from various locations in USA and Mexico	Hot spring microbial communities from Elkhorn Slough, Monterey Bay, USA - MD2A (Elkhorn Slough mat MD2A Metagenome, ASSEMBLY_DATE=20121222)	1000634	Hypersaline mat	173570670	399161	0	1	0	1	0	0	0	0	0	0
Surface	Saline	3300001112	Saline, thermophilic phototrophic and chemotrophic mat microbial communities from various locations in USA and Mexico	Hypersaline microbial mat communities from Hot Lake, Washington, USA - Section #3 (Hot Lake mat section #3, ASSEMBLY_DATE=20130221)	1014027	Hypersaline mat	61791375	115167	0	1	0	1	1	0	0	0	0	0
Surface	Saline	3300001130	Hypersaline microbial communities from Lake Vida, Antarctica	Hypersaline microbial communities from Lake Vida, Antarctica - Brine Hole Two &gt;0.2 micron (Lake Vida Brine Hole Two >0.2 micron fraction, ASSEMBLY_DATE=20130302)	1000631	Hypersaline	292700959	707110	1	0	0	2	0	0	0	1	0	0
Surface	Saline	3300001309	Saline, thermophilic phototrophic and chemotrophic mat microbial communities from various locations in USA and Mexico	Hypoxic/sulfidic aquatic microbial communities from Monarch Geyser, Yellowstone National Park, USA - MG (Monarch Geyser MG Metagenome, ASSEMBLY_DATE=20130420)	1017769	Hypoxic/sulfidic aquatic	76077788	182999	0	0	0	1	3	0	0	0	0	0
Surface	Saline	3300001337	Saline, thermophilic phototrophic and chemotrophic mat microbial communities from various locations in USA and Mexico	Hot spring microbial streamer communities from Conch Spring, Yellowstone National Park, USA - CON_C (Conch CON_C Metagenome, ASSEMBLY_DATE=20130420)	1017775	Hot spring	62828840	161063	0	0	0	0	1	0	0	0	0	0
Surface	Saline	3300001446	Saline, thermophilic phototrophic and chemotrophic mat microbial communities from various locations in USA and Mexico	Sulfidic aquatic microbial communities from Washburn Spring, Yellowstone National Park, USA - WS (Washburn Spring WS Metagenome, ASSEMBLY_DATE=20130521)	1017772	Sulfidic aquatic	287352834	498817	4	10	1	34	4	0	0	1	14	6
Surface	Saline	3300001684	Saline, thermophilic phototrophic and chemotrophic mat microbial communities from various locations in USA and Mexico	'Hot spring microbial communities from Joseph''s Coat, Yellowstone National Park, USA - JC2_E (Josephs Coat JC2_E Metagenome, ASSEMBLY_DATE=20130502)'	1017766	Hot spring	131966625	297298	0	1	0	3	9	0	0	0	0	0
Surface	Saline	3300003607	Saline, thermophilic phototrophic and chemotrophic mat microbial communities from various locations in USA and Mexico	Hypoxic/sulfidic aquatic microbial communities from Monarch Geyser, Yellowstone National Park, USA - MG (Hypersaline microbial mat communities from Monarch Geyser, Yellowstone National Park, USA - MG,pacbio_illumina spades ASSEMBLY_DATE=20141007)	1017769	Hypoxic/sulfidic aquatic	77361521	155140	0	0	0	1	4	0	0	0	0	0
Surface	Saline	3300003614	Saline, thermophilic phototrophic and chemotrophic mat microbial communities from various locations in USA and Mexico	Hypoxic/sulfidic aquatic microbial communities from Monarch Geyser, Yellowstone National Park, USA - MG (illumina Error corrected pacbio, Hypersaline microbial mat communities from Monarch Geyser, Yellowstone National Park, USA - MG, ASSEMBLY_DATE=20141009)	1017769	Hypoxic/sulfidic aquatic	837787823	1538752	0	0	0	1	4	0	0	0	0	0
Surface	Saline	3300005909	Saline lake microbial communities from various lakes in Antarctica	Saline lake microbial communities from Ace Lake, Antarctica - Antarctic Ace Lake Metagenome 02UKF	1070362	Saline lake	186558379	430345	1	1	5	8	0	0	0	0	0	0
Surface	Saline	3300005910	Saline lake microbial communities from various lakes in Antarctica	Saline lake microbial communities from Ace Lake, Antarctica - Antarctic Ace Lake Metagenome 02UKA	1070363	Saline lake	167053133	458227	0	0	0	6	0	0	0	0	1	0
Surface	Saline	3300005911	Saline lake microbial communities from various lakes in Antarctica	Saline lake microbial communities from Ace Lake, Antarctica - Antarctic Ace Lake Metagenome 02UKK	1070361	Saline lake	290605516	649784	5	0	3	11	0	0	0	0	1	8
Surface	Saline	3300005915	Saline lake microbial communities from various lakes in Antarctica	Saline lake microbial communities from Ace Lake, Antarctica - Antarctic Ace Lake Metagenome 02UKB	1070372	Saline Lake	702459535	1754794	5	0	0	16	0	0	0	0	3	1
Surface	Saline	3300005916	Saline lake microbial communities from various lakes in Antarctica	Saline lake microbial communities from Ace Lake, Antarctica - Antarctic Ace Lake Metagenome 02UKL	1070370	Saline lake	761641541	1759659	6	4	6	23	0	0	0	1	0	16
Surface	Saline	3300005917	Saline lake microbial communities from various lakes in Antarctica	Saline lake microbial communities from Ace Lake, Antarctica - Antarctic Ace Lake Metagenome 02UKH	1070365	Saline lake	713249915	1817850	5	1	4	23	0	0	0	1	1	6
Surface	Saline	3300005918	Saline lake microbial communities from various lakes in Antarctica	Saline lake microbial communities from Ace Lake, Antarctica- Antarctic Ace Lake Metagenome 02UKC	1070366	Saline lake	769682061	2143389	2	0	0	10	0	0	0	0	1	0
Surface	Saline	3300005919	Saline lake microbial communities from various lakes in Antarctica	Saline lake microbial communities from Ace Lake, Antarctica - Antarctic Ace Lake Metagenome 02UKM	1070364	Saline Lake	779524746	1977900	5	3	4	27	0	0	0	1	1	9
Surface	Saline	3300005928	Saline lake microbial communities from various lakes in Antarctica	Saline lake microbial communities from Deep Lake, Antarctica - Antarctic Deep Lake Metagenome 02WF5	1070355	Saline lake	127444550	306140	0	0	0	0	1	0	0	0	0	0
Surface	Saline	3300005930	Saline lake microbial communities from various lakes in Antarctica	Saline lake microbial communities from Deep Lake, Antarctica - Antarctic Deep Lake Metagenome 02WF4	1070356	Saline lake	188685715	446094	0	0	0	0	1	0	0	0	0	0
Surface	Saline	3300005932	Saline lake microbial communities from various lakes in Antarctica	Saline lake microbial communities from Ace Lake, Antarctica - Antarctic Ace Lake Metagenome 02UKG	1070371	Saline lake	565206648	1310891	8	2	4	25	0	0	0	1	2	6
Surface	Saline	3300005933	Saline lake microbial communities from various lakes in Antarctica	Saline lake microbial communities from Ace Lake, Antarctica - Antarctic Ace Lake Metagenome 02UKE	1070368	Saline Lake	613006575	1363889	1	0	0	0	0	0	0	0	0	0
Surface	Saline	3300005935	Saline lake microbial communities from various lakes in Antarctica	Saline lake microbial communities from Ace Lake, Antarctica - Antarctic Ace Lake Metagenome 02UKN	1070375	Saline lake	855455100	2397525	3	0	0	4	0	1	0	0	0	0
Surface	Saline	3300005936	Saline lake microbial communities from various lakes in Antarctica	Saline lake microbial communities from Ace Lake, Antarctica - Antarctic Ace Lake Metagenome 02UKS	1070374	Lake water	777839517	2019474	1	2	2	18	0	0	0	0	4	3
Surface	Saline	3300005939	Saline lake microbial communities from various lakes in Antarctica	Saline lake microbial communities from Ace Lake, Antarctica - Antarctic Ace Lake Metagenome 02UKX	1070373	Saline lake	835219590	2229194	4	4	3	22	0	0	0	0	1	2
Surface	Saline	3300009027	Salt pond water, soil and salt crust microbial communities from South San Francisco under conditions of wetland restoration.	Salt pond water microbial communities from South San Francisco under conditions of wetland restoration - Salt Pond MetaG SF2_A_H2O_MG	1092452	Pond water	563998784	1191755	0	0	0	3	0	0	0	0	0	1
Surface	Saline	3300011177	Saline lake microbial communities from various lakes in Antarctica	Saline lake microbial communities from Deep lake, Antarctica - Metagenome #134	1112570	Saline lake	80910744	150026	0	0	0	0	1	0	0	0	0	0
Surface	Saline	3300011185	Saline lake microbial communities from various lakes in Antarctica	Saline lake microbial communities from Rauer Islands, Antarctica - Metagenome Torckler E11 #898	1112593	Saline lake	201429522	388889	2	0	0	0	1	1	0	0	0	0
Surface	Saline	3300011187	Saline lake microbial communities from various lakes in Antarctica	Saline lake microbial communities from Rauer Islands, Antarctica - Metagenome Torckler E11 #897	1112592	Saline lake	244559929	500653	1	0	0	1	0	1	0	0	0	0
Surface	Saline	3300011189	Saline lake microbial communities from various lakes in Antarctica	Saline lake microbial communities from Rauer Islands, Antarctica - Metagenome Torckler E6 #833	1112554	Saline lake	329351461	641894	5	0	0	2	0	4	0	1	0	0
Surface	Saline	3300012033	Saline lake microbial communities from various lakes in Antarctica	Saline lake microbial communities from Rauer Islands, Antarctica - Metagenome Filla 3 #764	1112585	Saline lake	282086351	506435	1	0	0	0	1	0	0	0	0	0
Surface	Saline	3300012103	Saline lake microbial communities from various lakes in Antarctica	Saline lake microbial communities from Deep lake, Antarctica - Metagenome #190	1112574	Saline lake	74612275	139780	0	0	0	0	1	0	0	0	0	0
Surface	Saline	3300012106	Saline lake microbial communities from various lakes in Antarctica	Saline lake microbial communities from Deep lake, Antarctica - Metagenome #136	1112571	Saline lake	83319071	148209	0	0	0	0	1	0	0	0	0	0
Surface	Saline	3300012108	Saline lake microbial communities from various lakes in Antarctica	Saline lake microbial communities from Club lake, Antarctica - Metagenome #312	1112558	Saline lake	83416154	151553	0	0	0	0	1	0	0	0	0	0
Surface	Saline	3300012121	Saline lake microbial communities from various lakes in Antarctica	Saline lake microbial communities from Deep lake, Antarctica - Metagenome #1	1112561	Saline lake	100145597	199664	0	0	0	0	1	0	0	0	0	0
Surface	Saline	3300012170	Saline lake microbial communities from various lakes in Antarctica	Saline lake microbial communities from Rauer Islands, Antarctica - Metagenome Torckler E11 #899	1112594	Saline lake	251362283	496094	2	0	0	0	1	1	0	0	0	0
Surface	Saline	3300012178	Saline lake microbial communities from various lakes in Antarctica	Saline lake microbial communities from Rauer Islands, Antarctica - Metagenome Torckler E6 #832	1112553	Saline lake	319376726	582292	6	1	1	5	1	4	0	2	2	4
Surface	Saline	3300012182	Saline lake microbial communities from various lakes in Antarctica	Saline lake microbial communities from Rauer Islands, Antarctica - Metagenome Torckler E6 #831	1112552	Saline lake	338478872	636648	2	0	0	2	1	2	0	0	1	0
Surface	Saline	3300012262	Saline lake microbial communities from various lakes in Antarctica	Saline lake microbial communities from Deep Lake, Antarctica - Metagenome #680	1112602	Saline lake	86277388	166627	0	0	0	0	1	0	0	0	0	0
Surface	Soil	2228664021	Soil microbial communities from Great Prairies (Kansas, Wisconsin and Iowa)	Soil microbial communities from Great Prairies - Iowa, Continuous Corn soil (Iowa, Continuous Corn soil, Oct 2011 Assem MSU gaii)	402461	Soil	647968790	1499399	0	0	0	3	0	0	0	0	0	0
Surface	Soil	3300000364	Soil microbial communities from Great Prairies (Kansas, Wisconsin and Iowa)	Soil microbial communities from Great Prairies - Iowa, Native Prairie soil (Iowa, Native Prairie soil, Feb 2012 Assem MSU hiseq+gaii)	402462	Soil	3522441772	8508638	0	0	0	6	0	0	0	0	0	0
Surface	Soil	3300000567	Peatlands soil microbial communities from Germany and Austria, that are sulfate reducing	Peat soil microbial communities from Weissenstadt, Germany - SII-2010 (Peat Soil Metagenome SII-2010, Oct 2012 Assem)	1004076	Peatlands soil	729508221	1535544	0	2	1	19	1	0	0	0	0	0
Surface	Soil	3300001082	Forest soil microbial communities from multiple locations in Canada and USA	Forest soil microbial communities from Thunder Bay, Ontario, Canada - Black Spruce, Ontario site 2_A8_OM1_O3 (Black Spruce, Ontario site 2_A8_OM1_O3, ASSEMBLY_DATE=20130219)	1014666	Forest soil	35803705	86245	0	0	0	1	0	0	0	0	0	0
Surface	Soil	3300001145	Forest soil microbial communities from multiple locations in Canada and USA	Forest soil microbial communities from Thunder Bay, Ontario, Canada - Black Spruce, Ontario site 2_A8_OM3_M2 (Black Spruce, Ontario site 2_A8_OM3_M2, ASSEMBLY_DATE=20130226)	1014648	Forest soil	50776636	137987	0	0	0	1	0	0	0	0	0	0
Surface	Soil	3300001305	Soil microbial communities from Mediterranean grasslands, California	Grasslands soil microbial communities from Hopland, California, USA (Hopland Soil Metagenome 1, ASSEMBLY_DATE=20130327)	1003784	Soil	713287419	1976082	0	0	0	1	0	0	0	0	0	0
Surface	Soil	3300001356	Peatlands soil microbial communities from Germany and Austria, that are sulfate reducing	Peat soil microbial communities from Weissenstadt, Germany - SII-SIP-2007 (Peat Soil Metagenome SII-SIP-2007, ASSEMBLY_DATE=20130416)	1004079	Peatlands soil	951145351	2011756	4	1	0	19	2	0	0	1	0	0
Surface	Soil	3300001383	Arctic peat soil microbial communities from the Barrow Environmental Observatory site, Barrow, Alaska, USA	Arctic peat soil from Barrow, Alaska - NGEE Surface sample 210-2 shallow-092012 (NGEE Surface sample 210-2 shallow-092012, ASSEMBLY_DATE=20130509)	1016627	Arctic peat soil	50485077	112524	0	0	0	2	0	0	0	0	0	0
Surface	Soil	3300001385	Arctic peat soil microbial communities from the Barrow Environmental Observatory site, Barrow, Alaska, USA	Arctic peat soil from Barrow, Alaska - NGEE Surface sample 210-2 deep-092012 (NGEE Surface sample 210-2 deep-092012, ASSEMBLY_DATE=20130516)	1016624	Arctic peat soil	116159710	244382	0	0	0	7	0	0	0	0	0	0
Surface	Soil	3300001394	Arctic peat soil microbial communities from the Barrow Environmental Observatory site, Barrow, Alaska, USA	Arctic peat soil from Barrow, Alaska - NGEE Surface sample 210 deep-092012 (NGEE Surface sample 210 deep-092012, ASSEMBLY_DATE=20130514)	1016618	Arctic peat soil	130203500	266127	0	0	0	6	0	0	0	0	0	0
Surface	Soil	3300001396	Arctic peat soil microbial communities from the Barrow Environmental Observatory site, Barrow, Alaska, USA	Arctic peat soil from Barrow, Alaska - NGEE Surface sample 210-2 deep-072012 (NGEE Surface sample 210-2 deep-072012, ASSEMBLY_DATE=20130514)	1016570	Arctic peat soil	99463914	232680	0	0	0	1	0	0	0	0	0	0
Surface	Soil	3300001397	Arctic peat soil microbial communities from the Barrow Environmental Observatory site, Barrow, Alaska, USA	Arctic peat soil from Barrow, Alaska - NGEE Surface sample 210-3 deep-072012 (NGEE Surface sample 210-3 deep-072012, ASSEMBLY_DATE=20130514)	1016576	Arctic peat soil	104588010	224553	0	0	0	4	0	0	0	0	0	0
Surface	Soil	3300001402	Arctic peat soil microbial communities from the Barrow Environmental Observatory site, Barrow, Alaska, USA	Arctic peat soil from Barrow, Alaska - NGEE Surface sample 210-3 deep-092012 (NGEE Surface sample 210-3 deep-092012, ASSEMBLY_DATE=20130514)	1016630	Arctic peat soil	136248588	283926	0	0	0	6	0	0	0	0	0	0
Surface	Soil	3300001404	Arctic peat soil microbial communities from the Barrow Environmental Observatory site, Barrow, Alaska, USA	Arctic peat soil from Barrow, Alaska - NGEE Surface sample 415-2 deep-072012 (NGEE Surface sample 415-2 deep-072012, ASSEMBLY_DATE=20130514)	1016588	Arctic peat soil	51947787	124376	0	0	0	2	0	0	0	0	0	0
Surface	Soil	3300001407	Arctic peat soil microbial communities from the Barrow Environmental Observatory site, Barrow, Alaska, USA	Arctic peat soil from Barrow, Alaska - NGEE Surface sample 210 shallow-092012 (NGEE Surface sample 210 shallow-092012, ASSEMBLY_DATE=20130516)	1016621	Arctic peat soil	49110769	111653	0	0	0	1	0	0	0	0	0	0
Surface	Soil	3300001410	Arctic peat soil microbial communities from the Barrow Environmental Observatory site, Barrow, Alaska, USA	Arctic peat soil from Barrow, Alaska - NGEE Surface sample 415-1 deep-072012 (NGEE Surface sample 415-1 deep-072012, ASSEMBLY_DATE=20130516)	1016582	Arctic peat soil	66545301	186033	0	0	1	0	0	0	0	0	0	0
Surface	Soil	3300001412	Arctic peat soil microbial communities from the Barrow Environmental Observatory site, Barrow, Alaska, USA	Arctic peat soil from Barrow, Alaska - NGEE Surface sample 210-1 deep-072012 (NGEE Surface sample 210-1 deep-072012, ASSEMBLY_DATE=20130514)	1016564	Arctic peat soil	116204062	257268	0	0	0	7	0	0	0	0	0	0
Surface	Soil	3300001414	Arctic peat soil microbial communities from the Barrow Environmental Observatory site, Barrow, Alaska, USA	Arctic peat soil from Barrow, Alaska - NGEE Surface sample 210-1 shallow-072012 (NGEE Surface sample 210-1 shallow-072012, ASSEMBLY_DATE=20130514)	1016567	Arctic peat soil	33167563	101061	0	0	0	1	0	0	0	0	0	0
Surface	Soil	3300001417	Arctic peat soil microbial communities from the Barrow Environmental Observatory site, Barrow, Alaska, USA	Arctic peat soil from Barrow, Alaska - NGEE Surface sample 210-3 shallow-092012 (NGEE Surface sample 210-3 shallow-092012, ASSEMBLY_DATE=20130514)	1016633	Arctic peat soil	64153891	181973	0	0	0	1	0	0	0	0	0	0
Surface	Soil	3300001424	Arctic peat soil microbial communities from the Barrow Environmental Observatory site, Barrow, Alaska, USA	Arctic peat soil from Barrow, Alaska - NGEE Surface sample 415-1 shallow-092012 (NGEE Surface sample 415-1 shallow-092012, ASSEMBLY_DATE=20130523)	1016639	Arctic peat soil	33220061	82962	0	0	1	0	0	0	0	0	0	0
Surface	Soil	3300001428	Arctic peat soil microbial communities from the Barrow Environmental Observatory site, Barrow, Alaska, USA	Arctic peat soil from Barrow, Alaska - NGEE Surface sample 415-3 deep-092012 (NGEE Surface sample 415-3 deep-092012, ASSEMBLY_DATE=20130523)	1016648	Arctic peat soil	63437055	164125	0	0	2	1	0	0	0	0	0	0
Surface	Soil	3300001453	Arctic peat soil microbial communities from the Barrow Environmental Observatory site, Barrow, Alaska, USA	Arctic peat soil from Barrow, Alaska - NGEE Surface sample 415-1 deep-092012 (NGEE Surface sample 415-1 deep-092012, ASSEMBLY_DATE=20130524)	1016636	Arctic peat soil	57862685	142040	0	0	1	0	0	0	0	0	0	0
Surface	Soil	3300001593	Forest soil microbial communities from multiple locations in Canada and USA	Forest soil microbial communities from Thunder Bay, Ontario, Canada - Black Spruce, Ontario site 2_A8_OM2_M2 (Black Spruce, Ontario combined, ASSEMBLY_DATE=20130703)	1014645	Forest soil	2121184375	5166274	0	0	0	4	0	0	0	0	0	0
Surface	Soil	3300001686	Soil microbial communities from Mediterranean grasslands, California	Grasslands soil microbial communities from Hopland, California, USA (Metagenome Std Draft NPZU/BXHC Hopland Soil Metagenome 1, ASSEMBLY_DATE=20130705)	1003784	Soil	2209171209	5305512	0	0	0	4	1	0	0	0	0	0
Surface	Soil	3300001868	Arctic peat soil microbial communities from the Barrow Environmental Observatory site, Barrow, Alaska, USA	Arctic peat soil from Barrow, Alaska - Barrow Graham LP Incubations 11-31A (Barrow Graham LP Incubations 11-31A, ASSEMBLY_DATE=20130924)	1022021	Arctic peat soil	250759903	448272	12	0	0	13	1	2	1	1	3	0
Surface	Soil	3300001869	Arctic peat soil microbial communities from the Barrow Environmental Observatory site, Barrow, Alaska, USA	Arctic peat soil from Barrow, Alaska - Barrow Graham LP Incubations 11-33A (Barrow Graham LP Incubations 11-33A, ASSEMBLY_DATE=20130927)	1022024	Arctic peat soil	214654460	393208	8	2	1	10	1	1	1	1	2	0
Surface	Soil	3300001870	Arctic peat soil microbial communities from the Barrow Environmental Observatory site, Barrow, Alaska, USA	Arctic peat soil from Barrow, Alaska - Barrow Graham LP Ref core NGADG0002-211 (Barrow Graham LP Ref core NGADG0002-211, ASSEMBLY_DATE=20130924)	1021970	Arctic peat soil	233646878	516612	0	2	1	10	0	0	0	0	1	1
Surface	Soil	3300001871	Arctic peat soil microbial communities from the Barrow Environmental Observatory site, Barrow, Alaska, USA	Arctic peat soil from Barrow, Alaska - Barrow Graham LP Ref core NGADG0004-311 (Barrow Graham LP Ref core NGADG0004-311, ASSEMBLY_DATE=20130924)	1021982	Arctic peat soil	214665457	474712	4	1	6	6	0	0	0	1	0	0
Surface	Soil	3300002093	Soil microbial communities from Rifle, Colorado, USA	Soil microbial communities from Rifle, Colorado - Rifle Oxygen_injection C1 (Rifle Oxygen_injection C1, ASSEMBLY_DATE=20131116)	1024024	Soil	129080705	291307	1	1	0	1	0	0	0	0	0	0
Surface	Soil	3300002101	Arctic peat soil microbial communities from the Barrow Environmental Observatory site, Barrow, Alaska, USA	Arctic peat soil from Barrow, Alaska - Barrow Graham LP Incubations 11-31A (Barrow Graham LP Incubations 11-31A, ASSEMBLY_DATE=20131117)	1022021	Arctic peat soil	255476612	486805	11	0	0	10	0	2	1	1	4	0
Surface	Soil	3300002103	Arctic peat soil microbial communities from the Barrow Environmental Observatory site, Barrow, Alaska, USA	Arctic peat soil from Barrow, Alaska - Barrow Graham LP Incubations 11-33A (Barrow Graham LP Incubations 11-33A, ASSEMBLY_DATE=20131117)	1022024	Arctic peat soil	219931192	432064	6	1	2	9	1	0	1	1	2	0
Surface	Soil	3300002118	Soil microbial communities from Rifle, Colorado, USA	Soil microbial communities from Rifle, Colorado - Rifle CSP2_sed 19_1 (Rifle CSP2_sed 19_1, ASSEMBLY_DATE=20131117)	1023852	Soil	65576540	188909	0	0	0	1	0	0	0	0	0	0
Surface	Soil	3300002122	Soil microbial communities from Rifle, Colorado, USA	Soil microbial communities from Rifle, Colorado - Rifle CSP2_sed 10_2 (Rifle CSP2_sed 10_2, ASSEMBLY_DATE=20131127)	1023828	Soil	511636308	1375138	0	0	0	4	0	0	0	0	0	0
Surface	Soil	3300002123	Soil microbial communities from Rifle, Colorado, USA	Soil microbial communities from Rifle, Colorado - Rifle CSP2_sed 16_3 (Rifle CSP2_sed 16_3, ASSEMBLY_DATE=20131211)	1023849	Soil	705302125	1756721	0	1	1	13	0	0	0	0	0	1
Surface	Soil	3300002124	Soil microbial communities from Rifle, Colorado, USA	Soil microbial communities from Rifle, Colorado - Rifle CSP2_sed 10_3 (Rifle CSP2_sed 10_3, ASSEMBLY_DATE=20131208)	1023831	Soil	694927644	1786976	0	1	0	6	0	0	0	0	0	1
Surface	Soil	3300002149	Soil microbial communities from Rifle, Colorado, USA	Soil microbial communities from Rifle, Colorado - Rifle CSP2_sed 19_2 (Rifle CSP2_sed 19_2, ASSEMBLY_DATE=20131124)	1023855	Soil	298185379	778692	0	1	0	3	0	0	0	0	0	1
Surface	Soil	3300002162	Arctic peat soil microbial communities from the Barrow Environmental Observatory site, Barrow, Alaska, USA	Arctic peat soil from Barrow, Alaska - Barrow Graham LP Incubations 002-21A (Barrow Graham LP Incubations 002-21A, ASSEMBLY_DATE=20140105)	1022000	Arctic peat soil	203781626	505289	0	0	1	6	0	0	0	0	0	0
Surface	Soil	3300002179	Arctic peat soil microbial communities from the Barrow Environmental Observatory site, Barrow, Alaska, USA	Arctic peat soil from Barrow, Alaska - Barrow Graham LP Incubations 004-21A (Barrow Graham LP Incubations 004-21A, ASSEMBLY_DATE=20140112)	1022006	Arctic peat soil	268783607	597209	1	1	2	14	1	0	0	1	0	0
Surface	Soil	3300002183	Arctic peat soil microbial communities from the Barrow Environmental Observatory site, Barrow, Alaska, USA	Arctic peat soil from Barrow, Alaska - Barrow Graham LP Incubations 011-22A (Barrow Graham LP Incubations 011-22A, ASSEMBLY_DATE=20140112)	1022018	Arctic peat soil	321726994	766307	5	3	0	13	0	0	0	0	0	0
Surface	Soil	3300002209	Soil microbial communities from Rifle, Colorado, USA	Soil microbial communities from Rifle, Colorado - Rifle Oxygen_injection C2 (Rifle Oxygen_injection C2, ASSEMBLY_DATE=20140121)	1024027	Soil	229994900	512153	5	0	0	6	0	0	0	0	2	0
Surface	Soil	3300002223	Soil microbial communities from Rifle, Colorado, USA	Soil microbial communities from Rifle, Colorado - Rifle CSP2_plank lowO2_1.2 (Rifle CSP2_plank lowO2_1.2, ASSEMBLY_DATE=20140119)	1023861	Soil	750827937	1816632	0	0	0	9	1	0	0	0	0	3
Surface	Soil	3300002243	Soil microbial communities from Rifle, Colorado, USA	Soil microbial communities from Rifle, Colorado - Rifle CSP2_sed 16_2 (Rifle CSP2_sed 16_2, ASSEMBLY_DATE=20140123)	1023846	Soil	742520532	1843038	0	3	1	11	0	0	0	0	0	1
Surface	Soil	3300002407	Soil microbial communities from Rifle, Colorado, USA	Soil microbial communities from Rifle, Colorado - Rifle CSP2_sed 13_1 (Rifle CSP2_sed 13_1, ASSEMBLY_DATE=20140129)	1023834	Soil	669300953	1580642	0	4	1	8	0	0	0	0	0	1
Surface	Soil	3300002460	Soil microbial communities from Rifle, Colorado, USA	Soil microbial communities from Rifle, Colorado - Rifle CSP2_plank highO2_1.2 (Rifle CSP2plank highO212, ASSEMBLY_DATE=20140222)	1023870	Soil	908988387	2093683	0	0	0	6	2	0	0	0	0	1
Surface	Soil	3300002485	Soil microbial communities from Rifle, Colorado, USA	Soil microbial communities from Rifle, Colorado - Rifle CSP2_sed 16_1 (Uranium-contaminated soil microbial communities from Rifle, Colorado - Rifle CSP2_sed 16_1, ASSEMBLY_DATE=20140302)	1023843	Soil	565156482	1360396	0	1	1	8	1	0	0	0	0	0
Surface	Soil	3300002502	Soil microbial communities from Rifle, Colorado, USA	Soil microbial communities from Rifle, Colorado - Rifle CSP2_plank highO2_0.1 (Uranium-contaminated soil microbial communities from Rifle, Colorado - Rifle CSP2_plank highO2_0.1, ASSEMBLY_DATE=20140315)	1023876	Soil	2117238325	4363705	0	0	0	0	2	0	0	0	0	0
Surface	Soil	3300002503	Soil microbial communities from Rifle, Colorado, USA	Soil microbial communities from Rifle, Colorado - Rifle CSP2_sed 13_3 (Uranium-contaminated soil microbial communities from Rifle, Colorado - Rifle CSP2_sed 13_3, ASSEMBLY_DATE=20140303)	1023840	Soil	561640519	1363975	0	2	0	5	1	0	0	0	0	2
Surface	Soil	3300002515	Arctic peat soil microbial communities from the Barrow Environmental Observatory site, Barrow, Alaska, USA	Arctic peat soil from Barrow, Alaska - Barrow Graham LP Incubations 011-21A (Arctic peat soil from Barrow, Alaska - Barrow Graham LP Incubations 011-21A, ASSEMBLY_DATE=20140327)	1022015	Arctic peat soil	325064173	701131	3	2	0	10	0	0	0	0	0	0
Surface	Soil	3300002529	Soil microbial communities from Rifle, Colorado, USA	Soil microbial communities from Rifle, Colorado - Rifle CSP2_plank highO2_0.2 (Rifle CSP2_plank highO2_0.2, ASSEMBLY_DATE=20140325)	1023873	Soil	940025225	2102800	1	0	0	16	0	0	0	0	0	1
Surface	Soil	3300002530	Soil microbial communities from Rifle, Colorado, USA	Soil microbial communities from Rifle, Colorado - Rifle CSP2_sed 19_3 (Uranium-contaminated soil microbial communities from Rifle, Colorado - Rifle CSP2_sed 19_3, ASSEMBLY_DATE=20140326)	1023858	Soil	412185086	995491	0	3	0	4	0	0	0	0	0	0
Surface	Soil	3300002538	Arctic peat soil microbial communities from the Barrow Environmental Observatory site, Barrow, Alaska, USA	Arctic peat soil from Barrow, Alaska - Barrow Graham LP Ref core NGADG0004-212 (Barrow Graham LP Ref core NGADG0004-212, ASSEMBLY_DATE=20140414)	1021979	Arctic peat soil	420728427	875414	9	3	2	19	0	0	0	0	1	1
Surface	Soil	3300002549	Arctic peat soil microbial communities from the Barrow Environmental Observatory site, Barrow, Alaska, USA	Arctic peat soil from Barrow, Alaska - Barrow Graham LP Ref core NGADG0002-212 (Barrow Graham LP Ref core NGADG0002-212, ASSEMBLY_DATE=20140414)	1021973	Arctic peat soil	319134597	684873	1	0	0	10	0	0	0	0	1	0
Surface	Soil	3300002550	Arctic peat soil microbial communities from the Barrow Environmental Observatory site, Barrow, Alaska, USA	Arctic peat soil from Barrow, Alaska - Barrow Graham LP Ref core NGADG0004-211 (Barrow Graham LP Ref core NGADG0004-211, ASSEMBLY_DATE=20140414)	1021976	Arctic peat soil	357149907	754357	7	1	2	14	0	0	0	0	1	2
Surface	Soil	3300002551	Arctic peat soil microbial communities from the Barrow Environmental Observatory site, Barrow, Alaska, USA	Arctic peat soil from Barrow, Alaska - Barrow Graham LP Ref core NGADG0011-211 (Barrow Graham LP Ref core NGADG0011-211, ASSEMBLY_DATE=20140416)	1021988	Arctic peat soil	167693799	373251	3	0	1	5	0	0	0	0	0	0
Surface	Soil	3300002564	Arctic peat soil microbial communities from the Barrow Environmental Observatory site, Barrow, Alaska, USA	Arctic peat soil from Barrow, Alaska - Barrow Graham LP Ref core NGADG0004-312 (Barrow Graham LP Ref core NGADG0004-312, ASSEMBLY_DATE=20140414)	1021985	Arctic peat soil	309226750	637441	6	1	5	8	0	0	0	1	0	1
Surface	Soil	3300002565	Arctic peat soil microbial communities from the Barrow Environmental Observatory site, Barrow, Alaska, USA	Arctic peat soil from Barrow, Alaska - Barrow Graham LP Ref core NGADG0011-311 (Barrow Graham LP Ref core NGADG0011-311, ASSEMBLY_DATE=20140415)	1021994	Arctic peat soil	274202369	590858	3	0	6	7	0	0	0	1	0	0
Surface	Soil	3300002568	Soil microbial communities from Mediterranean grasslands, California	Grasslands soil microbial communities from Hopland, California, USA - 2 (Hopland Soil Metagenome 2, ASSEMBLY_DATE=20140224)	1003787	Soil	7938673520	23205722	1	0	0	2	0	0	0	0	0	0
Surface	Soil	3300002569	Arctic peat soil microbial communities from the Barrow Environmental Observatory site, Barrow, Alaska, USA	Arctic peat soil from Barrow, Alaska, USA - Barrow Graham LP Ref core NGADG0011-212 (Barrow Graham LP Ref core NGADG0011-212, ASSEMBLY_DATE=20140414)	1021991	Arctic peat soil	402141283	875591	7	1	2	13	0	0	0	0	0	1
Surface	Soil	3300002727	Soil microbial communities from Rifle, Colorado, USA	Soil microbial communities from Rifle, Colorado - Rifle Oxygen_injection B1 (Rifle Oxygeninjection B1, ASSEMBLY_DATE=20140519)	1023888	Soil	105275472	232174	1	0	0	1	0	0	0	0	0	0
Surface	Soil	3300002986	Arctic peat soil microbial communities from the Barrow Environmental Observatory site, Barrow, Alaska, USA	Arctic peat soil from Barrow, Alaska - Barrow Graham LP Incubations 004-31A (Arctic peat soil from Barrow, Alaska - Barrow Graham LP Incubations 004-31A, ASSEMBLY_DATE=20140723)	1022009	Arctic peat soil	229709800	421673	13	0	1	9	3	1	0	3	5	0
Surface	Soil	3300002989	Arctic peat soil microbial communities from the Barrow Environmental Observatory site, Barrow, Alaska, USA	Arctic peat soil from Barrow, Alaska - Barrow Graham LP Incubations 004-32A (Arctic peat soil from Barrow, Alaska - Barrow Graham LP Incubations 004-32A, ASSEMBLY_DATE=20140723)	1022012	Arctic peat soil	230462575	433131	12	0	1	12	4	1	1	2	9	1
Surface	Soil	3300003343	Soil microbial communities from Rifle, Colorado, USA	Soil microbial communities from Rifle, Colorado - Rifle Oxygen_injection D2 (Uranium-contaminated soil microbial communities from Rifle, Colorado - Rifle Oxygen_injection D2, ASSEMBLY_DATE=20140821)	1024036	Soil	63081345	135194	2	0	0	0	0	0	0	0	0	0
Surface	Soil	3300003358	Soil microbial communities from Rifle, Colorado, USA	Soil microbial communities from Rifle, Colorado - Rifle Oxygen_injection D1 (Uranium-contaminated soil microbial communities from Rifle, Colorado - Rifle Oxygen_injection D1, ASSEMBLY_DATE=20140821)	1024033	Soil	153090153	327491	1	1	0	1	0	0	0	0	0	0
Surface	Soil	3300003369	Arctic peat soil microbial communities from the Barrow Environmental Observatory site, Barrow, Alaska, USA	Arctic peat soil from Barrow, Alaska - Barrow Graham LP Incubations 002-22A (Arctic peat soil from Barrow, Alaska - Barrow Graham LP Incubations 002-22A, ASSEMBLY_DATE=20140826)	1022003	Arctic peat soil	586138903	1294191	4	0	1	13	0	0	0	0	1	0
Surface	Soil	3300004081	Soil microbial communities from Mediterranean grasslands, California	Grasslands soil microbial communities from Hopland, California, USA - 2 (version 2)	1003787	Soil	4638379991	13243705	0	0	0	2	0	0	0	0	0	0
Surface	Soil	3300004153	Soil microbial communities from Mediterranean grasslands, California	Grasslands soil microbial communities from Hopland, California, USA (version 2)	1003784	Soil	4558805344	13616653	0	0	0	1	0	0	0	0	0	0
Surface	Soil	3300005164	Soil and rhizosphere microbial communities from Centre INRS-Institut Armand-Frappier, Laval, Canada	Soil and rhizosphere microbial communities from Laval, Canada - mgLAC	1059737	Soil	464145533	1528435	0	0	0	1	0	0	0	0	0	0
Surface	Soil	3300005167	Grasslands soil microbial communities from the Angelo Coastal Reserve, California, USA	Grasslands soil microbial communities from the Angelo Coastal Reserve, California, USA - Sample Angelo_121	1057283	Soil	2414419531	6650735	0	0	0	0	1	0	0	0	0	0
Surface	Soil	3300005175	Grasslands soil microbial communities from the Angelo Coastal Reserve, California, USA	Grasslands soil microbial communities from the Angelo Coastal Reserve, California, USA - Sample Angelo_122	1057284	Soil	2225358916	6323618	0	0	0	1	2	0	0	0	0	0
Surface	Soil	3300005178	Grasslands soil microbial communities from the Angelo Coastal Reserve, California, USA	Grasslands soil microbial communities from the Angelo Coastal Reserve, California, USA - Sample Angelo_137	1057299	Soil	2521794524	7097504	0	0	0	1	0	0	0	0	0	0
Surface	Soil	3300005181	Grasslands soil microbial communities from the Angelo Coastal Reserve, California, USA	Grasslands soil microbial communities from the Angelo Coastal Reserve, California, USA - Sample Angelo_127	1057289	Soil	2739205376	7753799	0	0	0	0	1	0	0	0	0	0
Surface	Soil	3300005329	Corn, switchgrass and miscanthus rhizosphere microbial communities from Kellogg Biological Station, Michigan, USA	Corn rhizosphere microbial communities from Kellogg Biological Station, Michigan, USA - KBS C7.1-3L metaG	1063504	Corn rhizosphere	5446028685	14316219	0	1	0	5	0	0	0	0	0	0
Surface	Soil	3300005330	Corn, switchgrass and miscanthus rhizosphere microbial communities from Kellogg Biological Station, Michigan, USA	Switchgrass rhizosphere microbial communities from Kellogg Biological Station, Michigan, USA - KBS S3-3H metaG	1063511	Switchgrass rhizosphere	4222505391	11810003	0	0	0	4	0	0	0	0	0	0
Surface	Soil	3300005340	Corn, switchgrass and miscanthus rhizosphere microbial communities from Kellogg Biological Station, Michigan, USA	Switchgrass rhizosphere microbial communities from Kellogg Biological Station, Michigan, USA - KBS S2-3H metaG	1063510	Switchgrass rhizosphere	5102318326	13850161	0	0	0	3	0	0	0	0	0	0
Surface	Soil	3300005343	Corn, switchgrass and miscanthus rhizosphere microbial communities from Kellogg Biological Station, Michigan, USA	Switchgrass rhizosphere microbial communities from Kellogg Biological Station, Michigan, USA - KBS S3-3L metaG	1063508	Switchgrass rhizosphere	3935798282	11554852	0	0	0	2	0	0	0	0	0	0
Surface	Soil	3300005345	Corn, switchgrass and miscanthus rhizosphere microbial communities from Kellogg Biological Station, Michigan, USA	Corn, switchgrass and miscanthus rhizosphere microbial communities from Kellogg Biological Station, Michigan, USA - KBS K1-10-2 metaG	1063513	Corn, switchgrass and miscanthus rhizosphere	3667566309	10788493	0	0	0	2	0	0	0	0	0	0
Surface	Soil	3300005406	Corn, switchgrass and miscanthus rhizosphere microbial communities from Kellogg Biological Station, Michigan, USA	Corn, switchgrass and miscanthus rhizosphere microbial communities from Kellogg Biological Station, Michigan, USA - KBS K5-25-1 metaG	1063524	Corn, switchgrass and miscanthus rhizosphere	1724258953	5202057	0	0	0	1	0	0	0	0	0	0
Surface	Soil	3300005434	Corn, switchgrass and miscanthus rhizosphere microbial communities from Kellogg Biological Station, Michigan, USA	Corn, switchgrass and miscanthus rhizosphere microbial communities from Kellogg Biological Station, Michigan, USA - LAR L5-1 metaG	1063530	Corn, switchgrass and miscanthus rhizosphere	4003641639	10894879	0	0	0	6	0	0	0	0	0	0
Surface	Soil	3300005435	Corn, switchgrass and miscanthus rhizosphere microbial communities from Kellogg Biological Station, Michigan, USA	Corn, switchgrass and miscanthus rhizosphere microbial communities from Kellogg Biological Station, Michigan, USA - LAR L8-3 metaG	1063535	Agricultural soil	5267213981	13703664	0	0	0	4	0	0	0	0	0	0
Surface	Soil	3300005436	Corn, switchgrass and miscanthus rhizosphere microbial communities from Kellogg Biological Station, Michigan, USA	Corn, switchgrass and miscanthus rhizosphere microbial communities from Kellogg Biological Station, Michigan, USA - LAR L8-2 metaG	1063534	Corn, switchgrass and miscanthus rhizosphere	5254297877	13796916	0	0	0	2	0	0	0	0	0	0
Surface	Soil	3300005437	Corn, switchgrass and miscanthus rhizosphere microbial communities from Kellogg Biological Station, Michigan, USA	Corn, switchgrass and miscanthus rhizosphere microbial communities from Kellogg Biological Station, Michigan, USA - LAR L5-2 metaG	1063531	Corn, switchgrass and miscanthus rhizosphere	3777149543	10836808	0	0	0	2	0	0	0	0	0	0
Surface	Soil	3300005438	Corn, switchgrass and miscanthus rhizosphere microbial communities from Kellogg Biological Station, Michigan, USA	Corn, switchgrass and miscanthus rhizosphere microbial communities from Kellogg Biological Station, Michigan, USA - KBS K5-10-2 metaG	1063522	Corn, switchgrass and miscanthus rhizosphere	3656274540	10727918	0	0	0	2	0	0	0	0	0	0
Surface	Soil	3300005439	Corn, switchgrass and miscanthus rhizosphere microbial communities from Kellogg Biological Station, Michigan, USA	Corn, switchgrass and miscanthus rhizosphere microbial communities from Kellogg Biological Station, Michigan, USA - LAR L5-3 metaG	1063532	Corn, switchgrass and miscanthus rhizosphere	4687837367	12904272	0	0	0	5	0	0	0	0	0	0
Surface	Soil	3300005440	Corn, switchgrass and miscanthus rhizosphere microbial communities from Kellogg Biological Station, Michigan, USA	Corn, switchgrass and miscanthus rhizosphere microbial communities from Kellogg Biological Station, Michigan, USA - KBS K5-25-3 metaG	1063526	Corn, switchgrass and miscanthus rhizosphere	4744393835	13644103	0	0	0	4	0	0	0	0	0	0
Surface	Soil	3300005441	Corn, switchgrass and miscanthus rhizosphere microbial communities from Kellogg Biological Station, Michigan, USA	Corn, switchgrass and miscanthus rhizosphere microbial communities from Kellogg Biological Station, Michigan, USA - KBS K5-10-1 metaG	1063521	Corn, switchgrass and miscanthus rhizosphere	4978652248	14321929	0	0	0	2	0	0	0	0	0	0
Surface	Soil	3300005444	Corn, switchgrass and miscanthus rhizosphere microbial communities from Kellogg Biological Station, Michigan, USA	Corn, switchgrass and miscanthus rhizosphere microbial communities from Kellogg Biological Station, Michigan, USA - KBS K1-25-1 metaG	1063515	Corn, switchgrass and miscanthus rhizosphere	4571613329	12685945	0	0	0	3	0	0	0	0	0	0
Surface	Soil	3300005445	Corn, switchgrass and miscanthus rhizosphere microbial communities from Kellogg Biological Station, Michigan, USA	Corn, switchgrass and miscanthus rhizosphere microbial communities from Kellogg Biological Station, Michigan, USA - KBS K5-50-3 metaG	1063529	Corn, switchgrass and miscanthus rhizosphere	5018993808	13113649	0	0	0	3	0	0	0	0	0	0
Surface	Soil	3300005451	Grasslands soil microbial communities from the Angelo Coastal Reserve, California, USA	Grasslands soil microbial communities from the Angelo Coastal Reserve, California, USA - Sample Angelo_130	1057292	Soil	2701885027	7955972	0	0	0	0	1	0	0	0	0	0
Surface	Soil	3300005454	Grasslands soil microbial communities from the Angelo Coastal Reserve, California, USA	Grasslands soil microbial communities from the Angelo Coastal Reserve, California, USA - Sample Angelo_136	1057298	Soil	2821016739	8607262	0	0	0	2	0	0	0	0	0	0
Surface	Soil	3300005458	Corn, switchgrass and miscanthus rhizosphere microbial communities from Kellogg Biological Station, Michigan, USA	Corn rhizosphere microbial communities from Kellogg Biological Station, Michigan, USA - KBS C8-3B metaG	1063502	Corn rhizosphere	4536690544	11430300	0	0	0	2	0	0	0	0	0	0
Surface	Soil	3300005466	Corn, switchgrass and miscanthus rhizosphere microbial communities from Kellogg Biological Station, Michigan, USA	Switchgrass rhizosphere microbial communities from Kellogg Biological Station, Michigan, USA - KBS S1-3L metaG	1063506	Switchgrass rhizosphere	3692787288	10179856	0	0	0	1	0	0	0	0	0	0
Surface	Soil	3300005467	Corn, switchgrass and miscanthus rhizosphere microbial communities from Kellogg Biological Station, Michigan, USA	Corn, switchgrass and miscanthus rhizosphere microbial communities from Kellogg Biological Station, Michigan, USA - KBS K5-50-1 metaG	1063527	Corn, switchgrass and miscanthus rhizosphere	4771019155	12170895	0	0	0	3	0	0	0	0	0	0
Surface	Soil	3300005468	Corn, switchgrass and miscanthus rhizosphere microbial communities from Kellogg Biological Station, Michigan, USA	Corn, switchgrass and miscanthus rhizosphere microbial communities from Kellogg Biological Station, Michigan, USA - KBS K5-50-2 metaG	1063528	Corn, switchgrass and miscanthus rhizosphere	5108425512	13019115	0	0	0	1	0	1	0	0	1	0
Surface	Soil	3300005471	Corn, switchgrass and miscanthus rhizosphere microbial communities from Kellogg Biological Station, Michigan, USA	Corn, switchgrass and miscanthus rhizosphere microbial communities from Kellogg Biological Station, Michigan, USA - KBS K1-50-2 metaG	1063519	Corn, switchgrass and miscanthus rhizosphere	4930262566	12466515	0	0	0	2	0	0	0	0	0	0
Surface	Soil	3300005518	Corn, switchgrass and miscanthus rhizosphere microbial communities from Kellogg Biological Station, Michigan, USA	Corn, switchgrass and miscanthus rhizosphere microbial communities from Kellogg Biological Station, Michigan, USA - KBS K1-50-3 metaG	1063520	Corn, switchgrass and miscanthus rhizosphere	4907825049	12829096	0	0	0	2	0	0	0	0	1	0
Surface	Soil	3300005524	Surface soil microbial communities from Centralia Pennsylvania, which are recovering from an underground coalmine fire.	Surface soil microbial communities from Centralia Pennsylvania, which are recovering from an underground coalmine fire - Coalmine Soil_Cen10_05102014_R1	1064126	Surface soil	1169860983	2649266	0	0	0	1	2	0	0	0	0	0
Surface	Soil	3300005526	Surface soil microbial communities from Centralia Pennsylvania, which are recovering from an underground coalmine fire.	Surface soil microbial communities from Centralia Pennsylvania, which are recovering from an underground coalmine fire. - Coalmine Soil_Cen17_06102014_R1	1065962	Surface soil	1897507056	6001372	0	0	0	1	0	0	0	0	0	0
Surface	Soil	3300005529	Surface soil microbial communities from Centralia Pennsylvania, which are recovering from an underground coalmine fire.	Surface soil microbial communities from Centralia Pennsylvania, which are recovering from an underground coalmine fire - Coalmine Soil_Cen16_06102014_R1	1064130	Surface soil	4046951418	9224963	0	5	0	21	1	0	0	0	1	0
Surface	Soil	3300005530	Corn, switchgrass and miscanthus rhizosphere microbial communities from Kellogg Biological Station, Michigan, USA	Corn rhizosphere microbial communities from Kellogg Biological Station, Michigan, USA - KBS C6-3B metaG	1063500	Corn rhizosphere	4969523751	12780905	0	0	0	1	0	0	0	0	0	0
Surface	Soil	3300005531	Surface soil microbial communities from Centralia Pennsylvania, which are recovering from an underground coalmine fire.	Surface soil microbial communities from Centralia Pennsylvania, which are recovering from an underground coalmine fire - Coalmine Soil_Cen12_06102014_R2	1064127	Surface soil	1201047597	2402574	0	0	0	8	3	0	0	0	0	0
Surface	Soil	3300005532	Surface soil microbial communities from Centralia Pennsylvania, which are recovering from an underground coalmine fire.	Surface soil microbial communities from Centralia Pennsylvania, which are recovering from an underground coalmine fire - Coalmine Soil_Cen14_06102014_R1	1064128	Surface soil	1414525521	3149273	0	0	0	0	3	0	0	0	0	0
Surface	Soil	3300005533	Surface soil microbial communities from Centralia Pennsylvania, which are recovering from an underground coalmine fire.	Surface soil microbial communities from Centralia Pennsylvania, which are recovering from an underground coalmine fire - Coalmine Soil_Cen06_05102014_R1	1064123	Surface soil	2210471099	5791649	0	0	0	11	0	0	0	0	0	0
Surface	Soil	3300005534	Surface soil microbial communities from Centralia Pennsylvania, which are recovering from an underground coalmine fire.	Surface soil microbial communities from Centralia Pennsylvania, which are recovering from an underground coalmine fire - Coalmine Soil_Cen07_05102014_R1	1064124	Surface soil	2259971937	6088632	0	0	0	9	0	0	0	0	0	0
Surface	Soil	3300005535	Corn, switchgrass and miscanthus rhizosphere microbial communities from Kellogg Biological Station, Michigan, USA	Corn rhizosphere microbial communities from Kellogg Biological Station, Michigan, USA - KBS C7.2-3L metaG	1063505	Corn rhizosphere	5299398585	14094871	0	0	0	2	0	0	0	0	0	0
Surface	Soil	3300005537	Surface soil microbial communities from Centralia Pennsylvania, which are recovering from an underground coalmine fire.	Surface soil microbial communities from Centralia Pennsylvania, which are recovering from an underground coalmine fire - Coalmine Soil_Cen01_05102014_R1	1064119	Surface soil	2437071457	6432437	0	0	0	5	0	0	0	0	0	0
Surface	Soil	3300005538	Surface soil microbial communities from Centralia Pennsylvania, which are recovering from an underground coalmine fire.	Surface soil microbial communities from Centralia Pennsylvania, which are recovering from an underground coalmine fire - Coalmine Soil_Cen03_05102014_R1	1064120	Surface soil	2840045350	7845652	0	1	0	10	0	0	0	0	0	0
Surface	Soil	3300005541	Surface soil microbial communities from Centralia Pennsylvania, which are recovering from an underground coalmine fire.	Surface soil microbial communities from Centralia Pennsylvania, which are recovering from an underground coalmine fire - Coalmine Soil_Cen05_05102014_R1	1064122	Surface soil	2768548087	7752370	0	0	0	5	0	0	0	0	0	0
Surface	Soil	3300005542	Surface soil microbial communities from Centralia Pennsylvania, which are recovering from an underground coalmine fire.	Surface soil microbial communities from Centralia Pennsylvania, which are recovering from an underground coalmine fire - Coalmine Soil_Cen04_05102014_R1	1064121	Surface soil	2492768146	7220624	0	0	0	3	0	0	0	0	0	0
Surface	Soil	3300005544	Corn, switchgrass and miscanthus rhizosphere microbial communities from Kellogg Biological Station, Michigan, USA	Switchgrass rhizosphere microbial communities from Kellogg Biological Station, Michigan, USA - KBS S2-3L metaG	1063507	Switchgrass rhizosphere	4670020045	13164505	0	0	0	4	0	0	0	0	0	0
Surface	Soil	3300005546	Corn, switchgrass and miscanthus rhizosphere microbial communities from Kellogg Biological Station, Michigan, USA	Corn, switchgrass and miscanthus rhizosphere microbial communities from Kellogg Biological Station, Michigan, USA - KBS K1-25-3 metaG	1063517	Corn, switchgrass and miscanthus rhizosphere	4835495578	13555352	0	0	0	3	0	0	0	0	0	0
Surface	Soil	3300005547	Corn, switchgrass and miscanthus rhizosphere microbial communities from Kellogg Biological Station, Michigan, USA	Corn, switchgrass and miscanthus rhizosphere microbial communities from Kellogg Biological Station, Michigan, USA - KBS K1-10-3 metaG	1063514	Corn, switchgrass and miscanthus rhizosphere	4234461470	12311474	0	0	0	4	0	0	0	0	0	0
Surface	Soil	3300005549	Corn, switchgrass and miscanthus rhizosphere microbial communities from Kellogg Biological Station, Michigan, USA	Corn, switchgrass and miscanthus rhizosphere microbial communities from Kellogg Biological Station, Michigan, USA - KBS K5-25-2 metaG	1063525	Corn, switchgrass and miscanthus rhizosphere	5246415568	14518195	0	0	0	4	0	0	0	0	0	0
Surface	Soil	3300005553	Grasslands soil microbial communities from the Angelo Coastal Reserve, California, USA	Grasslands soil microbial communities from the Angelo Coastal Reserve, California, USA - Sample Angelo_144	1057306	Soil	2199289760	6366283	0	0	0	0	0	0	0	0	1	0
Surface	Soil	3300005557	Grasslands soil microbial communities from the Angelo Coastal Reserve, California, USA	Grasslands soil microbial communities from the Angelo Coastal Reserve, California, USA - Sample Angelo_153	1057315	Soil	2433941118	6923133	0	0	0	1	0	0	0	0	0	0
Surface	Soil	3300005559	Grasslands soil microbial communities from the Angelo Coastal Reserve, California, USA	Grasslands soil microbial communities from the Angelo Coastal Reserve, California, USA - Sample Angelo_149	1057311	Soil	2696906490	7769052	0	0	0	0	0	0	0	0	1	0
Surface	Soil	3300005560	Grasslands soil microbial communities from the Angelo Coastal Reserve, California, USA	Grasslands soil microbial communities from the Angelo Coastal Reserve, California, USA - Sample Angelo_119	1057281	Soil	2559866860	7773710	0	0	0	1	0	0	0	0	0	0
Surface	Soil	3300005568	Grasslands soil microbial communities from the Angelo Coastal Reserve, California, USA	Grasslands soil microbial communities from the Angelo Coastal Reserve, California, USA - Sample Angelo_152	1057314	Soil	2204871079	6502533	0	0	0	0	1	0	0	0	0	0
Surface	Soil	3300005575	Grasslands soil microbial communities from the Angelo Coastal Reserve, California, USA	Grasslands soil microbial communities from the Angelo Coastal Reserve, California, USA - Sample Angelo_151	1057313	Soil	2467145930	7444365	0	0	0	1	0	0	0	0	0	0
Surface	Soil	3300005586	Grasslands soil microbial communities from the Angelo Coastal Reserve, California, USA	Grasslands soil microbial communities from the Angelo Coastal Reserve, California, USA - Sample Angelo_140	1057302	Soil	2320550460	6992991	0	0	0	0	1	0	0	0	0	0
Surface	Soil	3300005598	Grasslands soil microbial communities from the Angelo Coastal Reserve, California, USA	Grasslands soil microbial communities from the Angelo Coastal Reserve, California, USA - Sample Angelo_155	1057317	Soil	3477973195	10033006	0	0	0	1	0	0	0	0	1	0
Surface	Soil	3300005607	Surface soil microbial communities from Centralia Pennsylvania, which are recovering from an underground coalmine fire.	Surface soil microbial communities from Centralia Pennsylvania, which are recovering from an underground coalmine fire - Coalmine Soil_Cen15_06102014_R2	1064129	Surface soil	1133023360	2564986	0	1	0	2	0	0	0	0	0	0
Surface	Soil	3300005615	Corn, switchgrass and miscanthus rhizosphere microbial communities from Kellogg Biological Station, Michigan, USA	Corn, switchgrass and miscanthus rhizosphere microbial communities from Kellogg Biological Station, Michigan, USA - KBS K5-10-3 metaG	1063523	Corn, switchgrass and miscanthus rhizosphere	4772794475	13984694	0	0	0	2	0	0	0	0	0	0
Surface	Soil	3300005712	Soil microbial communities from the Hubbard Brook experimental Forest, New Hampshire, under manipulated climate change conditions.	Warmed soil microbial communities from the Hubbard Brook experimental Forest, New Hampshire - Hubbard Brook CCASE Soil Metagenome WRM 4	1064220	Soil	2662930472	7958900	0	0	0	1	0	0	0	0	0	0
Surface	Soil	3300005921	Soil microbial communities from the Hubbard Brook experimental Forest, New Hampshire, under manipulated climate change conditions.	Warmed and freeze-thawed soil microbial communities from the Hubbard Brook experimental Forest, New Hampshire - Hubbard Brook CCASE Soil Metagenome WFT 6	1064222	Soil	2953428149	8571932	0	0	0	1	0	0	0	0	0	0
Surface	Soil	3300005938	Permafrost soil microbial communities from the Arctic, to analyse light accelerated degradation of dissolved organic matter (DOM)	Permafrost soil microbial communities from the Arctic, to analyse light accelerated degradation of dissolved organic matter (DOM) - Permafrost soil replicate 2 DNA2013-191	1058849	Soil	580605983	1660623	0	1	1	4	0	0	0	0	1	0
Surface	Soil	3300005944	Permafrost soil microbial communities from the Arctic, to analyse light accelerated degradation of dissolved organic matter (DOM)	Permafrost soil microbial communities from the Arctic, to analyse light accelerated degradation of dissolved organic matter (DOM) - Organic soil replicate 2 DNA2013-048	1058842	Soil	569627929	1775876	0	0	0	1	0	0	0	0	0	0
Surface	Soil	3300005947	Permafrost soil microbial communities from the Arctic, to analyse light accelerated degradation of dissolved organic matter (DOM)	Permafrost soil microbial communities from the Arctic, to analyse light accelerated degradation of dissolved organic matter (DOM) - Permafrost soil replicate 2 DNA2013-190	1058848	Soil	604784549	1731078	0	2	2	5	0	0	0	0	0	0
Surface	Soil	3300005980	Permafrost soil microbial communities from the Arctic, to analyse light accelerated degradation of dissolved organic matter (DOM)	Permafrost soil microbial communities from the Arctic, to analyse light accelerated degradation of dissolved organic matter (DOM) - Permafrost soil leachate replicate DNA2013-203	1058852	Soil	521374007	1334911	1	1	1	3	2	0	0	0	1	0
Surface	Soil	3300005994	Permafrost soil microbial communities from the Arctic, to analyse light accelerated degradation of dissolved organic matter (DOM)	Permafrost soil microbial communities from the Arctic, to analyse light accelerated degradation of dissolved organic matter (DOM) - Organic soil replicate 3 DNA2013-049	1058843	Soil	1176759502	3302883	2	0	0	8	0	0	0	0	0	0
Surface	Soil	3300005995	Permafrost soil microbial communities from the Arctic, to analyse light accelerated degradation of dissolved organic matter (DOM)	Permafrost soil microbial communities from the Arctic, to analyse light accelerated degradation of dissolved organic matter (DOM) - Organic soil replicate 3 DNA2013-050	1058844	Soil	1225798732	3464907	0	0	0	5	0	0	0	0	0	0
Surface	Soil	3300006028	Corn, switchgrass and miscanthus rhizosphere microbial communities from Kellogg Biological Station, Michigan, USA	Corn, switchgrass and miscanthus rhizosphere microbial communities from Kellogg Biological Station, Michigan, USA - LAR L11-3 metaG	1063538	Corn, switchgrass and miscanthus rhizosphere	4502491703	12308638	0	0	0	3	0	0	0	0	0	0
Surface	Soil	3300006031	Grasslands soil microbial communities from the Angelo Coastal Reserve, California, USA	Grasslands soil microbial communities from the Angelo Coastal Reserve, California, USA - Angelo_100	1057262	Soil	2147548459	6609470	0	0	0	1	1	0	0	0	0	0
Surface	Soil	3300006032	Grasslands soil microbial communities from the Angelo Coastal Reserve, California, USA	Grasslands soil microbial communities from the Angelo Coastal Reserve, California, USA - Sample Angelo_145	1057307	Soil	2471321927	7105373	0	0	0	1	0	0	0	0	0	0
Surface	Soil	3300006046	Grasslands soil microbial communities from the Angelo Coastal Reserve, California, USA	Grasslands soil microbial communities from the Angelo Coastal Reserve, California, USA - Sample Angelo_101	1057263	Soil	4911976148	14360879	0	0	0	2	0	0	0	0	0	0
Surface	Soil	3300006055	Arctic peat soil microbial communities from the Barrow Environmental Observatory site, Barrow, Alaska, USA	Arctic peat soil from Barrow, Alaska - NGEE Surface sample 210-1 deep-072012	1016564	Arctic peat soil	504076889	1039787	0	1	0	18	0	0	0	0	0	1
Surface	Soil	3300006163	Corn, switchgrass and miscanthus rhizosphere microbial communities from Kellogg Biological Station, Michigan, USA	Corn, switchgrass and miscanthus rhizosphere microbial communities from Kellogg Biological Station, Michigan, USA - LAR L11-1 metaG	1063536	Corn, switchgrass and miscanthus rhizosphere	3014042421	9705132	0	0	0	2	0	0	0	0	0	0
Surface	Soil	3300006173	Corn, switchgrass and miscanthus rhizosphere microbial communities from Kellogg Biological Station, Michigan, USA	Corn, switchgrass and miscanthus rhizosphere microbial communities from Kellogg Biological Station, Michigan, USA - LAR L11-2 metaG	1063537	Corn, switchgrass and miscanthus rhizosphere	4467541852	13707811	0	0	0	2	0	0	0	0	0	0
Surface	Soil	3300006175	Corn, switchgrass and miscanthus rhizosphere microbial communities from Kellogg Biological Station, Michigan, USA	Corn, switchgrass and miscanthus rhizosphere microbial communities from Kellogg Biological Station, Michigan, USA - LAR L8-1 metaG	1063533	Corn, switchgrass and miscanthus rhizosphere	4454265680	12881757	0	0	0	5	0	0	0	0	0	0
Surface	Soil	3300006176	Soil microbial communities from the Hubbard Brook experimental Forest, New Hampshire, under manipulated climate change conditions.	Warmed and freeze-thawed soil microbial communities from the Hubbard Brook experimental Forest, New Hampshire - Hubbard Brook CCASE Soil Metagenome WFT 5	1064221	Soil	4941882266	13742264	0	0	0	3	0	0	0	0	0	0
Surface	Soil	3300006619	Arctic peat soil microbial communities from the Barrow Environmental Observatory site, Barrow, Alaska, USA	Arctic peat soil microbial communities from the Barrow Environmental Observatory site, Barrow, Alaska, USA - NGEE Permafrost159B-4B	1074533	Arctic peat soil	125601434	455434	0	0	1	0	0	0	0	0	0	0
Surface	Soil	3300006636	Arctic peat soil microbial communities from the Barrow Environmental Observatory site, Barrow, Alaska, USA	Arctic peat soil microbial communities from the Barrow Environmental Observatory site, Barrow, Alaska, USA - NGEE Permafrost154B-two	1074529	Arctic peat soil	444898215	1457463	5	0	0	5	0	0	0	1	2	1
Surface	Soil	3300006638	Arctic peat soil microbial communities from the Barrow Environmental Observatory site, Barrow, Alaska, USA	Arctic peat soil microbial communities from the Barrow Environmental Observatory site, Barrow, Alaska, USA - NGEE PermafrostL2-A	1074526	Arctic peat soil	1329600005	3349557	0	0	0	2	0	0	0	0	0	0
Surface	Soil	3300006640	Arctic peat soil microbial communities from the Barrow Environmental Observatory site, Barrow, Alaska, USA	Arctic peat soil microbial communities from the Barrow Environmental Observatory site, Barrow, Alaska, USA - NGEE Permafrost305-11B	1074531	Arctic peat soil	1069528547	3746833	0	0	0	5	0	0	0	0	0	0
Surface	Soil	3300006642	Arctic peat soil microbial communities from the Barrow Environmental Observatory site, Barrow, Alaska, USA	Arctic peat soil microbial communities from the Barrow Environmental Observatory site, Barrow, Alaska, USA - NGEE PermafrostAB12-D	1074525	Arctic peat soil	1710724714	5190695	1	0	0	10	0	0	0	0	0	0
Surface	Soil	3300006791	Grasslands soil microbial communities from the Angelo Coastal Reserve, California, USA	Grasslands soil microbial communities from the Angelo Coastal Reserve, California, USA - Sample Angelo_102	1057264	Soil	1216295312	2802608	0	0	0	1	0	0	0	0	0	0
Surface	Soil	3300006792	Arctic peat soil microbial communities from the Barrow Environmental Observatory site, Barrow, Alaska, USA	Arctic peat soil microbial communities from the Barrow Environmental Observatory site, Barrow, Alaska, USA - NGEE PermafrostL1-D	1074534	Arctic peat soil	449806005	900033	0	0	0	6	1	0	0	1	0	0
Surface	Soil	3300006795	Arctic peat soil microbial communities from the Barrow Environmental Observatory site, Barrow, Alaska, USA	Arctic peat soil microbial communities from the Barrow Environmental Observatory site, Barrow, Alaska, USA - NGEE PermafrostAB12-B	1074524	Arctic peat soil	688576954	1338111	2	2	1	17	2	0	0	0	1	0
Surface	Soil	3300006797	Grasslands soil microbial communities from the Angelo Coastal Reserve, California, USA	Grasslands soil microbial communities from the Angelo Coastal Reserve, California, USA - Sample Angelo_108	1057270	Soil	2738091623	6195959	0	0	0	0	1	0	0	0	0	0
Surface	Soil	3300006801	Agricultural soil microbial communities from Utah and Georgia to study Nitrogen management	Agricultural soil microbial communities from Utah to study Nitrogen management - Steer compost 2011	1082371	Agricultural soil	1824615408	4430635	14	0	0	13	0	0	0	2	2	0
Surface	Soil	3300006806	Agricultural soil microbial communities from Utah and Georgia to study Nitrogen management	Agricultural soil microbial communities from Georgia to study Nitrogen management - GA AS100	1082368	Agricultural soil	2694943176	6329322	0	0	0	2	0	0	0	0	0	0
Surface	Soil	3300006864	Permafrost soil microbial communities from the Arctic, to analyse light accelerated degradation of dissolved organic matter (DOM)	Permafrost soil microbial communities from the Arctic, to analyse light accelerated degradation of dissolved organic matter (DOM) - Permafrost soil replicate 3 DNA2013-193	1058851	Soil	497106152	1009392	0	1	3	6	1	0	0	0	1	0
Surface	Soil	3300006879	Agricultural soil microbial communities from Utah and Georgia to study Nitrogen management	Agricultural soil microbial communities from Georgia to study Nitrogen management - Poultry litter 2014	1082374	Agricultural soil	2357942695	6643264	0	0	0	7	0	3	0	2	3	0
Surface	Soil	3300006949	Arctic peat soil microbial communities from the Barrow Environmental Observatory site, Barrow, Alaska, USA	Arctic peat soil microbial communities from the Barrow Environmental Observatory site, Barrow, Alaska, USA - NGEE Permafrost159B-16B	1074532	Arctic peat soil	781410680	2637668	1	0	0	4	0	0	0	0	0	0
Surface	Soil	3300006950	Arctic peat soil microbial communities from the Barrow Environmental Observatory site, Barrow, Alaska, USA	Arctic peat soil microbial communities from the Barrow Environmental Observatory site, Barrow, Alaska, USA - NGEE Permafrost154B-one	1074528	Arctic peat soil	1728384265	5628134	2	2	0	14	0	0	0	0	0	0
Surface	Soil	3300006954	Agricultural soil microbial communities from Utah and Georgia to study Nitrogen management	Agricultural soil microbial communities from Georgia to study Nitrogen management - GA Control	1082367	Agricultural soil	3103841660	7366101	0	0	0	2	0	0	0	0	0	0
Surface	Soil	3300006972	Arctic peat soil microbial communities from the Barrow Environmental Observatory site, Barrow, Alaska, USA	Arctic peat soil microbial communities from the Barrow Environmental Observatory site, Barrow, Alaska, USA - NGEE PermafrostAB136-A	1074522	Arctic peat soil	195625224	415677	2	0	1	6	0	0	0	0	0	0
Surface	Soil	3300007258	Vadose zone soil and rhizosphere microbial communities from the Eel River Critical Zone Observatory, Northern California to study diel carbon cycling	Vadose zone soil and rhizosphere microbial communities from the Eel River Critical Zone Observatory, Northern California to study diel carbon cycling - Rivendell_Oct2014_Saprolite_2_DNA_Bulk_3	1086487	Vadose zone soil	900545566	1788967	0	0	0	0	1	0	0	0	0	0
Surface	Soil	3300007533	Salt pond water, soil and salt crust microbial communities from South San Francisco under conditions of wetland restoration.	Salt pond soil microbial communities from South San Francisco under conditions of wetland restoration - Salt Pond MetaG R2_restored_D_shore_MG	1092428	Pond soil	487470213	855036	2	1	0	3	1	0	0	0	0	1
Surface	Soil	3300007535	Salt pond water, soil and salt crust microbial communities from South San Francisco under conditions of wetland restoration.	Salt pond soil microbial communities from South San Francisco under conditions of wetland restoration - Salt Pond MetaG R1_A_D2_MG	1092396	Pond soil	660086763	1224367	13	0	1	8	0	4	0	2	6	2
Surface	Soil	3300007536	Salt pond water, soil and salt crust microbial communities from South San Francisco under conditions of wetland restoration.	Salt pond soil microbial communities from South San Francisco under conditions of wetland restoration - Salt Pond MetaG R2_restored_C_black_MG	1092426	Pond soil	667979717	1201308	5	0	2	6	0	0	0	0	0	7
Surface	Soil	3300007537	Salt pond water, soil and salt crust microbial communities from South San Francisco under conditions of wetland restoration.	Salt pond soil microbial communities from South San Francisco under conditions of wetland restoration - Salt Pond MetaG R2_A_D1_MG	1092409	Pond soil	818467241	1488927	12	1	2	14	0	2	1	3	7	9
Surface	Soil	3300007614	Salt pond water, soil and salt crust microbial communities from South San Francisco under conditions of wetland restoration.	Soil microbial communities from South San Francisco under conditions of wetland restoration - Salt Pond MetaG R2A_A_D1_MG	1092432	Soil	581475011	1189001	0	1	0	1	0	0	0	0	0	1
Surface	Soil	3300007626	Salt pond water, soil and salt crust microbial communities from South San Francisco under conditions of wetland restoration.	Salt pond soil microbial communities from South San Francisco under conditions of wetland restoration - Salt Pond MetaG R1_C_D2_MG	1092405	Pond soil	575850556	1072125	2	0	1	2	0	2	0	1	4	3
Surface	Soil	3300007628	Salt pond water, soil and salt crust microbial communities from South San Francisco under conditions of wetland restoration.	Salt pond soil microbial communities from South San Francisco under conditions of wetland restoration - Salt Pond MetaG R2_B_D1_MG	1092414	Pond soil	652101080	1261094	2	0	0	6	0	1	0	0	0	2
Surface	Soil	3300007633	Salt pond water, soil and salt crust microbial communities from South San Francisco under conditions of wetland restoration.	Salt pond soil microbial communities from South San Francisco under conditions of wetland restoration - Salt Pond MetaG R2_C_D1_MG	1092420	Pond soil	709727192	1281604	3	0	1	9	0	1	0	0	0	3
Surface	Soil	3300007635	Salt pond water, soil and salt crust microbial communities from South San Francisco under conditions of wetland restoration.	Salt pond soil microbial communities from South San Francisco under conditions of wetland restoration - Salt Pond MetaG R1_A_D1_MG	1092395	Pond soil	689817367	1262075	7	0	1	5	0	4	1	1	3	0
Surface	Soil	3300007668	Salt pond water, soil and salt crust microbial communities from South San Francisco under conditions of wetland restoration.	Salt pond soil microbial communities from South San Francisco under conditions of wetland restoration - Salt Pond MetaG R2_A_D2_MG	1092411	Pond soil	497073746	1035728	0	0	1	1	0	0	0	0	0	1
Surface	Soil	3300007712	Salt pond water, soil and salt crust microbial communities from South San Francisco under conditions of wetland restoration.	Salt pond soil microbial communities from South San Francisco under conditions of wetland restoration - Salt Pond MetaG R1_B_D2_MG	1092399	Pond soil	663047453	1206105	11	0	1	4	0	3	0	1	2	1
Surface	Soil	3300007723	Salt pond water, soil and salt crust microbial communities from South San Francisco under conditions of wetland restoration.	Salt pond soil microbial communities from South San Francisco under conditions of wetland restoration - Salt Pond MetaG R1_B_D1_MG	1092398	Pond soil	778391274	1442144	4	0	1	9	0	4	1	2	3	4
Surface	Soil	3300007757	Salt pond water, soil and salt crust microbial communities from South San Francisco under conditions of wetland restoration.	Soil microbial communities from South San Francisco under conditions of wetland restoration - Salt Pond MetaG R2A_B_D1_MG	1092438	Soil	360035414	784833	0	0	0	0	0	0	0	0	0	2
Surface	Soil	3300007764	Salt pond water, soil and salt crust microbial communities from South San Francisco under conditions of wetland restoration.	Soil microbial communities from South San Francisco under conditions of wetland restoration - Salt Pond MetaG R2A_B_D2_MG	1092439	Soil	408194331	830575	2	1	0	4	1	0	0	0	0	3
Surface	Soil	3300007769	Salt pond water, soil and salt crust microbial communities from South San Francisco under conditions of wetland restoration.	Soil microbial communities from South San Francisco under conditions of wetland restoration - Salt Pond MetaG R2A_C_D1_MG	1092443	Soil	456622735	914465	0	0	0	1	0	0	0	0	0	0
Surface	Soil	3300007775	Salt pond water, soil and salt crust microbial communities from South San Francisco under conditions of wetland restoration.	Soil microbial communities from South San Francisco under conditions of wetland restoration - Salt Pond MetaG R2A_C_D2_MG	1092445	Soil	719889604	1309874	0	0	1	6	1	0	0	0	0	2
Surface	Soil	3300007784	Salt pond water, soil and salt crust microbial communities from South San Francisco under conditions of wetland restoration.	Salt pond soil microbial communities from South San Francisco under conditions of wetland restoration - Salt Pond MetaG SF2_A_D1_MG	1092449	Soil	362191115	774486	0	0	0	1	0	0	0	0	0	4
Surface	Soil	3300007983	Salt pond water, soil and salt crust microbial communities from South San Francisco under conditions of wetland restoration.	Salt pond soil microbial communities from South San Francisco under conditions of wetland restoration - Salt Pond MetaG R2_C_D2_MG	1092422	Pond soil	504332060	940690	11	0	0	8	0	2	0	2	5	0
Surface	Soil	3300007984	Salt pond water, soil and salt crust microbial communities from South San Francisco under conditions of wetland restoration.	Salt pond soil microbial communities from South San Francisco under conditions of wetland restoration - Salt Pond MetaG R1_C_D1_MG	1092403	Pond soil	576898851	1079277	2	0	0	2	0	1	0	1	1	1
Surface	Soil	3300009010	Arctic peat soil microbial communities from the Barrow Environmental Observatory site, Barrow, Alaska, USA	Arctic peat soil microbial communities from the Barrow Environmental Observatory site, Barrow, Alaska, USA - NGEE PermafrostAB136-I	1074523	Arctic peat soil	70790116	159718	0	0	0	2	0	0	0	0	0	0
Surface	Soil	3300009012	Grasslands soil microbial communities from the Angelo Coastal Reserve, California, USA	Grasslands soil microbial communities from the Angelo Coastal Reserve, California, USA - Sample Angelo_159	1057321	Grasslands soil	8168811103	18053904	0	0	0	1	0	0	0	0	0	0
Surface	Soil	3300009029	Permafrost soil microbial communities from the Arctic, to analyse light accelerated degradation of dissolved organic matter (DOM)	Permafrost soil microbial communities from the Arctic, to analyse light accelerated degradation of dissolved organic matter (DOM) - Permafrost soil replicate 1 DNA2013-189	1058847	Prmafrost soil	1213157526	2349732	2	2	4	18	1	0	0	0	0	0
Surface	Soil	3300009033	Salt pond water, soil and salt crust microbial communities from South San Francisco under conditions of wetland restoration.	Salt pond soil microbial communities from South San Francisco under conditions of wetland restoration - Salt Pond MetaG SF2_A_D2_MG	1092451	Soil	507500111	1024446	0	0	1	5	0	0	0	0	0	4
Surface	Soil	3300009035	Salt pond water, soil and salt crust microbial communities from South San Francisco under conditions of wetland restoration.	Salt pond soil microbial communities from South San Francisco under conditions of wetland restoration - Salt Pond MetaG SF2_B_D1_MG	1092453	Soil	490367838	1024596	0	0	0	2	0	0	0	0	0	5
Surface	Soil	3300009060	Salt pond water, soil and salt crust microbial communities from South San Francisco under conditions of wetland restoration.	Salt pond soil microbial communities from South San Francisco under conditions of wetland restoration - Salt Pond MetaG SF2_C_D2_MG	1092457	Soil	390551898	742708	2	0	1	1	0	0	0	0	0	3
Surface	Soil	3300009061	Salt pond water, soil and salt crust microbial communities from South San Francisco under conditions of wetland restoration.	Salt pond soil microbial communities from South San Francisco under conditions of wetland restoration - Salt Pond MetaG R2_B_D2_MG	1092416	Pond soil	1054419782	1904511	17	0	1	13	0	2	1	3	3	6
Surface	Soil	3300009089	Vadose zone soil and rhizosphere microbial communities from the Eel River Critical Zone Observatory, Northern California to study diel carbon cycling	Vadose zone soil microbial communities from the Eel River Critical Zone Observatory, Northern California, USA - CZOApr15con2H1.8 metaG	1087870	Vadose zone soil	2678743412	5123091	0	0	0	0	1	0	0	0	0	0
Surface	Soil	3300009090	Vadose zone soil and rhizosphere microbial communities from the Eel River Critical Zone Observatory, Northern California to study diel carbon cycling	Vadose zone soil microbial communities from the Eel River Critical Zone Observatory, Northern California, USA - CZOApr15con1.8 metaG	1087869	Vadose zone soil	2517516031	4898104	0	0	0	0	2	0	0	0	0	0
Surface	Soil	3300009095	Agricultural soil microbial communities from Utah and Georgia to study Nitrogen management	Agricultural soil microbial communities from Utah to study Nitrogen management - Steer compost 2015	1082372	Agricultural soil	7802527641	16592167	4	1	0	6	6	0	0	0	0	0
Surface	Soil	3300009137	Grasslands soil microbial communities from the Angelo Coastal Reserve, California, USA	Grasslands soil microbial communities from the Angelo Coastal Reserve, California, USA - Sample Angelo_158	1057320	Grasslands soil	7522465489	16616792	0	0	0	2	0	0	0	0	0	0
Surface	Soil	3300009138	Salt pond water, soil and salt crust microbial communities from South San Francisco under conditions of wetland restoration.	Salt pond soil microbial communities from South San Francisco under conditions of wetland restoration - Salt Pond MetaG SF2_B_D2_MG	1092454	Soil	465454026	982796	1	0	0	1	0	0	0	0	0	8
Surface	Soil	3300009145	Salt pond water, soil and salt crust microbial communities from South San Francisco under conditions of wetland restoration.	Salt pond soil microbial communities from South San Francisco under conditions of wetland restoration - Salt Pond MetaG SF2_C_D1_MG	1092456	Soil	344897500	745508	0	0	0	1	0	0	0	0	0	3
Surface	Soil	3300009520	Peatlands soil microbial communities from Germany and Austria, that are sulfate reducing	Peat soil microbial communities from Weissenstadt, Germany - Sb_50d_1_NS metaG	1105265	Peatlands soil	592424706	1150233	0	0	0	5	0	0	0	0	0	0
Surface	Soil	3300009521	Peatlands soil microbial communities from Germany and Austria, that are sulfate reducing	Peat soil microbial communities from Weissenstadt, Germany - Sb_50d_9_AC metaG	1105273	Peatlands soil	761212601	1415310	0	1	0	9	0	0	0	0	0	0
Surface	Soil	3300009522	Peatlands soil microbial communities from Germany and Austria, that are sulfate reducing	Peat soil microbial communities from Weissenstadt, Germany - Sb_50d_5_LS metaG	1105269	Peatlands soil	779948100	1435857	0	1	0	10	1	0	0	0	0	0
Surface	Soil	3300009523	Peatlands soil microbial communities from Germany and Austria, that are sulfate reducing	Peat soil microbial communities from Weissenstadt, Germany - Sb_50d_8_FC metaG	1105272	Peatlands soil	804034670	1461251	0	2	1	10	0	0	0	0	0	0
Surface	Soil	3300009524	Peatlands soil microbial communities from Germany and Austria, that are sulfate reducing	Peat soil microbial communities from Weissenstadt, Germany - Sb_50d_c_BC metaG	1105276	Peatlands soil	817968998	1469078	0	2	0	14	0	0	0	0	0	0
Surface	Soil	3300009525	Peatlands soil microbial communities from Germany and Austria, that are sulfate reducing	Peat soil microbial communities from Weissenstadt, Germany - Sb_50d_7_NC metaG	1105271	Peatlands soil	804144766	1585856	0	0	0	5	0	0	0	0	0	0
Surface	Soil	3300009649	Permafrost soil microbial communities from the Arctic, to analyse light accelerated degradation of dissolved organic matter (DOM)	Permafrost soil microbial communities from the Arctic, to analyse light accelerated degradation of dissolved organic matter (DOM) - Organic soil DNA_2013-059	1097138	Permafrost soil	451544530	930825	0	0	0	1	0	0	0	0	0	0
Surface	Soil	3300009650	Permafrost soil microbial communities from the Arctic, to analyse light accelerated degradation of dissolved organic matter (DOM)	Permafrost soil microbial communities from the Arctic, to analyse light accelerated degradation of dissolved organic matter (DOM) - Organic soil DNA_2013-061	1097140	Permafrost soil	408747743	858820	0	0	0	1	0	0	0	0	0	0
Surface	Soil	3300009651	Permafrost soil microbial communities from the Arctic, to analyse light accelerated degradation of dissolved organic matter (DOM)	Permafrost soil microbial communities from the Arctic, to analyse light accelerated degradation of dissolved organic matter (DOM) - Organic soil DNA_2013-063	1097142	Permafrost soil	423206276	906847	0	0	0	1	0	0	0	0	0	0
Surface	Soil	3300009661	Permafrost soil microbial communities from the Arctic, to analyse light accelerated degradation of dissolved organic matter (DOM)	Permafrost soil microbial communities from the Arctic, to analyse light accelerated degradation of dissolved organic matter (DOM) - Organic soil DNA_2013-062	1097141	Permafrost soil	449892893	973668	0	0	0	1	0	0	0	0	0	0
Surface	Soil	3300009662	Permafrost soil microbial communities from the Arctic, to analyse light accelerated degradation of dissolved organic matter (DOM)	Permafrost soil microbial communities from the Arctic, to analyse light accelerated degradation of dissolved organic matter (DOM) - Organic soil DNA_2013-060	1097139	Permafrost soil	527477441	1139599	1	0	0	1	0	1	0	0	0	0
Surface	Soil	3300009672	Peatlands soil microbial communities from Germany and Austria, that are sulfate reducing	Peat soil microbial communities from Weissenstadt, Germany - Sb_50d_2_FS metaG	1105266	Peatlands soil	794668391	1481180	0	1	0	12	0	0	0	0	0	0
Surface	Soil	3300009683	Peatlands soil microbial communities from Germany and Austria, that are sulfate reducing	Peat soil microbial communities from Weissenstadt, Germany - Sb_50d_b_LC metaG	1105275	Peatlands soil	917571601	1710376	0	0	0	9	0	0	0	0	0	0
Surface	Soil	3300009698	Peatlands soil microbial communities from Germany and Austria, that are sulfate reducing	Peat soil microbial communities from Weissenstadt, Germany - Sb_50d_3_AS metaG	1105267	Peatlands soil	1385319768	2587301	0	1	0	12	2	0	0	0	0	0
Surface	Soil	3300009700	Peatlands soil microbial communities from Germany and Austria, that are sulfate reducing	Peat soil microbial communities from Weissenstadt, Germany - Sb_50d_4_PS metaG	1105268	Peatlands soil	1552298103	2807158	0	4	0	22	0	0	0	1	0	0
Surface	Soil	3300009792	Tropical forest soil microbial communities from Panama analyzed to predict greenhouse gas emissions	Tropical forest soil microbial communities from Panama - MetaG Plot_12	1108251	Tropical forest soil	2688977764	6158930	0	0	0	1	0	0	0	0	0	0
Surface	Soil	3300009824	Peatlands soil microbial communities from Germany and Austria, that are sulfate reducing	Peat soil microbial communities from Weissenstadt, Germany - Sb_50d_6_BS metaG	1105270	Peatlands soil	1231545257	2249307	0	1	0	21	0	0	0	0	0	0
Surface	Soil	3300009839	Peatlands soil microbial communities from Germany and Austria, that are sulfate reducing	Peat soil microbial communities from Weissenstadt, Germany - Sb_50d_a_PC metaG	1105274	Peatlands soil	1364179369	2425143	0	5	2	27	0	0	0	0	0	0
Surface	Soil	3300010040	Serpentine soil microbial communities from UC McLaughlin Reserve, CA, USA	Serpentine soil microbial communities from UC McLaughlin Reserve, CA, USA - Plot55	1106572	Serpentine soil	1967641509	4368777	0	0	0	1	0	0	0	0	0	0
Surface	Soil	3300010043	Tropical forest soil microbial communities from Panama analyzed to predict greenhouse gas emissions	Tropical forest soil microbial communities from Panama - MetaG Plot_26	1108257	Tropical forest soil	2711698855	5752390	0	0	0	2	0	0	0	0	0	0
Surface	Soil	3300010047	Tropical forest soil microbial communities from Panama analyzed to predict greenhouse gas emissions	Tropical forest soil microbial communities from Panama - MetaG Plot_30	1108259	Tropical forest soil	3090930951	6585967	0	0	0	2	0	0	0	0	0	0
Surface	Soil	3300010048	Tropical forest soil microbial communities from Panama analyzed to predict greenhouse gas emissions	Tropical forest soil microbial communities from Panama - MetaG Plot_11	1108250	Tropical forest soil	4163965087	8176366	0	0	0	5	0	0	0	0	0	0
Surface	Soil	3300010301	Grasslands soil microbial communities from the Angelo Coastal Reserve, California, USA	Grasslands soil microbial communities from the Angelo Coastal Reserve, California, USA - 15_D_Rain_40cm_2_09082015	1102053	Grasslands soil	731348176	1660244	0	0	0	0	1	0	0	0	0	0
Surface	Soil	3300010303	Grasslands soil microbial communities from the Angelo Coastal Reserve, California, USA	Grasslands soil microbial communities from the Angelo Coastal Reserve, California, USA - 15_D_Rain_40cm_5_09182015	1102065	Grasslands soil	848890760	1872702	0	0	0	0	1	0	0	0	0	0
Surface	Soil	3300010320	Grasslands soil microbial communities from the Angelo Coastal Reserve, California, USA	Grasslands soil microbial communities from the Angelo Coastal Reserve, California, USA - 15_D_Rain_20cm_2_11112015	1109437	Grasslands soil	762557950	1772643	0	0	0	0	1	0	0	0	0	0
Surface	Soil	3300010323	Grasslands soil microbial communities from the Angelo Coastal Reserve, California, USA	Grasslands soil microbial communities from the Angelo Coastal Reserve, California, USA - 15_D_Glu_40cm_2_24_1 metaG	1102069	Grasslands soil	783699490	1815429	0	0	0	0	1	0	0	0	0	0
Surface	Soil	3300010325	Grasslands soil microbial communities from the Angelo Coastal Reserve, California, USA	Grasslands soil microbial communities from the Angelo Coastal Reserve, California, USA - 15_D_Wat_20cm_2_0_1 metaG	1102047	Grasslands soil	783278717	1871760	0	0	0	0	1	0	0	0	0	0
Surface	Soil	3300010326	Grasslands soil microbial communities from the Angelo Coastal Reserve, California, USA	Grasslands soil microbial communities from the Angelo Coastal Reserve, California, USA - 15_D_Wat_20cm_2_24_1 metaG	1102048	Grasslands soil	792296869	1895860	0	0	0	0	2	0	0	0	0	0
Surface	Soil	3300010339	Bog forest soil microbial communities from Calvert Island, British Columbia, Canada	Bog forest soil microbial communities from Calvert Island, British Columbia, Canada - Bog Forest MetaG ECP23OM3	1068348	Bog forest soil	1514286980	2954274	2	4	3	16	6	0	0	0	0	2
Surface	Soil	3300010341	Bog forest soil microbial communities from Calvert Island, British Columbia, Canada	Bog forest soil microbial communities from Calvert Island, British Columbia, Canada - Bog Forest MetaG ECP23OM2	1068347	Bog forest soil	1731263930	3369782	2	3	2	38	4	0	0	3	0	6
Surface	Soil	3300010343	Bog forest soil microbial communities from Calvert Island, British Columbia, Canada	Bog forest soil microbial communities from Calvert Island, British Columbia, Canada - Bog Forest MetaG ECP23OM1	1068346	Bog forest soil	1844159588	3693823	1	3	0	27	1	0	0	1	0	0
Surface	Soil	3300010358	Tropical forest soil microbial communities from Panama analyzed to predict greenhouse gas emissions	Tropical forest soil microbial communities from Panama - MetaG Plot_3	1108247	Tropical forest soil	3798727675	8593725	0	0	0	2	0	0	0	0	0	0
Surface	Soil	3300010359	Tropical forest soil microbial communities from Panama analyzed to predict greenhouse gas emissions	Tropical forest soil microbial communities from Panama - MetaG Plot_15	1108253	Tropical forest soil	4552383874	10198724	0	0	0	1	0	0	0	0	0	0
Surface	Soil	3300010360	Tropical forest soil microbial communities from Panama analyzed to predict greenhouse gas emissions	Tropical forest soil microbial communities from Panama - MetaG Plot_6	1108249	Tropical forest soil	4565641945	10202699	0	0	0	4	0	0	0	0	0	0
Surface	Soil	3300010361	Tropical forest soil microbial communities from Panama analyzed to predict greenhouse gas emissions	Tropical forest soil microbial communities from Panama - MetaG Plot_23	1108255	Tropical forest soil	4987660409	10505257	0	0	0	4	0	0	0	0	0	0
Surface	Soil	3300010362	Tropical forest soil microbial communities from Panama analyzed to predict greenhouse gas emissions	Tropical forest soil microbial communities from Panama - MetaG Plot_22	1108254	Tropical forest soil	5105871920	11165149	0	0	0	1	0	0	0	0	0	0
Surface	Soil	3300010366	Tropical forest soil microbial communities from Panama analyzed to predict greenhouse gas emissions	Tropical forest soil microbial communities from Panama - MetaG Plot_24	1108256	Tropical forest soil	5407103522	11792652	0	0	0	5	0	0	0	0	0	0
Surface	Soil	3300010371	Terrestrial soil microbial communities with and without Nitrogen fertilizer from Kellogg Biological Station, Michigan, USA	Terrestrial soil microbial communities with excess Nitrogen fertilizer from Kellogg Biological Station, Michigan, USA - KB3-175-1	1111871	Terrestrial soil	4854878320	10100282	0	0	0	2	0	0	0	0	0	0
Surface	Soil	3300010373	Terrestrial soil microbial communities with and without Nitrogen fertilizer from Kellogg Biological Station, Michigan, USA	Terrestrial soil microbial communities with excess Nitrogen fertilizer from Kellogg Biological Station, Michigan, USA - KB3-175-4	1111874	Terrestrial soil	5032435539	10499380	0	0	0	5	0	0	0	0	0	0
Surface	Soil	3300010396	Terrestrial soil microbial communities with and without Nitrogen fertilizer from Kellogg Biological Station, Michigan, USA	Terrestrial soil microbial communities with excess Nitrogen fertilizer from Kellogg Biological Station, Michigan, USA - KB3-175-2	1111872	Terrestrial soil	4926577115	10004743	1	0	0	3	0	0	0	0	0	0
Surface	Soil	3300010397	Terrestrial soil microbial communities with and without Nitrogen fertilizer from Kellogg Biological Station, Michigan, USA	Terrestrial soil microbial communities without Nitrogen fertilizer from Kellogg Biological Station, Michigan, USA - KB3-0-4	1111870	Terrestrial soil	4830831977	10718541	0	0	0	16	0	0	0	0	0	0
Surface	Soil	3300010398	Tropical forest soil microbial communities from Panama analyzed to predict greenhouse gas emissions	Tropical forest soil microbial communities from Panama - MetaG Plot_35	1108260	Tropical forest soil	5228931836	11466573	0	0	0	4	0	0	0	0	0	0
Surface	Soil	3300010399	Terrestrial soil microbial communities with and without Nitrogen fertilizer from Kellogg Biological Station, Michigan, USA	Terrestrial soil microbial communities with excess Nitrogen fertilizer from Kellogg Biological Station, Michigan, USA - KB3-175-3	1111873	Terrestrial soil	5338708425	11914595	1	0	0	6	0	0	0	0	0	0
Surface	Soil	3300010400	Terrestrial soil microbial communities with and without Nitrogen fertilizer from Kellogg Biological Station, Michigan, USA	Terrestrial soil microbial communities without Nitrogen fertilizer from Kellogg Biological Station, Michigan, USA - KB3-0-2	1111868	Terrestrial soil	5077819547	11718665	0	0	0	1	0	0	0	0	0	0
Surface	Soil	3300010401	Terrestrial soil microbial communities with and without Nitrogen fertilizer from Kellogg Biological Station, Michigan, USA	Terrestrial soil microbial communities without Nitrogen fertilizer from Kellogg Biological Station, Michigan, USA - KB3-0-1	1111867	Terrestrial soil	5024911193	11440361	0	0	0	1	0	0	0	0	0	0
Surface	Soil	3300010403	Terrestrial soil microbial communities with and without Nitrogen fertilizer from Kellogg Biological Station, Michigan, USA	Terrestrial soil microbial communities without Nitrogen fertilizer from Kellogg Biological Station, Michigan, USA - KB3-0-3	1111869	Terrestrial soil	5318970639	12229165	0	0	0	2	0	0	0	0	0	0
Surface	Soil	3300011271	Vadose zone soil and rhizosphere microbial communities from the Eel River Critical Zone Observatory, Northern California to study diel carbon cycling	Vadose zone soil microbial communities from Angelo Coast Range Reserve, California, USA - 15con2h3.4B metaG	1117919	Vadose zone soil	2622369115	5336497	0	0	0	0	1	0	0	0	0	0
Surface	Soil	3300012201	Vadose zone soil and rhizosphere microbial communities from the Eel River Critical Zone Observatory, Northern California to study diel carbon cycling	Vadose zone soil microbial communities from Sagehorn Ranch, Mendocino, California, USA - Sage1_L_40_16 metaG	1117891	Vadose zone soil	2116713842	4191662	0	0	0	0	1	0	0	0	0	0
Surface	Soil	3300012203	Vadose zone soil and rhizosphere microbial communities from the Eel River Critical Zone Observatory, Northern California to study diel carbon cycling	Vadose zone soil microbial communities from Angelo Coast Range Reserve, California, USA - czorhiz3.16 metaG	1117925	Vadose zone soil	2589591295	5382654	0	0	0	0	1	0	0	0	0	0
Surface	Soil	3300012204	Vadose zone soil and rhizosphere microbial communities from the Eel River Critical Zone Observatory, Northern California to study diel carbon cycling	Vadose zone soil microbial communities from Sagehorn Ranch, Mendocino, California, USA - Sage1_R_100_16 metaG	1117900	Vadose zone soil	2248500445	4137046	0	0	0	8	0	0	0	0	0	0
Surface	Soil	3300012206	Vadose zone soil and rhizosphere microbial communities from the Eel River Critical Zone Observatory, Northern California to study diel carbon cycling	Vadose zone soil microbial communities from Sagehorn Ranch, Mendocino, California, USA - Sage2_L_100_16 metaG	1117906	Vadose zone soil	2791608377	5573823	0	0	0	1	1	0	0	0	0	0
Surface	Soil	3300012207	Vadose zone soil and rhizosphere microbial communities from the Eel River Critical Zone Observatory, Northern California to study diel carbon cycling	Vadose zone soil microbial communities from Sagehorn Ranch, Mendocino, California, USA - Sage2_L_115_16 metaG	1117907	Vadose zone soil	2742107080	5583063	0	0	0	0	1	0	0	0	0	0
Surface	Soil	3300012209	Vadose zone soil and rhizosphere microbial communities from the Eel River Critical Zone Observatory, Northern California to study diel carbon cycling	Vadose zone soil microbial communities from Sagehorn Ranch, Mendocino, California, USA - Sage2_L_80_16 metaG	1117905	Vadose zone soil	2906290790	5677280	0	0	0	2	1	0	0	0	0	0
Surface	Soil	3300012210	Vadose zone soil and rhizosphere microbial communities from the Eel River Critical Zone Observatory, Northern California to study diel carbon cycling	Vadose zone soil microbial communities from Sagehorn Ranch, Mendocino, California, USA - Sage2_L_60_16 metaG	1117904	Vadose zone soil	2895359942	5682046	0	1	0	3	1	0	0	0	0	0
Surface	Soil	3300012349	Vadose zone soil and rhizosphere microbial communities from the Eel River Critical Zone Observatory, Northern California to study diel carbon cycling	Vadose zone soil microbial communities from Angelo Coast Range Reserve, California, USA - Sage2_R_115_16 metaG	1117913	Vadose zone soil	1955359731	4027460	0	0	0	0	1	0	0	0	0	0
Surface	Soil	3300012350	Vadose zone soil and rhizosphere microbial communities from the Eel River Critical Zone Observatory, Northern California to study diel carbon cycling	Vadose zone soil microbial communities from Sagehorn Ranch, Mendocino, California, USA - Sage1_R_60_16 metaG	1117898	Vadose zone soil	2031919745	3754286	0	0	0	5	1	0	0	0	0	0
Surface	Soil	3300012353	Vadose zone soil and rhizosphere microbial communities from the Eel River Critical Zone Observatory, Northern California to study diel carbon cycling	Vadose zone soil microbial communities from Sagehorn Ranch, Mendocino, California, USA - Sage1_L_80_16 metaG	1117893	Vadose zone soil	1903318620	3620314	0	1	0	3	0	0	0	0	0	0
Surface	Soil	3300012354	Vadose zone soil and rhizosphere microbial communities from the Eel River Critical Zone Observatory, Northern California to study diel carbon cycling	Vadose zone soil microbial communities from Sagehorn Ranch, Mendocino, California, USA - Sage1_L_60_16 metaG	1117892	Vadose zone soil	1969916947	3851662	0	1	0	4	0	0	0	0	0	0
Surface	Soil	3300012355	Vadose zone soil and rhizosphere microbial communities from the Eel River Critical Zone Observatory, Northern California to study diel carbon cycling	Vadose zone soil microbial communities from Sagehorn Ranch, Mendocino, California, USA - Sage1_L_113_16 metaG	1117895	Vadose zone soil	1941417925	3725844	0	0	0	8	1	0	0	0	0	0
Surface	Soil	3300012357	Vadose zone soil and rhizosphere microbial communities from the Eel River Critical Zone Observatory, Northern California to study diel carbon cycling	Vadose zone soil microbial communities from Sagehorn Ranch, Mendocino, California, USA - Sage2_R_60_16 metaG	1117910	Vadose zone soil	2451936189	4845766	0	0	0	0	1	0	0	0	0	0
Surface	Soil	3300012358	Vadose zone soil and rhizosphere microbial communities from the Eel River Critical Zone Observatory, Northern California to study diel carbon cycling	Vadose zone soil microbial communities from Sagehorn Ranch, Mendocino, California, USA - Sage1_L_100_16 metaG	1117894	Vadose zone soil	1733188791	3237415	0	0	0	5	0	1	0	0	0	0
Surface	Soil	3300012359	Vadose zone soil and rhizosphere microbial communities from the Eel River Critical Zone Observatory, Northern California to study diel carbon cycling	Vadose zone soil microbial communities from Sagehorn Ranch, Mendocino, California, USA - Sage2_R_80_16 metaG	1117911	Vadose zone soil	2602908992	5107363	1	0	0	1	0	0	0	0	0	0
Surface	Soil	3300012360	Vadose zone soil and rhizosphere microbial communities from the Eel River Critical Zone Observatory, Northern California to study diel carbon cycling	Vadose zone soil microbial communities from Sagehorn Ranch, Mendocino, California, USA - Sage1_R_113_16 metaG	1117901	Vadose zone soil	2523014096	4720506	0	0	0	11	0	1	0	0	0	0
Surface	Soil	3300012363	Vadose zone soil and rhizosphere microbial communities from the Eel River Critical Zone Observatory, Northern California to study diel carbon cycling	Vadose zone soil microbial communities from Angelo Coast Range Reserve, California, USA - 15con2h2.4A metaG	1117916	Vadose zone soil	3140997049	6252765	0	0	0	0	1	0	0	0	0	0
Surface	Soil	3300012532	Vadose zone soil and rhizosphere microbial communities from the Eel River Critical Zone Observatory, Northern California to study diel carbon cycling	Vadose zone soil microbial communities from Sagehorn Ranch, Mendocino, California, USA - Sage1_R_80_16 metaG	1117899	Vadose zone soil	2179858532	4021147	0	0	0	7	0	1	0	0	0	0
Surface	Soil	3300012927	Vadose zone soil and rhizosphere microbial communities from the Eel River Critical Zone Observatory, Northern California to study diel carbon cycling	Vadose zone soil fungal communities from Angelo Coast Range Reserve, California, USA - CZODoug3_1_1_16fungal (Illumina Assembly)	1117931	Vadose zone soil	3195072038	6908017	0	0	0	0	1	0	0	0	0	0
Surface	Soil	3300012955	Amended soil microbial communities from New York, USA to study carbon cycling	Unamended control soil microbial communities from upstate New York, USA - Whitman soil sample_216_MG	1127691	soil	2425881624	5759192	0	0	0	2	0	0	0	0	0	0
Surface	Soil	3300012960	Amended soil microbial communities from New York, USA to study carbon cycling	Unamended control soil microbial communities from upstate New York, USA - Whitman soil sample_231_MG	1127694	soil	2667671831	6232987	0	0	0	1	0	0	0	0	0	0
Surface	Soil	3300012961	Amended soil microbial communities from New York, USA to study carbon cycling	Soil microbial communities amended with pyrogenic organic matter from upstate New York, USA - Whitman soil sample_202_MG	1127695	soil	2817164667	6731954	0	0	0	2	0	0	0	0	0	0
Surface	Soil	3300012971	Tropical forest soil microbial communities from Panama analyzed to predict greenhouse gas emissions	Tropical forest soil microbial communities from Panama - MetaG Plot_1	1108246	Tropical forest soil	5275056255	11534963	0	0	0	5	0	0	0	0	1	0
Surface	Soil	3300012972	Grasslands soil microbial communities from the Angelo Coastal Reserve, California, USA	Grasslands soil microbial communities from the Angelo Coastal Reserve, California, USA - 15_D_Wat_40cm_5_24_1 metaG	1102060	Grasslands soil	896125179	2055458	0	0	0	0	0	0	0	0	1	0
Surface	Soil	3300012984	Amended soil microbial communities from New York, USA to study carbon cycling	Soil microbial communities amended with fresh organic matter from upstate New York, USA - Whitman soil sample_247_MG	1127702	soil	2684201728	5982294	0	0	0	1	0	0	0	0	0	0
Surface	Soil	3300012987	Amended soil microbial communities from New York, USA to study carbon cycling	Soil microbial communities amended with fresh organic matter from upstate New York, USA - Whitman soil sample_243_MG	1127700	soil	2644355643	5936069	0	0	0	2	0	0	0	0	0	0
Surface	Soil	3300012988	Amended soil microbial communities from New York, USA to study carbon cycling	Soil microbial communities amended with fresh organic matter from upstate New York, USA - Whitman soil sample_242_MG	1127699	soil	2814679140	6330577	0	0	0	2	0	0	0	0	0	0
Surface	Soil	3300012989	Amended soil microbial communities from New York, USA to study carbon cycling	Soil microbial communities amended with pyrogenic organic matter from upstate New York, USA - Whitman soil sample_237_MG	1127698	soil	3135278703	7189741	0	0	0	1	0	0	0	0	0	0
Surface	Surface sediment	3300001706	Marine sediment microbial communities from White Oak River estuary, North Carolina	Marine sediment microbial communities from White Oak River estuary, North Carolina - WOR-3-8_10 (Deep Marine Sediments WOR-3-8_10, ASSEMBLY_DATE=20130618)	1021204	Marine sediment	101540249	271677	0	0	0	0	0	0	0	0	0	3
Surface	Surface sediment	3300001751	Marine sediment microbial communities from White Oak River estuary, North Carolina	Marine sediment microbial communities from White Oak River estuary, North Carolina - WOR-2-30_32 (Deep Marine Sediments WOR-2-30_32, ASSEMBLY_DATE=20130616)	1021207	Marine sediment	558305947	1410986	0	6	6	40	0	0	0	3	4	13
Surface	Surface sediment	3300001752	Marine sediment microbial communities from White Oak River estuary, North Carolina	Marine sediment microbial communities from White Oak River estuary, North Carolina - WOR-1-36_30 (Deep Marine Sediments WOR-1-36_30, ASSEMBLY_DATE=20130617)	1021216	Marine sediment	546713840	1387307	0	5	3	31	2	0	0	0	1	5
Surface	Surface sediment	3300001753	Marine sediment microbial communities from White Oak River estuary, North Carolina	Marine sediment microbial communities from White Oak River estuary, North Carolina - WOR-3-24_28 (Deep Marine Sediments WOR-3-24_28, ASSEMBLY_DATE=20130701)	1021210	Marine sediment	719684507	1773993	1	10	9	41	1	0	0	1	2	17
Surface	Surface sediment	3300001854	Marine sediment microbial communities from White Oak River estuary, North Carolina	Marine sediment microbial communities from White Oak River estuary, North Carolina - WOR-1-52-54 (Deep Marine Sediments WOR-1-52_54)	1021213	Marine sediment	930812755	2122334	0	12	10	76	2	0	0	3	5	26
Surface	Surface sediment	3300001855	Marine sediment microbial communities from White Oak River estuary, North Carolina	Marine sediment microbial communities from White Oak River estuary, North Carolina - WOR-2-8_12 (Deep Marine Sediments WOR-2-8_12, ASSEMBLY_DATE=20130703)	1021201	Marine sediment	303084940	795716	0	1	0	2	0	0	0	0	0	6
Surface	Surface sediment	3300002052	Marine sediment microbial communities from White Oak River estuary, North Carolina	Marine sediment microbial communities from White Oak River estuary, North Carolina - WOR-1-36_30	1021216	Marine sediment	406438721	440211	1	26	17	98	5	0	0	3	7	36
Surface	Surface sediment	3300003138	Sediment microbial communities from subsurface aquifer at Rifle, CO	Sediment microbial communities from subsurface aquifer at Rifle, CO - flow-through sediment column	0	Sediment	32714692	55879	1	0	0	1	0	0	0	0	0	1
Surface	Surface sediment	3300003852	Freshwater lake sediment microbial communities from the University of Notre Dame, USA, of lakes that contribute to methane emissions	Freshwater lake sediment microbial communities from the University of Notre Dame, USA, for methane emissions studies -HBP12 HB	1041346	Freshwater lake sediment	866580994	1988466	3	5	7	23	0	0	0	2	0	2
Surface	Surface sediment	3300003858	Freshwater lake sediment microbial communities from the University of Notre Dame, USA, of lakes that contribute to methane emissions	Freshwater lake sediment microbial communities from the University of Notre Dame, USA, for methane emissions studies - DIP11 DI	1041349	Freshwater lake sediment	730305691	1692753	3	2	2	23	0	0	0	0	0	7
Surface	Surface sediment	3300003859	Freshwater lake sediment microbial communities from the University of Notre Dame, USA, of lakes that contribute to methane emissions	Freshwater lake sediment microbial communities from the University of Notre Dame, USA, for methane emissions studies - BRP12 BR	1041340	Freshwater lake sediment	450904175	1096291	0	0	3	15	0	0	0	0	0	1
Surface	Surface sediment	3300003860	Freshwater lake sediment microbial communities from the University of Notre Dame, USA, of lakes that contribute to methane emissions	Freshwater lake sediment microbial communities from the University of Notre Dame, USA, for methane emissions studies - PLP11 PL	1041355	Freshwater lake sediment	256677256	664062	1	1	2	2	0	0	0	0	0	0
Surface	Surface sediment	3300003861	Freshwater lake sediment microbial communities from the University of Notre Dame, USA, of lakes that contribute to methane emissions	Freshwater lake sediment microbial communities from the University of Notre Dame, USA, for methane emissions studies - CRP12 CR	1041343	Freshwater lake sediment	591943146	1510507	0	2	2	6	1	0	0	1	0	5
Surface	Surface sediment	3300003910	Freshwater lake sediment microbial communities from the University of Notre Dame, USA, of lakes that contribute to methane emissions	Freshwater lake sediment microbial communities from the University of Notre Dame, USA, for methane emissions studies - LWP11 LW (Freshwater lake sediment microbial communities from the University of Notre Dame, USA, for methane emissions studies -LWP11 LW, ASSEMBLY_DATE=20141016)	1041352	Freshwater lake sediment	412813261	985914	0	1	1	10	0	0	0	0	0	3
Surface	Surface sediment	3300004167	Freshwater sediment methanotrophic microbial communities from Lake Washington under simulated oxygen tension	Freshwater sediment methanotrophic microbial communities from Lake Washington under simulated oxygen tension - Sediment Metagenome 55_HOW8	1056121	Freshwater	113935488	251024	0	0	0	1	1	0	0	0	0	0
Surface	Surface sediment	3300004168	Freshwater sediment methanotrophic microbial communities from Lake Washington under simulated oxygen tension	Freshwater sediment methanotrophic microbial communities from Lake Washington under simulated oxygen tension - Sediment Metagenome 38_LOW7	1056088	Freshwater	97162348	238569	1	0	0	0	0	0	0	0	0	0
Surface	Surface sediment	3300004177	Freshwater sediment methanotrophic microbial communities from Lake Washington under simulated oxygen tension	Freshwater sediment methanotrophic microbial communities from Lake Washington under simulated oxygen tension - Sediment Metagenome 15_LOW5	1056043	Freshwater Sediment	225594198	586378	1	0	0	0	0	0	0	0	0	0
Surface	Surface sediment	3300004178	Freshwater sediment methanotrophic microbial communities from Lake Washington under simulated oxygen tension	Freshwater sediment methanotrophic microbial communities from Lake Washington under simulated oxygen tension - Sediment Metagenome 14_LOW5	1056040	Freshwater Sediment	223726592	586909	1	0	0	0	0	0	0	0	0	0
Surface	Surface sediment	3300004179	Freshwater sediment methanotrophic microbial communities from Lake Washington under simulated oxygen tension	Freshwater sediment methanotrophic microbial communities from Lake Washington under simulated oxygen tension - Sediment Metagenome 4_LOW4	1056022	Freshwater	224017928	597566	0	0	0	1	0	0	0	0	0	0
Surface	Surface sediment	3300004181	Freshwater sediment methanotrophic microbial communities from Lake Washington under simulated oxygen tension	Freshwater sediment methanotrophic microbial communities from Lake Washington under simulated oxygen tension - Sediment Metagenome 9_HOW4	1056031	Freshwater Sediment	243054365	651151	0	0	0	1	0	0	0	0	0	0
Surface	Surface sediment	3300004182	Freshwater sediment methanotrophic microbial communities from Lake Washington under simulated oxygen tension	Freshwater sediment methanotrophic microbial communities from Lake Washington under simulated oxygen tension - Sediment Metagenome 2_LOW4	1056016	Freshwater	232898262	669284	0	0	0	1	0	0	0	0	0	0
Surface	Surface sediment	3300004184	Freshwater sediment methanotrophic microbial communities from Lake Washington under simulated oxygen tension	Freshwater sediment methanotrophic microbial communities from Lake Washington under simulated oxygen tension - Sediment Metagenome 1_LOW4	1056013	Freshwater Sediment	261524419	748244	0	0	0	1	0	0	0	0	0	0
Surface	Surface sediment	3300004192	Freshwater sediment methanotrophic microbial communities from Lake Washington under simulated oxygen tension	Freshwater sediment methanotrophic microbial communities from Lake Washington under simulated oxygen tension - Sediment Metagenome 70_HOW9	1056154	Freshwater Sediment	131728472	278428	0	0	0	0	1	0	0	0	0	0
Surface	Surface sediment	3300004193	Freshwater sediment methanotrophic microbial communities from Lake Washington under simulated oxygen tension	Freshwater sediment methanotrophic microbial communities from Lake Washington under simulated oxygen tension - Sediment Metagenome 67_HOW9	1056145	Freshwater	103081997	222761	0	0	0	0	1	0	0	0	0	0
Surface	Surface sediment	3300004197	Freshwater sediment methanotrophic microbial communities from Lake Washington under simulated oxygen tension	Freshwater sediment methanotrophic microbial communities from Lake Washington under simulated oxygen tension - Sediment Metagenome 28_LOW6	1056070	Freshwater	116005135	302732	1	0	0	0	0	0	0	0	0	0
Surface	Surface sediment	3300004202	Freshwater sediment methanotrophic microbial communities from Lake Washington under simulated oxygen tension	Freshwater sediment methanotrophic microbial communities from Lake Washington under simulated oxygen tension - Sediment Metagenome 26_LOW6	1056064	Freshwater	121883723	311130	1	0	0	0	0	0	0	0	0	0
Surface	Surface sediment	3300004203	Freshwater sediment methanotrophic microbial communities from Lake Washington under simulated oxygen tension	Freshwater sediment methanotrophic microbial communities from Lake Washington under simulated oxygen tension - Sediment Metagenome 27_LOW6	1056067	Freshwater	109217479	287524	1	0	0	0	0	0	0	0	0	0
Surface	Surface sediment	3300004225	Freshwater sediment methanotrophic microbial communities from Lake Washington under simulated oxygen tension	Freshwater sediment methanotrophic microbial communities from Lake Washington under simulated oxygen tension - Sediment Metagenome 112_LOW13	1056238	Freshwater Sediment	64820787	129169	0	0	0	1	0	0	0	0	0	0
Surface	Surface sediment	3300004226	Freshwater sediment methanotrophic microbial communities from Lake Washington under simulated oxygen tension	Freshwater sediment methanotrophic microbial communities from Lake Washington under simulated oxygen tension - Sediment Metagenome 75_LOW10	1056163	Freshwater Sediment	72861140	168690	0	0	0	1	0	0	0	0	0	0
Surface	Surface sediment	3300004227	Freshwater sediment methanotrophic microbial communities from Lake Washington under simulated oxygen tension	Freshwater sediment methanotrophic microbial communities from Lake Washington under simulated oxygen tension - Sediment Metagenome 116_HOW13	1056244	Freshwater Sediment	80813334	174373	0	0	0	0	1	0	0	0	0	0
Surface	Surface sediment	3300004232	Freshwater sediment methanotrophic microbial communities from Lake Washington under simulated oxygen tension	Freshwater sediment methanotrophic microbial communities from Lake Washington under simulated oxygen tension - Sediment Metagenome 88_LOW11	1056190	Freshwater Sediment	110748290	235801	0	0	0	0	1	0	0	0	0	0
Surface	Surface sediment	3300004234	Freshwater sediment methanotrophic microbial communities from Lake Washington under simulated oxygen tension	Freshwater sediment methanotrophic microbial communities from Lake Washington under simulated oxygen tension - Sediment Metagenome 91_HOW11	1056193	Freshwater Sediment	100058322	221571	0	0	0	0	1	0	0	0	0	0
Surface	Surface sediment	3300004237	Freshwater sediment methanotrophic microbial communities from Lake Washington under simulated oxygen tension	Freshwater sediment methanotrophic microbial communities from Lake Washington under simulated oxygen tension - Sediment Metagenome 115_HOW13	1056241	Freshwater Sediment	122893003	243510	0	0	0	0	1	0	0	0	0	0
Surface	Surface sediment	3300004255	Freshwater sediment methanotrophic microbial communities from Lake Washington under simulated oxygen tension	Freshwater sediment methanotrophic microbial communities from Lake Washington under simulated oxygen tension - Sediment Metagenome 103_HOW12	1056217	Freshwater Sediment	100493893	214711	0	0	0	0	1	0	0	0	0	0
Surface	Surface sediment	3300004778	Wetland sediment microbial communities from St. Louis River estuary, Michigan under dissolved organic matter induced mercury methylation	Wetland sediment microbial communities from St. Louis River estuary, USA, under dissolved organic matter induced mercury methylation - T4Bare3Fresh	1054824	Wetland sediment	1664908361	4627704	1	1	0	6	0	0	0	0	0	0
Surface	Surface sediment	3300004779	Wetland sediment microbial communities from St. Louis River estuary, Michigan under dissolved organic matter induced mercury methylation	Wetland sediment microbial communities from St. Louis River estuary, USA, under dissolved organic matter induced mercury methylation - T0Bare3Fresh	1054815	Wetland sediment	1397414514	4037768	0	0	0	5	0	0	0	0	0	0
Surface	Surface sediment	3300004781	Wetland sediment microbial communities from St. Louis River estuary, Michigan under dissolved organic matter induced mercury methylation	Wetland sediment microbial communities from St. Louis River estuary, USA, under dissolved organic matter induced mercury methylation - T0Bare2Fresh	1054812	Wetland sediment	847854160	2733870	0	0	0	3	0	0	0	0	0	0
Surface	Surface sediment	3300004782	Wetland sediment microbial communities from St. Louis River estuary, Michigan under dissolved organic matter induced mercury methylation	Wetland sediment microbial communities from St. Louis River estuary, USA, under dissolved organic matter induced mercury methylation - T4Bare2Fresh	1054821	Wetland sediment	1686840465	4855442	0	0	0	7	0	0	0	0	0	0
Surface	Surface sediment	3300004808	Wetland sediment microbial communities from St. Louis River estuary, Michigan under dissolved organic matter induced mercury methylation	Wetland sediment microbial communities from St. Louis River estuary, USA, under dissolved organic matter induced mercury methylation - T4Bare1Fresh	1054818	Wetland sediment	1293128678	3928941	1	0	0	5	0	1	0	0	0	0
Surface	Surface sediment	3300005588	Marine sediment microbial communities from the Atlantic coast under amendment with organic carbon and nitrate	Marine sediment microbial communities from the Atlantic coast under amendment with organic carbon and nitrate - tdDd47.1	1063923	Marine sediment	1795291386	4347824	21	4	1	25	0	2	0	1	1	14
Surface	Surface sediment	3300005589	Marine sediment microbial communities from the Atlantic coast under amendment with organic carbon and nitrate	Marine sediment microbial communities from the Atlantic coast under amendment with organic carbon and nitrate - tdDd47.2	1063924	Marine sediment	1928875857	4695767	21	4	3	28	0	2	0	1	2	12
Surface	Surface sediment	3300005590	Marine sediment microbial communities from the Atlantic coast under amendment with organic carbon and nitrate	Marine sediment microbial communities from the Atlantic coast under amendment with organic carbon and nitrate - tdAd47.2	1063922	Marine sediment	2176752473	5899893	0	0	1	6	0	0	0	0	0	7
Surface	Surface sediment	3300005600	Marine sediment microbial communities from the Atlantic coast under amendment with organic carbon and nitrate	Marine sediment microbial communities from the Atlantic coast under amendment with organic carbon and nitrate - tdAd47.1	1063921	Marine sediment	1822753805	4906248	0	0	0	5	0	0	0	0	0	5
Surface	Surface sediment	3300005601	Marine sediment microbial communities from the Atlantic coast under amendment with organic carbon and nitrate	Marine sediment microbial communities from the Atlantic coast under amendment with organic carbon and nitrate - tdAd00.1	1063917	Marine sediment	1532583626	4745787	1	0	0	3	0	1	0	1	0	8
Surface	Surface sediment	3300005609	Marine sediment microbial communities from the Atlantic coast under amendment with organic carbon and nitrate	Marine sediment microbial communities from the Atlantic coast under amendment with organic carbon and nitrate - tdDd00.1	1063919	Marine sediment	1478705300	4216414	15	0	0	5	0	7	0	2	2	6
Surface	Surface sediment	3300005612	Marine sediment microbial communities from the Atlantic coast under amendment with organic carbon and nitrate	Marine sediment microbial communities from the Atlantic coast under amendment with organic carbon and nitrate - tdAd00.2	1063918	Marine sediment	1882953805	5839185	0	0	1	5	0	0	0	0	0	5
Surface	Surface sediment	3300005920	Marine sediment microbial communities from the Atlantic coast under amendment with organic carbon and nitrate	Marine sediment microbial communities from the Atlantic coast under amendment with organic carbon and nitrate - tdDd00.2	1063920	Marine sediment	1558638933	4549384	10	0	0	3	0	7	0	1	3	3
Surface	Surface sediment	3300006041	Freshwater and sediment microbial communities from various areas in North America, analyzing microbe dynamics in response to fracking	Freshwater sediment microbial communities in response to fracking from Pennsylvania, USA - Straight Creek_MetaG_SC_2014	1070017	watersheds	3109318550	11490554	0	0	0	2	0	0	0	0	0	0
Surface	Surface sediment	3300006047	Freshwater and sediment microbial communities from various areas in North America, analyzing microbe dynamics in response to fracking	Freshwater sediment microbial communities in response to fracking from Pennsylvania, USA - Straight Creek_MetaG_SC_2013	1070018	watersheds	3852207051	13735531	0	0	0	2	0	0	0	0	0	0
Surface	Surface sediment	3300006050	Freshwater and sediment microbial communities from various areas in North America, analyzing microbe dynamics in response to fracking	Freshwater sediment microbial communities from Pennsylvania, USA - Little Laurel Run_MetaG_LLR_2014	1070022	watersheds	3710796042	12639497	0	0	0	2	0	0	0	0	0	0
Surface	Surface sediment	3300006052	Freshwater and sediment microbial communities from various areas in North America, analyzing microbe dynamics in response to fracking	Freshwater sediment microbial communities from North America - Little Laurel Run_MetaG_LLR_2013	1070023	watersheds	4039296061	13036682	0	2	0	11	0	0	0	0	0	0
Surface	Surface sediment	3300006057	Freshwater and sediment microbial communities from various areas in North America, analyzing microbe dynamics in response to fracking	Freshwater sediment microbial communities in response to fracking from Pennsylvania, USA - Straight Creek_MetaG_SC_2012	1070020	watersheds	4175771866	14579997	0	0	0	2	0	0	0	0	0	0
Surface	Surface sediment	3300006059	Freshwater and sediment microbial communities from various areas in North America, analyzing microbe dynamics in response to fracking	Freshwater sediment microbial communities in response to fracking from Pennsylvania, USA - Alex Branch Run_MetaG_ABR_2012	1070007	watersheds	4683963376	14770531	0	2	0	7	1	0	0	0	0	0
Surface	Surface sediment	3300006086	Freshwater and sediment microbial communities from various areas in North America, analyzing microbe dynamics in response to fracking	Freshwater sediment microbial communities in response to fracking from Pennsylvania, USA - Cold Stream Run_MetaG_CSR_2013	1070009	watersheds	3528750680	11369289	1	1	0	2	0	0	0	0	0	0
Surface	Surface sediment	3300006102	Freshwater and sediment microbial communities from various areas in North America, analyzing microbe dynamics in response to fracking	Freshwater sediment microbial communities in response to fracking from Pennsylvania, USA - Alex Branch Run_MetaG_ABR_2013	1070005	watersheds	3465202993	11702743	0	0	0	2	0	0	0	0	0	0
Surface	Surface sediment	3300006162	Freshwater and sediment microbial communities from various areas in North America, analyzing microbe dynamics in response to fracking	Freshwater sediment microbial communities from Pennsylvania, USA - Little Laurel Run_MetaG_LLR_2012	1070024	watersheds	4360069206	12864958	0	4	0	18	2	0	0	0	0	0
Surface	Surface sediment	3300006172	Freshwater and sediment microbial communities from various areas in North America, analyzing microbe dynamics in response to fracking	Freshwater sediment microbial communities in response to fracking from Pennsylvania, USA - Cold Stream Run_MetaG_CSR_2014	1070008	watersheds	3103928674	10740663	0	0	0	1	0	0	0	0	0	0
Surface	Surface sediment	3300006174	Freshwater and sediment microbial communities from various areas in North America, analyzing microbe dynamics in response to fracking	Freshwater sediment microbial communities in response to fracking from Pennsylvania, USA - Alex Branch Run_MetaG_ABR_2014	1070004	watersheds	3548399661	12205842	1	0	0	4	1	0	0	0	0	0
Surface	Surface sediment	3300006354	Freshwater and sediment microbial communities from various areas in North America, analyzing microbe dynamics in response to fracking	Freshwater sediment microbial communities in response to fracking from Pennsylvania, USA - Cold Stream Run_MetaG_CSR_2012	1070011	watersheds	3448708533	11003815	0	0	0	6	0	0	0	0	0	1
Surface	Surface sediment	3300009009	Freshwater sediment microbial communities from Cottonwood Lakes Research site near Jamestown, North Dakota, USA	Freshwater sediment microbial communities from Prairie Pothole Lake near Jamestown, North Dakota, USA - PPLs Lake P8 Core (1) Depth 1-3cm September2015	1092946	Freshwater sediment	1389318173	2929380	1	1	1	24	0	0	0	0	0	9
Surface	Surface sediment	3300009037	Freshwater sediment microbial communities from Cottonwood Lakes Research site near Jamestown, North Dakota, USA	Freshwater sediment microbial communities from Prairie Pothole Lake near Jamestown, North Dakota, USA - PPLs Lake P8 Core (3) Depth 1-3cm March2015	1092934	Freshwater sediment	1217764970	2514588	1	1	2	17	0	0	0	0	0	12
Surface	Surface sediment	3300009039	Bacterial and archaeal communities from various locations to study Microbial Dark Matter (Phase II)	Lake sediment microbial communities from Lake Baikal, Russia to study Microbial Dark Matter (Phase II) - Lake Baikal sediment 0-5 cm	1094729	Lake sediment	726041767	1453136	2	4	3	27	3	0	0	4	0	9
Surface	Surface sediment	3300009053	Freshwater sediment microbial communities from Cottonwood Lakes Research site near Jamestown, North Dakota, USA	Freshwater sediment microbial communities from Prairie Pothole Lake near Jamestown, North Dakota, USA - PPLs Lake P8 Core (3) Depth 19-21cm March2015	1092936	Freshwater sediment	1149032221	2211193	1	2	5	14	0	0	0	1	0	3
Surface	Surface sediment	3300009075	Freshwater sediment microbial communities from Cottonwood Lakes Research site near Jamestown, North Dakota, USA	Freshwater sediment microbial communities from Prairie Pothole Lake near Jamestown, North Dakota, USA - PPLs Lake P7 Core (1) Depth 1-3cm March2015	1092931	Freshwater sediment	1430594713	2772186	1	2	0	23	1	0	0	0	0	7
Surface	Surface sediment	3300009078	Freshwater sediment microbial communities from Cottonwood Lakes Research site near Jamestown, North Dakota, USA	Freshwater sediment microbial communities from Prairie Pothole Lake near Jamestown, North Dakota, USA - PPLs Lake P8 Core (1) Depth 10-12cm September2015	1092947	Freshwater sediment	1872132869	3550220	8	8	7	42	4	0	0	1	0	18
Surface	Surface sediment	3300009081	Freshwater sediment microbial communities from Cottonwood Lakes Research site near Jamestown, North Dakota, USA	Freshwater sediment microbial communities from Prairie Pothole Lake near Jamestown, North Dakota, USA - PPLs Lake P7 Core (1) Depth 19-21cm May2015	1092939	Freshwater sediment	1049920163	2257102	0	1	1	12	0	0	0	0	0	4
Surface	Surface sediment	3300009082	Freshwater sediment microbial communities from Cottonwood Lakes Research site near Jamestown, North Dakota, USA	Freshwater sediment microbial communities from Prairie Pothole Lake near Jamestown, North Dakota, USA - PPLs Lake P8 Core (1) Depth 1-3cm May2015	1092940	Freshwater sediment	1463114317	2955145	6	4	2	26	0	0	0	1	0	11
Surface	Surface sediment	3300009085	Freshwater sediment microbial communities from Cottonwood Lakes Research site near Jamestown, North Dakota, USA	Freshwater sediment microbial communities from Prairie Pothole Lake near Jamestown, North Dakota, USA - PPLs Lake P7 Core (6) Depth 10-12cm September2015	1092944	Freshwater sediment	1277825114	2634056	7	1	4	19	2	0	0	0	0	5
Surface	Surface sediment	3300009087	Freshwater sediment microbial communities from Cottonwood Lakes Research site near Jamestown, North Dakota, USA	Freshwater sediment microbial communities from Prairie Pothole Lake near Jamestown, North Dakota, USA - PPLs Lake P8 Core (1) Depth 19-21cm September2015	1092948	Freshwater sediment	1790728958	3432535	3	4	4	39	1	0	0	1	1	14
Surface	Surface sediment	3300009146	Freshwater sediment microbial communities from Cottonwood Lakes Research site near Jamestown, North Dakota, USA	Freshwater sediment microbial communities from Prairie Pothole Lake near Jamestown, North Dakota, USA - PPLs Lake P7 Core (1) Depth 10-12cm March2015	1092932	Freshwater sediment	1052360737	2154529	2	0	1	14	1	0	0	0	0	1
Surface	Surface sediment	3300009153	Freshwater sediment microbial communities from Cottonwood Lakes Research site near Jamestown, North Dakota, USA	Freshwater sediment microbial communities from Prairie Pothole Lake near Jamestown, North Dakota, USA - PPLs Lake P8 Core (3) Depth 10-12cm March2015	1092935	Freshwater sediment	1297685440	2550325	3	5	2	25	3	0	0	1	0	14
Surface	Surface sediment	3300009157	Freshwater sediment microbial communities from Cottonwood Lakes Research site near Jamestown, North Dakota, USA	Freshwater sediment microbial communities from Prairie Pothole Lake near Jamestown, North Dakota, USA - PPLs Lake P7 Core (1) Depth 19-21cm March2015	1092933	Freshwater sediment	1312037992	2600320	1	1	1	14	1	0	0	0	0	2
Surface	Surface sediment	3300009165	Freshwater sediment microbial communities from Cottonwood Lakes Research site near Jamestown, North Dakota, USA	Freshwater sediment microbial communities from Prairie Pothole Lake near Jamestown, North Dakota, USA - PPLs Lake P7 Core (6) Depth 1-3cm September2015	1092943	Freshwater sediment	1195812835	2567332	1	1	1	11	2	0	0	0	0	4
Surface	Surface sediment	3300009166	Freshwater sediment microbial communities from Cottonwood Lakes Research site near Jamestown, North Dakota, USA	Freshwater sediment microbial communities from Prairie Pothole Lake near Jamestown, North Dakota, USA - PPLs Lake P8 Core (1) Depth 10-12cm May2015	1092941	Freshwater sediment	1445217821	2844859	5	7	3	30	1	0	0	1	0	16
Surface	Surface sediment	3300009168	Freshwater sediment microbial communities from Cottonwood Lakes Research site near Jamestown, North Dakota, USA	Freshwater sediment microbial communities from Prairie Pothole Lake near Jamestown, North Dakota, USA - PPLs Lake P7 Core (6) Depth 19-21cm September2015	1092945	Freshwater sediment	1362198189	2705134	6	1	3	27	1	0	0	0	3	1
Surface	Surface sediment	3300009169	Freshwater sediment microbial communities from Cottonwood Lakes Research site near Jamestown, North Dakota, USA	Freshwater sediment microbial communities from Prairie Pothole Lake near Jamestown, North Dakota, USA - PPLs Lake P7 Core (1) Depth 10-12cm May2015	1092938	Freshwater sediment	1246113770	2563991	3	2	2	17	0	0	0	0	0	6
Surface	Surface sediment	3300009170	Freshwater sediment microbial communities from Cottonwood Lakes Research site near Jamestown, North Dakota, USA	Freshwater sediment microbial communities from Prairie Pothole Lake near Jamestown, North Dakota, USA - PPLs Lake P7 Core (1) Depth 1-3cm May2015	1092937	Freshwater sediment	1079711854	2183774	2	0	0	13	0	0	0	0	0	5
Surface	Surface sediment	3300009171	Freshwater sediment microbial communities from Cottonwood Lakes Research site near Jamestown, North Dakota, USA	Freshwater sediment microbial communities from Prairie Pothole Lake near Jamestown, North Dakota, USA - PPLs Lake P8 Core (1) Depth 19-21cm May2015	1092942	Freshwater sediment	927082253	1817563	4	3	5	22	0	0	0	1	0	3
Surface	Surface sediment	3300009504	Bacterial and archaeal communities from various locations to study Microbial Dark Matter (Phase II)	Lake sediment microbial communities from Walker lake, Nevada to study Microbial Dark Matter (Phase II) - Walker Lake 11/02/13 Deep Sediment	1097993	Sediment	1039776555	1930143	6	7	0	12	0	0	0	0	1	10
Surface	Surface sediment	3300010324	Bacterial and archaeal communities from various locations to study Microbial Dark Matter (Phase II)	Lake sediment bacterial and archeal communities from Gulf of Boni, Indonesia to study Microbial Dark Matter (Phase II) - ?I18A1 metaG	1107613	Lake sediment	904191672	1868665	3	6	2	47	3	1	0	0	3	10
Surface	Surface sediment	3300010328	Bacterial and archaeal communities from various locations to study Microbial Dark Matter (Phase II)	Lake sediment bacterial and archeal communities from Gulf of Boni, Indonesia to study Microbial Dark Matter (Phase II) - ?I19B2 metaG	1107614	Lake sediment	941894036	1992267	3	7	1	31	0	0	0	1	2	6
Surface	Surface sediment	3300012264	Bacterial and archaeal communities from various locations to study Microbial Dark Matter (Phase II)	Freshwater sediment bacterial and archeal communities from Indian Creek, Illinois, USA to study Microbial Dark Matter (Phase II) - Sed-PBS metaG	1112878	Freshwater sediment	84582186	184395	7	0	0	0	0	1	0	0	1	0
Surface	Surface water	3300000077	Wetland microbial communities from Twitchell Island in the Sacramento Delta	Wetland microbial communities from Twitchell Island in the Sacramento Delta, sample from surface sediment Feb2011 Site B1 Bulk (Wetland Surface Sediment Feb2011 Site B1 Bulk Feb 2012)	404763	Wetland	79467785	197107	1	0	0	2	0	0	0	0	0	0
Surface	Surface water	3300000090	Wetland microbial communities from Twitchell Island in the Sacramento Delta	Wetland microbial communities from Twitchell Island in the Sacramento Delta, sample from surface sediment Feb2011 Site B1 Cattail (Wetland Surface Sediment Feb2011 Site B1 Cattail, Sep 2011 assem)	404764	Wetland	291270262	747850	2	0	0	11	1	0	0	0	1	1
Surface	Surface water	3300000091	Wetland microbial communities from Twitchell Island in the Sacramento Delta	Wetland microbial communities from Twitchell Island in the Sacramento Delta, sample from surface sediment Feb2011 Site L1 Cattail (Wetland Surface Sediment Feb2011 Site L1 Cattail, Sep 2011 assem)	404767	Wetland	296519018	679298	7	0	1	11	1	1	0	0	0	0
Surface	Surface water	3300000100	Wetland microbial communities from Twitchell Island in the Sacramento Delta	Wetland microbial communities from Twitchell Island in the Sacramento Delta, sample from surface Sediment Feb2011 Site B2 Cattail (Wetland Surface Sediment Feb2011 Site B2 Cattail, Oct 2011 assem)	404765	Wetland	90589564	284067	0	0	0	1	0	0	0	0	0	1
Surface	Surface water	3300000108	Wetland microbial communities from Twitchell Island in the Sacramento Delta	Wetland microbial communities from Twitchell Island in the Sacramento Delta, sample from surface sediment Feb2011 Site A1 Bulk (Wetland Surface Sediment Feb2011 Site A1 Bulk, 2011 Sep Assem)	404760	Wetland	208340005	570282	2	2	2	4	0	0	0	0	0	3
Surface	Surface water	3300000310	Wetland microbial communities from Twitchell Island in the Sacramento Delta	Wetland microbial communities from Twitchell Island in the Sacramento Delta, sample from surface sediment Feb2011 Site A1 Bulk (Wetland Surface Sediment Feb2011 Site A1 Bulk, Assem Ctgs IIYG 2012 March Assem)	404760	Wetland	120209763	331296	1	0	0	1	0	0	0	0	0	1
Surface	Surface water	3300000311	Wetland microbial communities from Twitchell Island in the Sacramento Delta	Wetland microbial communities from Twitchell Island in the Sacramento Delta, sample from surface sediment Feb2011 Site A1 Bulk (Wetland Surface Sediment Feb2011 Site A1 Bulk, Asm Ctgs IBYY,IIYG 2012 Mar Assem)	404760	Wetland	243213055	583100	1	3	0	6	0	0	0	0	0	3
Surface	Surface water	3300000313	Wetland microbial communities from Twitchell Island in the Sacramento Delta	Wetland microbial communities from Twitchell Island in the Sacramento Delta, sample from surface sediment Feb2011 Site B1 Cattail (Wetland Surface Sediment Feb2011 Site B1 Cattail, Assem Ctgs Sep 2011 assem)	404764	Wetland	291270262	747866	2	0	0	11	1	0	0	0	1	1
Surface	Surface water	3300000316	Wetland microbial communities from Twitchell Island in the Sacramento Delta	Wetland microbial communities from Twitchell Island in the Sacramento Delta, sample from surface Sediment Feb2011 Site B2 Cattail (Wetland Surface Sediment Feb2011 Site B2 Cattail, Assem Ctgs Oct 2011 assem)	404765	Wetland	90589564	284068	0	0	0	1	0	0	0	0	0	1
Surface	Surface water	3300000470	Salt marsh microbial communities from Little Sippewissett, Woods Hole, MA that are anoxygenic and photosynthetic	Microbial Communities from Little Sippewissett Salt Marsh, Woods Hole, MA that are anoxygenic and photosynthetic, Photosynthetic Consortia grown using light of 590nm sample 1 (Marine_590nm_sample1)	0	Salt Marsh	55293564	91037	3	0	0	5	0	0	0	0	0	0
Surface	Surface water	3300000496	Lentic microbial communities from Lake Waban, Wellesley MA, that are anoxygenic and photosynthetic	Lentic microbial communities from Wellesley MA, that are anoxygenic and photosynthetic, sample Photosynthetic Consortia 720nm	0	Lentic	32285121	59770	0	0	0	1	0	0	0	0	0	0
Surface	Surface water	3300000497	Lentic microbial communities from Lake Waban, Wellesley MA, that are anoxygenic and photosynthetic	Lentic microbial communities from Lake Waban, Wellesley MA, that are anoxygenic and photosynthetic, photosynthetic consortia incandescent light (FW_incandescent_CN)	0	Lentic	39148893	76567	2	0	0	2	1	0	0	0	1	0
Surface	Surface water	3300000499	Salt marsh microbial communities from Little Sippewissett, Woods Hole, MA that are anoxygenic and photosynthetic	Microbial Communities from Little Sippewissett Salt Marsh, Woods Hole, MA that are anoxygenic and photosynthetic, Marine photosynthetic community that grows at 940nm with malate (Marine_940nm_malate)	0	Salt Marsh	55916564	117246	1	0	0	2	0	0	0	0	1	0
Surface	Surface water	3300000500	Salt marsh microbial communities from Little Sippewissett, Woods Hole, MA that are anoxygenic and photosynthetic	Microbial Communities from Little Sippewissett Salt Marsh, Woods Hole, MA that are anoxygenic and photosynthetic, sample photosynthetic consortia 740nm (Marine_740nm)	0	Salt Marsh	70281472	142537	0	0	0	2	0	0	0	0	0	0
Surface	Surface water	3300000502	Salt marsh microbial communities from Little Sippewissett, Woods Hole, MA that are anoxygenic and photosynthetic	Microbial Communities from Little Sippewissett Salt Marsh, Woods Hole, MA that are anoxygenic and photosynthetic, Photosynthetic Consortia grown using light of 590nm sample 2 (Marine_590nm_sample2)	0	Salt Marsh	77135858	146661	1	0	0	3	0	1	0	0	0	0
Surface	Surface water	3300000503	Salt marsh microbial communities from Little Sippewissett, Woods Hole, MA that are anoxygenic and photosynthetic	Microbial Communities from Little Sippewissett Salt Marsh, Woods Hole, MA that are anoxygenic and photosynthetic, Photosynthetic Consortia grown using light of 750nm (Marine_750nm)	0	Salt Marsh	81212271	161897	1	0	0	6	0	0	0	0	1	0
Surface	Surface water	3300000504	Salt marsh microbial communities from Little Sippewissett, Woods Hole, MA that are anoxygenic and photosynthetic	Microbial Communities from Little Sippewissett Salt Marsh, Woods Hole, MA that are anoxygenic and photosynthetic, Marine photosynthetic community that grows at 940nm (Marine_940nm_cellulose)	0	Salt Marsh	84361702	163520	7	0	1	6	0	1	0	0	4	0
Surface	Surface water	3300000511	Environmental microbial communities from Fremont, CA and La Paraguera, Puerto Rico	Marine sediment microbial community from Fremont, CA, USA - Pond A23 Sediment 1 (Pond A23 Sediment 1 Fremont, CA, Nov 2012 Assem)	1000613	Enviromental	53433178	144539	0	0	0	1	0	0	0	0	1	0
Surface	Surface water	3300000515	Environmental microbial communities from Fremont, CA and La Paraguera, Puerto Rico	Marine sediment microbial community from Union City, CA, USA - Pond 1C Sediment 1 (Pond 1C Sediment 1 Union City, CA, Nov 2012 Assem)	1000628	Enviromental	39594039	99019	0	0	0	3	0	0	0	0	0	1
Surface	Surface water	3300000555	Wetland microbial communities from Twitchell Island in the Sacramento Delta	Wetland microbial communities from Twitchell Island in the Sacramento Delta, sample from surface sediment Feb2011 Site A1 Bulk (Wetland Surface Sediment Feb2011 Site A1 Bulk-1% Merged Rds,0.27kb Insert)	404760	Wetland	0	0	2	3	1	8	0	0	0	0	0	6
Surface	Surface water	3300000840	Wetland microbial communities from Twitchell Island in the Sacramento Delta	Wetland microbial communities from Twitchell Island in the Sacramento Delta, sample from surface sediment Feb2011 Site A1 Bulk (Wetland Surface Sediment Feb2011 Site A1 Bulk, Ctgs/UnRds IIYG 2012 March Assem)	404760	Wetland	120209763	331295	1	0	0	1	0	0	0	0	0	1
Surface	Surface water	3300000854	Wetland microbial communities from Twitchell Island in the Sacramento Delta	Wetland microbial communities from Twitchell Island in the Sacramento Delta, sample from surface sediment Feb2011 Site B2 Tule (Wetland Surface Sediment Feb2011 Site B2 Tule, Ctgs/UnReads Oct 2011 assem)	404766	Wetland	105539119	321832	0	0	0	2	0	0	0	0	0	0
Surface	Surface water	3300000892	Environmental microbial communities from Fremont, CA and La Paraguera, Puerto Rico	Marine sediment microbial community from Union City, CA, USA - Pond 2C Sediment 2 (Pond 2C Sediment 2 Union City, CA, ASSEMBLY_DATE=20130115)	1000622	Enviromental	67889334	182976	0	0	0	0	0	0	0	0	0	1
Surface	Surface water	3300000894	Wetland microbial communities from Twitchell Island in the Sacramento Delta	Wetland microbial communities from Twitchell Island in the Sacramento Delta, sample from surface sediment Feb2011 Site L1 Bulk (Wetland Surface Sediment Feb2011 Site L1 Bulk, Ctgs/UnReads Jan 2012 assem)	404694	Wetland	70007605	199148	0	0	0	3	0	0	0	0	0	0
Surface	Surface water	3300000895	Wetland microbial communities from Twitchell Island in the Sacramento Delta	Wetland microbial communities from Twitchell Island in the Sacramento Delta, sample from surface sediment Feb2011 Site A1 Bulk (Wetland Surface Sediment Feb2011 Site A1 Bulk, Ctgs/Rds IBYY,IIYG 2012 Mar Assem)	404760	Wetland	243213055	583095	1	3	0	6	0	0	0	0	0	3
Surface	Surface water	3300000917	Wetland microbial communities from Twitchell Island in the Sacramento Delta	Wetland microbial communities from Twitchell Island in the Sacramento Delta, sample from surface sediment Feb2011 Site A2 Cattail (Wetland Surface Sediment Feb2011 Site A2 Cattail, Ctgs/UnRds Jan 2012 Assem)	404761	Wetland	146925476	408994	0	0	0	0	0	0	0	0	0	1
Surface	Surface water	3300000954	Environmental microbial communities from Fremont, CA and La Paraguera, Puerto Rico	Marine sediment microbial community from Cabo Rojo, Puerto Rico - PR CR 10% Liquid 1 (PR CR 10% Sediment 1 Cabo Rojo, PR, ASSEMBLY_DATE=20130115)	1008698	Enviromental	170874585	429939	0	1	1	4	1	0	0	0	1	1
Surface	Surface water	3300001136	Environmental microbial communities from Fremont, CA and La Paraguera, Puerto Rico	Marine sediment microbial community from Fremont, CA, USA - Pond A23 Sediment 2 (Pond A23 Sediment 2 Fremont, CA, ASSEMBLY_DATE=20130221)	1000616	Enviromental	176553391	395794	3	0	2	6	3	1	0	1	0	3
Surface	Surface water	3300001279	Wetland microbial communities from Twitchell Island in the Sacramento Delta	Wetland sediment microbial communities from Twitchell Island in the Sacramento Delta, sample from surface sediment Aug2011 Site B2 Bulk (Wetland Surface Sediment Aug2011 Site B2 Bulk Metagenome, ASSEMBLY_DATE=20130408)	1015567	Wetland	217817654	615872	0	0	1	3	0	0	0	0	0	2
Surface	Surface water	3300001281	Wetland microbial communities from Twitchell Island in the Sacramento Delta	Wetland microbial communities from Twitchell Island in the Sacramento Delta, sample from surface sediment Aug2011 Site A1 Bulk (Wetland Surface Sediment Aug2011 Site A1 Bulk Metagenome, ASSEMBLY_DATE=20130408)	1015561	Wetland	173204638	479751	1	0	0	3	0	0	0	0	0	0
Surface	Surface water	3300002184	Freshwater and sediment microbial communities from a dead zone in Lake Erie, USA	Freshwater and sediment microbial communities from Lake Erie, USA (Lake Onega ice Metagenome, ASSEMBLY_DATE=20140108)	1026900	Freshwater and sediment	743990132	1652188	0	0	0	2	1	0	0	0	0	0
Surface	Surface water	3300003218	Bog forest soil microbial communities from Calvert Island, British Columbia, Canada	Bog forest soil microbial communities from Calvert Island, British Columbia, Canada - ECP12_OM1 (Bog Forest metaG ECP12OM1, ASSEMBLY_DATE=20140815)	1039635	Bog forest soil	323142018	683315	0	1	0	8	0	0	0	0	0	0
Surface	Surface water	3300003219	Bog forest soil microbial communities from Calvert Island, British Columbia, Canada	Bog forest soil microbial communities from Calvert Island, British Columbia, Canada - ECP12_OM3 (Bog Forest metaG ECP12OM3, ASSEMBLY_DATE=20140815)	1039641	Bog forest soil	433241668	951067	0	0	0	2	0	0	0	0	0	0
Surface	Surface water	3300003368	Bog forest soil microbial communities from Calvert Island, British Columbia, Canada	Bog forest soil microbial communities from Calvert Island, British Columbia, Canada - ECP12_OM2 (Bog forest soil microbial communities from Calvert Island, British Columbia, Canada - ECP12_OM2, ASSEMBLY_DATE=20140825)	1039638	Bog forest soil	391577947	868226	0	0	0	2	0	0	0	0	0	0
Surface	Surface water	3300003375	Lentic enriched actinobacterial communities from dystrophic bog Grosse Fuchskuhle, Brandenburg, Germany	Freshwater actinobacteria microbial communities from Trout Bog Lake, Wisconsin, USA - enrichment TB-E6 (Freshwater actinobacteria microbial communities from Trout Bog Lake, Wisconsin, USA - enrichment TB-E6 , ASSEMBLY_DATE=20140830)	1042271	Lentic	171682398	355449	1	0	0	3	0	0	0	0	0	0
Surface	Surface water	3300003432	Wetland microbial communities from Twitchell Island in the Sacramento Delta	Wetland sediment microbial communities from Twitchell Island in the Sacramento Delta, sample from surface sediment Aug2011 Site B2 Bulk (Wetland sediment microbial communities from Twitchell Island in the Sacramento Delta, sample from surface sediment Aug2011 Site B2 Bulk, ASSEMBLY_DATE=20140909)	1015567	Wetland	2212415794	5001746	21	4	6	46	0	0	0	0	0	8
Surface	Surface water	3300003492	Marine microbial communities from expanding oxygen minimum zones in the northeastern subarctic Pacific Ocean	Marine microbial communities from expanding oxygen minimum zones in the Saanich Inlet - SI037_S4LV_200m_DNA (Marine microbial communities from expanding oxygen minimum zones in the Saanich Inlet - SI037_S4LV_200m_DNA, ASSEMBLY_DATE=20140930)	1039701	Marine	190135563	377232	0	2	0	3	0	0	0	0	0	0
Surface	Surface water	3300003494	Marine microbial communities from expanding oxygen minimum zones in the northeastern subarctic Pacific Ocean	Marine microbial communities from expanding oxygen minimum zones in the Saanich Inlet - SI037_S3LV_150m_DNA (Marine microbial communities from expanding oxygen minimum zones in the Saanich Inlet - SI037_S3LV_150m_DNA, ASSEMBLY_DATE=20140926)	1039686	Marine	168081602	332811	0	0	0	1	0	0	0	0	0	0
Surface	Surface water	3300003496	Marine microbial communities from expanding oxygen minimum zones in the northeastern subarctic Pacific Ocean	Marine microbial communities from expanding oxygen minimum zones in the Saanich Inlet - SI037_S3LV_200m_DNA (Marine microbial communities from expanding oxygen minimum zones in the Saanich Inlet - SI037_S3LV_200m_DNA, ASSEMBLY_DATE=20140926)	1039689	Marine	268667281	527056	0	2	0	3	0	0	0	0	0	3
Surface	Surface water	3300003501	Marine microbial communities from expanding oxygen minimum zones in the northeastern subarctic Pacific Ocean	Marine microbial communities from expanding oxygen minimum zones in the Saanich Inlet - SI037_S4LV_130m_DNA (Marine microbial communities from expanding oxygen minimum zones in the Saanich Inlet - SI037_S4LV_130m_DNA, ASSEMBLY_DATE=20140930)	1039695	Marine	228431425	468019	0	0	0	1	0	0	0	0	0	0
Surface	Surface water	3300003541	Wetland microbial communities from Twitchell Island in the Sacramento Delta	Wetland sediment microbial communities from Twitchell Island in the Sacramento Delta, sample from surface sediment Aug2011 Site B2 Bulk (Wetland sediment microbial communities from Twitchell Island in the Sacramento Delta, sample from surface sediment Aug2011 Site B2 Bulk, ASSEMBLY_DATE=20141008)	1015567	Wetland	1842474917	3667351	19	5	8	46	0	0	0	0	0	9
Surface	Surface water	3300003581	Marine microbial communities from expanding oxygen minimum zones in the northeastern subarctic Pacific Ocean	Marine microbial communities from expanding oxygen minimum zones in the Saanich Inlet - SI073_LV_200m_DNA (Marine microbial communities from expanding oxygen minimum zones in the Saanich Inlet - SI073_LV_200m_DNA, ASSEMBLY_DATE=20141004)	1039737	Marine	112753245	222049	0	0	0	1	0	0	0	0	0	0
Surface	Surface water	3300003582	Marine microbial communities from expanding oxygen minimum zones in the northeastern subarctic Pacific Ocean	Marine microbial communities from expanding oxygen minimum zones in the Saanich Inlet - SI073_LV_10m_DNA (Marine microbial communities from expanding oxygen minimum zones in the Saanich Inlet - SI073_LV_10m_DNA, ASSEMBLY_DATE=20141005)	1039722	Marine	237008777	466355	0	0	1	4	0	0	0	0	0	3
Surface	Surface water	3300003585	Marine microbial communities from expanding oxygen minimum zones in the northeastern subarctic Pacific Ocean	Marine microbial communities from expanding oxygen minimum zones in the Saanich Inlet - SI072_LV_135m_DNA (Marine microbial communities from expanding oxygen minimum zones in the Saanich Inlet - SI072_LV_135m_DNA, ASSEMBLY_DATE=20141005)	1039713	Marine	175667182	373310	0	0	0	1	0	0	0	0	0	0
Surface	Surface water	3300003587	Marine microbial communities from expanding oxygen minimum zones in the northeastern subarctic Pacific Ocean	Marine microbial communities from expanding oxygen minimum zones in the Saanich Inlet - SI073_LV_150m_DNA (Marine microbial communities from expanding oxygen minimum zones in the Saanich Inlet - SI073_LV_150m_DNA, ASSEMBLY_DATE=20141004)	1039734	Marine	192377443	398777	0	0	0	1	0	0	0	0	0	0
Surface	Surface water	3300003590	Marine microbial communities from expanding oxygen minimum zones in the northeastern subarctic Pacific Ocean	Marine microbial communities from expanding oxygen minimum zones in the Saanich Inlet - SI072_LV_200m_DNA (Marine microbial communities from expanding oxygen minimum zones in the Saanich Inlet - SI072_LV_200m_DNA, ASSEMBLY_DATE=20141004)	1039719	Marine	96786956	188451	0	0	0	1	0	0	0	0	0	0
Surface	Surface water	3300003591	Marine microbial communities from expanding oxygen minimum zones in the northeastern subarctic Pacific Ocean	Marine microbial communities from expanding oxygen minimum zones in the Saanich Inlet - SI072_LV_150m_DNA (Marine microbial communities from expanding oxygen minimum zones in the Saanich Inlet - SI072_LV_150m_DNA, ASSEMBLY_DATE=20141005)	1039716	Marine	154464305	322861	0	0	0	1	0	0	0	0	0	0
Surface	Surface water	3300003593	Marine microbial communities from expanding oxygen minimum zones in the northeastern subarctic Pacific Ocean	Marine microbial communities from expanding oxygen minimum zones in the Saanich Inlet - SI074_LV_100m_DNA (Marine microbial communities from expanding oxygen minimum zones in the Saanich Inlet - SI074_LV_100m_DNA, ASSEMBLY_DATE=20141005)	1039743	Marine	126115718	236535	0	0	0	1	0	0	0	0	0	0
Surface	Surface water	3300003594	Marine microbial communities from expanding oxygen minimum zones in the northeastern subarctic Pacific Ocean	Marine microbial communities from expanding oxygen minimum zones in the Saanich Inlet - SI074_LV_10m_DNA (Marine microbial communities from expanding oxygen minimum zones in the Saanich Inlet - SI074_LV_10m_DNA, ASSEMBLY_DATE=20141005)	1039740	Marine	136192577	259712	0	0	0	1	0	0	0	0	0	0
Surface	Surface water	3300003595	Marine microbial communities from expanding oxygen minimum zones in the northeastern subarctic Pacific Ocean	Marine microbial communities from expanding oxygen minimum zones in the Saanich Inlet - SI074_LV_200m_DNA (Marine microbial communities from expanding oxygen minimum zones in the Saanich Inlet - SI074_LV_200m_DNA, ASSEMBLY_DATE=20141007)	1039755	Marine	199922479	405181	0	0	0	1	0	0	0	0	0	0
Surface	Surface water	3300003599	Marine microbial communities from expanding oxygen minimum zones in the northeastern subarctic Pacific Ocean	Marine microbial communities from expanding oxygen minimum zones in the Saanich Inlet - SI037_S3LV_10m_DNA (Marine microbial communities from expanding oxygen minimum zones in the Saanich Inlet - SI037_S3LV_10m_DNA, ASSEMBLY_DATE=20141005)	1040232	Marine	150353296	286010	0	0	0	2	0	0	0	0	0	0
Surface	Surface water	3300003600	Marine microbial communities from expanding oxygen minimum zones in the northeastern subarctic Pacific Ocean	Marine microbial communities from expanding oxygen minimum zones in the Saanich Inlet - SI037_S3LV_120m_DNA (Marine microbial communities from expanding oxygen minimum zones in the Saanich Inlet - SI037_S3LV_120m_DNA, ASSEMBLY_DATE=20141004)	1040238	Marine	173073952	342903	0	0	0	1	0	0	0	0	0	0
Surface	Surface water	3300003602	Marine microbial communities from expanding oxygen minimum zones in the northeastern subarctic Pacific Ocean	Marine microbial communities from expanding oxygen minimum zones in the Saanich Inlet - SI074_LV_150m_DNA (Marine microbial communities from expanding oxygen minimum zones in the Saanich Inlet - SI074_LV_150m_DNA, ASSEMBLY_DATE=20141005)	1039752	Marine	275529333	566278	0	0	0	1	0	0	0	0	0	0
Surface	Surface water	3300003605	Saline, thermophilic phototrophic and chemotrophic mat microbial communities from various locations in USA and Mexico	Freshwater microbial communities from Yellowstone National Park, Wyoming, USA - Fairy Falls C (FF_Mn_C) (Hypersaline microbial mat communities from Yellowstone National Park, Wyoming, USA - Fairy Falls C (FF_Mn_C) MetaG, ASSEMBLY_DATE=20141008)	1042247	Freshwater	114595371	204406	0	1	0	0	1	0	0	0	0	0
Surface	Surface water	3300003606	Saline, thermophilic phototrophic and chemotrophic mat microbial communities from various locations in USA and Mexico	Freshwater microbial communities from Yellowstone National Park, Wyoming, USA - Fairy Falls B (FF_Mn_B) MetaG (Hypersaline microbial mat communities from Yellowstone National Park, Wyoming, USA - Fairy Falls B (FF_Mn_B) MetaG, ASSEMBLY_DATE=20141007)	1042244	Freshwater	111431015	205178	0	1	0	0	0	0	0	0	0	1
Surface	Surface water	3300003615	Marine microbial communities from expanding oxygen minimum zones in the northeastern subarctic Pacific Ocean	Marine microbial communities from expanding oxygen minimum zones in the Saanich Inlet - SI037_S3LV_110m_DNA (Marine microbial communities from expanding oxygen minimum zones in the Saanich Inlet - SI037_S3LV_110m_DNA, ASSEMBLY_DATE=20141005)	1040235	Marine	125615048	236750	0	0	0	1	0	0	0	0	0	0
Surface	Surface water	3300003800	Freshwater microbial communities from Crystal Bog lake, Wisconsin, USA	Freshwater microbial communities from Crystal Bog, Wisconsin, USA - CBH15Jul08	1035384	Freshwater	38626700	93909	0	0	0	1	0	0	0	0	0	0
Surface	Surface water	3300003825	Freshwater microbial communities from Crystal Bog lake, Wisconsin, USA	Freshwater microbial communities from Crystal Bog, Wisconsin, USA - MA10M	1035183	Freshwater	27720094	64554	1	0	1	1	1	0	0	0	0	0
Surface	Surface water	3300003826	Freshwater microbial communities from Crystal Bog lake, Wisconsin, USA	Freshwater microbial communities from Crystal Bog, Wisconsin, USA - CBH29Jul08	1035420	Freshwater	70970730	167468	0	0	0	2	0	0	0	0	0	0
Surface	Surface water	3300004097	Pelagic marine microbial communities from North Sea	Pelagic marine sediment microbial communities from the LTER site Helgoland, North Sea, for post-phytoplankton bloom and carbon turnover studies - OSD3 (Helgoland) metaG	1049158	Pelagic marine	5431569150	13267245	0	0	0	8	0	0	0	0	0	6
Surface	Surface water	3300004109	Marine microbial communities from expanding oxygen minimum zones in the northeastern subarctic Pacific Ocean	Marine microbial communities from expanding oxygen minimum zones in the Saanich Inlet - SI037_S2LV_150m_DNA	1039674	Marine	455819034	1091304	1	0	0	3	0	0	0	0	0	1
Surface	Surface water	3300004110	Marine microbial communities from expanding oxygen minimum zones in the northeastern subarctic Pacific Ocean	Marine microbial communities from expanding oxygen minimum zones in the Saanich Inlet - SI037_S2LV_100m_DNA	1039668	Marine	518040426	1309529	0	0	0	2	0	0	0	0	0	0
Surface	Surface water	3300004111	Marine microbial communities from expanding oxygen minimum zones in the northeastern subarctic Pacific Ocean	Marine microbial communities from expanding oxygen minimum zones in the Saanich Inlet - SI037_S2LV_200m_DNA	1039677	Marine	598605589	1355052	2	3	2	5	0	0	0	0	0	2
Surface	Surface water	3300004113	Pelagic marine microbial communities from North Sea	Pelagic marine sediment microbial communities from the LTER site Helgoland, North Sea, for post-phytoplankton bloom and carbon turnover studies - COGITO 998_met_12	1049125	Pelagic marine	2131370674	6051073	0	0	0	2	0	0	0	0	0	0
Surface	Surface water	3300004128	Freshwater lake microbial communities from the Great Lakes, USA, analyzing microbial food webs and carbon cycling	Freshwater lake microbial communities from Lake Huron, USA, analyzing microbial food webs and carbon cycling - Su13.BD.MM110.SN (version 2)	1035109	Freshwater lake	1074262896	2935136	0	0	0	4	0	0	0	0	0	0
Surface	Surface water	3300004151	Freshwater pond sediment microbial communities from the University of Edinburgh, under environmental carbon perturbations	Freshwater pond sediment microbial communities from the University of Edinburgh, under environmental carbon perturbations - High cellulose week 5	1056834	Freshwater	1532238902	4147399	15	1	0	20	4	0	0	1	4	0
Surface	Surface water	3300004154	Freshwater pond sediment microbial communities from the University of Edinburgh, under environmental carbon perturbations	Freshwater pond sediment microbial communities from the University of Edinburgh, under environmental carbon perturbations - High cellulose week 8	1056837	Freshwater	1541533040	4113641	13	1	0	18	3	0	0	0	1	2
Surface	Surface water	3300004155	Freshwater pond sediment microbial communities from the University of Edinburgh, under environmental carbon perturbations	Freshwater pond sediment microbial communities from the University of Edinburgh, under environmental carbon perturbations - Low cellulose week 11	1056828	Freshwater	1970872902	5841554	0	0	0	8	1	0	0	0	1	2
Surface	Surface water	3300004241	Freshwater pond sediment microbial communities from the University of Edinburgh, under environmental carbon perturbations	Freshwater pond sediment microbial communities from the University of Edinburgh, under environmental carbon perturbations - High cellulose week 11	1056840	Freshwater	1140158812	2983294	11	0	0	8	1	1	0	0	3	1
Surface	Surface water	3300004242	Freshwater pond sediment microbial communities from the University of Edinburgh, under environmental carbon perturbations	Freshwater pond sediment microbial communities from the University of Edinburgh, under environmental carbon perturbations - Medium cellulose week 11	1056831	Freshwater	1177813712	3296656	5	0	0	8	1	0	0	0	0	0
Surface	Surface water	3300004266	Natural and restored wetland microbial communities from the San Francisco Bay, California, USA, that impact long-term carbon sequestration	Wetland microbial communities from San Francisco Bay, California, USA, that impact long-term carbon sequestration - Joice_ThreeSqA_D1	1047962	Natural and restored wetlands	793250739	2443574	0	0	0	2	0	0	0	0	0	0
Surface	Surface water	3300004273	Marine microbial communities from expanding oxygen minimum zones in the northeastern subarctic Pacific Ocean	Marine microbial communities from expanding oxygen minimum zones in the Saanich Inlet - SI075_LV_DNA_135m	1057021	NA	418952076	955985	0	1	0	5	0	0	0	0	0	3
Surface	Surface water	3300004274	Marine microbial communities from expanding oxygen minimum zones in the northeastern subarctic Pacific Ocean	Marine microbial communities from expanding oxygen minimum zones in the Saanich Inlet - SI075_LV_DNA_120m	1057020	NA	422656347	998713	0	0	0	4	0	0	0	0	0	2
Surface	Surface water	3300004276	Marine microbial communities from expanding oxygen minimum zones in the northeastern subarctic Pacific Ocean	Marine microbial communities from expanding oxygen minimum zones in the Saanich Inlet - SI075_LV_DNA_165m	1057023	NA	684756279	1613373	0	0	0	4	0	0	0	0	0	0
Surface	Surface water	3300004277	Marine microbial communities from expanding oxygen minimum zones in the northeastern subarctic Pacific Ocean	Marine microbial communities from expanding oxygen minimum zones in the Saanich Inlet - SI075_LV_DNA_200m	1057024	NA	728946061	1734385	0	0	0	4	0	0	0	0	0	0
Surface	Surface water	3300004278	Marine microbial communities from expanding oxygen minimum zones in the northeastern subarctic Pacific Ocean	Marine microbial communities from expanding oxygen minimum zones in the Saanich Inlet - SI075_LV_DNA_150m	1057022	NA	666343162	1588008	0	0	0	2	0	0	0	0	0	1
Surface	Surface water	3300004280	Marine microbial communities from expanding oxygen minimum zones in the northeastern subarctic Pacific Ocean	Marine microbial communities from expanding oxygen minimum zones in the Saanich Inlet - SI075_LV_DNA_100m	1057019	NA	811760889	1930260	0	0	0	1	0	0	0	0	0	0
Surface	Surface water	3300004282	Freshwater pond sediment microbial communities from the University of Edinburgh, under environmental carbon perturbations	Freshwater pond sediment microbial communities from the University of Edinburgh, under environmental carbon perturbations - Initial sediment	1056825	Freshwater	4428151954	13483359	1	0	0	7	0	0	0	0	0	1
Surface	Surface water	3300004627	Marine microbial communities from expanding oxygen minimum zones in the northeastern subarctic Pacific Ocean	Marine microbial communities from expanding oxygen minimum zones in the Saanich Inlet - SI054_200m_RNA (Metagenome Metatranscriptome)	1057042	Marine	68210478	193720	0	0	0	0	0	0	0	0	0	1
Surface	Surface water	3300004636	Marine microbial communities from expanding oxygen minimum zones in the northeastern subarctic Pacific Ocean	Marine microbial communities from expanding oxygen minimum zones in the Saanich Inlet - SI048_150m_RNA (Metagenome Metatranscriptome)	1057035	Marine	71916986	199420	0	0	0	0	0	0	0	0	0	2
Surface	Surface water	3300004637	Marine microbial communities from expanding oxygen minimum zones in the northeastern subarctic Pacific Ocean	Marine microbial communities from expanding oxygen minimum zones in the Saanich Inlet - SI047_150m_RNA (Metagenome Metatranscriptome)	1057029	NA	70477248	202825	0	1	0	1	0	0	0	0	0	2
Surface	Surface water	3300004638	Marine microbial communities from expanding oxygen minimum zones in the northeastern subarctic Pacific Ocean	Marine microbial communities from expanding oxygen minimum zones in the Saanich Inlet - SI048_135m_RNA (Metagenome Metatranscriptome)	1057034	Marine	79800389	221200	0	0	0	0	0	0	0	0	0	2
Surface	Surface water	3300004639	Marine microbial communities from expanding oxygen minimum zones in the northeastern subarctic Pacific Ocean	Marine microbial communities from expanding oxygen minimum zones in the Saanich Inlet - SI048_120m_RNA (Metagenome Metatranscriptome)	1057033	NA	102233838	281844	0	0	0	1	0	0	0	0	0	2
Surface	Surface water	3300004640	Marine microbial communities from expanding oxygen minimum zones in the northeastern subarctic Pacific Ocean	Marine microbial communities from expanding oxygen minimum zones in the Saanich Inlet - SI047_135m_RNA (Metagenome Metatranscriptome)	1057028	NA	105642249	283196	0	2	0	1	0	0	0	0	0	2
Surface	Surface water	3300004641	Marine microbial communities from expanding oxygen minimum zones in the northeastern subarctic Pacific Ocean	Marine microbial communities from expanding oxygen minimum zones in the Saanich Inlet - SI048_200m_RNA (Metagenome Metatranscriptome)	1057036	NA	108229609	293705	0	1	0	0	0	0	0	0	0	2
Surface	Surface water	3300004693	Freshwater microbial communities from Crystal Bog lake, Wisconsin, USA	Freshwater microbial communities from Crystal Bog, Wisconsin, USA - MA7.5M	1035201	Freshwater	316843893	954940	1	0	1	1	1	0	0	0	0	0
Surface	Surface water	3300004771	Freshwater microbial communities from Crystal Bog lake, Wisconsin, USA	Freshwater microbial communities from Crystal Bog, Wisconsin, USA - MA2.5M	1035195	Freshwater	428770858	1061492	0	0	0	1	2	0	0	0	0	0
Surface	Surface water	3300004774	Freshwater microbial communities from Crystal Bog lake, Wisconsin, USA	Freshwater microbial communities from Crystal Bog, Wisconsin, USA - MA5M	1035186	Freshwater	589921865	1527304	2	0	0	6	0	0	0	0	0	1
Surface	Surface water	3300004775	Freshwater microbial communities from Crystal Bog lake, Wisconsin, USA	Freshwater microbial communities from Crystal Bog, Wisconsin, USA - MA17M	1035198	Freshwater	433056998	1183654	2	1	3	4	1	1	0	1	0	2
Surface	Surface water	3300004776	Freshwater microbial communities from Crystal Bog lake, Wisconsin, USA	Freshwater microbial communities from Crystal Bog, Wisconsin, USA - MA14M	1035204	Freshwater	494806746	1354523	2	2	3	5	1	1	0	1	0	2
Surface	Surface water	3300004802	Freshwater microbial communities from Crystal Bog lake, Wisconsin, USA	Freshwater microbial communities from Crystal Bog, Wisconsin, USA - MA2M	1035207	Freshwater	527995768	1302828	0	0	0	0	1	0	0	0	0	0
Surface	Surface water	3300004805	Freshwater microbial communities from Crystal Bog lake, Wisconsin, USA	Freshwater microbial communities from Crystal Bog, Wisconsin, USA - MA6M	1035180	Freshwater	653103223	1711191	3	0	0	6	0	0	0	0	0	0
Surface	Surface water	3300004806	Freshwater microbial communities from Crystal Bog lake, Wisconsin, USA	Freshwater microbial communities from Crystal Bog, Wisconsin, USA - CBH12Aug08	1035366	Freshwater	1066298528	2440822	1	0	0	8	1	0	0	0	0	0
Surface	Surface water	3300004968	Marine microbial communities from expanding oxygen minimum zones in the northeastern subarctic Pacific Ocean	Marine microbial communities from expanding oxygen minimum zones in the Saanich Inlet - SI054_150m_RNA (Metagenome Metatranscriptome)	1057041	NA	107841434	275901	0	1	1	1	0	0	0	0	0	1
Surface	Surface water	3300004974	Marine microbial communities from expanding oxygen minimum zones in the northeastern subarctic Pacific Ocean	Marine microbial communities from expanding oxygen minimum zones in the Saanich Inlet - SI047_200m_RNA (Metagenome Metatranscriptome)	1057030	NA	132177188	367807	0	3	1	1	0	0	0	0	0	5
Surface	Surface water	3300005398	Microbial and viral regulation of community carbon cycling across diverse low-oxygen zones	Marine microbial and viral communities from oxygen minimum zone, Eastern Pacific Ocean - ETNP201406SV201	1059920	Marine	545205242	1385375	0	0	0	1	0	0	0	0	0	1
Surface	Surface water	3300005399	Microbial and viral regulation of community carbon cycling across diverse low-oxygen zones	Marine microbial and viral communities from oxygen minimum zone, Eastern Pacific Ocean - ETNP2014F14-07SV275	1059922	Marine	703541016	1690396	0	0	0	1	0	0	0	0	0	1
Surface	Surface water	3300005400	Microbial and viral regulation of community carbon cycling across diverse low-oxygen zones	Marine microbial and viral communities from oxygen minimum zone, Eastern Pacific Ocean - ETNP2014F12-01SV261	1059929	Marine	809770026	1983234	0	0	0	1	0	0	0	0	0	0
Surface	Surface water	3300005401	Microbial and viral regulation of community carbon cycling across diverse low-oxygen zones	Marine microbial and viral communities from oxygen minimum zone, Eastern Pacific Ocean - ETNP201406SV203	1059919	Marine	791644827	2002745	0	0	0	1	0	0	0	0	0	0
Surface	Surface water	3300005408	Microbial and viral regulation of community carbon cycling across diverse low-oxygen zones	Marine microbial and viral communities from oxygen minimum zone, Eastern Pacific Ocean - ETNP201310SV72	1059910	Marine	486042363	1226428	0	0	0	2	0	0	0	0	1	0
Surface	Surface water	3300005422	Microbial and viral regulation of community carbon cycling across diverse low-oxygen zones	Marine microbial and viral communities from oxygen minimum zone, Eastern Pacific Ocean - ETNP201306SV43	1059891	Marine	584363615	1469786	0	0	0	6	0	0	0	0	1	3
Surface	Surface water	3300005423	Microbial and viral regulation of community carbon cycling across diverse low-oxygen zones	Marine microbial and viral communities from oxygen minimum zone, Eastern Pacific Ocean - ETNP201306SV47	1059890	Marine	667679034	1607473	0	0	0	2	1	0	0	0	0	2
Surface	Surface water	3300005424	Microbial and viral regulation of community carbon cycling across diverse low-oxygen zones	Marine microbial and viral communities from oxygen minimum zone, Eastern Pacific Ocean - ETNP201306SV49	1059888	Marine	719915319	1709163	0	0	0	1	0	0	0	0	0	1
Surface	Surface water	3300005425	Microbial and viral regulation of community carbon cycling across diverse low-oxygen zones	Marine microbial and viral communities from oxygen minimum zone, Eastern Pacific Ocean - ETNP201406SV199	1059921	Marine	569537654	1459670	0	0	0	1	0	0	0	0	0	0
Surface	Surface water	3300005426	Microbial and viral regulation of community carbon cycling across diverse low-oxygen zones	Marine microbial and viral communities from oxygen minimum zone, Eastern Pacific Ocean - ETNP201310SV74	1059909	Marine	602816063	1510266	0	0	0	1	0	0	0	0	0	1
Surface	Surface water	3300005427	Microbial and viral regulation of community carbon cycling across diverse low-oxygen zones	Marine microbial and viral communities from oxygen minimum zone, Eastern Pacific Ocean - ETNP201406SV65	1059913	Marine	654127481	1614530	0	0	0	2	0	0	0	0	0	0
Surface	Surface water	3300005428	Microbial and viral regulation of community carbon cycling across diverse low-oxygen zones	Marine microbial and viral communities from oxygen minimum zone, Eastern Pacific Ocean - ETNP2014F10-02SV253	1059925	Marine	757285744	1850859	0	0	0	2	0	0	0	0	0	2
Surface	Surface water	3300005431	Microbial and viral regulation of community carbon cycling across diverse low-oxygen zones	Marine microbial and viral communities from oxygen minimum zone, Eastern Pacific Ocean - ETNP201406SV75	1059916	Marine	766354391	2007935	0	0	0	0	0	0	0	0	0	1
Surface	Surface water	3300005472	Wetland microbial communities from Twitchell Island in the Sacramento Delta	Wetland microbial communities from Twitchell Island in the Sacramento Delta, sample from surface sediment Feb2011 Site L1 Cattail (re-annotation)	404767	Wetland	2364101	2630	0	0	1	0	0	0	0	0	0	0
Surface	Surface water	3300005508	Microbial and viral regulation of community carbon cycling across diverse low-oxygen zones	Marine microbial and viral communities from oxygen minimum zone, Eastern Pacific Ocean - ETNP2014F12-01SV259	1059930	Marine	599226425	1505525	0	0	0	2	0	0	0	0	0	2
Surface	Surface water	3300005509	Microbial and viral regulation of community carbon cycling across diverse low-oxygen zones	Marine microbial and viral communities from oxygen minimum zone, Eastern Pacific Ocean - ETNP201306SV51	1059889	Marine	738936857	1771480	0	0	0	3	0	0	0	0	0	3
Surface	Surface water	3300005514	Microbial and viral regulation of community carbon cycling across diverse low-oxygen zones	Marine microbial and viral communities from oxygen minimum zone, Eastern Pacific Ocean - ETNP2014F12-01SV263	1059928	Marine	721404359	1870558	0	0	0	1	0	0	0	0	0	0
Surface	Surface water	3300005516	Microbial and viral regulation of community carbon cycling across diverse low-oxygen zones	Marine microbial and viral communities from oxygen minimum zone, Eastern Pacific Ocean - ETNP201306PF49B	1059893	Marine	527671420	1508255	0	0	0	1	0	0	0	0	0	1
Surface	Surface water	3300005520	Microbial and viral regulation of community carbon cycling across diverse low-oxygen zones	Marine microbial and viral communities from oxygen minimum zone, Eastern Pacific Ocean - ETNP2014F10-02SV251	1059926	Marine	540104985	1447303	0	0	0	1	0	0	0	0	0	2
Surface	Surface water	3300005551	Microbial and viral regulation of community carbon cycling across diverse low-oxygen zones	Marine microbial and viral communities from oxygen minimum zone, Eastern Pacific Ocean - ETNP201302PF89A	1059905	Marine	710294230	2159066	0	0	0	5	0	0	0	0	0	2
Surface	Surface water	3300005567	Microbial and viral regulation of community carbon cycling across diverse low-oxygen zones	Marine microbial and viral communities from oxygen minimum zone, Eastern Pacific Ocean - ETNP201302PF82A	1059906	Marine	491884989	1741234	0	0	0	1	0	0	0	0	0	0
Surface	Surface water	3300005592	Microbial and viral regulation of community carbon cycling across diverse low-oxygen zones	Marine microbial and viral communities from oxygen minimum zone, Eastern Pacific Ocean - ETNP201302SV89	1059900	Marine	522956291	1434783	0	0	0	1	0	0	0	0	0	0
Surface	Surface water	3300005593	Microbial and viral regulation of community carbon cycling across diverse low-oxygen zones	Marine microbial and viral communities from oxygen minimum zone, Eastern Pacific Ocean - ETNP201302SV86	1059899	Marine	793908287	2106774	0	0	0	2	0	0	0	0	0	1
Surface	Surface water	3300005594	Microbial and viral regulation of community carbon cycling across diverse low-oxygen zones	Marine microbial and viral communities from oxygen minimum zone, Eastern Pacific Ocean - ETNP201302SV82	1059901	Marine	785077219	2133155	0	0	0	1	0	0	0	0	0	2
Surface	Surface water	3300005595	Microbial and viral regulation of community carbon cycling across diverse low-oxygen zones	Marine microbial and viral communities from oxygen minimum zone, Eastern Pacific Ocean - ETNP201306PF47B	1059895	Marine	589070361	1638619	0	0	0	3	0	0	0	0	0	2
Surface	Surface water	3300005596	Microbial and viral regulation of community carbon cycling across diverse low-oxygen zones	Marine microbial and viral communities from oxygen minimum zone, Eastern Pacific Ocean - ETNP201306PF43B	1059896	Marine	705109593	1906700	0	0	0	5	0	0	0	0	0	1
Surface	Surface water	3300005597	Microbial and viral regulation of community carbon cycling across diverse low-oxygen zones	Marine microbial and viral communities from oxygen minimum zone, Eastern Pacific Ocean - ETNP201306PF51B	1059894	Marine	662220633	1854382	0	0	0	1	0	0	0	0	1	1
Surface	Surface water	3300005603	Microbial and viral regulation of community carbon cycling across diverse low-oxygen zones	Marine microbial and viral communities from oxygen minimum zone, Eastern Pacific Ocean - ETNP201406SV61	1059915	Marine	684702473	1825354	0	0	0	3	0	0	0	0	0	2
Surface	Surface water	3300005604	Microbial and viral regulation of community carbon cycling across diverse low-oxygen zones	Marine microbial and viral communities from oxygen minimum zone, Eastern Pacific Ocean - ETNP201406SV63	1059914	Marine	732676736	1929442	0	0	0	1	0	0	0	0	0	3
Surface	Surface water	3300005605	Microbial and viral regulation of community carbon cycling across diverse low-oxygen zones	Marine microbial and viral communities from oxygen minimum zone, Eastern Pacific Ocean - ETNP201406SV67	1059912	Marine	796652412	2060192	0	0	0	1	0	0	0	0	0	0
Surface	Surface water	3300005658	Microbial and viral regulation of community carbon cycling across diverse low-oxygen zones	Marine microbial and viral communities from oxygen minimum zone, Eastern Pacific Ocean - ETNP201302PF86A	1059904	Marine	522149382	1797648	0	0	0	1	0	0	0	0	0	0
Surface	Surface water	3300005838	Marine microbial communities from expanding oxygen minimum zones in the northeastern subarctic Pacific Ocean	Marine microbial communities from expanding oxygen minimum zones in the Saanich Inlet - SI037_S2LV_130m_DNA	1039671	Marine	871069683	2115958	0	0	0	3	0	0	0	0	0	1
Surface	Surface water	3300005942	Estuarine microbial communities from the Columbia River estuary, to analyze effect of nutrient fluxes, a time series	Estuarine microbial communities from the Columbia River estuary, USA - metaG S.757	1064137	NA	592323482	1744818	0	0	0	1	0	0	0	0	0	0
Surface	Surface water	3300006013	Marine microbial communities from the Southern Atlantic ocean transect to study dissolved organic matter and carbon cycling	Marine microbial communities from the Southern Atlantic ocean transect to study dissolved organic matter and carbon cycling - Knorr_S23_td_NADW_ad_2500m_LV_B	1055514	Marine	785887963	2174608	0	0	0	0	0	0	0	0	0	1
Surface	Surface water	3300006071	Freshwater microbial communities from Crystal Bog lake, Wisconsin, USA	Freshwater microbial communities from Crystal Bog, Wisconsin, USA - CBH24Aug09	1035432	Freshwater	390980410	1003804	1	0	0	2	0	0	0	0	0	0
Surface	Surface water	3300006072	Freshwater microbial communities from Crystal Bog lake, Wisconsin, USA	Freshwater microbial communities from Crystal Bog, Wisconsin, USA - CBH12Aug09	1035447	Freshwater	401542871	1042091	1	0	0	4	0	0	0	0	0	0
Surface	Surface water	3300006104	Freshwater microbial communities from Crystal Bog lake, Wisconsin, USA	Freshwater microbial communities from Crystal Bog, Wisconsin, USA - CBH12Aug09.1	1035450	Freshwater	708057675	1734512	0	0	0	6	0	0	0	0	0	0
Surface	Surface water	3300006109	Freshwater microbial communities from Crystal Bog lake, Wisconsin, USA	Freshwater microbial communities from Crystal Bog, Wisconsin, USA - CBH04Jul08	1035414	Freshwater	298100567	825128	1	0	0	3	0	0	0	0	0	0
Surface	Surface water	3300006111	Freshwater microbial communities from Crystal Bog lake, Wisconsin, USA	Freshwater microbial communities from Crystal Bog, Wisconsin, USA - CBH18Jul08	1035348	Freshwater	263384860	711048	0	0	0	3	0	0	0	0	0	0
Surface	Surface water	3300006113	Freshwater microbial communities from Crystal Bog lake, Wisconsin, USA	Freshwater microbial communities from Crystal Bog, Wisconsin, USA - CBH08Aug08	1035378	Freshwater	302541425	799795	0	0	0	2	0	0	0	0	0	0
Surface	Surface water	3300006120	Freshwater microbial communities from Crystal Bog lake, Wisconsin, USA	Freshwater microbial communities from Crystal Bog, Wisconsin, USA - CBH25Aug08	1035405	Freshwater	335647672	913600	1	0	0	2	0	0	0	0	0	0
Surface	Surface water	3300006124	Freshwater microbial communities from Crystal Bog lake, Wisconsin, USA	Freshwater microbial communities from Crystal Bog, Wisconsin, USA - CBH26May08	1035423	Freshwater	215603637	619181	0	0	0	1	0	0	0	0	0	0
Surface	Surface water	3300006126	Freshwater microbial communities from Crystal Bog lake, Wisconsin, USA	Freshwater microbial communities from Crystal Bog, Wisconsin, USA - CBH01Aug08	1035369	Freshwater	322005614	857886	1	0	0	3	0	0	0	0	0	0
Surface	Surface water	3300006192	Freshwater and sediment microbial communities from various areas in North America, analyzing microbe dynamics in response to fracking	Freshwater microbial communities from Pennsylvania, USA, analyzing microbe dynamics in response to fracking - TARM_MetaG_T_14	1070001	watersheds	724650584	1754248	11	0	0	18	0	6	0	0	5	0
Surface	Surface water	3300006224	Freshwater wetland microbial communities from Ohio, USA, analyzing the effect of biotic and abiotic controls	Freshwater wetland microbial communities from Ohio, USA, analyzing the effect of biotic and abiotic controls - Mud 3 Core 4 Depth 4 metaG	1070040	Freshwater wetlands	5559820833	15697153	4	6	5	76	0	1	0	0	0	24
Surface	Surface water	3300006902	Marine microbial communities from the Southern Atlantic ocean transect to study dissolved organic matter and carbon cycling	Marine microbial communities from the Southern Atlantic ocean transect to study dissolved organic matter and carbon cycling - Knorr_S15_td_250_ad_251m_LV_A	1055484	Marine	1345093694	2986475	0	0	0	0	0	0	0	0	0	1
Surface	Surface water	3300007521	Freshwater microbial communities from lake liftoff mats and glacier meltwater in Antarctica	Freshwater microbial communities from Lake Fryxell liftoff mats and glacier meltwater in Antarctica - MAT-01	1091223	Freshwater	2574423042	4595293	1	0	0	3	0	0	0	0	0	0
Surface	Surface water	3300007647	Estuarine microbial communities from the Columbia River estuary, to analyze effect of nutrient fluxes, a time series	Estuarine microbial communities from the Columbia River estuary - metaG 1370B-02	1092152	Estuarine	305992418	612951	0	0	0	1	0	0	0	0	0	0
Surface	Surface water	3300007706	Estuarine microbial communities from the Columbia River estuary, to analyze effect of nutrient fluxes, a time series	Estuarine microbial communities from the Columbia River estuary - metaG 1555B-3	1092196	Estuarine	277215454	556195	0	0	0	1	0	0	0	0	0	0
Surface	Surface water	3300007718	Estuarine microbial communities from the Columbia River estuary, to analyze effect of nutrient fluxes, a time series	Estuarine microbial communities from the Columbia River estuary - metaG 1370A-3	1092149	Estuarine	183015709	374377	0	0	0	1	0	0	0	0	0	0
Surface	Surface water	3300007799	Freshwater microbial communities from lake liftoff mats and glacier meltwater in Antarctica	Freshwater microbial communities from Lake Fryxell liftoff mats and glacier meltwater in Antarctica - MAT-06	1091228	Freshwater	2074936726	3760915	0	0	0	1	0	0	0	0	0	0
Surface	Surface water	3300009002	Estuarine microbial communities from the Columbia River estuary, to analyze effect of nutrient fluxes, a time series	Estuarine microbial communities from the Columbia River estuary - Ebb tide ETM metaG S.573	1091777	Estuarine	420494822	814714	0	0	0	5	0	0	0	0	0	0
Surface	Surface water	3300009024	Estuarine microbial communities from the Columbia River estuary, to analyze effect of nutrient fluxes, a time series	Estuarine microbial communities from the Columbia River estuary - Flood tide ETM metaG S.705	1091778	Estuarine	605030984	1187026	1	0	0	3	0	0	0	1	0	0
Surface	Surface water	3300009026	Estuarine microbial communities from the Columbia River estuary, to analyze effect of nutrient fluxes, a time series	Estuarine microbial communities from the Columbia River estuary - Freshwater metaG S.575	1091796	Estuarine	446695419	943464	0	0	0	1	0	0	0	0	0	0
Surface	Surface water	3300009032	Freshwater microbial communities from lake liftoff mats and glacier meltwater in Antarctica	Freshwater microbial communities from Lake Fryxell liftoff mats and glacier meltwater in Antarctica - MAT-05	1091227	Freshwater	2995012491	5073696	2	0	0	10	0	0	0	0	0	1
Surface	Surface water	3300009058	Estuarine microbial communities from the Columbia River estuary, to analyze effect of nutrient fluxes, a time series	Estuarine microbial communities from the Columbia River estuary - metaG 1370A-02	1092151	Estuarine	351430148	711215	0	0	0	1	0	0	0	0	0	0
Surface	Surface water	3300009071	Pelagic marine microbial communities from North Sea	Pelagic marine microbial communities from North Sea - COGITO_mtgs_120405	1103012	Pelagic marine	1375835412	2733107	0	0	0	0	0	0	0	0	0	1
Surface	Surface water	3300009079	Estuarine microbial communities from the Columbia River estuary, to analyze effect of nutrient fluxes, a time series	Estuarine microbial communities from the Columbia River estuary - Flood tide ETM metaG S.741	1091781	Estuarine	1222802867	2375038	1	0	0	5	0	0	0	1	0	0
Surface	Surface water	3300009080	Estuarine microbial communities from the Columbia River estuary, to analyze effect of nutrient fluxes, a time series	Estuarine microbial communities from the Columbia River estuary - Ebb tide ETM metaG S.759	1091782	Estuarine	1277420817	2482188	1	0	0	1	0	0	0	0	0	0
Surface	Surface water	3300009083	Freshwater microbial communities from lake liftoff mats and glacier meltwater in Antarctica	Freshwater microbial communities from Lake Fryxell liftoff mats and glacier meltwater in Antarctica - MAT-04	1091226	Freshwater	2919217925	5077351	7	1	1	18	2	1	0	0	1	2
Surface	Surface water	3300009084	Freshwater microbial communities from lake liftoff mats and glacier meltwater in Antarctica	Freshwater microbial communities from Lake Fryxell liftoff mats and glacier meltwater in Antarctica - MAT-03	1091225	Freshwater	2901273730	5054607	2	0	0	9	0	0	0	0	0	0
Surface	Surface water	3300009086	Estuarine microbial communities from the Columbia River estuary, to analyze effect of nutrient fluxes, a time series	Estuarine microbial communities from the Columbia River estuary - Flood tide ETM metaG S.713	1091779	Estuarine	1234028743	2396106	1	0	0	5	0	0	0	0	0	0
Surface	Surface water	3300009091	Freshwater wetland microbial communities from Ohio, USA, analyzing the effect of biotic and abiotic controls	Freshwater wetland microbial communities from Ohio, USA, analyzing the effect of biotic and abiotic controls - Mud 3 Core 4 Depth 3 metaG (Illumina Assembly)	1070039	Freshwater wetlands	4333935572	8782706	2	4	8	68	0	0	0	0	1	23
Surface	Surface water	3300009151	Freshwater microbial communities from northern lakes of Canada to study carbon cycling	Freshwater microbial communities from Lake Croche, Canada to study carbon cycling - C_130820_MF_MetaG	1101165	Freshwater lake	1139626073	2065004	0	0	0	1	0	0	0	0	0	0
Surface	Surface water	3300009154	Freshwater microbial communities from northern lakes of Canada to study carbon cycling	Freshwater microbial communities from Lake Croche, Canada to study carbon cycling - C_131016_EF_MetaG	1101166	Freshwater lake	1127946690	2069485	1	0	0	0	0	0	0	0	0	0
Surface	Surface water	3300009158	Freshwater microbial communities from northern lakes of Canada to study carbon cycling	Freshwater microbial communities from Lake Simoncouche, Canada to study carbon cycling - S_130805_MF_MetaG	1101180	Freshwater lake	1140075709	2142963	1	0	0	0	0	0	0	0	0	0
Surface	Surface water	3300009161	Freshwater microbial communities from northern lakes of Canada to study carbon cycling	Freshwater microbial communities from Lake Montjoie, Canada to study carbon cycling - M_130207_XF_MetaG	1101169	Freshwater lake	1285284984	2304892	0	0	0	2	0	0	0	0	0	0
Surface	Surface water	3300009163	Freshwater microbial communities from northern lakes of Canada to study carbon cycling	Freshwater microbial communities from Lake Montjoie, Canada to study carbon cycling - M_140205_XF_MetaG	1101173	Freshwater lake	1167093294	2124609	1	0	0	0	0	0	0	0	0	0
Surface	Surface water	3300009167	Freshwater wetland microbial communities from Ohio, USA, analyzing the effect of biotic and abiotic controls	Freshwater wetland microbial communities from Ohio, USA, analyzing the effect of biotic and abiotic controls - Mud 3 Core 4 Depth 3 metaG - Illumina Assembly (version 2)	1070039	Freshwater wetlands	4923714269	10000384	4	3	6	67	0	1	0	1	2	17
Surface	Surface water	3300009175	Bacterial and archaeal communities from various locations to study Microbial Dark Matter (Phase II)	Freshwater lake bacterial and archeal communities from Alinen Mustajarvi, Finland, to study Microbial Dark Matter (Phase II) - Alinen Mustajarvi 5m metaG	1066088	freshwater lake hypolimnion	1536980776	2419268	54	11	0	69	2	1	0	1	0	5
Surface	Surface water	3300009409	Marine microbial communities from western Arctic Ocean	Marine microbial communities from western Arctic Ocean - ArcticOcean_MG_CB2_150	1102103	Marine	2078269986	4055667	0	0	0	0	0	0	0	0	0	1
Surface	Surface water	3300009502	Bacterial and archaeal communities from various locations to study Microbial Dark Matter (Phase II)	Freshwater microbial communities from Finland to study Microbial Dark Matter (Phase II) - AM7a DNA metaG	1100279	Freshwater	1050035414	1771823	38	6	2	39	0	0	0	0	1	4
Surface	Surface water	3300009518	Peatland microbial communities from Minnesota, USA, analyzing carbon cycling and trace gas fluxes	Peatland microbial communities from Minnesota, USA, analyzing carbon cycling and trace gas fluxes - June2015DPH_16_150	1104162	Peatland	366662470	654533	0	3	1	12	4	0	0	0	0	0
Surface	Surface water	3300009519	Peatland microbial communities from Minnesota, USA, analyzing carbon cycling and trace gas fluxes	Peatland microbial communities from Minnesota, USA, analyzing carbon cycling and trace gas fluxes - June2015DPH_6_150	1104142	Peatland	402553917	720933	1	4	1	12	4	0	0	0	0	2
Surface	Surface water	3300009547	Peatland microbial communities from Minnesota, USA, analyzing carbon cycling and trace gas fluxes	Peatland microbial communities from Minnesota, USA, analyzing carbon cycling and trace gas fluxes - June2015DPH_20_40	1104170	Peatland	312655503	531243	0	5	2	8	1	0	0	1	0	3
Surface	Surface water	3300009548	Peatland microbial communities from Minnesota, USA, analyzing carbon cycling and trace gas fluxes	Peatland microbial communities from Minnesota, USA, analyzing carbon cycling and trace gas fluxes - June2015DPH_6_100	1104141	Peatland	369090934	609919	3	6	0	14	3	0	0	0	0	3
Surface	Surface water	3300009549	Peatland microbial communities from Minnesota, USA, analyzing carbon cycling and trace gas fluxes	Peatland microbial communities from Minnesota, USA, analyzing carbon cycling and trace gas fluxes - June2015DPH_20_100	1104171	Peatland	379497119	630530	0	7	1	16	8	0	0	0	0	2
Surface	Surface water	3300009552	Peatland microbial communities from Minnesota, USA, analyzing carbon cycling and trace gas fluxes	Peatland microbial communities from Minnesota, USA, analyzing carbon cycling and trace gas fluxes - June2015DPH_20_150	1104172	Peatland	366638604	656341	0	8	0	11	3	0	0	1	0	3
Surface	Surface water	3300009614	Peatland microbial communities from Minnesota, USA, analyzing carbon cycling and trace gas fluxes	Peatland microbial communities from Minnesota, USA, analyzing carbon cycling and trace gas fluxes - June2015DPH_4_150	1104138	Peatland	232791997	372860	0	7	2	15	5	0	0	1	0	1
Surface	Surface water	3300009615	Peatland microbial communities from Minnesota, USA, analyzing carbon cycling and trace gas fluxes	Peatland microbial communities from Minnesota, USA, analyzing carbon cycling and trace gas fluxes - June2015DPH_4_100	1104137	Peatland	296463152	502252	0	3	0	11	6	0	0	0	0	2
Surface	Surface water	3300009616	Peatland microbial communities from Minnesota, USA, analyzing carbon cycling and trace gas fluxes	Peatland microbial communities from Minnesota, USA, analyzing carbon cycling and trace gas fluxes - June2015DPH_8_100	1104145	Peatland	324781543	522189	0	5	1	19	2	0	0	0	0	3
Surface	Surface water	3300009617	Peatland microbial communities from Minnesota, USA, analyzing carbon cycling and trace gas fluxes	Peatland microbial communities from Minnesota, USA, analyzing carbon cycling and trace gas fluxes - June2015DPH_13_100	1104157	Peatland	326855319	558070	0	4	1	13	6	0	0	0	0	2
Surface	Surface water	3300009618	Peatland microbial communities from Minnesota, USA, analyzing carbon cycling and trace gas fluxes	Peatland microbial communities from Minnesota, USA, analyzing carbon cycling and trace gas fluxes - June2015DPH_16_100	1104161	Peatland	328484557	562383	0	4	0	17	2	0	0	0	0	1
Surface	Surface water	3300009621	Peatland microbial communities from Minnesota, USA, analyzing carbon cycling and trace gas fluxes	Peatland microbial communities from Minnesota, USA, analyzing carbon cycling and trace gas fluxes - June2015DPH_10_150	1104150	Peatland	376038450	609514	1	12	0	23	6	0	0	1	0	5
Surface	Surface water	3300009623	Peatland microbial communities from Minnesota, USA, analyzing carbon cycling and trace gas fluxes	Peatland microbial communities from Minnesota, USA, analyzing carbon cycling and trace gas fluxes - June2015DPH_19_10	1104167	Peatland	305622201	597987	0	0	0	4	0	0	0	0	0	0
Surface	Surface water	3300009624	Peatland microbial communities from Minnesota, USA, analyzing carbon cycling and trace gas fluxes	Peatland microbial communities from Minnesota, USA, analyzing carbon cycling and trace gas fluxes - June2015DPH_6_10	1104139	Peatland	324645128	652865	0	0	0	1	0	0	0	0	0	0
Surface	Surface water	3300009628	Peatland microbial communities from Minnesota, USA, analyzing carbon cycling and trace gas fluxes	Peatland microbial communities from Minnesota, USA, analyzing carbon cycling and trace gas fluxes - June2015DPH_16_10	1104159	Peatland	352323147	680953	0	0	0	3	0	0	0	0	0	0
Surface	Surface water	3300009629	Peatland microbial communities from Minnesota, USA, analyzing carbon cycling and trace gas fluxes	Peatland microbial communities from Minnesota, USA, analyzing carbon cycling and trace gas fluxes - June2015DPH_11_100	1104153	Peatland	304625436	544940	1	5	1	9	2	0	0	0	0	2
Surface	Surface water	3300009630	Peatland microbial communities from Minnesota, USA, analyzing carbon cycling and trace gas fluxes	Peatland microbial communities from Minnesota, USA, analyzing carbon cycling and trace gas fluxes - June2015DPH_10_40	1104148	Peatland	306302471	516347	2	3	1	9	0	0	0	0	0	0
Surface	Surface water	3300009631	Peatland microbial communities from Minnesota, USA, analyzing carbon cycling and trace gas fluxes	Peatland microbial communities from Minnesota, USA, analyzing carbon cycling and trace gas fluxes - June2015DPH_10_100	1104149	Peatland	307660574	548891	0	4	1	8	1	0	0	0	0	2
Surface	Surface water	3300009632	Peatland microbial communities from Minnesota, USA, analyzing carbon cycling and trace gas fluxes	Peatland microbial communities from Minnesota, USA, analyzing carbon cycling and trace gas fluxes - June2015DPH_4_40	1104136	Peatland	336453559	589300	0	2	1	11	0	0	0	0	0	2
Surface	Surface water	3300009634	Peatland microbial communities from Minnesota, USA, analyzing carbon cycling and trace gas fluxes	Peatland microbial communities from Minnesota, USA, analyzing carbon cycling and trace gas fluxes - June2015DPH_13_150	1104158	Peatland	395577318	681954	2	13	1	20	6	0	0	1	0	5
Surface	Surface water	3300009635	Peatland microbial communities from Minnesota, USA, analyzing carbon cycling and trace gas fluxes	Peatland microbial communities from Minnesota, USA, analyzing carbon cycling and trace gas fluxes - June2015DPH_11_10	1104151	Peatland	307498014	606496	1	0	0	4	0	0	0	0	0	0
Surface	Surface water	3300009636	Peatland microbial communities from Minnesota, USA, analyzing carbon cycling and trace gas fluxes	Peatland microbial communities from Minnesota, USA, analyzing carbon cycling and trace gas fluxes - June2015DPH_8_150	1104146	Peatland	388544363	682473	2	4	1	19	2	0	0	0	0	2
Surface	Surface water	3300009637	Peatland microbial communities from Minnesota, USA, analyzing carbon cycling and trace gas fluxes	Peatland microbial communities from Minnesota, USA, analyzing carbon cycling and trace gas fluxes - June2015DPH_11_40	1104152	Peatland	424805212	740266	1	1	1	13	0	0	0	0	0	1
Surface	Surface water	3300009638	Peatland microbial communities from Minnesota, USA, analyzing carbon cycling and trace gas fluxes	Peatland microbial communities from Minnesota, USA, analyzing carbon cycling and trace gas fluxes - June2015DPH_10_10	1104147	Peatland	279588428	562687	0	0	0	1	0	0	0	0	0	0
Surface	Surface water	3300009639	Peatland microbial communities from Minnesota, USA, analyzing carbon cycling and trace gas fluxes	Peatland microbial communities from Minnesota, USA, analyzing carbon cycling and trace gas fluxes - June2015DPH_13_40	1104156	Peatland	423013665	746759	0	2	2	11	0	0	0	1	0	4
Surface	Surface water	3300009640	Peatland microbial communities from Minnesota, USA, analyzing carbon cycling and trace gas fluxes	Peatland microbial communities from Minnesota, USA, analyzing carbon cycling and trace gas fluxes - June2015DPH_16_40	1104160	Peatland	474754225	793229	0	5	1	17	1	0	0	0	0	3
Surface	Surface water	3300009641	Peatland microbial communities from Minnesota, USA, analyzing carbon cycling and trace gas fluxes	Peatland microbial communities from Minnesota, USA, analyzing carbon cycling and trace gas fluxes - June2015DPH_11_150	1104154	Peatland	461880473	800277	1	10	1	19	6	0	0	1	0	2
Surface	Surface water	3300009643	Peatland microbial communities from Minnesota, USA, analyzing carbon cycling and trace gas fluxes	Peatland microbial communities from Minnesota, USA, analyzing carbon cycling and trace gas fluxes - June2015DPH_8_40	1104144	Peatland	458038491	805334	1	3	1	12	1	0	0	0	0	4
Surface	Surface water	3300009644	Peatland microbial communities from Minnesota, USA, analyzing carbon cycling and trace gas fluxes	Peatland microbial communities from Minnesota, USA, analyzing carbon cycling and trace gas fluxes - June2015DPH_13_10	1104155	Peatland	435666608	814387	1	0	1	9	0	0	0	0	0	1
Surface	Surface water	3300009645	Peatland microbial communities from Minnesota, USA, analyzing carbon cycling and trace gas fluxes	Peatland microbial communities from Minnesota, USA, analyzing carbon cycling and trace gas fluxes - June2015DPH_6_40	1104140	Peatland	447809257	814508	0	4	1	7	0	0	0	0	0	3
Surface	Surface water	3300009646	Peatland microbial communities from Minnesota, USA, analyzing carbon cycling and trace gas fluxes	Peatland microbial communities from Minnesota, USA, analyzing carbon cycling and trace gas fluxes - June2015DPH_17_150	1104166	Peatland	465128805	832520	1	9	1	19	5	0	0	2	0	5
Surface	Surface water	3300009665	Peatland microbial communities from Minnesota, USA, analyzing carbon cycling and trace gas fluxes	Peatland microbial communities from Minnesota, USA, analyzing carbon cycling and trace gas fluxes - June2015DPH_20_10	1104169	Peatland	663245490	1297931	0	0	0	4	0	0	0	0	0	0
Surface	Surface water	3300009684	Freshwater microbial communities from northern lakes of Canada to study carbon cycling	Freshwater microbial communities from Lake Croche, Canada to study carbon cycling - C_130208_EF_MetaG	1101161	Freshwater lake	966229105	1763370	0	0	0	1	0	0	0	0	0	0
Surface	Surface water	3300009686	Bacterial and archaeal communities from various locations to study Microbial Dark Matter (Phase II)	Glacier valley bacterial and archeal communities from Borup Fiord, Nunavut, Canada, to study Microbial Dark Matter (Phase II) - groundupSSSS metaG	1105576	Glacier valley	977971402	1818470	6	0	0	15	0	1	0	0	3	0
Surface	Surface water	3300009695	Bacterial and archaeal communities from various locations to study Microbial Dark Matter (Phase II)	Glacier valley bacterial and archeal communities from Borup Fiord, Nunavut, Canada, to study Microbial Dark Matter (Phase II) - frozenSSSS metaG	1105575	Glacier valley	1191213831	2093514	6	0	0	13	0	0	0	0	0	0
Surface	Surface water	3300009759	Peatland microbial communities from Minnesota, USA, analyzing carbon cycling and trace gas fluxes	Peatland microbial communities from Minnesota, USA, analyzing carbon cycling and trace gas fluxes - June2015DPH_4_10	1104135	Peatland	258970574	549793	0	0	0	2	0	0	0	0	0	0
Surface	Surface water	3300009760	Peatland microbial communities from Minnesota, USA, analyzing carbon cycling and trace gas fluxes	Peatland microbial communities from Minnesota, USA, analyzing carbon cycling and trace gas fluxes - June2015DPH_17_100	1104165	Peatland	384842802	657900	0	6	1	17	6	0	0	0	0	4
Surface	Surface water	3300009762	Peatland microbial communities from Minnesota, USA, analyzing carbon cycling and trace gas fluxes	Peatland microbial communities from Minnesota, USA, analyzing carbon cycling and trace gas fluxes - June2015DPH_17_40	1104164	Peatland	444612018	813092	2	2	2	13	0	0	0	0	0	0
Surface	Surface water	3300009764	Peatland microbial communities from Minnesota, USA, analyzing carbon cycling and trace gas fluxes	Peatland microbial communities from Minnesota, USA, analyzing carbon cycling and trace gas fluxes - June2015DPH_19_40	1104168	Peatland	514369900	922773	0	0	1	7	2	0	0	0	0	2
Surface	Surface water	3300009774	Bacterial and archaeal communities from various locations to study Microbial Dark Matter (Phase II)	Glacier valley bacterial and archeal communities from Borup Fiord, Nunavut, Canada, to study Microbial Dark Matter (Phase II) - lysozymeSSSS metaG	1105577	Glacier valley	907025361	1723962	7	0	0	18	0	2	0	0	3	0
Surface	Surface water	3300010293	Bacterial and archaeal communities from various locations to study Microbial Dark Matter (Phase II)	Anoxic lake water microbial communities from Lake Kivu, Rwanda to study Microbial Dark Matter (Phase II) - Lake Kivu water 52m metaG	1104568	Anoxic lake water	536143232	1050683	10	2	2	9	1	0	0	0	1	5
Surface	Surface water	3300010302	Bacterial and archaeal communities from various locations to study Microbial Dark Matter (Phase II)	Anoxic lake water microbial communities from Lake Kivu, Rwanda to study Microbial Dark Matter (Phase II) - Lake Kivu water 325m metaG	1104566	Anoxic lake water	925895737	1816645	7	11	9	45	5	0	0	0	5	4
Surface	Surface water	3300010319	Bacterial and archaeal communities from various locations to study Microbial Dark Matter (Phase II)	Anoxic lake water microbial communities from Lake Kivu, Rwanda to study Microbial Dark Matter (Phase II) - Lake Kivu water 275m metaG	1104567	Anoxic lake water	887649270	1749082	5	12	7	42	2	0	0	0	4	6
Surface	Surface water	3300010331	Bacterial and archaeal communities from various locations to study Microbial Dark Matter (Phase II)	Glacier valley bacterial and archeal communities from Borup Fiord, Nunavut, Canada, to study Microbial Dark Matter (Phase II) - ?SSSS metaG	1105574	Glacier valley	1203901989	2282475	12	0	0	18	1	3	0	0	3	0
Surface	Surface water	3300010370	Aqueous microbial communities from the Delaware River and Bay under freshwater to marine salinity gradient to study organic matter cycling in a time-series	Freshwater to marine salinity gradient microbial communities from Chesapeake Bay, USA - CPBay_Sum_0.6_0.2_DNA	1110947	Freshwater to marine saline gradient	1353111469	3096519	0	0	0	1	0	0	0	0	0	0
Surface	Surface water	3300011180	Bacterial and archaeal communities from various locations to study Microbial Dark Matter (Phase II)	Freshwater bacterial and archeal communities from Indian Creek, Illinois, USA - 3C3 metaG	1112866	NA	62790052	140713	4	0	0	1	0	0	0	0	2	1
Surface	Surface water	3300011182	Bacterial and archaeal communities from various locations to study Microbial Dark Matter (Phase II)	Freshwater bacterial and archeal communities from Indian Creek, Illinois, USA - 4C3 metaG	1112870	NA	119572428	262199	3	0	0	0	0	1	0	0	2	0
Surface	Surface water	3300011183	Bacterial and archaeal communities from various locations to study Microbial Dark Matter (Phase II)	Freshwater bacterial and archeal communities from Indian Creek, Illinois, USA - JTO22cm metaG	1112876	NA	120921810	312139	0	0	0	0	0	1	0	0	0	0
Surface	Surface water	3300011184	Bacterial and archaeal communities from various locations to study Microbial Dark Matter (Phase II)	Freshwater bacterial and archeal communities from Indian Creek, Illinois, USA - Floc-Cal metaG	1112872	NA	131153473	321472	4	0	0	1	0	0	0	0	1	1
Surface	Surface water	3300012044	Polar desert microbial communities from Antarctic Dry Valleys	Polar desert sand microbial communities from Dry Valleys, Antarctica - metaG UQ852 (21.06)	1117605	Polar desert sand	839293875	1601818	7	0	0	8	0	0	0	0	0	0
Surface	Surface water	3300012249	Bacterial and archaeal communities from various locations to study Microbial Dark Matter (Phase II)	Freshwater bacterial and archeal communities from Indian Creek, Illinois, USA to study Microbial Dark Matter (Phase II) - 3A3 metaG	1112864	NA	21911457	60048	0	0	0	0	0	0	0	0	2	0
Surface	Surface water	3300012266	Bacterial and archaeal communities from various locations to study Microbial Dark Matter (Phase II)	Freshwater bacterial and archeal communities from Indian Creek, Illinois, USA to study Microbial Dark Matter (Phase II) - JTO19cm metaG	1112875	NA	88170626	216053	0	0	0	0	0	1	0	0	2	0
Surface	Surface water	3300012931	Freshwater wetland microbial communities from Ohio, USA, analyzing the effect of biotic and abiotic controls	Freshwater wetland microbial communities from Ohio, USA - Open water 3 Core 3 Depth 3 metaG	1120108	freshwater wetlands	5336785317	11262254	21	19	13	120	4	0	0	1	0	26
Surface	Surface water	3300012950	Marine microbial communities from the Costa Rica Dome and surrounding waters	Marine microbial communities from the Central Pacific Ocean - Fk160115 155m metaG	1118225	seawater	1876857086	4081618	0	0	0	3	0	0	0	0	0	4
Surface	Surface water	3300012964	Freshwater wetland microbial communities from Ohio, USA, analyzing the effect of biotic and abiotic controls	Freshwater wetland microbial communities from Ohio, USA - Open water 3 Core 3 Depth 4 metaG	1120109	freshwater wetlands	4928865836	10622330	1	12	7	115	3	0	0	0	1	23
Surface	Surface water	3300013086	Bacterial and archaeal communities from various locations to study Microbial Dark Matter (Phase II)	Freshwater microbial communities from Powell Lake, British Columbia, Canada to study Microbial Dark Matter (Phase II) - PL_2010_300m	1129256	freshwater	291302445	711066	1	0	1	3	0	0	0	1	0	0
Surface	Surface water	3300013088	Bacterial and archaeal communities from various locations to study Microbial Dark Matter (Phase II)	Freshwater microbial communities from Powell Lake, British Columbia, Canada to study Microbial Dark Matter (Phase II) - PL_2010_200m	1129254	freshwater	507859548	1093176	2	4	3	11	1	0	0	0	0	0
Surface	Surface water	3300013089	Bacterial and archaeal communities from various locations to study Microbial Dark Matter (Phase II)	Freshwater microbial communities from Powell Lake, British Columbia, Canada to study Microbial Dark Matter (Phase II) - PL_2010_330m	1129257	freshwater	486957717	1102321	1	2	3	19	0	0	0	0	0	2
Surface	Surface water	3300013090	Bacterial and archaeal communities from various locations to study Microbial Dark Matter (Phase II)	Freshwater microbial communities from Lake Kivu, Western Province, Rwanda to study Microbial Dark Matter (Phase II) - Kivu_160m	1129263	freshwater	589930156	1228742	3	10	5	22	0	0	0	0	1	5
Surface	Surface water	3300013091	Bacterial and archaeal communities from various locations to study Microbial Dark Matter (Phase II)	Freshwater microbial communities from Lake Kivu, Western Province, Rwanda to study Microbial Dark Matter (Phase II) - Kivu_220m	1129264	freshwater	627205569	1302356	1	7	3	22	1	0	0	0	0	3
Surface	Surface water	3300013092	Bacterial and archaeal communities from various locations to study Microbial Dark Matter (Phase II)	Freshwater microbial communities from Powell Lake, British Columbia, Canada to study Microbial Dark Matter (Phase II) - PL_2010_150m	1129253	freshwater	703139429	1337046	1	2	1	21	1	0	0	0	0	6
