# Supplementary material for: Origin and Evolution of Flavin-Based Electron Bifurcating Enzymes
Source: Front Microbiol. 2018 Aug 3;9:1762. doi: 10.3389/fmicb.2018.01762 (PMC6085437; doi:10.3389/fmicb.2018.01762)
Supplement: Supplementary file 4 [file Data_Sheet_1.FASTA]

>ACD_20C00099G0012
MTETLIKNTLYIDGREVTYTNERNLLEVIRNAGIEVPTFCYRPDLSIYGGCRMCVVEIEG
RGVQASCSVPPEPGLKIRVNTERTRRVRKISLELILANHNSECTTCEKSSSCELQDLTQK
MGIKNVRFGKREIELPIDDENPSIVRDPNKCILCGDCVRMCKEVQGQNVLDFSNRGSHTV
VAPAYGKSLCDVDCVYCGQCVSVCPTGALTIKSEIDNTWNAIFDEKKFVIAQIAPAVRVA
LGEAFGLKPGVNTIGLIVAALKKIGFNQVFDTSFAADMTVMEETAEFITRLQNGEKLPLF
TSCCPAWVRFAELKHPELLDNLSTCKSPQQMFGSIAKKYLTKEYNIEPENLTVVSIMPCT
AKKAEAQRDEFAENGIQDVDIVLTTQELIRMIKEAGIDLNNIEPEELDTPFGILTGAGVI
FGSSGGVAEAVVRTAYEMVTGNALEKFDITEARGLDKLKELTVDIDGTKVRIAIVNGLQE
ASNLVDKINKGEAHYDIVEVMACPGGCIGGGGQSQSCKDCTIKSSRSEGLYKADKELPIH
KSHENPEVQNLYKKLLQSPNSKISHKLLHTRYKKKNSGIEKDIELITK
>ACD_20C00406G0007
METQVQTGTKAVINGKECYAKENESILELAKRNDIHIPTLCHHSDLCLKGVCRVCVVEVE
GQRLLQTACSTPVVDGMVINTNTEKVRKSRKMIIELLLSTHYGECLTCKRNLNCELQTLA
AQHGIEETRFERPKERRYEIEEATPIVRDNDKCVLCRRCVRVCEELQGVEAIKPVHRGKE
SSIGCLYNLDLGEIVCVMCGQCINRCPTGALTEKDATKDVWAALDDPTKHVVVQTAPAIR
AALAEAFNIPPGERVTGKTVTALKKMGFDGVFDTDFTADLTILEEGTELLTRLKKALVNG
EKVPVPLLTSCSPGWINYIEHYYPDLLPNLSTCKSPQQMFGALAKTYYAQKMGINPESIV
TVSVMPCTAKKFEADRPEMCDSGYKDVDYVLTNRELARMIKQSGLNLMELKEGEYDSPMG
ISTGAAVIFGVTGGVMEAAIRTAYELVTGREVPFNNLEIHPVRGMEGVKEASLVIENALP
EWSFLEGVEVQVAVANGLANAKKVMDKVRSGEVAYHFIEIMACPGGCLGGGGQPIPTSKE
IREKRAKAIYDEDRNLCLRKSHDNPAVKKLYEEFLGAPLGEKSHKLLHTHYTPRELW
>ACD_77C00487G0001
MEKKKINITVDGKSYQVSDGKTILDSCREIGIKIPTLCYLKDISNNASCGICVVEVTGAR
TLVRSCISKATEGINITTHSSAINVARKTNLELLLANHPKDCLICERNGNCELQDLSSQL
GITETPYERTRPVPKIDNSSLSLIRNPDKCILCGRCISVCADVQTVYAIDFAGRGLKSKV
STYRDQGLGNVACTNCGQCALVCPTAAIIERDESKDILTDIYNEDKIVIVQTAPAIRVGI
GEAMGMEEGSLVTGKMVAALRKLGFSKVFDTDFAADLTIMEEGFELINRIKNKGTLPMVT
SCSPGWIKFIEHFFPKSLNHLSTCKSPQQMFGAVAKTYYAQKLNIDPRKLVVVSIMPCTA
KKFECKRPEMKSAFHYWKDKLNLHEKESFFDVDYVLTTRELAKMFKLTGIDFSNLAEEEF
DTPLGISTGAGVIFGATGGVMEAAVRTAYEVITGKPLAKIDLNVLRGFEGIKEAELDLDG
TKIKVAVAHTLKNARVLLEQIEEGKSPYTFIEVMTCPGGCLGGGGQPIPTTWAIRQKRAD
SLYKEDRLKPIRKSHENPAIKAIYEEFLKEPLGHVSHELLHTEYVERGIF
>C687J13239_100015730
MEFVNLTIDNKSVKVEKGTSILKAARSVGIDIPTLCYMSLGDMNIENKPGGCRICVVEVE
GRRNLAPACCTDAHTDMVIKTNTMRVLNARRTVLELILSDHPADCLICAKSGNCELQTMA
HKLGVREIHYKGEMSTYKEDFSPSIIRDMDKCIMCRRCEMMCNEVQTVGALWGVNRGFQA
VVSPAFEMDLEKSTCTYCGQCVAVCPTGALTEVDHTNQVIRALADPSKTVVVQTAPAVRA
ALGEEFGLKPGTLVTGKLAAALRRLGFNFVFDTDFAADLTIMEEGTELLDRLGRHLNGDK
EVKLPILTSCCPGWVNFFEKQFPEMKEIPSTARSPQQMFGAIAKTYFAEKIKVNRKDMVV
VSVMPCLAKKYECQREEFATDGNPDVDFSISTRELAALIKGANIDFNLLPDEDFDNPLGE
STGAAVIFGTTGGVIEAAVRTAYEIQTKKKLEKVDFEELRGLEGVREATIDFNGLPIRIG
IAHGLGNARKLLEDIKAGKSYFHAIEIMACPGGCIGGGGQPLHHGDSSILKARQMAIYQE
DRNKPIRKSHENPFIVKLYEEFLKHPMSEKAHHLLHTHYFNKKNEFIIE*
>C687J13239_100018419
MITIEVNNQQIQAKKGETILEALNRNGINVPTLCRMEGFSPTGACRLCVVEVEGKSGLIP
SCSFPIDEPLKIKTHSPRVIRSRKMLVELLLSNHPDDCLYCVRNGNCELQDLAEELNVRE
RRIAGNKSKASIDQSSPGIVRDPAKCVLCGRCVRICEEVQEVSTFDFIKRGNKTSIATSM
NKDLNFSNCIHCGQCIMVCPTGALHEKTNFDVLLEMLNNPDIKVIAQFSPSVTVSIAEEL
GIRSGKDISGLIINALHKIGFYKVFDTAFASDMLIYEQAAELVDRIKYKGNLPLISSCCP
GWIKYMEQSHVDLMENVSTCKSPQQMMGSMIKSFYAQQETISSEKIFSVSFMSCTAKKFE
AQREEMTHKGISDIDLVLTSRELLKLIKLYGIDVQLLDEEIADNPFNTRSSAGKLVAASG
GIAEGLIRTFYFLSSKNEIPDYKITKLRSSKDRREIFIDIDDSRIGVAVVSGLKHANKLL
EEIRNGRDDLHYVEIMACPGGCINGGGQPFCNDDKILKARLKTIYDIDEKEGLKVAHKNP
NLIQLYEKFLGEPLSVKANSYLHTKYSKRDVLL*
>C687J13239_100018427
MEKVKLTIDNKLVEVEKGTTIYKAARQLGIDIPVLCYMNLEGLGIENKPGGCRICVVEVE
GRRNLAPSCSTDCTEGMVVNTHSMRVINARRTVMEFILSDHPKDCLTCSKSGNCDLQNMA
IKLGIREIPGQEYAAMSTYKMDFSPSLIRDLDKCIMCRRCEMMCNDFQTVGALSAFKRGF
EAAVGPAFEMDIEDSTCTYCGQCVAVCPTGALTEKDHTREVINALSDPTKTVIVQTAPAV
RAALGEEFGLEPGTLVTGKMVAALRRLGFNYVFDTDFAADLTIMEEGTELLGRLTKHLSG
DKEVKLPILTSCCPAWVNFFENNFPEMKDIPSTARSPQQMFGSIAKTYFADKIKVKREDL
IVISIMPCLAKKYEAQRDEFKVNGNPDVDFSLSTRELAHLIKQANLDLKSLPDEDFDKPL
GESTGAAVIFGVTGGVIEAAVRTAYELHTGKKLARIEFEQLRGMEAIRKATIDFNGTPIN
IGIAHGLGNARKLLEDIKAGKSEFHAIEIMSCPGGCIGGGGQPLHHSDSSILTARTKAIY
AEDEGKTIRKSHENPYIIKLYEEFLGKPMSEKAHHLLHTHYFDRSRKIEIS*
>C687J13239_100033820
MENVKITIDGKIVEVPKDYTVLKACKLAGIRVPTLCYLEGVNEIGACRMCLVEIEKVRGL
QASCVYPVNEGMVVHTNTPEIRQTRKVNLELILSNHNRECTMCMRNENCELQTLSKELNI
KEIPYEGEKTASTIDQVSPSIVRDNSKCILCRRCISACKNIQKVSAIQATKRGFKTEIGV
GFGRSISDFNCINCGQCIQACPVGALYEKSNLETVWKALDDKDKMVIVQTAPAVRAGLGE
EFGFPIGTRVTGKMVTALKLLGFDKVVDTNTGADLTIMEEGFELIGRIKEGKGKLPVITS
CCPGWIKECEHEYPDLLENLSSCKSPHQMLGAIVKSFYAQKMKIDPTKIFTVSVMPCTAK
KYEMERPEMEHADLRDVDAVITSRELAMMVKEAGIDFMTLEDSKYDDPLGEATGAGAVFG
TTGGVTEAALRTVAEVLTGQKVDEIEYNQVRGDKGIKEYEVQIGDLKLKGVVISGVGNVK
PILDKVRKGESEYQFIEVMACEGGCIMGGGQPRVHAKTKEKVNVFAQRARAIYDEDQKME
YRRSHENPFIKKLYEEFLEKPNSHVAHELLHTGYKKRDKYPNECDKKM*
>C687J13239_10017956
MTPENEPLVRTIKERCKACYTCVRGCPAKAIRISGGQAEVIKERCISCANCVLMCSRGAK
ETKQSIEAVRALLKSGAPVAAALAPSFPVEFGGIDPLRFAGILKALGFKYVCEVAFGADM
VSFQYRKLLNENPGKKFISTACPAVVSFVEKYHPALVPNLAPIVSPMVAEARVIKELYGK
DVKVVFIGPCVAKKGETDRHHADLDESITFTELRAMCKEAGVDRNSALDSQFDPPYPAKG
VLYPMGGGLLNSAELEEDLLSGRFLSAEGLEQFPEVLKNLEHGDIDADFIDLLCCSGCIM
GPGISVKTSKHAREAALRRYARKSYFSIKLSDWEASVRRFRGLDYSASFQPEDQRMQLPA
GDALQAVLANMGKTNPEDELNCGACGYPTCVEHAVAIIRGIAESEMCLPYTIERLKTTAE
ELTTSYNQLAKTKQALMQSEKLASMGQLAAGVAHELNNPLGVVLLYSHLLAEQCDKDSRV
FSDARMITEQADRCKKIVGGLLNFARKNKPFFRQTSLVRLVDNYFKTATVPPSVTFTIDR
SGEDLQAEMDPDQIIQVLTNLVTNALEAMGNTGALTIRTFAEGDSVAFSVSDSGCGIRPE
NLKKIFEPFFTTKQIGKGTGLGLAVSYGIIKVHRGNITVASNADPAAGPAGTTFTVKLPR
VATAAGAIRMKSEPAAK*
>C687J13896_100005898
MENKFINIIVDNRAYQVIKGSTILETCKEIGIKIPSLCYLKDVSSNASCGICVVDVKGAK
TLVRSCITQVNEGMEITTHSPAINQARTTNLELLLANHPKDCLICERNGNCELQELTVTL
GIKDTPYAKTKPVEKIDDSSLSLVRNPEKCILCGRCIAVCAEVQTVHAIDFTGRGLRSIV
STYQDKGLGNVACTNCGQCALVCPTAAIVEKDETKEVFEDIYNKEKIVIVQTAPAIRVGI
GEAMGMEQGALVTGKMVAALRKLGFDKVFDTQFTADLTIMEEGHELINRIKNGGTLPMIT
SCSPGWIKFIEHFYPKSLDHLSTCKSPQQMFGAVAKTYYAEKLNVDPRKIIVVSIMPCTA
KKFECKRPEMNSAFSYWKDILNLTERDNFYDVDYVLTTRELAKMFKKTGIDFCTLQEEEF
DKPLGISTGAGVIFGATGGVMEAAVRTAYEVLTGKPLNKIDLTAVRGFEGIKEAELDIKG
TKVKVAVAHTLKNARALLDQIEEGKSPYAFIEVMTCPGGCLGGGGQAIPTTWEIRQKRAD
SIYKEDRLMPLRKSHDNPAIKAIYEEFLNEPLGHLSHELLHTHYEERGIY*
>C687J13896_100009958
MINLIVDNKPVVVKKGTTVLQAASSIGIEIPTLCHMKLEDMDIENKPGGCRVCVVEVMGR
KNLAPACVTLATEGMEVKTHSIRVVNARRTVVELILSDHPADCLICAKSGNCELQDMAHH
LGIREIHYKGEQSTYREDTSPAIIREINKCIMCRRCEMMCNEVQTVGVLSAVNRGFNAVV
APAFEMNLDHSVCTYCGQCVAVCPTGALTEVDQTGAVIRALSDPSKTVIVQTAPAVRAAL
GEEFHMEAGTLVTGKMAAALRRLGFNYVFDTDFAADLTIMEEGTELLGRLSAYMKGDKNV
KLPILTSCCPAWVKFFEHQFPELKDIPSTARSPQQMFGAIAKTYFAEKLKLKREELVVVS
IMPCVAKKYESSREEFSMNGNPDVDYALTTRELARLINLANIDFRTLPDENFDQPLGESS
GAGVIFGTTGGVIEAAVRTAYEVFTGKPLPRLDFEELRGMDGLRKATIDFNGTPINIGIA
HGLGNARKLLEEIKAGTSEFHAIEIMSCPGGCIGGGGQPYHHGDVEILKKRQRAIYSEDK
NKKIRKSHENPYIKKLYEEFLGEPMSEKAHHLLHTKYFDRS*
>C687J13896_100022430
MEFVNLTIDNKSVKVEKGTSILKAARSVGIDIPTLCYMSLGDMNIENKPGGCRICVVEVE
GRRNLAPACCTDAHTDMVIKTNTMRVLNARRTVLELILSDHPADCLICAKSGNCELQTMA
HKLGVREIHYKGEMSTYKEDFSPSIIRDMDKCIMCRRCEMMCNEVQTVGALWGVNRGFQA
VVSPAFEMDLEKSTCTYCGQCVAVCPTGALTEVDHTNQVIRALADPSKTVVVQTAPAVRA
ALGEEFGLKPGTLVTGKLAAALRRLGFNFVFDTDFAADLTIMEEGTELLDRLGRHLNGDK
EVKLPILTSCCPGWVNFFEKQFPEMKEIPSTARSPQQMFGAIAKTYFAEKIKVNRKDMVV
VSVMPCLAKKYECQREEFATDGNPDVDFSISTRELAALIKGANIDFNLLPDEDFDNPLGE
STGAAVIFGTTGGVIEAAVRTAYEIQTKKKLEKVDFEELRGLEGVREATIDFNGLPIRIG
IAHGLGNARKLLEDIKAGKSYFHAIEIMACPGGCIGGGGQPLHHGDSSILKARQMAIYQE
DRNKPIRKSHENPFIVKLYEEFLKHPMSEKAHHLLHTHYFNKKNEFIIE*
>C687J13896_100039331
MVENAEVSTYRKDASPALNRDMDKCIMCRRCETVCNDVQTVGALSAVNRGFMSVVAPAFE
QDLVDSPCTFCGQCVAVCPTGALTPYDDTPMIIRALADPSKTVIVQTAPAVRAALGEEFG
LNPGTLVTGKMVAALRSLGFDKVFDTDFAADLTIMEEGAELLDRITRYVNGDKEVKLPIL
TSCCPAWVNFFEVYFPDMLDVPSTARSPQQMFGSIAKTYYADLIGVKREDLVVVSIMPCL
AKKYECQREEFSVDGNPDVDYSISTRELASLIKSANINFDKLEDEEFDLPLGESTGAAVI
FGVTGGVIEAAVRTAYEVFTGNKLNRINFEELRGLAGIRTATIYFGETPIHIGIAHQLGN
ARKLLNGIREGRYNFHAIEIMACPGGCIGGAGQPLHHGDSSVIKARYEAIYKEDTGKTIR
KSHENPYIIKLYEDFLGKPLSEKSHHLLHTHYFDKHKI*
>C687J13896_10009073
MTLNAEIEQKQITLMIDGQKVAVPAGTNVMNAAEKIGIHIPRLCYHPRLSLEGSCRVCIV
RVKGIDAFVASCCTEVQEGMDVQTNSPEIRQARRDIVELLIDNHPRECQICERDSNCELQ
RLAYDMGVRERLFEGKRKRHPIENSSVSVVRDAEKCVLCGRCFRVCHEIQGVFNLSQQNR
GFSTIVTPAYEAHMDDSVCIQCGQCINVCPTAAFQEKKHADRVWAAINDPSKFVIAQTAP
AIRAAMAEGFGYEPGTACTGKMVTALRRLGFDAVFDTDFAADLTIMEEAHELIERIKGHG
PLPHITSCSPGWINFVEGFYPELLPHVSTCRSPMTMMSTIIKTYYAKKTGRDPKDIYVVA
IMPCVAKKFEMERPEFAIDGMPVTNAVLTTRELNWMIKSYGIDFRQLPDGEFDSPLGEST
GASVIFGTTGGVMEAALRTAAEWVMGKPLEKVEFHGVRAPVAGLREDTLKIGDLTLNLAV
ANGLQNAKILLDRVRSGEKQYHVIEVMACPGGCIGGGGQPYPPRGYTILDPNLAAKRANA
LYSIDAAKAIRRSHENKAVLQLYQEFLGQPGGALAHQLLHTHYKPRSRRGIK*
>C687J13896_100130410
MSLTIEINGNKYEAAQGETILTVLNRNGIKVPTLCHMKDFVPTGACRMCVVELEGNGKLV
SSCSFPISDGMKIRTHSPKVVEARKTIVELLLSNHPDDCLYCIRNSNCELQSLSKEYHVV
DRRIRGVKNNHKMDHSSLSITRDPDKCILCGRCVRVCEETMGVSCIEYINRGSKTVIGAT
MNKGLNTSSCVNCGRCVMVCPTGALSERNQTAEVQNMLYQTEKTVVVQYAPSISVSLAEE
FGMKPGQDINGILNAALRKMGFKYVFDTTYGADLTIMEESAELIDRIVKGKTLPMFTSCC
PAWVKYAEEFAPDFIKNLSSCKSPQQMTGAIIKNYFAQQVNLKPQDIISVSIMPCTAKKF
EAQRDTMGREGYNDVDVVLTTRELIELIKLYGIDMHQIEPQLTDSPMGVRSTAGKIFGAS
GGVMEAALRTAYKTLTGNELTNFKITAVRGLKGRKEAKIKINDLELGVAVVSGLANAGEL
VEEIRNGRTDIHFIEVMTCPGGCIAGGGQRIGIDESVIEARMKSLYEIDDKESLKVSHKN
PEIIELYDKFLGEPLGHKSHELLHTHYIKREVLL*
>C687J13896_10014796
MDRDFNFSSCVHCGQCLIVCPTGALHEKHSITEIQEYLNKPEILKVIQYSPLVTAGIAGE
LGIKHNKYADRILNAILRKIGFDKVFTTGTGTDVCITEISGQLLEKLEKRTASPLYISAC
PAWVKYCEQFMPSQIPMLSTVKSPQQITGALIKTIVADQNKVNPANIFSVSATPCLAMKF
EARRDGMMRKGISDVDSVLTVRELSRLIRLYGIAPSIIEPEAADEPLAGRSSSAVLAEVS
GGLTEGILRALHYKLLTKEADKQLFRKLRSSGSFREISMAIGEYEVKAAVVDGLTGLGKL
KTSINSGKSYDLIEVMVCPGGCVHGAGLPFSSARADVRSRAKLVYQTDDSEPVNLPCKSH
HLINLYDKLLKENSEISDKKIFYTHFEKRNVLL*
>C687J26627_100003424
MKIEINHQSVNMPSGISILDACKSANINIPTLCYLEDLFPSGSCRMCVVEIAGNKNLVTS
CSTQITEGMKIFTHSNRVIAARKSILELLLSNHPDDCLYCDKNNTCELQKLSAELGVRNR
NFSKQLIEKEIDKSSPSLIRDPSKCILCGRCVRVCEERQTVSAISFIKRGSQTKVTTAFD
GGLNTSNCINCGQCAMVCPTGAIVEKNNIKDVLAALADKNKVVVVQHAPAISVTLGELFG
FKPGSDVNGQMTAALRKMGFQFVFETSFSADVTIMEEASELVDRVKKGENLPLMTSCSPG
WIKFVEHFYPEFLNNLSSCKSPQQMMGALIKNYWAFKKNINPRDVYSVSIMPCTAKKFEA
GREEMITGGLADIDAVLTTRELAKMIDMFNINLAKLKPEDADDPLGEHSSAAKLFGVTGG
VAEAALRTAAFLITNDDSQVHEIHEYRDLEGIKELTVTIAGITLKTVVISGLSNARLVLD
DIKRGIKQYHFIEVMTCPGGCIAGGGQPFGLDKDRIVARMKALYQIDKNEKIRKSHHNKD
VVKLYEEFLMHPLSQKSHELLHTKYKPRTGY*
>C687J26660_100002421
MDTTTVNIIIDGKPYAARHGQTIMQAADEHGFHIPRLCYHPRLSIEGACRVCIVEVEGAK
NYVASCAFPVSEGMKIHTNTQEIRRARRDIVELILDNHPDDCHTCERDSNCELQRLAASM
GIRNRHFKGEKKHYEKDLSSASVIRDPNKCILCQRCLRICSEVQGVNALSHAFRGFQTVV
MPAYNLPFAESVCSTCGQCINVCPTAAFVEKNCTQELFEKLNDPSIIKVVQVAPSVRAAI
GEAFALEPGRNMEGQTAAALRRLGFDYVFDTQFSADLTIMEEASEFLERFQNKDRLPLIT
SCSSAWMKMMEQFHPDFIPNISSCKSPMVMMGTLVKTYFAEKMKIDPAKILSVGCMCCTA
KKYEAERPELRVNNMAAVDMVITTRELAWMVKSAGIDFINIHPESFDLPLGLSSGGGAIF
GVTGGVMESAIRTAYEMYTGETLVDIEIGALRGFSGIREGKITMDKDEIRVAVAHGLGNA
SELLDIVRKNPQRYHFIEIMGCPGGCIGGGGQPYAGVNSMPLDENILKKRAEALYSIDRA
KTIRRSLDNPDVQRMYKEYLGSPLSQRAHDLLHTHYAPKLPQGILPIESTVK*
>C687J26661_100002119
MDTTTVNIIIDGKPYAARHGQTIMQAADEHGFHIPRLCYHPRLSIEGACRVCIVEVEGAK
NYVASCAFPVSEGMKIHTNTQEIRRARRDIVELILDNHPDDCHTCERDSNCELQRLAASM
GIRNRHFKGEKKHYEKDLSSASVIRDPNKCILCQRCLRICSEVQGVNALSHAFRGFQTVV
MPAYNLPFAESVCSTCGQCINVCPTAAFVEKNCTQELFEKLNDPSIIKVVQVAPSVRAAI
GEAFALEPGRNMEGQTAAALRRLGFDYVFDTQFSADLTIMEEASEFLERFQNKDRLPLIT
SCSSAWMKMMEQFHPDFIPNISSCKSPMVMMGTLVKTYFAEKMKIDPAKILSVGCMCCTA
KKYEAERPELRVNNMAAVDMVITTRELAWMVKSAGIDFINIHPESFDLPLGLSSGGGAIF
GVTGGVMESAIRTAYEMYTGETLVDIEIGALRGFSGIREGKITMDKDEIRVAVAHGLGNA
SELLDIVRKNPQRYHFIEIMGCPGGCIGGGGQPYAGVNSMPLDENILKKRAEALYSIDRA
KTIRRSLDNPDVQRMYKEYLGSPLSQRAHDLLHTHYAPKLPQGILPIESTVK*
>C687J26860_100000665
MIEMTINNIKVKAEEGMTILDAAKSVGIHIPTLCHMKDLFPTGACRICVVEVEGMRGLTP
SCAYPVMEGMKVDTNSVRVRTARKTIVELLVENHPQDCLVCVRNKNCELQDLAERYNLRE
HRFVGEKKDHAIDVSSASMERDPAKCILCGRCVRTCGDIQKIGAIDFTNRGFKSNVTTPF
NKGLNVSDCILCGQCILVCPTAALREKSHSKDVMNAIRDKKKYVVAQIAPAVRASIGEEY
NLPLGTNATGQLVTGLRRLGFKKVFDTNFAADLTIIEEATELINRVTKAGDLPMFTSCCP
GWVKYIEQNRPQLLKHVSSCKSPHEMEGAVLKTYYAKKMGINPKDIYVVSVMPCTVKKFE
SSRPELSEEHMADVDAVLTTRELVRMFKMAGIDFNDLPEDEFDNPLGESTGAAAIFGTSG
GVMEAALRTAYAKISGKELENVEFQEVRGMDGIKSATIPINGLDVNIAVVNGIGNIGSIL
DEIERGESKYHFIEVMACPGGCINGGGQPIHSKPEKLKKRVQTLYDIDSKMKTRKSHENE
SVQKLYREFFGEPNGHVAHEILHTHYCDRKKILEHS*
>C687J26860_100003661
MYKMIEAKINGITVEVKEGTTVLEAAKKVQIKIPTLCKHPDLPPSAACGLCIVKVKGSNK
MLRSCCTPLEDKMEITTNDPDIVEVRKTVLELILSNHPNDCLKCGRNNNCELQSMASDFG
IREDVFEKFLRDLPKDGTTGTIVLEPTKCILCGRCIEVCQKNQDVWALSFLERGRDTRIS
PAGDIKLSESPCVKCGQCSAHCPTGAIFEKDDTHLVWDALKNQDKYCVIQIAPAVRVAIG
EAFGVVGKNLTKKLYALFRRLGFKAVFDTNFGADVTIMEESTEFVERFTNKKDELPLITS
CCPAWVDFMEKFHSDMINHFSTCKSPHEIIGTLSKTYYAEKNKIDPAKIYMVSIMPCTAK
KYEITRSNEMFASGFQDIDVTITTRELARMIKQAGIDFMNLPDEEADSLLGDYTGAGVIF
GATGGVMEAALRTAYNLITGKELEDVNFVKTRGLEFIKEAEIDIKGTKIRIAVAHGLAHV
EEVLNRVRQAKKEGRETPYHFIEVMACPGGCIGGGGQPYNVTDTLRLKRTAAIYQDDKDK
EFRCSHKNPYVKKLYKDFLGKPLSEKSHKLCHTDYKARPIYIR*
>C687J26860_100012921
MDTTTVNIIIDGKPYAARHGQTIMQAADEHGFHIPRLCYHPRLSIEGACRVCIVEVEGAK
NYVASCAFPVSEGMKIHTNTQEIRRARRDIVELILDNHPDDCHTCERDSNCELQRLAASM
GIRNRHFKGEKKHYEKDLSSASVIRDPNKCILCQRCLRICSEVQGVNALSHAFRGFQTVV
MPAYNLPFAESVCSTCGQCINVCPTAAFVEKNCTQELFEKLNDPSIIKVVQVAPSVRAAI
GEAFALEPGRNMEGQTAAALRRLGFDYVFDTQFSADLTIMEEASEFLERFQNKDRLPLIT
SCSSAWMKMMEQFHPDFIPNISSCKSPMVMMGTLVKTYFAEKMKIDPAKILSVGCMCCTA
KKYEAERPELRVNNMAAVDMVITTRELAWMVKSAGIDFINIHPESFDLPLGLSSGGGAIF
GVTGGVMESAIRTAYEMYTGETLVDIEIGALRGFSGIREGKITMDKDEIRVAVAHGLGNA
SELLDIVRKNPQRYHFIEIMGCPGGCIGGGGQPYAGVNSMPLDENILKKRAEALYSIDRA
KTIRRSLDNPDVQRMYKEYLGSPLSQRAHDLLHTHYAPKLPQGILPIESTVK*
>C687J26860_10021112
MTKVKIELNGQEIMCESDEYLMDIARKHHIYIPHLCQHDRLERTANCRLCIIEIELNGKR
KIMTSCNAKPVEGMKVFTHTPKLFEYRRINLELLLANHDLNCPTCPANLNCKLQKYSGDL
LVKESRFNGARKMLPVDESSPSIRRDNNRCILCGKCIKMCSDIQTVHAIQQHHRGFDTVV
EHSFNHTMAESSCVNCGQCVIACPTGALTERSDIQHVIDALNTEGKILIAQTAPSIRATL
GECFDMPPGRNVTGKMVSALRKIGFHRVFDTDLGADITIIEEATEFVKRLKSKKNLPMIT
TCCPAWIKFGEQFYFDELNHMSTCRSPQAILASLIKTYYAKKLKIESKDIILVDIMPCTA
KKFEILRPEFSGEADYVLTTVELSKLINQMGIDFVNLEDEDFDNPLGESTGAGAIFGHTG
GVMEAALRTVADFLGHKDFKNVEYTKIRGMETCKEATVEIAGNEVNICVVHTLGEARKLM
EQIKKGESKYQFIEIMACFGGCIGGGGQPKFNEEALKKRVEALIKEDEGKEIRKSHKNPT
ALKIYEEYLGEFGSEKAHELLHTKYYLREYK*
>C687J26860_10021882
MEFVNLTIDNKSVKVEKGTSILKAARSVGIDIPTLCYMSLGDMNIENKPGGCRICVVEVE
GRRNLAPACCTDAHTDMVIKTNTMRVLNARRTVLELILSDHPADCLICAKSGNCELQTMA
HKLGVREIHYKGEMSTYKEDFSPSIIRDMDKCIMCRRCEMMCNEVQTVGALWGVNRGFQA
VVSPAFEMDLEKSTCTYCGQCVAVCPTGALTEVDHTNQVIRALADPSKTVVVQTAPAVRA
ALGEEFGLKPGTLVTGKLAAALRRLGFNFVFDTDFAADLTIMEEGTELLDRLGRHLNGDK
EVKLPILTSCCPGWVNFFEKQFPEMKEIPSTARSPQQMFGAIAKTYFAEKIKVNRKDMVV
VSVMPCLAKKYECQREEFATDGNPDVDFSISTRELAALIKGANIDFNLLPDEDFDNPLGE
STGAAVIFGTTGGVIEAAVRTAYEIQTKKKLEKVDFEELRGLEGVREATIDFNGLPIRIG
IAHGLGNARKLLEDIKAGKSYFHAIEIMACPGGCIGGGGQPLHHGDSSILKARQMAIYQE
DRNKPIRKSHENPFIVKLYEEFLKHPMSEKAHHLLHTHYFNKKNEFIIE*
>C687J35504_100109171
MVNAVINGIPVKVEEGTTILDAAKTVQVQIPTLCKHEDLPPSAACGICVVKIKGNNKMLR
ACCTPVEEGMDIITNDPEIVDVRRTVIELILSNHPNDCLTCGRNNDCELQTLMANFGIQE
EFFDKFVKKTPKDSSTGTVVLEPEKCIKCGRCVEVCQDVQDVWALSFLERGFKTRISPAG
DINLADSPCVRCGQCSAHCPTGAIVEYDHTAKVWRELMDPEKYCVVQIAPAVRVSIGEAF
GYPPGTNMTKKLYSLLRRLGFKAVFDTNFGADVTIMEEATEFVERFVHKKGALPLITTCC
PAWVDFMEKFHSDMIDHFSSCKSPQQIVGALSKTYFAQDKKIEPDKIVMVSIMPCTAKKY
EIKRDEEMFASGQQDIDIVLTTRELARMIKQAGIDMTQLPDEEADHVMGDYTGGATIFGA
TGGVMEAALRTAYFLVTENNLEKVEFENVRGLKGVKETSIMIGEFEIKLAIAHGLSNVEY
VLNKVRKAKEKGEPLPYHFIEVMACPGGCIGGGGQPYMVKDSVRIARTKGLYADDEKSKI
RCSHDN
>C687J39217_100001876
MKIEINHQSVNMPSGISILDACKSANINIPTLCYLEDLFPSGSCRMCVVEIAGNKNLVTS
CSTQITEGMKIFTHSNRVIAARKSILELLLSNHPDDCLYCDKNNTCELQKLSAELGVRNR
NFSKQLIEKEIDKSSPSLIRDPSKCILCGRCVRVCEERQTVSAISFIKRGSQTKVTTAFD
GGLNTSNCINCGQCAMVCPTGAIVEKNNIKDVLAALADKNKVVVVQHAPAISVTLGELFG
FKPGSDVNGQMTAALRKMGFQFVFETSFSADVTIMEEASELVDRVKKGENLPLMTSCSPG
WIKFVEHFYPEFLNNLSSCKSPQQMMGALIKNYWAFKKNINPRDVYSVSIMPCTAKKFEA
GREEMITGGLADIDAVLTTRELAKMIDMFNINLAKLKPEDADDPLGEHSSAAKLFGVTGG
VAEAALRTAAFLITNDDSQVHEIHEYRDLEGIKELTVTIAGITLKTVVISGLSNARLVLD
DIKRGIKQYHFIEVMTCPGGCIAGGGQPFGLDKDRIVARMKALYQIDKNEKIRKSHHNKD
VVKLYEEFLMHPLSQKSHELLHTKYKPRTGY*
>C687J50191_10000205
MDKKQINLTIDGNKISVPADFTVMQAADAAGIHIPRLCYHPKLSAVGACRICIVEIEGAK
NYSASCITAVSEGMNVKTNSPEIREARRDLVELILDNHPRECQICEKNNNCELQELALTL
GIEEYEFPGERKRFAADYSSASIVRDPDKCILCGKCVRVCSEIQGVNVLSVSARGYKANV
GPAYDMNMSESVCINCGQCTLFCPTAALTEKDGIKETFKNLNDKEKVCIVQIAPAVRVAI
GEAFGFTPGTDKTYETVTALRMLGFKVVFDTQFSADLTIIEEGHEFIKRLTTGGKLPMFT
SCSPGWIKYLETFHPEFIENVSTCKSPQQMMGALIKTFYAKKMGLDPAKIYSVSIMPCTA
KKYECARPEMNSSGFRDVDVVLTTRELAKMIKQAGIKYKELKKGQFDQPLGESTGAAPIF
GVTGGVMEAALRTAYEVITKKELPSIDFKVVRGLTGIKEATVDVAGTKVNVAVVFGLANV
HKVLTEIKEGKRNYHFVEVMTCPGGCIGGGGQIYPQGDIEAMDKELYSLRAEGLYSIDEK
KKIRKSHENPLITKIYEEFLIKPLGEVSHKLLHTHYHHKCPKGIPSGLRDTVSIG*
>C687J50192_100002876
MKIEINHQSVNMPSGISILDACKSANINIPTLCYLEDLFPSGSCRMCVVEIAGNKNLVTS
CSTQITEGMKIFTHSNRVIAARKSILELLLSNHPDDCLYCDKNNTCELQKLSAELGVRNR
NFSKQLIEKEIDKSSPSLIRDPSKCILCGRCVRVCEERQTVSAISFIKRGSQTKVTTAFD
GGLNTSNCINCGQCAMVCPTGAIVEKNNIKDVLAALADKNKVVVVQHAPAISVTLGELFG
FKPGSDVNGQMTAALRKMGFQFVFETSFSADVTIMEEASELVDRVKKGENLPLMTSCSPG
WIKFVEHFYPEFLNNLSSCKSPQQMMGALIKNYWAFKKNINPRDVYSVSIMPCTAKKFEA
GREEMITGGLADIDAVLTTRELAKMIDMFNINLAKLKPEDADDPLGEHSSAAKLFGVTGG
VAEAALRTAAFLITNDDSQVHEIHEYRDLEGIKELTVTIAGITLKTVVISGLSNARLVLD
DIKRGIKQYHFIEVMTCPGGCIAGGGQPFGLDKDRIVARMKALYQIDKNEKIRKSHHNKD
VVKLYEEFLMHPLSQKSHELLHTKYKPRTGY*
>Ga0007792_100004836
MTIEKKVTLWIDGVKVTVPEKSTILQAADSINIDVPSLCYHPDLSVIGACRVCVVEVEGQ
RNPVASCSFPVAEGMKVKTSSPLLRRLRRDVVELILDNHPMDCQTCVRNGTCELQKLAYD
LGVRERLFQGERKRIPVDTSSPVHRNPEKCILCGRCVRVCDEVQGVHNLSVQHRGFHNVV
APAHDSKMIDSVCIHCGQCVNVCPTAAFTEQDATESVFEALSNPDLHVVVHTAPAIRATI
GEGFGFRPGTPVTGKLVTALRMAGFHKVFDTNFGADLTIIEESTEFLNRIHKKERLPLIT
SCSPGWVNFMERFYPELIPLTSTCKSPMSMLSTLLKTYYAQQMGLDPEKIFVVAVMPCTA
KKYEARREEHKAPWGKPYTDAVLTTRELIWMMKCLGVDFHNLEDGAFDSPLGVSSGAADI
FGATGGVMEAALRTAYEKITGKELEELDFETVRGVEGVKETSIQINGLTINIGVANGLQN
AKNLLDRVASGEKQYHIIEIMACPGGCVAGGGQPYPPRGMHVLDPELARLRARALYSIDG
SKSLRKSHENPSIEALYENFLGAPNSHLCHELLHTHYEPKFPRGVK*
>Ga0007792_100015396
MAPESKSPPSGDLGGFKISKMTTVYINKQAVEISEGSTIFDAAAKAGIRIPTLCHVENQF
PKGACRVCMVDVEGARNMVASCTTPALEGMKITTNSKNVREARKFVVELLISEHCGECKT
CVRNEDCELQQLATEMGIMEIAFPGETLKTFIDDSTPALVRDSGKCIKCRRCMTVCNEIQ
GVGSLFAQGRGFESKIGPAFDQHLDGVVCVQCGQCAAICPVGAITEKEHIDFVWEAIEDP
KKFVVVQTAPAIRAALGECFGYQPGTRVTGKMVSALRLLGFDRVFDTNFTADLTIMEEGT
ELLTRLKKALIDKQQVALPQFTSCSPGWIKYAEYFYPEILDNISSCKSPQQMFGAVAKTY
YAKKAGVDPKDIVVVSVMPCTAKKFECQRPEMNDSGFQDVDYVLTTRELARMIKQSGIEF
KLLEDGEMDSPMGNGSGAADIFANTGGVMEAALRTAYQIVTGRELPVANLHLQPVAGLEG
VKKASLKIEGCLLAWSFLEGVELKVGVAHGLGNAKKIIEAMRAGEEFHFIEIMTCPGGCI
GGGGQPRFTTNEIRRKRIGAIYAEDEGKQLRKSHENPEIIQIYEEFLKQPLSHLSHELLH
TKYFDRN*
>Ga0007793_1005111
MLLTIEINGQQVSSKRGETILTVLNRIGVKVPTLCHLSNLSPTGACRMCVVEVEGLSHLV
PACSHQVEEWMRIHTHSPRVLKARKTLVELLLANHPDDCLYCDRNGTCELQELSEELQVR
ERKYMSRNKPVQIDKACPSIQRDPAKCVLCMRCSRVCREIVGVSAIDAVGRGSHTRIGTS
YNRGLNFNACVRCGQCIMVCPTGALTEKKSIQQVIEALSNPDLYPVVQFSPTVPAAIAEE
FGLKSSKDILNLLRAALKKMGFRQSFDASMAADINIMEEAALFLDRLQKNTKLPLLTSCC
PAWVRYIEVFRPEFATYLSPVKSPQQIMGTLIKQYITSSAGVKPGKVFVVSVTPCTAGKS
EAESNGSETRLVDAVITIRELIRMIRLLGIDISNLDPEPADSAFSISSSSGRLFGISGGH
LEGLIRSINFMSSGQELSPLKINDLRGLKPKKEAKVRINKQSVNVVAVSGLANAIGFIDE
IANGRENIHIVEVMACLNGCINGGGQRTGTDEKCLKSRMKALYDID
>Ga0007794_1000008419
MLLTIEINGQQVSAKRGETILTVLNRIGVKVPTLCFFGSLSPTGSCRMCVVEVEGLTHLV
PACSHQVEEWMQIHTHSPRVLKARKALVELLLANHPDDCLYCDRNGSCELQDLSEELQVR
ERRYPSSHKPVQIDKSCPSIQRDPGKCVLCGRCSRVCTEIIGISAIDSVGRGSSTRTGTS
YNKGLNYNACVKCGQCIMACPTAALTERKSLPQVIEALGNPDLYPVVQFSPTVPGAIAEE
FGLKSSKDIMNILRSALKKIGFRQSFDVSLASDITIMEEAALFLERWPKKTPLFTSCCPA
WVRYIEVFRPEFVEYLSPVRSPQQIMGSLIKQYITSSAGIKSEKVFVVSVMPCTAKKTEA
DLERNGTRAVDAVITIRELVKLIRLLGIDLNNLEPEPAENAFSISSSSGRLFGVSGGHLE
GLMRTIHFLNTGQELSPSKINDLRGLKSRKETRMRINKLPVNVVAVNGLANAIALMDEIA
AGRDGFHIVEVMACPGGCINGGGQKIGTDEKMLKSRMKALYDIDEEEIVKVAHKNPTLNE
LFDKFLSKPNSERNREVLHKDRSKTISE*
>Ga0007794_100015095
MLNVTINTKKIQVPEGSTILQAARQMGVSVPTLCNMEKREAIGACRVCLVEVEGARTLAA
ACSTPVTENMVVRTNSTLARAARRQVVEMLLSEHDGNCPTCGRSTDCELRALAEEMGVSH
LPFEGIKAKAHIDSSTPALVRDNAKCIKCRRCVTVCGEVQGVGALFPQGRGFQTVIGPAF
TRDLEGVACVQCGQCAAVCPVGAIVEKSQIAEVWKALDNPKLHVVVQTAPAIRAALGEAF
GYEPGTRVTGQMVAALRRLGFDGVFDTNFTADLTIMEEGTELLTRLKKALVDKEPVALPM
FTSCSPGWINFAEFYFPQFLPNISTCKSPQQMFGAVAKTYYADKIGRKPEEVVVVSVMPC
TAKKFEAQRPEMATNGVPDVDYVLTTRELAKMIKEAGIDFKSLPDEEMDAPLGLSSGAAD
IFANTGGVMEAALRTAYEIVTGRELPVDNLHVQAISGLEGIKEAALTITGTKKEWSFLEG
VELKVAVSHGLANTRRLLEYIRAHGATYHFVEVMTCPGGCIGGGGQPRFTDDSVRLKRIA
GIYREDESKKMRKSHENPDVKKLYADFLGKPLGAKSHHLLHTHYHHKEK*
>Ga0007798_100003456
MLLTIEINGQQVSAKRGETILTVLNRIGVKVPTLCFFGSLSPTGSCRMCVVEVEGLTHLV
PACSHQVEEWMQIHTHSPRVLKARKALVELLLANHPDDCLYCDRNGSCELQDLSEELQVR
ERRYPSSHKPVQIDKSCPSIQRDPGKCVLCGRCSRVCTEIIGISAIDSVGRGSSTRTGTS
YNKGLNYNACVKCGQCIMACPTAALTERKSLPQVIEALGNPDLYPVVQFSPTVPGAIAEE
FGLKSSKDIMNILRSALKKIGFRQSFDVSLASDITIMEEAALFLERWPKKTPLFTSCCPA
WVRYIEVFRPEFVEYLSPVRSPQQIMGSLIKQYITSSAGIKSEKVFVVSVMPCTAKKTEA
DLERNGTRAVDAVITIRELVKLIRLLGIDLNNLEPEPAENAFSISSSSGRLFGVSGGHLE
GLMRTIHFLNTGQELSPSKINDLRGLKSRKETRMRINKLPVNVVAVNGLANAIALMDEIA
AGRDGFHIVEVMACPGGCINGGGQKIGTDEKMLKSRMKALYDIDEEEIVKVAHKNPTLNE
LFDKFLSKPNSERNREVLHKDRSKTISE*
>Ga0007798_100016172
MLLTIEINGRQTTAKRGETILTALNRTGVKVPTLCHLSNFSPGGACRMCVVEVEGLSHLV
PACSYQVEEWMKIFTHSPRVLKARKTLVELLLANHPDDCLYCDRSGTCELQGLSEELQVR
ERKYLSKRTPVQIDKACPSIQRDPAKCVLCGRCSRICSEVMGVAAIDAVGRGFHTRIGTS
YNKGLNVNACVRCGQCVMGCPTAALTERSSISQVMEALVNKELHTVVQFSPTLPAAIAEE
FGLKSNKDILSLLRSVFKKMGFRQSFDISLAADINIMEEAALFPESGSANPGLPLFTSCC
PAWVRYVKNLRPEFAHCLSTVKSPQQIMGTLIKKYITSNAGIKTENVFVVSVMPCTAKKA
EAEDDGSTPKPVNAVITTRELVKMIRLLGIDISSLEPEPSDTSYAMSSSSGRLFGVSGGH
LEGLMRSIHFMSSGQELSPAKITDLRGLKSRKEARVRINKQQVNIVAVSGLANAIALLDE
IARGNNSFQIVEVMACENGCINGGGQKIGSDEKNMKARMKALYDADEEEIVKQAHKNPVL
TELANKFLSKPNSPGNREILHTNHTQTDGK*
>Ga0007800_1000020812
MLLTIEINGQQVSAKRGETILTVLNRIGVKVPTLCFFGSLSPTGSCRMCVVEVEGLTHLV
PACSHQVEEWMQIHTHSPRVLKARKALVELLLANHPDDCLYCDRNGSCELQDLSEELQVR
ERRYPSSHKPVQIDKSCPSIQRDPGKCVLCGRCSRVCTEIIGISAIDSVGRGSSTRTGTS
YNKGLNYNACVKCGQCIMACPTAALTERKSLPQVIEALGNPDLYPVVQFSPTVPGAIAEE
FGLKSSKDIMNILRSALKKIGFRQSFDVSLASDITIMEEAALFLERWPKKTPLFTSCCPA
WVRYIEVFRPEFVEYLSPVRSPQQIMGSLIKQYITSSAGIKSEKVFVVSVMPCTAKKTEA
DLERNGTRAVDAVITIRELVKLIRLLGIDLNNLEPEPAENAFSISSSSGRLFGVSGGHLE
GLMRTIHFLNTGQELSPSKINDLRGLKSRKETRMRINKLPVNVVAVNGLANAIALMDEIA
AGRDGFHIVEVMACPGGCINGGGQKIGTDEKMLKSRMKALYDIDEEEIVKVAHKNPTLNE
LFDKFLSKPNSERNREVLHKDRSKTISE*
>Ga0007800_100012603
MLLTIEINGRQTTAKRGETILTALNRTGVKVPTLCHLSNFSPGGACRMCVVEVEGLSHLV
PACSYQVEEWMKIFTHSPRVLKARKTLVELLLANHPDDCLYCDRSGTCELQGLSEELQVR
ERKYLSKRTPVQIDKACPSIQRDPAKCVLCGRCSRICSEVMGVAAIDAVGRGFHTRIGTS
YNKGLNVNACVRCGQCVMGCPTAALTERSSISQVMEALVNKELHTVVQFSPTLPAAIAEE
FGLKSNKDILSLLRSVFKKMGFRQSFDISLAADINIMEEAALFPESGSANPGLPLFTSCC
PAWVRYVKNLRPEFAHCLSTVKSPQQIMGTLIKKYITSNAGIKTENVFVVSVMPCTAKKA
EAEDDGSTPKPVNAVITTRELVKMIRLLGIDISSLEPEPSDTSYAMSSSSGRLFGVSGGH
LEGLMRSIHFMSSGQELSPAKITDLRGLKSRKEARVRINKQQVNIVAVSGLANAIALLDE
IARGNNSFQIVEVMACENGCINGGGQKIGSDEKNMKARMKALYDADEEEIVKQAHKNPVL
TELANKFLSKPNSPGNREILHTNHTQTDGK*
>Ga0007854_100002018
MSATAALKTLNIDGIEIPINGERNLLELIRKADIDLPTFCYHSDLSVYGACRLCLVDIAG
RGIQGACSTPPEPGLKVRTQTEEIREIRKISVELLLANHERECTTCGKSAACQLQDVARK
LGIQKVRFQPVHKPAPVDRSSLSLVRDPNKCVLCGDCVRFCSEIQGIGAIDFAYRGHDAA
VLPAFGKDLGEGECINCGQCAAVCPTGALTPRQEIDEVWKALGDPTKTVVAQIAPAVRIA
IGELFGMPPGESTRGQMVAALKRLGFKHVFDTAFSADLTVIEEANEFLGRKTKGGKLPLF
TSCCPGWVKFAEQYFPELLPNLSTCKSPQQMLGSLVKELLPAELGVEKKNLVMVSIMPCT
AKKFEAKRPEFASDGIAEVDHVLTTQELARMIEEAGLRFTKLQPESFDMPMGFKTGAGVI
FGNSGGVSEAVLRYASEKVTGKKLVNPDIHAVRGEDGLRIVEVPVGGIALKLGIVHGLKN
ARALAEKTRRGKCDLDIIEVMACPGGCIGGAGQPVSRDPDIRKLRTRGLYDVDKNMELHK
SQENHFVTECYQRHLGEIGGKNAHRLLHTHYHNRRRIAGETIELGEGPAAEKVKVNVCTG
TNCFVKGSQHILHELLDQVEKENLQEKVAINASFCFEKCDHGPTVSVDGNKIQWCTAQAA
KAEMLQKIKEKNL*
>Ga0007855_100002571
MSATAALKTLNIDGIEIPINGERNLLELIRKADIDLPTFCYHSDLSVYGACRLCLVDIAG
RGIQGACSTPPEPGLKVRTQTEEIREIRKISVELLLANHERECTTCGKSAACQLQDVARK
LGIQKVRFQPVHKPAPVDRSSLSLVRDPNKCVLCGDCVRFCSEIQGIGAIDFAYRGHDAA
VLPAFGKDLGEGECINCGQCAAVCPTGALTPRQEIDEVWKALGDPTKTVVAQIAPAVRIA
IGELFGMPPGESTRGQMVAALKRLGFKHVFDTAFSADLTVIEEANEFLGRKTKGGKLPLF
TSCCPGWVKFAEQYFPELLPNLSTCKSPQQMLGSLVKELLPAELGVEKKNLVMVSIMPCT
AKKFEAKRPEFASDGIAEVDHVLTTQELARMIEEAGLRFTKLQPESFDMPMGFKTGAGVI
FGNSGGVSEAVLRYASEKVTGKKLVNPDIHAVRGEDGLRIVEVPVGGIALKLGIVHGLKN
ARALAEKTRRGKCDLDIIEVMACPGGCIGGAGQPVSRDPDIRKLRTRGLYDVDKNMELHK
SQENHFVTECYQRHLGEIGGKNAHRLLHTHYHNRRRIAGETIELGEGPAAEKVKVNVCTG
TNCFVKGSQHILHELLDQVEKENLQEKVAINASFCFEKCDHGPTVSVDGNKIQWCTAQAA
KAEMLQKIKEKNL*
>Ga0007867_10002299
MSATAALKTLNIDGIEIPINGERNLLELIRKADIDLPTFCYHSDLSVYGACRLCLVDIAG
RGIQGACSTPPEPGLKVRTQTEEIREIRKISVELLLANHERECTTCGKSAACQLQDVARK
LGIQKVRFQPVHKPAPVDRSSLSLVRDPNKCVLCGDCVRFCSEIQGIGAIDFAYRGHDAA
VLPAFGKDLGEGECINCGQCAAVCPTGALTPRQEIDEVWKALGDPTKTVVAQIAPAVRIA
IGELFGMPPGESTRGQMVAALKRLGFKHVFDTAFSADLTVIEEANEFLGRKTKGGKLPLF
TSCCPGWVKFAEQYFPELLPNLSTCKSPQQMLGSLVKELLPAELGVEKKNLVMVSIMPCT
AKKFEAKRPEFASDGIAEVDHVLTTQELARMIEEAGLRFTKLQPESFDMPMGFKTGAGVI
FGNSGGVSEAVLRYASEKVTGKKLVNPDIHAVRGEDGLRIVEVPVGGIALKLGIVHGLKN
ARALAEKTRRGKCDLDIIEVMACPGGCIGGAGQPVSRDPDIRKLRTRGLYDVDKNMELHK
SQENHFVTECYQRHLGEIGGKNAHRLLHTHYHNRRRIAGETIELGEGPAAEKVKVNVCTG
TNCFVKGSQHILHELLDQVEKENLQEKVAINASFCFEKCDHGPTVSVDGNKIQWCTAQAA
KAEMLQKIKEKNL*
>Ga0007870_10000039
MSATAALKTLNIDGIEIPINGERNLLELIRKADIDLPTFCYHSDLSVYGACRLCLVDIAG
RGIQGACSTPPEPGLKVRTQTEEIREIRKISVELLLANHERECTTCGKSAACQLQDVARK
LGIQKVRFQPVHKPAPVDRSSLSLVRDPNKCVLCGDCVRFCSEIQGIGAIDFAYRGHDAA
VLPAFGKDLGEGECINCGQCAAVCPTGALTPRQEIDEVWKALGDPTKTVVAQIAPAVRIA
IGELFGMPPGESTRGQMVAALKRLGFKHVFDTAFSADLTVIEEANEFLGRKTKGGKLPLF
TSCCPGWVKFAEQYFPELLPNLSTCKSPQQMLGSLVKELLPAELGVEKKNLVMVSIMPCT
AKKFEAKRPEFASDGIAEVDHVLTTQELARMIEEAGLRFTKLQPESFDMPMGFKTGAGVI
FGNSGGVSEAVLRYASEKVTGKKLVNPDIHAVRGEDGLRIVEVPVGGIALKLGIVHGLKN
ARALAEKTRRGKCDLDIIEVMACPGGCIGGAGQPVSRDPDIRKLRTRGLYDVDKNMELHK
SQENHFVTECYQRHLGEIGGKNAHRLLHTHYHNRRRIAGETIELGEGPAAEKVKVNVCTG
TNCFVKGSQHILHELLDQVEKENLQEKVAINASFCFEKCDHGPTVSVDGNKIQWCTAQAA
KAEMLQKIKEKNL*
>Ga0007876_10023256
MSATAALKTLNIDGIEIPINGERNLLELIRKADIDLPTFCYHSDLSVYGACRLCLVDIAG
RGIQGACSTPPEPGLKVRTQTEEIREIRKISVELLLANHERECTTCGKSAACQLQDVARK
LGIQKVRFQPVHKPAPVDRSSLSLVRDPNKCVLCGDCVRFCSEIQGIGAIDFAYRGHDAA
VLPAFGKDLGEGECINCGQCAAVCPTGALTPRQEIDEVWKALGDPTKTVVAQIAPAVRIA
IGELFGMPPGESTRGQMVAALKRLGFKHVFDTAFSADLTVIEEANEFLGRKTKGGKLPLF
TSCCPGWVKFAEQYFPELLPNLSTCKSPQQMLGSLVKELLPAELGVEKKNLVMVSIMPCT
AKKFEAKRPEFASDGIAEVDHVLTTQELARMIEEAGLRFTKLQPESFDMPMGFKTGAGVI
FGNSGGVSEAVLRYASEKVTGKKLVNPDIHAVRGEDGLRIVEVPVGGIALKLGIVHGLKN
ARALAEKTRRGKCDLDIIEVMACPGGCIGGAGQPVSRDPDIRKLRTRGLYDVDKNMELHK
SQENHFVTECYQRHLGEIGGKNAHRLLHTHYHNRRRIAGETIELGEGPAAEKVKVNVCTG
TNCFVKGSQHILHELLDQVEKENLQEKVAINASFCFEKCDHGPTVSVDGNKIQW
>Ga0007881_100023116
MSATAALKTLNIDGIEIPINGERNLLELIRKADIDLPTFCYHSDLSVYGACRLCLVDIAG
RGIQGACSTPPEPGLKVRTQTEEIREIRKISVELLLANHERECTTCGKSAACQLQDVARK
LGIQKVRFQPVHKPAPVDRSSLSLVRDPNKCVLCGDCVRFCSEIQGIGAIDFAYRGHDAA
VLPAFGKDLGEGECINCGQCAAVCPTGALTPRQEIDEVWKALGDPTKTVVAQIAPAVRIA
IGELFGMPPGESTRGQMVAALKRLGFKHVFDTAFSADLTVIEEANEFLGRKTKGGKLPLF
TSCCPGWVKFAEQYFPELLPNLSTCKSPQQMLGSLVKELLPAELGVEKKNLVMVSIMPCT
AKKFEAKRPEFASDGIAEVDHVLTTQELARMIEEAGLRFTKLQPESFDMPMGFKTGAGVI
FGNSGGVSEAVLRYASEKVTGKKLVNPDIHAVRGEDGLRIVEVPVGGIALKLGIVHGLKN
ARALAEKTRRGKCDLDIIEVMACPGGCIGGAGQPVSRDPDIRKLRTRGLYDVDKNMELHK
SQENHFVTECYQRHLGEIGGKNAHRLLHTHYHNRRRIAGETIELGEGPAAEKVKVNVCTG
TNCFVKGSQHILHELLDQVEKENLQEKVAINASFCFEKCDHGPTVSVDGNKIQWCTAQAA
KAEMLQKIKEKNL*
>Ga0008650_10037183
MFKKKRCKVKFRKEKPTVKLVINGMEILAYQDETIFQAAERNCINIPHFCYHPRLKVVGA
CRMCVVEVEGRRNLEASCSTPVKEGQVVYTHSERVIEARRTILELLLANHDLNCPTCKKN
LNCKLQEYSTDLMIDEISYVGEMRHNPKDHSSVSIQRDPDKCILCGRCVRVCGDVQTVHA
IGQVNRGFYMNVEPPFKHELSESSCINCGQCVVNCPVGALTEHSSIHEFIKELVDKSKTK
KHFVVQVAPSIRATLGELFGMPAGTPVTGKLVTALREVGFDMVFDTDLAADITIVEEATE
FVKRLKNNDNLPMITTCCPAWIKFGEQFFIDELEHMSSCRSPQAILASLVRTYYAEKKGV
DADDIVLVDIMPCTAKKYEIQRPEFAGDVDYVLTTVELAKLIKQFNIDFEDLPDSEFDNP
LGISSGAGAIFGRSGGVMEAALRTAADFLTGKDLKKVEYEKVRGLETLKEAEINIAGHKI
KVAAVQTLGEARKIMDDIRAGKSPYHFIEIMACYGGCIGGGGQPPLKDDDVLVERAGALN
KQDVKMKYRKSHKNPAVLEIYKEYVGEFGGEKAHKLLHTKYSKKDYI*
>Ga0008651_1000002613
MFKKKRCKVKFRKEKPTVKLVINGMEILAYQDETIFQAAERNCINIPHFCYHPRLKVVGA
CRMCVVEVEGRRNLEASCSTPVKEGQVVYTHSERVIEARRTILELLLANHDLNCPTCKKN
LNCKLQEYSTDLMIDEISYVGEMRHNPKDHSSVSIQRDPDKCILCGRCVRVCGDVQTVHA
IGQVNRGFYMNVEPPFKHELSESSCINCGQCVVNCPVGALTEHSSIHEFIKELVDKSKTK
KHFVVQVAPSIRATLGELFGMPAGTPVTGKLVTALREVGFDMVFDTDLAADITIVEEATE
FVKRLKNNDNLPMITTCCPAWIKFGEQFFIDELEHMSSCRSPQAILASLVRTYYAEKKGV
DADDIVLVDIMPCTAKKYEIQRPEFAGDVDYVLTTVELAKLIKQFNIDFEDLPDSEFDNP
LGISSGAGAIFGRSGGVMEAALRTAADFLTGKDLKKVEYEKVRGLETLKEAEINIAGHKI
KVAAVQTLGEARKIMDDIRAGKSPYHFIEIMACYGGCIGGGGQPPLKDDDVLVERAGALN
KQDVKMKYRKSHKNPAVLEIYKEYVGEFGGEKAHKLLHTKYSKKDYI*
>Ga0008651_100016217
MIKLSVNNRDVEVPEGTSILDAAGELGIKVPTLCHFKLDDFDIENKAGSCRVCVVEVEGR
PTLAPSCCTPATDGMKVKTNSVRAINARRSMLDLLLSNHPKDCLTCQRNLDCELQRLAGE
MGLHQILFEGEQMEHEVDRANQSIVRDPNKCIMCRRCETACNVMQTVGILSAVDRGFDAV
VMPTSKRSLDDTKCTFCGQCVQACPTGALTAVNRSYDVWRGLNHPAKFKVVQTAPAVRVA
LGEAFGMAPGSVSTGKMVAALRKLGFDRVFDTDFAADLTIMEETTELIGRLTSGENLPIL
TSCCPGWVKFFEHQFPDLINIPSTAKSPQQMFGAIAKTYYAEKAGIAPDNMLVASVMPCL
AKKYEAARDEFAPNGIRDVDIVISTRELANMIKEAGIQFMDLDESDFDNPLGESTGAGVI
FGATGGVLEAALRTAADWLSDEPIEDVDFTAVRGLSGIREATVTVAGKDVRVAIASGLGN
ARNLLEKIQKGEAEYEAIEIMACPGGCINGGGQPSIKGDTSILEKRRQALYVIDGDKAIR
KSHENPSIQKLYKEFLGQPGSERAHKLLHTHYTERENA*
>Ga0031655_100001315
MSTVKLTIDNSQVEVKAGSTILEAARSVGIKIPTLCAWTEMNHTPGACRVCMTEVEGQRG
LIAACVFPVSEGMIVRTNTEKVRQARKMVVELLLANHPQECNYCVRNGSCELQKVAEFAG
LKEVRFDYTQFPKEGMIDHSSPSIVRDSRKCIECHRCVAVCESIQTVSVLTPAHRGSKVK
VVPAFDLPLIESNCIACGQCILVCPVGALYEKDDVDLVWKALQDPTKHVIVQEAPAIRAA
LGEEFGMPPGSLVTGKMISALRRLGFDKVFDTNFTADLTIIEEGNELLKRVKEGGKLPMI
TSCSPGWIKFCEHFYPDLLDHLSTCKSPQQMFGALAKTYYAELSGIDPKNIVSVSIMPCT
AKKFEAQRPEMNSSGFRDVDYVLTTRELGRMIKEGGVDFVNLPDEDYDAPMGEYSGAATI
FGATGGVMEAALRTVYAVVTGENLPSMDITPVRGLEGVKEATVKVGPLGDVKIAVAHGLG
NARKLMDKIREGKADYAFIEIMCCPGGCISGGGEPIPTNNEIRVLRSAALYKDDGKVQKK
RQSHENESVKKLYDNFLKEPLGHKSHKLLHTKYVKRGTELPQRKDG*
>Ga0031655_1000015343
METRMLNVKINGRDYQVPDGTTILKAARDYAKIDVPTLCYLEGISEEGACAICVVEVKGA
RNLQRACVVKVSEGMEVWTNTSRVREARKLNVELLLANHPKDCFTCEKNQICDLRELAAE
LGVREVEFPRTRTELLPFDNTSLSLVRDPNKCVLCRRCVNVCAKVQSVYAIDIVGRGSNS
TVSTFLDEGLGNVECVNCGQCLLVCPTGAITERSEIPEVWKALGDPDKVVVVETAPAVRV
AIGEEFGMPDGTQATGKMAAALRRLGFNKVFDTDFSADLTIMEEGFELIGRIKNGGTLPL
ITSCSPGWIKFVETFFPKVLDHISTCKSPQQMFGTVTKTYWAEKMGIDPRKIVVVSIMPC
TAKKFEKERPEMKSAFHYWQEKLGLKDEEAFKDVDCVLTTREAAQMIREAGIDFANLPDE
DFDKPLGESTGAAVIFGATGGVMEAALRTAYEVLTKKTLAKLDFEDVRGLDGIKSADVDI
DGTILKVAVASGLGNARALMEQVQKGESPYHFIEIMCCPGGCLGGGGQPISDNPDIKKKR
AEAIYREDAGKPIRKSHENPEITEIYEDFLGEPNSEKAHHLLHTEYCDRSCK*
>Ga0031655_100022543
MPKLIIDGIQVDVAEGATVLDAARQAGVRIPTLCHLENIQAIGACRVCLVEIEGLRDLAA
SCVMPIADGMQVHTHSPRVRAARRTVVELLLSEHDGDCPTCSRNEDCELQAVARELGIRE
NRYPGEKSRRREDTSTPALVRNTAKCILCRRCVTVCGDMQGVTALFPQYRGFKTVVGPAF
DQDLATVACVQCGQCAAVCPVGAIMERDQTDEVWAALSDPHKCVVVQTAPAIRAALGECF
GYPPGTLVKGRMISALRRLGFHSVFDTNFAADLTIMEEGTELLHRLRKALADGKEAHLPM
FTSCSPGWIRYVEYFHPELLPNLSTCKSPQQMMGAVLKTYYAGKLGRKPGELFVVSVMPC
TAKKAEARRPEMNASGFSDVDVVLTTRELARMIRQAGIDFKALGEGQMDSPLGESTGAAD
IFANTGGVMEAALRTACELITGRELPFPNLHIRPLAGLAGVKEASIPIAETVPAWSFLKG
ATLHVAVAHGLGNARQLIERIQNGAAHYHFVEIMTCPGGCIGGGGQPRLTSNVVRQARLT
AIYQEDEHRALRKSHENPAIQQLYADFLGHPLSHKAHELLHTKYTPRPRVS*
>Ga0031656_100060682
MVKATVNNIDVEVPEGTSILWAAKKVNINIPTLCFHPDLKPGGQCGVCVVEIEGIPGLKR
SCMTPVGEGFKVRTHTPKVMSARKQLVEMILANHDSDCLTCIKNNSCELQSLAATLGISM
VEYAKFEEKLPIDLSSVSIVRDPNKCILCGRCIQVCSNVQSVNALAVNHRGCDTVIGTAF
GAGLGNSVCINCGQCVVHCPVGALYENSQVEAVWEALHDPDKFVVVQEAPAVRAMLGEEF
GMPPGSLVTGKMYAXXXRLGFDAVMDTNFSADLTILXEGTELVSXLTSGKNLPLITSCSP
GWIKXMETFFHDMIPHMSTAKSPQQMFGALAKTYXAXAKDIAPEKIVSVSVMPCTAKKFE
CLRPEMKASGYQDVDYVLTTREIGRMIREAGIXLKEMPEEQADDIMGEYTGAGTIFGATG
GVMEAAIRSAYFLVTGRELENLDVKPVRGLKGTKEAEVDIEGTKIKVAVAHSGGQARALL
EKVQQQLATEGKCEYQFIEVMACPGGCVGGGGQSWGSNMAKRARRGEALYAEDKSMTHRR
SHENQSVKAVYEKFLEKPNSEKAHKLLHTHYSKRSPVDGKIINEQ*
>Ga0031658_10002827
MVKATVNNIDVEVPEGTSILWAAKKVNINXPTLCFHPDLKPGGQCGVCVVEIEGIPGLKR
SCMTPVGEGFKIRTHTPKVMSARKQLVEMILANHDSDCLTCIKNNSCELQSLAATLGINM
VEYAKFEEKLPIDLSSVSIVRDPNKCILCGRCIQVCSNVQSVNALAVNHRGCDTVIGTAF
SAGLGNSVCINCGQCVVHCPVGALYENSQVEAVWEALHDPXKFVVVQEAPAVRAMLGEEF
GMPPGSLVTGKMYAALRRLGFDAVMDTNFSADLTILEEGTELVSRLTSGKNLPLITSCSP
GWIKFMETFFHDMIPHMSTAKSPQQMFGALAKTYYAQVKDIAPEKIVSVSVMPCTAKKFE
CLRPEMKASGYQDVDYVLTTREIGRMIREAGIDLKEMPEEQADDIMGEYTGAGTIFGATG
GVMEAAIRSAYFLVTGRELENLDVKPVRGLKGTKEAEVDIEGTKIKVAVAHSGGQARALL
EKVQQQMATEGKCEYQFIEVMACPGGCVGGGGQSWGSNMAKRARRGEALYAEDXSMTHRR
SHENLSVKAVYEKFLEKPNSEKAHKLLHTHYSKRSPVDGKIINEQ*
>Ga0051980_1000052524
MDFTININNKTIVASSGETILEVMNRNGIRVPTLCHIKNALPTGACRMCVVEDNKTGKLI
TSCSFPAEPGMSILTHSPRVVESRKTIIELLLSNHPDDCLYCVRNKNCELQXLSEELHVT
ERRIXGIKNKANLDLSSSSIVRDPEKCILCGRCVYVCEEVMGVACIDFINRGNKSIIGTA
FHQGLNTSSCINCGQCVMVCPTGALTEKNHFAQIQEALNNPSKRVVVQYAPSITVSMAEE
LGMEPGVDINGILNAALRKVGFDHIFDSSFSADLTIMEESAELIHRIQNGGVLPMITSCC
PGWVKYAEEFAPEFLPNLSSCKSPQQMMGAIIKSHFAAQENLKPEEIFSVSIMPCTAKKF
EAQREEMTREGISDVDAVLTTRELTKFLKLFGVDMFNIKPELVDSPLGFRSTAGKLFGTS
GGVMEAAIRTAYHSITGKEMVXFQVPAIRGFEGRKETKININGLVLGVVVVNGMANAKVL
LDEIRGGKNDVHFIEIMACPGGCIGGGGQHIGTSDEQLKSRMNALYRIDETERIKVSHKN
PEIVELYKEFLGKPLGHKSHELLHTHYHEREVVK*
>Ga0052259_10152062
MFIDIEVNNKKVKANRGETILEALNRNGIKVPTLCRMDGFTPTGACRMCVVEVEGKSGLI
PSCSHPILESIKIKTHSPRVTQARKMLVELLLSNHPDDCLYCASNGNCELQDMAVELNIR
ERRISGEKSKSNIDQSNPAIVREPSKCILCGRCVRVCEEIMDVSTFDFYKRGNNTAIATS
MNKDLNFSNCINCGQCILVCPTGALTEKTNFDIVQQMLNNDDAMVVVQYSPDIAIALSDE
LDIRPGRDINGILNAVLRRIGFKKVFDTSFATDIAIYEQSAELADRIINDENLPMISSCC
PAWIKHMEQTHPDMIDLVSTTKSAQQILGTLIKSYYAQMENIAPEKIFSISITPCTAKKF
EAQREEMTRKGISDVDAVLTTRELIKLIKLYGIDVNSIQEEMADKPFSTRSSAAKLVSAT
GGLAEGILRTLNYHLTGKELSNLKITKLRGLKDRKEVQIKIGTQEIGIAAISGLKEANKI
IAEVRDGKSNIHFIEIMACPGGCINGGGQPFKNDEKTIKGRSKYIYDLDEKEAINVAHKN
SKMITLYNEFLEEPLSEKCIKLLHTNYSKRDVLL*
>Ga0062381_100002736
MEKITLTIDNRQVEVDKGTTVYKAAKMLGIDIPVLCYMNLEHLNIENKPGGCRICVVEVE
GRRNLAPSCSTTCTEGMVVKTNTMRVLNARKTVLELILSDHPKDCLICPKSGRCDLQDMA
VRLGVRHIPGQEFAEMSTYKVDFSPSIIRDMDKCIMCRRCETMCNDFQTVGALSAINRGF
MAVVAPAFEQDLEKSPCTYCGQCVAVCPTGALTEVDHTPKVVRELANPKKTVIVQTAPAV
RAALGEEFGLEPGTLVTGKLAAALRRLGFDYVFDTDFAADLTIMEEGTELLDRISKFLAG
NKDVKLPILTSCCPGWVNFFETNYPDMLDVPSTARSPQQMFGAIAKTYFANKIGVNREDL
VVVSIMPCLAKKYECQREEFSVNGNPDVDYAISTRELAHLIKEANINFNELPDEDFDNPL
GESTGAGVIFGATGGVIEAATRTAYEVFTKKKLENVDFHQLRGMDGIRSAAVDFNGTEIR
IGIAHGLGNARKLLDRIRNGEEQYHAIEVMACPGGCIGGGGQPLHHGNANVLTARTMAIY
REDANKPRRKSHENPYIKLLYDEFLGHPMSDKAHHLLHTHYFDKSKSEIIITKE*
>Ga0062383_100026675
MVNAKINGIPVQVAEGTTILDAARKVEVKIPTLCYSPDLSPWAACGICVVKVEKNPKMLR
ACCTPLEEGMSVITHDPEIVQTRKTVIELILSTHPDDCLQCPRSGDCELQTLAAEFGIRE
QPFEKRLRGLPVDDSSGSLIINAEKCVKCGRCVTVCQQMQNVWAIEFLGRGEKMRIAPAA
DVKLGDSPCIRCGQCSAHCPVGAIYENDQTAQVWDALMKEGPEAKKCVVQIAPAVRVALG
EAFGLPPGTNLTKKIYAALRRLGFDAIFDTNFSADLTILEEGTEFVKRFAKGEGDLPLIT
SCCPAWVDYMEKYYADMIPNFSTAKSPQQMMGAMIKTYWAEKATVDPAKIFSVSVMPCTA
KKYENSRNKDMYSSGQKDVDITLTTRELARMIKQAGIDIVNLPEEEADSPLGPYTGAGTI
FGATGGVMEAALRTAYNLVTGEDLKDVNFTGVRGISGIKEARINIKGTEVRVAVAHQMGN
IAQVLEEVRKAKAEGKETPWHFIEVMACRGGCIGGGGQPYGCTDEVRKLRIRGIYDDDEK
STYRCSHQNPLIKQVYKDFLGEPCGHKSHELLHTHYEA
>Ga0063234_1011064
MDKVRVTIDGITVEVPSHYTVLEAAKEAGIDIPTLCYLKEINQIGACRICLVEIEGVRNL
QTSCTYPVFDGMKVYTNTPKIREARRLNLELILSNHDRNCLTCVRSTNCELQALAKRLGV
EEIRFEGENIRYPIDDGSPAVVRDPNKCVLCRRCVAVCSEVQNVFAIGMVNRGFKTMVAP
SFGRSLKDSPCISCGQCIMVCPVGAIYEKDHTKRVYEALADDKKYVVAQTAPAVRVALGE
EFGMPVGTIVTGKMAAALRRMGFDAVFDTNFAADLTIMEEGSELLERIKHGGKLPMITSC
SPGWIAFCEKYYPEFIDNLSTCKSPHMMMGALVKSYYAEKKGLDPKDIFVVSIMPCTAKK
LEIEREEMIRNGMKDVDAVLTTRELARMIKEMGIDFVNLKDEEFDEPLGMSTGAGAIFGA
TGGVMEAALRTVAEIVEGRDIGKIDFEEVRGLEGVREATITIDGMDIKIAIANGTGNAKK
LLDKVKAGEVEYHFIEVMGCPGGCIMGGGQPIHNPNEMEEVKKLRAKAIYEIDKNLPIRK
SHENPAIKRLYEEFLGHPLSEKSHELLHTHYSRKELYPLVK*
>Ga0063234_102637
MEMVNITIDGKKIQVPKDYTVLQAAREAGVEIPTLCYLKGINEIGACRMCVVEVKGARSL
QAACVYPVSEGMEVITNSERVRRARKVNLELILSNHDRSCLTCVRSGNCELQKLAEDLNV
KQIRYEGENIRRPLDDFSPSVVRDPNKCILCKRCINVCRNVQEVGVINANYRGFKTVVST
AFDRSLNDVACTMCGQCIQACPVGALREKDSTDIVWKALADKNKYVVVQTAPAVRVALGE
EFGLPIGTRVTGKMVTALKMLGFDKVFDTDTAADLTIMEEGTELINRIKNGGKLPLITSC
SPGWIKFCEHYFPEFLDNLSTCKSPHEMFGAILKTYFAQKTGIDPANMFVVSVMPCTAKK
FEAQREELAASGYPDVDAVLTTRELARMIKEAGIDFVNLPDSHFDDPMGDATGAGVIFGT
TGGVMEAALRTVYEVLTGKTLENVEITQVRGFEGIREAEIDVGSMKIKAAVAHGLSNAKK
LLEMVKNGEKEYHFIEIMACPGGCIMGGGQPIVHAKVKEKVDVAKLRASAIYDEDRSLPI
RKSHENPTVKRLYEEFLGHPNSEKAHHILHTHYKKRPLY*
>Ga0063235_10002376
MKIVVNGREIEIRDDARNVLEALREVGIEIPNLCYLSETSIYGACRMCLVEVDGKDIVTS
CTLQPREGMVIKTHTPKIYELRKGILQLLLASHDGDCTTCEMNGKCKLQKYAQEFGLTNN
RFEKISKKTITDTSSVIVRDNSKCILCGDCVRACDEIQSIAAIDFAYRGFEAQVVPSFEE
KLENTECVLCGQCIAYCPTGALAIRNDVDKVYKAIESGKYVIGMVAPAVRASLQEEFGLE
DDVATAGRMVSLLKMIGFKKVFDVAFAADLVTYEEAHEFIERLEKGEKLPQFTSCCPGWV
KFAEQYYPEYLDNLSSVKSPQMALGAIIKRFYAKEIGVDPKDIVLVSIMPCTAKKFEAER
EEFNGDVDIVLTTREVVKIIKSTGIDIRMVEPEPFDRPFGLSSQSGLSFGKSGGVLGSVV
NVINEMIGIKSIETKQISEGVRLTTIELSNGKVVKGMAVFGLGNTRKIIDSIRAGELDVD
IVEVMACNYGCIGGGGQPYPNDFRAREKRARILREVQSIDVLISPTENFHMLQLYEKYLN
NPLSHEAHEVIHTHYKHRRRVQEEEIDILPLPEEAEDKVKVSVCLGTSCYSKGSYEILEK
LISVANKEEWARNLEIKGTFCVENCGKAPNVVVNDIIVSEATIEKVKEVALNELRRTKGD
SSVSKSNV*
>Ga0063235_1001657
MEMVNITIDGKKIQVPKDYTVLQAAREAGVEIPTLCYLKGINEIGACRMCVVEVKGARSL
QAACVYPVSEGMEVITNSERVRRARKVNLELILSNHDRSCLTCVRSGNCELQKLAEDLNV
KQIRYEGENIRRPLDDFSPSVVRDPNKCILCKRCINVCRNVQEVGVINANYRGFKTVVST
AFDRSLNDVACTMCGQCIQACPVGALREKDSTDIVWKALADKNKYVVVQTAPAVRVALGE
EFGLPIGTRVTGKMVTALKMLGFDKVFDTDTAADLTIMEEGTELINRIKNGGKLPLITSC
SPGWIKFCEHYFPEFLDNLSTCKSPHEMFGAILKTYFAQKMGIDPANMFVVSVMPCTAKK
FEAQREELAASGYPDVDAVLTTRELARMIKEAGIDFVNLPDSHFDDPMGDATGAGVIFGT
TGGVMEAALRTVYEVLTGKTLENVEITQVRGFEGIREAEIDVGSMKIKAAVAHGLSNAKK
LLEMVKNGEKEYHFIEIMACPGGCIMGGGQPIVHAKVKEKVDVAKLRASAIYDEDRSLVI
RKSHENPTVKRLYEEFLGHPNSEKAHHILHTHYKKRPLY*
>Ga0063235_1002022
LSLVTVTINNRQVQVEEGTTILEAAKLLNIKIPTLCHLNLHDTKMVNQIASCRVCVVEVD
GRRNLAPACATPVFDKMVVRTNSIRAINARRTVVELLLSDHPKDCLICEKNTDCELQKLA
ADLGVREIPYKGEMSTYEIDDSSYSIVRNLDKCILCRRCETMCSKVQTVNVLSGVDRGFQ
TVVSPAFNLPMTETSCTFCGQCVAVCPTAALTEVNNVPKVWRALKNKDKYVIVQTAPAVR
VALGEEFGMEPGTVVTGKMASALRSLGFDKIFDTDFAADLTIMEEASEFVHRLQHGGRLP
ILTSCCPGWVKFFEHQFPDLLDIPSSCKSPHEMFGAVAKTYLADKIGIAPENIVVVSVMP
CLAKKYEAARPELSNNGNQDVDIVITTRELAKMLKEAGIDFNSLEEGEFDNPLGESTGAS
VIFGATGGVLEAALRTAYEWLTEETLENVEFHALRGMDGVKEATVKINDMDVNVAVAHGL
GNARKIIEAIRAGEANYHAIEIMACPGGCIGGGGQPYIHGDVEILKKRAEGVYSEDRGKV
RRKSHENEAVLKLYEEFLGEPYGEKAHELLHTHYVGRQKL*
>Ga0065167_10006954
MLLTIEINGRQTTAKRGETILTALNRTGVKVPTLCHLSNFSPGGACRMCVVEVEGLSHLV
PACSYQVEEWMKIFTHSPRVLKARKTLVELLLANHPDDCLYCDRSGTCELQGLSEELQVR
ERKYLSKRTPVQIDKACPSIQRDPAKCVLCGRCSRICSEVMGVAAIDAVGRGFHTRIGTS
YNKGLNVNACVRCGQCVMGCPTAALTERSSISQVMEALVNKELHTVVQFSPTLPAAIAEE
FGLKSNKDILSLLRSVFKKMGFRQSFDISLAADINIMEEAALFPESGSANPGLPLFTSCC
PAWVRYVKNLRPEFAHCLSTVKSPQQIMGTLIKKYITSNAGIKTENVFVVSVMPCTAKKA
EAEDDGSTPKPVNAVITTRELVKMIRLLGIDISSLEPEPSDTSYAMSSSSGRLFGVSGGH
LEGLMRSIHFMSSGQELSPAKITDLRGLKSRKEARVRINKQQVNIVAVSGLANAIALLDE
IARGNNSFQIVEVMACENGCINGGGQKIGSDEKNMKARMKALYDADEEEIVKQAHKNPVL
TELANKFLSKPNSPGNREILHTNHTQTDGK*
>Ga0066410_10002324
MMVKARINSIEVEVPEGTSILDAARQAHVKIPTLCKHKDLLPTGACGLCIVRKKGNSRLL
RACCTPLEKGMEITTHDREIVDVRRTTLELILSNHPQACLTCGRNGECELQSLAADFNIP
MESIKRYVKDTPPDDSTGSIIIDFQKCIKCGRCVQVCQDIQDVWALSFLDRGINTRMAPA
GDITLAESPCVKCGQCSAHCPTGAIVENDETPLVWNALHDPDRICVVQIAPSVRVTVGEA
FGLPPGTNLTKKIYAALRRLGFRAVFDTNFSADVTIVEEASEFIQRFAHQRGPLPLITSC
CPSWTDFMEKNHWDFIDNFSSAKSPQQMLGVLAKTYYAQKMGLDPAKMYMVSIMPCTAKK
YELSRTADMFASGHKDVDVALTTRELARMLKQSGIDFLNLPDAEADSLLGDYSGAGTIFG
ATGGVMEAAVRTAHFYATGKPLEKIELEAVRGLAGVKEGTITINDTPVHVAVAHGLANVA
TVLERVRAARREGLPSPYDFIEVMACPGGCIGGGGQPYGVDNERRQQRIAGLYQDDRDRK
IRCSHENPEVIRVYEEFLGEPLGEKAHHLLHNRYQARPLYQR*
>Ga0066411_10004306
MMVKARINSIEVEVPEGTSILDAARQAHVKIPTLCKHKDLLPTGACGLCIVRRKGNSRLL
RACCTPLEKGMEITTHDREIVDVRRTTLELILSNHPQACLTCGRNGECELQSLAADFNIP
MESIKRYVKDTPPDDSTGSIIIDFQKCIKCGRCVQVCQDIQDVWALSFLDRGINTRMAPA
GDITLAESPCVKCGQCSAHCPTGAIVENDETPLVWNALHDPDRICVVQIAPSVRVTVGEA
FGLPPGTNLTKKIYAALRRLGFRAVFDTNFSADVTIVEEASEFIQRFAHQRGPLPLITSC
CPSWTDFMEKNHWDFIDNFSSAKSPQQMLGVLAKTYYAQKMGLDPAKMYMVSIMPCTAKK
YELSRTADMFASGHKDVDVALTTRELARMLKQSGIDFLNLPDAEADSLLGDYSGAGTIFG
ATGGVMEAAVRTAHFYATRKPLEKIELEAVRGLAGVKEGTITINDTPVHVAVAHGLANVA
TVLERVRAARREGLPSPYDFIEVMACPGGCIGGGGQPYGVDNERRQQRIAGLYQDDRDRK
IRCSHENPEVIRVYEEFLGEPLGEKAHHLLHNHYQARPLYQR*
>Ga0066418_10001864
MMVKARINSIEVEVPEGTSILDAARQAHVKIPTLCKHKDLLPTGACGLCIVRKKGNSRLL
RACCTPLEKGMEITTHDREIVDVRRTTLELILSNHPQACLTCGRNGECELQSLAADFNIP
MESIKRYVKDTPPDDSTGSIIIDFQKCIKCGRCVQVCQDIQDVWALSFLDRGINTRMAPA
GDITLAESPCVKCGQCSAHCPTGAIVENDETPLVWNALHDPDRICVVQIAPSVRVTVGEA
FGLPPGTNLTKKIYAALRRLGFRAVFDTNFSADVTIVEEASEFIQRFAHQRGPLPLITSC
CPSWTDFMEKNHWDFIDNFSSAKSPQQMLGVLAKTYYAQKMGLDPAKMYMVSIMPCTAKK
YELSRTADMFASGHKDVDVALTTRELARMLKQSGIDFLNLPDAEADSLLGDYSGAGTIFG
ATGGVMEAAVRTAHFYATGKPLEKIELEAVRGLAGVKEGTITINDTPVHVAVAHGLANVA
TVLERVRAARREGLPSPYDFIEVMACPGGCIGGGGQPYGVDNERRQQRIAGLYQDDRDRK
IRCSHENPEVIRVYEEFLGEPLGEKAHHLLHNRYQARPLYQR*
>Ga0066419_10003503
MMVKARINSIEVEVPEGTSILDAARQAHVKIPTLCKHKDLLPTGACGLCIVRRKGNSRLL
RACCTPLEKGMEITTHDREIVDVRRTTLELILSNHPQACLTCGRNGECELQSLAADFNIP
MESIKRYVKDTPPDDSTGSIIIDFQKCIKCGRCVQVCQDIQDVWALSFLDRGINTRMAPA
GDITLAESPCVKCGQCSAHCPTGAIVENDETPLVWNALHDPDRICVVQIAPSVRVTVGEA
FGLPPGTNLTKKIYAALRRLGFRAVFDTNFSADVTIVEEASEFIQRFAHQRGPLPLITSC
CPSWTDFMEKNHWDFIDNFSSAKSPQQMLGVLAKTYYAQKMGLDPAKMYMVSIMPCTAKK
YELSRTADMFASGHKDVDVALTTRELARMLKQSGIDFLNLPDAEADSLLGDYSGAGTIFG
ATGGVMEAAVRTAHFYATRKPLEKIELEAVRGLAGVKEGTITINDTPVHVAVAHGLANVA
TVLERVRAARREGLPSPYDFIEVMACPGGCIGGGGQPYGVDNERRQQRIAGLYQDDRDRK
IRCSHENPEVIRVYEEFLGEPLGEKAHHLLHNHYQARPLYQR*
>Ga0066420_100014514
MMVKARINSIEVEVPEGTSILDAARQAHVKIPTLCKHKDLLPTGACGLCIVRRKGNSRLL
RACCTPLEKGMEITTHDREIVDVRRTTLELILSNHPQACLTCGRNGECELQSLAADFNIP
MESIKRYVKDTPPDDSTGSIIIDFQKCIKCGRCVQVCQDIQDVWALSFLDRGINTRMAPA
GDITLAESPCVKCGQCSAHCPTGAIVENDETPLVWNALHDPDRICVVQIAPSVRVTVGEA
FGLPPGTNLTKKIYAALRRLGFRAVFDTNFSADVTIVEEASEFIQRFAHQRGPLPLITSC
CPSWTDFMEKNHWDFIDNFSSAKSPQQMLGVLAKTYYAQKMGLDPAKMYMVSIMPCTAKK
YELSRTADMFASGHKDVDVALTTRELARMLKQSGIDFLNLPDAEADSLLGDYSGAGTIFG
ATGGVMEAAVRTAHFYATRKPLEKIELEAVRGLAGVKEGTITINDTPVHVAVAHGLANVA
TVLERVRAARREGLPSPYDFIEVMACPGGCIGGGGQPYGVDNERRQQRIAGLYQDDRDRK
IRCSHENPEVIRVYEEFLGEPLGEKAHHLLHNHYQARPLYQR*
>Ga0066426_10000424
MMVKARINSIEVEVPEGTSILDAARQAHVKIPTLCKHKDLLPTGACGLCIVRKKGNSRLL
RACCTPLEKGMEITTHDREIVDVRRTTLELILSNHPQACLTCGRNGECELQSLAADFNIP
MESIKRYVKDTPPDDSTGSIIIDFQKCIKCGRCVQVCQDIQDVWALSFLDRGINTRMAPA
GDITLAESPCVKCGQCSAHCPTGAIVENDETPLVWNALHDPDRICVVQIAPSVRVTVGEA
FGLPPGTNLTKKIYAALRRLGFRAVFDTNFSADVTIVEEASEFIQRFAHQRGPLPLITSC
CPSWTDFMEKNHWDFIDNFSSAKSPQQMLGVLAKTYYAQKMGLDPAKMYMVSIMPCTAKK
YELSRTADMFASGHKDVDVALTTRELARMLKQSGIDFLNLPDAEADSLLGDYSGAGTIFG
ATGGVMEAAVRTAHFYATGKPLEKIELEAVRGLAGVKEGTITINDTPVHVAVAHGLANVA
TVLERVRAARREGLPSPYDFIEVMACPGGCIGGGGQPYGVDNERRQQRIAGLYQDDRDRK
IRCSHENPEVIRVYEEFLGEPLGEKAHHLLHNRYQARPLYQR*
>Ga0066599_1000008185
MHEEKKNEEAKKIKIVLNGQELVCSPDDYLFDICKKEHIHIPHFCQHERLERTANCRLCI
VEVELNGKKRIMTSCSTKPTEGMKVYTHTPKVLEARRINLELLLANHDLNCPTCPKNLVC
KLQKYASDMMIKDIRYSGARKQLAVDESSPSIMRNNNRCILCGKCVKMCNDIQTVYAIDQ
QRRGFETLVSPALKHTMGESSCVNCGQCVIVCPTGALTEKSDIQHVIDALNSEKTIIAQT
APSIRATLGECFGMKPGTSVTGKMVTALKKIGFNKVFDTDLGADICILEEATEFIKRFKE
KKNLPMITTCCPAWIKFGEQFYFEELGHMSSCKSPQAILASLIKTYYADKIGKKPEDIIL
VDIMPCTAKKYEILRPEFKGEADYVLTTVELSKLIKEMNVDFVNLESSEFDNPLGESTGA
GAIFGHTGGVMEAALRTVADWLEGKSIGKIDYVNIRGMETVKEATLEIAGKKVNICVVHT
LGEARKLLEDIKAGKSKYHFIEIMACYGGCIGGGGQPQPCTTERLKMRVDALIKEDNGKK
IRKSHKNESAMKIYKEYLGEIGGEKAHKLLHTAYTKKSYK*
>Ga0066601_1000000621
MIELTINNIKVEANEGDTILDVAKAIGIKIPTLCHMKDHFPTGACRMCVVEVEGMRGLTP
SCAYPVQNGMVVKTNTQRVITARKTIVELLVENHPQDCLICVRNKNCELQDLSSVYGLRE
HRFCGEKKNHAIDISSASMERDPAKCILCGRCVRTCAEVQKIGAIDFTNRGFISNVTTPY
NKGFNVSDCILCGQCILVCPTAALREKSNTKEIEYAIRNEKKHVVVQVAPAVRASLGEEY
NLPLGTNVTGKIVSGLRRLGFDKVFDTNFAADLTIMEESAELINRVQNNGSLPMFTSCCP
GWVKYIEQNRPELLNHVSSCKSPHEMEGAVLKTYYATKMNIAPEDIFVVSIMPCTVKKFE
AQRPELNEKYMADVDAVLTTRELVRMFKMHGIEFEDLVDDEFDNPLGESSGAAAIFGTSG
GVMQAALRTAYFTLTGHNLDELNFNELRGNAGIKESTVNINGLEVKIAVVNGIGNIGSIL
EDIANGKSPYHFIEVMACPNGCINGGGQPIHQKTDKVIERVKALYKIDENAKNRLSHENE
SIKKIYSDFFIEPNSHLAHEILHTKYVNRKEILRANVQPLK*
>Ga0066601_100001012
MLFTIQVNNKKIKAEKGETILSALNRNGIIIPTLCRMKDFSPTGACRMCVVEVEGRERLV
TACSQPVEEWMKIRTHSPRVIIARKTNVELLLSNHPDDCLYCDKNLNCELQRLAEELNIR
ERRIRAKKIKPRLDQSSPSIVRELSKCILCGRCVRVCEEVITATTLDFINKGSLTHIGPA
MDRDFNFSSCIHCGQCVLVCPTGALHEKHNISEVQEYLNNPDIIKVIQYSPLVTSGIAGE
LGFKYNREFDRILNSILRKIGFDKIFTTGTGTDICITEIASQLQEKIDNRSDTPLYISAC
PAWVKYAEQFMPALIPQLSTVKSPQQITGAIIKTLVADEAGVRPEKIFSVSVSPCMAMKF
EARRDGMTRKGISDVDTVMTVRELGRLIRLYGIDVSNVDPEPADDPMAGRSSSAALAEVS
GGMAESVVRLLWYNKLNEEADKQLFKKLRSGGSFRESSFMIGDYEVLVAVVDGLTGLEKL
RLSIASGKKYSLIEVMTCPGGCINGAGLPFNISKDDSKNRAKVIWQADEADAISLPCKSP
VLINLYGKIIKENSEKEDKKIFYTHFEKRNVLL*
>Ga0066601_100005819
MSIVIDGISVEVTPGETVLAAAKRAGIDIPSLCALPCASTPAGACRLCLVEVEGEGRLQT
SCTLPVRDGLVVRAHTPRLLTIRRNIVELMLSNAKHDCAVCPRQGECDLARLARVLGVHE
RRFSGIERSWPIDISSPAVTRDPNKCVLCGRCVTVCQQVQGVGAIDFAGRGFTTRVAPAF
HASLNVSSCVFCGQCVRVCPTGALMEKSHVDGVLEALADPRCLVVAQVAPAVPATLLEDS
PGEPVTTTLERICAALHRVGFEAVFDTTFAADLTVVEEATELVDRIRHGGPLPMFTSCSP
AWIHYVETQHPHLIPHLSTCKSPQQMAATLIKQVLPSHLDTKGRRIVCVSVMPCTAKKYE
AFEQGDVDFVLTTRELVKLLARFGIDPARCSERLPLDPPFSESTGAGRLFGGTGGVMEAA
VRTVHKLLTDRDLREGWKVPAARGMGPIRHFDMSIAGQDLSFAVVNGIGHVQALLEDIES
KRLSVHFVEVMSCPGGCVAGGGQPYDTDLDAVRRRIARLQEADRRARQRASHASDSIETL
YQKVLGTPGGQASHHMLHRHYVDRTLPEGAAER*
>Ga0066601_100033562
MLFTIQVNNKKIKAEKGETILSALNRNGIIIPTLCRMKEFTPTGACRMCVVEVEGKERLV
TACSQPVEEWMKIKTHSQRVITARKTIVELLLSNHPDDCLYCDRNLNCELQRLSEELNIR
ERRIKGRKIKQRLDQSSPAIVRELAKCILCGRCIRVCEEVITSTSLDFINRGSQTHVGAA
MDRDFNFSSCIHCGQCVLVCPTGALHEKHNITEVQEYLNKHDIIKAIQYSPVVPAGIAGE
LGIKYSRDFDKNLNAILRKIGFDKVYTTGTGTDVCINEVALQLSEKIEKKADKPLFITAC
PAWVKYAEQFVPTLIPQFSTVKSPQQITGILIKTIVAGQLDVKPEQIFSVSVTPCMAMKY
EARRDGMMRKGISDVDSVMTVRELAKLIRLNGIDFTNTEKEPADEPLSGRSSSAALAEVS
GGMAESVLRLLYYRTTGKEIDKQVFKKLRLSGTFRDSTILIGENEIKVAVVDGLTGLEKL
RSAQASGTKYDLVEVMTCPGGCIHGGGLPFISSKEDLKNRARMVYQYDDNEAIALPCKSP
SMINLYEKLLKENIEISDKSIFFTHFEKRNVLL*
>Ga0066602_1000002417
MDMVNLKINDKPISVPVGTTILEAARKLNIDIPTLCFLKDMNEIGSCRMCVVAIKGARSL
QASCVYPVSEGMEVYTNTPEVRQSRKVTLELILSNHDRKCLTCARNKNCELQTVSEQLGI
TDLRFNGENPDYPIDDKSVSIVRDPNKCILCRRCVSACKNVQSVSVIDVVNRGFDTIIGC
AFESPLADTTCVNCGQCITACPVGALREKDDTDRVWEALADKTKHVVVQTAPAVRISLGE
EFGMPIGSRVTGKMVAALKSIGFDGVYDTDTAADFTIMEEGTELLQRLEKGENLPLITSC
SPGWIKFCEHNFPDFLDNLSTAKSPHEMFGALLKSYYAEKQGIDPKDIIVVSVMPCTAKK
FECSREELAATGYPDVDIVITTRELGNMIKQSGVDFVNLKDEQFDIPFGEATGAAVIFGA
TGGVMEAALRTVADILTGEDLENIEYSDVRGTMGIKSSEVTVAGKKIRLAVVSGLGNARY
LLNQIREGKAEYEFIEIMACPGGCVTGGGQSIVDAKTKMDIDVKAARAKAIYEEDRSLEF
RKSHKNPIVKEVYETYLGEPCGHKSHKLLHTHFHKR*
>Ga0066602_1000003770
VNKVNLTIDGISVAVPSTYTVLEAARSADIRIPTLCYLKGVNEVGACRVCLVEIEKARAL
AAACVMPVSEGMVVHTNSAKVRATRKSTLEMIMSDHNRDCLACIRNRNCELQTLADEYSI
RSITYEGEKSPSKYDDKSFSIIRDGSKCIKCGRCVSACAKQEINVLSFLNRGFSTSVGPA
YDLSMADAPCIYCGQCIIACPVGALHEKEETEKVWDAILDPTKHVVMQVAPAVRAAIGEE
FGYPIGTRTTGKMFAAMRKLGADKIYDTNFGADLTIMEEGNELLSRIKNGGVLPMITSCS
PGWIRFCEFYYPDFIPNLSTCKSPHQMEGAIIKSYYAEKMGIDPSSIFTVSIMPCTSKKT
EAAREQMISEKGLRDVDVVLTTRELARMIRQAGIDYSRLPDEGPDEDLLGEYSGAAVIFG
ATGGVMEAALRTVADILEEDDLQAFEYTAVRGVAEDVKEATLTLVGKEIRVAIAHSTAGA
KKLLDAISSGQAPEYTFIEIMGCSGGCVCGGGQPQQSAQKLMDIDIRSERAKALYEEDVI
MNIRKSHKNTDVSKLYHDYLGEPNGHLAHLLLHTKYCRREIYPDSLVEE*
>Ga0066602_1000003985
MINLTIDGKSINVSEGTTILEAARIVGIDIPTLCYLKDIHEVGECRMCVVEIQGRRGFAT
SCIQKCEEGMIVNTNTPDVSEARSVVLDLILSNHHKDCLTCSRSGNCELQMLAQKYNVQN
IEYTGEIKDYNIDDISPSIVRDLNKCILCRRCVAACSKVQNIGAIAVANRGFESHIATAG
EKSLANVNCTNCGQCIQACPTGALREKDDTKNVWRELKNSDKVVFVQTAPAVRVALGEEF
GMDIGKNVTGKMISALKKLGFDKVFDTNTGADLTIMEEGTEFINRLNKNENLPMITSCSP
GWIKYIEMNTPEQLKHLSSCKSPHQMLGAILKSYYAGKIGIDPKKICVVSIMPCIAKKFE
SNRKEMEVDGIRDVDYVLTTRELARMIKQGNIDFNKLDDGEFDDTLGESTGAAAIFGTTG
GVMEAALRTVSELVTGKELEKIEFEQVRGEEGIKKAVININGKDVKAVVAHGLANAQKIM
EEIKNGTADYHFVEIMACPGGCVMGGGQPQHTATEIANTDIRKLRADGLYGIYEKSIIRK
SHENPVIKKLYNEFLEKPGSHKSHELLHTKYEKREKYN*
>Ga0066602_1000009558
LSLITITINSKTLQVEEGTTILEAAKLLNIFIPTLCHMNLHDGHEHNPGSCRVCVVEIEG
RRNLAPSCNTLVSEGMNIKTNSIKAITSRRTVVELLLSDHPQDCLLCEKNTYCELQKLAA
DMGIREMKYKGAMSSFPKDYSSSAIERNLDKCILCRRCVTVCKEIQTVSVLSAINRGFHT
IVSPAFGLPMIETNCTFCGQCVSVCPTGALTEINNTTKVWEALNNKDKFVIVQTAPAVRA
ALGESFGDESGKAVTGKMVASLRALGFDKVFDTDFAADLTIMEEATELMNRIQNGGRLPM
LTSCCPGWINFFEHEFSDLLDVPSSCKSPQQMFGAIAKNYYAKKMNIKPENMIVISVMPC
LAKKYEAAREEMNHDVDIVISTRELAKMIKEAGLDFNSLDDEEFDSFMGESTGAGVIFGV
TGGVMEAALRTAYEWITKESLDDVDFKMVRGLDGIREATIMIKDMEVKAAIASGLGNART
LLNKIRSKEANYQIIEIMACPGGCIDGGGQPYLHGHYEVLETRANALYEEDRNKPLRKSH
ENPSIIKLYDEFLEFPNSHIAHELLHTHYSCKNCDS*
>Ga0066602_1000011822
MNNVKIKINDMDLSVPQGSSILDAAKMADVNIPTLCHLNLHDLKAVNRVASCRVCMVEVE
GRRNLAPACATFVSDGMKIKTNTPRVVKARRTMVELLLSDHPTDCLICEKNQKCDLQKLA
ADLGVRKLKYQGEMSTYEKDCSSKSIYRNLDKCILCRRCETMCNEVQTCGILSAVDRGFE
TVVAPAFGLPMSETMCTFCGQCVAVCPTAALTEINNIPEVWDALNDPKKTVIVQTAPAVR
VALGEEFGMEPGTIVTGKMVTALRKLGFEKVFDTDFAADLTIIEEASEFVHRLQHGGTLP
ILTSCCPAWVKFFEHQFPDLLDIPSTCKSPHEMFGAVAKNYYAKKMNIDPKDMVVVSVMP
CVAKKYESARQELGNDGLINVDYVISTRELALMLKEAGINFANLDDDDFDHPLGESTGAG
VIFGATGGVIEAALRTAYEWLTGSTLEQVDFVQLRGLEGVREAVVKINDMDVKIGVAHGL
GNARKLLEAIRDKKADYHAIEIMACPGGCIGGGGQPYHHGDVGIIKKRQEAIYREDKGKA
KRKSHENEDVIKLYKEFLGEFYGEKAHELLHTHYVKREKI*
>Ga0066602_1000020237
MINLTINGKQISVTRGTTIMEAAKQNNISIPNLCYLENIHKFGSCRICVVEVKGAKSLQA
SCITEAAEGMEVFTNSYRVRKARKVLYELLLSDHSKNCLSCKRNQSCELQQLGKTLGIEE
TRFEGEFSAQFIDSSVSITRDMSKCILCRRCVTVCNNIQGIGVINAQNRGFDSVIGPAMD
LPIGATGCSFCGQCTVVCPVGALKETDATGKVWEAIYDKNKRVVVQTAPAVRVAIGEEFG
FEPGEQVTGKLAAALRALGFNDVFDTNFAADLTILEEGTELLQRLSGAFKEEKAHLPMIT
SCSPGWIKFIEHKYPDSLELLSTCKSPHMMMGTLIKTYYADRIKADPKDIFVVSVMPCTA
KKFEISRSEMKIDGMPNVDAVLTTRELAEMIKEAGIDLKMLPDEEFDSPFGISSGAADIF
GLTGGVMEAALRTVYELVTQRELPFKNLHVTPIVGLEQIKVAEIKIENPIDAFKFLDGVT
LKIAVTSGLEGANRLMEQIKNGESPYHFIEIMGCPGGCITGGGQPRSKDPDVRIKRLNGL
YREDEEKTLRKSHENQTITALYNEFLEYPGSHKAHELLHTHYVKRGIYNELTDEKFVINN
IKPLENSKQPSKPPQEKEHSVQTSSHKIHEELESVRVLALEAENERLKSELKDALETSDI
FKKLVVDYVNKYK*
>Ga0066602_1000035215
MMEMVNITIDTRKIQVPKSYTVLEAARFANIDIPTLCFLKEINEIGACRMCLVEIQGARS
LQAACVYPVSEGLVINTQTPSVREARKVTLELILSNHDRKCLTCNRSRNCELQKLAEDLN
IKDIRFEGQSQSMPIDNLSPSIVRDPNKCVLCRRCVSMCKNVQSVSVIDTNERGFNTVVS
SAFNKSLNEVPCAMCGQCINVCPVGALREKDDTDKVWDALANKDLHVVVQTAPAVRVAIG
EEFGMPIGTRATSNMIAALRRLGFAKVFDTDTAADLTIMEEGTELLNRIKNGGKLPLITS
CSPGWIKFCEHNYPEFLENLSSCKSPHEMFGAVLKSYYAEKMGIDPSKIFVVSIMPCTAK
KFEAQRPEMSSTGYADVDVVLTTRELAKMIKEAAIDFKELPERQFDDPMGEATGAAVIFG
ATGGVMEAALRTVTEILNGKPSDQIEYTAVRGVEGIKEAVVEAGGLKIKAAVASGLGNAR
KLLDMVNGGEAEYHFIEIMACPGGCVNGGGQPIQPSNVRSWIDLREERAKAIYEEDRELP
IRKSHENPKIKMLYDEFFKEPGSHKAHELLHTKYSKRENYPEE*
>Ga0066602_100006177
MVNVTIDGKKVQVKEGSTVLEAAKAAGINIPTLCYLKDINQIGACRVCVVEIKGGRALQA
ACVYPVSEGLEINTNSPKVRESRKATVELILSNHDRSCLTCVRNRNCELQALSDNLGIDK
IRFTGNNTVHEIDQVSPSIIRNNNKCILCRRCVSVCNNVQTVSVINAAYRGIETRIGSAF
DMSLNDVPCVCCGQCIVACPVGALQENEQIDKVWKALEDKTKHVVVQTAPAVRAGLGEEF
GMPMGTSVTGKMAAALRRIGFAKVFDTDFAADLTIMEEGTELLERIQNGGTLPMITSCSP
GWIKFCEHFYPEFIPNLSSCKSPHQMFGAVLKSYYAEKNNIDPKDIFVVSVMPCSSKKYE
SQRDEMAATGYADVDAVITTRELGKMIKQAGIDFKAIEDEEFDDPFGIGTGAGVIFGATG
GVMEAALRTVKELVEGEELKNIEFNVVRGTKGIKEATVNVGGIDLNVAVVHGLGNARKVL
DDIKAGKANYHFIEIMACPGGCVTGGGQPIVDAKRLAEIDVKAERAKALYGEDKRLSIRQ
SHKNPAIKKIYEEYLEKAGSHKSHKLLHTHYHERENY*
>Ga0066602_1000103511
MFEITVNNRVIDAEPGDTILAALSRVGIKIPTLCYMKGLVPSGACRICVVEVEGMRGLVP
SCSFPVQENMKIQTNSPKVIRARKTIIELLLADHPDDCLYCVRSGTCHLQALAEEYGVRE
RLFHHQRKEDALDMSSPSITRDQDKCILCGKCIRVCEEIQKVSAIEFVGRGSKTIVAPAF
KESLNISSCINCGQCITACPTGALRENSSLQEVSDAIADPEKIVVIQHAPAVSVSLAEEF
GMKPGTDIDGLMTAALRKMGFDYVFETSFSADLTIMEEATELVGRVTNNGVLPMFTSCSP
GWIKYVEEFYPEFIPNLSTCKSPQSMLGALIKSYFAEKKGIDPRKIFSVSVMPCTAKKFE
AARPEIGHDNMSDLDAVLTTRELARFIRMSGIDFDHLQPEEADLPFGERSTAGKLFAATG
GVMEAALRTAHKLITGKELKSLKIEQVRGLDGIKEAKLKIGDLEVGIAVVNGVGNARTLL
EQIKAGRKDLHFIEVMTCPGGCVGGGGQPITLEDTDRLKMRTNSIYNIDQSENLRTSHDN
VSVQNLYKEYLGEPNSEKAHHLLHTVYEKRNVLI*
>Ga0066602_100021576
MDTAKKILTINGREVEFDTEKNLLEVIRRIGIELPTFCYHSELSAYGACRLCLVEVDGRG
IMASCSTAPEPGMKISTDSAQLREMRRINIELLLANHKRECPSCVRSSNCTLQNLARRLG
VDEIRFKQLEKFEPIDNSSPSLSRDPNKCVLCGDCVRMCREVQGIGAIDFVGRGSKARVA
PAFGKGLASVECINCGQCAMVCPTGALTPKQDRETVWTAIHDPNKVVIAAIAPAVRVGIG
EYFDDMPPGENLAGKLVTALRLMGFDYVYDVTFAADMTILEEGEELLRRIKNGGPFPMFT
SCCPGWVKYAETNFPSLNSNLSTCRSPQQMFGSIAKESLPSILKIPRENLVVVSIMPCTA
KKYEAKLDKFKTNGIPDVDYVVTTTEIGRMINSFGIHFAELESDAFDMPLGFGTGAGVIF
GTSGGVMEAALRYAVEKISGKSLHNLEFKAVRGQEKLKTADLKVGDLTLKIAVVNTLAEA
KRIADEAAQGKSPYHFVEVMACPGGCIAGGGQPIQSSFKKKAKRMDALYQTDKNMQFHNS
QDNPMVQECYAKFLEGGPDSHKAHHLLHTEYENRNGMFDARYMVEKGTAAKRVPIAVCIT
PAGDAAHKAENVLAQLMRQVESMGVADKVDIEAAYCPASVTDRKAGDVIIGDVHVDGADS
AKVMKVLTEQLQEQK*
>Ga0066602_100021718
MASSQEEYKDTRMINIKINNIEMKVPEGITILDAAREVGVKIPTLCHLDMHDITMVNKTA
SCRVCMVEIIDSKNNRNKLVPSCVTAASEGMEIVTSSIRAITARRMAVELLLSNHPNECF
TCPKNLECELQALAHELKVREIRWEGERMDYPKDISSDAIVKDSNKCIYCRRCETMCNEV
QTCGILSGIGRGFNAFVGPAFNIPMVESSCTYCGQCVQVCPTAALTEVYHVDKVWEALND
PDKHVIVQTAPAIRVALGEMFGMEPGTIVTGKMVTALKRMGFNAVFDTDFGADLTIMEEA
SEIIYRIKENKTLPILTSCCPAWVKFIEHQFPELLNVPSTCKSPHIMFGTIAKTYYAQKN
GIDPDNIVVVSIMPCIAKKAEAKRPELTKDEHNNVDIVVTTRELGYMIKEAGIDFESLPD
SEYDRPLGESTGASVLFGTTGGVIEAALRTAYEWMTGEQLKEVEFNQLRGSDGLRVAEVQ
VGDRNLKIGIASGLGNARTLLEDIRDGKAKYDAIEIMACPGGCIAGGGQPYHHGNYDIVK
KRQDAIYKEDSRKKLKKSHENPEIIELYKQYLGEPFGEIAHTLLHTHFEERERI*
>Ga0066602_100023086
MENVNIKINGIALSVPAGSTILEAAKLACIDIPTLCYLKEINAIGACRICVVAVKGARSL
VTACVYPVNEGMEIWTNTPEVIDARKKTLKLILSTHDRKCLSCVRSGDCELQKLSNDFNV
TDEFYFDGEKSSYEIDYSATHMYRDNNKCILCRRCVAACEKTQGIGVIGANNRGFNTEIC
SAFDMGLGETSCVSCGQCIAVCPTGAIYEKDNTEEVFEAIADETKHVIVQTAPSVRAALG
EEFGLPIGTNVEGKMVAALRRIGFAKVFDTDFAADLTIMEEANEFLERVKNGGKLPMITS
CSPGWVKFCEHYFPDMIENLSSCKSPQQMFGAIAKTYYAEKMGIDPKNIVMVSVMPCTAK
KFEIGREDQDAAGVPDVDIALTTRELARMIKRVGINFPHLPDEKFDDPLGRSSGAGTIFG
ATGGVMEAALRTAVEELTGKPLDNLDFTDVRGIEGIKEAEYDVAGMKVRVAVASGLANAR
ELLNKVRSGEKEYHFIEIMGCPGGCVNGGGQPQQPANVRNFQDLRTLRAKALYESDANNS
VRKSHENEDIKKLYAEFLGKPGSHKAHEILHTSYVKRTIH*
>Ga0066602_100030323
MKITVNNRVIEAKPGETIFKAVTRAGIHIPTLCYLEGLAPSGACRICVVEVDSMGGRLIP
SCSFPVSENMVIHTHSPKAVSARKTIIELLLSDHPDDCLYCVRNGDCELSKLAQDYGVRR
RLNPVSVNIEKKRKYMDLSSPSLVRDPEKCILCGKCIRVCEEIQNVSAIDFINRGSKMEV
ACAFDESLNTSSCINCGQCVVVCPTGALSEKSHIEMVIDALNDPDKMVVIQHAPSISVSI
AEEFGMPAGIDACGIMTSALRTIGFDKVFDTSFSADLTIMEEASEFVSRLQNNGTFPMMT
SCSPGWIKYVEQFYPDFLNNLSTCKSPQQMMGAVIKTYFAEKENIEPSKIFSVSVMPCTA
KKFECERPEMSRNGVPDIDAVLTTRELAQLFRLYHIDFNALEAEGADTPFGTRSTAGKIF
GATGGVTEAAIRTAYFLATGKELTDLKIEAARGLEGRKEFKINVGGTDLGFAVVNSLGQA
SKLLDEIRKGKNDVHFIEVMTCPGGCINGGGQPRNTDKNAVIARLKKLYEIDKDEQIRMS
HRNIDIKDLYDQYFEKPLSEKSHHILHTHYTKRDVI*
>Ga0066602_100035184
MIKIQVNNREIDANPGEMLLESLNRAGIKVPTLCYMKDLFPTGACRMCVVEAEGVPGLVP
SCAFPVREGLKIQTHSERAVRARKTILELLLSNHPDDCLYCSRNGECHLQNLSEELGVRQ
RRYTGLKSNHKPDTSSPSIVREPNKCILCGKCVRTCEEIQGVAAIDFVGRGSKTTVSPAF
NRGLNVSSCVDCGQCILACPTGALTEKSKFKEIFAAIDDPKKFVVVQHAPAVSVTIGELF
GINPGVDVAGVMNAALRRLGFDRVFDTSFSADLTIMEEASELFHRVKTGGKLPLFTSCCP
AWIDFMEQNYPDMLDNLSSCKSPQQMLGAVIKSFYAEKQGLKPEDIYVVSVMPCTAKKYE
AQLPTHSKEGYPDVDAVITTRELARIIKMRGLHLESMEPEDSDTTFGERSSAGKLFGATG
GVMEAAIRTAHYLGTGGELDDLKVKAVRGLDGVKEAHVKIGDLEIGVAVAHTLGNARKLV
EEIRNGRSDLHFIEIMACPGGCVGGGGQPIGTDVEAVKVRMKALYAIDKDDELRVSHKNK
QVQRLYDEYLGEPLGEKSHHLLHTEYSKREVDF*
>Ga0066602_100042306
MAKVTINDTTIEVFKNATILEAAKELDGVYIPTLCHMNLESFNQEHCVGSCRVCMVDVEM
QGRSKMMPACCTPVADGMIIKTNTPAVIQARRIVLELLLSDHPFNCLTCAKNLDCELQAL
ARQFGIDKLSYKGEMSSYPVDTSSCAIKRDLDKCIMCRRCETACNDIQTVGTLSGYGRGF
KAVVAPAEMKPLDKTNCVMCGQCVNVCPTAALTGISYTKEVWTALSDTKKKVVVQIAPAV
RVAIGEEFGMEPGTDLTGKLVSGLKKIGFDAVFDTNFSADLTIMEEATEILERINKNENL
PILTSCCPGWINFLEFQFPDLVNIPSTCKSPQQMFGAIAKTYYADKIGVKPQDLIVVSVM
PCQAKKYEASRPEFSRDGVKDVDFVLTTREMARMFMEAGIDISKMPDDNFDNPLGESTGA
AVIFGVTGGVCEAALRTAYEWVTNKELKNVNFTAVRGLDGIKEATVDIDGIEVRVAVSSG
LGNARKLLEKIQSGECKYHVIEIMACPGGCINGGGQPFIHADTDILEKRMKGIYSIDNGK
ELRKSHENPYIQKLYKEFLGQPGSEKAHHLLHTEYYKR*
>Ga0066603_1000002655
LSLITITINSKTLQVEEGTTILEAAKLLNIFIPTLCHMNLHDGHEHNPGSCRVCVVEIEG
RRNLAPSCNTLVSEGMNIKTNSIKAITSRRTVVELLLSDHPQDCLLCEKNTYCELQKLAA
DMGIREMKYKGAMSSFPKDYSSSAIERNLDKCILCRRCVTVCKEIQTVSVLSAINRGFHT
IVSPAFGLPMIETNCTFCGQCVSVCPTGALTEINNTTKVWEALNNKDKFVIVQTAPAVRA
ALGESFGDESGKAVTGKMVASLRALGFDKVFDTDFAADLTIMEEATELMNRIQNGGRLPM
LTSCCPGWINFFEHEFSDLLDVPSSCKSPQQMFGAIAKNYYAKKMNIKPENMIVISVMPC
LAKKYEAAREEMNHDVDIVISTRELAKMIKEAGLDFNSLDDEEFDSFMGESTGAGVIFGV
TGGVMEAALRTAYEWITKESLDDVDFKMVRGLDGIREATIMIKDMEVKAAIASGLGNART
LLNKIRSKEANYQIIEIMACPGGCIDGGGQPYLHGHYEVLETRANALYEEDRNKPLRKSH
ENPSIIKLYDEFLEFPNSHIAHELLHTHYSCKNCDS*
>Ga0066603_1000004070
VNKVNLTIDGISVAVPSTYTVLEAARSADIRIPTLCYLKGVNEVGACRVCLVEIEKARAL
AAACVMPVSEGMVVHTNSAKVRATRKSTLEMIMSDHNRDCLACIRNRNCELQTLADEYSI
RSITYEGEKSPSKYDDKSFSIIRDGSKCIKCGRCVSACAKQEINVLSFLNRGFSTSVGPA
YDLSMADAPCIYCGQCIIACPVGALHEKEETEKVWDAILDPTKHVVMQVAPAVRAAIGEE
FGYPIGTRTTGKMFAAMRKLGADKIYDTNFGADLTIMEEGNELLSRIKNGGVLPMITSCS
PGWIRFCEFYYPDFIPNLSTCKSPHQMEGAIIKSYYAEKMGIDPSSIFTVSIMPCTSKKT
EAAREQMISEKGLRDVDVVLTTRELARMIRQAGIDYSRLPDEGPDEDLLGEYSGAAVIFG
ATGGVMEAALRTVADILEEDDLQAFEYTAVRGVAEDVKEATLTLVGKEIRVAIAHSTAGA
KKLLDAISSGQAPEYTFIEIMGCSGGCVCGGGQPQQSAQKLMDIDIRSERAKALYEEDVI
MNIRKSHKNTDVSKLYHDYLGEPNGHLAHLLLHTKYCRREIYPDSLVEE*
>Ga0066603_1000004185
MINLTIDGKSINVSEGTTILEAARIVGIDIPTLCYLKDIHEVGECRMCVVEIQGRRGFAT
SCIQKCEEGMIVNTNTPDVSEARSVVLDLILSNHHKDCLTCSRSGNCELQMLAQKYNVQN
IEYTGEIKDYNIDDISPSIVRDLNKCILCRRCVAACSKVQNIGAIAVANRGFESHIATAG
EKSLANVNCTNCGQCIQACPTGALREKDDTKNVWRELKNSDKVVFVQTAPAVRVALGEEF
GMDIGKNVTGKMISALKKLGFDKVFDTNTGADLTIMEEGTEFINRLNKNENLPMITSCSP
GWIKYIEMNTPEQLKHLSSCKSPHQMLGAILKSYYAGKIGIDPKKICVVSIMPCIAKKFE
SNRKEMEVDGIRDVDYVLTTRELARMIKQGNIDFNKLDDGEFDDTLGESTGAAAIFGTTG
GVMEAALRTVSELVTGKELEKIEFEQVRGEEGIKKAVININGKDVKAVVAHGLANAQKIM
EEIKNGTADYHFVEIMACPGGCVMGGGQPQHTATEIANTDIRKLRADGLYGIYEKSIIRK
SHENPVIKKLYNEFLEKPGSHKSHELLHTKYEKREKYN*
>Ga0066603_1000017740
MMEMVNITIDTRKIQVPKSYTVLEAARFANIDIPTLCFLKEINEIGACRMCLVEIQGARS
LQAACVYPVSEGLVINTQTPSVREARKVTLELILSNHDRKCLTCNRSRNCELQKLAEDLN
IKDIRFEGQSQSMPIDNLSPSIVRDPNKCVLCRRCVSMCKNVQSVSVIDTNERGFNTVVS
SAFNKSLNEVPCAMCGQCINVCPVGALREKDDTDKVWDALANKDLHVVVQTAPAVRVAIG
EEFGMPIGTRATSNMIAALRRLGFAKVFDTDTAADLTIMEEGTELLNRIKNGGKLPLITS
CSPGWIKFCEHNYPEFLENLSSCKSPHEMFGAVLKSYYAEKMGIDPSKIFVVSIMPCTAK
KFEAQRPEMSSTGYADVDVVLTTRELAKMIKEAAIDFKELPERQFDDPMGEATGAAVIFG
ATGGVMEAALRTVTEILNGKPSDQIEYTAVRGVEGIKEAVVEAGGLKIKAAVASGLGNAR
KLLDMVNGGEAEYHFIEIMACPGGCVNGGGQPIQPSNVRSWIDLREERAKAIYEEDRELP
IRKSHENPKIKMLYDEFFKEPGSHKAHELLHTKYSKRENYPEE*
>Ga0066603_100012734
MINAKINGISVSVPDGTTILEAAMKVQVKIPTLCKHPDLEPTASCGICIVKIKNTNKMLR
ACSTPIEENMEIITHDTEIVNVRRSVIELILSKHPNECLTCGRNSNCELQSLASDFGIRR
ESYNPCVSDLESDTSTGSIVLDPRKCVLCGRCVNVCQNIQNVWALSFVERGIDTRISAAG
EIDLSESPCVRCGQCSAHCPTGAIVENDETQKVWDALQNPQSYCAVQIAPAVRVAVGEAF
GLKPGTNLTKKIYAALRRMGFKAIFDTNFSADVTIVEEATEFVTRFTTAQEKLPLITSCC
PAWVDFMEKHHSDLRDNFSTCKSPQAMLGALTKTYFAQKKRIDPKNLYMVSIMPCTAKKY
EISRSAEMFASGVQDVDVSITTRELARMIKQAGIDFVNLPDEEPDHILGDYTGAGTIFGV
TGGVMEAALRTAYDYVTGGKLSHVEFENVRGLEGVKEGVVAVGGHQVKVAVAHGLKNVEY
VLNKIRTAKAQGRELPYHFVEVMACPGGCVGGGGQPYGVTDELRKARGEGLYCDDRDQVI
RYSHENPYVKKLYEEFLGKPNGDKSHHLLHTKYVARPEYKK*
>Ga0066603_100019482
MSMVNIKINGTPYTVKSGTSILDAAKEAQINIPTLCYHPDLTPWASCGLCIVKMEGSPKT
FRACATAVEEGRSYITHDAEIVKVRKTTLELILSRHPNDCLKCGRNQDCELQRLSAEFGI
REVPFEQKLRGIPKDESTASIVFDYEKCVLCGRCAEVCQDMQNVWALEFIGRGFETRVAA
AAGVLMADSPCVKCGQCSAHCPVGAIYEKDETAKVWDVLCSAGTCTELMPVVQIAPAVRV
AIGESFGYEPGEITTGKLYTALRKLGFKAVFDTNFSADLTIMEEATEFVTRFTKKTEQLP
LITSCCPAWIDYLEKYDHDMIAHFSTAKSPQQMLGAMAKTYYADQVKKSAKDIFMVSIMP
CTAKKFETIRNEDMSSSGAQDIDVVLTTRELARMLKQAGIDFRNLPEEKADSVLGNYTGA
GTIFGATGGVMEAALRTAYNFVTGEDLKSVDFKDVRGLDGVKEATIDIKGTKVNVAVAHG
LVNVQHVLDKVVAAKAKGEKLPYDFIEVMACRGGCVGGGGQPYGATDEVRAKRAAGLYSD
DEKSVKRCSHQNPEIVAIYDKYLGKPGSEKAHHLLHTHYKARKLYNK*
>Ga0066603_100021778
MASSQEEYKDTRMINIKINNIEMKVPEGITILDAAREVGVKIPTLCHLDMHDITMVNKTA
SCRVCMVEIIDSKNNRNKLVPSCVTAASEGMEIVTSSIRAITARRMAVELLLSNHPNECF
TCPKNLECELQALAHELKVREIRWEGERMDYPKDISSDAIVKDSNKCIYCRRCETMCNEV
QTCGILSGIGRGFNAFVGPAFNIPMVESSCTYCGQCVQVCPTAALTEVYHVDKVWEALND
PDKHVIVQTAPAIRVALGEMFGMEPGTIVTGKMVTALKRMGFNAVFDTDFGADLTIMEEA
SEIIYRIKENKTLPILTSCCPAWVKFIEHQFPELLNVPSTCKSPHIMFGTIAKTYYAQKN
GIDPDNIVVVSIMPCIAKKAEAKRPELTKDEHNNVDIVVTTRELGYMIKEAGIDFESLPD
SEYDRPLGESTGASVLFGTTGGVIEAALRTAYEWMTGEQLKEVEFNQLRGSDGLRVAEVQ
VGDRNLKIGIASGLGNARTLLEDIRDGKAKYDAIEIMACPGGCIAGGGQPYHHGNYDIVK
KRQDAIYKEDSRKKLKKSHENPEIIELYKQYLGEPFGEIAHTLLHTHFEERERI*
>Ga0066603_100023296
MENVNIKINGIALSVPAGSTILEAAKLACIDIPTLCYLKEINAIGACRICVVAVKGARSL
VTACVYPVNEGMEIWTNTPEVIDARKKTLKLILSTHDRKCLSCVRSGDCELQKLSNDFNV
TDEFYFDGEKSSYEIDYSATHMYRDNNKCILCRRCVAACEKTQGIGVIGANNRGFNTEIC
SAFDMGLGETSCVSCGQCIAVCPTGAIYEKDNTEEVFEAIADETKHVIVQTAPSVRAALG
EEFGLPIGTNVEGKMVAALRRIGFAKVFDTDFAADLTIMEEANEFLERVKNGGKLPMITS
CSPGWVKFCEHYFPDMIENLSSCKSPQQMFGAIAKTYYAEKMGIDPKNIVMVSVMPCTAK
KFEIGREDQDAAGVPDVDIALTTRELARMIKRVGINFPHLPDEKFDDPLGRSSGAGTIFG
ATGGVMEAALRTAVEELTGKPLDNLDFTDVRGIEGIKEAEYDVAGMKVRVAVASGLANAR
ELLNKVRSGEKEYHFIEIMGCPGGCVNGGGQPQQPANVRNFQDLRTLRAKALYESDANNS
VRKSHENEDIKKLYAEFLGKPGSHKAHEILHTSYVKRTIH*
>Ga0066603_100025935
MDKIKLTIDNKEIEVAKGTTILDAARTIGVHIPTLCHMKLDHMGIENRPGGCRVCVVEVK
GRRNLAPACVTEAENGMLIDTHSMRVINARRTVTELIISDHPYECLTCAKAGECELQQLA
HDMGIRKIHYEGEKSTYREDTSPAIIRDMDKCIMCRRCEMMCNEVQTVGVLSAINRGFNA
VVSPAFEQNLEHSACTYCGQCVAVCPTGALTEVNHSPAVIRALADPSKTVIVQTAPAVRA
ALGEEFGLSAGTLVTGKMAAALRRLGFDFVFDTDFAADLTIMEEGTELLSRLSRHLEGDT
TVKLPILTSCCPAWVKFFEHQFPTMIDIPSSAKSPQQMFGSIAKSYFAEKQKIDRKDLVV
VSIMPCVAKKYECSREEFSVDGNPDVDFALTTRELAALIKLANIDFNALPDEDFDRPLGE
STGASVIFGTTGGVIEAAVRTAYELHTKKPLKKVDFAELRGMEGVREATIDFDGLPIRIG
IAHGLGNARQLLEDIKSGKSHFHAIEIMSCPGGCIGGGGQPYHHGNSEVLKDRQLALYSE
DSMKTLRKSHENPYIVKLYEEFLGAPMSEKAHHLLHTGYFDRSTKFEKED*
>Ga0066603_100035251
MEMVKVKFNGKEYEVAKGLSILKAAKAAQINIPALCHHPDLTAWAACGLCIVKMEGSPKI
IRACAAPVQEGANYITHDPELIKVRKTTLELILSNHPNDCLKCGRNNNCELQRIAAEFGI
RVQPYTQKERDLPKDTSTASIVLDPSKCILCGRCAQVCQQMQNVWALEFLGRGFETRIAP
AADVALADSPCVKCGQCSAHCPVGAIYERDQTAEVWDHLCGDCADNFPVVQIAPAVRVAI
GEAFGYQPGEISTGKLYAALRRLGFKAVFDTNFSADLTIMEEGTELVNRLTKNEKIPLIT
SCCPAWIDYLEKYDHDMISNFSTAKSPQEMMGAMIKTYYAKATKIDPAKIYSVSIMPCTA
KKFECDRNEDMHSSGYQDVDVVLTTRELARMIKQAGIDFNALSEEHADEILGEYTGAGTI
FGATGGVMEAALRTAYTLITSEDLKEVNFTAVRGLDGVKEATIDIKGTKVNVAVAHGLVN
VEYVLDKVRDALKKGEKSPYDFIEVMACRGGCVGGGGQPYGATDEIRSKRAAGIYKDDEL
SVKRCSHHNPMIKKIYEEFLEKPGSHKAHELLHTSYTPRKLYNK*
>Ga0066603_100056861
MIEITVNNRTISTPEDTTILAAAAREGIKIPTLCFLEGYPPLGACRVCLVEVEGMKTLSA
ACSTPMTSGMKIFTNSPRVRRARRSVVELLLSEHEGDCKYCSRADDCELRRLAYELEIET
QHFEGERTDTRIDSSTPALIRDSGKCIKCRRCVSVCNDLQEVGALFPQYRGFATSVGPAF
RNNLDSVVCVQCGQCAAVCPVGAITEKSHIKEVLESLENPSKHVVVQTAPAIRAALGECF
GYPPGTLVTGKMTAALRKIGFDRVFDTNFTADLTIVEEGMELLSRLKSLIVEGKKTALPQ
FSSCSPGWINFTENFFPDFLPNLSTCKSPQQMFGALAKTYYAQKAGINPEDIVVVSVMPC
TAKKYEAERPEMNSSGYRDVDFVLTTRELARLIELQGIDFDNLEDEQMDVPMGLSSGAAD
IFANSGGVMEAAIRTVYEIATGRELPMENLHIKPLAGLEGIKECSLTLQETLGEWNFLEG
ITVNVAVAHGLHNAASLLRDIEAGRRSYHFVEVMTCPGGCISGGGQPRFTTDDIRKKRIA
AIYAEDEGKPLRKSHENPAIKEIYSDFLGEPLGEKSHHLLHTNYTNKKDAAEVKRSAEAT
KELPVNGSSFVKETPVN*
>Ga0066604_1000000470
MNNIETKKTLFLDGREVEFSDERNILEVIRKQGLNVPTFCYRPDLSIAGACRMCVVEIEG
RGIQSSCTMPPEPGLKIKLNSERVRRVRKTVLELLLANHDRECTTCDRSGTCTLQALAEE
YGLKEIRYDKKDPKDYLPIDSSNPSIVRDPNKCILCGACVRACKEHQGHAVLGFANRGSK
TVVAPMAGRELKDVDCVFCGQCSNVCPTGALTIKSEVDRLWDYINNPEKKVVVQIAPSVR
VGLGEAFGMKPGENTIGKIVAALRKIGVDLVFDTNFTADLTIMEEATEFVSRVKNGGVLP
MFTSCCPAWVRYLELTHPEMLEHLSTCRSPQGMFGPVFKHILPLQKEGYTKENIVSVSIM
PCTAKKAESLRSELAHEGIADVDFVLTTQELARLIKSAGIDFAKLEDELPDAPYGDYSGA
GVIFGASGGVAEAAARTAYEVVTGKVLENPDMKEFRGLQKHKEISLDLNGLNVKVRVVNT
LAEAEKSLQEIKEGKADFHLLEVMACPGGCINGGGQPMSCNDSSIKLRRAEGLYKNDLEL
PIRKSHENPDVKKLYEEYLGEPNSHKAHELLHTHYKNRFSNSYKDLK*
>Ga0066604_1000003365
MDENRKMIKVKINNQEMTVPEGITILEAAHEAGIKIPTLCHLDMHDLKMVNQTASCRVCM
VEAPGRNTLVPACVTRITDGMEVITNSIRAVTARRMAVELLLSNHPNECFTCPKNLQCEL
QALAAELGVREIRWEGERIDYPKDLSSDAIVKDSNKCIYCRRCETACNKVQTCGILSGIG
RGFDAFVGPAFNIPMVESSCTYCGACVSVCPTAALTEVSHTDKVWEAINDPDKYVVVQTA
PAIRVTLGELFGMEPGTIVTGKMVTALKRMGFDAVFDTDFAADLTVMEEASELIYRIKNN
KTLPILTSCCPAWVKFIEHQFPELLEVPSTCKSPHIMLGAIAKTYYAKKNGIDPDNIVVV
SIMPCIAKKAEAKRPELTMDKHNNVDIVVTTRELGRMIKEAGIEFDSLPDSEYDKPLGVT
TGASVMFGTSGGVIEAVVRTAYEWITGEELKNVEFEQLRGMEGLREGTVNVGEKELKIGI
AYGLGNARRLLEDIREGKSKYAAIEIMACPGGCIAGGGQPYHHGNEEVVKKRQEAIYRED
RRKKLRKSHENPEILQLYKEYLGEPFGELAHKLLHTHFEERERI*
>Ga0066604_100000435
MINLTIDGKSINVSEGTTILEAARIVGIDIPTLCYLKDIHEVGECRMCVVEIQGRRGFAT
SCIQKCEEGMIVNTNTPDVSEARSVVLDLILSNHHKDCLTCSRSGNCELQMLAQKYNVQN
IEYTGEIKDYNIDDISPSIVRDLNKCILCRRCVAACSKVQNIGAIAVANRGFESHIATAG
EKSLANVNCTNCGQCIQACPTGALREKDDTKNVWRELKNSDKVVFVQTAPAVRVALGEEF
GMDIGKNVTGKMISALKKLGFDKVFDTNTGADLTIMEEGTEFINRLNKNENLPMITSCSP
GWIKYIEMNTPEQLKHLSSCKSPHQMLGAILKSYYAGKIGIDPKKICVVSIMPCIAKKFE
SNRKEMEVDGIRDVDYVLTTRELARMIKQGNIDFNKLDDGEFDDTLGESTGAAAIFGTTG
GVMEAALRTVSELVTGKELEKIEFEQVRGEEGIKKAVININGKDVKAVVAHGLANAQKIM
EEIKNGTADYHFVEIMACPGGCVMGGGQPQHTATEIANTDIRKLRADGLYGIYEKSIIRK
SHENPVIKKLYNEFLEKPGSHKSHELLHTKYEKREKYN*
>Ga0066604_1000005770
MDINNKILTVNGREVAFSDERNLLEVIRKAGIDIPTFCYHSELSIYGACRLCIVEVQGRG
IMASCSTPPEPGLVVHTDSKELRETRKVNIELLLANHNRECPTCARSSSCALQNLARRLG
VEEIRYKQRDAFVPIDNSSPSLTRDPNKCVLCGDCVRVCREVQGIGAIDFAHRGAKACVA
PAFGQDLAEVECVNCGQCAAVCPTGAIIPKQVREEVWAAIHDTSKTVVVQVAPAVRFGLG
EYFGLEAGANVAGKLVAALKLMGFKQVYDTCFSADMTIFEEATEFIDRFSKGGKLPMFTS
CCPAWVKYAEIYYPELLPNVSTCKSPQQMFGKMARKTLPEQLAVKPEDLVVVSIMPCTAK
KYEAQLTRHQTDGRPDVDIVLTTQEIGRMINSMGIQFNELEPEAFDMPMGFSTSAGLIFG
ATGGVMEAALRYAVEKLEGHKLQNIEFKAVRGLKAVKDATLKIGEHDVKVAVVHGLANAK
ILADKVAKGEADYHFIEVMACPGGCVSGAGQPYQPNDELRAKRAKGVYSADKCSMLQKSQ
DNYMVETMYKEQLGGGPGTHAAHEALHTHYSNRSQLFDAKIPVMRGDAENRVPVTVTICA
NRADCPGKLLLGLLVDYVKGKGWSDRVDIDAAFSSRQRVEGTIGVTIGDSVTESCEFTNA
LNTEEKLLNCREFEALKRTLNQAVEALA*
>Ga0066604_100009392
MSMVNIKINGTPYTVKSGTSILDAAKEAQINIPTLCYHPDLTPWASCGLCIVKMEGSPKT
FRACATAVEEGRSYITHDAEIVKVRKTTLELILSRHPNDCLKCGRNQDCELQRLSAEFGI
REVPFEQKLRGIPKDESTASIVFDYEKCVLCGRCAEVCQDMQNVWALEFIGRGFETRVAA
AAGVLMADSPCVKCGQCSAHCPVGAIYEKDETAKVWDVLCSAGTCTELMPVVQIAPAVRV
AIGESFGYEPGEITTGKLYTALRKLGFKAVFDTNFSADLTIMEEATEFVTRFTKKTEQLP
LITSCCPAWIDYLEKYDHDMIAHFSTAKSPQQMLGAMAKTYYADQVKKSAKDIFMVSIMP
CTAKKFETIRNEDMSSSGAQDIDVVLTTRELARMLKQAGIDFRNLPEEKADSVLGNYTGA
GTIFGATGGVMEAALRTAYNFVTGEDLKSVDFKDVRGLDGVKEATIDIKGTKVNVAVAHG
LVNVQHVLDKVVAAKAKGEKLPYDFIEVMACRGGCVGGGGQPYGATDEVRAKRAAGLYSD
DEKSVKRCSHQNPEIVAIYDKYLGKPGSEKAHHLLHTHYKARKLYNK*
>Ga0066604_100009848
MNNVKIKINDMDLSVPQGSSILDAAKMADVNIPTLCHLNLHDLKAVNRVASCRVCMVEVE
GRRNLAPACATFVSDGMKIKTNTPRVVKARRTMVELLLSDHPTDCLICEKNQKCDLQKLA
ADLGVRKLKYQGEMSTYEKDCSSKSIYRNLDKCILCRRCETMCNEVQTCGILSAVDRGFE
TVVAPAFGLPMSETMCTFCGQCVAVCPTAALTEINNIPEVWDALNDPKKTVIVQTAPAVR
VALGEEFGMEPGTIVTGKMVTALRKLGFEKVFDTDFAADLTIIEEASEFVHRLQHGGTLP
ILTSCCPAWVKFFEHQFPDLLDIPSTCKSPHEMFGAVAKNYYAKKMNIDPKDMVVVSVMP
CVAKKYESARQELGNDGLINVDYVISTRELALMLKEAGINFANLDDDDFDHPLGESTGAG
VIFGATGGVIEAALRTAYEWLTGSTLEQVDFVQLRGLEGVREAVVKINDMDVKIGVAHGL
GNARKLLEAIRDKKADYHAIEIMACPGGCIGGGGQPYHHGDVGIIKKRQEAIYREDKGKA
KRKSHENEDVIKLYKEFLGEFYGEKAHELLHTHYVKREKI*
>Ga0066604_1000111211
MMEMVNITIDTRKIQVPKSYTVLEAARFANIDIPTLCFLKEINEIGACRMCLVEIQGARS
LQAACVYPVSEGLVINTQTPSVREARKVTLELILSNHDRKCLTCNRSRNCELQKLAEDLN
IKDIRFEGQSQSMPIDNLSPSIVRDPNKCVLCRRCVSMCKNVQSVSVIDTNERGFNTVVS
SAFNKSLNEVPCAMCGQCINVCPVGALREKDDTDKVWDALANKDLHVVVQTAPAVRVAIG
EEFGMPIGTRATSNMIAALRRLGFAKVFDTDTAADLTIMEEGTELLNRIKNGGKLPLITS
CSPGWIKFCEHNYPEFLENLSSCKSPHEMFGAVLKSYYAEKMGIDPSKIFVVSIMPCTAK
KFEAQRPEMSSTGYADVDVVLTTRELAKMIKEAAIDFKELPERQFDDPMGEATGAAVIFG
ATGGVMEAALRTVTEILNGKPSDQIEYTAVRGVEGIKEAVVEAGGLKIKAAVASGLGNAR
KLLDMVNGGEAEYHFIEIMACPGGCVNGGGQPIQPSNVRSWIDLREERAKAIYEEDRELP
IRKSHENPKIKMLYDEFFKEPGSHKAHELLHTKYSKRENYPEE*
>Ga0066604_100049361
MIEITVNNRTISTPEDTTILAAAAREGIKIPTLCFLEGYPPLGACRVCLVEVEGMKTLSA
ACSTPVTSGMKIFTNSPRVRRARRSVVELLLSEHEGDCKYCSRADDCELRRLAYELEIET
QHFEGERTDTRIDSSTPALIRDSGKCIKCRRCVSVCNDLQEVGALFPQYRGFATSVGPAF
RNNLDSVVCVQCGQCAAVCPVGAITEKSHIKEVLESLENPSKHVVVQTAPAIRAALGECF
GYPPGTLVTGKMTAALRKIGFDRVFDTNFTADLTIVEEGMELLSRLKSLIVEGKKTALPQ
FSSCSPGWINFTENFFPDFLPNLSTCKSPQQMFGALAKTYYAQKAGINPEDIVVVSVMPC
TAKKYEAERPEMNSSGYRDVDFVLTTRELARLIELQGIDFDNLEDEQMDVPMGLSSGAAD
IFANSGGVMEAAIRTVYEIATGRELPMENLHIKPLAGLEGIKECSLTLQETLGEWNFLEG
ITVNVAVAHGLHNAASLLRDIEAGRRSYHFVEVMTCPGGCISGGGQPRFTTDDIRKKRIA
AIYAEDEGKPLRKSHENPAIKEIYSDFLGEPLGEKSHHLLHTNYTNKKDAAEVKRSAEAT
KELPVNGSSFVKETPVN*
>Ga0066604_100067083
MSIETHDKKGSTMFQIEVNNRMVDAVPGETILSALKRAGIKVPTLCHMEDLAPSGACRIC
SVEVEGARSLIPACSHPVSEGMKIQTNSPRAVDARKTIIELLLANHPDDCLYCVRNGSCA
LQSMAELYGVRERRSSVRRSAQHVDNSSPSIIRDPAKCILCGKCIRTCEEIQGVACIDFV
GRGSKTIVAPAFNESLNVSSCVNCGQCVLVCPTGALRENSSLKEVAEAIANPKKFVVIQH
APAISVSLAEEFGLPSGTDVNSLMVAAFRRLGFDRVFDTSFSADLTIMEEGSELVDRVKN
GGVLPMMTSCSPGWIKFVEQFYPEFIPNLSTCKSPQQMLGALIKTYYAKKEGIDPANIFS
VSLMPCTAKKFEVERPEMTRDGIADIDAVLTTREMARFIRMYGIDFNALTPDTADVPFGE
RSSAGKLFGGTGGVMEAALRSAHYLITGKELADPVVPQVRGLEGVKEAKIRIGDLEVGVA
VASGLANARKLLEDIKSGKRKDIHFIEIMTCPGGCIAGGGQLLCTDKDKIGARLQSLYSI
DQASPLRLSHHNQAVAALYKEFLGEPLGHKSHELLHTHYAPREVLT*
>Ga0066636_1000043118
MPDEEKSGIVQIEINGRKHETAQKYLLYALEEAGYVIPKLCSHPDFEPFANCRLCVVDVN
GEIKTSCNTEVRQGMVVKTETENITEARRHNMELILSNHPLDCDYCYRNMRCELQALAEK
ITKATRYAGAERKIGKDESSSAITRDMDKCILCGRCIAACERAGVCLLDYTKRGFNTAIM
PPLGLKISDTSCISCGQCSLFCPAAAITERDDRADVYSFINDKEKFVIAQVAPSVRASIG
EEFGLAPGSIATGRLAACLKEVGFDAVCDTSVGADFTIMEEAAELVRRIKEREEGKEVAL
PMFTSCCPAWVSFAEEFYPEFIPNLSTTKSPHEIMAVLLKTYYSEKKGIPSDSIAVISIM
PCTAKKAEAKRVELKIMGTPAVDAVLTVRETARMIREAGIDLKRAKEENFDDLIRDASGA
GQIFGATGGVMEAVLRTADFMLSGAGSSCCLELREVRGMSGIKEAEYSIGGKKLRVAVAN
GNANAKILIDRIKSGEESFDFVEIMACPGGCSGGGGQPIPSNRKIIGERIKALYLIDSDA
PVRMSHENLIVKQIYSEFLESPGSGTAEKLLHTYYVKKKKFSITD*
>Ga0066637_100010798
MPDEEKSGIVQIEINGRKHETAQKYLLYALEEAGYVIPKLCSHPDFEPFANCRLCVVDVN
GEIKTSCNTEVRQGMVVKTETENITEARRHNMELILSNHPLDCDYCYRNMRCELQALAEK
ITKATRYAGAERKIGKDESSSAITRDMDKCILCGRCIAACERAGVCLLDYTKRGFNTAIM
PPLGLKISDTSCISCGQCSLFCPAAAITERDDRADVYSFINDKEKFVIAQVAPSVRASIG
EEFGLAPGSIATGRLAACLKEVGFDAVCDTSVGADFTIMEEAAELVRRIKEREEGKEVAL
PMFTSCCPAWVSFAEEFYPELIPNLSTTKSPHEIMAVLLKTYYSEKKGIPSDSIAVISIM
PCTAKKAEAKRVELKIMGTPAVDAVLTVRETARMIREAGIDLKRAKEENFDDLIRDASGA
GQIFGATGGVMEAVLRTADFMLSGAGSSCCLELREVRGMSGIKEAEYSIGGKKLRVAVAN
GNANAKILIDRIKSGEESFDFVEIMACPGGCSGGGGQPIPSNRKIIGERIKALYLIDSDA
PVRMSHENLIVKQIYSEFLESPGSGTAEKLLHTYYVKKKKFSITD*
>Ga0066637_100077054
MNVTLSIDGKKVTVPEGTTVLEAAQQAGIFVPTLCHYEGLPPQSECRLCIVEIKGGRGLP
ASCTLPAKEGMEVATCSERVLEARKFLLQLLLCAHPADCKTCEKHGRCELQKLLSDYGVR
DYENPMRARKQLVDKSSKAIERDLVKCVLCGRCVRMCRDVQTVGVYSFACRGLDSAVTTA
FDKPIAETPCVSCGQCTIVCPTGALSEKESIDDVWTALQSGKHVVCQVAPSVRVSIGEMF
GLPPGTIVTGQLVAALHRLGFAKVFDTDFGADLTIMEEGKELLEKLKEGKPLLSTSCCPA
WINFVERFYPELIPQLSTTKSPQQMFGAIAKTYYAQKAGVKPEDMAVISIMPCTAKKMEA
ARPEMNASGAGRDVDFVLTTREAARMMMQAGIHLPSMQPEGFDEPLGEASGAGVIFGTTG
GVTEAALRTASEVYAGKKLDKIEFKQVRGFDTLREATVEINGRKVKVAAVHTLGAARRIL
DEMKEGKAPYDFVEVMACRGGCVGGGGQPIPSREKRIEAIKARQRAIYAVDASLPVRKSH
ENPAIKKLYKEFLGEPGSEKSKKLLHTKLSPSKGYGV*
>Ga0066789_100034625
MSLVVDGKEVQFAPGETVLSASLRAGIKIPHLCSLDWACKSEAACRMCLVELEGVPRLQT
SCTMEAKDGQKVRTRSPRVQAVRRNIVELLIANHPNDCLVCERNQNCELAQVASELGVRE
HRYRGLKKDHPLDLSSPSLVRDPNKCILCGRCVTVCHQVQGVGAIDFIDRGIKTHVGPGF
HDGINVSSCIFCGQCTRVCPTAALMEKSHVSGVVAALADPNAFVVAQIAPAIPATLMETA
QSSSVRTMLLRLAAALKRAGFDAVFDTGFAADLTIMEEVSELIKRVTTGGTLPMFTSCSP
GWIQYVEKHRPDLIPHLSTCKSPQQMAAALIKDVYPKHRDLGGKRLVVVSLMPCTAKKAE
AAELGDVDFVLTTRELEELLKRFGLDLNNVTELGTLDPPFSSASGAGRLFGGTGGVMEAA
IRTAHKMLTGSELPGSFKVEEARGLEGIKSFSLNVGGTTLNFGIVNGLGRLKPMLDPIRK
GDSNLHFIEVMTCPGGCIGGGGQPYDTDPESIRIRLERLYDVDRRSTVKVSHDNDEVREL
YTEMLGKPLGEISHHLLHRTYVDRRTEGA*
>Ga0066789_100034922
MSIEAVVEINGRSVPIEGERNVLELIRKAAIDLPTFCYHSQLSSYGACRLCLVDIEGKGI
VSSCSLKPEPGAKIRTHTPELRDMRRVTLELLLANHEMNCPTCPKSADCQLQALARRLGV
STIRFKRVHAAKPVDDSSPFLIRDPNKCVLCGDCVRMCKEVQGIGAIDFAFRGSAVSVVP
AFGRSLDQVECVGCGQCASVCPTAALMVRSDVAKVFAALADGTATVVAQIAPAVRVSLGE
AYGLSPGTVSTGQIVAALKALGFARVYDTAYSADLTVLEETHEFLGRKTKNERLPHLTSC
CPAWVRFVEQYYPKWIRHLSSCKSPQQMLGSVIKAEGSPDGKRVVVVSVMPCTAKKGEAS
LDKFRKEDCPDVDFVLTTQELVRMIDESGLRFDQLEPESLDSPFGLKTGAGLLFGASGGV
SEAVLRQAAEELGAARDGLAAYQAVRGDQALREVSIQVGGNPLRLAVVSGLSNAKALLER
IEAGTETYDLIEVMACPGGCVNGAGNPPRKSESTIEARTKGLHHADKMLDLHRSSENHQV
TTYYERVLGEVGGKKAHALLHTTYQSRARIDGMGLHLVQGTGPAPLSVTVCVGTSCHVRG
AQTLLRNLITQVEKDGVADAVDVKASFCHETCDRGPTVVVGETTLHKTTTEQAMAAITAA
LRSAAPPAQPEAVRG*
>Ga0066793_100085564
METIKLTIDNKEIDVPRGTTIYKAARELGIDIPTLCYMELHDMNIENKPAGCRICVAEVS
GRRNLAPTCSTKCEPGMVVKTHTPRVLNARRTVMEFILSDHPKDCLVCSKSGTCELQAMA
HRLGIRDIPGAEYAAVSTYRKDTSPSIIRDLDKCIMCRRCEMMCNEVQTVGAISAVNRGF
MATVAPAFEQNLEHSTCTYCGQCVSVCPTGALTEVNHVPQVLRALVDPTKTVVVQTAPAV
RTALGEEFGLAPGTLVTGKMTAALRALGFDYVFDTDFAADLTIMEEGTELLDRLSRHLKG
DKSAKIPILTSCCPGWVNFFEEYFPDLKDVPSTAKSPQQMFGAIAKTYFADKIGINRKDM
VVVSIMPCLAKKYECQRDEFSVDGNPDVDFSISTRELASFIKQANIDIKTLDDEDFDSPL
GESTGAGVIFGATGGVIEAACRTAYELYTGKKLERLDFTELRGMEGVRSATIDFDGLPLN
IGIAHGLGNARKLLDDVRSGKSQYHAIEVMACPGGCIGGGGQPLHHGNSEIIKARATAIY
TEDRKKPLRKSHENPFIIKLYDEFLGKPGSEKSHHLLHTHYFDKKKEIMIKK*
>Ga0068705_10000001112
MDINLENEMITLTINNISIEVPEGTTVLEAARKVGINIPTLCHFEGKKPLGACRVCLVEI
EGGKSLAASCSTPVQNGMKVFTNTKRARIARKTVVELLLSEHNGECKTCDRNNDCELQNL
AFQMGIEDIRLKGEVTKQLIDKSTPALVRDNGKCIKCRRCVTVCNEVQAVGALFPQGRGF
SSAISPAFMSDLDTVACVQCGQCAAVCPVGAITERSHIDEVWKAIDDPTKMVIVQTAPAI
RAALGECFGYEPGTLVTGKMVTALKQLGFDKVFDTNFTADLTIIEEGTELLMRLKDKIQN
GKKVALPQFTSCSPGWINFVEYFYPDYIDNLSTCKSPQQMFGALAKTYYAEMMCKDIDEI
IVVSVMPCTAKKFECQREEMNASGIQDVDYVLTTRELAKMIKQAGIDFKSLPDSKMDSPL
GLSSGAADIFANTGGVMEAAIRSVYEIVTGRELPTANLHVEPLMGLEGVKTATLKIEGTV
PEWSFLEGVELKVAVAHGLSNARTLFKKIQDGEEFHFVEVMTCPGGCIGGGGQPRYTDDS
IRQKRLAAIYAEDEGKELRKSHENPDIKRLYERYLGKPLGETSHHLLHTKYYKKEIFK*
>Ga0068705_1000002717
MADFVNISVDEVKLKVPSNLTVIQAAVQAGVNIPKLCYHPDLIATGNCGICVVEVKGQKG
LKRACVTPVNEGMEIITYSKEIDNARKTVLELILSNHPNDCLNCIKNQKCELQDLANKMN
VTVPMYEKIIEPKQKDESSLSVHRDPEKCILCGRCLSVCQQVQTVFAIEVTNRGFDSIIE
PPSGKMAESVCINCGQCIAYCPVGALYERQEIDYVWDALNDPDKVVIVQEAPAIRVSLAE
EFDLPAGTNMVGKMYSALKLLGFDYVFDTNFTADLTIMEEGSEFLERLSKNEKLPLITSC
SPGWIKFIETFYPELLENVSSCKSPQQMFGALSKTYFAKRYNLDPSKIVSVSIMPCTAKK
YEARRPEMRSSGYQDVDYVLTTREFVRMLNQAGIDLKLLPDSEPSDLMGKYTGAATIFGA
TGGVMEAALRTAYELATGKTLEKVDFEPCRGLDGVKELSINVNGIQVNTAVAHGLGNARK
VLDKVKEAKLSGKPIPYHFIEIMACPGGCVGGGGQPYGSTLQRRLERACGLYEEDKNMPL
RKSHENPAIKLIYQEFLEKPLSHKSHELLHTHYTPRDAYL*
>Ga0068705_1000004536
MKYVNAIIDGIPVSVVEGTTIMQAADKINSHIPRLCYHPFLSTEGACRICVVEVEGARNF
LPACATAIQEGMVIRTNSPQIRQTRRDLVELLLDNHPRACLTCVRDGNCELQNLAYKLGV
RERYFAGERKRHAIENSSVSVIRDAEKCILCRRCVRVCSEIQGVHNLSQMHRGFRTVVTP
AFEAPMDDSVCIKCGQCINVCPTAAFIEQDATEKVWKALENPDLHVVVQTAPAIRAALGE
GWNLPPGTPVTGKMVTALRRLGFDGVFDTDFAADLTIVEESHELIERIKKGENLPLITSC
SPGWIKFLEHFYPELIPNASSCKSPMQMESTLLKTYYAEKMGIDPEKIFVVAVMPCVAKK
YEAQRPEHFMKENIPYTDAVLTTRELIWMIKAFGIDFVNLPDGEFDSPLGYSTGAGDIFG
STGGVMEAALRTAYEKITGEKIQELEFTNVRAVEGLREASIQIGDLTLNVAVSNGLNNAK
KILEKVKSGEKQYHLIEIMACPGGCVAGGGQPLVHAEEYIYPLDPEIIRKRQMALYKIDE
NKELRKSHENPFIIKLYEEFLGSPGSEEAHHLLHTTYEPKLPRGIK*
>Ga0068705_100007025
MNTIKIDGRQIEIENGATILEAAKKANINIPTLCYMRLDDFKIENKPGGCRICVVEIKGR
KNLVPACATKCTDGMEIFTSNIRVLNARKTIMELILSDHPFDCLICPKSGKCDLQKLAQD
LGIREINYKGEQSTYRKDTSPSIIRDVDKCIMCRRCETMCNTVQTVGALSAVNRGFMAVV
APAFEQDLVKSTCTYCGQCVAVCPTGALTEVDDTNKVVRALANPEKIVIVQTAPAVRAAL
GEEFGMEPGTLVTGKMVAALRRLGFKYVFDTDFAADLTIMEEAAEFLDRLTRYLNGDKTV
RLPILTSCCPAWVNFFEEYYPDLLDVPSTAKSPQQMFGAIAKSYFAQKLGIDREKLVVVS
IMPCLAKKYECQRNEFKINGNPDVDYVLSTRELAALIKQSNINFLDLPDENFDLPLGEST
GAGVIFGTTGGVIEAACRTAYEIYTGEKLEKIEFTQLRGLENLRIAEVNFNGIKIKIGIA
HGLGNARKLLNQVRNGDTQLHAIEVMACPGGCIGGGGQPYHHGKIDIIQKRAKAIYQEDA
NKPIRKSHENPAIIELYEKFLGKPLSEKSHQLLHTHYFSKENEIIINEE*
>Ga0068705_1000071811
MEKCKLVIDGKEIEVEKGTTILEAAKRLNIKIPTLCHLDLHDIKMVNKAASCRVCVVEIE
GRKNLAPSCATPVSDGMVVKTNSIRALNARKVVLELLLSDHPKECLTCAKSGECELQNLA
EEFAIRKIDFEGEMSEYRKDYSPSIIRDMDKCVMCRRCETMCNEVQTVGVLSAINRGFDS
VVATFFEKNLEDTTCTYCGQCVAVCPTGALTEVDYSWDVITAISNPEKIVIVQTAPAIRA
ALGEEFGLEPGTPVTGKMVAALRKLGFDYIFDTDFAADLTIVEEASEFLDRLNRYLNGDK
SVRLPILTSCCPAWVKFFEHHFPELIDIPSTAKSPQQMFGAIAKSYFAEILNVPREKIVV
VSVMPCLAKKYEAKREEFKVNGNPDVDISITTRELARLIKQANIDFLALPDEDFDRPLGE
STGAGVIFGVTGGVIEAAVRTAYEFYTGKELRDVEFRQLRSDEGIRTAFVNFGGFELNIG
IAYDLGNARKLLEEIKTGKSTYHAIEIMACPGGCIGGGGQPYHHGNLDIIRARARAIYHE
DRHKEIRKSHKNPYIIELYEKYLGKPLGEKSHKLLHTHYFKKVLY*
>Ga0068705_100016053
MEMIQIKVNDIAIEVPKGTTILEAARKAQVNIPKLCNHPDLPPTAACGLCIVKIKNNPKM
IRACATKAEPGMEIITHDPELYQVRRTVLELILSNHPNDCLQCPRNQNCELQTLAADFGI
REVPFTQMIVEHPVDDSSPALTINPAKCVKCGRCVEVCQVMQNVWALEFIGRGYNMRIAP
AADVKLIDSPCVKCGQCTAHCPVGALYEKDETPAVWEVLKDPSKHKVVQIAPAVRVAVGE
AFGLEPGTVLTKKIYSVLKRLGFDAVFDTNFGADLTIMEEGSEFVERFVHKKGVLPLITS
CCPGWVDYLEKYYPEMIPHFSSAKSPHEMVGVLTKTYYAQKTGISAKDIYGVSIMPCTAK
KYEITRSDEMRASGVQDIDVVLTTREFTRMIKASGIDFLNLPDMDADSLLGDYTGAGVIF
GATGGVMEAALRTAYYLVTGKDLGKVDFEETRGLEGIKRATIDFNGVKINIAVAHGLANV
QYVMEEVKEALAAGKEPPYHFIEVMACRGGCVGGGGQPYGATDEIRAKRAKGIYEDDKQS
EFRCSHHNPMVQKLYQEFLGKPLSEKSHELLHTHYHERPLYNR*
>Ga0068705_100020249
MVRIYINNREYDVPEGTTILCAAKKSGIRIPTLCYVEGLQPIGACRVCVVEVEGIRNLVA
SCSTPVTEGMRIHTNSARVRRARTAVVELLLSEHNGECQTCERNGQCELQSLAAELGIRE
ISYRGEKARKRIDSSTPALVRDSGKCIKCRRCVSVCNEMQHVGALFPQFRGYQTIIGPAL
GRDLAAVACVQCGQCAAICPVGAISERDHSEAVWTALDTPDNYVIVQTAPAIRAALGECF
GYPPGTLVTGKMVAALRRLGFDAVFDTNFAADLTIMEEGTEFLTRLRKAFQNGQQDVLPM
FTSCSPGWVQYMEFFHHELLPNLSTCKSPQQMFGAITKTYYAKKLDKRPEDIYVVSVMPC
TAKKFEANRAEINASGVRDVDAVLTTRELARMIRVAGIDFASLPDEEMDAPLGLCTGAAV
IFGHTGGVMEAAIRTVYEYLTGRELPMPKLHLTQLATLQGIKEAELTLEHVKPEWGFLEG
VTLRVAVAHGLGNAERLIQAIKSGQRQYHFVEVMACPGGCIGGGGQPRFTNNSVRQARIA
ALQ
>Ga0068705_100069521
MKINVNGKEIDAIEGETLLKVLKREGFDIPTLCYLEGMAPSGACRICVVEIEGQANLVTS
CSFPVTPGLKVKTHSPRVINARKTIIELLMDSHPNDCLYCDKQDKCELLALARKYGATKR
RFPTISRNANMDISSPSIIRDPEKCILCGKCVRVCEETQKVGCIDFSMRGFKSKISCAFD
SALNVSSCVNCGQCVAVCPTGALMENNSLESVKRALESGKYVVAQYAPAVSVSLGEEFGL
PFGKDVVGLMVSALKEIGFKAVFDTAFAADLTIMEEASEFVERIKNKGKLPMFTSCCPSW
VKYVETFYSDFIENLSTCKSPHQMLGAVIKSYYAQKEGLNPKDIVVVSIMPCTAKKFEIT
RPEMKGANLEDVDFCLTTRELARLINIFGIDFKNLKPSQADLPFGERSGAGKIFGVSGGV
MEAAVRTAHYLLTGRELPELEFEPVRGLQGIKKAEVKIGDKKIKLAVLSGLGNAKDFLDA
LQKGTDYADFVEVMACPGGCINGGGQPFAQNKKAVLERARALYEIDSEEKIRVSHANKAL
KTLYKDF
>Ga0068706_100000553
MVQLTINNIKVNAEEGMTILDAAKSVGIKIPTLCHMKDLTPTGACRICVVEVEGQRGLIP
SCAYPVAEGMVVHTNSTRVRRARKTIVELLIENHPQDCLICVRNKNCELQDLSETYGVRE
HRYFGESKSHAIDTSSPSLERDPAKCILCGRCVRACNEIQKIGAIDFANRGFNSIVTTPY
NKGLNISDCILCGQCILVCPTAALREKSSLKEVTNALNSKNKFTVVQIAPAVRASLGEEY
GLPIGTNVTGKLVTALRRVGFDRVFDTNFGADLTIMEESAELIDRIQNKKTLPMFTSCCP
GWIKWIEQNKPELLGHISTCKSPQEMTGAIIKSYFAKKMNLNPADIFVVSIMPCTVKKFE
AQRPELSEEYLQDCDAVLTTRELARLFKMCGIDFNELPEDNFDNPLGESTGAAVIFGATG
GVMEAALRTAYYKLTGKNLEKLELEDVRGLEGIREKTVKINENLEIKVAIVNGIGNIKPI
IEEIEKGTSPYHFIEVMTCPGGCINGGGQPIQSDPEKVVRRIKSLYEIDMKSKNRQSHEN
ESIKQLYKEFLGEPNSHKAHELLHTHYVNRREILKPKN*
>Ga0068706_100002748
MADFVNISVDEVKLKVPSNLTVIQAAVQAGVNIPKLCYHPDLIATGNCGICVVEVKGQKG
LKRACVTPVNEGMEIITYSKEIDNARKTVLELILSNHPNDCLNCIKNQKCELQDLANKMN
VTVPMYEKIIEPKQKDESSLSVHRDPEKCILCGRCLSVCQQVQTVFAIEVTNRGFDSIIE
PPSGKMAESVCINCGQCIAYCPVGALYERQEIDYVWDALNDPDKVVIVQEAPAIRVSLAE
EFDLPAGTNMVGKMYSALKLLGFDYVFDTNFTADLTIMEEGSEFLERLSKNEKLPLITSC
SPGWIKFIETFYPELLENVSSCKSPQQMFGALSKTYFAKRYNLDPSKIVSVSIMPCTAKK
YEARRPEMRSSGYQDVDYVLTTREFVRMLNQAGIDLKLLPDSEPSDLMGKYTGAATIFGA
TGGVMEAALRTAYELATGKTLEKVDFEPCRGLDGVKELSINVNGIQVNTAVAHGLGNARK
VLDKVKEAKLSGKPIPYHFIEIMACPGGCVGGGGQPYGSTLQRRLERACGLYEEDKNMPL
RKSHENPAIKLIYQEFLEKPLSHKSHELLHTHYTPRDAYL*
>Ga0068706_100013041
MAKTVGEMEKSKEKANLVTIYLDGKEAKVPEGITILEACRMEGFHVPTLCYMEGLSSWGG
CRICVVEVEGQPNLVASCVTPVREGMKIRLSSRAVREARKANLELLLSNHPLDCQLCDRN
GSCELQTLAYEFGVREIRFAGERKTYAVDLSSPSVKRDANRCILCGRCVRTCREIQSVCA
IDFADRGFDTFISPSLGLPLGESVCINCGQCILACPTGALSEVSHVEKVWDAIEDPQKFV
ILQTAPAVRVSIGEPFGLPAGTITTGKMVAAFRRLGFDKVFDTNFTADLTIIEEGTEFIN
RVKKGGKLPLITSCSPGWIKFMEHFYPELMENVSTCKSPQQMFGALAKTYYAAKIGVDPK
DVVVVSIMPCTAKKFECQRDEMCASGYQDVDFSLTTREAARMLKEKGIRLEEMPEEEFDD
PLGISTGAAAVFGATGGVMEAALRSVYEILTGKTLEKLDFYQVRGIEGVKEASLEINGME
VNVAVAHGLGNARRLLDQVKAGNSKYHFIEIMACPGGCIGGGGQPIPTNLEIRMKRIEAI
YNVDRNLPLRKSHENPAIKKLYEEFLGEPNGEKAHHLLHTHYVARERM*
>Ga0068706_100046614
MTPTVIIDGTPVPVNGHRNLLELIRSSGVELPTFCYCSDLSVYGACRMCVVEVEGRGLQT
ACSTPPEDGMVVRTTTEATLRIRKMALELLLANHQGQCQTCDRNLRCKLQALADRLGVRQ
VRFDPPAEGESKVDEGIALVRDPAKCILCGDCVRMCREVQGIGVLDFAGRGSSVRVTPAF
GRSMDEVECVYCGQCAAICPTGAITVRSAVEEVWQAIHDSSKTVVAQIAPAVRAALAQHY
GMAGGEHALGKTVTALRRIGFDRVFDTSFAADLTTVEEGAEFLRRRAGGGPLPMFTSCCP
AWVKYAEQFHPDLLGQLSTCRSPQQMFGALARRHLPAELGIRPENLYVVSVMPCSAKKFE
AKRPEFARDGRPDVDAVLTTHELIRMIDQAGLKPAELPAGSLDLPFGFKTGAGVIFGASG
GVAEAVLRLLAGGRGREEFREARGLNGLREAEVELEGRLVRVGVVSGLANARTVLDEIRA
GLKHFDLVEVMACPGGCVGGAGQPRDTNADRRRERAEILYDCDAVQPLHNAADNPFVAEC
LARMGGAGGRDAHEMLHTRHRPRRRIDGQVIDLDAKPEAGRVPVSVCIGTNCYLKGSYDT
LKRLMEEARREGLEDAFDFQATFCFENCKASPNVSVGGEIHGGVVPDEAVEFFRTRLRPL
AEARTSRAGRE*
>Ga0068706_100048416
MNKKIIIDGVEVNYNGEKNLLELARKAGVELPTFCYHSELSVYGACRLCLIDIEGKGIVS
SCSTAPEPGMIIKTNTPELREIRKIAVELLLANHKMNCPSCAKSYNCKLLEIANKVGVEE
VRFKKVDKECEIDFSSHSLVRDSSKCILCGDCVRACEELQSVGAIDFAYRGSSVNILPAF
GKKLNEVECVDCGQCARVCPTGAIYPKSNVNDVWKILSDERYYVVAQVAPAVRVSIGEMF
EFKPGINLSGKLVAALKKIGFKKVYDTSFAADLTVLEESNEFLGRFERKENLPLLTSCCP
AWVKFVEQYYPEFISSLSTCKSPQQMLGAIIKNNSSINSSAKEVKVVSIMPCVAKKSEAE
REEMTTNGTKDVDLVLSVVEIASMIKQAGIDFKNLSPESFDLPFGFKSGAGVLFGKSGGV
AEAVVRYLNYENNFVVCENKIDLNDEAHWKEIKFVYKGKNVKAAVISGLKNARQVLDEIK
KGNLKYDFIEVMACPRGCIGGAGQPVYYDDDTLVLRRNGIIECDVESQIRNSKDNLFLMK
LYMEELREIGSSISHSLLHTHYRNRKRLLGDNIEILSGGKNCKAEIKVCVGTSCFLRGSQ
ELLMKTMKYVDEKFNNDEIKLTAEFCEETCSEGPTVTINGKKIKKCKFEDIKTELNSLK*

>Ga0068706_100064211
MEMIQIKVNDIAIEVPKGTTILEAARKAQVNIPKLCNHPDLPPTAACGLCIVKIKNNPKM
IRACATKAEPGMEIITHDPELYQVRRTVLELILSNHPNDCLQCPRNQNCELQTLAADFGI
REVPFTQMIVEHPVDDSSPALTINPAKCVKCGRCVEVCQVMQNVWALEFIGRGYNMRIAP
AADVKLIDSPCVKCGQCTAHCPVGALYEKDETPAVWEVLKDPSKHKVVQIAPAVRVAVGE
AFGLEPGTVLTKKIYSVLKRLGFDAVFDTNFGADLTIMEEGSEFVERFVHKKGVLPLITS
CCPGWVDYLEKYYPEMIPHFSSAKSPHEMVGVLTKTYYAQKTGISAKDIYGVSIMPCTAK
KYEITRSDEMRASGVQDIDVVLTTREFTRMIKASGIDFLNLPDMDADSLLGDYTGAGVIF
GATGGVMEAALRTAYYLVTGKDLGKVDFEETRGLEGIKRATIDFNGVKINIAVAHGLANV
QYVMEEVKEALAAGKEPPYHFIEVMACRGGCVGGGGQPYGATDEIRAKRAKGIYEDDKQS
EFRCSHHNPMVQKLYQEFLGKPLSEKSHELLHTHYHERPLYNR*
>Ga0068706_10009867
MKINVNGKEIDAIEGETLLKVLKREGFDIPTLCYLEGMAPSGACRICVVEIEGQANLVTS
CSFPVTPGLKVKTHSPRVINARKTIIELLMDSHPNDCLYCDKQDKCELLALARKYGATKR
RFPTISRNANMDISSPSIIRDPEKCILCGKCVRVCEETQKVGCIDFSMRGFKSKISCAFD
SALNVSSCVNCGQCVAVCPTGALMENNSLESVKRALESGKYVVAQYAPAVSVSLGEEFGL
PFGKDVAGLMVSALKEIGFKAVFDTAFAADLTIMEEASEFVERIKNKGKIPMFTSCCPSW
VKYVETFYSDFIENLSTCKSPHQMLGAVIKSYYAQKERLNPKDIVVVSIMPCTAKKFEIT
RPEMKGANLEDVDFCLTTRELARLINIFGIDFKNLKPSQADLPFGERSGAGKIFGVSGGV
MEAAVRTAHYLLTGRELPELEFEPVRGLQGIKKAEVKIGDKKIKLAVLSGLGNAKDFLDA
LQKGTDYADFVEVMACPGGCINGGGQPFAQNKKAVLERARALYEIDSEEKIRVSHANKAL
KTLYKDFLGKPLGDKSHHLLHTSYKARATKDR*
>Ga0068706_10015184
LAKVTLTINGRPVEAEEGQTVLQAATAAGIYIPTLCAHPDLRPQGVCRICVVEVKGQRVL
PTACTLPVAEGMVVETHTPNVREARRIVTELLLANHPTDCLTCSRNQTCELQKLAKEFGI
RHIAFEGEKRHLDPDTSSPSIIRNPDKCVLCQRCVRVCHEIQSVGCIFTSNRGWETEIGP
PFGMDLAKTACVYCGQCVAHCPTGALETVNPSEQIWEALRDPDKFVIVQTAPAVRAAFGE
EFGMPPGTPVTGKMVAALRQMGFDRVFDTDFTADLTIVEEGSELIKRIKEGGTLPMITSC
SPGWINFIEVFYPDLLPHLSTCKSPQQMFGALAKTYYAHKIGVDPAKMVVVSIMPCVAKK
FECERPEMRSSGYKDVDYVLTTREAAQMMKEASIDLSRMEDEEFDKPLGISTGAGVIFGA
TGGVMEAALRTAYELITGKELPSLDITAVRGMDGVKEAVVDVDGVQVKAAVAHGLANARK
LMDLVQSGEADYTFIEVMACPGGCLGGGGQPQPTTPEIRMKRLQAIYSIDKDMPIRKSHE
NPAIQELYREFLGEPLGHKSHELLHTHYTPRSPYLEIEEEQEKSLV*
>Ga0068707_100000239
MEQIKVTVDNIEVSVPKGSTVLDAAKAAGIYVPTLCFMEGHKPLGACRVCLVEVEGGRGL
QASCSFPATDGMVVRTNTKRVHDARKTVVELMLSAHRQECLTCVRSLNCELQDLAKRLGI
QENRFAGEMPPALMDTSSPSVVRDSSKCILCRRCIEVCHNTQAVGQLFPVERGFDTQIAP
AAKKNLGDTACVACGQCINICPVGALREKSHIERVWQALADPEKYVVVQTAPAVRAAIGE
EFGMPAGSLVTKKMVAGLRRLGFDKVFDTDFTADLTILEEGNELLHRLKTGGVLPMITSC
SPGWINYIEHFYPELLAHLSTCKSPQQMFGALAKTYYAEKIGVKPENMYVVSIMPCTAKK
LEAGREEMCSVEDIPDVDAVLTTREAAQMMREMGIDFPNLPEENFDEPLGISTGAAVIFG
ATGGVMEAALRTVYEVVTGEELKDVNFTAVRGLKGVKEATVKVGELDVKVAVASGLSNAK
KLMDLIMDGKADYHFIEIMCCPGGCIGGGGQPKPTTDEIRQKRIEAIYREDEGLPIRKSH
ENPAVKALYEEFLGQPLGHKSHKLLHTHYTPKSDMPVGLEPDEKETTKK*
>Ga0068707_100006712
MPKKVNVTIDGHQISVPEGTTVMQAAEKLAIRIPRLCYHPRLHMEGSCRVCLVEVEGISR
PMASCSFPVYEGMVVRTNTPEIRDIRRTVVELLLENHPEDCQTCERDGNCELQYLAYASG
VRERNYSGEKKHYEKDLSSPSVIRDPDKCILCGRCVRVCAEVQGVSALGYIGRGFKTVVA
PAYNAPFAESVCITCGQCINVCPVAAFLERDYTQDVMRAIEDPEIHVIVQVAPSVRASIG
EGFNLAPGIPYTGQTVAALRRLGFDEVFDTQMGADMTIMEETAEFVKRLKDGGPLPLITS
CSSAWMKFAEHFYPDLLENISSAKSPMSILGTLIKTYYAEKAGIDPTKIFNVGAMCCTAK
KFEAARPEQRIEVGGQLVPSIDRVITTRELVWMIKNAGLDFARLPQEDFDPVLGMSSGAG
ALFGATGGLAEAVYRTAYWMLTGETLAEVVVEDVRSVAEGIKHWTAKIGGQELKFAVAHG
LGNAHLLLKKVQRKEEEFHFIEIMGCPGGCIGGGGQPYARAGEGVPLDVENLRRRAEALR
SIDQGKTLKRSYENPDVVRVYKEYLGEPNSELAHKLLHTHYQPRLPKGVWNPDVMRTD*
>Ga0068707_10003553
MSTINITIDNKSVQVEKGTTILKAAQKVGIHIPTLCYMHLEDLNIEHKPAGCRICVVEVA
GRRNLAPACATECTEGMVINTHSLRVLNARKTVMELILSDHPTDCLVCAKSGNCDLQAMA
HQLGIRKIHYQGEQSTYREDTSPAIIRDMDKCIMCRRCETMCNDFQTVGVLSAVNRGFMA
VVAPAFEQNLDHSPCTYCGQCVAVCPTGALTEVDHTNQLIRTLADPTKTVIVQTAPAVRA
ALGEEFGLPAGTLVTGKLVAALRQLGFDYVFDTDWAADLTIMEEGTELLDRLTRYLNGDK
SVTLPILTSCCPAWVKFFEHQFPDLIDVPSTARSPQQMFGSIAKTYFAQMLGIDRKNLVV
VSIMPCLAKKYECTRPEFSVDGNPDVDFSISTRELANLIKQSNIDFLSLPDEDFDDPLGE
SSGAGVIFGTTGGVIEAAVRTAYEIYSNKPLPRIDFHELRGLDGIRHATIDFNGLPLNIG
IAHGLGNARKLLEEVRAGKSQYHAIEIMACPGGCIGGGGQPLHHGDSSIIKARQKAIYLE
DSNKPIRKSHENPYIQKVYHEFLGKPMSEKAHHLLHTIYFDRSKKQFVVSHE*
>Ga0068707_100165813
MVKRGETILEVLNRIGIKVPTLCSMKEFVPTGMCRLCVVELEGRDMLIPSCSFRVEEWMK
IKTHSPRVILARKTIIELLLANHPDDCLYCERNGSCELQQHAEDMHVRERRITGQKIATL
VDKSSIALIHEPSKCILCGRCIRVCTEQMGVSALSFIHRGVATSVRPALEQPINSSNCIF
CGQCLRVCPTAALSDRVNFSEMQVYFHDPHKKMAVTYSPVVAVAIAEHFGFKTAKNINAV
LHTILRKIGFEIVFDTSLATDIMLVEMCGDFINRLRNNGPFPMFTSSCPAWVKYMEQTHG
SYLKNLSTAKSFSQISGVVAKYVIARQKSLLPDDIYLVSILPCTAAKFEASRPQMTLMGI
SDVDTVITIRELIRMIKMYGIDIERIVAEVDEDISSSASMAGKLVNITGGTTETFLKALN
HFLTGKPFAANFSVPRMINKDVREFQVQIGENTFGIAIVNGLSHVPDFMQRLSDRNDLHF
VEVMACPNGCMGGGGFPLSWSKDSDKHCIKNIIDWAENDAIKWVHHNSILKDVYENYFNS
SMPSNFHERLHTYFVKRNVLI*
>Ga0068707_10070334
MVRIYINNREYDVPEGTTILCAAKKSGIRIPTLCYVEGLQPIGACRVCVVEVEGIRNLVA
SCSTPVTEGMRIHTNSARVRRARTAVVELLLSEHNGECQTCDRNGQCELQSLAAELGIRE
ISYRGEKARKRIDSSTPALVRDSGKCIKCRRCVSVCNEMQHVGALFPQFRGYQTIIGPAL
GRDLAAVACVQCGQCAAICPVGAISERDHSEAVWTALDTPDNYVIVQTAPAIRAALGECF
GYPPGTLVTGKMVAALRRLGFDAVFDTNFAADLTILEEGTEFLTRLRKAFQNGQQDVLPM
FTSCSPGWVQYMEFFHHELLPNLSTCKSPQQMFGAIAKTYYAKKLDKRPEDIYVVSVMPC
TAKKFEANRAEINASGVRDVDAVLTTRELARMIRVAGIDFASLPDEEMDAPLGLCTGAAV
IFGHTGGVMEAAIRTVYEYLTGRELPMPKLHLPQLATLQGIKEAELTLEHVKPEWGFLEG
VTLRVAVAHGLGNAERLIQAIKSGQRQYHFVEVMACPGGCIGGGGQPRFTNNSVRQARIA
ALQQEDERKSLRKSHENPQIRQLYEEFLGEPLGEQSHRLLHTHYIRRESV*
>Ga0068707_10071975
MAQVRIKIDGQDVVCEAGSTILQAAQSAGIYIPTLCYHADLMPEGVCRVCSVEVKGQRTL
CAACCFPVTDGMEVLTHTPKVRESRRMIVELMLANHPQECLTCSKNQKCELQKFAKELGI
SDIRFKGERRAYDIDASSPIIRDPDKCILCGRCVRTCDDLQGIGTLHPAYRGWKTLVVPG
LGGDMSDVVCVNCGQCINRCPTGALKAKDPAPEIWDAIYDPTKHVVVQTAPAVRASIGEE
FGLPPGTRVTKKMVTALKMLGFDRVMDTDFTADLTIMEEGSELIQRIKEGGVLPQITSCS
PGWIKFIEYYYPELLPHVSTCKSPQQMFGALAKTYYAQKMKIDPKDIVSVSIMPCTAKKF
ECERPEMYSSGYKDVDYVLTTREAAGMMKEAGIDLPNLRESEYDDPLGMSTGAAVIFGNT
GGVMEAALRTAYALITGHELEKVEIEAVRGMEGVREATIQVGDLPVKAAVAHGLANARQV
LEGIKSGRFADYHFIEIMCCPGGCIGGGGQPQPTNEEIRKARTRAIYDEDEAMTIRRSHE
NPAVQKLYEEFLGHPLSHKSHELLHTHYTPRERRSIRHRAAERADAGSEPKTTKADHSKK
VRVD*
>Ga0070722_1000000161
VVKLTINNTQVEVPESYTVLEAAREAGFDIPTLCYMKEINEVGACRVCVVEVEGARSLQA
SCVLPVREGMVVKTNTKKVRETVKTTVELLLANHDRECTQCVRSGNCELQTISEDLGVSG
LKYQGAKREKKFDDISASLVRDTSKCILCGKCVNVCKKQQGVGILGFQNRGFNTSVGPAF
DRNMLETDCLFCGQCINVCPVGALMEKSDIHRAFDAIEDPDTYVVVQTAPAVRAALGEEF
GYEIGTRATGKMAAALRRLGFDRVFDTNWGADLTIMEEGYELLHRIQNGGVLPMITSCSP
GWVRYCEFNYPDFIPNLSSCKSPHQMFGAIAKSYYAEKQGLDPKKMFVLSVMPCTSKKTE
AARPEMEVNGLRDVDAVITTRELARMIKQAGINYDNLPDEGFDAIMGEYSGAGTIFGATG
GVMEAALRTVADVITGEDLEDFEYTQVRGLVEHKEATLNIGGTEVNIAIAHGTESAGRLL
DMVRSGEKNYHFIEIMGCPGGCVNGGGQPQQPQKVRDVVDLLTERAKALYEEDTIRPIRK
SHQNPEIIKIYADFLGKPNGHKAHELLHTTYAKKEK*
>Ga0070724_1000003265
MDLVKIKINGVSMEVEPGTTILEAAKKINVTIPTLCHLDLKGFGIVNQVSSCRVCMVEAI
GRPTLVPACSEKVYEGLEVRTDSLKAIRARRMAVELLLSNHPKDCLTCAKNLECDLQSLA
HDLGVREIRFEGEMMAYHKDESSHSIVKDANKCVMCRRCETMCNDVQTCNILSAVNRGFD
VFVGPAFNMDMVDSSCTYCGQCVAVCPTAALTEVNNTRRVWESLNDPDVHTVVQVAPAIR
VAIGEEFGMEPGEITTGQLAASLKMLGFDGVFDTDFAADLTIMEEASELVHRIQDGGTLP
ILTSCCPAWVKFFEHQFPDMLDIPSSCKSPQIMFGTIAKTYYAEKKKLDPDKIEVVSIMP
CVAKKAEAARPELSKDENSNVDTVITTREFAVMLKEAGIDFSKLQEEDFDHMLGESTGAG
VIFGATGGVIEAATRTAYEWITGETLEDVNFHALRGIEGLREAKVMVGDLELNIGIAHGL
GNARRLLEDIKAGRSKFHAIEIMACPGGCIGGGGQPYHHGDMSIIEKRRQAIYKEDAGKA
RRKSHENKEIIALYEEFLGKPYGKKAHELLHTSYEPKEKI*
>Ga0070724_10000041105
VVKVTVNNTMVEVPESYTVLEAAREAGFEIPTLCYMKETNEVGACRVCLVEVEGARSLQA
SCVLPVRDGMVVKTNTKKVRETVKTTVELILANHDRECTQCVRSGNCELQTISEDLGVSG
LKYQGAKREKKFDDVSASLVRDTSKCILCGKCVNICKKQQGVGILGFQNRGFNTSVGPAF
DRNMLETDCLFCGQCINVCPVGALMEKSDIHKAFDAIEDPDTYVVVQTAPAVRAAIGEEF
GHPIGTRATGKMVSALRRLGFDKVFDTNWGADLTIMEEGHELLHRIQNGGALPMITSCSP
GWVRYCEFNHPDFIPNLSSCKSPHQMFGAIAKSYYAEKQGIDPKKMFVLSVMPCTSKKTE
AARPEMEVNGLRDVDAVITTRELARMIKQAGINYDNLPDEEFDQIMGEYSGAGAIFGATG
GVMEAALRTVADVITGEDLENFEYKQVRGLVEHKEATIKIGDMDVNIAIAHGTESAGRLL
DMVRSGEKDYHFIEIMGCPGGCVNGGGQPQQPQKVRDVVDLLTERAKALYEEDVIRPIRK
SHQNPEIIKIYADYLGKPNGHKAHELLHTTYAEKNKY*
>Ga0070724_1000007161
VVKLTINNTQVEVPESYTVLEAAREAGFDIPTLCYMKEINEVGACRVCVVEVEGARSLQA
SCVLPVREGMVVKTNTKKVRETVKTTVELLLANHDRECTQCVRSGNCELQTISEDLGVSG
LKYQGAKREKKFDDISASLVRDTSKCILCGKCVNVCKKQQGVGILGFQNRGFNTSVGPAF
DRNMLETDCLFCGQCINVCPVGALMEKSDIHRAFDAIEDPDTYVVVQTAPAVRAALGEEF
GYEIGTRATGKMAAALRRLGFDRVFDTNWGADLTIMEEGYELLHRIQNGGVLPMITSCSP
GWVRYCEFNYPDFIPNLSSCKSPHQMFGAIAKSYYAEKQGLDPKKMFVLSVMPCTSKKTE
AARPEMEVNGLRDVDAVITTRELARMIKQAGINYDNLPDEGFDAIMGEYSGAGTIFGATG
GVMEAALRTVADVITGEDLEDFEYTQVRGLVEHKEATLNIGGTEVNIAIAHGTESAGRLL
DMVRSGEKNYHFIEIMGCPGGCVNGGGQPQQPQKVRDVVDLLTERAKALYEEDTIRPIRK
SHQNPEIIKIYADFLGKPNGHKAHELLHTTYAKKEK*
>Ga0070724_1000007592
VVLVWRNVSLMRLAFSKEDLKMEKMIKLTIDNKQIEVPQGTTIYEAAKELGIEIPTLCYM
HLGDMGIEHKPGGCRICVVEVEGRRNLAPSCNSKCEEGMVIHTHNMRVLNARKTVMELML
SDHPFDCLVCAKSGNCDLQTMAHQFGVRELHYKGEQSTYKVDYSPSIIRDMDKCIMCRRC
ETMCNDVQTVGALSAVNRGFESVVAPAFEMDLEKSTCTYCGQCVAVCPTGALTEKDHTNQ
LIRDLADPKKTVVVQTAPAVRAALGEEFGMEAGTLVTGKMVSALRRLGFNSVFDTDFAAD
LTIMEEGTELLERLQKHLDGDKDVKLPILTSCCPGWVNFFEHHFPDMKDIPSTARSPQQM
FGPIAKTYLADKMGVKREDMIVVSIMPCLAKKYECQRDEFKVDGDPDVNYSISTRELANL
IKQANMDLTTLPEEDFDNPLGESTGAGVIFGATGGVIEAAARTAYEVYTGKTLEKVDFDA
LRGMEGIRSATVDFDGLPINIGIAHGLGNARKLLEDIRDGKSQYHAIEIMACPGGCIGGG
GQPLHHGDSSILKKRAAALYREDEGKAIRKSHENPYIIKLYEEFLGKPCSELSHKLLHTH
YFDKSNEIEIE*
>Ga0070724_1000008953
MDFVNIKINDTPLQVPSGTTILEAAKQINVKIPTLCHLNLEGFGIVNQVSSCRVCMVEAV
GRPTLVTACSELVYEGLEVRTDSLKAINARRMAVELLLSNHPKDCLVCPKNLDCDLQSLA
NELGVREIRYEGEMMAYEKDMSSYSIVKDPNKCVMCRRCETMCNEVQTCNILSAVNRGFD
VFVGPAFNMDMADSSCTFCGQCVAVCPTAALTEVNYTRRVWEVLADEETHVVVQVAPAIR
VAIGEEFGMDPGSVTTGQLAASLRKLGFDGIFDTDFAADLTIMEEASELVHRIKHGGTLP
MLTSCCPAWVKFFEHQFPDMLDIPSTCKSPQIMFGAIAKTYYAEKKKIDPKKIRVVSIMP
CVAKKAEASRPELTKDDNSNVDIVITTREFATMLKEAGIDFSKLEPSKFDTILGESTGAG
VIFGATGGVIEAATRTAYEWITGETLESVDFHALRGIEGLREASVQVGDLTLNIGIAHGL
GNARKLLEDIRSGKSKYHAIEIMACPGGCVGGGGQPYHHGDMSIIEKRRQAIYEEDAGMA
RRKSHENKEIIALYEEYLGEPYGKKAHELLHTKYEPKEKI*
>Ga0070724_1000017144
MENVKLSINGMEMEVPSNYTVLEAAKEAGIHIPTLCYLKDLNEVGACRVCVVEVEGARTL
QASCVLPVREGMNVKTNTKRVRESQKTTTELLLANHNRECLTCYRSKNCELQNLSEELGI
EEVSFEGAKREVVVDSASTSIVRDASKCILCGRCVSACKKTQGLSVLDFQNRGFETTVGP
AFDVSMNDAPCVYCGQCMIVCPVAALREKTDIERVWDAIEDPEIHVVAQTAPAVRAALGE
EFGMPIGTRVTGKMVAAIRRLGVSRIYDTDFGADLTIMEEGHELLHRIKNGGKLPMITSC
SPGWIRHAEFNHPDFLDNLSTCKSPAHMFGAITKSYYAEKNNIDPSKIFVLSFMPCTSKK
SEAAREEMEVGGQRDVDAVITTRELGKMIKQARLDFANLPDEDFDRDYLGDYTGAGVIFG
ATGGVMEAALRTVADVLTGEDLSDFEYHGVRGIEGIKESTVTIGDMEINVALAHSTGQAT
KLLDMVRSGEKDYHFIEIMGCSGGCVCGGGQPQQPADILNSGIDIRVERAKALYEEDTVK
AIRKSHQNPMIQDLYKNYLGEPNSHKAHELLHTHYTARDAFVKK*
>Ga0070724_1000060120
MDMIKLKINDFDVEVPVGTTVLEAAKKVNAKIPTLCHMHLDDFGIVNQVASCRVCMVEVE
GRPALVPSCSEKVYEGMVVKTDSIKSINARRMAVELLLSNHPKDCLMCPKNLECDLQTLA
QELGVREIKWEGEMMDYEKDHSSYSIVKDPNKCVMCRRCETMCNDVQTCGILSAVDRGFN
AFVGPAFNLDMADTSCTFCGQCVAVCPTAALTEVSNIDKVWDALQDEKKHVVVQVAPAIR
VAIGELFDMEPGTISTGQLAASLRRLGFDGIFDTDFGADLTIMEEASELVHRVEHGGTLP
ILTSCCPAWVKFFEHQFPDMLDIPSTCKSPQIMLGAIAKTYYADKMNIDPEDVVVVSIMP
CLAKKAEAERPELTKDHNNNVDTVLTTREYGLMLKEAGIDFATLPDSDFDSILGESTGAS
VIFGTTGGVIEAAVRTAYEWITGDELKEVDFHDLRGLEGIRSATVKVGDMDLKIGIAHGL
GNARKLLEDIRAGRSQFHAIEIMACPGGCIGGGGQPFHHGDMEIIRKRQEAIYREDAGKE
RRKSHDNPYIKKLYEEYLGKPYGEKAHALLHTHYEAKEKI*
>Ga0070724_100006694
MENVKMMMNGIEIEVPSNYTVLEAAKDAGIHIPTLCFLKDLNEVGACRVCVVEVEGARTL
QASCVLPVREGMVVKTNTKRVRNSQKTTTELLLANHNRECLTCYRSKNCELQNLSEELGI
EEVSFEGAKREPKIDDASTSIIRDASKCILCGRCVSACKKTQGLTVLDFQNRGFETTVGP
AFDVSMNDAPCVYCGQCMVVCPVAALREKTDIERVWAAIEDPEIHVVAQTAPAVRAALGE
EFGLPIGTRVTGKMVAAIRRLGVSRIFDTDFGADLTIMEEGHELLHRIKNGGKLPMITSC
SPGWVRHAEFNHPDFLENLSTCKSPAHMFGAITKSYYAEKNNIDPSKIFVLSFMPCTSKK
SEAAREEMEVAGQRDVDAVITTRELGKMIKQARLDFVNLPDEDFDRDYLGDYTGAGVIFG
ATGGVMEAALRTVADVLTGADLQNFEYHDVRGIDGIKESTITIGELEINVALAHSTGQAT
KLLDMVRSGEKEYHFIEIMGCSGGCVCGGGQPQQPADVLNSGIDIRVERAKALYEEDSVK
AVRKSHQNPMIQDLYKDYLGEPNGHKAHELLHTHYKKRDAFTTK*
>Ga0070724_1000098611
MDFVNIKINDVELQVPAGTTILEAAKEINVNIPTLCHLNLEGFGIVNQVSSCRVCMVEAV
GRPTLVTACSEKVYEGLEVKTDSIKAINARRMAVELLLSNHPKDCLVCPKNLDCDLQSLA
NELNVREIRFEGEMMSYEKDTTSYSIVKDPNKCVMCRRCETMCNDVQTCNILSAVNRGFD
VFVGPAFNMDMADSSCTYCGQCVAVCPTAALTEVNYVRDVWTALADEDTHTVVQVAPAIR
VAIGEEFGMEPGSITTGQLAAALKKLGFDGVFDTDFAADLTIMEEASELVHRIKHGGTLP
MLTSCCPAWVKFFEHQFPDMLDIPSTCRSPQIMFGAIAKTYYADKMKLNPDKIKVVSVMP
CVAKKAEAARPELSKDENNNVDTVITTREFAGMLREAGIDFTKLEPAEFDSILGESSGAG
VIFGATGGVIEAATRTAYEWITGETLESVDFHALRGMEGLREASVEIGDLTLNIGIAHGL
GNARRLLEDIRDGKSKFHAIEIMACPGGCIGGGGQPYHHGDTTIIEKRRQAIYEEDANKT
KRKSHENQEIIQLYKDFLGEPYGEKAHELLHTHYEPKDKI*
>Ga0070724_100010494
MDMIKLTINDTEVEVPKGTTVLEAAKEVNAHIPTLCHMNLEGFGIVNQVASCRVCMVEVE
GRPALVPSCSEDAVDGMKVRTDSVRAITARRMAVELLLSNHPKDCLTCAKNLECELQALA
QELGVREIHWEGDMMDYPLDTSSFSLVKDPNKCVMCRRCETMCNDVQTCGILSGLNRGFD
AFVGPAFNLPMSETSCTFCGQCVAVCPTAALTEVNHTQKVWQVINNPKKHVVVQVAPAIR
VAVGEMFGMEPGTITTGQLAASLRRMGFDGVFDTDWAADLTIMEEASELVHRIENNGRLP
MLTSCCPAWVQFFEHQFPDLLDVPSTCKSPQIMLGAMAKSYYAEKIGITPEEIVVVSIMP
CLAKKAEAARTELSEDENKNVDIVVTTREFGAMLKEAGIDFSSLPESDFDSLLGESTGAG
VIFGATGGVIEAAVRTAAEWITGKDLPEVDYHALRGLDGIREATVKIGDMDINIGIAHGL
GNARKLLEDIQSGKSSYHAIEIMACPGGCIGGGGQPYHHGDMDIIRKRQEAIYKEDAMKT
RRKSHENPMIKKIYEEYLGKPYGERAHSLLHTHYAAKEKI*
>Ga0070724_100018086
VSMVKLTMNGMEMEVPSNYTVLEAAKEAGIHIPTLCFLKDLNEVGACRVCVVEVEGARTL
QASCVLPVREGMVVKTNTKRVRESQKMTTELLLANHNRECLTCNRSKNCELQNLSEELGI
EEVAFEGAKRESEIDNLSASIIRDSSKCILCGRCVAACKKTQGLGILDFQNRGFETTVGP
AFNVSMNDSPCIYCGQCMIVCPVAALREKSDIERVWDAIEDPEIHVIGNTAPAVRAALGE
EFGLPIGTRVTGKMAAAIRRLGVNRIFDTDFAADLTIMEEGHELLHRVKNGGKLPMITSC
SPGWIRHAEFNHPDFLENLSSCKSPMQMFGAITKSYYAEMHGIDPSKIFVVGFMPCTSKK
TEAAREEMEVNGLRDIDAVITTRELGKMIKQARLDFVNLPDEDFDQDYLGDYTGAGVIFG
ATGGVMEAALRTVADVLTGEDLANIDYEVVRGIQGIKEATVKIGDLDVNVAIAHSTGQAT
ELLEMVRSGEKDYHFIEIMGCSGGCVCGGGQPQQPADVLNSGIDIRVERAKALYEEDSVL
AIRKSHQNPMIQDLYKNFLGEPNSHKAHELLHTHYHAREKFPQK*
>Ga0070724_100070735
MIQLTVNDHPVMVPEGTTVLDAAKKVNVHIPTLCHMNLGDFGIVNQTASCRVCMVEVEGR
PALVPSCSEIARDGMVVRTDTIRAMTGRRMAVELLLSNHPKECLTCPKNLECELQSLAQE
LGVREIKWEGAMMDYEKDLSSYSIIKDPNKCVMCRRCETMCNDVQTCNILSAVNRGFDAF
VGPAFNLPMADTSCTFCGQCVAVCPTAALTEVNNTDKVWAAINNPKKHVVVQVAPAIRVA
IGEMFDMEPGSITTGQLASSLRRMGFDGVFDTDWAADLTIMEEASELVHRLTHQGTLPIL
TSCCPAWVKFFEHQFPDMLDIPSTCKSPQIMFGAIAKTYYADKISVDPDDITVVSVMPCL
AKKAEAKRPELTKDENSNVDIVVTTREFGAMLKEMGVDFANLGESDFDSILGESTGAGVI
FGTTGGVIEAAVRTAYEWVTGETLEDVDFKQLRGMEGIREAEVQVGDTTLRIGIAHELGN
ARKLLEDIQAGRSHFDAIEIMACPGGCIGGGGQPYHHGDMDIIKKRQEAIYREDGNKTKR
KSHENEMVLKLYEEYLGKPYGEKAHDLLHTHYEGREKI*
>Ga0070724_100137092
MEKMIKLTIDNKQIEVAQGTTIFQAAKELGIEIPTLCYMHLGDMGIEHKPGGCRICVVEV
EGRRNLAPSCNSKCEEGMVIHTHNMRVLNARKTVMELMLSDHPFDCLVCAKSGNCDLQTM
AHQFGVRELHYKGEQSTYKVDYSPSIIRDMDKCIMCRRCETMCNDVQTVGALSAVNRGFE
SVVAPAFEMDLEKSTCTYCGQCVAVCPTGALTEKDHTNQLIRDLADPKKTVVVQTAPAVR
AALGEEFGMEPGTLVTGKMVSALRQLGFNSVFDTDFAADLTIMEEGTELLERLQKHLDGD
KDVKLPILTSCCPGWVNFFEHHFPEMKDIPSTARSPQQMFGPIAKNYLAKEMGIKREDMI
VVSIMPCLAKKYECQRDEFKVDGDPDVNYSISTRELANLIKQANMDLNTLPEEDFDNPLG
ESTGAGVIFGTTGGVIEAAARTAYEVYTGKTLEKVDFEALRGMEGIRSATVDFDGLPINI
GIAHGLGNARKLLEDIRDGKSEYHAIEIMACPGGCIGGGGQPLHHGDSSILKKRAAALYR
EDEGKAIRKSHENPYIIKLYEDFLGKPCSELSHKLLHTHYFDKSKDIEIE*
>Ga0070725_1000000765
MDLVKIKINGVSMEVEPGTTILEAAKKINVTIPTLCHLDLKGFGIVNQVSSCRVCMVEAI
GRPTLVPACSEKVYEGLEVRTDSLKAIRARRMAVELLLSNHPKDCLTCAKNLECDLQSLA
HDLGVREIRFEGEMMAYHKDESSHSIVKDANKCVMCRRCETMCNDVQTCNILSAVNRGFD
VFVGPAFNMDMVDSSCTYCGQCVAVCPTAALTEVNNTRRVWESLNDPDVHTVVQVAPAIR
VAIGEEFGMEPGEITTGQLAASLKMLGFDGVFDTDFAADLTIMEEASELVHRIQDGGTLP
ILTSCCPAWVKFFEHQFPDMLDIPSSCKSPQIMFGTIAKTYYAEKKKLDPDKIEVVSIMP
CVAKKAEAARPELSKDENSNVDTVITTREFAVMLKEAGIDFSKLQEEDFDHMLGESTGAG
VIFGATGGVIEAATRTAYEWITGETLEDVNFHALRGIEGLREAKVMVGDLELNIGIAHGL
GNARRLLEDIKAGRSKFHAIEIMACPGGCIGGGGQPYHHGDMSIIEKRRQAIYKEDAGKA
RRKSHENKEIIALYEEFLGKPYGKKAHELLHTSYEPKEKI*
>Ga0070725_10000043105
VVKVTVNNTMVEVPESYTVLEAAREAGFEIPTLCYMKETNEVGACRVCLVEVEGARSLQA
SCVLPVRDGMVVKTNTKKVRETVKTTVELILANHDRECTQCVRSGNCELQTISEDLGVSG
LKYQGAKREKKFDDVSASLVRDTSKCILCGKCVNICKKQQGVGILGFQNRGFNTSVGPAF
DRNMLETDCLFCGQCINVCPVGALMEKSDIHKAFDAIEDPDTYVVVQTAPAVRAAIGEEF
GHPIGTRATGKMVSALRRLGFDKVFDTNWGADLTIMEEGHELLHRIQNGGALPMITSCSP
GWVRYCEFNHPDFIPNLSSCKSPHQMFGAIAKSYYAEKQGIDPKKMFVLSVMPCTSKKTE
AARPEMEVNGLRDVDAVITTRELARMIKQAGINYDNLPDEEFDQIMGEYSGAGAIFGATG
GVMEAALRTVADVITGEDLENFEYKQVRGLVEHKEATIKIGDMDVNIAIAHGTESAGRLL
DMVRSGEKDYHFIEIMGCPGGCVNGGGQPQQPQKVRDVVDLLTERAKALYEEDVIRPIRK
SHQNPEIIKIYADYLGKPNGHKAHELLHTTYAEKNKY*
>Ga0070725_1000007192
VVLVWRNVSLMRLAFSKEDLKMEKMIKLTIDNKQIEVPQGTTIYEAAKELGIEIPTLCYM
HLGDMGIEHKPGGCRICVVEVEGRRNLAPSCNSKCEEGMVIHTHNMRVLNARKTVMELML
SDHPFDCLVCAKSGNCDLQTMAHQFGVRELHYKGEQSTYKVDYSPSIIRDMDKCIMCRRC
ETMCNDVQTVGALSAVNRGFESVVAPAFEMDLEKSTCTYCGQCVAVCPTGALTEKDHTNQ
LIRDLADPKKTVVVQTAPAVRAALGEEFGMEAGTLVTGKMVSALRRLGFNSVFDTDFAAD
LTIMEEGTELLERLQKHLDGDKDVKLPILTSCCPGWVNFFEHHFPDMKDIPSTARSPQQM
FGPIAKTYLADKMGVKREDMIVVSIMPCLAKKYECQRDEFKVDGDPDVNYSISTRELANL
IKQANMDLTTLPEEDFDNPLGESTGAGVIFGATGGVIEAAARTAYEVYTGKTLEKVDFDA
LRGMEGIRSATVDFDGLPINIGIAHGLGNARKLLEDIRDGKSQYHAIEIMACPGGCIGGG
GQPLHHGDSSILKKRAAALYREDEGKAIRKSHENPYIIKLYEEFLGKPCSELSHKLLHTH
YFDKSNEIEIE*
>Ga0070725_100001734
MDFVNIKINDTPLQVPSGTTILEAAKQINVKIPTLCHLNLEGFGIVNQVSSCRVCMVEAV
GRPTLVTACSELVYEGLEVRTDSLKAINARRMAVELLLSNHPKDCLVCPKNLDCDLQSLA
NELGVREIRYEGEMMAYEKDMSSYSIVKDPNKCVMCRRCETMCNEVQTCNILSAVNRGFD
VFVGPAFNMDMADSSCTFCGQCVAVCPTAALTEVNYTRRVWEVLADEETHVVVQVAPAIR
VAIGEEFGMDPGSVTTGQLAASLRKLGFDGIFDTDFAADLTIMEEASELVHRIKHGGTLP
MLTSCCPAWVKFFEHQFPDMLDIPSTCKSPQIMFGAIAKTYYAEKKKIDPKKIRVVSIMP
CVAKKAEASRPELTKDDNSNVDIVITTREFATMLKEAGIDFSKLEPSKFDTILGESTGAG
VIFGATGGVIEAATRTAYEWITGETLESVDFHALRGIEGLREASVQVGDLTLNIGIAHGL
GNARKLLEDIRSGKSKYHAIEIMACPGGCVGGGGQPYHHGDMSIIEKRRQAIYEEDAGMA
RRKSHENKEIIALYEEYLGEPYGKKAHELLHTKYEPKEKI*
>Ga0070725_100002183
VVKLTINNTQVEVPESYTVLEAAREAGFDIPTLCYMKEINEVGACRVCVVEVEGARSLQA
SCVLPVREGMVVKTNTKKVRETVKTTVELLLANHDRECTQCVRSGNCELQTISEDLGVSG
LKYQGAKREKKFDDISASLVRDTSKCILCGKCVNVCKKQQGVGILGFQNRGFNTSVGPAF
DRNMLETDCLFCGQCINVCPVGALMEKSDIHRAFDAIEDPDTYVVVQTAPAVRAALGEEF
GYEIGTRATGKMAAALRRLGFDRVFDTNWGADLTIMEEGYELLHRIQNGGVLPMITSCSP
GWVRYCEFNYPDFIPNLSSCKSPHQMFGAIAKSYYAEKQGLDPKKMFVLSVMPCTSKKTE
AARPEMEVNGLRDVDAVITTRELARMIKQAGINYDNLPDEGFDAIMGEYSGAGTIFGATG
GVMEAALRTVADVITGEDLEDFEYTQVRGLVEHKEATLNIGGTEVNIAIAHGTESAGRLL
DMVRSGEKNYHFIEIMGCPGGCVNGGGQPQQPQKVRDVVDLLTERAKALYEEDTIRPIRK
SHQNPEIIKIYADFLGKPNGHKAHELLHTTYAKKEK*
>Ga0070725_1000038116
MENVKLSINGMEMEVPSNYTVLEAAKEAGIHIPTLCYLKDLNEVGACRVCVVEVEGARTL
QASCVLPVREGMNVKTNTKRVRESQKTTTELLLANHNRECLTCYRSKNCELQNLSEELGI
EEVSFEGAKREVVVDSASTSIVRDASKCILCGRCVSACKKTQGLSVLDFQNRGFETTVGP
AFDVSMNDAPCVYCGQCMIVCPVAALREKTDIERVWDAIEDPEIHVVAQTAPAVRAALGE
EFGMPIGTRVTGKMVAAIRRLGVSRIYDTDFGADLTIMEEGHELLHRIKNGGKLPMITSC
SPGWIRHAEFNHPDFLDNLSTCKSPAHMFGAITKSYYAEKNNIDPSKIFVLSFMPCTSKK
SEAAREEMEVGGQRDVDAVITTRELGKMIKQARLDFANLPDEDFDRDYLGDYTGAGVIFG
ATGGVMEAALRTVADVLTGEDLSDFEYHGVRGIEGIKESTVTIGDMEINVALAHSTGQAT
KLLDMVRSGEKDYHFIEIMGCSGGCVCGGGQPQQPADILNSGIDIRVERAKALYEEDTVK
AIRKSHQNPMIQDLYKNYLGEPNSHKAHELLHTHYTARDAFVKK*
>Ga0070725_100009736
LENVRLTINGMEVEVPSSYTVLDAARENGIDIPTLCHLKDVNEVGACRVCIVEVEGARAL
QASCVLPVTNGMKVNTNTKRVRNSRKTTVELLLANHNRECLTCFRNKNCELQTVSEELGI
SDIKFEGAKREAKIDDLSHSIVRDASKCILCGRCVNACKKTQGIGILDFTNRGFETIVGP
AFDMSMKDTPCVYCGQCIIVCPVAALREKSDIERVWDAIEDPDTHVVVQTAPAVRAGLGE
EFGLPIGTRVTGKMVASLKRIGFDQVYDTNFAADLTILEEGTELLGRIKNGGKLPMITSC
SPGWIRYCEFNYPEFIDNLSSCKSPHQMFGAILKSYYAEKQNIDPKKMFVVSIMPCTSKK
TESAREEMNVNGLRDVDAVLTTRELGKMIKEARLDFTKLEDEDFDPIMGEYTGAGVIFGA
TGGVMEAALRTVADILTDKDLHEIEYDAVRGVEAGIKEATVKIGDLDVNVCVAHGTAQAQ
KVLEMVKAGEKDYHFIEVMGCSGGCVTGGGQPQVNARTLSEIDVRVARAGALYEEDAIMP
ERKSHKNATLMKMYEEYLGEPNGHKAHELLHTHYTKREKY*
>Ga0070725_100037024
MENVKMMMNGIEIEVPSNYTVLEAAKDAGIHIPTLCFLKDLNEVGACRVCVVEVEGARTL
QASCVLPVREGMVVKTNTKRVRNSQKTTTELLLANHNRECLTCYRSKNCELQNLSEELGI
EEVSFEGAKREPKIDDASTSIIRDASKCILCGRCVSACKKTQGLTVLDFQNRGFETTVGP
AFDVSMNDAPCVYCGQCMVVCPVAALREKTDIERVWAAIEDPEIHVVAQTAPAVRAALGE
EFGLPIGTRVTGKMVAAIRRLGVSRIFDTDFGADLTIMEEGHELLHRIKNGGKLPMITSC
SPGWVRHAEFNHPDFLENLSTCKSPAHMFGAITKSYYAEKNNIDPSKIFVLSFMPCTSKK
SEAAREEMEVAGQRDVDAVITTRELGKMIKQARLDFVNLPDEDFDRDYLGDYTGAGVIFG
ATGGVMEAALRTVADVLTGADLQNFEYHDVRGIDGIKESTITIGELEINVALAHSTGQAT
KLLDMVRSGEKEYHFIEIMGCSGGCVCGGGQPQQPADVLNSGIDIRVERAKALYEEDSVK
AVRKSHQNPMIQDLYKDYLGEPNGHKAHELLHTHYKKRDAFTTK*
>Ga0070725_100040715
METVKVTIDGNLIEVPKSATIVAAAKSAGITIPTLCYLQMGGADYKNDCASCRICVVEVE
GRRNLAPACATPVYDGMVVTTNSMKVMQKRKTVLELLLSDHPKDCLVCSKNGECDLQDLS
VQFGVREVRFAGKESTYRKDYSPSIIRDIDKCIMCRRCETMCNDIQTCGVLSGVHRGFEA
VVAPAFEQDLEDTVCTYCGQCVAVCPVGALHEADHTWKLVKDIANPKKKVIVQVAPAVRV
ALGEEFGFEPGTNVEGKMVAALRKLGFDMVFDTNWAADLTIMEEASELIDRVTRKLAGDE
DVKLPILTSCCPAWVKFFEHNYPDFLDVPSSAKSPQQMFGAIAKGIWAKEEGIAREDLVC
VSIMPCLAKKYEASRDEFKVDGVADVDYSISTRELAKLIKQANIDFKNLKEEAVDSPLGS
YTGAGVIFGRTGGVIEAATRTAYEWITGDTLESVDFESLRGMEGVRVAEVSIPGLDEKLG
SKFRIGIAHGLGSARELMDKIRSGEETVHAIEIMACKGGCVGGGGQPYHHGDFGIIKKRA
AGLNSIDEGKEIRKSHENPYIKELYEKHLGKPMGHKAHDLLHTKYFPKHKL*
>Ga0070725_100042482
MIQLTVNDHPVMVPEGTTVLDAAKKVNVHIPTLCHMNLGDFGIVNQTASCRVCMVEVEGR
PALVPSCSEIARDGMVVRTDTIRAMTGRRMAVELLLSNHPKECLTCPKNLECELQSLAQE
LGVREIKWEGAMMDYEKDLSSYSIIKDPNKCVMCRRCETMCNDVQTCNILSAVNRGFDAF
VGPAFNLPMADTSCTFCGQCVAVCPTAALTEVNNTDKVWAAINNPKKHVVVQVAPAIRVA
IGEMFDMEPGSITTGQLASSLRRMGFDGVFDTDWAADLTIMEEASELVHRLTHQGTLPIL
TSCCPAWVKFFEHQFPDMLDIPSTCKSPQIMFGAIAKTYYADKISVDPDDITVVSVMPCL
AKKAEAKRPELTKDENSNVDIVVTTREFGAMLKEMGVDFANLGESDFDSILGESTGAGVI
FGTTGGVIEAAVRTAYEWVTGETLEDVDFKQLRGMEGIREAEVQVGDTTLRIGIAHELGN
ARKLLEDIQAGRSHFDAIEIMACPGGCIGGGGQPYHHGDMDIIKKRQEAIYREDGNKTKR
KSHENEMVLKLYEEYLGKPYGEKAHDLLHTHYEGREKI*
>Ga0070728_10000001287
MDFVNIKINDTPLQVPSGTTILEAAKQINVKIPTLCHLNLEGFGIVNQVSSCRVCMVEAV
GRPTLVTACSELVYEGLEVRTDSLKAINARRMAVELLLSNHPKDCLVCPKNLDCDLQSLA
NELGVREIRYEGEMMAYEKDMSSYSIVKDPNKCVMCRRCETMCNEVQTCNILSAVNRGFD
VFVGPAFNMDMADSSCTFCGQCVAVCPTAALTEVNYTRRVWEVLADEETHVVVQVAPAIR
VAIGEEFGMDPGSVTTGQLAASLRKLGFDGIFDTDFAADLTIMEEASELVHRIKHGGTLP
MLTSCCPAWVKFFEHQFPDMLDIPSTCKSPQIMFGAIAKTYYAEKKKIDPKKIRVVSIMP
CVAKKAEASRPELTKDDNSNVDIVITTREFATMLKEAGIDFSKLEPSKFDTILGESTGAG
VIFGATGGVIEAATRTAYEWITGETLESVDFHALRGIEGLREASVQVGDLTLNIGIAHGL
GNARKLLEDIRSGKSKYHAIEIMACPGGCVGGGGQPYHHGDMSIIEKRRQAIYEEDAGMA
RRKSHENKEIIALYEEYLGEPYGKKAHELLHTKYEPKEKI*
>Ga0070728_10000018264
VVKLTINNTQVEVPESYTVLEAAREAGFDIPTLCYMKEINEVGACRVCVVEVEGARSLQA
SCVLPVREGMVVKTNTKKVRETVKTTVELLLANHDRECTQCVRSGNCELQTISEDLGVSG
LKYQGAKREKKFDDISASLVRDTSKCILCGKCVNVCKKQQGVGILGFQNRGFNTSVGPAF
DRNMLETDCLFCGQCINVCPVGALMEKSDIHRAFDAIEDPDTYVVVQTAPAVRAALGEEF
GYEIGTRATGKMAAALRRLGFDRVFDTNWGADLTIMEEGYELLHRIQNGGVLPMITSCSP
GWVRYCEFNYPDFIPNLSSCKSPHQMFGAIAKSYYAEKQGLDPKKMFVLSVMPCTSKKTE
AARPEMEVNGLRDVDAVITTRELARMIKQAGINYDNLPDEGFDAIMGEYSGAGTIFGATG
GVMEAALRTVADVITGEDLEDFEYTQVRGLVEHKEATLNIGGTEVNIAIAHGTESAGRLL
DMVRSGEKNYHFIEIMGCPGGCVNGGGQPQQPQKVRDVVDLLTERAKALYEEDTIRPIRK
SHQNPEIIKIYADFLGKPNGHKAHELLHTTYAKKEK*
>Ga0070728_10000024270
MENHKYITVNDRKVLIENEKNVLEVIRKANIDIPTFCYHSELSIYGACRLCVVDINGKGV
QASCSIVPEDGMIVTTNSSEIRTIRKVNLELLLANHDINCPTCDRSNNCKLQELSSKIGI
SESRFKKTDKVLPIDTKSDSIIHNPNRCVLCGDCVRMCKEVQSVGAIDFVHRGAQTIVGP
AFGMSLADVECVNCGQCVSVCPVGALTVKPEMDQVWDDLGDKNKTVVVQVAPAVRVALAE
QFGSDPGTISTGKMVNALKLLGFNKVYDTSFSADLTIMEEVNELIERKAGNMPMPLITSC
CPSWVKFAEQYYPELLPNLSSCKSPQQMFGSVAKKILPKMFGIDEKDLIVVSVMPCTSKK
MEAKKPEFFEDGIADVDHVITTGELAKMISNAGIRFAELLPESFDLPLGFKTGAGILFGN
SGGVMEAALRYAYEKITGHTLLDNDFNIVRGEDGLRTAEVSLGDSMLKVGVAHSLSNAKL
LCEKLKTGESDLDFIEMMACPGGCVNGGGQPISFDNDYKNKRTRAIYDCDKQLQLHKSQE
NPYVLDLYKNHLGEIGGEQAHHLLHTTYNSKKRITDINLEVRNSQNHQVKVSVCVGTNCY
VRGSQDLLKKLVGFVTSNKLEDMVGFENREETVDVAATFCFEKCDRGPVVRINNQTIEKA
TFDKVQEVIIKELEKYRLEVIL*
>Ga0070728_1000004882
MYVSSTQLLSLKTSEKMDFTINVNNKELQASKGETILEVLNRNGIKVPTLCHLKNSFPTG
ACRMCVVEDVDSGKLITACSFPVNPGIKINTHSQRVVESRKTIIELLLSNHPDDCLYCVR
NKNCELQDLSEEHHVRQRRIRGHKNSEKLDLSSASIVRDPEKCVLCGRCVTVCTDVMGVS
CIDFVNRGNKSIIGTTFNQGLNTSSCINCGQCIMVCPTGALTEKNHFAEIQDALNNPAKR
VVIQYAPSISVSMAEELGMEAGKDINGILNAALRKVGFDNIFDSSFSADLTIMEESAELI
QRITEGGVLPMITSCCPGWVKYAEEFYPDLIPNLSSCKSPQQMLGAVIKSYFAEQENLAP
EEIYSVAIMPCTAKKFEAQREEMTRHGISDVDAVLTTRELTKFLKLYGIDMFNIQPELTD
SPMGFRSTAGKLFGASGGVMEAAIRTAHFKLTGKELVNFQIPQIRGLEHRKEVKMKIGDL
ELGVAVVNGMANAKELLDEIKNGRDDIHFVEVMACPGGCIGGGGQHIGTDDQQLRARMKA
LYKIDENETLKVSHKNPEIIELYDKYLGEPLGHKSHELLHTNYKKREVMI*
>Ga0070728_1000019664
MKTAKIKINGINLEVPLGTTVLDAAKEIGVHIPTLCHLDLCDFGIVNKVASCRVCVVEVE
GRAALAPSCAEMVYDGMEITTNSVKAINARRNNMELLLSNHPFDCLTCQKNLDCELQSLA
EELNIREIHAKGEKMDYPLDVSSNAIVKDPNKCVMCRRCETMCNEVQTVGVLSGINRGFD
AVVGTAFHLDMVDTSCTYCGQCVAVCPTAALTERNDLPRVWRTLSRERNHVVAQVAPAVR
VALGEMFGMEPGTISTGKIAAALRRLGFDAVFDTNFAADLTIMEEARELAHRIQHGGTLP
MLTSCCPAWVKFFEHQFPDLLDVPSSCKSPQTMLGAVAKTYYAEKINVPAKDLKVVSIMP
CVAKKAESARPELSKEDYLHVDYVLSTREFGHMIKEAGIDFAKLPDEEFDSILGESTGAA
VIFGTTGGVIEAATRTAYELLTGETLEKIDFDELRGLEGIREATVTIGDLDLKIGIAHGL
GNARKLLESIQRGESEYHAIEIMACPGGCIGGGGQPFHHGDQNVIKKRQDAIYKIDKDTP
RRKSHENEMVLKLYEDYLGEPYGEKAHELLHTCYTPGEKI*
>Ga0070728_1000042417
MNIEVNNKILEAQEKETILDVLTRNGIKVPTLCHMKNFFPSGACRMCVVEDENSGKLVTS
CSFPVAGGMKIKTHTTRVVEARKMIVELLLSNHPDDCLYCVRNGNCTLQDMAVEHNVTER
KISGTKNNFHMDLSSPSITRDPDKCILCGRCVRVCEEVMSVSAIDYINRGSKSVIGTSFN
KGLNTSSCVNCGQCIMVCPTGALSEKGHINEIQMALNDPAKKVVVQYAPAISVSLAEEFG
MEPGKDVNGIMNAALRKIGFENVFDTSFSADLTIMEESAELIDRVSNGGSLPLITSCCPA
WVKYAEEFATDFIPNISSCKSPQQMLGAVIKTYFAEKIDVKPENIYSVSIMPCTAKKFEA
QREDMTHQGVTDVDAVMTTRELAQMIRLYGIDMHNIEPELTDTPHGIRSSAGKLFGGSGG
VMEAALRTAYFKLTGNELMEFQVNAIRGMKGRKETQIQIGDLKVGVAVVSGLENAKVLLD
ELRNGRDDIHFIEVMACPGGCIAGGGQHIGADEDAIMARMKSLYEIDERSSIKVSHKNPE
VIELYDKFLGEPLSHKSHKLLHTSYQKRDVPL*
>Ga0070728_1000069754
MKEEKTRHSIQIDREKCVGCVLCMIACPMKAIRIRDDKAVIDPLRCVDCGECYRVCPHDA
VIPETTSFSDLKQFKYTVALPSPVLYMQFGWEVMPNQVLQGLKRFGFNYVYDVAWMCENV
TAAYEVFIRQQSGPKPLISTVCPAVVRLITHLYPELVDHFIPIESPRELAAKRLRFKIAM
EKGLRPEEIGVIHITSCAAKMVSVNHPVGMAKSHLDGVVSIKDIFGELLDLVDDVEEDVI
LQQSSGVGLGWAQSGGEIRGMNLDNALAVSGVSDVIRILDDVEAGRLRNIDYLELLICPD
GCIGGPMIVQNRHIAKQRCETLVKMFGEKSRVSKKMIRRLFKEGFYRIEMGIEHQPLPPL
NPDPIKAIQMRQEIEDLIPRLGGRECGACGAPDCRTLARDIIVGEARRTDCVFVKPDEEE
QDETA*
>Ga0070728_1000086644
MEKMIKLTIDNKQIEVPQGTTIYEAAKELGIEIPTLCYMHLGDMGIEHKPGGCRICVVEV
EGRRNLAPSCNSKCEEGMVIHTHNMRVLNARKTVMELMLSDHPFDCLVCAKSGNCDLQTM
AHQFGVRELHYKGEQSTYKVDYSPSIIRDMDKCIMCRRCETMCNDVQTVGALSAVNRGFE
SVVAPAFEMDLEKSTCTYCGQCVAVCPTGALTEKDHTNQLIRDLADPKKTVVVQTAPAVR
AALGEEFGMEAGTLVTGKMVSALRRLGFNSVFDTDFAADLTIMEEGTELLERLQKHLDGD
KDVKLPILTSCCPGWVNFFEHHFPDMKDIPSTARSPQQMFGPIAKTYLADKMGVKREDMI
VVSIMPCLAKKYECQRDEFKVDGDPDVNYSISTRELANLIKQANMDLTTLPEEDFDNPLG
ESTGAGVIFGATGGVIEAAARTAYEVYTGKTLEKVDFDALRGMEGIRSATVDFDGLPINI
GIAHGLGNARKLLEDIRDGKSQYHAIEIMACPGGCIGGGGQPLHHGDSSILKKRAAALYR
EDEGKAIRKSHENPYIIKLYEEFLGKPCSELSHKLLHTHYFDKSNEIEIE*
>Ga0070728_1000145023
MVATTENRPASTPLREDSPTVEIRVDGRPVAARAGEPLLEALRRDGVHVPTLCHLAHLTP
TGACRLCVVEVEGQRNLVPSCAYPVSAGMVVQTHSQRAQRARKTIVELLLADHPDDCLYC
VRSGDCDLGTLARELGVRERRYRGSGAAIEHHIDASSPAMLRDPAKCILCGKCVRVCEEV
QGVAAIDFIGRGCKTTVGPAFDQGLNLSNCISCGQCINVCPTGALREVSHLKPVTDALAD
PRRVAVVQHAPSISVTLAETLGLPPEVDAAGVLNAALRRLGFTHVFDTSFAADLTIMEEA
SELVQRISRGGRLPMMTSCSPGWVAWLEQTSPDLLPNLSSCKSPQQMLGAVIKRVWAERN
DLLPEDVFSVAIMPCTAKKAEAARPEMAPDGVPDVDAVLTTRELLRLIKLRGLDITRLRP
EPADSPYGERSSAGKLFGVTGGVAEAALRTAYAMITGEPLPASELTELRGLDGVKELHVK
VGELAVGVAVVNGLKNAGPLLDAVRAGRRPDLVFIEVMTCPGGCIAGGGQPLGADLDAVR
ARMRSLYAIDADAPVRTSHDNAQVKALYDEVLGQPLGHESHRLLHTHYAPRAVDC*
>Ga0070728_1000243813
MIEEIKVTINGIQTVVPVGTTILEAAEGIGINIPTLCHLPDIHAHGICRMCVVEVEGRPS
LLAACVLQAMDGMVVNTNTGEIHKARKTALELILSAHRKDCLSCDRSMDCELQELANQFR
VDAYRFETDICDETIDDSSRSIVRDNSKCILCRRCITICQEVQGVDAIGIMERGFSSLIE
PAFEKIGDTVCINCGQCVAVCPVNAIYERDDIDSVREALNDQTKHVVVQTAPAIRAALGE
TQGLPPGTLVTKKMVTALKLLGFDAVFDTDFSADLTILEEGTELLTRLKKALVDKDSSVS
LPMTTSCSPGWIKYLEHYFPELIPNVSTAKSPQQMMGAIIKTYYAQRKNIDPKDIISVSI
MPCTAKKYEAARPEMRASGHQDVDFVLTTRELGKLIRKNTIDFVNLPDSDFDDPLGRSTG
AADIFANSGGVTEAAIRTVYELVTGAELPMDGLHVTDLMDIKGIQEASLLFENCLPEYSW
LNGVTAKVAATSGMGNAKILMDDVKAGTSPYHFIEVMGCPGGCISGGGQPRRSTDELKKL
RFGAIIKEDEGKQYRKSHDNPSIKTIYQDFLGQPNSQKAHELLHTHYTKRQVFD*
>Ga0070728_100037467
VFTIEVNNRNVQAKAGETILQVLKREGVKVPTLCHLENLFPTGACRMCVVEVEGMSGLIP
SCAFPVSEGMKIQTHSPKALQARKTIVELLLANHPDDCLFCVRNGSCDLQDLAEELGVRQ
RRYSGAKDNYDVDSSSPAIVRDPAKCILCGKCVRVCEEIQGVSAIDFINRGSEATIGTAF
DEGMNVSSCIYCGQCINVCPTGALREKSDTKRVLDALSNPDVQVVVQHAPAISVSIGEEF
GIKPGKDTMGIMTAALRRLGFDRVFDTSFTADLTIMEEGTELVNRIKNGGKLPMMTSCSP
GWIKFVEEFYPEMTENLSTCKSPQQMMGAVIKSYYAERENLDPKKIFSVSLMPCTAKKFE
AERPEMSRHGVPDINAVLTTRELARLIKMRGLDLNELEPEGPDTPFGERSSAGKLFGVSG
GVMEAALRSAHFLLTGKEMDDPQITAVRGLDGIKEARVKIGDLEIGVAAASGLGNARKLM
DQIKNGRDDIHFIEIMTCPGGCINGGGQPIGKDLDAIKARMKGLYQIDRDAANRLSHHNG
YVSRLYEEYFEAPNSHKAHDLLHTHYEKRDVLK*
>Ga0070728_100041286
VETVEIKINGKPVQVEKGMTILKAALTDEIKIPALCVHDDLDPWAACGLCVCKVEGSPKM
VRACATEVVDGQNYITHDPELMKVRRTVLEMILANHPQECLTCGRNTTCELQDLSADFGI
REIPYHEDVTEIKADDSTPSIILDPRKCVNCGRCANVCQQLQNVWALEFLERGHATRIAP
AAGVLLNESPCIKCGQCSAHCPVGAIYEKDETKQFMKAIRDNKKHVSVQIAPAVRVALGE
AFGMAPGELVTGKIYAALRKLGVDSVFDTNFAADLTIMEEGSELVDRITNGGILPQITSC
CPAWTDYMEKYANDMIPHFSTAKSPMMMQGVMTKTYYAEKIKTPAKDVFTVAIMPCTAKK
YEITRDDNMWASGEQDMDLVLTTRELARLIKASGICFECLEDEKADSPIGDYSGAGTIFG
VTGGVMEAAVRTAYKLVTDKELEDVNIHAVRGMDGVRKGSVDFAGTEIKVAVAHGMVHVE
EILNEVREAKAKGEPAPYHFIEVMACRGGCIAGGGQPYGTTDEVRAQRVAGIYKDDEKSV
VRKSHENPEIVQVYKDYLEKPMSHKSHELLHTKYQERPLYSK*
>Ga0070728_100047206
MVIDIEVNDKKIQAKSGETILEALNRNGIKVPTMCRMEGFSSTGACRLCVVEVEGKSGLI
PSCSHPILEPVKIKTHSPRVISARKMIVELLLSNHPDDCLYCIRNGNCELQDLAVELNVR
ERRISGDKSKANSDHSSPGVVRDPSKCILCGRCVRVCDEVLGVSAFEFMKRGNKTAIATS
MNKDLNFSNCVNCGQCILVCPTGALHEKTNFDIVQDMISNPDIKVIAQYSPVISLSLAEE
IGLRTGKDLNGILNAVLKRIGFDKVFDNSFGSDLAIYEQSAELADRINNDENLPLISSNC
PAWIKQMEQTHPDMIDHVSTCKSPQQMLGALIKSYYADKEKISPDKIYTVSITPCIANKF
EAQREEMTHKGVSDIDVVITTRELIKLIHLYGIDMQSINEEMPDPPFNTRSSVGKMISVT
GGLTEGIARTVCYHLTGKELGNLKISKLRGFKDRKEAVVKMGNKQVSFAVANGLKNAEEL
IKEIREGKSKFHYIEVISCPNGCINGGGQPFGNEDKILKNRLKTIYDLDEKEAINVSHKN
SKLIELYKEFLVEPLSKKSRKFLHTKYNQRDI*
>Ga0070728_100078845
MEKVKLTIDDKLIEVAKGTTIHKAAKELGIDIPVLCYMNLEDLNIENKPGGCRICVVEVE
GRNNLAPSCSTEVYEGMVVHTHTMRVINARRTVMEFILSDHPKDCLTCAKSGNCELQDMA
VKLGVREIPGQEYAEMSEYKIDFSPSIIRDLDKCIMCRRCEMMCNDFQTVGALSAFHRGF
EAAVGPAFEMELEDSPCTYCGQCVAVCPTGALTEKDHTRDVINALADPTKTVVVQTAPAV
RAALGEEFGMEPGTSVTGEMVAALRRLGFDHIFDTDFAADLTIMEEGTELLDRLTKHLNG
DKEVKLPILTSCCPAWVSFFEHNFPEMSDIPSTARSPQQMFGAIAKTYFADKINVKREDL
IVVSIMPCLAKKYEAQRDEFKVDGNPDVDFSISTRELAHLIKEANLDLNTLPKEDFDKPL
GESSGAGVIFGVTGGVIEAATRTAYELHTGKKLEKVEFEQLRGFEAVRKATVDFDGTPIN
IGIAHGLGHARKLLEDIKAGKSEFHAIEIMSCPGGCIGGGGQPLHHSDSSILKARTKAIY
SEDAGKPIRKSHENPYIIKLYEEFLGKPMSEKAHHLLHTCYFDKSRKIEIN*
>Ga0070728_100086386
MKNKNTMIIDNMEIPIEGERNLLEVIRKAKIDLPTFCYHSEMSIYGACRLCMVDIEGKGL
QPSCSTMPQAGMVVKTNTAEILTMRKMIVELLLASHIGDCPTCSKGASCQLQSLAQRMGV
STVRFEKKKDAKPIDTSSLSILRDPNKCVLCGDCVRMCNEIQEVGAIHFAFRGSETQVAP
SFNKDLGEVECVNCGQCARVCPVGALVPKSNKDLVWRALQTEGKHVVVQVAPAVRVAIGE
EFGFDPGTISTGKMVAALKRMGFKAVYDTSYTADLTIIEEANEFITRYNAGEKIPQFSSC
CPGWVKYAEQYYPDYLPNVSSCRSPQQMFGSLCKKQLVEQDKIPADDIVMVSVMPCTAKK
YEAAREEFAGKYGRDVDVVITTQELALMIKEMGLSFGQLEQASFDMPYGFKTGGGVIFGN
SGGVTEAVIRYAGEELSGKKTDEYEVKAVRGEEGIREANVTIGDITLNFAIVSGLGNAKK
VMEDVKAGVVDYDFVEVMACPGGCINGGGQPVSLDKDAMKKRTAGLYDTDKMLQLHKPQD
NPFIAEVYEKLLKAPNSHVAHELLHTTYQNRRRINADDVTLGDNHAEDALKVSICFGTSC
FVKGSQKILKEITRHMKENSIEDKLEIQATFCYEKCDRGPVVRVGEKILEKCDSKTAIKE
IMKQL*
>Ga0070728_100145475
MESVKLIIDDKSVEVPKGTTLLDAAKELGITVPALCHMDLSGIGFHSSNASCRLCVVEVE
GRRNLAPGCTTLATHGMVVKTRTPRVLNARRINLELLLSDHPKDCLSCSKAGCCELQNLA
ETFGIREISYQGEMSSHAKDTSSPSIVRDPDKCVMCRRCENICREVQGVGVLTAVNRGFE
SVVVTAFDRDLDTTTCTYCGQCVAVCPTGALTEKDETNEVIRALADPFKTVVVQVAPAVR
TALGESFGMKPGTLVTGKLAAALRRLEFDYVFDTDFAADLTIMEEASELLDRLTRHLGGD
TDVKLPIVTSCCPAWVNHLEKRFPDLLEYPSTARSPMQMFGSIAKNYLAEKISVHRKDMV
VVSVMPCVAKKAECARVEFSDDGNPDVDITLTTRELASLIKRFNIDFESLEDEDFDAPLG
ESTGAAVIFGTTGGVIEAAARTAYEFHTGETLEQVDFEALRGFDGIRSATVDFAGIDIKI
GIAHGLANARVLMEEIRKGTCEFHAIEVMACPGGCIGGGGQPFHHGKEEIIRARQEAIYS
EDASKVIRKSHENPHIKKLYEEYLGKPLGEKPHRLLHTHYFNRSGKKTK*
>Ga0070728_100216183
MEIVQLTIDNKKVVVEKGTTILEAAKNIGVDIPTLCYMKLDDMSFENKPGGCRVCVVEVE
GRRNLAPACKTECNEGMNINTHSVRVVNARRTVMELILSDHPFECLVCAKSGDCELQSLA
QNLGIREIKYQGEKNKYKSDESPAIIREMEKCIMCRRCETACNDVQTVGVLSAINRGFES
VVAPAFEMDLDHSTCTFCGQCVAVCPTGALTERDSSGKVMDAIVDPTKTVIVNTAPAVRA
ALGEEFGMEAGSLVTGKMVSALRKLGFDHVFDTDFAADLTIMEEGTELLGRLGKHLAGDK
DVKLPILTSCCPGWVNFFEHQFPDMIDIPSTAKSPQQMFGAIAKTYFADQLEKKREDVVV
VSVMPCLAKKYECSRDEFKVDGDPDVNLSISTRELAQMIRNANLNFEALEDEDFDNPMGE
STGAAVIFGTTGGVIEAAVRTAYEVHTKKELEKVDFEELRGFEGIRSATIDFDGLPINIG
IAHGLGNARKLLEDIKAGKSEFHAIEIMACPGGCIGGGGQPYHHGDVEVLKKRQRAIYQE
DKGKILRKSHENPFIQKLYTEFLGEPCGHKSHELLHTHYYDKKKKTEI*
>Ga0070728_100242583
MEKMIKLTIDNKQIEVAQGTTIFQAAKELGIEIPTLCYMHLGDMGIEHKPGGCRICVVEV
EGRRNLAPSCNSKCEEGMVIHTHNMRVLNARKTVMELMLSDHPFDCLVCAKSGNCDLQTM
AHQFGVRELHYKGEQSTYKVDYSPSIIRDMDKCIMCRRCETMCNDVQTVGALSAVNRGFE
SVVAPAFEMDLEKSTCTYCGQCVAVCPTGALTEKDHTNQLIRDLADPKKTVVVQTAPAVR
AALGEEFGMEPGTLVTGKMVSALRQLGFNSVFDTDFAADLTIMEEGTELLERLQKHLDGD
KDVKLPILTSCCPGWVNFFEHHFPEMKDIPSTARSPQQMFGPIAKNYLAKEMGIKREDMI
VVSIMPCLAKKYECQRDEFKVDGDPDVNYSISTRELANLIKQANMDLNTLPEEDFDNPLG
ESTGAGVIFGTTGGVIEAAARTAYEVYTGKTLEKVDFEALRGMEGIRSATVDFDGLPINI
GIAHGLGNARKLLEDIRDGKSEYHAIEIMACPGGCIGGGGQPLHHGDSSILKKRAAALYR
EDEGKAIRKSHENPYIIKLYEDFLGKPCSELSHKLLHTHYFDKSKDIEIE*
>Ga0070729_1000001190
MDFVNIKINDTPLQVPSGTTILEAAKQINVKIPTLCHLNLEGFGIVNQVSSCRVCMVEAV
GRPTLVTACSELVYEGLEVRTDSLKAINARRMAVELLLSNHPKDCLVCPKNLDCDLQSLA
NELGVREIRYEGEMMAYEKDMSSYSIVKDPNKCVMCRRCETMCNEVQTCNILSAVNRGFD
VFVGPAFNMDMADSSCTFCGQCVAVCPTAALTEVNYTRRVWEVLADEETHVVVQVAPAIR
VAIGEEFGMDPGSVTTGQLAASLRKLGFDGIFDTDFAADLTIMEEASELVHRIKHGGTLP
MLTSCCPAWVKFFEHQFPDMLDIPSTCKSPQIMFGAIAKTYYAEKKKIDPKKIRVVSIMP
CVAKKAEASRPELTKDDNSNVDIVITTREFATMLKEAGIDFSKLEPSKFDTILGESTGAG
VIFGATGGVIEAATRTAYEWITGETLESVDFHALRGIEGLREASVQVGDLTLNIGIAHGL
GNARKLLEDIRSGKSKYHAIEIMACPGGCVGGGGQPYHHGDMSIIEKRRQAIYEEDAGMA
RRKSHENKEIIALYEEYLGEPYGKKAHELLHTKYEPKEKI*
>Ga0070729_10000019115
MYVSSTQLLSLKTSEKMDFTINVNNKELQASKGETILEVLNRNGIKVPTLCHLKNSFPTG
ACRMCVVEDVDSGKLITACSFPVNPGIKINTHSQRVVESRKTIIELLLSNHPDDCLYCVR
NKNCELQDLSEEHHVRQRRIRGHKNSEKLDLSSASIVRDPEKCVLCGRCVTVCTDVMGVS
CIDFVNRGNKSIIGTTFNQGLNTSSCINCGQCIMVCPTGALTEKNHFAEIQDALNNPAKR
VVIQYAPSISVSMAEELGMEAGKDINGILNAALRKVGFDNIFDSSFSADLTIMEESAELI
QRITEGGVLPMITSCCPGWVKYAEEFYPDLIPNLSSCKSPQQMLGAVIKSYFAEQENLAP
EEIYSVAIMPCTAKKFEAQREEMTRHGISDVDAVLTTRELTKFLKLYGIDMFNIQPELTD
SPMGFRSTAGKLFGASGGVMEAAIRTAHFKLTGKELVNFQIPQIRGLEHRKEVKMKIGDL
ELGVAVVNGMANAKELLDEIKNGRDDIHFVEVMACPGGCIGGGGQHIGTDDQQLRARMKA
LYKIDENETLKVSHKNPEIIELYDKYLGEPLGHKSHELLHTNYKKREVMI*
>Ga0070729_1000002180
VVKLTINNTQVEVPESYTVLEAAREAGFDIPTLCYMKEINEVGACRVCVVEVEGARSLQA
SCVLPVREGMVVKTNTKKVRETVKTTVELLLANHDRECTQCVRSGNCELQTISEDLGVSG
LKYQGAKREKKFDDISASLVRDTSKCILCGKCVNVCKKQQGVGILGFQNRGFNTSVGPAF
DRNMLETDCLFCGQCINVCPVGALMEKSDIHRAFDAIEDPDTYVVVQTAPAVRAALGEEF
GYEIGTRATGKMAAALRRLGFDRVFDTNWGADLTIMEEGYELLHRIQNGGVLPMITSCSP
GWVRYCEFNYPDFIPNLSSCKSPHQMFGAIAKSYYAEKQGLDPKKMFVLSVMPCTSKKTE
AARPEMEVNGLRDVDAVITTRELARMIKQAGINYDNLPDEGFDAIMGEYSGAGTIFGATG
GVMEAALRTVADVITGEDLEDFEYTQVRGLVEHKEATLNIGGTEVNIAIAHGTESAGRLL
DMVRSGEKNYHFIEIMGCPGGCVNGGGQPQQPQKVRDVVDLLTERAKALYEEDTIRPIRK
SHQNPEIIKIYADFLGKPNGHKAHELLHTTYAKKEK*
>Ga0070729_1000002613
MENHKYITVNDRKVLIENEKNVLEVIRKANIDIPTFCYHSELSIYGACRLCVVDINGKGV
QASCSIVPEDGMIVTTNSSEIRTIRKVNLELLLANHDINCPTCDRSNNCKLQELSSKIGI
SESRFKKTDKVLPIDTKSDSIIHNPNRCVLCGDCVRMCKEVQSVGAIDFVHRGAQTIVGP
AFGMSLADVECVNCGQCVSVCPVGALTVKPEMDQVWDDLGDKNKTVVVQVAPAVRVALAE
QFGSDPGTISTGKMVNALKLLGFNKVYDTSFSADLTIMEEVNELIERKAGNMPMPLITSC
CPSWVKFAEQYYPELLPNLSSCKSPQQMFGSVAKKILPKMFGIDEKDLIVVSVMPCTSKK
MEAKKPEFFEDGIADVDHVITTGELAKMISNAGIRFAELLPESFDLPLGFKTGAGILFGN
SGGVMEAALRYAYEKITGHTLLDNDFNIVRGEDGLRTAEVSLGDSMLKVGVAHSLSNAKL
LCEKLKTGESDLDFIEMMACPGGCVNGGGQPISFDNDYKNKRTRAIYDCDKQLQLHKSQE
NPYVLDLYKNHLGEIGGEQAHHLLHTTYNSKKRITDINLEVRNSQNHQVKVSVCVGTNCY
VRGSQDLLKKLVGFVTSNKLEDMVGFENREETVDVAATFCFEKCDRGPVVRINNQTIEKA
TFDKVQEVIIKELEKYRLEVIL*
>Ga0070729_1000022564
MKTAKIKINGINLEVPLGTTVLDAAKEIGVHIPTLCHLDLCDFGIVNKVASCRVCVVEVE
GRAALAPSCAEMVYDGMEITTNSVKAINARRNNMELLLSNHPFDCLTCQKNLDCELQSLA
EELNIREIHAKGEKMDYPLDVSSNAIVKDPNKCVMCRRCETMCNEVQTVGVLSGINRGFD
AVVGTAFHLDMVDTSCTYCGQCVAVCPTAALTERNDLPRVWRTLSRERNHVVAQVAPAVR
VALGEMFGMEPGTISTGKIAAALRRLGFDAVFDTNFAADLTIMEEARELAHRIQHGGTLP
MLTSCCPAWVKFFEHQFPDLLDVPSSCKSPQTMLGAVAKTYYAEKINVPAKDLKVVSIMP
CVAKKAESARPELSKEDYLHVDYVLSTREFGHMIKEAGIDFAKLPDEEFDSILGESTGAA
VIFGTTGGVIEAATRTAYELLTGETLEKIDFDELRGLEGIREATVTIGDLDLKIGIAHGL
GNARKLLESIQRGESEYHAIEIMACPGGCIGGGGQPFHHGDQNVIKKRQDAIYKIDKDTP
RRKSHENEMVLKLYEDYLGEPYGEKAHELLHTCYTPGEKI*
>Ga0070729_1000090931
MNIEVNNKILEAQEKETILDVLTRNGIKVPTLCHMKNFFPSGACRMCVVEDENSGKLVTS
CSFPVAGGMKIKTHTTRVVEARKMIVELLLSNHPDDCLYCVRNGNCTLQDMAVEHNVTER
KISGTKNNFHMDLSSPSITRDPDKCILCGRCVRVCEEVMSVSAIDYINRGSKSVIGTSFN
KGLNTSSCVNCGQCIMVCPTGALSEKGHINEIQMALNDPAKKVVVQYAPAISVSLAEEFG
MEPGKDVNGIMNAALRKIGFENVFDTSFSADLTIMEESAELIDRVSNGGSLPLITSCCPA
WVKYAEEFATDFIPNISSCKSPQQMLGAVIKTYFAEKIDVKPENIYSVSIMPCTAKKFEA
QREDMTHQGVTDVDAVMTTRELAQMIRLYGIDMHNIEPELTDTPHGIRSSAGKLFGGSGG
VMEAALRTAYFKLTGNELMEFQVNAIRGMKGRKETQIQIGDLKVGVAVVSGLENAKVLLD
ELRNGRDDIHFIEVMACPGGCIAGGGQHIGADEDAIMARMKSLYEIDERSSIKVSHKNPE
VIELYDKFLGEPLSHKSHKLLHTSYQKRDVPL*
>Ga0070729_1000106918
MKEEKTRHSIQIDREKCVGCVLCMIACPMKAIRIRDDKAVIDPLRCVDCGECYRVCPHDA
VIPETTSFSDLKQFKYTVALPSPVLYMQFGWEVMPNQVLQGLKRFGFNYVYDVAWMCENV
TAAYEVFIRQQSGPKPLISTVCPAVVRLITHLYPELVDHFIPIESPRELAAKRLRFKIAM
EKGLRPEEIGVIHITSCAAKMVSVNHPVGMAKSHLDGVVSIKDIFGELLDLVDDVEEDVI
LQQSSGVGLGWAQSGGEIRGMNLDNALAVSGVSDVIRILDDVEAGRLRNIDYLELLICPD
GCIGGPMIVQNRHIAKQRCETLVKMFGEKSRVSKKMIRRLFKEGFYRIEMGIEHQPLPPL
NPDPIKAIQMRQEIEDLIPRLGGRECGACGAPDCRTLARDIIVGEARRTDCVFVKPDEEE
QDETA*
>Ga0070729_100014742
MIEEIKVTINGIQTVVPVGTTILEAAEGIGINIPTLCHLPDIHAHGICRMCVVEVEGRPS
LLAACVLQAMDGMVVNTNTGEIHKARKTALELILSAHRKDCLSCDRSMDCELQELANQFR
VDAYRFETDICDETIDDSSRSIVRDNSKCILCRRCITICQEVQGVDAIGIMERGFSSLIE
PAFEKIGDTVCINCGQCVAVCPVNAIYERDDIDSVREALNDQTKHVVVQTAPAIRAALGE
TQGLPPGTLVTKKMVTALKLLGFDAVFDTDFSADLTILEEGTELLTRLKKALVDKDSSVS
LPMTTSCSPGWIKYLEHYFPELIPNVSTAKSPQQMMGAIIKTYYAQRKNIDPKDIISVSI
MPCTAKKYEAARPEMRASGHQDVDFVLTTRELGKLIRKNTIDFVNLPDSDFDDPLGRSTG
AADIFANSGGVTEAAIRTVYELVTGAELPMDGLHVTDLMDIKGIQEASLLFENCLPEYSW
LNGVTAKVAATSGMGNAKILMDDVKAGTSPYHFIEVMGCPGGCISGGGQPRRSTDELKKL
RFGAIIKEDEGKQYRKSHDNPSIKTIYQDFLGQPNSQKAHELLHTHYTKRQVFD*
>Ga0070729_100015158
MVATTENRPASTPLREDSPTVEIRVDGRPVAARAGEPLLEALRRDGVHVPTLCHLAHLTP
TGACRLCVVEVEGQRNLVPSCAYPVSAGMVVQTHSQRAQRARKTIVELLLADHPDDCLYC
VRSGDCDLGTLARELGVRERRYRGSGAAIEHHIDASSPAMLRDPAKCILCGKCVRVCEEV
QGVAAIDFIGRGCKTTVGPAFDQGLNLSNCISCGQCINVCPTGALREVSHLKPVTDALAD
PRRVAVVQHAPSISVTLAETLGLPPEVDAAGVLNAALRRLGFTHVFDTSFAADLTIMEEA
SELVQRISRGGRLPMMTSCSPGWVAWLEQTSPDLLPNLSSCKSPQQMLGAVIKRVWAERN
DLLPEDVFSVAIMPCTAKKAEAARPEMAPDGVPDVDAVLTTRELLRLIKLRGLDITRLRP
EPADSPYGERSSAGKLFGVTGGVAEAALRTAYAMITGEPLPASELTELRGLDGVKELHVK
VGELAVGVAVVNGLKNAGPLLDAVRAGRRPDLVFIEVMTCPGGCIAGGGQPLGADLDAVR
ARMRSLYAIDADAPVRTSHDNAQVKALYDEVLGQPLGHESHRLLHTHYAPRAVDC*
>Ga0070729_1000212619
MITMEVNNRTVEAKEGETILTALQRAGIKVPTLCHVEGLPPTGACRMCVVEIEGFRTLVP
SCSFPVAEGMKIQTHSPRAIKARKTIVELLLANHPDDCLYCVRNGKCDLQTMAEELGVRQ
RRYGKSRTEHKMDISSPSILRDPDKCILCGKCVRVCEEVQAVGAIDFVNRGSQAYIGTAF
DKGLNISSCVNCGQCIMVCPTGALTESSHIKRVQEALSDPETVVVVQHAPAISVTIAEEF
GAKPGSDAMGAMTTALRRMGFDRVFDTSFSADLTIMEEASELVHRIVNGGTLPMMTSCSP
GWIKFVEQFYPQNTANLSSCKSPQQMMGAVIKSFWAEKEGIDPEKIFSVSLMPCTAKKFE
AGRPEMGINGRPDIDAVLTTREIAQMIRMRGLDIANLPADAADVPFGERSSAGKLFGATG
GVMEAAIRTAYHMITGDELKELKVKECRGMKGVKEAHITINDMTVGVAVASGLGNARALL
EQINEGRSDLQFIEVMTCPGGCINGGGQPYGTDTDAVKARMKALYNIDRDSHLRTSHQNQ
AIKNLYKEYLGEPLGEKSHKYLHTHYHDRDDVLL*
>Ga0070729_1000216712
MTGNGTLQIDGKAIPIRDERNILELARRAGIDIPSFCYHSELSIYGACRLCIVDIEGMGI
VASCSTAPASGMVIRTTTPEILKMRRITLELYLAHHDQSCPTCSKSAACRLKELARRLDV
QTVRFPRVGGHKEPDMSSPALVRDPNKCVLCGDCVRVCAEVQGIGALAFSHRGHDVTVEP
AFGKGLGAGECVSCGQCAAVCPVGAITIRSEVDRVWDALYNPDITVVAQIAPAVRVALGE
QFGLEPGSVATGQLVAALKHMGFDQVYDTSFAADLTVLEEAEEFLARKEKGENLPIFTSC
CPAWVTWAEQFCPDVLDHLSSCRSPQQMFGSLAKHALPELLKVEKENLMVVSIMPCTAKK
AEAKLDKYDHDGIRDVDAVLTTQEVAHMVEMCGIGFTGLSPESMDLPMGFKTGAGILFGA
AGGVSEAVARYVGNKLSPGECASCELAGTDEGKGIREVTLHVGETEVRMALVYGLANART
IARQVQKGVCNFDIVEVMACPGGCVGGAGQPVASDPSVRQQRAMGLRNTDKMLQLHSSQE
NPMVADMYKTFLGEIGGHRAHELLHTAYHHRERIKDERLALLASGNDQAISVKVCIGTNC
YLKGSQDLLHKLIRHVEENGLNHRVDVEATFCFERCDKGPVASVNNTIVEHATVQNMIAA
LQTALRQQENDHHDYAGTTGGTGSLHQ*
>Ga0070729_1000217023
VETVEIKINGKPVQVEKGMTILKAALTDEIKIPALCVHDDLDPWAACGLCVCKVEGSPKM
VRACATEVVDGQNYITHDPELMKVRRTVLEMILANHPQECLTCGRNTTCELQDLSADFGI
REIPYHEDVTEIKADDSTPSIILDPRKCVNCGRCANVCQQLQNVWALEFLERGHATRIAP
AAGVLLNESPCIKCGQCSAHCPVGAIYEKDETKQFMKAIRDNKKHVSVQIAPAVRVALGE
AFGMAPGELVTGKIYAALRKLGVDSVFDTNFAADLTIMEEGSELVDRITNGGILPQITSC
CPAWTDYMEKYANDMIPHFSTAKSPMMMQGVMTKTYYAEKIKTPAKDVFTVAIMPCTAKK
YEITRDDNMWASGEQDMDLVLTTRELARLIKASGICFECLEDEKADSPIGDYSGAGTIFG
VTGGVMEAAVRTAYKLVTDKELEDVNIHAVRGMDGVRKGSVDFAGTEIKVAVAHGMVHVE
EILNEVREAKAKGEPAPYHFIEVMACRGGCIAGGGQPYGTTDEVRAQRVAGIYKDDEKSV
VRKSHENPEIVQVYKDYLEKPMSHKSHELLHTKYQERPLYSK*
>Ga0070729_1000291712
MVIDIEVNDKKIQAKSGETILEALNRNGIKVPTMCRMEGFSSTGACRLCVVEVEGKSGLI
PSCSHPILEPVKIKTHSPRVISARKMIVELLLSNHPDDCLYCIRNGNCELQDLAVELNVR
ERRISGDKSKANSDHSSPGVVRDPSKCILCGRCVRVCDEVLGVSAFEFMKRGNKTAIATS
MNKDLNFSNCVNCGQCILVCPTGALHEKTNFDIVQDMISNPDIKVIAQYSPVISLSLAEE
IGLRTGKDLNGILNAVLKRIGFDKVFDNSFGSDLAIYEQSAELADRINNDENLPLISSNC
PAWIKQMEQTHPDMIDHVSTCKSPQQMLGALIKSYYADKEKISPDKIYTVSITPCIANKF
EAQREEMTHKGVSDIDVVITTRELIKLIHLYGIDMQSINEEMPDPPFNTRSSVGKMISVT
GGLTEGIARTVCYHLTGKELGNLKISKLRGFKDRKEAVVKMGNKQVSFAVANGLKNAEEL
IKEIREGKSKFHYIEVISCPNGCINGGGQPFGNEDKILKNRLKTIYDLDEKEAINVSHKN
SKLIELYKEFLVEPLSKKSRKFLHTKYNQRDI*
>Ga0070729_100062264
VFTIEVNNREIKAKKGEMILDALKREGISVPTLCYMKDLFPTGACRMCVVEIEGYKGLIP
SCAMPVSEGMKIQTHSPKAIKARKTIIELLLSDHPDDCLYCVRNGNCQLQDLSQEYSIRQ
RRFTGKKSTYEIDASSPSILRDPAKCILCGKCVRVCEEIQGVSAIDFVERGCKTEIGTAF
NEGMNISSCINCGQCITACPTGALREKSNVKVVLDALNDPTKHVVVQHAPSISVTIGEEF
GIKPGRDVAGLMVSAMRRMGFDAVFDTSFTADLTIMEEATELVNRLSTGGAIPMTTSCSP
GWVKFVEQFYPQLLPNVSTCKSPMQMLGAVIKSYYAEKSNIDPKDIFSVAVMPCSAKKFE
AERPEMMNDMGQADIDAVLSTREFARVIKMRGLDLNNMEPGIADNPFAERSSAGKLFGAT
GGVAEAALRTAYKTLTGENLKDPVIKELRGMDGIKEAHIQIGDLNVGVAVVSGLANARKV
LDEVIAGRDDLHFIEVMTCPGGCINGGGQPHTMDMDAIKARMKALYDLDRDSDLKTSHDN
KHIQKLYEEYLGEPNSHKSHELLHTHYVKRDVLK*
>Ga0070729_100097505
MSKQYITLNGRKTEIKGDEKNLLKLIRNNNIEIPTFCYHSHLSAYGACRMCVVDIDGRGI
QTSCSIKPSDGMVVKTHTQDVRKIRKVALELLLANHDQSCPTCERSDSCKLRKLSAQLNI
HQDRLHHNEKKIPLDESSDSLVRDPNKCVLCGDCVRYCSEVQGIGALDFAYRGTKAAVMP
AFGKPLSDVECVNCGQCAAVCPTGALSVKSNVQQVWGAIDDNKKFTVVQIAPAVRVAIGE
MFNLPAGKIRTGKLVAALKTLGFDKVFDTSYTADLTVIEEANEFLNRKMKGEKLPLFTSC
CPGWVKYAEQYHPELLNNLSTCKSPQQMFGAMAKSELAKKLNVDPKNMSVISIMPCTAKK
YEANRPEFENEGIKEVDHVLTTQEIGKMIKEAGIIFDDLAASTFDLPYGFSTGGGVLFGN
SGGVSEAVLRYTSEKLTGDSLELVEYEQVRGNEGIREAKITLGDVELSMAIVHGLKNAGE
VAKAVKNGEANYDIIEVMACPSGCVGGAGQPFVENPEEVQKRKQGIYRTDRLTSMHKPQN
NPFIRESYEKFLGEINGKKAHDILHTHYASKKRIFEEGITVWGDEQESDVTVKICVGTSC
YLKHSQKLLHDLVDHFDNSDLKNKVDIEATFCMEKCSEGPNVIINDKHIGKATSGKVIKE
ITTQLA*
>Ga0070729_100101933
MEKVKLTIDDKLIEVAKGTTIHKAAKELGIDIPVLCYMNLEDLNIENKPGGCRICVVEVE
GRNNLAPSCSTEVYEGMVVHTHTMRVINARRTVMEFILSDHPKDCLTCAKSGNCELQDMA
VKLGVREIPGQEYAEMSEYKIDFSPSIIRDLDKCIMCRRCEMMCNDFQTVGALSAFHRGF
EAAVGPAFEMELEDSPCTYCGQCVAVCPTGALTEKDHTRDVINALADPTKTVVVQTAPAV
RAALGEEFGMEPGTSVTGEMVAALRRLGFDHIFDTDFAADLTIMEEGTELLDRLTKHLNG
DKEVKLPILTSCCPAWVSFFEHNFPEMSDIPSTARSPQQMFGAIAKTYFADKINVKREDL
IVVSIMPCLAKKYEAQRDEFKVDGNPDVDFSISTRELAHLIKEANLDLNTLPKEDFDKPL
GESSGAGVIFGVTGGVIEAATRTAYELHTGKKLEKVEFEQLRGFEAVRKATVDFDGTPIN
IGIAHGLGHARKLLEDIKAGKSEFHAIEIMSCPGGCIGGGGQPLHHSDSSILKARTKAIY
SEDAGKPIRKSHENPYIIKLYEEFLGKPMSEKAHHLLHTCYFDKSRKIEIN*
>Ga0070729_100135937
VFTIEVNNRNVQAKAGETILQVLKREGVKVPTLCHLENLFPTGACRMCVVEVEGMSGLIP
SCAFPVSEGMKIQTHSPKALQARKTIVELLLANHPDDCLFCVRNGSCDLQDLAEELGVRQ
RRYSGAKDNYDVDSSSPAIVRDPAKCILCGKCVRVCEEIQGVSAIDFINRGSEATIGTAF
DEGMNVSSCIYCGQCINVCPTGALREKSDTKRVLDALSNPDVQVVVQHAPAISVSIGEEF
GIKPGKDTMGIMTAALRRLGFDRVFDTSFTADLTIMEEGTELVNRIKNGGKLPMMTSCSP
GWIKFVEEFYPEMTENLSTCKSPQQMMGAVIKSYYAERENLDPKKIFSVSLMPCTAKKFE
AERPEMSRHGVPDINAVLTTRELARLIKMRGLDLNELEPEGPDTPFGERSSAGKLFGVSG
GVMEAALRSAHFLLTGKEMDDPQITAVRGLDGIKEARVKIGDLEIGVAAASGLGNARKLM
DQIKNGRDDIHFIEIMTCPGGCINGGGQPIGKDLDAIKARMKGLYQIDRDAANRLSHHNG
YVSRLYEEYFEAPNSHKAHDLLHTHYEKRDVLK*
>Ga0070729_100190883
MESVKLIIDDKSVEVPKGTTLLDAAKELGITVPALCHMDLSGIGFHSSNASCRLCVVEVE
GRRNLAPGCTTLATHGMVVKTRTPRVLNARRINLELLLSDHPKDCLSCSKAGCCELQNLA
ETFGIREISYQGEMSSHAKDTSSPSIVRDPDKCVMCRRCENICREVQGVGVLTAVNRGFE
SVVVTAFDRDLDTTTCTYCGQCVAVCPTGALTEKDETNEVIRALADPFKTVVVQVAPAVR
TALGESFGMKPGTLVTGKLAAALRRLEFDYVFDTDFAADLTIMEEASELLDRLTRHLGGD
TDVKLPIVTSCCPAWVNHLEKRFPDLLEYPSTARSPMQMFGSIAKNYLAEKISVHRKDMV
VVSVMPCVAKKAECARVEFSDDGNPDVDITLTTRELASLIKRFNIDFESLEDEDFDAPLG
ESTGAAVIFGTTGGVIEAAARTAYEFHTGETLEQVDFEALRGFDGIRSATVDFAGIDIKI
GIAHGLANARVLMEEIRKGTCEFHAIEVMACPGGCIGGGGQPFHHGKEEIIRARQEAIYS
EDASKVIRKSHENPHIKKLYEEYLGKPLGEKPHRLLHTHYFNRSGKKTK*
>Ga0070729_100276773
MDAIVDPTKTVIVNTAPAVRAALGEEFGMEAGSLVTGKMVSALRKLGFDHVFDTDFAADL
TIMEEGTELLGRLGKHLAGDKDVKLPILTSCCPGWVNFFEHQFPDMIDIPSTAKSPQQMF
GAIAKTYFADQLEKKREDVVVVSVMPCLAKKYECSRDEFKVDGDPDVNLSISTRELAQMI
RNANLNFEALEDEDFDNPMGESTGAAVIFGTTGGVIEAAVRTAYEVHTKKELEKVDFEEL
RGFEGIRSATIDFDGLPINIGIAHGLGNARKLLEDIKAGKSEFHAIEIMACPGGCIGGGG
QPYHHGDVEVLKKRQRAIYQEDKSKILRKSHENPFIQKLYTEFLGEPCGHKSHELLHTHY
YDKKKKTEI*
>Ga0070729_100283342
MAKMVSLTIDGIKVEVPEGTSVLKAAKEVGIMIPTLCYLKGINSFGGCRVCVVDAGAKSL
LASCTLPAAEGMVIKTNTKEVQEARRMNLELILSNHDRSCLTCDRSGKCELQDTASQMNV
DEIRFDGKDKRHALDLTSPAMVRDPNKCILCRRCVSACGKMQEVGVIGPTERGFKTIVEP
AFKMSLGDVACINCGQCIQACPTGALTIVDETKIVWDAIADPEKHVVVQTAPAVRAALGE
EFGLPIGTAVTGKMATALKRLGFDRVFDTDFAADLTIMEEGAEFIGRLENNGVLPMITSC
SPGWIKFMEHNYHEFIPNMSTCKSPQQMMGSVVKNYYAPKMDIPRENIVSVSVMPCSAKK
FEAGREEFGNDVDVVITTQELGRMIRMAGIDFERLPDSDFDPLLGDSTGAGVIFGVTGGV
MEAALRTVYEVLTKETLEKIEFDDIRGMEGIKEATVTINDLDVKIAVAHGTANARRLLEA
IKNGEKEYHFIEIMACPGGCINGGGQPIVDGETRLKIDVRRERAKALYSEDRGKVLRKSH
ENPSVQKVYEDWLKEPGGHKSHEFLHTKYTKRDLY*
>Ga0070729_100289833
MEKIKLTIDDKLVEVEKGTTIYKAAKELGIDIPVLCYMNLEDLNIENKPGGCRICVVEVE
GRNNLAPSCSTEAWDGMVVHTHTMRVINARRTVMEFILSDHPKDCLTCAKSGNCELQDMA
VKLGVREIPGQEYAEMSEYKIDFSPSIIRDLDKCIMCRRCEMMCNDFQTVGALSAFHRGF
ESAVGPAFEMELEDSPCTYCGQCVAVCPTGALTEKDHTRDVINALADPTKTVVVQTAPAV
RAALGEEFGMEPGTSVTGEMVAALRRLGFDHVFDTDFAADLTIMEEGTELLGRLTKHLNG
DKEVKLPILTSCCPAWVSFFEHNFPEMSDIPSTARSPQQMFGAIAKTYFAEKINVKREDL
IVVSIMPCLAKKYEAQRDEFKVDGNPDVDFSISTRELAHLIKEANLDLNTLPKEDFDKPL
GESSGAGVIFGVTGGVIEAATRTAYELHTGKKLEKVEFEQLRGFEAVRKATVDFNGTPIN
IGIAHGLGHARKLLEDIKAGKSEFHAIEIMSCPGGCIGGGGQPLHHSDSSILKARTKAIY
AEDTGKPIRKSHENPYIIKLYEEFLGKPMSEKAHHLLHTCYFDKSRKIEIS*
>Ga0073359_10002376
MKIVVNGREIEIRDDARNVLEALREVGIEIPNLCYLSETSIYGACRMCLVEVDGKDIVTS
CTLQPREGMVIKTHTPKIYELRKGILQLLLASHDGDCTTCEMNGKCKLQKYAQEFGLTNN
RFEKISKKTITDTSSVIVRDNSKCILCGDCVRACDEIQSIAAIDFAYRGFEAQVVPSFEE
KLENTECVLCGQCIAYCPTGALAIRNDVDKVYKAIESGKYVIGMVAPAVRASLQEEFGLE
DDVATAGRMVSLLKMIGFKKVFDVAFAADLVTYEEAHEFIERLEKGEKLPQFTSCCPGWV
KFAEQYYPEYLDNLSSVKSPQMALGAIIKRFYAKEIGVDPKDIVLVSIMPCTAKKFEAER
EEFNGDVDIVLTTREVVKIIKSTGIDIRMVEPEPFDRPFGLSSQSGLSFGKSGGVLGSVV
NVINEMIGIKSIETKQISEGVRLTTIELSNGKVVKGMAVFGLGNTRKIIDSIRAGELDVD
IVEVMACNYGCIGGGGQPYPNDFRAREKRARILREVQSIDVLISPTENFHMLQLYEKYLN
NPLSHEAHEVIHTHYKHRRRVQEEEIDILPLPEEAEDKVKVSVCLGTSCYSKGSYEILEK
LISVANKEEWARNLEIKGTFCVENCGKAPNVVVNDIIVSEATIEKVKEVALNELRRTKGD
SSVSKSNV*
>Ga0073359_1001657
MEMVNITIDGKKIQVPKDYTVLQAAREAGVEIPTLCYLKGINEIGACRMCVVEVKGARSL
QAACVYPVSEGMEVITNSERVRRARKVNLELILSNHDRSCLTCVRSGNCELQKLAEDLNV
KQIRYEGENIRRPLDDFSPSVVRDPNKCILCKRCINVCRNVQEVGVINANYRGFKTVVST
AFDRSLNDVACTMCGQCIQACPVGALREKDSTDIVWKALADKNKYVVVQTAPAVRVALGE
EFGLPIGTRVTGKMVTALKMLGFDKVFDTDTAADLTIMEEGTELINRIKNGGKLPLITSC
SPGWIKFCEHYFPEFLDNLSTCKSPHEMFGAILKTYFAQKMGIDPANMFVVSVMPCTAKK
FEAQREELAASGYPDVDAVLTTRELARMIKEAGIDFVNLPDSHFDDPMGDATGAGVIFGT
TGGVMEAALRTVYEVLTGKTLENVEITQVRGFEGIREAEIDVGSMKIKAAVAHGLSNAKK
LLEMVKNGEKEYHFIEIMACPGGCIMGGGQPIVHAKVKEKVDVAKLRASAIYDEDRSLVI
RKSHENPTVKRLYEEFLGHPNSEKAHHILHTHYKKRPLY*
>Ga0073359_1002022
LSLVTVTINNRQVQVEEGTTILEAAKLLNIKIPTLCHLNLHDTKMVNQIASCRVCVVEVD
GRRNLAPACATPVFDKMVVRTNSIRAINARRTVVELLLSDHPKDCLICEKNTDCELQKLA
ADLGVREIPYKGEMSTYEIDDSSYSIVRNLDKCILCRRCETMCSKVQTVNVLSGVDRGFQ
TVVSPAFNLPMTETSCTFCGQCVAVCPTAALTEVNNVPKVWRALKNKDKYVIVQTAPAVR
VALGEEFGMEPGTVVTGKMASALRSLGFDKIFDTDFAADLTIMEEASEFVHRLQHGGRLP
ILTSCCPGWVKFFEHQFPDLLDIPSSCKSPHEMFGAVAKTYLADKIGIAPENIVVVSVMP
CLAKKYEAARPELSNNGNQDVDIVITTRELAKMLKEAGIDFNSLEEGEFDNPLGESTGAS
VIFGATGGVLEAALRTAYEWLTEETLENVEFHALRGMDGVKEATVKINDMDVNVAVAHGL
GNARKIIEAIRAGEANYHAIEIMACPGGCIGGGGQPYIHGDVEILKKRAEGVYSEDRGKV
RRKSHENEAVLKLYEEFLGEPYGEKAHELLHTHYVGRQKL*
>Ga0073360_101523
MEMVNITIDGKKIQVPKDYTVLQAAREAGVEIPTLCYLKGINEIGACRMCVVEVKGARSL
QAACVYPVSEGMEVITNSERVRRARKVNLELILSNHDRSCLTCVRSGNCELQKLAEDLNV
KQIRYEGENIRRPLDDFSPSVVRDPNKCILCKRCINVCRNVQEVGVINANYRGFKTVVST
AFDRSLNDVACTMCGQCIQACPVGALREKDSTDIVWKALADKNKYVVVQTAPAVRVALGE
EFGLPIGTRVTGKMVTALKMLGFDKVFDTDTAADLTIMEEGTELINRIKNGGKLPLITSC
SPGWIKFCEHYFPEFLDNLSTCKSPHEMFGAILKTYFAQKMGIDPANMFVVSVMPCTAKK
FEAQREELAASGYPDVDAVLTTRELARMIKEAGIDFVNLPDSHFDDPMGDATGAGVIFGT
TGGVMEAALRTVYEVLTGKTLENVEITQVRGFEGIREAEIDVGSMKIKAAVAHGLSNAKK
LLEMVKNGEKEYHFIEIMACPGGCIMGGGQPIVHAKVKEKVDVAKLRASAIYDEDRSLVI
RKSHENPTVKRLYEEFLGHPNSEKAHHILHTHYKKRPLY*
>Ga0073360_11270
MELVKLTIDGFEVEVPKGTTVLEAARKIGIEIPTLCYLKDVNKFGACRVCVVEVGPRLLA
SCTLEAENGMVVKTNTQKVREARKAVVELILSNHKRECTTCIRSENCELQKVSKELNIRD
LRFEGEKTHEDIDSASTSVVRDPEKCILCGRCIATCSEVQTVYAINFARRGFKTKVSPAF
NKSLADTVCINCGQCIMACPVGALHEKENIKEVWKAISNPEKFVVVQTAPAVRVALGEEF
GMPIGTRVTGKMVAALRRLGFDRVFDTDFAADLTIMEEGTELLNRLNKGEKLPLMTSCCP
GWVKFVEHYYPEMTENLSTCKSPSEMEGALIKTYFAEKMGIDPKNIVTVSIMPCVGKKFE
GQREELSHNGLQDVDYVLTTRELAQMIKEAGIDFVNLPDEEFDNPFGESTGAGVIFGATG
GVTEAALRTIYEIVTGKELENIEITAVRGVEGIKEAEIELNGKVVKAAIAHGLANARRVL
EMVKSGEKHYDFIEVMACPGGCVTGGGQPIVDAKTREKVDVRVERAKAIYEEDRHLPIRK
SHKNPYVIRLYEEFLGEPNSHKSHELLHTHYVKREKY*
>Ga0073932_1000011454
MNKVKIQIDDINLEVPENSTIMEACDKIGIHIPRLCYHPILSKEGACRICIVEVDGIYNY
LPSCSTNVFDGMKIRTNSPEIRQARRDLVELMLDNHPMDCQLCVRNGNCELQSLSYKLGV
RERLFEGVRKSHELDLSSDSVVRNAEKCILCGQCIRVCAQVQGVYNLSQHHRGVNTVVTP
AFLSTMEDSVCVKCGQCINVCPTAAFTEKDYTEKIWAALNDPDMFVVAQTAPSIRAAIAE
GFGSPPGVNGTGQMITALRRLGFDAVFDTNFGADLTIVEESVEFLKRLESGQNLPMITSC
SPGWIKFLEHFYPELIPNASTCKSPMQMVSTLLKTYYAEKNNIDPKRIFVVGVMPCTAKK
FESRRPEHYSVEGDFPYTDAVITTRELIWMIKAYGIDFNHLPKGNFDLPLGFSTGAGDIF
GATGGVMEATLRTCQAKLTGTQSQELEYFDVRDVEGLREASVKIGDRVLNIAIANGLNNA
KTILNKVVNKEKEYHILEIMACMGGCVAGGGQPIPYVGEFIYPLDKNMIKLRAKALYEID
ENKSIRRAHENPYIEKLYEDYLGTPGGELAYKLLHTHYHPRLPKGI*
>Ga0073932_100021169
MMFSITVNGRKMPADKGETILSALNRNGIKIPTLCGMKDFTPTGACRLCVVEVEGRERLI
TACSHPVEEWMVIHTHSPRVLKARKTIIELLLARHPDECLYCVSNLNCELQKLAEELNIL
ERRIRGRKTRIRLDQSGHSVVRELSKCILCSRCVRVCEEIITVNTLDFVNRGQKTHVGTS
LDRDFNFTSCINCGQCIIVCPTGALHEKQNIAEVQEYLSNKAYQKVVQYSPAVPSIIAQM
LGIKPSRDPESMLNGILRKMGFDKIFLTGFGTDILVEEMSARLEKKMTEGDPGTIYFSAC
PAWVKYVEQSGDEIQGDLSALKTPQQIIGAIIKSHYAASAGLNPQEIYSVSISPCTAMKF
EAARESMTTRGICDVDAVLTVRELAKLIKLYGIDAVATEGDQADWPASLRSSAAVLAEVS
GGLTESVMRCTSKKITGNDPGRKPFKSLRGTSSFRETEIETGGKKIKAAVIDGLTGLTKL
RESLSAGKQYDLVEVMVCPGGCINGGGMPVPASKEEIRNRARQVYQNEEADPVQMPPSSP
AMFNFYMKEVKQNNNVSAEKILNTTFIRRDVLL*
>Ga0073932_1000260128
MIKELTVYIDGIEVKVPEGTTILDAAKKINVDIPTLCYYKDLTPTGNCGICVVEVENTPT
LKRSCCTPVADKMKIKTNTKQVIDARKTVLELILSNHPNDCLECFKNQNCELQEMAEKLG
VYELPFKRFDRDMPLDDKGVIIRDPNKCILCGRCIQVCQNIQTVFAIDFINRGYETKMAP
FMDMPLSDSVCTNCGQCVVVCPVGALYEKSNIDDVWAAINDPTKHVVVQEAPAVRVAIGE
EFGFKEGEVTAGKMHAVLRRMGFDRVFDTNFTADLTIMEEGTEVVHKIFKAFETGEFGKN
LPVITSCSPGWIKFMETFFADIREHISTAKSPQQMFGALSKTYYAKMENIDPKNIVSVSI
MPCTAKKYEAARPEMNASGYRDVDYVLTTREFAKMIRQSGIDFKNLPDEPADELMGFYTG
AATIFGATGGVMEAAIRTAYFVLSGEEMKDYDIKIVRGMEGIKEGVLEVPVKKLGKKVAL
KVAVAHGLGNARKLLTKVAQQLKEKGESEYHFIEIMACPGGCVGGGGQPYACEYAARARR
AEGLYKEDKEMLQFRASHQNPMVQKAYKDFLKEPYSDISHKLLHTKYVDRSDLV*
>Ga0073932_100043467
MVQLTINGIKVNAEKGMTILDAAKSVGISIPTLCHMKNLFPTGACRICSVEVEGFKGLTP
ACAYPVSEGMVVETDSPRVRRARKTIVELLIENHPQDCLICVRNKNCELQDLSERYGVRE
HRYVGETKSHAIDISSASMERDPAKCILCGRCVRACHEVQKIGAIDFTKRGFASIVTTPY
NKGLNVSDCILCGQCILVCPTAALREKSSVKEVAAALYDRKKYCIAQVAPAVRASIGEEY
NMPLGTDVTGLIVTGLRRLGFKKVFDTNFAADLTIMEEASELINRIQNGGALPMFTSCCP
GWVKFAEMNHPEILDHISTCKSPHEMEGAVLKTYYAKKMGIDPKDIFVVSIMPCTVKKYE
SARPELKEEVLPDVDAVLSTRELVRFFKIAGIDFNDLPESEFDNPLGESTGAAAIFGTSG
GVMEAALRTAYWKLTGKELDKLEFEEIRGMDGVKEATVNINGMNINIAVVNGIGNVKQII
EEVAAGKSKHHFIEVMACPGGCINGGGQPIHQKPEKVMKRIKVLYQIDENAKHRRSHENE
SVKTLYREFFGEPNSHKAHEILHTEYFDKKKILRN*
>Ga0073932_100053843
MNITIEVNKRTIQAHKGDTILEALNRNGIRVPTLCNMNDLTPTGACRLCVVEVDGRDTLV
TSCSHVVENGMRIMTHSPRVVRARKTLVELLLANHPDDCLYCERNGFCELQDLAAELHIR
ERKVLRKSFTQKLDLSSPSIVRDPAKCILCGRCIRVCDEVQSVSTFEFVNRGCNMYVGTT
LSRDLNFSNCIGCGQCVLVCPTGALHERQNVAEVMDALSNPDLIPVVQIAPSISVSVATE
FGLKPSKDVNGLLYNALRKIGFKYVFDTAFAADVAAIEMAAELIERKGNGSNLPMFSSCC
PAWVKFVEQWYPDYIPALSAVKSPQQVMGSLIRNYFAAENELNPSKIFSVSVMPCLAKKF
EAQREEMTTRGLSDVDTVLSTRELVRLIKLYGIDIQGIEPQHPDKPFNIRSSSGKLFGIS
GGSAEALARVVYQKLTSKELTDSKVTEVKILAGVKAFSFNAAGQTFTFAVVNGLKNIHSI
LPVLMGGDAKLDYIEVMACPGGCVNGGGQPYVDDDKYVKLRAKAIIEIDEAEGIKCAIRN
PAAQSIYDGFLGETGSEKAKKFLYTRYSKREVLL*
>Ga0073932_100060154
MRKKKINLTIDGNAVTVPEGTTIMEACEGLGINIPRLCYHPDLSLMGSCRVCIVEVKGMG
FYMTSCSQKVWEGMEVQTNSPDIRQARRDIVELLLDNHPKDCQTCERDGHCELQNLAYAM
GVRARHFEGKRKRFPIDLSSHSVVRDSEKCVLCGRCVRVCAEIQGVHNLSQHGRGFNTVV
APAHMANMDESVCIQCGQCINVCPTAAFVEKRSAGGVWDAIADPEMHVVVQTAPSIRAAI
GEGFGLPLGTPAVGKMVTALRRLGFDAVFDTDFGADMTIVEEAHEFLTRLKEGPLPMITS
CSPGWISFLEKFYPELIPHASTCRSPMSMVSVLTKTYYAQKKGIDPRKIYMVAVMPCVAK
KYEARRPEHYLDLPSPASGEGQGVRVPLTDAVLTTRELIWMIKCYGIDFLKLPDGDFDAP
LGLASGAGDIFGTTGGVMEATLRAASELVTGKPADRLEFTEVRAVEGLRETYVAIGEHNI
RVGVANGLTNAKILLDKVKAGEPFHVIEVMACPGGCIGGGGQPYPQEGYHVLDPELLRKR
ASALYSIDAGKKLRKSYENPAVEEVYEAFLGSPGSPKAHELLHTHYTPKFPRGIR*
>Ga0073932_100061540
METVRLTIDSKVIEVPKGTTLSKAARMMGIDIPLLCHMELHDLGIENKPAGCRICVVEVE
GRRNLAPSCVTTCEEGMVVKTHTTRVLNARRTVMEFILSDHPKDCLICPKSGHCELQDMA
IRLGIREIPGQEIAAMSTYRKDTSPSIIRDLDKCIMCRRCEMMCNEVQTVGALSAINRGF
MAAVAPAFEQNLEYSPCTYCGQCVAVCPTGALTEVNHTPEVLRALADPTKTVVVQTAPAV
RAALGEEFGLEPGTLVTGKMVAALRALGFDYVFDTDFAADLTIMEEGTELLNRLKRHLSG
DKTARLPILTSCCPGWVNFFEYYYPELKDVPSTAKSPQQMFGAIAKSYFASKKGIDRKDM
VVVSIMPCLAKKYECQRGEFSVDGNPDVDYSISTRELAAFIKQANIDFNNLPEEEFDNPL
GESTGAGVIFGTTGGVIEAAVRTAYELYTGKKLDRIDFTELRGFEGVRSATIDFEGIKLN
IGIAHGLGNARKLLDDVKSGKSQFHAIEIMACPGGCIGGGGQPLHHGKSEILKARAAAIY
REDKNKPLRKSHENPFIIELYKEYLGEPDSEKAHHLLHTHYFDRKKKIYVKP*
>Ga0073932_100067658
LAKVTLTINGRPVEAEEGQTVLQAATAAGIYIPTLCAHPDLRPEGVCRICVVEVKGQRVL
PTACTLPVAEGMVVETHTPNVREARRIVTELLLANHPTDCLTCSRNQTCELQKLAKEFGI
RHIAFEGEKRHLDPDTSSPSIIRNPDKCVLCQRCVRVCHEIQSVGCIFTSNRGWETEIGP
PFGMELAKTACVYCGQCVAHCPTGALETVNPSEQIWEAIRDPDKFVIVQTAPAVRAAFGE
EFGMPPGTPVTGKMVAALRQMGFDKVFDTDFSADLTIVEEGSELIKRIKEGGTLPMITSC
SPGWINFIEVFYPDLLPHLSTCKSPQQMFGALAKTYYAQKIGVDPAKMVVVSVMPCVAKK
FEAERPEMRSSGYKDVDYVLTTREAAQMMKEASIDLARMEDEEFDKPLGISTGAGVIFGA
TGGVMEAALRTAYELITGKELPSLDITAVRGMDGVKEAVVDVDGVQVKAAVAHGLANARK
LMDMVQSGEADYTFIEVMACPGGCLGGGGQPQPTTPEIRMKRAQAIYAIDKDMPIRKSHE
NPAIQELYREFLGEPLGHKSHELLHTHYTPRSPYLEIEEEQEKSLV*
>Ga0073932_100068463
MVDPQKNIVEACAEAGIRIPTLCWMKDVSANASCGVCVVEVEGAKSLVRSCVQKPTPGMN
IRTASPRVLRARKTAVELLLANHPADCLSCIRGETCELRTIANSLGVRADRFPRYRTFPS
PDTSSEGIVRDDSKCILCGRCIAVCAETQTVHAIAFTGRGARTKVGTFMDRGLAQSACVQ
CGQCSVVCPTGAIAEKDQSQEVFGAIGDPRLTVVVQTAPAIRASLAEALGLPAGSLVTGK
MVAALRRLGFARVFDTQFTADLTIMEEGSELLERIGHHGTLPMITSCSPGWINFIEAYYP
DLIGHISTCKSPQQMFGSVAKTFYAKSAGIEPAKMRVVSIMPCTAKKYETKRPGMDSAWK
WWKNEDPGRAGSRPFADVDWAITTRELARMIRLAGIDIAALPEENFDDPLGRSTGAATIF
GTTGGVMEAALRTVYEIVEKKPLESVEFAQVRGMEGIKTAEIMLSGSPVRVAVGHGLANA
RALLDEIRAGRSPYTFIEIMSCPGGCIGGGGQPVLASIEEKKARAQALYVEDRRLGIRKS
HENPAVQDLYREFLGEPLGHLSHALLHTTYRARSF*
>Ga0073932_10009214
MEQTTLKKDSGLETGKIASRTPKGSGLCTITVNGKSYTVPKGKTILEAVSALGYSIPTLC
HLNEVSSNASCGVCVVEVKGAKSLLRSCVTNVTEGMDIWLATPRVLAARRTNVELLLANH
PKDCLSCLRNQNCELQSIASLLGIDNVRFAQTRKKPIPLDATSVSLVRDPNKCILCGRCV
AVCSDVQGVNAIDVMGRGAKSQVATFFFKGLGNVACTNCGQCALVCPTGAIVEKDHTAEV
WKALQDPKKVVVVETAPAIRVGLGEAMGMEWGSLVTGKMVAALRRLGFAKVFDTQFSADL
TIMEEGHELIQRLSNGGKLPMITSCSPGWIKFIEHFYPKSLAHVSTCKSPQQMFGALAKT
YYAEKMGIDPRDMVVVSIMPCTAKKYEAKRPEMMGAFHYWQARLNLLEKDKFYDVDYALT
TRELARMLKQASIKFDALEEEEFDDPLGQSTGAAVIFGATGGVMEAALRTAYEVVTKKQL
QSVDFQAVRGLDGIKSAEVDLNGTKLKVAVAHTLKNARILLEQIEKGESPYAFIEIMTCP
GGCLGGGGQPIPTTTEIRKKRAESIYREDARKGIRKSHENPAIQKLYKEFLKEPLSHVSH
ELLHTHYTERGVY*
>Ga0073932_100118560
MKSMNITINGRQTTAHEGEMIIDMAKRIGIHIPHLCLDDRLERIGACRLCVVELAGSPKP
VASCTTPVREGMVINTHSPRILEARRINMELLLASHDLNCVTCDANRKCKLQRYAEELMV
RDLRFEGDRIIRPVDNSSVSIKRDNNKCVLCERCIRVCNDIQTVHAIGLAGRGFNTRIEP
PFGQNMKESACVNCGQCVISCPTAALCEHSDIQNVINALNSGKYLIAQTAPSIRATLGEC
FEMQPGKAVTGKMVTALKQIGFRQVFDTDLGADITIIEEATEFIKRMKEKRSLPMITTCC
PAWIKFGEQFFFDELHHMSSCRSPQAIIASLVRTYFAKKIRVKPEDIILVDIMPCTAKKF
EIQRPEFMGEADFVLTTVELSKLLKQLDVDFIHLPDTEFDTPLGESTGAGVIFGRTGGVM
EAALRTVADWSGIKDFTKLDFKPIHGMRTMKTADIDLKGTKVKVCVVHTLGEARKLMEEI
RAGKSPYHFIEIMACYGGCVGGGGQPRGSSSVLEKRAHALNEADSHKKIRLSHKNPSALK
IYKEYLGDFGGEKAHRLLHTKYSRREVL*
>Ga0073932_100130611
MPTLTVDNIPVEVSNGATILDAAQKAGIRIPTLCYLEGVQAIGACRVCVVEVEGAKTLVA
SCVMPAADGMKVLTNSKRVRDARRTIVELLLSDHEGDCQTCDRNDDCELQSVARELGIRQ
VTYAGEKGKRPKDTSTPALVRDMAKCIACRRCVTVCGETQGVGGLFPQKRGFNTLIGPAF
GTNLSDVVCVQCGQCGAVCPVGAISERDQIDEAWAALDDPTKHVVVQTAPAIRAALGECF
GYKPGTLVTGKMVTALRRLGFDAVFDTNFTADLTIIEEGTELLVRLKKALVDKEAVALPQ
FTSCSPGWVKYCEHFYPEFLPNISTAKSPQQMFGAVAKTYYAQKIGKRPEDIVVVSIMPC
TAKKFEAQRPEMNDSGVRDVDIVLTTRELGRMIKQAGIDFTSLPDDKMDAPLGLSSGAAD
IFANTGGVMEAALRTVYEIVTGEPLPFKNLHVKPIVGLEGVKEAELTIPKAVPDWKFLEG
VTVRVAVAHGLGNARKVIERIKSGEGQYHFVEVMTCPGGCIGGGGQPRLTTDAVRKARIA
AIYKEDEGKKLRKSHENPEVKQIYEEFLVKPLGEKSHHLLHTHYEPREKV*
>Ga0073932_100154113
MKIEVNNREIEAKPGEYLLSALRRAGINIPTLCHIEGLAPSGACRMCVVEVDGILGLVPS
CAYPVVEGMKIKTHSPKVVQARRTIVELLLANHPDDCLFCIRNQDCELQKLAKDNGVITR
DFIGSKNSYFVDDSSPAIVRDPSKCILCGRCIRVCEEIQGVSAIDFIGRGSRATVGTAFN
EGINISSCINCGQCIMVCPTGALREQIYIDEVLSAINNPEKYVIVQHAPSVSVTIGEYFN
MKPGIDVNGVLTGALRILGFDRVFETSFSADLTIMEEASELVERIKQGHKLPMFTSCSPG
WIKFVEQFYPEFIENISTCKSPQQMLGAILKNFYAQKIGVDPHNIVSVAIMPCTAKKFEA
SKPEMLTHGKPDIDLVLTTRELARLFMMTGIDLSTVNPDVPDNPFGERSTAGKLFGVSGG
VTEAALRTAHFLLTGKEMEVDGLQEIRGLDGIKEMKTNIGGIELGVAVVSGLQNARKLLD
EIKNGRNDIHFVEVMTCPGGCIAGGGQPKNTDIEAIKARMKALYKIDKTEELRVSHKNKS
IQKLYAELLEHPLSETSHKLLHTHFAKRDVLI*
>Ga0073932_100160835
MTPTVIIDGTPVPVNGHRNLLELIRSSGVELPTFCYCSDLSVYGACRMCVVEVEGRGLQT
ACSTPPEDGMVVRTTTEATQRIRKMALELLLANHQGQCQTCDRNMRCRLQALADRLGVRR
VRFEAPADRETQLDEGVALVRDPAKCILCGDCVRMCSEVQGIGVLDFAGRGSNVRVTPAF
GRSIDEVECVYCGQCAAICPTGAITVRSAIDDVWKAIHDPARTVVVQIAPAVRAALAQHY
GIAGGEHALGKTVTALRRIGFDRVFDTSFAADLTTVEEGAEFLRRRASGGPFPMFTSCCP
AWVKYAEQFQPDLLGQLSTCRSPQQMFGALARKHLPVDMGIRPEDLYVVSVMPCSAKKFE
AARPEFAQDGRPDVDAVLTTQELIRMIDQAGLKPTELPAGSLDLPFGFKTGAGVLFGASG
GVAEAVLRLLAGGKGRVEFREVRGLNGLKEAELELDGRPVRVGVVSGLGNARALLEEIRA
GLKTFDLVEVMACPGGCVGGAGQPWPADTGTRRERAEMLYDCDAVQPLHNAADNPFVSEC
LERIGGSDGHAAHNLLHTGYRPRRRIDGQVIELDEKPAAARVPVSVCIGTNCYLRGSYDT
LKRLMEAARREGLEEAFDFQATFCFENCKASPNVRVGEEIHGGVTPEEADEFFRSQLLPL
ADGRSCAAARE*
>Ga0073932_100175814
MADEKKVTLTIDGQKTAVPEGTTIMQAADSLGIRIPRLCWHPKLSPATACRLCIVEVEGA
KNFPTACSTQVREGMVVRTTTPEILRARRDIVELLLDNHPRDCQICERNNACDLQELAAT
LGVREFLFEGERKRYPKDASSPSIVRDPEKCVLCGRCNRVCTEIQGVNALSFCHRGFKTI
VAPAFNRAMAESVCVACGQCTLFCPTAALTEKDETAEVWKALSDPEKVVVVQIAPAVRVA
IGEAFGMEPGADMTGQTVTALRMLGCDVVFDTQFSADLTIVEEASELVHRLKTGGTLPMF
TSCCPGWIKFCEQFHPEILGNLSTCKSPQQMMGALIKTYYARKAGVDPGRIFSVSIMPCT
AKKFEKNRPEMASSGYRDVDAVLTTRELAKMIRQAGIRLAALPPGVCDDPLGESTGAAPI
FGVTGGVMEAALRTAYEYLTGSPLGEITFSAVRGFEGIREATVQIAGTEVRVAAAYGLAN
AHRLIEEISGGKRSYHFVEIMACPGGCLGGGGQPYPPAGIDPLDREFYSRRAAGLYRIDE
AKARRKSHENPQIVRLYEEFLVSPLGEKSHALLHTHYCPRQPKGIPSRTRETISI*
>Ga0073932_100184824
MTMTVNGKEVPFAPGETVLQAAGRAGIHIPHLCSLDWSPSPNASCRLCLVEVEGSPRLET
SCTLPAADGLVVRTHTARVQRARRSIVELMVANHPQDCLACTRSGNCELAELARQVGVRP
HHYVGMKKDHHLDISSPAIWRDPNKCILCGRCVTMCHQIQGVGAIDYIGRGFKTLVGPAF
FGGINVSTCTFCGQCVRVCPTGALVERSAVDEVVMALGDPEAVVVAQVAPAVPATLDARR
GRAQGVAATLEQVAAALKRIGFAAVFDTAFAADLCIMEEATELVKRLQGEGPLPMFTSCS
PAWIQYVEVHRPDLIPHLSTCKSPQQMAGALIKEILPRYADLTGKRLVVVSFMPCTAKKY
EAQELGDVDHVLTTRELEVLTARFGLDLDDFTERAPLDAPFAEATGAARLFAGTGGVMEA
AVRTAAVLLTGGRGASSTVGGRLASPSEVSFSEVSLLGTPLAEARGLDGVKCFTAEAAGR
TLRLGVINGLGRLKAALDDSLRELDFVEVMSCPGGCVGGGGQPYPFEGKRTRNRRELRQR
LDRLYAADEQASLRASYQNPGVAAIYQTYLGQPLSEVSHRLLHRTYLDRSQLLLPALDRH
SSGAVESMAQDVG*
>Ga0073932_100197021
MPFFVHEGTTVLEAAKLVNVKIPTLCYHPDLPAWAACGICVVKIEGSPKMFRACCTPVED
GMSIITHDPEIVEVRRTVIELILSTHPNDCLQCLRNQNCELQRLAAEFGIREMPFEYNIN
ELPVDDSTTSLILNPEKCVKCGRCVKVCQEMQNVWAIEFLGRGESTRIAPAGDVLLAESP
CIKCGQCSAHCPVGAIYEKDETQKVWKALQDPSKHCVVQIAPAVRVALGEAFGLEPGTLV
TNKAYAALRRLGFKGIFDTNFGADLTIMEEGSEFVERFVHGKGDLPLITSCCPAWVDYLE
KYYHDLIPLFSTAKSPQAMVGALSKTYYADKSGIDCKNIFMVSIMPCTAKKYEIVRSESM
YSSGCQDIDVSITTRELSRMIKSAGIDFLSLPDEDADAPLGIYTGAGTIFGATGGVMEAA
LRTAYFLVTGQELKNVDLTDVRGIEGIKEARIRMAGKEVRVAVAHQMGNIEKVLDLVREA
KAKGKELPWHFIEVMACRGGCIGGGGQPYGATDEIRKKRLQGIYKDDTKSKIRCSHQNPA
IKQLYAEFLGKPLSHKSHELLHTKYTPRPLYTR*
>Ga0073932_100210210
MVNVKVNGIPVQVAEGATVLDAAKKANVKIPTLCYNPDLSPWASCGICVVKVEGSNKLLR
SCCTPVSEGMSIVTHDPDIVQTRKTVIELILSTHPDDCLACPRNQSCELQTLAQEFGIRE
QPYKKMVRDIPVDTSTGSLILNPSKCVRCGRCVNVCQQMQGVWAIEFLGRGESIRIAPAA
DVKLGESPCIKCGQCSAHCPVGAIYENDETGLVWDALTKDGPEARTCVVQIAPAVRVALA
EDFGLPPGTDITGKIYTALRRLGFDAIFDTNFSADLTIIEEGTEFVKRLTKAFETGMNQA
TIDRSLPLITSCCPAWVDYMEKYYSDMIPNFSTAKSPQQMMGAMIKTYWASKASVDPAKI
FSVSIMPCTAKKWENKRNDDMYSSGYKDVDVTLTTRELARMIKQAGIDLLNLPESEPDSP
LGPYSGAGVIFGATGGVMEAALRTAYNLVTKEDLKDVNFTAVRGLSGIKEAVVHINGIEL
RVAVAHQMGNIATVLDQVRKAREEGRETPWHFIEVMACRGGCIGGGGQPYGATDEVRKQR
IRAIYDHDEHKEYRCSHHNPYIKKVYEEFLGEPNGHKAHELLHTHYFERPLYLK*
>Ga0073932_100210915
MEMTIEVNGAKVNAREGDSILDTLRNNGITVPTLCHMKDMFPSGACRLCVVEVEGRRKLV
TSCSEPVMKDMKIHTHTPRVIEARKTIIELLLSNHPDDCLYCERNGTCELQHLSANLNVR
ERKIAGHRNDYKMDISSASIMRDPAKCILCGRCVRVCEEVEGVSAIDFVNRGSKTIIAPA
FKGAMNTSSCVNCGQCIMVCPTGALTEKSYLDELCAVLTDKSKYKVIQYAPSITVSIAEE
FGLMPGLDLNGLLNAALRRMGFNAVFDTSFSADLTIMEESAELIHRIKNNGVLPMITSCC
PAWVKYAEQFYPEFLPNVSTCKSPQQMMGAVVKSYFARESGINPADIYSVSIMPCTAKKF
EHKREEQINKGMADVDVAITTRELVRLIKMFGINLIELQPELADSPLGTRSTAGKIFGAS
GGVMEAAIRTAYFKLTGKELIQFKIAEVRGFQGRKEAKIEIGTKTIGVVVVSGLLNAHKL
LEEIKNGRSDIHFIEVMACPGGCINGGGQPIGMDEQNVRSRMLSLYKIDENETIKVSHKN
PYIIELYEKFLGEPLGHKSHELLHTTYQKRDVIK*
>Ga0073932_10025914
MPTLTVDDVRVEVPEGTSILNAAQKAGVKIPTLCYLKDVQAIGACRVCLVEVEGARTLVA
SCVTPVTEGMKVYTQRKRVREARKTVVELLLSDHQGDCQTCARSADCELQELAADLGIRD
IRFPGEKSKSLIDDSTPALIRDSGKCILCRRCVTVCRETQGVGGLFAQNRGFDTVVGPAF
CGDLDDVVCVQCGQCGAVCPVGAITERDQIAEVWAALEDPAKTVVVQTAPAIRAALGECF
GNPPGTLVTGKMVSALRRLGFDAVFDTNFAADLTILEEGTELLTRLKKALVDKEPVALPM
FTSCSPGWIKFIEYFYPEMLPNVSTCKSPQQMFGALAKTYYAEKIGKKPEDMFVVSIMPC
TAKKFESQRPEMNASGVRDVDVVLTTRELGRMITQAGIDFNSLPDDRMDSPMTEGSGAAD
IFANTGGVMEAALRTVYEIVTGMPFPFDNLHVTPIAGLEGIKEAAVTFTETKPEWSFLKG
VTAKVAVTHGLGNVHKLMERIKSGAATYHFIEVMTCPGGCIGGGGQPRMTDNSVRLARIA
AIYKEDEGKKIRKSHENPDITRIYQEFLGEPNGHKAHQLLHTKYTERSRV*
>Ga0073932_100292215
METVKLTIDNKQVEVPKGTTIYKAARKLGIDIPVLCYMELHDLGVENKPAGCRICVVEVE
GRRNLAPSCATECAEGMVVKTHTTRVINARRTVMELILSDHPKDCLTCPKSGRCDLQDMA
IKLGIREIPGQEYAEMSTYKKDFSPSIIRDVDKCIMCRRCETMCNEVQTVGALSAVNRGF
MAVVAPAFEQDLEKSPCTYCGQCVAVCPTGALTEVDHTTKVIRAIADPTKTVLVQTAPAV
RAALGEEFCMKPGTLVTGKMVAALRQIGFDYVFDTDFAADLTIMEEGTELLDRLTRFLNG
DKNVKLPILTSCCPGWVNFFEHNFTDMLDVPSSAKSPQQMFGAIAKSYFAEKLGKKREEL
VVVSVMPCLAKKYECQRDEFKVDGNPDVDFSISTRELAHLIKEFNINFEELPDEDFDRPL
GESTGAGVIFGATGGVIEAAVRSAYEIHTGKPLPRIDFTELRGMEGIRSATIDFNGLPIN
IGIAHGLGNARKLLEDVRSGKANYHAIEVMACPGGCIGGGGQPLHHGNSAIIKARMEAIY
REDAGKPIRKSHENPYIVKLYEEFLGKPMSEKAHHLLHTHYFSKKKDIYIK*
>Ga0073932_10048876
MATIEVNGKNVEAAPGEMLLDALKRAGVKVPTLCHMEGLFPSGACRMCVVEVEGQRNLIP
SCASPVSDGMKVRTHSPRAIRARKTIIELLLANHPDDCLYCVRNGSCDLQGLAEELGVRQ
RRYVGRKNQCFEDTSSPSIVRDPEKCILCGRCVRVCEEIQGVSAIDFIGRGSKTRVGTTF
NAGLNVSNCINCGQCIMVCPTGALTEQSHIKEVLDALNDPEMIVVGQHAPAVSVTLGEEF
GLKPGADVDGLMTAALRQLGFKHVFDTSFTADLTIMEEGSELVKRIKEGGTLPMLTSCSP
GWIKFVEQEYPDFIPNLSSCKSPQQMMGALVKTFFAERRGINPKKIFSVSIMPCTAKKFE
MNREEMVHDGVSDIDAVLTTRELAQIIRMRGIDLHSLAPDSADTPFGERSTAGKLFGATG
GVMEAAIRSAHFLITGKELKELKVQPVRGLDGIKEATVKIGNLEICVAVASGLQNAAKLL
DDVRAGRRHLHFIEVMTCPGGCIAGGGQPYGTNLEAVRARMQALYAIDRNEYLRLSHANT
QVKRLYDEFLGEPLSEKSHQLLHTHYAKREVAV*
>Ga0073932_10049794
MNTTAQTNTLTIDGREIAIEGERNLLELIRKAEIDLPTFCYHSDLSVYGACRLCLVDVEG
RGIQGACSTPPEAGLKIRTQTAELREIRQITVELLLANHDQRCPTCPKSSACQLQDLARR
LGVQGVRFKPVHEPEPIDRSSPSIVRDPNKCVLCGDCVRFCDEIQGIGAIDFAYRGHQAA
VIPAFGRALGEVECVNCGQCAAVCPTGALSPRSEVDEVWAALSDPSKTVVAQIAPAVRVA
IGESFGMEYGGPETTGKVVAALKRLGFDAVYDTSWSADLTVIEEANEFIRRKQQGKNLPQ
FTSCCPGWVKFAEQYFPDLLGNLSTCRSPQQMLGSLAKELLPAQMNVDRKNLVVVSIMPC
TAKKFEARRAEFARDGVADVDHVLTTQELARMIEEAGIRFARLGPESFDMPMGFKTGAGV
IFGNSGGVSEAVLRYAAEKLTGQKLANPDFHAVRGEEGVRFATVAIDGMHLKLAIVHGLR
NAREIAEQVRRGECDADLIEVMACPGGCVGGAGQPVTRRPADTRRQRTASLYNADKALDL
HKSQENHFVEQCYRQHLGEVNGREAHRLLHTHYHARRRIGDQEINLADRPAQNKLKVKVC
VGTNCFVKSSQSLLRRLMEHVEENLWQDKVEIAASFCFENCEGGPTVVIGSDKVLSRCTF
EAAVKEIEAMLETR*
>Ga0073932_10050177
MISLWINNCPVEVPEGTTILHAARKAGIRIPTLCHVESLEPIGACRVCVVEIEGNRNLVS
ACSMPASKGIKVFTNTRRVRQARRTVVELLLSEHNGECQICDRSEDCELQGLAAELGIRE
IAYEGEKTRKRIDVSTPALVRDNGKCIKCRRCVSVCNEMQRVGALWAQNRGFDTVIGPAF
NRDLDTVPCVQCGQCAAICPVGAITERDQIDEVWRAIDKPDNHVVVQTAPAIRAALGECF
GYPPGTLVTGKMVSALRRLGFDAVFDTNFAADLTILEEGTELLVRLRKVLVQRQPAALPM
FTSCSPGWIKFMEYFHPDLLPNLSTCKSPQQMFGAVAKTYYAKKLGKRPEDIFVVSIMPC
TAKKFECQRPEMHSSGVRDVDVALTTRELGKMIRAAGIDFRALPDDEMDAPLGMSTGAAD
IFANTGGVMEAALRTVHEVVTGRPLPGDNLHVKPIAGLEGVKEASLTIEGALDDWKFLEG
ATLNVAVAHGLGNAERVIRAIQSGEKAYHFVEVMTCPGGCIGGGGQPRFTDNRVREARLR
AIYREDEGKRLRKSHENPDVLALYEEFLGKPYGEMSHRLLHTHYTERPRV*
>Ga0073932_10084707
MVELTINDIKVKAEEGMTILDAAKSVGIYIPTLCHMKDLFPTGACRICVVEVEGMRGLTP
SCAYPVMEGMKVQTNSSRVRIARKTIIELLIENHPQDCLICVRNKNCELQDLSEKYSVRE
HRYVGVKKEHAIDISSASMERDPAKCILCGRCARTCGEIQKIGAIDFTNRGFVSNVTTPY
NKGLNVSDCILCGQCILVCPTAALREKSHAKEVMNAIANKSKFAIAQIAPAVRATLGEEY
NLPLGSNVTGQIIAGLKRLGFDKVFDTNFAADLTIIEEANELINRISKGESLPMFTSCCP
GWIKYIEQNRPELLDHVSTCKSPHEMEGAILKTYYAKKMGIKPEDIFVVSIMPCTVKKYE
SDRPELSEEHLPDVDAVLTTRELVRLFKMAGIDFNELPENDFDNPLGESTGAAAIFGTSG
GVMEAALRTAYNILTGEELEKLEFSEIRGNKGVKSSTVRINGNEINIAVVNGIGNVKPIL
DEVENKTSKYHFIEVMACPGGCINGGGQPIHQKPEKIKKRVQALYDIDESMKSRKSHENE
SVKKLYKEFLGEPNGHLAHELLHTTYVNRKKILEEV*
>Ga0073932_10218293
MANVTLTIDGKKVTVPEGTTIMQAAERIGVKIPRLCYHPMLSIEGACRVCVVEVEGQRTL
AASCAYPAENGMTVRTITPEIREIRRDIVELILDNHPKDCQTCERDGNCELQDLAYSLGV
RERYYEGERKSYPMDLSSPSVIRDPDKCILCHRCVRICGEVQGVSALGYSHRGFKTVVMP
AYNLPFSESVCVTCGQCINVCPTAAFLEKDVTQEVLKALADPNKHVVVQFAPSVRASIGE
GFGVEPGKPLQGKTVAALRLIGFDAVFDTEVGADFTIMEEASEFVERAKNNERLPLITSC
SSAWIKFIEHFYPQLLPNLSTAKSPMSILGTLVKTYYSENTGIPQEKIYSVGAMCCTAKK
FEAARPQTWIDGKVPVVDAVMTTRELVWLIKNNGVDFMNLPDEDFDDPLGSSTGAGSIFG
WTGGLAESVLRTAYYLITQETPEDIEFEELRGIHGIKKANFNIGGREYRFAVADGLKNAH
ILLRAVLSGEEQFDFIEIMGCPGGCIGGGGQPYARATGSIPLDTELLKRRAAALRIEDRS
KTIRRSYDSPWVQRVYREYLGSPLSEKSHKLLHTTFVERKPVGIWREGVAP*
>Ga0073934_1000091545
MTEMKITIDGKITAVPEGTTILEAARGLAIQIPTLCHLELHRMEVRNQPASCRVCVVEVE
GRRNLAPACATPVAEGMVVKTRSLRVMEARKAVLELILSDHPRECLTCSRSGECELQNLT
ERLGVREVRFQGEMSTYPRDHSPAIVRDMDKCVMCRRCETMCNEVQACKVLSGVNRGFTS
VVAPPFELSLDETVCTSCGQCVAVCPVGALTERDHTAEVLEALADPDRVVVVQTAPAIRA
ALGESLGMEAGTLVTGKMVTALRELGFDHVFDTNFTADLTIMEEGSELLDRLNRHLTGDE
TARLPILTSCCPAWVKFFEHHFPDLLELPSTAKSPQQMFGSLAKSYFAEKIGIPRERMVV
VSIMPCLAKKYEAARPEFAVDGSPDVDFVLSTRELARMIRGANLDFASLPDGEFDQPLGE
STGAAVIFGATGGVLEAAVRTAHEVATGRELPRLDYRELRGSEGVRTATVTIGDLELKLA
VVHKLGNARALMEKIRSGEEEFHAVEVMSCPGGCIGGGGQPYHHGCEEILRKRTEAIYRD
DRSKPLRKSHENPYVQELYRNFLGKPLGEKSHELLHTHYVQRQSL*
>Ga0073936_1000008785
MLNIEVNGKAVQANQGETILQTLTRHGIKVPTLCHMPGLAPSGACRMCVVEVEGAPSLIP
SCSYPIADGMKIRTNTPQILEARKAIVELLLSNHPQDCLYCIRGGDCDLQRLAKQHGIRQ
RVFGGDRVKREKDISSPSIVRDPEKCILCGKCVRVCEEIQEVSAIDFINRGNKTVVGTAY
NKGLNVSSCVNCGQCVLVCPTAALSEKSHVNDVLRALNAPGKYVVVQHAPAVSVSIAEEF
NYKPGTDFDGKMTAALRKVGFKKVFDTSFTADLTIMEEGSELVKRATGGGVLPMFTSCSP
GWIKFVEQFYPEFIPNLSTCKSPQQMMGALIKSFFAGREKLDPANIVSVSIMPCTAKKFE
CGRAEMGRNAVSDVDYVLTTRELAELLRITGVDPSALEPEGPDTPFGERSSAGKLFGASG
GVMEAAVRSAYFLITGGEMPKYTIQELRGMKGSKELRVKAGKIELGAAVVSGLSAARKLL
EEIKAGRSDLQFIEVMTCPGGCINGGGQPLRADIESVKARMNALHQIDKDAPQRVSHKNT
QVKRLYDEFLGAPLGHKSHELLHTHYTKRDVLC*
>Ga0073936_1000013523
MADTITLTINGKQVKAETGQTLLQVCRTQGIDIPTLCYLEDLFPSGACRMCVVEVDGARG
LVPSCAFPAAEGQVVHTHSPRARRARKTIVELLLANHPQECLTCVRSGQCELQTLAQDLG
VRERRYEGQRREFPIDASSVSLIRDPEKCILCGRCVRVCEEVQGVAAIDFTKRGFQTVIA
PACNKSLGGTACVNCGQCILVCPTGALREQSNLKEVWDAVNDPNKIVIAQVAPAIRATIG
EEFGMPVGSRVTGKLTAALRRAGFDLVFDTDVAADLTIMEEGSELVHRLTTGDAPLPMIT
SCSPGWVKYIEHFYPEQLAHLSTAKSPHMMLGTLLKTYYAEKHNIDPANMVVVSIMPCTA
KKYEAARPEMTDSGYADVDYVLTTREAARLMKLAGIKFENLQEEAFDPAFGLASGAAVIF
GATGGVMEAALRTAQFLLTIPKDEVPEVVTREMLGRVDFSPVRGLVGVKEAELNLNGVTL
KVAVAHGLMNARVLLEQIKAGTSPYHFIEIMGCPGGCIGGGGSPMPTSTEVRKKRMQAIY
NEDEALIIRASHDNPLIKQLYAEYLGEPLGEKSHHLLHTRYTERGQ*
>Ga0073936_1000014053
MMEQITVKVDGIEVQIPKGSTALDAAKAAGIYIPTLCYMEGHTAIGACRVCLVEVQGGRG
LQASCALPATDGMVIKTNTKRVHNARKTVIELMLSAHRQECTTCNRSLNCELQAIAKTMG
ITENHYPGESPASYLDTSSPSIVRDTSKCILCRRCVTVCRDVQNVGQIFPVERGFDTFIA
PSGKKDLVEVACVACGQCVSICPVGALREQSHIDRVWDALNDPTKTVICQTAPAVRAAIG
EEFGMPAGSLVTKKMVTALRRLGFAKVFDTDFTADLTILEEGNELLQRLTTGGTLPMLTS
CSPGWINYIEHFYPQLLPHLSSCKSPQQMFGALAKTYYADKIGVDAKDMYVVSVMPCTAK
KMEAGRDEMCSVEDNPDVDAVLTTREAAQMMRQMGLDFPNLPEETFDEPLGISTGAAVIF
GATGGVMEAALRTVYEVVTGETLQDINLTMVRGLEGVKEATVKVGDLDVKVAVASGLSNA
KKLMDKIVAGEADYHFIEIMCCPGGCLGGGGQPIPTTDEIRQKRMEAIYREDAGLPTRKS
HENPAVVALYEEFLGKPLSHKSHELLHTKYTAKSEMPEEEQAEEIVKTP*
>Ga0073936_100001664
MINIEVNGRNVWAEKGEMLLTALRRAGIKVPTLCHIDGLTPTGACRMCVVEVEGQRGLVP
SCAFPAADGMKIRTHSPRAVQARKTIIELLLANHPDDCLYCVRNGNCELQQLAEELGVRG
RRFAGDRTRHPLDASSPSIVRDPAKCILCSKCVRICEEVQHVSAIDFIGRGSRSKIGTAF
DEGLNVSSCVNCGQCVTVCPTGALTEKSQIQEVLDALNDKDKLVVVQHAPAVSVALGEEF
GVPEGTDVAGAMTTALRWLGFDRVFDTSFAADLTIMEEGSELVHRLTNGGKLPMLTSCSP
GWIKFVETYYSDFLGNLSTCKSPQQMMGAVIKGYFAQQAGINPSRIYSVSIMPCTAKKFE
AARPEMAHDGLPDIDAVLTTRELARLIRMRGLDLAQLPADTADTPFGERTTAGKLFGASG
GVMEAAIRTAHFLVTGQELEKLEVESVRGLEGTKEARVHINGIDLGVAVVNGLGNACRLL
DDLRAGRRTDLHFIEVMTCPGGCIGGGGQPMTASRAAVRSRMQALYQIDSQEAARRSHHN
ESVKRLYDEYLGAPLGEKSHHLLHTSYAPREALI*
>Ga0073936_1000021133
MARTAHEEMMTMMTCTINGVKVEVPENTTILQAARAANVRIPTLCYLEHREPIGACRVCL
VEVKGAKTLMPACATPVTPDMVVQTHSARARTTRRQVVELLLSEHDGNCQTCARSENCEL
QKLAHELGVTKISFEGEKAPPHMDESTPALVRDSSKCIKCRRCVAVCGQVQGVGALFPQG
RGFKTQIGPAFTRDLDAVTCVQCGQCAAICPVGAISERSHVEGVWKALEDPDKYVVVQTA
PAIRAALGEEFGCEPGTLVTGKMVTSLRQLGFDAVFDTDFTADLTILEEGHELLNRLKKA
LVDKDKNVALPMFTSCSPGWIKFAEYYYPEFLPNLSTCKSPQQMFGALAKTYYAQKIGKK
AEDMVVVSVMPCTAKKFEAQRPEMTASGVADVDYVLTTRELAIMIKERGIDFMQLPDGAM
DAPMGMASGAADIFANTGGVMEAALRTAYEVITGKELPMPNLHVKPITGLEGIKEATVKI
TNALPAWSFLNGVEVKVAVAHGLGNVRRLMDRIKRGEAHYHFIEVMTCPGGCIGGGGQPR
FTDDSVRLKRIGAIYREDEGKQLRKSHENAAVNQLYKDFLGHPLGHKSHELLHTHYKSRE
KM*
>Ga0073936_1000026021
MMKIEVNGREVKAESGDTILDSLSREGIAVPTLCHMKGMTPTGACRICVVEVAGAPGLVP
ACSFPAAEGMRIQTHSPRVLDARRTIVELLLSSHPDDCLYCGKSGKCDLQSLSQELGVSQ
RRYGGGKSVKEMDLSSPSIVRDPAKCILCGRCVRVCEEVQGVSAIDFVGRGSRTMVATAF
DRGLNVSSCVNCGQCIVVCPTGALVEQSSVDKVVAALADPDKYVVVQHAPAVSVSLAEEF
GFKPGKDIDGQMVAAMRRLGFKRVFDTSFTADLTIMEEGSELVQRVTTGGVLPMITSCSP
GWIKFVEQFYPELLPNVSTCKSPQQMMGALIKSFFAEREKLDPKKIVSVSVMPCTAKKFE
CGREEMGRDYTPDVDYVLTTRELGHLIKRFGIDISALKPDTADTPFGERTTAGKIFGASG
GVMEAAIRSAYTLITGKELEKLDVPAVRGLDGVKETSVRIGDLEVKAAVASGLGNARKLM
DQLRSGRKDLHFIEIMTCPGGCIAGGGQPTGMDPDAVKARMKALYDLDGSEKVRVSHHNK
HVERLYKEFLGKPLGHKSHELLHTHYHERKVVL*
>Ga0073936_1000028361
MTIEKKVALWIDGVKVTVPEKSTVLQAARSINIDVPSLCYHPDLSVLGACRVCLVEVEGQ
RNPVASCSYPVAEGMKVKTSSTLLRRLRRDVVELILDNHPMDCQTCARNGTCELQKLAYD
LGVRERLFQGERKHFEEDKSSPVHRTPDKCILCGRCVRVCGEVQGVHNLGVQNRGFHNVV
APAHECNMIDSVCIHCGQCVNVCPTAAFTEQDATESVFAALSNPDLHVVVHTAPAIRATV
GEGFGFRPGTPVAGKLVTALRRAGFHKVFDTNFAADLTIMEESAEFISRVQKKERLPLIT
SCSPGWINFMERFYPELIPLTSTCKSPMSMQSTLLKTYYAQQMGIDPKNIFVVAVMPCTA
KKFEANRPEHKAPWGKPYTDAVMTTRELIWMLKCLGVDFHNLEDGMFDSPMGVSSGAADI
FGATGGVMEAALRTAYEKITGRELETLDFEDVRGVEGVKETSVEINGLTVNIGVANGLQN
ARHLLDRVVSGEKTYHIIEIMACPGGCVAGGGQPYPPNGMHVLDPDLGRLRAKALYSIDG
SKSLRKSHENPAIELLYENFLGAPNSHLCHELLHTHYEPKYPRGVK*
>Ga0073936_1000040723
MVKLTIDQCQVVVPEGTSVLNAARQAGIRIPSLCYLEGVHVVGGCRVCLVEVEGAKALQA
SCSMPVSEGLKIRTATPKVRAARRTVMELLLSDHEGDCQTCARSHDCEFLAEARDLDIRE
LHFVGAKHHRIIDQSTPALDRDSAKCIMCRRCITVCSDIQATGALWAQDRGFECVAAPAF
GQNLDRVACVQCGQCVAVCPTAAITEKDHIERVWAALADPTKHVIVQTAPAIRAGLGECF
GMPPGSRVTGKMVAALRRLGFERGFDTNFTADLTILEEGSELLMRLKAALLEQKPTALPQ
YTSCCPGWVKFAEHYHEELLPNLSTAKSPQQMFGALAKTYFAETMGWPPEDLYVVSVMPC
TAKKFEAQRPEMNASGFQDVDAVLTTRELGRMITQSGLDFVALPDEAMDQPMGASSGAAD
IFANTGGVMEAALRTVWCLVTGQPFPFDQLHVGPIAGLEGVKEMAIAIPTAVPEWSFLAG
QTLRVAVASGLANAERLMEQVRSGEKSYHFIEVMACPGGCIGGGGQPRFTTNDVRRERMK
AIFAEDEGKPVRMSHENPAMAALYSAFLGAPLSEKSHHLLHTHYHARGMHH*
>Ga0073936_1000051350
MLLTIEINEQQVSAKRGETILTVLNRIGVKVPTLCYLSSLSPTGACRMCVVEVEGLPHLV
PACSHQVEEWMQIHTHSPRVLKARKNIVELLLANHPDDCLYCDRNGTCELQGLSEELQIR
ERKYISRQKPVQIDKACPSIQRDPAKCVLCGRCSRVCKEIIGVAAIDSVGRGSNTRIGTS
YNRGLNFNACVKCGQCIIACPTGALTERKSLPQVIEALGDPGLYPVVQFSPTVPAAIAEE
FGLKSNKDILNLLRYALKRIGFRQSFDISLASDINLTEEAAIFLERLQGNKNLPMFTSCC
PAWVRYIDIFHPQFSPKLSPVKSPQQIMGTLIKKYITSSAGIKPEKVFVVSVMPCTAKKA
EAEYDSEGIRPVDAVITVRELVRLIGLLGIDFDKLEPEPNDTAFNMSSSSGRLFGISGGH
LEGLMRSINFLSTGQDLNPGKINELRGLKPRKEAKIRINKIPLNVIAVSGLANAIELMDE
IENGRDNIHIVEVMACVNGCINGGGMKIGSDEKNLKARMKALYDADEEEMVKVAHKNPVL
TELYEKFLSKPNSPGNQEILWKGNSKSQEL*
>Ga0073936_1000054035
MNDANTLTIDGRKVRIENERNLLELVRKADIDLPTFCYHSDLSVYGACRLCLVQVEGRGI
QPACSTPPEPGMKVKTTTEEIREIRKISVELLLANHNNSCPTCGKSASCQLQSLARRLGI
EKVRFKPTARHEPVDRSSPSLVRDPSKCILCGDCVRVCSEIQGIGAIDFVHRGSKAAVVP
AFGKDLDQVECVNCGQCAAICPTGALTPKSEVDAIWKELDNPKKKVVAQIAPAVRVALGE
YFGKEPGLLSTGQMVAALRSMGFAKVYDTSFTADLTIVEETEEFLRRTKGEAPLPLFTSC
CPGWVKFAEQYYPELLPNLSSCRSPQQMLGSLAKNNLPAQLGIERKDLIMVSIMPCTAKK
FEARRSEFAVAGVPDVDYVMTTQELAHMIEQSGVQFDKLEPASMDMPMGFKTGAGVIFGN
SGGVSEAVLRYAAEKVNGIKLDNPDFIEVRGDTNRREVTVTLGGKPLKLIIVNGLKAART
VADEVRAGTCDASFIEVMACPGGCIGGAGQPVSRDPLCRRKRTRGLYDADKMLELHKSQD
NHLVAQAYTETLGEPGSHKAHELLHTHYHSRRRMDTDGVTLNEAGTTPKVSVQVCVGTSC
YLRGSQQLLQSVLKHIEDKKLKSDVNVAATFCFEHCDRGPTVSVNDKVLHKCTLKKACEA
IENAMAGASQPA*
>Ga0073936_1000075629
MSKNEYVSIDGKEVLIEGERNLLELSRKAGIEIPTFCYHSDLSVYGACRLCLVDVEGMGV
VASCSTNPTTGMKVRTNTQEIREIRKIAVELLLANHDNSCPTCPKSASCQLQSLARKLGI
REVRFKSTHKPQNVDKSSAALVRDPNKCVLCGDCVRACHEIQGIGAIDFASRGATSCVQP
SFGKNLSQVECVNCGLCASVCPTGALTPKSEIYDVWKSLSNPKKTVVAQIAPAVRVALGE
EFGQEPGTITTGQITAALKTMGFKQVYDTSFAADLTVIEEANEFLRRKASGENLPIFTSC
CPAWVKTVEQYYPELMANLSSCRSPQQMFGSLAKDMLPEKLGIDVKDLVVVSIMPCTAKK
SEARQAKFEHNGIKDVDHVITTQELALMIEESGLRFNKLEPESLDMPFGFKTGAGVIFGM
SGGVTEAVLRYAVEKVSGVTLDSVDFKQVRGEEGIREASATVAGQTLKLCVVHGLSNARK
IAEKVRAGEADYDIVEIMSCPDGCVGGAGQPVTRDVTAKQLRAKGLRETDKMLEFHKSQD
NHLVTETYAKNLGEIGGEKAHHLLHTSYHSRKRISDTDLDLLGGAEDDKLQISVCVGTSC
MVRGSQNLLQLLVRFVEDQGLQNDVDIRATFCFEMCDRGPTIAVGDEVIEKCTFEKAVEA
LERQRAIAAAK*
>Ga0073936_1000077924
MSTVSLTINGKSMNVEAGMSVLEAAKEHNIHIPHLCYLEGVHQIGACRICVVEIEGARTL
QASCLVPVSEGMVVRTNTEPVRKARKMLYELMLSDHPRNCLSCTRNQNCEFQKLGELIQI
SEFRFEGEKSKTQLDEDSPSISRDTSKCILCRRCVTICNEVQGVGVLNVQRRGFKTMVGP
AEVLPLNSVNCAFCGQCTTVCPVGALQEKDATAAVWKALLDPQKRVIVQTAPAIRAALGE
EFGLAPGTLVTGKMASALREMGFNDVFDTNFTADLTILEEGHEFLNRVAAALTGGGATLP
MITSCSPGWIKYVEHEFPHLLGHLSSCKSPHMMLGALSKTFYAEKIGVDPKDIFVVSVMP
CTAKKFEITRPEMFIDGQPNVDAVLTTRELARMIKDAGIGFTDLSDSAFDNPLGYSTGAA
DIFASSGGVMEAALRTVYEVVTGRDALALDLTPVRGLFQVKEAALTIEDALPEFAFLNGV
TVRVAVTSGLTGAKKLMRQIADGTSPYQFIEVMGCPGGCISGGGQPRPTNRAIREARMKA
IYAEDAGKERRKSHENPYIAQLYAEFLGAPLGHKSHELLHTHYIKRGRFNQFVDGPQGEE
TETVTEPVKA*
>Ga0073936_1000105835
MEMVKLIIDGKPIEVEKDTTILKAAKTVGIDIPTLCYFELKDMNIENRPGGCRICVVEVA
GRRNLAPACTTLVASGMEVNTHSIRVLNARRTVLELILSDHPAECLTCAKNGNCELQSMA
QQLGVRELPYQGEQSTYRKDTSPAIIRDVDKCIMCRRCEMMCNEVQTVGALSAVNRGFMA
VVAPAFEMNLEKSPCTYCGQCVSVCPTGALTEVDHSRNVINALADPTKTVVVQTAPAVRA
ALGEEFGLEPGTLVTGKMVAALKRLGFNYVFDTDFAADLTIMEEGSELLDRLTRYLKGDK
NVKLPMLTSCCPGWVNFFEHYFPNMRDIPSTAKSPQQMFGPIAKEYFAKKLGIDRKNMIV
VSIMPCLAKKYECQRDEFKVDGDPDVNYSLSTRELAALIKQANIEFGALPEEKFDNPLGE
STGAAVIFGTTGGVIEAACRTAYELYTGKKLDKVNFEQLRGFEGIRHATLDFDGLPINIG
IAHGLGNARKLLEDIEQGKSNFHAIEIMACPGGCIGGGGQPYHHGDSEILKKRAKALYSE
DEGKMIRKSHENPFIIELYKDFLGKPLGEKSHHLLHTKYFDKSTSVFVEE*
>Ga0073936_1000124125
MNNAMNETVTINIDGWPYTVPAGVTILQACRESGIEVPALCYMEGLVADAACSLCVVEVK
GARTLTRSCVNLVYEGMSISTRSERVRDARKTNLELILANHPQDCFTCDRNQNCELRTLA
FDLGVRETPYAATRRLDRPVDDSSDAIIRDPNKCILCKRCVAVCARVQEVNAIDSMNRGQ
NTVISTFGNSGLGHSYCINCGQCVLVCPTGALVEKSEVAEVWQALADPRKTVVVQTAPAV
RVAIGDAFGFPPGTPVTGKLAAALRRLGFNGVFDTNFTADLTIMEEGHELLERLTHHGVL
PMITSCSPGWIKFAEHFYPEQLPHLSSCKSPQQMFGPLAKTYYAEKMQIDPRDLVVVSIM
PCTAKKYEAKRPEMDAAFHYWKGKMGLSDAERFPDVDHVMTTRELARMLKEAGIDFARFK
DEPFDDPLGESTGAAVIFGVTGGVMEAALRTAYEVVTGETLPRVDFEQVRGLEGIKEADI
QVGDLTLKVAVANGLGNARVLVEQIKAGTSPYHFIEIMTCPGGCIGGGGQPISLEKNTKS
LRMAGIYQEDRSLPLRKSHENPSVRALYEKFLGKPLGHLSHELLHTHYLNRGTRTFAETP
LAASTANGNSRKHVSHT*
>Ga0073936_1000183926
MVFTIEINNQKVAARSGETILSILNRNGINIPTLCHLSGFSPTGSCRMCVVEVEGMDKLV
TACSHPVEEWMKIHSHSPRVLKARKTLVELLLAAHPDDCLYCSRMGSCELQQLADELNVT
ERKYRSRKPSIITDRSCSSIERDPAKCILCERCIRICNETIGVGAIEIIGRGNKSSIGTR
TNKGLNTETCVKCGQCIMVCPTGALKEKPGFNLVLEALNNPQLYPVIQVSPAVQASISED
FGLKPGKDILNLLWTALYKIGFRQVFDTSLGADLTTMELSGELAERIKNKEKFPLFTSCC
PSWVTYIEKTRPDLKKHLATSKTPQQMMGLLIKRFYTDPAVVQDRKVFSVSVMPCTAKKH
EAEKGHESDAEGRTVDAVLTTRELVKLIRHYGVDFSTLEPDASMQSYGMRGSAGKLFGVS
GGETESVIRTLQFQLTGQDLGSPKISDTRGLKSIKETRIKYGKSTIGFVSVNGLANAIQL
LKEIDAGRNNIQLVEVMACPFGCINGGGQRIGTDEKSLKNRMKALYDADEEELIKVAHKN
PAVIDLYEKILDKKTNSLGTQILHNIAD*
>Ga0073936_100022127
MQFNIEINDQEVSAKRGETIKNVLDRIGIQVPTLCYMNGFSPSGGCRMCVVEVDGISELV
PSCSHFVTEWMKIKTHSPRVLKARKILVELLLAGHPDDCHYCERNGSCELQELAAGMNIR
ERKYHGKRRQVQIDKACSSIVRDPAKCVLCGRCIRVCDEVIGAFAIDVVGRGSESRIGTS
YNKGLNMQGCIKCGQCIMVCPTAALTEKSNFQVVLDALSNPELFPVIQFSPTIPGSVAEA
FNIKASKDILNLLRSALKKLGFKQVFDVSMAADLAIMEEASEFVSRLNKHENLPMLTSCC
PGWVRYVEESRPHWLPNLSTANSPQQIMGRLIKNYISTSAGQKPENVFVVSVMPCTAKKH
EAASDRMKDGITCNVDAVLTTRELVKMIRLLGIEMNSLEPEPSDTAFSMRSSAGNLFGIS
GGHLEALMRTVHFMITGQELNPIKINELRGLKNKKEARVKAGKTFFSVAAVNGLASAKTL
LDEVEAGRADYQIIEVMACPYGCINGGGQMRGGDEKNLKARMKALYDVDDEEIIKVSHKN
PVILDLYEKFLAKPGSGQNMELLHVIRTSTENR*
>Ga0073936_100023704
MVFTIEINGRKVTAKSGETILTVLNRNGIKVPTICHLSGFTPTGACRMCVVEVEGLPELT
TSCSHPVEEWMRIHTHSPRVLKARKTLVELLLANHPDDCLYCDRSGSCELQKLAEDLNIR
ERKFRGRKPSIQIDRNCASIERDPAKCILCGRCIRVCDEVIGVSAIEIIGRGSKNAIGTS
LNKGLNIKACVKCGQCIMVCPTGALKERNSYPAVIEALQNKDIYPVIQLSPAVLVSVAED
IGVKTGKDPLSLLKTALLRMGFKEVYDTSVGADILVMETAAALVNRVKNKEKIPLFTSCC
PSWVSVVREFRPAFTGHLAAAESPMMITGTLIKKYFAEKNKTNPDKIFSVAVMPCTSKKA
EIITESPSDYKNVDAVITTRELIRLFRLFGIDFTNLDNESPEPSYGLRGSSGKLFGTAGG
AMESIIRTFYFQMTGQELPGTRVMEMRGQKNRKEFKLKIGKQTYGFAAVNGLLNAKILLD
EIESGRNDLHMVEVMACLSGCINGGGQRFGSDEKTLKARAKALYDSDEEEMIRVAHKNPA
VSTIYEEFLEAPLSEKSRTMIYRHSPTEQSI*
>Ga0073936_100025907
MLLTIEINGQQVSAKRGETILTVLNRIGVKVPTLCFFGSLSPTGSCRMCVVEVEGLTHLV
PACSHQVEEWMQIHTHSPRVLKARKALVELLLANHPDDCLYCDRNGSCELQDLSEELQVR
ERRYPSSHKPVQIDKTCASIQRDPGKCVLCGRCSRVCTEIIGISAIDSVGRGSSTRIGTS
YNKGLNYHACVKCGQCIMSCPTAALTERKSLPQVIEALGNPDLYPVVQFSPTVPGAIAEE
FGLKSNKDIMNILRSALKKIGFRQSFDVSLASDITIMEEAALFLERWPRKTTLFTSCCPS
WVRYIEVFRPEFVEYLSPVKSPQQIMGALIKQYITSSAGIKSEKVFVVSVMPCTSKKTEA
DVEGNGTRSVDAVITIRELVKLIRLLGIDLNNLEPEPAENAFSISSSSGRLFGVSGGHLE
GLMRSIHFLNTGQELNPIKINDLRGLKPKKESRMRINKLPVNVVAVNGLANAIALMDEIA
AGRDDIHIVEVMACPGGCINGGGQKIGTDEKMLKSRMKALYDIDEEEIVKVAHKNPTLNE
LFDKFLSKPNSERNREVLHKDRSKIISE*
>Ga0073936_100025938
MQFNIEINDQEVSAKRGETIKNVLDRIGVHVPTLCYMEGFSPTGGCRMCVVEVDGVAELV
PSCSHQVTEWMKIKTHSPRVLKARKILVELLLASHPDDCLFCVRNGSCELQDLASKMNIR
ERKYHGKRQQVQIDKACSSIERDPAKCLLCGRCIRICDEVIGAFAIDVVGRGSDSRIGTS
YNKGLNMQTCVKCGQCIMVCPTAALTEKSNFQKVLDALNNHDLFPVIQFSPTVPATVAEA
LNIKASKDVLNLLRAVLKKMGFNQVFDTSMAGDLTIMEEAAAFIDRMNNNGKLPMLTSCC
PSWVQFVEESKPKLLPNLSTAASPQQSMGRLIKNYITSSASQKPENVFVVSVMPCTSKKH
EASTDRMKDGIALNVDAVITTRELVKLIRLLGIDMNSLDPEPSDTAFSMRSSAGNLFGVA
GGHLEGLVRTISFMMTGQEMNSLKISELRGLKHKKEARVKIGKTIINVAAVSGLANAKLL
LDDIEAGRADYQIIEVMTCPFGCINGGGQPLGTEEKNLKTRMKSLYDVDDEEIIKVAHRN
PIILDLYDKFLAKPGSGHNQELLHVSRNPRKTV*
>Ga0073936_100030974
MINLTINNRAIQVEEGTTIFEAAKNHNILIPHFCYMENVHQIGSCRVCVVEVEGAKTLMA
SCVTAATEGMIVNTNTERVRNVRKVIFELMLSDHPKECLSCWRNQNCELQELGNLIQLHE
FRYEGAKSKDIIDSSSPSIVRDSSKCILCRRCVTVCNEIQGVGLMNPHHRGFSTFIGPSE
DELLGESICTNCGQCVLVCPVGALKEKDSTSVVWEALYDKTKTVVVQTAPAVRAALGEIF
LYEPGTLVTGKMAAALHNLGFDYVFDTNFAADLTIMEEGSEFLERVKNAFTSPEKNAVLP
MITSCSPGWIKFVEHRFPEQLANLSSCKSPHMMLGALTKSYFAEKMNIDPASLFVVSVMP
CTAKKFEITRPEMFSGGLADVDAVITTRELGRMIKDAGIDFRNLTDGTFDSPLGLSTGAA
DIFGTTGGVMEAALRTVHELVTGRELPGLNLHIQPLSGLSRIKTAELKIENPLPDFSFLD
GITVKVAVTSGLKGAAELLEEIKNGTSPYHFIEIMGCPGGCISGGGQPRPVNDAIRTLRL
EAIYREDEGKLLRKSHENEDIMLLYRDFLGAPLGHKSHELLHTVYTPRSKN*
>Ga0073936_100032755
MTSEKKVTLWIDGVKVTVPEKSTILQAAASINIDVPSLCYHPDLSVIGACRVCVVEVEGQ
RNPVASCSFPVAEGMKVKTSSSLLRRLRRDVVELILDNHPMDCQTCVRNGTCELQKLAHD
LGVRERLFEGERKHYTIDTTSPVHRNPEKCILCGRCVRVCDEVQGVHNLSVQKRGFHNVV
SPAHEGSMIDSVCIHCGQCVNVCPTAAFTEQDATESVFEALANPDLHVVVHTAPAIRATV
GEGFGFRPGTPVTGKLVTALRRVGFHKVFDTNFGADLTIVEESMEFVNRIQKKERLPLIT
SCSPGWVNFMERFYPELIPLTSTCKSPMSMLSTLLKTYYAQQAGIDPKNIFVVAVMPCTA
KKFEAKRAEHQAPWGKPYTDAVLTTRELIWMLKCLGVDFHSLEDGLFDSPLGVSSGAADI
FGATGGVMEAALRTAYEKITGKELEALDFEDVRGVEGVKETSIAINGMTINIGVANGLQN
AKNLLDRVVSGEKEYHIIEIMACPGGCVAGGGQPYPPRGMYVLDPELAHLRAKALYSIDG
SKSLRKSHENPAIELLYENFLGAPNSHLCHELLHTHYQPKYPRGVK*
>Ga0073936_1000376311
MQFDVEINNQPVSAKRGETIKNVLDRIGIRVPTLCYLNGFSPTGGCRMCVVEVDGISELV
PSCSHPVTEWMKIKTHSPRVLKARKVLVELLLAGHPDDCLYCERNRNCGLQDLAIEMNVR
ERKYHGKRQNIQIDRACQSIERDPAKCVLCGRCIRVCDEVIGVAAIDVVGRGSESRIGTS
YNKGLNTQTCIKCGQCIMVCPTGALAEKSAMQAVLDALSNPLLFPVIQFSPTVPASIGED
FNIKASKDILNLLRAALKKMGFRQVFDTSMAADLAIMEEAAEFVERFGKHDRIPLLTSCC
PSWVRYVEAVKPQLLPNLSTTASPQQMMGRLIKNYIASSAGQRVEKVFVVSVMPCTAKKY
EADTDRMKDGISRNVDAVITTRELVRIIRLLGIDFGNLEPEPGDTHYGIRSTAGNLFGIS
GGHLEGLVRTIHHMMTGQELSTLKISELRGLKGKKEAKIRIGKVTINVAAVSGLANVKAL
IDDVEAGREDFNIIEVMACPNGCINGGGQKLNADEKSLKSRMKSIYDIDDEEMIRVAHKN
PVIIDLYERFLAKPGSEGNRELLHVSRTKEES*
>Ga0073936_1000384415
MIEIFINGRPIDVPEGITILEAAKKVQVKIPTLCHHPDLPPTAACGLCIVRIEGTAKLLR
ACCTPVEPGMRIVTHDPEIVEVRRTVLELILSNHPNDCLKCGRNQSCELQKLAADFGITE
DIFQKFVGNIPKDDSTGAFVIEPDKCIHCGRCIEICQQVQGVWALSFLGRGFNSRFAPAA
GMKLVESPCVVCGQCSSHCPTGAIFEKDDTLKVWQELQDPENHCVVQMAPVVRVALGEAF
GMEPGTNVTGKLYTVLRRLGFKAVFDTTFGADVTIMEEASEFVERFIHGKGPLPLITTCC
PSWVIYLEKQAPDMIEYFSSCKSPQQITGLLAKTYYAKKMGIDPSKIIVVSIMPCTSKKT
EITRTEEMYASGYQDVDYSLTTRELARMIKQTGKDFANLPDSEPDHILGDYTGAGVIFGT
TGGVMEAALRSAYYFITKEKLGAIEFEEIRGLKGVKELTIEVAGKKVRVAVAHGLGHVMS
VLNRVRDAKAKGEPSPYDFIEVMACPGGCAGGGGQPYGVTDEIRTKRAQGLYQDDRDKKL
RLSHENPYVQKLYDEYLQEPLSPIAHELLHTHYVKRGEE*
>Ga0073936_100039634
MTDLEKNMDTLIKLEINNIPVEVPAGTTILDAARAVQVKIPTLCYHPDLKAWAACGICVV
REAKSPKLLRACCTEAAPGMKITTHDAEIVKVRQTVLELILSTHPNDCLQCPRSGNCELQ
KIAADFGIRDVPFESRVAQIPRDESTKSVVLNPEKCIKCGRCALVCQQMQGVWALEFLGR
GERTRIAPAADVTLNESPCIKCGQCSAHCPVGAIYEYDEVPKVWAALKDPQKYCVAQIAP
AVRVAIGEAFGKAPGTLLTGQTYAALRRLGFKAVFDTNFTADVTIMEEGSEFVERFVHKK
GALPLITSCCPAWTDYMEKRAPDFIPNFSSAKSPHEMLGVLAKTYYAEKMGIDPKNIVMV
SVMPCTAKKYEISRSNEMFASGHQDIDVVLTTRELARMIKMAGIDFLNLPVGEADSILGT
YSGAGTIFGATGGVMEAALRTAYNLVTGEDLKDVNFRQVRGMNGVREAEIDVKGTKIRIA
VAHQMGNVEQVLAAIREDRKAGREPRYHFIEVMACRGGCIGGGGQPQGATDEVRKARTAG
IYTDDERCKVRCSHQNPDVIKLYADFLGKPLGEKAHKLLHNHYHAKKVYAR*
>Ga0073936_100043481
MDNLIQLTINDIPVAVPPGTTILEAARAVQVRIPTLCYHPDLLAWAACGICVVREARSPK
LLRACCTEAAPGMQITTHDPEIVKIRQTVLELILSTHPNDCLQCPRNGNCELQKIAADFG
IRDVPFESRVMPLPRDESTKSVVLNPEKCIKCGRCALVCQQMQGVWALEFLGRGERTRIA
PAADVTLEESPCIKCGQCSAHCPVGAIYEYDEVPKVWDALKDPKKYCVAQIAPAVRVAIG
EAFGKAPGTLLTGQTYAALRRLGFRAVFDTNFAADVTIIEEASEFVERFARHTGPLPLIT
SCCPAWTDYMEKRAPDFIDNFSSAKSPHEMLGVLAKTYYAEKLGIDPRDIVMVSVMPCTA
KKYEITRSEEMSASGHQDIDVVLTTRELARMIKVAGIDFLNLPPGEADSILGTYSGAGTI
FGATGGVMEAALRTAYNFVTGEDLRDVNLRQVRGMEGVREAEIDIRGTKVRIAVAHQMGN
VEQVLEAIRADRKAGREPRYHFIEVMACRGGCIGGGGQPQGATDEVRKARTAGIYTDDER
CAVRCSHRNPDLIKLYADFLGQPLGEKAHRLLHNHYHKKKAYAR*
>Ga0073936_100066726
VITDRNNTKQKKMTKVYINKQEVEIGEGSSIFEAAAKAGIKIPTLCHVENQLPKGACRVC
MVDVEGARNMVASCTTPVAEGMKITTNSKNVREARKFVVELLISEHCGECKTCVRNEDCE
LQQLATEMGIMDIAFPGETLKTFIDDSTPALVRDSGKCIKCRRCMTVCNEIQGVGSLFAQ
GRGFESKIGPAFDQHLDGVVCVQCGQCAAICPVGAITEKEHIDFVWEAIEDPTKFVVVQT
APAIRAALGECFGYEPGTLVTGKMASALRLLGFDRVFDTNFTADLTIMEEGTELLTRLKL
ALVDKKQVALPQFTSCSPGWIKYAEYFYPEILDNISSCKSPQQMFGAVAKTYYAKKAGVD
PKDIIVVSVMPCTAKKFECQRPEMNDSGFQDVDFVLTTRELARMIKQSGIDFRSLEDGTT
DSPMGNGSGAADIFANTGGVMEAALRTAYQIVTGRELPVKNLHLLPVEGLEGVKKASLKI
EGCLPDWSFLEGVELKVGVAHGLGNAKKIIEAMRAGEEFHFIEVMTCPGGCIGGGGQPRF
TTNEIRKKRIQAIYSEDEGKQVRKSHENPEVLQIYEEFLKQPLSHLSHELLHTKYFDRN*

>Ga0073936_100077576
MDMINLTIDNRPVSVERGTSVLHAAAQVGVKIPSLCYMKLEDLNIENRPGGCRVCVVEVE
GRRNLAPACCTDVAEGMVVKTHSMRAIHARRTVVELILSDHPTDCLKCAKAGNCDLQSLA
QHLGIREIHFEGEKSTFREDTSPAIIRELDKCIRCRRCEMMCNEIQSVGALSAINRGFNA
VVSPAFEMNLDHSVCTYCGQCVAVCPTGALTEKDNTGAVIRALSNPAKTVVVQTAPAVRA
ALGEEFGEEPGTLVTGKLAAALRRLGFNYVFDTDFAADLTIMEEGTELLNRLTAFLGGDK
DVKLPMLTSCCPAWVKFFEHQFPDLKDIPSSARSPQQMFGSIAKTYFADKIGVDRKDLVV
VSIMPCVAKKYECSREEFSTNGNPDVDFALTTRELAQLINLANIDFKSLPDEDFDNPLGE
STGASVIFGTTGGVIEAAVRTAYEVFTGKKLQRLDFTELRGMEGLRHATIDFDGLPIHIG
IAHGLGNARKLLEDIQQGKSQFHAIEIMSCPGGCIGGGGQPYHHGNAEILKKRQMALYRE
DVGKNIRKSHENPYIKKLYEEFLGAPMSEKAHHLLHTEYFDRSKS*
>Ga0073936_100083193
MSLVTLSINDKTIQAEEGTTIFEAAKQNNILIPHFCYLENVHQMGSCRICVVEVDGARNL
MASCVTEVREGMVVHTNTSKVRKVRKVLYELILSDHPKNCLGCHRNQNCELQDLGEQIQI
DGFRFEGVKSKDIVDSTSASIVRDSSKCILCRRCVTVCNEIQGVGVMNAHHRGFATFIGP
SEDESLGHSICTNCGQCIVVCPVGALKEKDSTQLVWDALLDKSKTVIVQTAPAVRVALGE
KFGFEPGTLVTGKMATSLRELGFNYVFDTNFAADLTILEEGSEFLKRVTETFTTAEPAVL
PMITSCSPGWIKYVEHQYPDHLGHLSSCKSPHMMLGALIKTYFAEKINIDPKDIFVVSVM
PCTAKKFEITRPEMESNGVRDVDAVLTTRELARMIKDAGIDFAQLPDSEFDSPLGLSSGA
ADIFGTTGGVMEAAIRTVYELVTGRELPMEALHVQPLVGLKQVKTADLKIENPVEAYSFL
DGVTVKVAVTSGLKGASKLMEEIRLGTSPYHFIEVMGCPGGCISGGGQPRPVDDSVRMKR
MQAIYREDEGKQLRKSHQNKDVMALYKDFLGHPLGHLSHELLHTTYVKRDKN*
>Ga0073936_100085769
MATVNLTINGKKLTVEDGMSVLEAAKHNNILIPHFCYLEGVHQIGACRICVVEIEGARTL
QASCLVPVREGMVVRTNTAKVRKARKVLYEMMLSDHPRNCLSCTRNQNCEFQKLGELIQI
SDFRFEGEKSRTLVDTSSPSIVRDTSKCILCRRCITICNQVQGVGVLNVQRRGFKTLVGP
ADELPLNTVNCAMCGQCTTVCPVGALMEKDAIEDVWKALLDPTKRVIVQTAPAIRAALGE
EFGYEPGTLVTGKMASALREMGFDDVFDTNFTADLTIIEEGYEFLQRATAALTGGSAVLP
MITSCSPGWIKYIEHEFPQLLGHLSSCKSPHMMLGALSKTYYAEKIGVRPEDIYVVSVMP
CTAKKFEVTREEMFDNGLPNVDAVLTTRELGRMIKDAGIQFTELEDSHFDNPLGYSTGAA
DIFAASGGVMEAALRTVYEVVTGREVPFKDLDITPVRGLAQVKEAGITIEDAKPEFAFLN
GVTVRVAITSGLLGAKKLMRQIADGTSPYHFIEVMGCPGGCISGGGQPRPTNKAIREARM
RAIYAEDTGKERRKSHENPYILQLYAEFLGEPLGHKSHELLHTHYIKRGRFNQFLVQHED
GDPEKETIKA*
>Ga0073936_100103833
MINLTINNKKLQVEEGTTIFEAAKLNNILIPHFCYMENVHQIGSCRICVVEVEGGKTLMA
SCVTPATEGMIVHTNSERVRDVRKVIFELMLSDHPKECLSCWRNQNCELQDLGNLIQLHE
FRYEGAKSKDVIDSSSPSIVRDSSKCILCRRCVTVCNEIQGVGLMNPHHRGFSTFIGPSE
DELLGESVCTNCGQCVLVCPVGALKEKDSTAAVWEALYDKSRTVVVQTAPAVRAALGEVF
AYEPGTLVTGKMAAALHQLGFDYVFDTNFAADLTIMEEGSEFLERVTNAFNTKEKNHVLP
MITSCSPGWIKFMEHRYPDQLAHLSSCKSPHMMLGALTKTYFAEKMNIDPAKLFVVSVMP
CTAKKFEITRPEMFSNGLADVDAVITTRELGRMIKDAGIDFRSLEDGEFDSPLGLSSGAA
DIFGTTGGVMEAALRTVYELVTGRELPGIKLHIKPLSGLNRIKTAELKIENPLPAYSFLN
GVTVKVAVTSGLKGAAELLEQIKNGTSPYHFIEIMGCPGGCISGGGQPRPVNDAIRTLRL
EAIYREDEGKLLRKSHENEDIQMLYRDFLGAPLGHKSHELLHTVYAQRSKN*
>Ga0073936_100105614
MPRMIIDGRNVEYNGEENILQVVRKAGIELPTLCYVAHLSPFGACRLCVVDAGSRGVVTS
CSTPPEDGMEIRTHSERVRRVRKMALELLLANHDRNCLTCGKSGTCKLQDYAERYDVETI
RFFNPTDDAKQPVDDSNPCVIRDPNKCVRCGNCIRVCYEHQGMHVLDFAGRGAQVTVGPA
FGKTLAEVDCVYCGQCATVCPTGAIQVRSETEAVMRALNDPEKTVIVQVAPAVRVGLGEL
FGLSAGTNVEGKIVAALRRMGANRVCDTNFAADLTVMEEATEFLRRVTTGELLPLFTSCC
PAWVKTAEQSYPELLPHLSSCRSPQQMFGAVVKNYFARETAADVADIVCVSVMPCSAKKF
EARRPEFHTDGHPDVDAVITTQELARMIRAYGLDFNNLPDESWDQPYGESTGAAVIFGAA
GGVAEAALRTAYRQCTGDELARDLWQTAAPGETLREAVVEIAGQPIRLAVVNSLAAAAAL
IEKIRCGEEQYHLVEVMACPGGCVGGAGQPAHDTLERRACRARGLAAIDQGSAQRQSHRN
TAVQALYAQYLHAPNSHAAHETLHTDYASRRRIEECITLDGGGQVKVEVCVGTCCYQQGS
YATLRKLGKLFRQYAVDDAVELTATFCFERCGQGPNIAVNGQIIDNAMPERVEEIVRTMV
LPALAVTPE*
>Ga0073936_100108766
MPDTITLTINDKQVTAKPGQTILQVCREQGIDIPTLCYLEDLFPSGACRMCVVEVEGARG
LVPSCAFPVAEGQVVTTHSPRARRARKTIVELLLANHPQECLTCVKSGKCELQSLSQDLG
VREQRYEGARREEPIDASSVSLIRDPEKCILCGRCVRTCEEVQGVAAIDFTGRGFQTVIT
PAFGTSLSNTACVNCGQCILVCPTGALREQSNLKEVWDDINDPEKIVIAQVAPAIRATIG
EEFGMPPGTRVTGQLTAALRRAGFDLVFDTNVAADLTIMEEGSELVHRLTHGDEPIPMIT
SCSPGWVKYIEHFYPDLLDHLSTAKSPHMMLGTLLKTYYAEKHGLDPSKIVVVSIMPCTA
KKFEAQRPEMNDSGYADVDYVLTTREAARLIKLAGLKFEQLAEEAFDPAFGIASGAAVIF
GATGGVMEAALRTAYFLLTMPEGERQDEPVSGKMLGRVDFTPVRGLKGVKEAEIDMHGLK
LRVAVAHGLANARLLLEQIKNGTCPYHFIEVMGCPGGCIGGGGSPMPTTTEIRRQRIKAI
YAEDEVKAIRASHDNPIIKQLYQEFLGAPLGEKSHALLHTRYTKRGI*
>Ga0073936_100117125
METMIKLEINGMPVEVPAGTTILEAARKVNVNIPTLCHHPDLKPWAACGICVVKVAGSPK
LMRACAAEAAPGMKVTTHDPEIVKVRRTVLELILSTHPNDCLQCLRSGNCELQKMASDFG
IRDVPFENRVEKIARDESSCSIVLNPEKCIKCGRCVQVCQQMQNVWALEFINRGERTRIA
PAADVTLNESPCIKCGQCTAHCPVGAIYEKDETGKVWEALQDPDKYCVVQIAPAVRVAIG
EAFGKASGTLMTGETYSALRRLGFKAVFDTNFAADLTILEEGSEFVERFAHKKGPLPLIT
SCCPAWTDFMEKYAPDFIDNFSSAKSPQQMLGVLSKTYYAEKMGIDPAKIFMVSIMPCTA
KKYEISRSENMSASGHQDIDISLTTRELARMIKSAGLDFVNLPKEEVDNILGAYTGAGTI
FGVTGGVMEAALRSAYYLITKEDLMDVNFLAVRGMTGVKEAVIDIKGTKVRIAVAHQMGN
VEQVLNAIREDRAAGKPPRYDFIEVMACRSGCVGGGGQPLGATDVVRKARTAGIYTDDEK
SKIRCSHHNEWVMKLYSDYLGKPLSGKAHKLLHNHYHAKKVYAR*
>Ga0073936_100143003
MNTVIQPTLTIDGRTVAIEGERNLLELVRKANIDLPTFCYHSELSVYGACRLCLVQIEGR
GIQGACSTPPEPGLKILTTTPEIREIRRISVELLLANHDQSCPTCSRSTNCQLQSLAQRL
GVKQVRFKPVHKPVPLDESSPSLVRDPNKCVLCGDCVRMCSEIQGIGAIDFAYRGHEVSV
QPAFGKDLGDVECVNCGQCASVCPTGALTPKSEIDQVWNLLADPTKTVIVQIAPAVRVGL
GESFGLPPGEITTGRIVAALKFLGFDQIYDTSFAADLTVIEESTEFLERKTKGGTLPMFT
SCCPGWVKYAEQYFPELLPNLSTCRSPQAMFGSLVKGMLPDQLKVERKDLKVVAIMPCTA
KKFEAQRPEMGVDGDPDVDNVLTTQELAQMIKSAGLIFETLQPESFDMPFGFYTGAGVIF
GNSGGVMEAVLRYAAEKVTGKKLEDVEFQQVRGDSGLREASINVNGTELKLAVVHGLRNA
RVVAEQVRAGTSHYDLIEVMACPGGCIGGAGQPISTSRDSRALRTKGLYNADKMLQLHKS
QDNVFITECYTKFLGEIGGEKAHHLLHTSYQSRHRISDESLPLMQSKSDDKVKVSVCLGT
NCFLKGSQDVLNGVLRHAEQTGLEGRLDVRAGFCFEKCETGPTVMIDGQHVCGCTAEKAI
EVINSRIENDSPAHTNGAESTNPEAE*
>Ga0073936_100155062
MSLVTLTINNKIIQAEEGTTIFEAAKHNNILIPHFCYLENVHQIGSCRICVVEVEGARNL
MASCVTEVREGMVVQTNTAKVRKVRKVLYELILSDHPKNCLGCHRNQNCELQDLGEQIQI
DGFRFEGVKSKDVIDSTSPSIVRDSSKCILCRRCVTVCNEIQGIGVMNAHHRGFATFIGP
SEDENLGQSICTNCGQCIVVCPVGALKEKDSTQLVWEALQDPTKTVVVQTAPAVRAALGE
KFGYEPGTLVTGKMAASLHELGFDYVFDTNFAADLTIMEEGSEFLQRVTNLLTTKEGAVL
PMITSCSPGWIKYVEHQYPEKLAHLSSCKSPHMMLGALVKTYFAEKIKVDPKDLFVVSIM
PCTAKKFEITRPEMESNGIRDVDAVLTTRELARMIKDAGIDFAQLADAEFDSPLGLSSGA
ADIFGATGGVMEAAIRTVYELVTGRELPMKELHVQPLVGLQQVKTADLKIENPLPSFAFL
DGVTVKVAVTSGLKGASKLMEEIRQGKSPYHFIEVMGCPGGCISGGGQPRPVNNVVRTKR
LEAIYREDEGKSLRKSHLNEDIATLYKEFLGHPLGHLSHELLHTTYVKRAKN*
>Ga0073936_100162161
MINLTIDGRQVTVPEGMTILEAAQTLSVDIPTLCYLNLEKIQYLNQVASCRICVVEVEGR
RNLAPACATPVAEGMNISTNSRRVLSSRRKNLELIISNHPFDCLVCAKSTDCELQKLVWE
FGINTQRYEGERAKHEVDRSSVALKRDPNKCIMCRRCETMCNDVQTVGALTAFGRGFNTV
VAPAEKNPIANSNCVFCGQCVTVCPTAALTGVGYIQQTWDALFDSRKKVIAQIAPAVRVA
IGEEFGLPAGQPITGKLVAGLRHIGFDAVFDTCFGADLTVIEEAKEILDRVEKNENLPIL
TSCCPGWVNFLKYHFPDLNYMPSTCKSPQQMTGAIIKTYYAEKMGIAPEDIVVVSIMPCI
AKKYEAARPDEETYGIRDVDLVLTTREIAKMLKEGAADLRHIHEEEFDNPLGKASGAGII
FGATGGVLEAALRTVYEMKMGHELQDVNFIAVRGLNGIREASIDLGGRVVRVVAASGLGN
ARKVLEKIQSGEEKYDIIEIMACPGGCVNGGGQPYVEDREYAIEQRIRGLYSLDRSQTMR
KSHENPAIQELYQTFLGEAGSHKAHEILHLKEPLSEKNECCQ*
>Ga0073936_100177118
MEMINVKIDNKNIQVAPGTTILEAAKSVGINIPTLCYLHLHDFNITNKPAGCRVCVVEVK
GRRNLAPACATDCFDGMEVNTHNIRVLNSRKTVLELILSDHPTDCLVCSKSGNCELQTLA
QDLGIRQIQYQGEQSKYREDTSPAIIRDVDKCIMCRRCEVMCNEVQTVGVLSAVNRGFMS
VVAPAFEMNLDHSVCTYCGQCVAVCPTGALTEVDHTNQVIRALADPSKTVIVQTAPAVRV
ALGEEFGIEAGTSVTGKMVSALRNLGFDYVFDTDFAADLTIMEEGTELLDRITRHLQGDK
SVKLPLLTSCCPGWVNFFEHQFPEMNDIPSTARSPQQMFGAIAKTYFAEKLGINRENLVV
VSIMPCLAKKYECQRDEFSTNGNPDVDFAVSTRELAHLIKQANIDFTTLPEEDFDRPMGE
STGASVIFGTTGGVIEAAVRTAYEVFTGKTLTKVDFEQLRGMEWIRHATVDFDGTPIHIG
IAHGLGNARKLLQDIKDGNSMFHAIEIMACPGGCIGGGGQPLHHGDTSILLARQKALYTE
DLGKDLRKSHENPYIQQLYADFLGKPMSEKAHHLLHTHYFDKSKPAEIAE*
>Ga0073936_100187082
MQFNIEINDQQVSAKRGETIKNVLDRIGIHVPTLCYMQGFSPTGGCRMCVVEVEGISELV
PSCAHLVTEWMKIKTHSPRVIKARKVLVELLLASHPDDCLYCERTGTCGLQDLAFEMNIT
ERKHHIKRQQIQVDKSCSSIIRDPAKCVLCGRCIRVCDEVIGVSAIDVVGRGSDSRIGTS
YNRGLNVQTCVKCGQCIMVCPTAALSEKPGFQHVLDALNNPDLYPVVLFSPTIPASIAEA
FNIKASRDILNLLRAALKKMGFNQVFDASMAGDLAIMEEAAEFIDRFNKRENLPMFTSCC
PSWVRYVEECRPRLLPNLSTTGSPQQLMGRLTKNYITSSASQKPENVFVVSVMPCTAKKH
EAAGDRMKDGKSFNVDAVITTRELVKMIKFLGIDISSLEPEPSDSAFSMRSSSGNLFGIS
GGHLEGLMRTIHFMMTGVEMSSIKISELRGLKNKKEARVKAGKNLFNIAAVSGLANAKIL
LDEIEAGRADFQIVEVMACPNGCINGGGQTLGADEKELKIRMKALYDVDDEEIIKVAHKN
PIIVDLYDKFLAKPGSGHNMELLHVSRTSTDGK*
>Ga0073936_100203432
MLFDIEVNGKTIKAKRGDTLLMTLEKNGVKVPTLCHIKDLLPSGACRMCVVEVEGRQGLI
PACSYPVEEWMKVRTHSPRVIKARKTNTELLLSNHPDDCLYCERNGNCELQKFAEDLNVR
ERRFYGKKNKYKTDPSSASLLRDPAKCILCGRCIRVCEETQKISALDFIGRGNKTQVGPA
FNKGMNLSSCINCGQCVMVCPTGALAEKQYPTKLQDALHNPSVKTIIQCSPTLSVTLAEE
FGLRAGKDIEGIMYAALRKLGFDYIFDTSFAADILIMEQTAEFVERLKNGSQLLMFSSCC
PAWIKHIEQTHPELLQNISRCKSPQQMLGSLIKNHFATLKGIPIESIYSVSAMPCIAKKF
ESQREQMTQKGITDVDLVLTTRELARLIRLNGIDIEQVEPEFSDQPYQSRSSAGKLVAVS
GGHTESFIRTLHFLLTGNDTDKLKIQDLRASKGRKEYFVKIGDYNLGFAVINGIGNIEPL
ITEIQKGRSDIHFIEVMACEGGCVGGGGQPIHSGNDNVKARVKSIYELDDKDANRLSYNN
ASLQSVYSSFLEKPGSEISKSLLHTSYEEREVMK*
>Ga0073936_100210395
MENVNIKINGTPISVEPGISILEAARVAGIEIPTLCFLKKINEIGAGRLCMVEVKGARSL
VTACVFPVSEGMEVFTNTAKVRRSRKMTLELILSTHDKRCLSCVRSGNCELQQLCKEFGV
DDEDYFKGENKKYEFDDSVAHLIRNNNKCILCRRCVAACEAQKVAVIGANARGFDTHISS
AFDKDLADVSCISCGQCIVNCPTAALVEKDDSGAALAAINDPDKFVIVNTAPSIRVTLGE
CFGMHLGTNVQGKMVAALRRLGFDKVFDTNIGADLTIVEEANEFVERVKEGGVLPMITSC
SPGWVKYCEHYYPDQIPHLSTCKSPQQMFGAISKTWYAKKMGLDPENIVVVGIMPCTAKK
FESKRDHENASGYPDVDIALTTRELARMIDTAGIFFPKLPDEEFDNPLGEGTGAAVIFGA
TGGVMEAALRTAADILSGEDLPTVDFNEVRGTQGIKEATYKIAGMDVKVCVASGLANANI
VMEKVKNGTADYHFIEIMGCPGGCVNGGGQPIQHAVVRNFLDLRSLRAGALYEADKDLPI
RKSHESEIIKRLYSEFLGSYGSHKAHEILHTSYVARPKYK*
>Ga0073936_100233677
MNPVKIKLTIDGIETEVADGVTIMQAADQLGIEIPRLCFHPQLSILGACRICIVEVDGQR
NPVASCAFPAANGMNVRTSTPLLRRLRRDIVELLLDNHPQDCQTCERDGHCELQNLAYSL
GVRERLFAGERKRFPRDESSAVIRDPEKCILCGRCVRVCQEVQGVTNLSQQTRGFKNIVA
PAHGQSMADSVCIQCGQCINVCPTAAFVEQSCTDEVLEALANPDLHVVVQTAPSIRAALG
EGFGFAPGTPVTGKMVTACRLMGFDKVFDTNVGADLTIVEEATEFLSRIAKNEKLPLITS
CSPGWINFMERFYPELIPNASTCKSPMGMLSTLLKTYYAEKAGIDPKKIYVVAVMPCTAK
KFEAARPEHLAPWGVPYTDAVLTTREFIWLAKCLGVNFPHLGDGQFDSPLGVSSGAADIF
GATGGVMEAALRTAYEKVTGETLTNLDFNQVRGVAGVKETSLTLKGITLNIAVSNGLNNA
KYLMNRILSGEKTYHIIEIMACPGGCVAGGGQPYPPQGMHVLDPELARLRARALYAIDGA
KTLRKSHENPEIKQLYAEFLGEPNGHKSHELLHTHYTAREPRGVR*
>Ga0073936_100246192
MINLTINNKVLQVEDGTTIFEAAKMNNILIPHFCYMENVHQIGSCRICVVEVEGGKTLMA
SCVTPATEGMVVHTNSERVRDVRKVIFELMLSDHPKECLSCWRNQNCELQELGNLIQLHE
FRYEGAKSKDVIDSSSPSIVRDSSKCILCRRCVTVCNEIQGVGLMNPHHRGFSTFIGPSE
DELLGESVCTNCGQCVLVCPVGALKEKDSTAQVWEALYDKSKTVIVQTALAVRAALGEIF
LYEPGTLVTGKMAAALHQLGFNYVFDTNFAADLTIMEEGSEFLERVKNAFTAPDKKPVLP
MITSCSPGWIKFMEHRYPEQLPHLSSCKSPHMMLGALTKSYFAEKMNIDPAKLFVVSVMP
CTAKKFEITRPEMFNNGLADVDAVITTRELGRMIKDAGIDFKNLEDGEFDSPLGLSTGAA
DIFGTTGGVMEAALRTVYELVTGRELPGVKLHVQPLSGLSRIKSAALKIEHPLPEYGFLE
GVTVKVAVTSGLKGAAELMEEIKNGTSPYHFIEIMGCPGGCISGGGQPRPVNDAIRMQRL
EAIYREDEGKLVRKSHENQDVMVLYRDFLGVPLGHKSHELLHTVYTQRSKN*
>Ga0073936_100248353
MRMDEMEMIKLTIDGKPVVAEKDSTILKAAKTVGIDIPTLCYFELKDLNIENKPGGCRIC
VVEVKGRRNLAPACTTKVENGMVVNTHNIRVLNARRTVLELILSDHPAECLTCAKNGNCE
LQSMAQQLGVRELPYTGEQSTYRKDTSPAIIRDVDKCIMCRRCEMMCNEVQTVGALSAVN
RGFMAVVAPAFEMNLEKSTCTYCGQCVSVCPTGALTEVDHSRNVINALADPTKTVVVQTA
PAVRAALGEEFGLVPGTLVTGKMAAALRRLGFDYVFDTDFAADLTIMEEGSELLDRLSRY
LKGDKTVKLPMLTSCCPGWVNFFEHYFPELRDIPSTAKSPQQMFGPIAKEYFAKKLGIDR
KNMIVVSIMPCLAKKYECQRDEFKVNGDPDVNYSLSTRELAHLIKSANIDFDALPDEDFD
NPLGESTGAGVIFGTTGGVIEAACRTAYELYTGKKLEKVEFNELRGFENIRHATIDFDGL
PINIGIAHGLGNARKLLEDIKEGRSHFHAIEIMACPGGCIGGGGQPYHHGDSEILKKRAA
ALYREDDGKAIRKSHENPFIIELYKEFLGKPLGEKSHHLLHTKYFDKSASVFVEE*
>Ga0073936_100249703
MYKMVEAKINGITVEVKEGTTVMEAAKKVQIKIPTLCKHPDLPPSAACGLCIVKVKGSNK
MLRACCTPLEDKMEITTNDPDIVEVRKTVLELILSNHPNDCLKCGRNGNCELQSMASDFG
IREDVFRKFLRDIPIDSTTGTIVLEPPKCILCGRCIEVCQNMQNVWALSFLERGLDTRIS
PAGDIKLSESPCVKCGQCSAHCPTGAIFEKDDTQLVWDALKNQDKYCVIQIAPAVRVAIG
EAFGVVGKNLTKKLYALFRRLGFKAVFDTNFGADVTIIEEASEFAERLIHKKGELPLITS
CCPSWVDFMEKFHSDMINHFSTCKSPHEIVGTLSKTYYAKKNGIDPAKIYMVSIMPCTSK
KYEITRSDEMFASGFQDIDVAITTRELARMIKQAGIDFMNLPDEEADSLLGDYTGAGVIF
GATGGVMEAALRTAYNFITGKELEDVNFVKTRGLEFIKEAEIDINGTKIKIAVAHGLSHV
EEVLDRVRQAKKEGREIPYHFIEVMACPGGCVGGGGQPYNVTDSLRLKRAAAIYQDDKDK
AIRCSHNNPYVQKLYKDFLGKPLGEQAHKLCHTEYKARPIYIR*
>Ga0073936_100264884
MQFSSNREEKNMEMIKLTIDDKPVEVEKNTTILKAAKTVGIDIPTLCYFQLEDMNIENRP
GGCRICLVEVKGRRNLAPACNTLVSPGMEISTHNIRVLNARRTVLELILSDHPAECLTCA
KNGNCELQSMAQQLGVREIPYSGEQSKYRKDTSPAIIRDVDKCIMCRRCEMMCNEVQTVG
ALSAVNRGFMAVVAPAFEMNLEKSPCTYCGQCVSVCPTGALTEVDHSRNVINALADPTKT
VVVQTAPAVRAALGEEFGLEPGTLVTGKMVAALRRLGFNYVFDTDFAADLTIMEEGTELL
DRLTRYLKGDKSVKLPILTSCCPGWVNFFEHNFPEMRDIPSTAKSPQQMFGPIAKEYFAK
KIGIDRKNMVVVSIMPCLAKKYECQREEFRKDGDPDVNFSLSTRELAHIIKQANIDFNSL
PDENFDNPMGESTGAAVIFGTTGGVIEAACRTAYELYTGNKLKKVEFNELRGLENIRHAT
IDFDGLPINIGIAHGLGNARKLLEDIRAGKSNFHAIEIMACPGGCIGGGGQPYNHGDSSI
IKKRAAALYREDVGKPIRKSHENPFIIELYKEFLGKPLSEKSHHLLHTHYFDKSAGDFIE
E*
>Ga0073936_100278353
MVNVTINGKKIAVPKESTIMEAAKACNIRIPNLCYLENVHKFGSCRICVVEVEGAKTLQA
SCITQVQEGMNINTNSKRVRSARKVLYELLLSDHVKSCLSCKRNQSCELQELGKTLGVEE
TRFKGEHSKSEIDSTVSITRDMSKCILCRRCVTACNQIQGVGVLNAQNRGFDTVIGTAMD
IPIGSVNCTFCGQCTIVCPVGALKETDAIEKVWEILNDNTKRRVVQVAPAIRVAIGEEFG
YKPGTQLTGKLVSALKALGFDDVFDTNFTADLTIMEEGTEFLVRVKSALTGGAASLPMIT
SCSPGWIKYVEHTFPEELDHISTCKSPHTMLGALAKTYYAEKIGVDPKEMRVVSIMPCTA
KKFEITRAEMKNNDLFNVDAVMTTRELAQIIHEAGIDFRGLPDGEFDSPLGMSTGAADIF
GVTGGVMEAALRTVYELVTGRELPFEKLHVTPIVGLEQVKAADVLIENTLPDYKFLEGVV
VKVAVTSGLRGANKLMQEVANGTSPYHFIEVMGCPGGCITGGGQPRSTDPDVRAKRMKGL
YSEDESKVMRKSHENPDIIALYEGFLEYPNSHKSHDLLHTHYVKRGQFNEFIKKENRKEE
VKAVPKPDHLDEDKPIAKAPAQKSARRVHEELESVRVFALEAENAKLKQELNDTIETVDI
LKQVVEDYSKKKN*
>Ga0073936_100313375
MDAIKTMLVDGMEFPINGERNLLEVVRKGGIEIPTFCYHSELSIYGACRLCIVEVEGRGI
MASCSTLPEAGLKIHTSTAEIRRMRKMAVELLLAGHEHNCTTCYKNTVCRLQTLSKNFGI
EKVRFRQVRKELPVDFSSPSITRNPNKCVLCGDCVRMCAEVQGIGAIDFAHRGHKTSVMP
AFGKDLAQVECVNCGQCARVCPTGALTPRSEVSNVWRDVHDPQKKVVVQIAPAVRVALGE
EFGLAPGSLSTGKMVSAIKMMGFDGVYDTCFAADLTVVEEAEEFLRKVGGGEVLPQFTSC
CPAWIKFAEQYYPELFKNLSTCRSPQQMFGSVAKEVLVKRDKLERKDLVVVSVMPCTAKK
FEAKRFEFAKASNPDVDHVLTTQELAQMIRERGICFDQLKSQEFDRPFGETTGAGVIFGN
SGGVTEAVLRYVSEKVTGQPLLNVEFREVRGEEGLREASIHLNGKTFHLAVVHGLANAKR
VCDQVKAGNSRYHLIEIMACPGGCVGGAGQPVSVSGETRRKRARGLYDADKMMQAHKSQE

>Ga0073936_100339292
MLIPSHPIHMIELEINGIPVTVEPGTSLINAARGVGVKIPTLCYHSDLEPWAACGICVVK
VEGSPKMLRACATLAESGMKVVTHDPEIVKVRRTVLELILSTHPNDCLQCSRNRTCELQT
LAEEFGIREVHYEKRLRNLPVDNTTTSIVLNPEKCIACGRCAKVCQDMQGVWALEFIGRG
ETIRIAPAADVTLDESPCIKCGQCAAHCPVGAIYEKDQTREVWNALEEHHKHCVVQIAPA
VRVAIGEAFGYEPGEVLTGQLYAALRRLGFDAVFDTNFTADLTIMEEGSEFVKRVTDGGV
LPQITSCCPAWTDYMEKFAPDFIPNFSSAKSPQQMLGALAKTYYAEKAGIEPKDMYVVSV
MPCTAKKFEVSRSDTMAASGFQDVDVSITTRELAHMIKQAGIDFTNLPQEEPDSLLADYT
GAGTIFGATGGVMEAALRSAYFLITQEDLKDVNFTQVRGLEGVKVAEVDIQGTKIRVAVA
HQMGNVEAVLNQVRSAKANGEDVPYHFIEVMACRGGCVGGGGQPHGATDVIRKQRMAGLY
TDDERSARRCSHHNPMVAKIYAEFLGNPLGPKAHKLLHTTYKARKVYKK*
>Ga0073936_100395772
MEMINLTIDNRPVSVEKGTTLLQAAAQIGIKIPSLCYMKLEDLNIENKPGGCRVCVVEVE
GRRNLAPACCTDVAEGMKVQTHSMRAIHARRTVVELILSDHPTDCLKCAKAGSCDLQSMA
QHLGIREIHYEGEKSTYREDTSPAIIRELDKCIRCRRCEMMCNEIQSVGALSAINRGFNT
VVSPAFEMNLDHSVCTYCGQCVAVCPTGALTEKDNTGAVIRALSNPAKTVIVQTAPAVRA
ALGEEFGEAPGTLVTGKMAAALRRLGFDYVFDTDFAADLTILEEGTELLNRLTAFLGGDK
DVKLPMLTSCCPAWVKFFEHQFPDLIDIPSTARSPQQMFGAIAKTYFADKIGVNRKDLVV
VSIMPCVAKKYECSREEFSHNGNPDVDFALTTRELAQLINLANIDFKSLPDEDFDKPLGE
STGAAVIFGTTGGVIEAAVRTAYEVFTGKQLERIDFMELRGMEGLRHATIDFDGLPIHIG
IAHGLGNARKLLEDIQHGISQFHAIEIMSCPGGCIGGGGQPYHHGDAEILKKRQMAIYRE
DADKPIRKSHENPYITKLYEEFLGAPMSEKSHHLLHTVYFDRSKN*
>Ga0073936_100426443
MAVKEGDTLLTAMRAQGVNVPALCHMEGFSPTGACRLCVVEVEGQRGLMPSCASVVAEGM
KVQTHSPRVLKARKTVVELLLAGHPDDCLYCSRNSRCELQDLSQQLGVRDRRFKGERNNF
PLDISSPSLVRDPEKCILCGRCVRVCEEVQEVGAIDFIGRGCTTQVGTAFRRGLNTSTCV
NCGQCIVVCPTGALREKSSLPMVEAALADKNKIVVVQHAPAVSVTIGEELGLPSGADYAG
LLTAALRRIGFARVFDTSFTADLTIMEEASELVKRVTEGGPLPLMTSCSPAWVKFVEHFY
PKLIPNLSTCKSPQQMLGALIKSFYAQKTGLDPKNIFSVSLMPCTAKKFEATRLEMGRSG
VADIDAVLTTRELIDLLKKHGIDPKKLEPEDADDPMARRSGAGKIFGASGGVTEAALRTA
HYMITGKELASLTVKDVRDSKGIKEINVEVGDLTVGVAVVSGLGNARLLLDQIVEGRTDI
HFIEVMSCPGGCVSGGGQPLSVDRGAVRDRTAALYKIDAGEKLRVSHANPAIQELYRDFL
GKPLGKLSHDLLHTHYIERESVN*
>Ga0074044_100012854
MSTVNLTIDNRKVTAEAGSTVLEAARSAGIVIPTLCAWTERNHTPGACRVCMTEVEGQRS
LIAACVFPVTDGMVVHTNTEKVRKARKMVVELLLANHPQECNYCVRNGSCELQKVAEFVG
IKEVRFDYTQFLKEDMIDHSSPSIVRDSRKCIECHRCVTVCDEVQTVSVLTPANRGSKVK
VVPAFDLPLIESNCIACGQCIMVCPVGALYEKDDVDLVWKALQDPTKHVIVQEAPAIRAA
LGEEFGMPPGSLVTGKMIAALRRLGFDKVFDTNFTADLTIIEEGNELLKRVKEGGTLPMI
TSCSPGWIKFCEHFYPDMLGHLSTCKSPQQMFGALAKTYYAETAGIDPKDIVSVSIMPCT
AKKFEAQRPEMNSSGYQDVDYVLTTRELGRMIHEGGIDFVNLQDEDYDAPMGEYTGAATI
FGATGGVMEAALRTVYAVVTGENLPSLDITPVRGLEGVKEATVKVGALGDVKIAVAHGLG
NARKLMDLIREGKGGYAFIEVMCCPGGCIAGGGEPIPTNNEIRVLRTSALYKDDGKVQKN
RQSHENESVKKLYANFLKEPLGHKSHKLLHTKYKKRGTELPHGKDE*
>Ga0074045_1000054524
MSTVNLTIDNRKVTAEAGSTVLEAARSAGIVIPTLCAWTERNHTPGACRVCMTEVEGQRS
LIAACVFPVTDGMVVHTNTEKVRKARKMVVELLLANHPQECNYCVRNGSCELQKVAEFVG
IKEVRFDYTQFLKEDMIDHSSPSIVRDSRKCIECHRCVTVCDEVQTVSVLTPANRGSKVK
VVPAFDLPLIESNCIACGQCIMVCPVGALYEKDDVDLVWKALQDPTKHVIVQEAPAIRAA
LGEEFGMPPGSLVTGKMIAALRRLGFDKVFDTNFTADLTIIEEGNELLKRVKEGGTLPMI
TSCSPGWIKFCEHFYPDMLGHLSTCKSPQQMFGALAKTYYAETAGIDPKDIVSVSIMPCT
AKKFEAQRPEMNSSGYQDVDYVLTTRELGRMIHEGGIDFVNLQDEDYDAPMGEYTGAATI
FGATGGVMEAALRTVYAVVTGENLPSLDITPVRGLEGVKEATVKVGALGDVKIAVAHGLG
NARKLMDLIREGKGGYAFIEVMCCPGGCIAGGGEPIPTNNEIRVLRTSALYKDDGKVQKN
RQSHENESVKKLYANFLKEPLGHKSHKLLHTKYKKRGTELPHGKDE*
>Ga0074046_1000075916
MSTVNLTIDNRKVTAEAGSTVLEAARSAGIVIPTLCAWTERNHTPGACRVCMTEVEGQRS
LIAACVFPVTDGMVVHTNTEKVRKARKMVVELLLANHPQECNYCVRNGSCELQKVAEFVG
IKEVRFDYTQFPKEDMIDHSSPSIVRDSRKCIECHRCVTVCDEVQTVSVLTPANRGSKVK
VVPAFDLPLIESNCIACGQCIMVCPVGALYEKDDVDLVWKALQDPTKHVIVQEAPAIRAA
LGEEFGMPPGSLVTGKMIAALRRLGFDKVFDTNFTADLTIIEEGNELLKRVKEGGTLPMI
TSCSPGWIKFCEHFYPDMLGHLSTCKSPQQMFGALAKTYYAETAGIDPKDIVSVSIMPCT
AKKFEAQRPEMNSSGYQDVDYVLTTRELGRMIHEGGIDFVNLQDEDYDAPMGEYTGAATI
FGATGGVMEAALRTVYAVVTGENLPSLDITPVRGLEGVKEATVKVGALGDVKIAVAHGLG
NARKLMDLIREGKGGYAFIEVMCCPGGCIAGGGEPIPTNNEIRVLRTSALYKDDGKVQKN
RQSHENESVKKLYANFLKEPLGHKSHKLLHTKYKKRGTELPHGKDE*
>Ga0074046_100037744
VKELTQPTLTIDGKAVLIEGERNLLELVRKAEIDLPTFCYHSELSVYGACRLCLVQVEGR
GIMGACSTPPEPGLKILTTTPEIREIRRIAVELLLANHDQQCPTCMRSSNCQLQSLAQRL
GIRKVRFKPVHQPVPLDESSPSLVRDPNKCVLCGDCVRMCSEIQGIGAIDFAHRGHDVSV
TPAFGKQLGEVECVNCGQCATVCPTGALTPKPEVDEVWSVLADPGKTVVAQIAPAVRVGL
GECFGLKPGEITTGQIVAALRQLGFNQVYDTSFAADLTVIEEGAEFLKRKQEGGKLPMFT
SCCPGWVKYAEQYFPELLPHLSSCRSPQAMFGSLIKAMAPEQLKVDRKNVKVVAIMPCTA
KKFEARRPELGVDGDPDVDYVLTTQELAHMIQSAGLIFSSLQTESFDMPFGFYTGAGVIF
GNSGGVMEAVLRFAAEKMTGNKLDRIDFQEVRGESGLREARITVNGTELKLAIVHGLRNA
RVVAEQVRAGKSHYDLIEVMACPGGCVGGAGQPLSAARNARALRTRGLYEADKMLQLHKS
QDNVVVTDCYAKFLGDIGGEKAHHLLHTTYQSRRRITDEVLPLMQARGSRKTKVSVCLGT
NCYLKGSQEVLNTLLYHVQATGLENQIDVRAAFCMEECEHGPNAQVDGEHVHQCLAANVI
EILENRIESEDKHKY*
>Ga0074394_1001809
MKIVVNGREIEIRDDARNVLEALREVGIEIPNLCYLSETSIYGACRMCLVEVDGKDIVTS
CTLQPREGMVIKTHTPKIYELRKGILQLLLASHDGDCTTCEMNGKCKLQKYAQEFGLTNN
RFEKISKKTITDTSSVIVRDNSKCILCGDCVRACDEIQSIAAIDFAYRGFEAQVVPSFEE
KLENTECVLCGQCIAYCPTGALAIRNDVDKVYKAIESGKYVIGMVAPAVRASLQEEFGLE
DDVATAGRMVSLLKMIGFKKVFDVAFAADLVTYEEAHEFIERLEKGEKLPQFTSCCPGWV
KFAEQYYPEYLDNLSSVKSPQMALGAIIKRFYAKEIGVDPKDIVLVSIMPCTAKKFEAER
EEFNGDVDIVLTTREVVKIIKSTGIDIRMVEPEPFDRPFGLSSQSGLSFGKSGGVLGSVV
NVINEMIGIKSIETKQISEGVRLTTIELSNGKVVKGMAVFGLGNTRKIIDSIRAGELDVD
IVEVMACNYGCIGGGGQPYPNDFRAREKRARILREVQSIDVLISPTENFHMLQLYEKYLN
NPLSHEAHEVIHTHYKHRRRVQEEEIDILPLPEEAEDKVKVSVCLGTSCYSKGSYEILEK
LISVANKEEWARNLEIKGTFCVENCGKAPNVVVNDIIVSEATIEKVKEVALNELRRTKGD
SSVSKSNV*
>Ga0074394_1003129
MEMVNITIDGKKIQVPKDYTVLQAAREAGVEIPTLCYLKGINEIGACRMCVVEVKGARSL
QAACVYPVSEGMEVITNSERVRRARKVNLELILSNHDRSCLTCVRSGNCELQKLAEDLNV
KQIRYEGENIRRPLDDFSPSVVRDPNKCILCKRCINVCRNVQEVGVINANYRGFKTVVST
AFDRSLNDVACTMCGQCIQACPVGALREKDSTDIVWKALADKNKYVVVQTAPAVRVALGE
EFGLPIGTRVTGKMVTALKMLGFDKVFDTDTAADLTIMEEGTELINRIKNGGKLPLITSC
SPGWIKFCEHYFPEFLDNLSTCKSPHEMFGAILKTYFAQKMGIDPANMFVVSVMPCTAKK
FEAQREELAASGYPDVDAVLTTRELARMIKEAGIDFVNLPDSHFDDPMGDATGAGVIFGT
TGGVMEAALRTVYEVLTGKTLENVEITQVRGFEGIREAEIDVGSMKIKAAVAHGLSNAKK
LLEMVKNGEKEYHFIEIMACPGGCIMGGGQPIVHAKVKEKVDVAKLRASAIYDEDRSLVI
RKSHENPTVKRLYEEFLGHPNSEKAHHILHTHYKKRPLY*
>Ga0075011_1000017913
MVNITINNKEIQVPDDYTILQAAETLHINIPTLCHLDLHNIKMVNKVASCRACVVEVEGR
RNLAPACSTPVYEGMKIKTDTVRSIQARRTMVELLISDHPKDCLVCLKNQECELQKVSAD
LGIKQVHYEGEMSLFPVDMSSKAIYRDSSKCILCRRCETMCNEVQTVYALSGLDRGFDTV
VGPAFHAPLGDTVCTFCGQCVAVCPTGALVEIDNVTRVWKAIADKKKTVVVQVAPAVRVA
LGELFGLEPGTVVTGKMVTALRSLGFDYVFDTNFAADLTIMEEAHEMIDRIQNNKNLPIL
TSCCPAWVKFFEHQFPDLLDIPSSCKSPHEMFGAITKHYFGKKMNIKEEDMVVVSVMPCV
AKKYEAERPELEYGGVKDVDMVITTRELGRMIKEAGINFSMQEDSEYDNPLGESSGAAQI
FGTTGGVIEAALRTAAVQLTGGAIDKIDYNEVRGMEGLREAQVAIGDLTLNIAIANGLGN
ARKLLESIRNGESSYHAIEIMACPGGCIGGGGQPYHHGDLEILKKRAEGIYSIDKGQKIR
MSHENPYIQDLYKEFLGEPGGEVAHKLLHTKYFKREK*
>Ga0075011_1000030920
MDMVKVTIDGKQTEVRKGTTIVAAAKTVGINIPTLCYLHLGGADYKNDCASCRICVVEVE
GRGNLAPACATPVFEGMNITTNSMRVMQKRKTVLELMLSDHPKDCLSCSKNGECELQDLA
MQFGVREIRFPGKESSYRKDYSQSIIRDMDKCIMCRRCETMCNNIQTVGALSGVNRGFEA
VVATAFEQNLEDSVCTYCGQCVAVCPVGALHEMDHTWRLVKDLANPKKKVIVQVAPAVRV
ALGEEFGLEPGTDVTGKMVSGLRKLGFDQVFDTNFGADLTIMEEASELKDRVEKFLAGDK
EVKLPILTSCCPAWVKFFEHNYPDMLDVPSSAKSPQQMFGAIAKGVWAKEEGIDRNDLIV
VSVMPCLAKKYEASRDEFKVEGNPDVDYSISTRELARLLKQANIKFNELDETTFDNPLGA
STGAADIFGRTGGVIEAATRTAFEWITGQTLENVDFESLRGMDAIRIAEVSIPGLDEKLG
SKFRIGIAHGLGAARELLDKIRAGEETLHAIEIMACKGGCVGGGGQPYHQGNFKIVEKRT
AGIQAIDSNKELRKSHENPYIKELYEKHLGEPMGHKAHHLLHTKYFGKSKI*
>Ga0075011_100005353
MMNVNINGKMVQVPEGTTILEAAKLVNVKIPTLCHLDLHDIKMVNKAASCRVCVVEVEGR
KSLAPACATPVFDGMIVKTDTKKAVKARRTVVELLLSDHPKDCLVCEKNLECELQALAAE
MGLRQVKYQGEVSEFPKDDSSFSIVRDMTKCIMCRRCETMCNEVQTVHALSGIGRGFDTV
VGTAFNLPMFETTCTFCGQCLAVCPTAALAEVNNVPKVWDAINDEKKYVVVQTAPAVRVA
LGEEFGMEPGTVVTGKMVAALRGIGFDKVFDTDFAADLTIMEEASEFVHRLKHGGKLPIL
TSCCPGWVKFLEHQFSDMLDIPSSCKSPHEMFGSVAKTYLADKLGVKPEDMVVVSVMPCV
AKKYEAARPELGHGGTKDVDIVITTRELARMINEAGIDFNHLEDDEFDNPLGESTGASVI
FGATGGVIEAALRTAYEWLTEETLENVEFEALRGIEGTKEATISINGEDINIAVTHGLGN
ARNLLEKIQRGEAHYHAIEIMACPGGCIGGGGQPYHHGDLEILEKRIAGIYSEDRAKTIR
KSHENPMIKQIYEEYLGEPYGEKAHELLHTYYVPRIKM*
>Ga0075011_1000092810
MNDNPQLIQVRINGNDLWVERGLTIHEAAKLVNADIPTLCHLDLEGFGMVNQTASCRVCM
VEVVGRASLAPSCSETITDGMEIITDSLKAVSARRLNLELLLSNHPMECLTCRKNLQCDL
QALAKKLGIYDIPFIGEKTHRPIDKSSFALVKNPDKCIMCRRCETMCNEVQTCGILSANS
RGFDAFVGPAFNLDMIDTSCTFCGQCVAVCPTGALSEVNNMHKVWRELLKKEKHVVVQVA
PAVRVAIGEMFDLPPGEISTGQLATAFRRMGFNGVFDTDWAADLTIIEEASELLHRLEHG
GRLPILTSCCPAWVRFFEYQFPELLEIPSTCKSPQIMMGTIIKTYYAEKMNLLPEDIVVV
SVMPCIAKKAEVQREELKLGELKDVDWVITTRELGYMLKEAGIDFATLPEGEFDQILGES
TGASVIFGATGGVIEAALRTAYEWITHEELPDVNFTQLRGLQGIREAKVRIKDQELSIGI
AHGLGNARKMLEGIQRGELVYDAIEIMACPGGCIGGGGQPYHHGDISIIKKRQEAIYKED
AGKTKRKSHENEMVLKLYREYLGEPYGEKAKELLHTTYQKRPMI*
>Ga0075011_1000125916
MSKVKLTIDKQTVEVEEDSTILDAAKEIGVEIPVLCYHPDLSLHGACRVCVVEDEESGRL
LASCATPVTEGMQINTRSMKARKARRKNVELLLANHPNDCLGCDRNGHCELQDITYELGI
QKEDVEKYAGEKSEYDLDTVGPALKRDPNKCILCGRCVRICEEVQGVSALQFTQRGFDSI
VTTAFDLPQAEINCANCGQCATVCPVGAITEMSEIDKVWKALEDEDKHVIVQTAPSVQAT
LGEEFGMETGTVVTGKMVAALRRLGFDQVFSTDFAADLTILEEGSEFLKKLNGEGELPHI
TSCCPGWVKYAEHNYSDLLPHLSSAKSPMQMFSALGKTYYPEQTGIDPEKIYTVAVMPCT
AKKFEKDREEMQSSGYKDTDAVLTTREFARMIKEMGINFNVLPEEDFDELMGESTGAGTI
FGTTGGVTEAAVRTVKEKLTGEPLERLNLGFRGINQAELRIGDRLVKVGIANGLGNAEKL
LDKVRAGECDLDFIEIMACPHGCVGGGGQPRPATNEKKEKRAQGLANIDDSSKIRKSHEN
PQILKLYEEFLGEPLGGESHHLLHTKYKARPKN*
>Ga0075011_100022203
MENKLVNIEIDGESIEVEAETSILDAAKKLNKDIPTLCYLEEKNLIGACRICLVEIENSG
KLAASCITPVSEGLKIKTNSSRVRRNRKMNLEFLLSNHNIECPSCISNESCELREIAEEF
GVREVRFEGKKSSYQIDQSTPSIFRDPEKCILCRRCESVCRDIQSVEAVQVFGRGFETVI
KPSFYENLADSPCVLCGQCTLVCPTGALREKEYIEEVWQALDDPEKHVVVQTAPAVRVSL
SEAFSGKSGEICTEKMVTALKKLGFDKVFDTNFAADLTIVEEANEFVERINQGGKLPLFT
SCSPGWINFIEEYYPEYLDNLSSCKSPQQMFGALAHSYYLDNTEVEEKDLIVVSIMPCTA
KKFEAQREEMAGDVDYVLTTRELAQMIKEAGFKFENLEDSNFDQLMGESTGAGAIFGTTG
GVMEAALRTAYEKITGKELEEIDINSVRGFDEIKKITVNIDGLEVKAAVAHGLSNARKVF
EMIKKGEEFHFIEFMACPGGCLGGGGQPLAADKEVLKNRMKAIYEIDTNKKLRKSHENPY
IIKLYKEYLENPGSEIAHKLLHTKYKVRKI*
>Ga0075011_100047244
MSNEQVNITINDIEVNVPREYTILDAAKKAGVMIPTLCHLDLHDLKFVNRTASCRVCMVE
VEGQPNLAPACATPIKDGMVVKTDTLKSINARRMSVELLLSNHPTDCLICPKNLHCELQE
LAQRLSVREIKYTGKAMTTHLDTSSQSLVRNQNKCILCRRCETACNEIQTCGILSALNRG
FETIVGPAFNLPMVHTSCTYCGQCVAVCPTAALTEVNHVPKVWEALNDPEKFVVVQTAPA
IRVALGELFNMPAGSVVTGKLVAALRKIGFDRVFDTDFGADLTVMEEAKELIHRIQHGGR
LPMLTSCCPAWVSFIEHQFPDLVDVPSTCKSPHIMFGTIANTYLAEKLNIDPHKVTVVSI
MPCIAKKAEAARTELSIDDVNNVDIVITTRELAAMIKEAGIDFENLQDEDYDHPLGETSG
ASVIFGTTGGVIEATMRTAYEWLTGEELKDVEFHQLRGLDGIREASIPINGENINIGIAH
GLGNARQLLEEIRSGKSKYHAIEIMACPGGCIGGGGQPFHHGNEEVVKKRQQALYIEDKD
KKVRQSHKNKEILELYETYLGEPYGKLAHELLHTRYRPKERI*
>Ga0075011_100105703
MKLVNITINGHKVEVPENSTILSAAKSIGIKIPTLCHLHMGSIGYVNDKACCRVCVVEVN
GSENLYPACETKVFEGMSVITNSLELIHIRKSIIELILSNHPKDCLICSKSGECELQSLA
EENRIKAIRFEGEKSKFRLDTSPAIIRDMDKCIMCRRCETMCNKIQTCNVLSGTYRGFES
IVATSHEKNLEDTNCTFCGQCVAVCPVGALHERDYSWSVIEALANNKKTVIVQIAPAVRV
ALGEEFGYEPGTNVEGKIVSALKKLGFDYVFDTNWAADLTIMEEATELKTRLVKYLAGDK
TVPLPLLTSCCPAWVKFIEHNFPDMLDIPSSAKSPQQMFSAIAKNIWTEELGINREDLVV
VSVMPCLAKKYEATREEFSKDGNRDTDISISTRELAHLIRQASLDFRSLKDEKFDAPFGA
STGAADIFGRTGGVIEAATRTAFEWITGETLEKVEFEALRGFEGFRVAEIKVGDLDLRIG
IAHGLGEAREMLNKIRSGEEFFHAIEIMACKGGCVGGGGQPYHHGDIENIISKRTEGLNK
IDASKEMRKSHENPYIKDLYTKYLGEPMSHKAHELLHTKYYSRKK*
>Ga0075011_100116212
MKLIDKMISLTINDMKINVEAGTTVLQAAKKVGIDIPTLCHLDLGELGCVNKSANCRVCV
VEDETRNRLIPSCAEKVTEGMIIQTDSLKAVMGRRTSLELMLSNHPKDCLTCVKNLDCEL
QTLTQKMNIKQIHYEGEMMNHPVDESSGAILKDPNKCIMCRRCVTMCDEVQTVGVLSPLK
RGFDSVVATAFHLDIDQTSCTYCGQCVSVCPTGALAESTATPKVWKSLNDKKKHTIVQVA
PAVRVAIGEEFGYEPGEISTGKIVTALKRLGFDTVFDTNFGADLTIIEEATELVNRIENN
GRLPMLTSCCPAWVQFIEHQFPELLDVPSSCKSPQSMVGALAKTYYAEKNNIDAKDITMV
SIMPCIAKKAEAVREELMSDGVNNVDHVITTRGLARMIKEASIDFKSLKETPFDELMGES
TGAGSIFGSTGGVIEAATRTAYEMITGKELKEVNFEQFRGFEGIREAEVKIGNMTLRIGI
AHELGNARKLLEAIRDGESHFDAIEIMACPGGCIGGGGQPYHHGDTSILEKRRDALYAID
RSLPKRKSHENEMVLKLYEDFLEKPGSHKAHKLLHTTYSAKARI*
>Ga0075011_100118361
MVNVIINGKEIQVPAGSTILEAANMVNIKIPTLCHLDLHDIKMVNKAASCRVCVVEVEGR
NTLAPACATPVFEGMKIKTDTKKSVKARRTVVELLLSDHPKDCLICERNTNCDLQTLAAD
LGVRQIKFEGEMSEYPLDKSSHSIVRNMDKCILCRRCETMCNEVQTVNVLSGVGRGFETV
VGAAFDLPMHETNCTFCGQCLSVCPTAALTEVNNVSKVWDALNDEDKVVVVQTAPAVRVA
LGEEFGMDPGSVVTGKMVASLKNIGFDKVFDTDFAADLTIMEEASEFVHRLEHGGKLPIL
TSCCPGWVKFFEHQFSDMLDIPSSCKSPHEMFGAVAKTYLAQKMDIDPEKMVVVSVMPCV
AKKYEAARPELGHGGTKDVDLVITTRELAQMIREAGIDFNTLENQDFDNPLGESTGASVI
FGATGGVIEAALRTAYEWLTKETLENVEFESLRGIEGTKEATVNINGQDIKIAVTHGLGN
ARALLEKIRAGEAEYHAIEIMACPGGCIGGGGQPYHHGNLDILKKRIEGIYSEDRSKTLR
KSHENPMIKKLYEDYLGEPYGEKAHELLHTHYVARQKM*
>Ga0075012_1000019547
METIKINIDNKIVEVAKGSTILQAAKANGIHVPTLCHLHLHDLNIENKPAGCRICVVEVA
GRKNLAPACVTECTEGMSINTHNIRVLNARKTVLELILSDHPSDCLICPKNGNCELQTMA
QEFGVRQISFEGEKSTYRPDTSPAIIRDVDKCIMCRRCEMMCNDVQTVGVLSAVNRGFMS
VVAPAFERNLDHSECTYCGQCVAVCPTGALTEVDHTNSVIRALADPSKTVIVQTAPAVRA
ALGEEFGMEPGTLVTGKLAAALRRLGFNYVFDTDFAADLTIMEEGTELLGRLNRHLQGDT
SVALPILTSCCPGWVNFFEHQFPEMRDIPSTARSPQQMFGAIAKTYFADKIGVKRENLVV
VSIMPCLAKKYECQRDEFKTEGNPDVDFSISTRELAHLIKQSNISFNELPDEDFDHPLGE
STGAAVIFGTTGGVIEAAVRTAYEVQTGKKLPKIDFEELRGMDYIREATIDFDGLPVRIG
IAHGLGNARKLLEDIKAGKSQFHAIEIMACPGGCIGGGGQPLHHGDSSILKARQKAIYSE
DAMKVIRKSHENPYIIELYKEFLGKPCGELSHHLLHTHYFDKRVEVSIAE*
>Ga0075012_1000120122
METVKLTIDNREIEVPKGTTIYKAAKSLGIDIPVLCYMDLHDLKVENKPAGCRICVVEVE
GRRNLAPSCSTDCMNGMVVKTHTTRVINARRTVMELILSDHPKDCLICPKSGHCDLQDMA
VRFGIREIPGHEFAEMSTYKKDFSPSIIRDVDKCIMCRRCETMCNDVQTVGALSAVNRGF
MSVVAPAFEQDLEKSPCTYCGQCVAVCPTGALTEVDHTAKVIRALSDPTKTVLVQTAPAV
RVALGEEFGMEPGTLVTGKMAAALRQIGFDYVFDTDFAADLTIMEEGTELLDRLTRHLNG
DKNVKLPILTSCCPGWVNFFENNYNDMLDVPSTAKSPQQMFGAIAKSYFAEKLGKKREDL
VVVSIMPCLAKKYECQRDEFKHDNNPDVDYSISTRELAHMIKSFNLNFAELHDEDFDRPL
GESTGAAVIFGATGGVIEAAVRTAYEVQTGKPLPKIDFTELRGMDGIRSATIDFNGLPIS
IGIAHGLGNARKLLDDVRDGKVSYHAIEIMACPGGCIGGGGQPLHHGDSSIIKARMAAIY
REDAGKTIRKSHENPYIKQLYEEFLGKPMSDKAHHLLHTHYFKKGNKDIYI*
>Ga0075012_1000197414
VSNVNLTINGIQYEVPGNLTVLEAARTVGIDIPTLCFLKDINEVGACRVCVVEVEGARAL
QASCVLPVREGMVVNTNNIRVRKARKNTVELLLANHNRECTTCVRSNNCELQTVSQELGI
RTIGYEGEKREASYDDLSPSIVRDSSKCILCGRCISACKNVQGIGILDFQNRGFNTTVGP
AFDMSMKDVPCIYCGQCMVVCPVGALTEKSSINKVWNFLEDKSKHVIVQSAPAVRAALGE
EFGYPIGTNVTGKLATALRRLGFDKIFDTNWGADVTIMEEGTELLHRIQNGGVLPMITSC
SPGWVRYIEFQYPELLPHLSSCKSPQNMFGALAKSYYAEKHGIDPKDIVVVSVMPCTSKK
SEIVRPELEVNGHRDVDVSITTRELALMIKEARLEFDKLEEGTFDAFMGDYSGAGVIFGV
TGGVMEAAIRTVADVLSGQDLENVDYTAVRGIEGIKEATVNIGGLDVKVAIAHNTTNAGI
LLEKIKKGEADYHFIEVMACPGGCVNGGGQPIVPSNIRNVVDIRVERAKALYNEDAALSV
RKSHKNPEIKRLYDEYLGKPNSHKAHELLHTHYVKRDKFPL*
>Ga0075012_100034653
LSIVHVKINGIPVEVEEGTSVLNAAKQAGVKIPTLCYHEDLKPFGSCGLCIVKQEGSAKI
IRACAAPVNEGLSVITHDHELFEARKTILELILSTHPSSCLTCIRNGECELQDLAAEFGI
REQPFEVRLSDRDKDTSSASIVLEPEKCIKCGRCVQVCQDLQGVFALEFIGRGDETCMAP
AAMLKLEDSPCVRCGQCAAHCPVGAIYEKDEIATFLSAAADPEKQVVVQIAPSIRVGLSE
SFGLPAGTVTTKKIYAALRRLGVKAVHDTNFGADLTIMEEGTELVTRLTKGGALPQLTSC
CPAWVDYVQKYYPDLLDHVSSAKSPMQMVGAIEKTFYAEKMEIDPAKMYTVAIMPCTAKK
YESERDENMYASGYKDVDLVLTTREFARLIKSQGIDFVSLAEEEADSPIGEYSGAGTIFG
ATGGVMEAAVRTAYHVVTGKELQNVEVDVVRGLAEIKKGTVDFDGTPVRVAVVHGLSHVK
EVMDEIRAAKAEGKQAPYEFIEVMACRGGCIAGGGQPYGATDILRKERSKGLYADDKNSA
VRCSHHNESIQKLYETFLEKPMSHKAHHLLHTTYQEIPVYKA*
>Ga0075012_100047922
MLNITINSQKIQVQEGSTVLQAARQIGVTVPTLCNLEKREAIGACRVCLVEVEGARTLQA
ACSTPVHEGMVVLTHSAKARAARRQVVEMLLSEHDGDCPTCDRSGDCELRALAEEMGVAR
VPFSGLRAKRHTDDSTPALVRDNAKCIKCRRCVSVCGEVQGVGALFPQGRGFQTVIGPAF
TRDLEGVACVQCGQCAAICPVGAIVEKSCIPEVWKAIENPHLHVVVQTAPAIRAALGECF
GYAPGTRVTGKMAAALRRLGFDGVFDTNFTADLTILEEGTELLTRLKKALVDKQPVALPM
FTSCSPGWINFAEYYFPQFLPNISTCKSPQQMFGAVAKTYYAQKIGRKPEEIVVVSVMPC
TAKKFEAQRPEMNASGVRDVDYVLTTRELARMIKEAGIDFRSLPDEQMDAPLGISSGAAD
IFANTGGVMEAALRTAYEIVTGRELPAANLHVSAIAGLGGVKEAALTITGTKPEWSFLEG
VELKVAVSHGLGNTRRLLEHIKANGSPYHFIEVMTCPGGCIGGGGQPRFTDDAVRLLRIS
AIYDEDESKKMRKSHENPDVQKLYKEFLGAPLGEKSHHLLHTRYAGKAK*
>Ga0075012_100055985
MNINIEVNNRQIQARKGETILSALNRNGIRVPTLCNMKDLSPTGACRLCVVEVEGRENLV
TSCSQFVEESMRIKTHSPRVVRARKTLVELLLASHPDDCLYCVRNENCELQSLAAELHIR
ERKVQRKSINLKLDLSSPSIVRDPAKCILCGRCVRVCDEVQSVSTFEFVKRGCNMYIGTT
MSRDLNFSSCIGCGQCVLACPTSALNERSNIDEVIDSLNNPNLIPVVQFAPSIPVSLAEE
FGMKVGKDLNGILNATLKKIGFKYVFDTSVAADIAILELAHELLNRREENQGQPIISACC
PAWVKFMEQFYPNQLNLLSTAKSPQQILGSLIKTYFAPQKNINPSNIYSVSVMPCLAKKF
EAQREEMTSKGVSDVDSVLSTRELARLIKLHGVDIQNVDSQSADAPFNIRSSAGKLFGVA
GGSSEALMRTVYNLITGKDLQNFKVADFRSNSNIREVKFNAGDREFTFIVISGLKDIHKF
MDELAAGNVKADYIEVMACPGGCVNGGGQPFVSEDKDSRQRAKALYEIDEIDTIRCSYKN
PQVKEIYANYLGEPGSDLACRTLHTTYVKRDVLL*
>Ga0075012_100063226
MLFDIEVNGKTIKAKRGDTLLMALERNGIKVPTLCHIKDLLPSGACRMCVVEVEGRQGLI
PACSHPVEEWMKVRTHSPRVIKARKTNTELLLSNHPDDCLYCERNGNCELQKLAEDLNVR
ERRFYGKKNKYKTDPSSASLLRDPAKCILCGRCIRVCEEVQKITALEFIGRGNKTQVGPA
FNKGMNLSSCINCGQCVMVCPTGALAEKQYPAKLQDALHNPSVKTVIQCSPTLSVTLAEE
FGLRAGKDLEGVMFAALRKLGFDYVFDSAFGCDMLVNEQAAEFFARLKEGKGIPMFSSCC
PAWIKYVEQSHPDMLANISACKSPQQMMGALITNHFAPQKGLATDDVYSVSAMPCIAKKF
ESQREQMTHKGVTDVDLVLTTRELARLIRLNGIDIEQVEPELSDQPYQSRSSAGKMLAVS
GGLTEALIRTLHFMITGKDTNQLKIQELRSGRGRKEYFVKIGEFKLGFAVVNGIGNIEPL
MNEIKKGRTDIHYIEVMACEGGCVGGGGQPIHPENDNVRARAKSIYELDEKESIRVAHQN
ASLQKVYESFLLKPGSEMSTTHLYTTYQEREVMK*
>Ga0075012_100065994
MDEQMISCTIDGKPVTVERGTRILDACLAAGIKVPTLCYLKDVSSHGSCGVCVVEVEGAK
RLVRSCMHSVMPGMVIKTQTERVLHARKLNLELVLANHPLLCTTCERNLNCELQALSQQL
GVRTSRFPRTKKKFEEVDVTSASLIRDPNACILCNRCVEVCASMQSVSAIQLTGRGLKTK
VATFYDQGLGNSVCTNCGQCSLVCPTAAITEKSQVQQVFDALHDPSLTVLVQTAPAIRVG
LGEAMGLGEGSLVTGKMVGALRSLGFDKVFDTQFTADLTIMEEAYELIHRLTHQGQLPMI
TSCSPGWIKFIETFYPEQVGHLSSCKSPQQMFGAIAKTFYAEQAQLDPRSIRVVSIMPCT
AKKFEAGRSEMDSSFSYWKERMNLSEEDRFCDVDWALTTRELAKMLKMVGIDFASLGEGE
FDDPLGASTGGAVIFASSGGVMEAALRTAVEKLTGSVLQEVEFASLRERKGIRESALQIG
ESTVKVAVANTLANARVLLDQIKAGTSPYTFIEVMTCPDGCLGGGGQPIPTNADIRAKRA
QSIYEEDRSKPIRKSHENPAIKDLYARFLDQPLSQMSHHLLHTTYTKRLEYPFD*
>Ga0075012_100149965
MNTEKKYVTIDGRKVAIEKERNLLEIIRRIGIDLPTFCYHSELSIYGACRLCVVDIEGLG
IVTSCSTKPQEGMVVKTQTEELREMRKVYLKLLLANHHQTCTTCSKSGACRLQDLANRLG
IRDIPFAKDFIPKPIDDTSPSLIRDPNKCVLCGDCVRACEEIQGVGAIDFANRGADTIVS
PAFLKNLDAVECVYCGLCASVCPTGAITPKPEIDKVWNALNDKSKTVVVQIAPAVRVSLG
EMFGQDAGTISTGKMVAALKLLGFDQVYDTSFAADLTVLEETNEFIARKTKGEKLPLFTS
CCPAWVKYTEQFYPDLLGNLSSCRSPQQMFGAVARECLPKALGVENKDLYIVSIMPCTAK
KFEAQRPEFKTGDQRDVDAVLTTQELGRMIKEAGIQFTSLSDESLDMPLGFKTGAGVIFG
STGGVSEAVLRYASEKLTGEKLHNTDFKEVRGLDGMRILETSIGGIKLKLAIVHSLSNAR
KVAEMIREGKCDFDFVEIMACPGGCIAGAGQPVSWDAQVKTKRQQGLYNTDKILQLHKSQ
DNPFVSKCYEDNLGGEIGGHKAHKLLHTKYRTRRRIKDQNIEMGDKAEGKLNVSVCVGTS
CHIKGSQVILEGLMAHVRDNNLD
>Ga0075012_100164686
MDNMIKLEINGIPVEVAAGSTILQAAKAVQVKIPTLCYHPDLSPWAACGICVVRNAGSPK
LLRACCTEAVPGMKITTHDPDIVRVRRTVVELMLSNHPNDCLRCPRSGNCELQQIAADFG
IREIPFERRVKDIPLDTSTTSIVLDQKKCIKCGRCALVCQNMQNVWALEFIGRGENTRMA
PAADVCLNDSPCIKCGQCTAHCPVGAIYEKDETKLVWEAIKEDKKHCVVQIAPAVRVAIG
EAFGLKPGAITTGQLYTALRRLGFNAVFDTNFSADLTIMEEGTEFVQRFTQANGAGPLPL
ITSCCPAWTDWMEKYADDFIDNFSSAKSPQQMLGVMAKTYYAEKAGINPADIHMTSVMPC
TAKKYEISRSDDMHSSGFQDIDVVLTTRELARMIKIAGIDFTQLPDSEADSILGEYTGAG
TIFGVTGGVMEAALRSAYFLVTKEDLKDVNFMDVRGMEGVKEAIIDIKGTKVSIVVAHQM
GNVEQVLNAIREDRKAGKKARWDFIEVMACRGGCIGGGGQPLGATDEIRALRTAGIYTDD
EKSVKRCSHHNAHVQKVYTEYLGSPCSHKAHELLHNHYHTKKVYKK*
>Ga0075012_100170053
MISCTINNKLIKAEDNTTIIEACRKNGIYIPSLCNLDNVCNFGTCRMCIVEVEKAKTLQA
ACVTMVQEGMVIKTNTLKVTSMRKVLYELLLSDHKQQCLSCSRNLTCELQALGKTLGIKE
SRFNSFESHRKSEISVSITRDMDKCILCRRCISVCNEIQGVGILQAQNRGYDTVISPANE
FNLAHTDCIYCGQCTMVCPVGALMETDATETVRRALNDPKIHTVVQVAPAIRVAIGEEFG
YPAGTPVTGKLFSALRELGFNDIFDTNFAADLTVIEEGTEFLGRIENALLKGQNKLPMVT
SCSPGWIKYCEHNFPDHLDHLSTCKSPHMMLGSLVKSYYAKKIDVDPRNMFVVSVMPCTA
KKFEITRDEMMFEKLSNVDAVLTTRELASLIKSAGIDFTLLSDSDADNPLGFSSGAADIF
GVTGGVMEAALRTAYELITGREVPFEHLHLQQIEGLDPIKEASIKITDPLPAFKYLNDQT
LRIAVASGVKNAEILMKQIADGTSPYHFIEIMGCPGGCISGGGQPRSKDPLVALKRLEGL
FAEDNRKEIRKSHQNAFVNELYEAFLLNPNSHIAHEYLHTHYVRRGKFNEFLKK*
>Ga0075014_1000000105
MPASLTIPQRHLHHDNNNTMIQAIINGFPVEVADGSSILDAARQVSVHIPTLCKHKDLDP
TAACGICIVRVKNSTKMLRSCCTPLEQGMEITTEDPEIIQVRRSVLEMILSKHPNECLTC
GRNQDCELQSLAADFGMRGVGLENLVPDLPLDDSTCSITLDPRKCITCGRCIQVCQQNQN
VWALSFLNRGIDTRIAAAGDIPLADSPCVRCGQCSAHCPTGAIVEYDETVQVWEKLLDPE
VHCVVQIAPAIRVAIGEGFGFPVGTNLTGKTYEALRRMGFDTVFDTNFGADVTIMEEASE
FAERFLHNKSVLPLITSCCPAWVDFMEKFHSDMIPHFSSCKSPHAMVGALTKTYYAEKMD
IDPAKLFVVSIMPCTAKKSEIIRSKEMSSSGYQDVDVSLTTRELIRMIKQSGIDFKTLPE
GNPDYLLGEYTGAGTIFGATGGVMEAALRTAHFLVTGEEAAKVEFQQTRGLTGIKEGEII
IAGKTIRIAVAHGLGNVEQVVEKVRAARDKGEEPPYHFIEVMACPGGCVGGGGQPYGVND
EIRKQRAAGLYKDDQEGKLRCSHTNPFVQQLYRDFLGKPLSEKSEHLLHTTYQQLPAYRR
*
>Ga0075019_10000004139
MPASLTIPQRHLHHDNNNTMIQAIINGFPVEVADGSSILDAARQVSVHIPTLCKHKDLDP
TAACGICIVRVKNSTKMLRSCCTPLEQGMEITTEDPEIIQVRRSVLEMILSKHPNECLTC
GRNQDCELQSLAADFGMRGVGLENLVPDLPLDDSTCSITLDPRKCITCGRCIQVCQQNQN
VWALSFLNRGIDTRIAAAGDIPLADSPCVRCGQCSAHCPTGAIVEYDETVQVWEKLLDPE
VHCVVQIAPAIRVAIGEGFGFPVGTNLTGKTYEALRRMGFDTVFDTNFGADVTIMEEASE
FAERFLHNKSVLPLITSCCPAWVDFMEKFHSDMIPHFSSCKSPHAMVGALTKTYYAEKMD
IDPAKLFVVSIMPCTAKKSEIIRSKEMSSSGYQDVDVSLTTRELIRMIKQSGIDFKTLPE
GNPDYLLGEYTGAGTIFGATGGVMEAALRTAHFLVTGEEAAKVEFQQTRGLTGIKEGEII
IAGKTIRIAVAHGLGNVEQVVEKVRAARDKGEEPPYHFIEVMACPGGCVGGGGQPYGVND
EIRKQRAAGLYKDDQEGKLRCSHTNPFVQQLYRDFLGKPLSEKSEHLLHTTYQQLPAYRR
*
>Ga0075111_100006244
MTTLTINNITVSVPEGTTVLAAAKQAGVNIPTLCHLEGIDAIGACRVCLVEIEGAKTLVA
SCVLPATEGMKVVTNNKRVRAARRTIVELLLSEHDGDCQTCDRNEDCELRSLAHELGIES
VRYEGERTEKQIDYSTPALIRDNSKCIKCRRCVAVCNQIQTVGALFPQYRGFDTVIGPAF
ALGLNSVTCVQCGQCAAVCPVGAIIEKNQISEVWEAIEDPSKYVVVQTAPAIRAALGECF
DLPAGTLVTGKMVSALKALGFDKVFDTNFTADLTIVEEGTELLTRLKKALVDNEEVALPM
FTSCSPGWVKFAEYNYPEILPNISTCKSPQQMFGAVAKSYLAEKLGKDPKDIFVVSIMPC
TAKKAEAAREEMNDAGSNQDIDVVLTTRELGKIIKEAGIEFVSLPDEEMDNPLGESSGAA
DIFANTGGVMEAALRTAYELVTGRELPFENLHVTPLAGLEGIKEASITITGTKPEWSFLE
GVTANVAVAHGLGNARKLAEEVKAGTSKYHFIEVMTCPGGCIGGGGQPRFTTDEIRKKRI
EAIYKEDEGKQLRKSHINPHITQIYEEFLLEPLGEKSHHLLHTKYTDRKNI*
>Ga0075111_100012923
MAKQMINLKIDGLDIIVPKGTTILEAAKKIGVKIPTLCHHPDLSIEGACRVCIVQVIGRN
DFTASCSYPAEEGMEVITHNPEIRQARRDIVELILDNHPDDCHTCERDHNCELQRLAYAM
GVRHKHFKGEKKNYEPDFSSKAVIRDPNKCILCGRCVRICKEVQGISAIDMAHRGFQSVV
MPAYDMPFGDSICSSCGQCINVCPTAAFLEKDYTNQVWEALNDPEITTVIQFAPSVRAAI
GEGFGLKPGHNMEKQTITALRRLGFDQIYDTQFGADLTIVEEASELVRRIQNKGPLPMIT
SCSAAWIIFAEKFYPELLNNLSTCMSPMSMVGSVIKRHIPKKLNVKPEKVFSIAAMCCTA
KKDESQRDNYQTENGERYVDAVITTRELIWMIKSAGIDFVNLEDGKFDSPLGESTGAATI
FGATGGVMEAAIRTAHYFISGKELPGIEFKPVRGAIDTIKEASVEIDGNTYNVAVTSGLG
QAQALLEKVKSGEANYHFIEIMGCPGGCVGGGGQPYAGIDMVPADKTLLKKRAQALYSAD
ESLEKRCSHENLNIKILYDEALERYGSAVAHEWLHTHYSEKQPRGICRYGKPTQVSSCIT
PDDPRYKELREYIESTQEKEHKKSFLIPVLHKTQELFGYLSQEAMDFISVTMQIPTSRIY
GVATFYHFFNLKPKGDTRINVCLGTACYVKGANDIVREFESELDLKMGETGDDMKYSLEC
TRCIGACALAPVVLVNDKIYSRVTTKDVKKILKEYK*
>Ga0075111_10020146
MIKLIIDKKPVEVEKGTTILQAAKNIGIHIPTLCYMNLGDLNIENKPGGCRVCVVEVEGR
RNLAPACATDCADGMVVHTHTIRVLNARKTVVQLILSDHPFDCLICAKSGNCELQDLAHK
LGIREIPFQGEQSTYRKDTSPSIIRDIDKCIMCRRCEVMCNEVQTVGVLSAIHRGFNAVV
APAFEMNLDHSECTYCGQCVNVCPTGALTEVDHTNQLINDLADPNKTVVVQTAPAVRAAL
GEEFGLKPGTLVTGKMATALRELGFDYVFDTDFAADLTIMEEGTELLDRLTKHLSGDKNV
HLPILTSCCPAWVKFFEHHFPEMKEIPSTARSPQQMFGAIAKTYFADKIKVDRKKMVVVS
IMPCVAKKYECSRDEFKVDGNPDVDYSVSTREFASLIKRANIDFLGLEDSDFDNPLGEST
GAGVIFGTTGGVIEAAVRTAYEVHTGKELPKVDFDELRGMDGIRSATIDFDGLPINIGIA
HGLGNARKLLDDIKAGKSHYHAIEIMACPGGCIGGGGQPYIHGDSSILKARQKAIYQEDA
GKTIRKSHENPYIQKLYEEFLGKPLSEKSHHLLHTHYFDRKKEILID*
>Ga0075111_10055432
MDMIKLTIDKKTVEVEQGTTILNAAKKIGIHIPTLCYMNLGDLNIENKPGGCRVCVVEVE
GRRNLAPACATDCADGMIVRTHSIRVLNARKTVVQLILSDHPFDCLVCAKSGHCELQDLA
HKLGIREIPYQGEQSTYRKDTSPAIIRDVDKCIMCRRCEVMCNEVQTVGALSAINRGFEA
VVAPAFEMNLDHSVCTYCGQCVNVCPTGALTEVDHTNQLINDLADPNKTVIVQTAPAVRA
ALGEEFGMKPGTLVTGKMAAALRELGFDYVFDTDFAADLTIMEEGTELLGRLNKFLAGDK
EVKLPILTSCCPAWVKFFEHQFPEMMEIPSTARSPQQMFGAIAKTYFADKIKVDRKKLVV
VSIMPCVAKKYECSRDEFKVDGNPDVDYSISTREFAKLIKQANLDFPSLPDEDFDNPLGE
STGAGVIFGTTGGVIEAAARTAYELHTGKTLEKVDFEQLRGMEGIRSATIDFDGLDINIG
IAHGLGNARKLLEDIKAGKSHYHAIEIMACPGGCIGGGGQPYIHGDTSILKARQKAIYTE
DEGKTLRKSHENPHILKLYEEFLGKPMSDKAHHLLHTKYFDRKTDIVID*
>Ga0075114_1000003623
MDFTITVNNKEFQASQGETILEVLNRNGIKVPTLCHLKDSTPTGACRICVVEDEQTGKLI
TSCSFPATPELKIKTHSQRVVESRKTIIELLLSNHPDDCLYCVRNKNCELQDLSEEHHVR
ERRIRGHKNREKLDLSSASIVRDPEKCVLCGRCVTVCEEVMGVACIDFVNRGNKSIIGTT
FNQGLNTSSCINCGQCIMVCPTGALTEKNHFPEIQQALNDPTKRVAIQYAPSISVSMAEE
LGMNPGIDINGILNAALRKVGFDNIFDSSFSADLTIIEESAELIQRITEGGVLPMITSCC
PGWVKYAEEFYPDLIPNLSSCKSPQQMMGAIINSYFAEKENLKPEEIYSVSIMPCTAKKF
EAQREEMTQAGISDVDAVLTTRELTKFLKLYGIDMFNIQPELTDSPMGFRSTAGKLFGAS
GGVMEAAIRTAHYSITGKELVNFQIPQIRGLERRKEAKIKIGDLELGVAVVNGMANAKEL
LDEIKNGRDDIHFVEVMACPGGCIGGGGQHIGTSEEQLKARMNTLYKIDENETLKVSHKN
PEIIELYDNYLGKPLGHKSHELLHTKYKKREVMI*
>Ga0075114_1000020915
MNKDKITITINEKEYQVDADQTIMQAADKCGYHIPRLCYHPKLSIEGACRVCIVEVEGAR
NHVASCCYPVADGMKVHTNTKEIRRARRDIVELLLDNHPEDCHTCDRDGNCELQRLAYSM
GIRHRHFVGERKHYEKDLSGESVIRDPDKCILCGRCVRMCSEIQGVHCLTQAHRGFSTVV
MPAYNMPFAETVCSGCGQCINVCPTASFVEKNHTQELFEKLNDKSIVKVAQFAPSVRAAI
GEAFGLPAGRNMEGELIAAMRRLGFDYVFDTQFAADLTIMEEGSEFLERFQGGGPLPLIT
SCSSAWMKYVEQFYPDMVDNLSTCKSPMSMASSMVKTYWAEKMDIDPKNILSAATMCCTA
KKYEAARPELEINGMRTTDIVVTTREMAWMIKSAGIDFVNIKPEKPDAPLGLSSGAGAIF
GVTGGVMEAAVRTAYELYTGETLVDIELADIRGFEGLKEAKITIDGKELRLAVAHGLGNA
HKVMEMVREDPDRFHFVEVMGCPGGCIGGGGQPYATANSIPLDEECLKLRAQALYDLDRG
KTIRRSHDNPDIQRLYKEFLGRPLSEKSHEFLHTHYKAHLPKGIVSPNLKVV*
>Ga0075114_1000028032
MIQATINRKPVTVPEGTTILEAARQVQVKIPTLCYHPDLPPTASCGICIVRLEGTKRMLR
ACCTPIEEGMKIITHDPEIVEVRRTVLELILSNHPNDCLKCGRNQSCELQNLAADFGIRE
ELFTKFIGGNPKDDSTNAFVIEPDKCIHCGRCIEICQEIQGVWALSFLGRGFNSRFAPAA
GQKLVDSPCVLCGQCASHCPTGAIFEKDDTLQVWQELQNPDTFCVVQIAPVVRVAIGEAF
GMSAGTNVTGKLYTVLRRLGFNAVFDTSFAADVTIMEEASEFVERFVHKKGPLPLITSCC
PSWVIYLEKQVPDMVEYFSSCKSPQQISGLLTKTYYAEKMNVDPSKIVVVSIMPCTSKKA
ELTRTEEMFASGYQDVDYSLTTRELARMIKQTGKDFANLPDSEPDHLLGDYTGAGVIFGT
TGGVMEAALRSAYSFITKEKLGELEFEDIRGLDGVKELSIDVAGSKVNVAVAHGLGNVMS
VMNRVREARDKGEPSPYDFIEVMACPGGCAGGGGQPYGVTDEIRAARAQGLYQDDREHEF
RLSHENPCVQQLYKDFLGEPLSHKAHELLHTHYVKRTTG*
>Ga0075114_1000036712
MIKAKINNIEVEVAENTTILDAAKKININIPTLCKHPDLNATAACGICIVKLKNNNKMLR
SCCTPLENNMDIITHDDELQSIRRTVIELILSNHPNDCLQCARNNNCELQSLAADFGIRE
VPFKQFLRKIPEDSSTKTISIVPEKCILCGRCVQVCQDIQDVWALSFLERGHKTRISGAG
DINLSESPCVRCGQCSAHCPTGAIAEYDQTTMAWDMLYNKQKFCVAQIAPAVRVAIGEAF
GFKDGANLTGKLYAALRRLGFKAIFDTSFGADLTIMEEASEFVSRFVHKKGKLPLITTCC
PSWVDFMEKFYPDMIEHFSTAKSPHEMVGVLSKTYYAKKNNIDPKNVAMISVMPCTSKKY
EITRNDDMFASGNQDIDIVLTTRELARMIKQAGIAFEDLPDEQPDHILGEYSGAGVIFGA
TGGVMEAALRTAYFLVTGENYPNIEFKSVRGLKGVKETEIDISGKKIKIAIAHGLGNVKY
VINRIEKAIAEGSELPYHFVEVMACVGGCVGGGGQPYGVTDKLRIARANGLYADDESKEI
RYSHDNPFIKKLYDDFLVKPLSDKSHSLLHTMYKPRALYKK*
>Ga0075114_100028364
MPTLTIDDQPVEVPENTTILEAARTIGIRIPTLCYLENLKGIGACRVCLVEVENHKELVA
SCVTPVADGMNIHTNNQRIRKARRVVIELLLSEHGGDCQTCERSGDCELEDLANRMGIKK
IHYPGEKKPRVIDESTPALRRDSGKCINCRRCITVCSEVQGVYALAPQNRGFKTVIGPAF
AQNLDTVACVQCGQCAAVCPVGAITEKDQIDEVWEALDDPKQWVIVQTAPAIRAALGECF
GLPPGTLVTGKMVTALRKLGFRAVFDTNFAADLTIMEEGSELLQRLKRAILEKQPVALPQ
FTSCCPSWIKFAEYFYPEFLPNISTCKSPQQMFGPIAKTYYAEKIGKKPEEITVVSVMPC
TAKKFEEDRPEMCASGVKDVDYVLTTRELGRMIKQAGIDFLALDDDQQDSPLGLSSGAAD
IFANTGGVMEAALRTAYAIVTGRPLPVPNLHIAAVESLEGVKEASLTIEDPLEEWSFLAG
VTVKVAVAHGLANARKLLEYIKAGHGEYHFVEIMACPGGCIGGGGQPRMTNNEVRQARIN
AIYREDEGKKLRMSHENPDIIALYREFLGQPLGERSHHLLHTTYRERSRV*
>Ga0075115_1000001845
MDFTITVNNKEFQASQGETILEVLNRNGIKVPTLCHLKDSTPTGACRICVVEDEQTGKLI
TSCSFPATPELKIKTHSQRVVESRKTIIELLLSNHPDDCLYCVRNKNCELQDLSEEHHVR
ERRIRGHKNREKLDLSSASIVRDPEKCVLCGRCVTVCEEVMGVACIDFVNRGNKSIIGTT
FNQGLNTSSCINCGQCIMVCPTGALTEKNHFPEIQQALNDPTKRVAIQYAPSISVSMAEE
LGMNPGIDINGILNAALRKVGFDNIFDSSFSADLTIIEESAELIQRITEGGVLPMITSCC
PGWVKYAEEFYPDLIPNLSSCKSPQQMMGAIINSYFAEKENLKPEEIYSVSIMPCTAKKF
EAQREEMTQAGISDVDAVLTTRELTKFLKLYGIDMFNIQPELTDSPMGFRSTAGKLFGAS
GGVMEAAIRTAHYSITGKELVNFQIPQIRGLERRKEAKIKIGDLELGVAVVNGMANAKEL
LDEIKNGRDDIHFVEVMACPGGCIGGGGQHIGTSEEQLKARMNTLYKIDENETLKVSHKN
PEIIELYDNYLGKPLGHKSHELLHTKYKKREVMI*
>Ga0075115_1000005229
MIKAKINNIEVEVAENTTILDAAKKININIPTLCKHPDLNATAACGICIVKLKNNNKMLR
SCCTPLENNMDIITHDDELQSIRRTVIELILSNHPNDCLQCARNNNCELQSLAADFGIRE
VPFKQFLRKIPEDSSTKTISIVPEKCILCGRCVQVCQDIQDVWALSFLERGHKTRISGAG
DINLSESPCVRCGQCSAHCPTGAIAEYDQTTMAWDMLYNKQKFCVAQIAPAVRVAIGEAF
GFKDGANLTGKLYAALRRLGFKAIFDTSFGADLTIMEEASEFVSRFVHKKGKLPLITTCC
PSWVDFMEKFYPDMIEHFSTAKSPHEMVGVLSKTYYAKKNNIDPKNVAMISVMPCTSKKY
EITRNDDMFASGNQDIDIVLTTRELARMIKQAGIAFEDLPDEQPDHILGEYSGAGVIFGA
TGGVMEAALRTAYFLVTGENYPNIEFKSVRGLKGVKETEIDISGKKIKIAIAHGLGNVKY
VINRIEKAIAEGSELPYHFVEVMACVGGCVGGGGQPYGVTDKLRIARANGLYADDESKEI
RYSHDNPFIKKLYDDFLVKPLSDKSHSLLHTMYKPRALYKK*
>Ga0075115_100008507
MPTLTIDDQPVEVPENTTILEAARTIGIRIPTLCYLENLKGIGACRVCLVEVENHKELVA
SCVTPVADGMNIHTNNQRIRKARRVVIELLLSEHGGDCQTCERSGDCELEDLANRMGIKK
IHYPGEKKPRVIDESTPALRRDSGKCINCRRCITVCSEVQGVYALAPQNRGFKTVIGPAF
AQNLDTVACVQCGQCAAVCPVGAITEKDQIDEVWEALDDPKQWVIVQTAPAIRAALGECF
GLPPGTLVTGKMVTALRKLGFRAVFDTNFAADLTIMEEGSELLQRLKRAILEKQPVALPQ
FTSCCPSWIKFAEYFYPEFLPNISTCKSPQQMFGPIAKTYYAEKIGKKPEEITVVSVMPC
TAKKFEEDRPEMCASGVKDVDYVLTTRELGRMIKQAGIDFLALDDDQQDSPLGLSSGAAD
IFANTGGVMEAALRTAYAIVTGRPLPVPNLHIAAVESLEGVKEASLTIEDPLEEWSFLAG
VTVKVAVAHGLANARKLLEYIKAGHGEYHFVEIMACPGGCIGGGGQPRMTNNEVRQARIN
AIYREDEGKKLRMSHENPDIIALYREFLGQPLGERSHHLLHTTYRERSRV*
>Ga0075115_100009784
LEMVNMKINGQPVQVPADYNVLQAAKRMHINIPTLCYHPDLPAWAACGICVVKLENSPKM
VRACATQVTEGMGIITHDPELHSIRKTVIELILSTHPDDCLLCGRNGTCELQKLAADYGV
RTQPFEIRHKNIPRDESTASIILNPEKCIKCGRCVQVCQQLQGVWALEFVGRGDGTQIAP
AANLLLDDSPCIKCGQCSAHCPVGAIFERDETKLLLTALNDPEKHVVAQIAPAVRVAIGE
AFDMEPGTICTGQTYASLRRLGVDAVFDTNFAADLTIMEEGTEFMKRLTKGEELPQITSC
CPAWTDYMEKYYPDMIPNFSTAKSPMMMQGAMTKTYYAEKNGIDPNNIYSVAIMPCTAKK
FEITRDENMYSSGCQDVDLVLTTREISRLIKSVGIDFAALPEEASDLLIGTYSGAGTIFG
NTGGVMEAAVRTAYNLVTGERMEDVNIDVVRGMEGIKKGEVDIKGTKIKIAVAHGMANVS
ELLEEVREARKNNEEPPYHFIEVMACRGGCIAGGGQPYSTTDNIREKRIAGLYKDDEMSV
VRCSYENPEIKHIYKDFLGAPLSEKSHHLLHTTYQTRPLYKK*
>Ga0075116_100000317
MNIKINNNAYWANSGETILHVAQREGIKIPTLCYMEGLSPTGACRICVVELSNGQLVPSC
AYPVTEGMDVQTNSKKVRRSRKSIIELLIANHPQDCLVCVRNGCCDLQDLAAEYGVRSYR
YVGEKRSGKLDLASPAVERDPEKCILCGRCVRMCHEIQNVGAIDFVDRGFYSNVAPAMNR
SLNTTACVYCGQCITVCPVGALREKSYLKQAWEAINDPDVHVIAQVAPAVRVAIGEEFGM
APGTISTGKIPAALRRIGVDEIFDTNFAADLTIMEEANELIDRIKNGGKLPMFTSCSPGW
VKYVEHFYPELFDNISTCKSPQGMQGAMIKSFYAQKKGIDPAKIFVLSIMPCTAKKFEAA
RPELSVTHTAPDVDVVISTREFARMMRLAGIDFTRMPEEGFDDPLGEATGAGALFGASGG
VMEAALRTAHYMITGKDMDRIDFTSIRGLEGVKESSIKIGNATLKIAAVSGLHNIDKFLE
DVKNGKSEFHFIEVMACPGGCINGGGQPLPSSPEKIKKRMEAIYEVDRSLPKRCSHYNDS
VNALYENFLGKPGGKKSHELLHTHFFKRESI*
>Ga0075116_1000011226
MIKAKINNIEVEVAENTTILDAAKKININIPTLCKHPDLNATAACGICIVKLKNNNKMLR
SCCTPLENNMDIITHDDELQSIRRTVIELILSNHPNDCLQCARNNNCELQSLAADFGIRE
VPFKQFLRKIPEDSSTKTISIVPEKCILCGRCVQVCQDIQDVWALSFLERGHKTRISGAG
DINLSESPCVRCGQCSAHCPTGAIAEYDQTTMAWDMLYNKQKFCVAQIAPAVRVAIGEAF
GFKDGANLTGKLYAALRRLGFKAIFDTSFGADLTIMEEASEFVSRFVHKKGKLPLITTCC
PSWVDFMEKFYPDMIEHFSTAKSPHEMVGVLSKTYYAKKNNIDPKNVAMISVMPCTSKKY
EITRNDDMFASGNQDIDIVLTTRELARMIKQAGIAFEDLPDEQPDHILGEYSGAGVIFGA
TGGVMEAALRTAYFLVTGENYPNIEFKSVRGLKGVKETEIDISGKKIKIAIAHGLGNVKY
VINRIEKAIAEGSELPYHFVEVMACVGGCVGGGGQPYGVTDKLRIARANGLYADDESKEI
RYSHDNPFIKKLYDDFLVKPLSDKSHSLLHTMYKPRALYKK*
>Ga0075118_100025542
MITARINHIEVQVPEGTSILDASRAAQVNIPTLCKHKDLLATAACGICIVRNKGGNKLIR
ACCTPLEEGMDISTHDKEIVDVRRSTLELILSNHPQDCLTCARNGECELQSLAADFNIPM
ESIKRYVNDVPPDCSTGSIILDFTKCIKCGRCVQVCQDVQNVWALSMLGRGINTRMAPAG
DISLADSPCVKCGQCSAHCPTGAIVENDETPIVWDALHDEEKICVVQIAPSVRVTVGEAF
GLPPGTNLTKKIYTALRRLGFKAVFDTNFSADVTIVEEASEFIERFVHKRGALPLITSCC
PSWTDFMEKEHYDFLDNFSTAKSPQQMLGVLAKTYYAKKLKIDPAKLYMVSIMPCTAKKF
EISRADEMYASGHKDVDVAITTREFARMLKQSGIDFLNLPDGEPDSILGDYSGAGTIFGA
TGGVMEAALRTAYFYATGEKLEKVEVEAVRGLDGVKVGKVNVAGSEVRVAVAHGLGNVAT
VLESVREARKNGEELPYHFIEVMACPGGCIGGGGQPYGVDNERRKLRIAGLYADDRDKAV
RCSHENPELIHLYEDFLGKPLGPKSHELLHTSYTARPLYKR*
>Ga0075120_1000063214
MIQATINRKPVTVPEGTTILEAARQVQVKIPTLCHHPDLPPTASCGICIVRLEGTKRMLR
ACCTPIEEGMKIITHDPEIVEVRRTVLELILSNHPNDCLKCGRNQSCELQNLAADFGIRE
ELFTKFIGGNPKDDSTNAFVIEPDKCIHCGRCIEICQEIQGVWALSFLGRGFNSRFAPAA
GQKLVDSPCVLCGQCASHCPTGAIFEKDDTLQVWQELQNPDTFCVVQIAPVVRVAIGEAF
GMPAGTNVTGKLYTVLRRLGFNAVFDTSFAADVTIMEEASEFVERFVHKKGPLPLITSCC
PSWVIYLEKQVPDMVEYFSSCKSPQQISGLLTKTYYAEKMNVDPSKIVVVSIMPCTSKKA
ELTRTEEMFASGYQDVDYSLTTRELARMIKQTGKDFANLPDSEPDHLLGDYTGAGVIFGT
TGGVMEAALRSAYSFITKEKLGALEFEDIRGLEGVKELSIEVAGRTVNVAVAHGLGNVMS
VMNRVREARDKGEPSPYDFIEVMACPGGCAGGGGQPYGVTNEIRTARAQGLYQDDREHEF
RLSHENPCVQQLYKDFLGEPLSHKAHELLHTHYVKRTTG*
>Ga0075120_1000115417
MDFTITVNNKEFQASQGETILEVLNRNGIKVPTLCHLKDSTPTGACRICVVEDEQTGKLI
TSCSFPATPELKIKTHSQRVVESRKTIIELLLSNHPDDCLYCVRNKNCELQDLSEEHHVR
ERRIRGHKNREKLDLSSASIVRDPEKCVLCGRCVTVCEEVMGVACIDFVNRGNKSIIGTT
FNQGLNTSSCINCGQCIMVCPTGALTEKNHFPEIQQALNDPTKRVAIQYAPSISVSMAEE
LGMNPGIDINGILNAALRKVGFDNIFDSSFSADLTIIEESAELIQRITEGGVLPMITSCC
PGWVKYAEEFYPDLIPNLSSCKSPQQMMGAIINSYFAEKENLKPEEIYSVSIMPCTAKKF
EAQREEMTQAGISDVDAVLTTRELTKFLKLYGIDMFNIQPELTDSPMGFRSTAGKLFGAS
GGVMEAAIRTAHYSITGKELVNFQIPQIRGLERRKEAKIKIGDLELGVAVVNGMANAKEL
LDEIKNGRDDIHFVEVMACPGGCIGGGGQHIGTSEEQLKARMNTLYKIDENETLKVSHKN
PEIIELYDNYLGKPLGHKSHELLHTKYKKREVMI*
>Ga0075120_1000233712
MSIFIEINNKKVEAVKGETVLDALTRNGIKVPTLCHLKGFSPTGACRICVVEDEKTGKLI
PSCSFPVVDGMKIKSHSPRVIESRKTIVELLLANHPDDCLYCSRSGNCELQTLAEDLNIR
ERRIVGSKNDFHIDRSSPSIVRDPNKCILCERCVRVCEEMMGVSAIDIINRGSQSVIGTA
FNKGLNTSSCVNCGQCIIVCPTGALSEKNHFGEIQTALNDPKKKVVIQYAPAISVSLAEE
FDMQQGTDANGIMNAALRKIGFDYIFDTTFSADLTIMEESAELIQRVTTGGVLPMITSCC
PAWIKFAEEFYPEMIPHISSCKSPMQMLGSVIKSYWMEKNNFNPEEVYSVAIMPCTAKKF
EAQREEMTKNGYSDVDAVLTTREFSQFVKTMGVDVHNIEPEAADSPHGFRSSAGKLFGVS
GGVTEAALRTAYFKLTGVELGNYEISDIRGLEGRKETKVKIGDLELGVAVVNGLKNAGIL
LDEIKAGRKDIHFIEVMACPGGCINGGGQHIGTTPEQLKARMQLIYDIDKTDVIRTSHSN
PEIIELYDKFLGEPLSHKSHELLHTHYCKREVLK*
>Ga0075120_100025399
MSYQIEINNNSVDAQKGETILDVLNRNGIKVPTLCHMKNFTPTGSCRMCVVELSETGKLV
TSCSYPVVDGMKIKTHSPKVIEARKTIVELLLSDHPDDCFYCVRNGNCELQKLSEELHIK
ERNIRGPKSKLPLDLSSASIQRDPEKCILCGRCIRVCEEIMGVSAIDFANRGSKSTVSTS
FNKGLNTSSCVNCGQCIMVCPAGALSEINHFPEVQQALQDTNKTVVIQYAPAISVSLAEE
FGIETGKDINGIMNAALRKIGFDKVFDTSFSADLTIMEESHELIERITKNGVLPLITSCC
PAWIKYAEEFIPEVIPNISSCKSPQQMLGSIIKTYFAEREDLNPKEIYSVSIMPCTAKKF
EAQREEMTHHGITDVDAVLTTRELGQLIKLYGIDINNIEPEITDSPHGQRSTAGKLFGAS
GGVMEAAIRTAYHTLTGKELIHFKINAVRGLKGRKEAKIKIGELELGVAVVNGLANAKKL
LDEIKNGRKDIHFIEVMACPGGCIGGGGQHIGATEEDLKARMKSLYKIDENGTIKCSHKN
SEVIELYNNYLGEPSSHKCHELLHTHYGKRNVLL*
>Ga0075120_100048778
MDTVSLIIDNKPVVVKKGTTILEAASGIGVYVPTLCYMKLDDLNIENKPGGCRICVVEVD
GRRNLAPACCTDVYEGMKVSTHSLRVINARRTIMELILSDHPSDCLICAKSGNCDLQDMA
HHLGIREIHYKGEQSHYREDTSPAIVRDIDKCIMCRRCEMMCNEVQTVGVLSAINRGFDS
VVSPAFEMNLDHSECTYCGQCVAVCPTGALTEVNHTGKVIRALSDKTKTVIVQTAPAVRA
ALGEEFGMEAGTLVTGKLVTALRRLGFDHIFDTDFAADLTIMEEGTELLTRLGKHLAGDK
EVKLPILTSCCPAWVKFFEHQFPEMKDIPSTARSPQQMFGSIAKTYFADKLGIKREDLVV
VSIMPCVAKKYECDRDEFKVNGNPDVDHVITTRELAALIKLSNIDFKTLPDEDFDNPLGE
STGAGVIFGTTGGVIEAAVRTAYEIHTKKELPRLDFDELRGMEGIREATIDFDGLPIKIG
IAHGLGNARKLLEDIQAGRSEFHAIEIMSCPGGCIGGGGQPYHHGNADILKKRQMAIYKE
DSNKAIRKSHKNPYIIKLYEEFLGEPMSEKAHHLLHTAYFDRTEEK*
>Ga0075120_100122571
VISATINGQIVNVAKGTTILNAAKKININIPTLCKHLDLDATAACGICIVKIKGTKKMLR
SCCTPLEKGMEIITHDNQLQEIRRTIIELILSNHPNDCLECGRNNNCELQKLAADFGIRE
QPFKRFLRQIPKDDSTKTIVIDPQKCILCGRCVQVCQEMQNVWALSFLERGIETRISPAG
DINLADSPCVRCGQCSAHCPTGAITEYDQTKRVWQALYDTDKYCVVQIAPAVRVAIGEAF
GFPDGTNLTGKLYAALRKLGFKAIFDTSFGADVTIMEEASEFTQRFVNKKGKLPMITTCC
PSWVDFMEKFYPDMIEHFSSVKSPHEIVGVLSKTYYAKINKLDPKKVTMISIMPCTSKKY
EITRSQEMFASGVQDIDVVLTTRELARMIKQAGIDFANLSEEEPDHILGDYTGAGVIFGA
TGGVMEAALRTAHYFITGKNVNKLEFENVRGLKGIKETEIEIKGIKIRIAVAHGLGNVEL
VLKKIQAALKAGKEPPYHFVEVMACLGGCVGGGGQPYGVTDQLRLARARGLYTEDDKKEL
YLSHDNPYVKKLYKDFLKEPLGKVSHELLHTHYKPRPLYRK*
>Ga0075121_100008148
MNMIQLTINGLPVKVEEGTNILSAAKKVQVKIPALCYHPDLPAWAACGICVVKVKGYSKM
VRACSTAAGEGMEIITHDPELYAIRRTVIELILSTHPDDCLQCPRNNNCELQRLAAEFGV
REAPFGKRLRDLPEDDSTGSIVLNPEKCILCGRCAAVCQQMQGVWALEFLGRGENTRIAP
AADVSLAESPCIKCGQCAAHCPVGAIYEHSHAKEVYEALGDPTKHCVVQIAPAVRVALGE
DFGYEPGTLLTGKIYSALRRLGFDAVFDTNFGADLTIMEEGTEFIERFVHGKGELPLITS
CCPSWTDYMEKYSQDFIDNFSTAKSPQAMVGALAKTYYAEKVGIDPKDLFVVSIMPCTAK
KFEIQRSEEMSSSGQQDIDISLTTRELCRMIKSAGVDFRNLPDDERVDSILGDYTGAGTI
FGVTGGVMEAALRTAHFALTKERLPSMELTAIRGLDGVKEATLKVAGKEVRVAVAHSMCN
IEKVLDKVRVARKKGKETPYHFIEVMACRGGCVGGGGQPYGATDEIRKQRAAGIYSDDER
SEHRCSHDNPMIQKVYKDYLGKPLGKKSHELLHTGYTKRDVYKR*
>Ga0075121_10010564
MDFTITVNNKEFQASQGETILEVLNRNGIKVPTLCHLKDSTPTGACRICVVEDEQTGKLI
TSCSFPATPELKIKTHSQRVVESRKTIIELLLSNHPDDCLYCVRNKNCELQDLSEEHHVR
ERRIRGHKNREKLDLSSASIVRDPEKCVLCGRCVTVCEEVMGVACIDFVNRGNKSIIGTT
FNQGLNTSSCINCGQCIMVCPTGALTEKNHFPEIQQALNDPTKRVAIQYAPSISVSMAEE
LGMNPGIDINGILNAALRKVGFDNIFDSSFSADLTIIEESAELIQRITEGGVLPMITSCC
PGWVKYAEEFYPDLIPNLSSCKSPQQMMGAIINSYFAEKENLKPEEIYSVSIMPCTAKKF
EAQREEMTQAGISDVDAVLTTRELTKFLKLYGIDMFNIQPELTDSPMGFRSTAGKLFGAS
GGVMEAAIRTAHYSITGKELVNFQIPQIRGLERRKEAKIKIGDLELGVAVVNGMANAKEL
LDEIKNGRDDIHFVEVMACPGGCIGGGGQHIGTSEEQLKARMNTLYKIDENETLKVSHKN
PEIIELYDNYLGKPLGHKSHELLHTKYKKREVMI*
>Ga0075121_10013837
MPTLTIDDQPVEVPENTTILEAARTIGIRIPTLCYLENLKGIGACRVCLVEVENHKELVA
SCVTPVADGMNIHTNNQRIRKARRVVIELLLSEHGGDCQTCERSGDCELEDLANRMGIKK
IHYPGEKKPRVIDESTPALRRDSGKCINCRRCITVCSEVQGVYALAPQNRGFKTVIGPAF
AQNLDTVACVQCGQCAAVCPVGAITEKDQIDEVWEALDDPKQWVIVQTAPAIRAALGECF
GLPPGTLVTGKMVTALRKLGFRAVFDTNFAADLTIMEEGSELLQRLKRAILEKQPVALPQ
FTSCCPSWIKFAEYFYPEFLPNISTCKSPQQMFGPIAKTYYAEKIGKKPEEITVVSVMPC
TAKKFEEDRPEMCASGVKDVDYVLTTRELGRMIKQAGIDFLALDDDQQDSPLGLSSGAAD
IFANTGGVMEAALRTAYAIVTGRPLPVPNLHIAAVESLEGVKEASLTIEDPLEEWSFLAG
VTVKVAVAHGLANARKLLEYIKAGHGEYHFVEIMACPGGCIGGGGQPRMTNNEVRQARIN
AIYREDEGKKLRMSHENPDIIALYREFLGQPLGERSHHLLHTTYRERSRV*
>Ga0075121_10017006
MKVNIVINNIEINVPKDTTILDAAKKIGIKIPTLCYLADLQNPGSCRMCVVEVEGAKALQ
PSCVTKVSEGMKIRTNTKKVRDARKMILELLLSDHPWECNTCDRNQSCELQKLADEYGIN
EVRFQSVRERMPLDESTPGIVRDPNKCILCRRCVSVCQDVQGVDTLAPRARGFDTIIAPG
QFDMLSEAVCVQCGQCAAVCPVGAISEKDDIDKVWASIDDPNKFVVVQTAPAIRAALGEC
FDLKPGTLIKGKMTTALRRLGFDKVFDTNFTADLTIIEEGTELLTRLKKALVDKDKNVAL
PMFTSCSPGWINYMENFYPELIPNISTCKSPQQMFGAVAKTYYANKIGKKKEDIVVVSIM
PCTAKKFECNRDEMNDSGVKDVDYVLTTRELGKFIKQAGIDFINLPDEEMDAPLGTSTGA
ADIFANTGGVMEAALRTAYEIVTGKGLPFKGLHVVPIEGLKGVKEASLKIEGTTEEWRFL
EGVTVNVAVAHGLGNAKKVIESIKSGKKSYHFIEVMACPGGCIGGGGQPRMTTNEVRQAR
INAIYKEDEGRKLRKSHENPAINEIYKEFLIKPLGEKSHHLLHTTYTNKKDPSPKK*
>Ga0075121_10020935
LEMVNMKINGQPVQVPADYNVLQAAKRMHINIPTLCYHPDLPAWAACGICVVKLENSPKM
VRACATQVTEGMGIITHDPELHSIRKTVIELILSTHPDDCLLCGRNGTCELQKLAADYGV
RTQPFEIRHKNIPRDESTASIILNPEKCIKCGRCVQVCQQLQGVWALEFVGRGDGTQIAP
AANLLLDDSPCIKCGQCSAHCPVGAIFERDETKLLLTALNDPEKHVVAQIAPAVRVAIGE
AFDMEPGTICTGQTYASLRRLGVDAVFDTNFAADLTIMEEGTEFMKRLTKGEELPQITSC
CPAWTDYMEKYYPDMIPNFSTAKSPMMMQGAMTKTYYAEKNGIDPNNIYSVAIMPCTAKK
FEITRDENMYSSGCQDVDLVLTTREISRLIKSVGIDFAALPEEASDLLIGTYSGAGTIFG
NTGGVMEAAVRTAYNLVTGERMEDVNIDVVRGMEGIKKGEVDIKGTKIKIAVAHGMANVS
ELLEEVREARKNNEEPPYHFIEVMACRGGCIAGGGQPYSTTDNIREKRIAGLYKDDEMSV
VRCSYENPEIKHIYKDFLGAPLSEKSHHLLHTTYQTRPLYKK*
>Ga0075121_10032146
MFEIEANKRIIDAEPGETILSALNRAGIKVPTLCHMDGLNPSGACRICVVEIEGMRGLVP
SCSFPVQEGMKIETNSPRAIRARKTIIELLLANHPDDCLYCVRNGNCQLQDLAEEYGIRE
RRYAGKKNVYHLDNTSPSIIRDQAKCILCGKCVRVCEEVQNIAAIDFVGRGSKTVIAPAF
EESLNVSSCINCGQCILACPTGALREKSYLKEVVDALLDPEKYVVIQHAPAVSVSIAEEF
GLKPGKDIDDLMVAAFKRLGFKKVFDTSFTADLTIMEEGSELVSRVTNGGTLPMMTSCSP
GWIKYVEQFYPEMIDNLSTCKSPQQMLGAVIKSYFAQKEGIDPKNIFSVSVMPCTAKKFE
CARPEMGRNNIADIDAVLSTREAARLIKMHGIDFDSLTPELPDMPFGERSTAGKLFGATG
GVMEAAIRSAHFLITGKELSTLKIEDVRGLEGIKEAKVKIGDLVLGVAVVNGVGNAAKLL
DEIKAGRKDLHFIEVMTCPGGCVAGGGQPLNTDKDAIKARLGALYNIDQTETLRTSHNNK
QVQELYKDFLGKPLGEKSHELLHTHYAKRDVLL*
>Ga0075121_10045164
VISATINGQIVNVAKGTTILNAAKKININIPTLCKHLDLDATAACGICIVKIKGTKKMLR
SCCTPLEKGMEIITHDNQLQEIRRTIIELILSNHPNDCLECGRNNNCELQKLAADFGIRE
QPFKRFLRQIPKDDSTKTIVIDPQKCILCGRCVQVCQEMQNVWALSFLERGIETRISPAG
DINLADSPCVRCGQCSAHCPTGAITEYDQTKRVWQALYDTDKYCVVQIAPAVRVAIGEAF
GFPDGTNLTGKLYAALRKLGFKAIFDTSFGADVTIMEEASEFTQRFVNKKGKLPMITTCC
PSWVDFMEKFYPDMIEHFSSVKSPHEIVGVLSKTYYAKINKLDPKKVTMISIMPCTSKKY
EITRSQEMFASGVQDIDVVLTTRELARMIKQAGIDFANLSEEEPDHILGDYTGAGVIFGA
TGGVMEAALRTAHYFITGKNVNKLEFENVRGLKGIKETEIEIKGIKIRIAVAHGLGNVEL
VLKKIQAALKAGKEPPYHFVEVMACLGGCVGGGGQPYGVTDQLRLARARGLYTEDDKKEL
YLSHDNPYVKKLYKDFLKEPLGKVSHELLHTHYKPRPLYRK*
>Ga0075121_10053612
MNFNIEVNNQLLEANKDETILDVLNRNGIKVPTLCHMKGFPPTGACRMCVVEDKKTGKLI
TSCSYPAAEGMKIQTHSAKVVEARKTIVELLLSNHPDDCLYCSRNLNCELQNLSNELHVR
ERKINGKKNNHNIDTSGASIIRDPDKCILCGRCVEVCEKVMGVSAIDYINRGSQTIIGTA
FNKGINVSSCVNCGQCIMVCPTGALTEKNHFPEVIEALNDPSKTVVVQYAPAISVSLAEE
FGIEPGKDINGIMNSALRKIGFDRVFDTSFAADLTIMEESAELIDRVSNNGILPMITSCC
PAWIKYAEEFTPEFIPNISSCKSPQQMMGAIIKNYFTKTENIEAKNIYSVSIMPCTAKKF
EAQRDEMTSHGITDVDAVLTTRELSQFIKLYGIDINKIQPESADSPLGTRSSAGKIFGAT
GGVMEAAIRTAYYNLTGKELVKFQIPEVRGFEDRKETKIQIGDLEIGVAVVNGLGNAKKL
LTEIKEGRNDIHFIEIMACPGGCIGGGGQHIGADDENMKSRMKSLYDIDTNETLKVSHRN
PDIIEIYDKYLGEPLGHKSHELLHTTYIKREVLR*
>Ga0075122_100004194
MNIKINNNAYWANSGETILHVAQREGIKIPTLCYMEGLSPTGACRICVVELSNGQLVPSC
AYPVTEGMDVQTNSKKVRRSRKSIIELLIANHPQDCLVCVRNGCCDLQDLAAEYGVRSYR
YVGEKRSGKLDLASPAVERDPEKCILCGRCVRMCHEIQNVGAIDFVDRGFYSNVAPAMNR
SLNTTACVYCGQCITVCPVGALREKSYLKQAWEAINDPDVHVIAQVAPAVRVAIGEEFGM
APGTISTGKIPAALRRIGVDEIFDTNFAADLTIMEEANELIDRIKNGGKLPMFTSCSPGW
VKYVEHFYPELFDNISTCKSPQGMQGAMIKSFYAQKKGIDPAKIFVLSIMPCTAKKFEAA
RPELSVTHTAPDVDVVISTREFARMMRLAGIDFTRMPEEGFDDPLGEATGAGALFGASGG
VMEAALRTAHYMITGKDMDRIDFTSIRGLEGVKESSIKIGNATLKIAAVSGLHNIDKFLE
DVKNGKSEFHFIEVMACPGGCINGGGQPLPSSPEKIKKRMEAIYEVDRSLPKRCSHYNDS
VNALYENFLGKPGGKKSHELLHTHFFKRESI*
>Ga0075122_1000055227
MKKEIKLTINGKQFSASSDQTILKVAEQNDIFIPRLCFLEGIHEEGNCRLCSVRVNDQKN
LKPACKTYVEEGMQVITDDAQIYQHVSTNLELLSHKHRFECFTCTREDNCEFLDLLRRYS
IENDLNHMYGIYDKPIYFTDTSGVMVIDSSKCILCGRCVSACEQLSGLSILGFNERGSDT
YIGPALFHSLEDSGCIYCGKCIQACPTGALGEKDDVKQLEYALRDPKKTIVVQVAPSVRA
ALGEEFGYPIGTNVEGQMFAALKALGVKEIIDTNFTADLTILEEGTEFISRLENGGPFPM
FTSCSPGWVNFLELYNPELIPNLSSCKSPQQMAGAMIKTYYANELKLDPKQIVSVAIMPC
IAKKEEARRPDMGRDGYRDVDIVLTTREFARLIKHRQIPFRDLEPIKPFGDLAVYTGAGN
IFGATGGVMEAALRTVTEILEGKSTPVDFKEVRGIKDIKEASYMIKGTQVNVAVVHGGKA
IKDFLASLKTSEKQYHFVEFMGCTGGCINGGGQPIVSARLYESNDVRTLRASVLYNIDSN
AELRKSHQNPSVIKIYEKFLGKPNSHLAHELLHTHYKKRESYSNIK*
>Ga0075122_100124294
VISATINGQIVNVAKGTTILNAAKKININIPTLCKHLDLDATAACGICIVKIKGTKKMLR
SCCTPLEKGMEIITHDNQLQEIRRTIIELILSNHPNDCLECGRNNNCELQKLAADFGIRE
QPFKRFLRQIPKDDSTKTIVIDPQKCILCGRCVQVCQEMQNVWALSFLERGLETRISPAG
DINLADSPCVRCGQCSAHCPTGAITEYDQTKRVWQALYDTDKYCVVQIAPAVRVAIGEAF
GFPDGTNLTGKLYAALRKLGFKAIFDTSFGADVTIMEEASEFTQRFVNKKGKLPMITTCC
PSWVDFMEKFYPDMIEHFSSVKSPHEIVGVLSKTYYAKINKLDPKKVTMISIMPCTSKKY
EITRSQEMFASGVQDIDVVLTTRELARMIKQAGIDFANLSEEEPDHILGDYTGAGVIFGA
TGGVMEAALRTAHYFITGKNVNKLEFENVRGLKGIKETEIEIKGIKIRIAVAHGLGNVEL
VLKKIQAALKAGKEPPYHFVEVMACLGGCVGGGGQPYGVTDQLRLARARGLYTEDDKKEL
YLSHDNPYVKKLYKDFLKEPLGKVSHELLHTHYKPRPLYRK*
>Ga0075123_100022757
MQETITININGKDYKVKPDQTIMQAADSLGFHIPRLCYHPQLSIEGACRVCIVEVEGMKN
FAASCAFPIRDGLKVRTNTTELRRARRDIVELILDNHPQDCHTCERDGNCELQNLAYAMG
IRKRHFEGERKHYELDISSASVVRDPSKCILCGRCVRMCSEVQGINAINYAYRGFDTVVM
PAYNLPFGESICTHCGQCIKVCPTAAFTEKNNTQELFEKLNDDSIVKVVQVAPAVRAAIG
ESFGLEPGSNMEHEIAAVLRRLGFDYVFDTQFSADLTIMEESSEFLERVGGKGKLPLITS
CCPGWINCAEMFYPDMLENISSCKSPMSMMSGVIKTYFAEKNKIDPAKIFSVAVMPCTAK
KCESERPQHTVDDMRATDLVITTRELAWMIKSAGIDFINIEGEAYDKPCGMSSGAGAIFG
VTGGVMEAALRTAYELYTSETLTEIEFENIRGLEGIKEAKVNLDGTEICVAVAHGLGNAH
KLLEIVKKEPGRYHFIEIMACPGGCIGGGGQPYPSGNYIPLDPECLNKRAKALYAIDRKN
TIRRSHENPEIQRLYREYLQRPLSEKSHELLHTHYEAREPKGIVSGELKNLLE*
>Ga0075123_100028904
MSYQIEINNNSVDAQKGETILDVLNRNGIKVPTLCHMKNFTPTGSCRMCVVELSETGKLV
TSCSYPVVDDMKIKTHSPKVIEARKTIVELLLSDHPNDCFYCVRNGNCELQKLSEELHIK
ERNIRGPKSKLPLDLSSASIQRDPEKCILCGRCIRVCEEIMGVSAIDFSNRGSKSTVSTS
FNKGLNTSSCVNCGQCIMVCPTGALSEINHFPEVQQALQDTNKTVVVQYAPAISVSLAEE
FGIETGKDINGIMNAALRKIGFDKVFDTSFSADLTIMEESHELIERITKNGVLPLITSCC
PAWIKYAEEFVPEVIPNISSCKSPQQMLGSIIKTYFAEREDLNPNEIYSVSIMPCTAKKF
EAQREEMTRHGITDVDAVLTTRELGQLIKLYGIDINNIEPEIADSPHGQRSTAGKIFGAS
GGVMEAAIRTAYHTLTGKELIQFKINAVRGLKGRKEAKIKIGELELGVAVVNGLANAKKL
LDEIKNGRKDIHFIEVMACPGGCIGGGGQHIGATEEDLKARMKSLYKIDENGTIKCSHKN
SEVIELYNNYLGEPSSHKCHELLHTHYGKRNVLL*
>Ga0075123_100031353
VISATINGQIVNVAKGTTILNAAKKININIPTLCKHLDLDATAACGICIVKIKGTKKMLR
SCCTPLEKGMEIITHDNQLQEIRRTIIELILSNHPNDCLECGRNNNCELQKLAADFGIRE
QPFKRFLRQIPKDDSTKTIVIDPQKCILCGRCVQVCQEMQNVWALSFLERGLETRISPAG
DINLADSPCVRCGQCSAHCPTGAITEYDQTKRVWQALYDTDKYCVVQIAPAVRVAIGEAF
GFPDGTNLTGKLYAALRKLGFKAIFDTSFGADVTIMEEASEFTQRFVNKKGKLPMITTCC
PSWVDFMEKFYPDMIEHFSSVKSPHEIVGVLSKTYYAKINKLDPKKVTMISIMPCTSKKY
EITRSQEMFASGVQDIDVVLTTRELARMIKQAGIDFANLSEEEPDHILGDYTGAGVIFGA
TGGVMEAALRTAHYFITGKNVNKLEFENVRGLKGIKETEIEIKGIKIRIAVAHGLGNVEL
VLKKIQAALKAGKEPPYHFVEVMACLGGCVGGGGQPYGVTDQLRLARARGLYTEDDKKEL
YLSHDNPYVKKLYKDFLKEPLGKVSHELLHTHYKPRPLYRK*
>Ga0075123_100033042
MNFNIEVNNQLLEANKDETILDVLNRNGIKVPTLCHMKGFPPTGACRMCVVEDEKTGKLI
TSCSYPAAEGMKIQTHSAKVVEARKTIVELLLSNHPDDCLYCSRNLNCELQNLSNELHVR
ERKINGKKNNHNIDTSGASIIRDPDKCILCGRCVEVCEKVMGVSAIDYINRGSQTIIGTA
FNKGINVSSCVNCGQCIMVCPTGAITEKNHFPEVIEALNDPLKTVVVQYAPAISVSLAEE
FGIEPGKDINGIMNSALRKIGFDRVFDTSFAADLTIMEESAELIDRVSNNGVLPMITSCC
PAWIKYAEEFTPEFIPNISSCKSPQQMMGAIIKNYFTKTENIEAKNIYSVSIMPCTAKKF
EAQRDEMTSHGITDVDAVLTTRELSQFIKLYGIDINKIQPESADSPLGTRSSAGKIFGAT
GGVMEAAIRTAYYKLTGKELVKFQIPEVRGFEDRKETKIQIGDLEIGIAVVNGLGNAKKL
LTEIKEGRNDIHFIEIMACPGGCIGGGGQHIGADDENLKSRMKSLYDIDANETLNVSHKN
PDIIEIYDKYLGEPLGHKSHELLHTTYIKREVLR*
>Ga0075124_100073362
VISATINGQIVNVAKGTTILNAAKKININIPTLCKHLDLDATAACGICIVKIKGTKKMLR
SCCTPLEKGMEIITHDNQLQEIRRTIIELILSNHPNDCLECGRNNNCELQKLAADFGIRE
QPFKRFLRQIPKDDSTKTIVIDPQKCILCGRCVQVCQEMQNVWALSFLERGLETRISPAG
DINLADSPCVRCGQCSAHCPTGAITEYDQTKRVWQALYDTDKYCVVQIAPAVRVAIGEAF
GFPDGTNLTGKLYAALRKLGFKAIFDTSFGADVTIMEEASEFTQRFVNKKGKLPMITTCC
PSWVDFMEKFYPDMIEHFSSVKSPHEIVGVLSKTYYAKINKLDPKKVTMISIMPCTSKKY
EITRSQEMFASGVQDIDVVLTTRELARMIKQAGIDFANLSEEEPDHILGDYTGAGVIFGA
TGGVMEAALRTAHYFITGKNVNKLEFENVRGLKGIKETEIEIKGIKIRIAVAHGLGNVEL
VLKKIQAALKAGKEPPYHFVEVMACLGGCVGGGGQPYGVTDQLRLARARGLYTEDDKKEL
YLSHDNPYVKKLYKDFLKEPLGKVSHELLHTHYKPRPLYRK*
>Ga0075125_100000176
MTNLVNLTIDGKACQVPSNYTILKAAESIGINIPRLCFLEGIHEQSNCRVCIVKIEGVRG
LKTSCSTKVIEGMVVYTDTKEVYEAVSFNLELLAGNHKFECWKCSRENSCEFLDLLRRFN
VDNDFSNAKLFDQKEIKVNNSSDAMILDSSKCVLCGRCVSACEKLSGLGILNFSNRGANT
YVGPAQFHNLEDAGCIYCGKCIQACPTGAIREKDEIKFLERALRDKSKTIVVQVAPSVRA
AIGEEFGYKIGTNAEGQMFAALKELGIHEIIDTNFTADLTILEEGSEFIDRLQNGGVLPM
FTSCSPGWVNYLELYYPEYIPNLSSCKSPQQMAGALIKTYYAEKLGKKPEEIYSVSIMPC
VAKKAEAKRPEMGRDGYKDVDLVITTRELARIIRHRGIAFQDLEPIKPYGLLAEYTGAGN
IFGTTGGVMEAALRTVTEILEGHSTPVDFTEVRGLDNIKEATYMVAGTEVNVAVVHGGAA
IKEFITKLKTTDKQYHFVELMGCTGGCINGGGQPIVSAINQEKYDVRALRAKVLYNIDAK
AEFRKSHESKAVKTIYEEFLGKPNSHKSHDLLHTHYNERSFYDVK*
>Ga0075125_100002925
MVKKKTFAQDTSRAPISQRRQEIGKVKKGVIGANITVKIDDIEVRVPIGTTILEAAKKVN
IKIPTLCQHDDLCLAGVCRVCVVDVEGERTLQASCSYPIFNSINVKTYSSRVRRARQNII
HLLLKNHYGECYSCARNNNCELQSLAKDYGITTYKFGHLESPRYKKDESSYSVIRDMNKC
VLCRRCVRTCIDLQEVGVLEAINRGAKTKIETYLDKSLNDVVCINCGQCINRCPTGALKA
KDPAQDVWDAIDNPAKHVIIQTAPSPRAAIGEEFGLPAGTSVTKKLNTAIKRVGFDKVFD
TNFTADLTIMEEGTELLLRLKKILVDKNKDIKLPQITSCSPGWVKYIEHFYPNKLGHVST
CKSPQQMFGTIVKTWYAKRNNVSPKDIISVSLMPCSAKKFECERPEMKDSGFKDVDYALT
TRELASMIKECGIDLPNLPDSDFDDPLGIGSGAGLVFATTGGVMEAAIRTAYEIVTGEEV
PFKNLRITPVRGTEGIRVAELPIKKAVRQWKFLQGATLKVMVGHGTANAKKIMDMLCKGE
LNDYHFIEIMACPGGCLGGGGQPIPTSPAIRAARAKAIYAEDEGLPIRKSHDNPIIKQIY
KEFLTDGPCGHLSHKLLHTSYIPRGKWIGKKNK*
>Ga0075125_100031688
VISATINGQIVNVAKGTTILNAAKKININIPTLCKHLDLDATAACGICIVKIKGTKKMLR
SCCTPLEKGMEIITHDNQLQEIRRTIIELILSNHPNDCLECGRNNNCELQKLAADFGIRE
QPFKRFLRQIPKDDSTKTIVIDPQKCILCGRCVQVCQEMQNVWALSFLERGLETRISPAG
DINLADSPCVRCGQCSAHCPTGAITEYDQTKRVWQALYDTDKYCVVQIAPAVRVAIGEAF
GFPDGTNLTGKLYAALRKLGFKAIFDTSFGADVTIMEEASEFTQRFVNKKGKLPMITTCC
PSWVDFMEKFYPDMIEHFSSVKSPHEIVGVLSKTYYAKINKLDPKKVTMISIMPCTSKKY
EITRSQEMFASGVQDIDVVLTTRELARMIKQAGIDFANLSEEEPDHILGDYTGAGVIFGA
TGGVMEAALRTAHYFITGKNVNKLEFENVRGLKGIKETEIEIKGIKIRIAVAHGLGNVEL
VLKKIQAALKAGKEPPYHFVEVMACLGGCVGGGGQPYGVTDQLRLARARGLYTEDDKKEL
YLSHDNPYVKKLYKDFLKEPLGKVSHELLHTHYKPRPLYRK*
>Ga0075518_10008487
MDMVNIKINGMPLSVPKGLTILEAARQAGISIPTLCYLKDLNAIGACRICVVEVKGARSL
VASCIHPVAEGMEIQTNTPMIQSSRKMTLELILSNHKRECLSCVRSQNCELQKLCKDMGV
NEEEHFKGSNSVQEPDDSSGVIVRDNGKCILCRRCVSACSRQQAVSVIGPNDRGFDTHIG
CAFDKKLADVPCVSCGQCIVVCPTGALHEKDETDIVWAALNDPTKHVIVNTAPSIRATLG
ECFGMPIGTNVEGKMVAALRRIGFDMVFDTNFSADLTIVEEANELIHRITTGGKLPMITS
CSPGWIKFCEYYYPEFIENLSTCKSPQQMFGAVAKTWYAKKQGIDPKDIFVVAVMPCTAK
KFEAKREGQSASGYPDIDVAITTRELGRMIERAGIDFVNLPSEKFDQPLGASTGAGVIFG
ATGGVMEAALRTAAETLLGKPLEKLDFEDMRGTSGLKEHTYKIGDLELRVAVTSGLSNAK
RLLENIKAGKAKYDFIEVMACPGGCVNGGGQPTQPASVRNNVDLKAARAAALYEEDKNLP
LRKSHENPSVIELYKDFLDKPGSHKAHEVLHTHYVARKQY*
>Ga0075518_10012213
METRMLNLKINGRDYQVPDGTTILKAARDYAKIDVPTLCYLEGISEEGACAICVVEVKGA
RNLQRACVVKVNEGMEVSTNTARVREARKLNVELLLANHPKDCFTCERSQNCDLRELASE
LGVREVEFPRTSTEWLPIDNTSLSLVRDPNKCVLCRRCVNVCAKVQSVYAIDIMGRGSNS
TVSTFLDEGLGNVECVNCGQCLLVCPTGAITERSEIPDVWKALGDPDKVVVVETAPAVRV
AIGEEFGLPDGTQATGKMAAALRGLGFDKVFDTDFSADLTIMEEGFELIGRIKNGGTLPL
ITSCSPGWVKFAETFFPKVLEHVSTCKSPQQMFGTVTKTYWAEKMGIDPRKIVVVSIMPC
TAKKFEKERPEMKTAFHYWQEKMGLKDEEAFKDVDCVLTTREAAKMIREAGIDFANLPDE
DFDKPLGESTGAGVIFGATGGVMEAALRTAYEVLTKKSLAKLDFDDVRGLEGIKTADVDI
DGLILKVAVANGLGNARVLMEQVQKGESPYHFIEIMCCPGGCLGGGGQPISNNPDIKKRR
AEAIYREDAGKPIRKSHQNPEIITIYKEFLGEPNSEKAHHLLHTEYCDRSCK*
>Ga0075520_10132153
MLFTIQVNNKKIKAEKGETILSALNRNGIIIPTLCRMKEFTPTGACRMCVVEVEGHDRLV
TACSHPVVEWMKIKTHSPRVITARKTIVELLLSNHPDDCLYCDKNLNCELQRLSEELNIR
ERRIRAKKIKPKLDQSSPAIVRELSKCILCGRCVRVCEEVITSTSLDFINRGGATHVGPA
MDRDFNFSSCIHCGQCVLVCPTGALHEKHNISEVQEYLNNPGIVKVIQYSPLVTTGIAEE
LGIKYNKDFDRILNSILRKIGFDKVFITGTGTDICISEIAEELKTKIEEKERTPLYISAC
PAWVKYAEQFIPSILPLFSTVKSPQQVAGALIKTLVAEQAGVKPEKIYSVSATPCMAMKF
EARRDGMMRKGISDVDSVMTVRELARLIRLYGIDVTNIEPEPADDPMAGRSSAAALAETS
GGIAEAITRTLFFKITGKEVDRQQFKKLRAGSSFREATISSDALELKVAVVDGLIGLEKL
RAAQTSGIQYDLIEVMACSGGCINGAGLPFSTIKDEKKTRAKSIYLADDTDAISLPCKSP
VLINLYEKLIRENKDISDKKIFHTHFEKRDVLL
>Ga0075521_100056223
MLFTIQVNNKKIKAEKGETILSALNRNGIIIPTLCRMKDFTPTGACRMCVVEVEGRERLV
TACSQPVEEWMKIKTHSPRVITARKTIVELLLSNHPDDCLYCDRNLNCELQRLAEELNIR
ERRIRGRKIKPRLDQSSPTIIRELSKCILCGRCVRVCEEVITATSLDFINKGKETHVGAA
MDRDFNFSSCIHCGQCVLVCPTGALHEKHNITEVQEYLNKQEIVKVIQYTSMAVYGIAEE
LGMRYTREFDKTLNAILRKIGFDKVYKTGLGTDVCITEITNQLSERIEKKSENPLYISAC
PAWVKFAEQFMPSLIPHLSTVKSPQQITGVLIKTLVADQLNVKPEELFSVSVTPCMAMKF
EARRDGMMRKGISDVDSVLTIRELARLIRLYGIDTSNIENEPADEPMSGRSSAAILAEVS
GGMAEGVIRSYYYQKLKKEPDKQIFKKFRSGGSFRELSVSIEENEIRVAVIDGLTGLEKL
KSSLSSGKKYDLIEVMTCPGGCVHGAGLTINTSKDDIKSRSKLVYQSDDTEAINLPCKSP
SLINLYEKLLKENANIADKKIFFTRFEKRNVLL*
>Ga0075524_100006894
MQFTIEVNNKSIKAEKGETILSALNRNGIMIPTLCRMQEFTPTGACRMCVVEVEGRERLV
TACSAPVEEWMKIQTHSPRVIRARKTIVELLLSNHPDDCLYCDRNLDCELQRLSDQMQIR
ERRIHGSKIRPRRDQSSPAIVRELSKCILCGRCLRVCEEVVTATSIDFIGRGRDTHVGPA
MDRDFNFSSCIHCGQCVLVCPTGALHEKHYLSEVQEQLSKRDVIRVIQYSPLVPYALAEE
LGVKYHRDFDRLLNAALRKTGFEKVFLSGTGTDILITELTDAVIAAKSANSGKPLVISAC
PAWVKYCEQFFPDFLPLLSTLKTPQQITGAIIKSVVPASGEKSRVYTVSVTPCTAMKFEA
RRDSMTRKGISDIDTVLTVRELARLIILYGIDITNIDPEPADEPMSLRSSSALLAETVGG
LSEAVIRSLAVRAGEKETDRHAIKKLRTGGSFREVTITSGGASYSVAVVDGLKGFEKLRQ
MLDGGTIYDLVEVMACPGGCVNGGGMVPAGSKEAVRQRSRFIFQSDEQEAVRGPENSASV
TELNDKVFKQYTELADSNLFHTHFAKRDVLL*
>Ga0075525_1000010918
MEMINLTIDHKPVVVRKGTTVLKAASSIGIDIPTLCYMKLDDMNIENKPGGCRVCVVEIK
GRKNLAPACCTEAAEGMVVDTHTIRVVNARRTVVELILSDHPADCLICAKSGNCDLQNMA
THLGIRQIHYQGEQSMYREDTSPAIIRDINKCIMCRRCETMCNEVQTVGVLSAINRGFQA
VVAPAFEMNLDHSVCTYCGQCVAVCPTGALTEVDQTGAVIRALSDPSKTVIVQTAPAVRA
ALGEEFGMPAGTLVTGKMVAALRRLGFDYVFDTDFAADLTILEEGTELLNRLSAFMEGDP
NVKLPILTSCCPAWVKFFEHHFPELKDIPSTARSPQQMFGSIAKTYFADKIQVKRENLVV
VSIMPCLAKKYESSRPEFSVNGNPDVDFALTTRELAHLINLGNIDFKLLPNEDFDQPLGE
STGAAVIFGTTGGVIEAAVRTAYEVFTGKPLPRIDFEELRGMDGLRKATIDFNGTPINIG
IAHGLGNARKLLEEIQAGNSEYHAIEIMSCPGGCIGGGGQPYHHGDAEILKKRQRAIYSE
DHNKAIRKSHENPYILKLYEEFLGAPMSEKAHHLLHTKYFDRS*
>Ga0075525_1000015221
MDIQLIINDISLKVPEGMTILDAARTINIDIPTLCYLKLNEMHYNNNIASCRVCVVEVEG
RRNLASSCSTPVANGMVVKTDSLRAIQARRAMVELLLSDHPKSCLTCAKNMDCELRALAA
ELGVRAISYEGVESEFEIDHSSFSIVRDPNKCIRCRRCETMCNDVQTVGVYSAVGRGFET
VIKTAFDLPLNKTACTFCGQCIAVCPTGALTELDQVDKVWKALNDPNQFVVVQTAPAVRV
ALGEGFGLEPGTIVTGKMVAALRRLGFDRVFDTDFAADLTIMEEATELVHRIQHGGRLPL
LTSCCPAWVKFFEHQFPDLLDIPSTCKSPHEMLGVLIKSYYAKTLGIDPKSITVVSVMPC
VAKKYEAARPELAQNGEIADVDIVISTRELARMIREASIHFDHLKDQEFDHPLGESTGAA
VIFGATGGVLEAALRTAYEVLTGENLEKLEFEALRGMEGIKEAVIPIAGRDYRIAVIHGL
GNARSVLEKIQAGETNYDVIEIMACPGGCIGGGGQPYHHGNMEIVAARADAIYREDRNKP
LRKSHQNLAILGLYKDYLGEPYGKKAHQLLHTTYTGRKKI*
>Ga0075525_100004868
MVNLTINNKSVTVEDGLTIIQAAKQNNIIIPSLCYLEGVHKSGSCRICVVEVEGVKALQA
SCISAVREGMVVHTNSPKVKRARKILYELILSDHPKDCLNCKRSQNCELQKLGETIGATE
ERFKGEMSKAYLDNTSPSIIRDTSKCILCRRCVTVCNEIQGVGILNAQGRGYNTVIGPAA
DLVLNSVNCTYCGQCVAVCPVGALQEKDAISRVWEALNDPDKRVIVQTAPAIRAALGEEF
GYEAGTLVTGKMATALRDLGFDDVFDTNFTADLTILEEGTEFLQRVQKALSGGTATLPMI
TSCSPGWIKYVEHAFPGQLEHLSTCKSPHTMLGALAKSYYAEKIGVAPEDIYMVSVMPCT
AKKFEISRPEMKNDGQFNVDAVLTTRELARIIKEAGIDFRSLEEGSFDSPLGLSSGAADI
FAVTGGVMEAALRTVYEVVTGRELPFEKLHVTPLVGLEQIKTAELTIEDAVEAYKFLEGV
TVKVAVTSGLKGAKILMEEIARGESPYHFIEVMGCPNGCISGGGQPRPTTQAIRESRFKA
IYQEDEGKKLRKSHENPFITKIYAEFLGHPLGHKSHELLHTDYTKRGVYNECLSED*
>Ga0075525_100006467
MDIQLTINDISLKVPEGMTILDAARTINIDIPTLCYLKLNEMHYNNNIASCRVCMVEVEG
RRNLASSCSTPVASGMVVKTDSLRAIQARRAMVELLLSDHPKSCLTCAKNMDCELRRLAA
ELGVRAISYEGVQSEFEIDHSSFSIVRDPNKCIRCRRCETMCNDVQTVGVYSAVGRGFET
VIKTAFDLPLSKTACTFCGQCIAVCPTGALTELDQVDKVWKALNDPDQFVVVQTAPAVRV
ALGECFGLEPGTIVTGKMVGALRRLGFDRVFDTDFAADLTIMEEATELVHRIQHGGRLPL
LTSCCPAWVKFFEHQFPDLLDIPSTCKSPHEMLGVLIKSYYAKTLGVDPKNMTVVSVMPC
VAKKYEAARPELAQSGEIADVDIVISTRELARMIREASIHFDHLKDQEFDHPLGESTGAA
VIFGATGGVLEAALRTAYEVLTGETLEKVEFESLRGMDGIKEAVIPIAGHDYRIAVIHGL
GNARAVLEKIQAGEINYDVIEIMACPGGCIGGGGQPYHHGNMEIIAARAAAIYREDRAKP
LRKSHENLAILGLYKDYLGEPYGKRAHQLLHTSYTGRKKI*
>Ga0075525_100010626
MDIQLTINDMPLTVSEGMSILDAARTVNIDIPTLCYLNLHEMNMNNHIASCRVCVVEVEG
RRNLAPACSTPATAGMIVRTDSPRAIQARRTMVELLLSDHPKACLTCAKNLDCDLQALAA
DLGVRHIDYQGEESEFEIDTSSLAIIRDPNKCIRCRRCETMCDEVQTVGVYSAVGRGFGT
VVRTAFDLPLHETSCTFCGQCLAVCPTGALMELDQTNKVRKALNDPNQFVVVQTAPAVRV
ALGEGFGLEPGTIVTGKMVAALRRLGFDRIFDTDFGADLTIMEEATELVHRIKHGGRLPL
LTSCCPAWVKFFEHQFPDLLDIPSTCKSPHEMLGVLAKSYYAETYGIDPKKITVVSVMPC
VAKKYEAARPELGQGKETADVDIVITTRELARMIREASIHFDHLKDEEFDQPLGESTGAA
VIFGTTGGVLEAALRTAYEVLTGETLEKVEFEALRGMEGIKEAVITIGDRDLRIAVTHGL
GNARKILEKIQAGESNYDVIEIMACPGGCIGGGGQPYHHGNVEILKARANAIYEEDRSKP
LRKSHENPAIVALYKEYIGEPYGERAHELLHTTYTKRQKI*
>Ga0075528_100005035
METIKLTIDNKEIDVPRGTTIYKAAKELGIDIPTLCYMELHDMHIENKPAGCRICVAEVS
GRRTLAPTCSTKCEPGMVVKTHTSRVLNARRTVMEFILSDHPKDCLVCSKSGTCELQAMA
HRLGIRDIPGAEYAAVSTYRKDTSPSIIRDLDKCIMCRRCEMMCNEVQTVGAISAVNRGF
MATVAPAFEQNLEYSTCTYCGQCVSVCPTGALTEVNHVPQVLRALVDPTKTVVVQTAPAV
RAALGEEFGLAPGTLVTGKMTAALRALGFDYVFDTDFAADLTIMEEGTELLDRLSRYLKG
DKTAKMPILTSCCPGWVNFFEKYFPDLKDVPSTAKSPQQMFGAIAKTYFADKIGINRKDM
VVVSIMPCLAKKYECQRSEFSVDGNPDVDFSISTRELASFIKQANIDLTTLHDEEFDSPL
GESTGAGVIFGTTGGVIEAACRTAYELYTGKKLDRLEFTELRGMGGVRSATIDFDGLPLN
IGIAHGLGNARKLLDDVRAGKSQFHAIEVMACPGGCIGGGGQPLHHGNSEVIMARAAALY
TEDRKKPLRKSHENPFIIKLYDEFLGKPGSEKAHHLLHTHYFDKKKKIMIKK*
>Ga0079037_1000037717
MLFTIQVNNKKIRAEKGETILSALNRNGIIIPTLCRMKDFSPTGACRMCVVEVEGRDRLV
TACSQPVEEWMKIKTHSPRVITARKTNVELLLSNHPDDCLYCDKNLNCELQRLSEELNIR
ERRIRAKKIRPSLDQSSPAIVRELSKCIICGRCVRVCEEVITSTSLDFINKGSRIHVGPA
MDRDFNFSSCINCGQCVLVCPTGALHEKHNIAEVQEYLNNPDFMKVIQYSPLVPAGIAEE
LGMKYNREFDRILNSVLRKIGFEKVFTTGTGTDIYISELTDQLREKIDNKDDAPLFISAC
PAWVKYAEQFMPSVLSSMSSVKCPQQITGALIKTLVADQAGAEPQKIFSVSATTCMAMKY
EARREGMMRKGISDVDSVMTVRELARLIRLYGIDVTNTDYEPADPPMEGHSSTAALSEVS
GGLAEGIIRSLSQLKYQKEADKQFFKKLRSGGSFRESAITMGEIEVKVAVIDGLSGLEKL
KASFESGRKYDLVEVMACPGGCIHGAGLPFRKVKDDRKSILKMIWQTDDTDAVNLPSRSP
LLKNLYEKLISENKEIADKKIFHTHYEKRNVLL*
>Ga0079037_1000041434
MTAEHFYHAHQIDLARCRGHRKCMRCCPTQAIRVREDRARIYEDLCIDCGDCMAACPEGA
IVPIPDPIAEISDRKYKVVVPTSVLYAQFEPGIHPYIIHLAFKELGFDEVADNSVSCTAV
AKAYVKFMERGPRRKPLIATDCPATVRLIQVKYPELVDLISPLDVPREVTAREVRQHLPE
KLGLKPDDIGIMYVSPCPAKIVSIRQPAEKAQSWFDGAICVRDVYSMLLPHVVAIKAKFD
PSQVPEDFRFSVGWGVLGGLTRAVNMEKWLAVSGLDHVMKILDDIENSRLRDVEFVEAFA
CMLGCIGGPFNIENPYVARFNSSKQREWYESRIDIDDSVIERRIRDGYYLLESPVLPRPT
LFFDTDLETSIKRLKESERVYHRLPQTDCGCCGAPTCKAFAEDLVRGDAELGDCIYLAGL
DRASRKSR*
>Ga0079037_1000278691
MPKLSIDGIDVEVPENTTVLEAAKKVHIHIPTLCSYEGISNVGACRLCTVEVEGMRNLPT
SCTLPVRDGMKVRTNTPKIRDARRAIMQLILSEHPADCQICSKNQRCELQRLACELGVRE
ILFDRSSLNKTIHSQSPYVTRDLNYCVLCGRCIRVCSEIQSVNAIDYAFRGYNAEVNAPY
DEDLSKTKCVSCGQCILACPVGALSERLSIKEVWDDLSSDKLTVVQFAPAVRAAIGEEFG
LKAGELTTGRLVAALRRLGFKKVFDTNFGADLTIIEEGHELLERIKKGDLPMFTSCCPGW
VNFAELFCPEILPRLSTCKSPHEMLGALTKSYYAEKIGVDRANISMTSIMPCVAKKQECD
RPQLADDSIKDVDHVLTTRELAQMIKEAGIDFKSLSDEEHDAPLGLYTGAAAIFGASGGV
MEAALRTVYEVATGEELADLDFKAVRGLEGVKETSVTILDKTYNIAVTSGLGSTRKLIEE
VLSGKKNYHFIEIMACPGGCIGGGGQPILNNKIDRLERIKERAESLYALDRQTILRKSHQ
NPAIVQLYEEYLKEPLGHRSHQLLHTTYQPRLACVPAETKS*
>Ga0079223_1000039620
MIQLSINNIKVNAEEGMTILDAAKSVGIDIPTLCHLKELTPTGACRICVVEVNGMRNLVP
SCAFPVFDGMVVETNSPKVRRARKTIVELLIENHPQDCLICVRNKNCELQNLSEKYGVRE
HRYAGECKSHAIDVSSASIERDPAKCILCGRCVRVCHEIQKIGAIDFTKRGFYSTVTTPY
NKGINISDCILCGQCILVCPTAALREKSSLKEVTNALNSKNKYTIVQVAPAVRATIGEEY
NIPIGTDVTGKLVTALKRLGFKKVFDTNFGADLTIMEEANEFINRIKNNKPLPMFTSCCP
GWIKYAEHNHPEILKHISSCKSPHEMEGAILKTYYAKKMGIDPADIFVVSIMPCTVKKYE
SNRMELSENNHPDVDAVLTTRELVRLFKLAGIDFDDLPEDKFDNPLGESTGAAAIFGTSG
GVMEAALRTAYYILTGKKLENLELNDIRGMKGLKEASINIDGREINVAVVNGIGNIGNVL
EEVKNGTSKYYFIEVMTCPGGCINGGGQPIHQKPEKIIKRMKALYEIDAGMKNRNSFENE
SVKILYKEFLGEPNSHVAHNILHTKYFNRKKTLELIE*
>Ga0079223_100009147
MIELTIDKKKVQVEKGTTILKAAHKAGVEIPTLCHFELHDMGIENKPGGCRICVVEVEGR
RNLAPSCVTEAQEGMVVNTHNIRVLNARTTVLKLIISDHPFDCLVCAKSGQCELQSLASQ
FNIRSLPYDGEQSRYRKDTSPSIIRDIDKCIMCRRCEMMCNDVQTVGALSAVNRGFMSAV
APAFEMNLEDSPCTYCGQCLSVCPTGALTEVDHTNDIIRALSDSSKTVIVQTAPAVRAAL
GEEFGLPPGTLVTGKMVAALKELGFAYVFDTDFSADLTIMEEGTELLQRLKAHLAGDTDV
RLPILTSCCPGWVNFFEHNFPDLLDVPSTAKSPQQMFGAIAKSYFAEKIGVDRKDLIVVS
IMPCIAKKYECQRDEFKVDGNQDVDYSISTRELAAFIKEANIDFLNLPDADFDDPLGEST
GAGVIFGNTGGVIEAACRTAYELYTDKKLEKVVFDDLRGKEGIRSAKVDFDGLELNIGIA
HGLGNARKLLDEVRAGTSKYHAIEIMACPGGCIGGGGQPYHHGNSEILEKRAAAIYTEDE
RKTIRKSHENPSIIKLYKEFLGEPGSHKAHSLLHTEYFPKSNEVTLHLNGEV*
>Ga0079223_1000099917
MKTRYHSVVLDEEKCQGCTNCIKNCPTEAIRVRGGKAVILTERCIDCGECIRTCENHAKK
AHSETLDDLKNFRYRVALPAPSLYGQFKQGVMPRAVLAALRQIGFDEVYEVAAAAELTTY
AVRTYLEEYTRKNDRKNLPLISSSCPAVVRLIQVRFPGLIPRIIPVEPPYVTAAKMFYSE
RLPELGYSPEEIGLFFITPCPAKITEIKTVAQAGYHVDGAIPFLSIFGKLQEQLDSGEKI
DVAPQSTGVGIGWARAGGESVAIKWDNSLSVDGIHHVAALLEEIEMDKLNDIDYIEAMAC
PEGCVGGALTVENPFVARVKIRKLAEAANDKELPPEVSALGADLYAQGFFHLRQDLPAIP
ALQLDKDLGVAIKKLEQVEGLMRKLPGLDCGACGSPTCRSLAEDIVQENAQLSDCIFILR
EELEELAGKLLLLSQKRPPALGQTGSEKEVVKGESEGSPGEDRGTDDYRGE*
>Ga0079223_1000153311
METVKVTIDGREVQVPKNSTILAAARAAGIEIPTLCYNEDLDVKGMCRVCVVEVEGSRTL
QTACSQPVSDGMVVHTNSARVRQARRVNVELLLSNHPQDCLSCIRNQRCELQTLADQLGV
RELRFPHRVRAEEKDISTPALVRDPSKCILCRRCVEVCHQVQGVGALYPVNRGFDTTIAP
AGGVDLGSVACVQCGQCSLVCPVGAIYEQDHTERVWAALADPDKHVVVQTAPAIRVSIGE
EMGLEPGAVTTGQMVAALRRLGFDKVFDTDFSADLTIMEEGHELLERLEKGGTLPMITSC
SPGWIKYIEHFYPDLLPHLSTCKSPQQMFGALAKTYYAEKAGIDPANIYVVSIMPCTAKK
FECQRPEMTDSGYPDVDAVLTTRELGRMLRESGIKFSDLPEEEYDDPLGISTGAGLIFGA
TGGVMEAALRTVYEVVTGETLASLDFTDVRGLEGIKEAEVDLKGKKVKVAVAHGLGNARK
LMDLINEGKADYQFIEIMCCPGGCIGGGGQPIPTTREIRQKRINAIYRADAGMPLRKSHE
NPAVQTLYKEFLGKPLGEKSHHLLHTQYTKRVKYPEKAAEV*
>Ga0079223_100018473
MPTLTINNVSVTVPEETTIMNAAKQIGIKIPSLCYLEGIQAIGACRVCLVEIEGAKTLAA
SCVMPATEGMKVYTNTKRVRDARRTVVELLLSEHDGNCQTCNRNEDCELRELAHELGIET
VKFEGERTEAVRDESTPALVRDNGKCIKCRRCVSVCNQIQTVGALFPQYRGFDTVIGPAF
ALPLDTVACVQCGQCAAVCPVGAIVERNDISSVWDALEDHDKTVIVQTAPAIRAALGECF
GYEPGTLVTGKMVSALRRLGFDKVFDTNFTADLTIMEEGTELLTRLKKALVDDVPVALPM
FTSCSPGWVKFAEYYYPEFLPNISTCKSPQQMFGAVAKSYLAKKLGKNPEDIFVVSVMPC
TAKKFEAERSEMDDCGCGQDVDVVLTTRELGRMIQQSGIDFKSLPDEEMDHPLGLSSGAA
DIFANTGGVMEAALRTAYEIVTGKELPFDKLHVEPLAGLDGVKEASLTIKGAVREWSFLE
GVTLKVAVAHGLGNARSILEHLKAKDVSYHFIEVMTCPGGCIGGGGQPRFTSDEVRKKRI
EAIYKEDEGKELRKSHDNPHIKQIYEEYFGQPLGEKSHHLLHTEYIARERV*
>Ga0079223_100018605
MNAAERNNFVLIDQQRIEVNGEKSILELARKAGIDIPTFCYHSELSLYGACRMCVVEIEG
RGVVTSCSTPPVPGMKILTNSPRVQRVRRTVLELLLANHDRDCTTCDKNGRCKLQELADR
FGVRKIRFGERDEKLPLDESAPVVRDPNKCILCGDCVRMCEEVQGIGVLDFVNRGSRVMV
APAFNKKLQDVECVNCGQCSAVCPTGALVVKSEIDKAWAALHDEEKLVVAQVAPAVRVAL
GEEFGLPPGEIVTGKVVAALKRLGFDKVFDTCMAADLTVMEETAEFLNRIKKGENLPQFT
SCCPAWVKYAEHNAADLLKNLSTCRSPQQIFGSVVKRHWAKKLGKKPEEVFVISIMPCSA
KKFEAARPEFSVNGVRDVDLVLTTQELARMIRESGLLFDQLEVEAFDMPFGLTTGAGVIF
GATGGVAEAVLRTAHSLLTCKPADEYANDGLFNFETVRGFEGLKEAVLEVDGLEVKVAVV
HGLGNAKRLLAEVKEGKANYHLIEVMACPGGCVGGAGQPVATGGEAKKKRAQGLYSADKL
SQLRKAHDNPAVARLYEQWLKKPNSSEAHKTLHTSYQMRGRITGEEITLLTSKQENKINL
AVCVGTCCYLKGSYDTLKKLMEKAESEGVGDRINLHATFCLENCEKGGPSVRVDDTVVSG
VTPDKVESFFTENILGKLKIPAESQ*
>Ga0079223_100029304
MSVNHSVTIDHKEVDLAGEKNILELTKKVGIEIPTFCYHSELSLYGACRMCVVEVEGRGI
VASCSTPPTPGMKILTNSPRVQRVRKTVLELLLANHDRDCTTCEKNGNCKLQELANRFGI
KRVRFGERDVKLPIDDSGTSIVRDPNKCILCGDCVRMCSEVQGVGILDFSNRGSKVVVTP
AFNKNLSEVECVNCGQCSAVCPTGALVVKSETEKAWAAINDPEKIVVAQVAPAVRVALGE
EFGVPAGQIVTGKVVDALKRLGFDKVFDTCIGADLTIMEETTEFIERLQKGAELPQFTSC
CPAWIKYAEHNEPELLKNLSSCRSPQQMFGSLVKKYWAKELGKKPKDIFVVSIMPCTAKK
FEAARTEFTTEGAPDVNLVLTTQELARMIRETGLSFDQLDIESFDTPFGFTTGAGVIFGA
TGGVAEAVLRAAHELVTGEAIDQVNFEAVRGFSDLKEATVEIKGTKIKVAVVHGLGNAKQ
LLADLKAGKADYQIIEVMACPGGCVGGAGQPISQDSQVKKDRARGIYNADKLSQLRKSQD
NPVVAKFYEKWLERPNSHEAHQSLHTKYATRGRILGEDIQLFSSQRKHKVDVAVCVGTCC
YLKGSYDTLKKFMEKADAEGIKHRLNLHATFCLEGCETGPSVRIDDEIISGVTPDQADQV
FAKIVEKIPENHRD*
>Ga0079223_100032246
MEMVKVTIDGREVQVPKNSTILAAARAAGIEVPTLCYNEDLDVKGMCRVCVVEVEGSRTL
QTACSQPVSDGMVVHTNSPRVRQARRVNVELLLSNHPQDCLGCVRNQRCELQTLADQLGI
RELRFPRQVKSEQKDISTPALVRDPSKCILCRRCVEVCHQVQGVGALYPVNRGFDTTIAP
AGGVDLGDVACVQCGQCSLVCPVGAIYEQDHTERVWAALANPDKHVVVQTAPAIRVSIGE
EMGLEPGEVTTGQLVAALRRLGFDRVFDTDFSADLTIIEEGHELLKRLENGETMPMITSC
SPGWIKYIEHFYPDLLPHLSTCKSPQQMFGALAKTYYAEKAGIDPANIYVVSIMPCTAKK
FECGRPEMIDSGYPDVDAVLTTRELGRMLRENGIKFSELPEEEYDAPLGISTGAGVIFGA
TGGVMEAALRTVYEVVTGETLPSLDFTAVRGLEGIKEAEVDLKGKKVKVAVTHGLGNARK
LLDLIKAGKADYQFIEIMCCPGGCIGGGGQPIPTTKEIRQKRIDAIYRADAGMPLRKSHE
NPAVQTLYKEFLGEPLGEKSHELLHTQYTKREKYPEKAADM*
>Ga0079223_100033847
MDMVKLTIDGREIEVPKGSTILQAAKAAGIDIPTLCYHEELDVKAMCRVCVVEVVGARAL
QASCSQPATDGMVVLTNSPAVRQARRMNVELLLSNHPQDCLNCVRNQRCDLQTLADQLGI
RQQRFESKSKTHLKKDDSTAALVRDPEKCILCRRCVEVCHQVQKVGALYAVNRGIDTIVA
PACGVDLNDVACVQCGQCSLVCPVGAIYEQDHTERVWAALADPEKHVVVQTAPAIRVSIG
EEVGLEPGQVSTGQLVAALRRIGFDKVFDTDFAADLTIMEEGHELIQRLNNGGTLPMITS
CSPGWIKYIEHFYPEYLNHLSTCKSPQQMFGAVAKTYYAEKAGIDPKDIYVVSIMPCTAK
KFECGRSEMNDSGFADVDAALTTRELGRMIRESGINFSELAEEEYDDPLGISTGAAVIFG
ATGGVMEAALRTVYEVVTKEELPSLDFTMVRGLDGVKEAEVDLKGTKVKVAVAHGLGNAK
QLMDLIKEGKADYQFIEIMCCPGGCIGGGGQPIPTTNEIRQKRIDAIYQADSGLPMRKSH
DNPAIQTLYKEFLKEPLGEKSHHLLHTHYTKRGKYKEVAEG*
>Ga0079223_100059645
MEDKKTLFIDGREYRINGERNLLEVIRKAGIDIPTFCYHSELSVYGACRLCIVDIEGRGI
VGSCSTPAEPGMKVHTNTPEIREMRRITLELLLANHEQNCLTCDKNSSCKLQELASRLGV
DNVRFKPTHKPKPIDRSSPSIIRDPNKCVLCGDCVRMCHEVQGIGAIDFAYRGSDVMVLP
AFGKDLSEVECVNCGQCARVCPTGALTVASQVENVWNELHNTEKTVVVQIAPAVRVALGE
MFGMKAGEVVTGKTITALKRLGFDKVYDTSFTADLTVVEEAHEFLERKLNGKNLPQFTSC
CPAWVKFAEQYYPELLSNLSTCRSPQQMFGAVAKKMLPDLLDINRENLVVVSIMPCTAKK
FEALRPEFNIDGYPDVDYVLSTQELGKMIKEAGLNFIDLETESFDLPLGFKTGAGVIFGA
SGGVSEAVLRLAVEKLSGKKIEKVDFLDVRGCEGIKEASFTINNTTVKLAVVHSLANARK
IADMVKNGKCDYDLIEVMACPGGCIGGAGQPCSFVDTINESRTQSLYNIDKNLQIHKSQD
NPYIAELYEKVLTDHKITHELLHTEYNNRKRMSDNGLSFSEDNKNGKLHVDVCLGTGCYL
KGAQDLLHEIITNIVDKSLAEQVEVRGSFCFEHCSSGPTVRVGKHLIEKCTLKLVLSEIN
KQLKATQTTAISS*
>Ga0079223_100080976
MEMINIIIDNNPVKAEKGETILKVARKAGIDIPTLCYYELDGVKLENRPGGCRVCVVEVE
GRRNLAPACATEVTEGMVIHTHSLRVVNARRTVLEMILSDHPTDCLICSKSGNCELQTLS
QTLGVREIPYQGAQSTYRKDTSEAIIRDIDKCVMCRRCETVCNVWQSVGALSAVNRGFEA
VVATAFEQDLEKSPCTYCGQCIMACPVGALSEVDSTRRVIQAISDPKKTVVVQTAPAVRV
ALGEEFGYEPGTIVTGKMAAALRKIGFDYIFDTDFAADLTIMEEGTELLTRISKHMAGDT
SVRLPILTSCCPGWVNFFEVNYPDMLDVPSTAKSPQQMFGAVAKNYWAQKLGIAREDMVV
VSIMPCVAKKYECSRDEFKENGNPDVDFALTTRELAQLIKQFNIDFNTLEETDFDKPLGE
STGAGVIFGATGGVIEAATRTAYEIFTKKTLPKIDFTELRGLEGVRRATVDFDGTPIHIG
IAHGLSNARKLLDEVRDGKSNFHAIEVMACPGGCIGGAGQPFHHGDFSIIEKRFDAIYRE
DAGKPIRKSHENPHIIELYKEWLGEPCGEISHHLLHTHYFDKSKQIEVEG*
>Ga0079223_100162021
MDMLEQDVKELIPVITVDEETCVNCHRCIAVCPVMANDGSGDSVVINHNQCIACGQCIEA
CTHSARGYMDDFSEFMESLKTGEDIVAIVAPAAAANFPDQYLNLNTWLKEIGIKAVFDVS
FGAELTVKSYMEYIKKNNPECVIAQPCPAIVTYIEIYFPELLKYLIPVDSPMLHTMKMIK
RYYTEYENHKILVVSPCLAKKREFEETGYGDFNVTYKSLKKHFNENNIRLKDYPKTDFDN
PSAERAVLFSFPGGLMRTALRENPDIFESTRKIEGVHQIYEYLKRLPEMIDQKYNPLLID
CLSCEMGCNGGPGTINTEKCADEIEFYIEKRNKEMKRKYEKTGFLGNNKKALNRVLGKYW
EEDLYTREYLNLSDNNQIKIPDEDTINSIFKKMNKYSDEDIKDCNSCGYDNCREMAIAIY
NDLNKPENCHWYQHDVIETQKGEAEKQQLVLEEQKKLLELQTKKAEDFLNKINNFIQNLS
ATLEELGASNELVVEKIQHTNNKIGDSTNAIERVNDRAGKVQGEIQNFDEIRTVIHEIVK
KTNLLALNASIEASKIGAEGKGFMVVADEVRELAETSALEADKIQVYTDNLKQIVLEMVE
EIRKVSDQFSNLNSNSSSIMFSSKDINNELAEINEELERVKTESDIFIKND*
>Ga0079223_100200692
MMDTIQLTIDNKRVVVKKGITILEAARGMGIHIPTLCHMKLDDLNIENKPGGCRICVVEV
KGRRNLAPACCTEVADCMEVNTHSIRVINARQTVLELILSDHPSDCLICVKSGKCELQDM
AHHLGIREIHYKGEQSTYREDTSPAIIRDVDKCIMCRRCEMMCNEVQTVGVLSAINRGFN
AVVSPAFEMNLDHSVCTYCGQCVAVCPTGALTEVDQTGQVIRALSDASKTVIVQTAPAVR
AALGEEFGLEPGTLVTGKLVAALRRLGFDYVFDTDFAADLTIMEEGTEMLNRLSRFLEGD
ETVKLPILTSCCPAWVKFFEHQFPQLMDIPSTARSPQQMFGSIAKSYFAGKLNVKREDLV
VVSIMPCVAKKYECGRDEFKVNGNPDVDYAITTRELAGLIKLANINFNRLPNEEFDMPLG
ESTGAGVIFGTTGGVIEAAVRTAYELYTKKPLPKIDFNELRGMDGIRQATIDFAGFPLNI
GIAHGLGNARRLLEKIESGESKFHAIEIMSCPGGCIGGGGQPYHHGNVEILKKRQMAIYQ
EDSNKKIRKSHENPYIIKLYEEFLGAPMSERSHHLLHTQYFDRT*
>Ga0079223_100203193
MSKISLTIDGLTVEVEQGTTILEAARFLGIEIPTLCYHPDLSVHGSCRVCMVEDVQTGRL
LASCAVEAAEGMVISTRSSRARRARRRNVELILANHPQDCLSCYRSGSCELQEISYKLGV
NSEDVARIRGENRSLPLDELGPALRRDPNKCILCGRCVRVCEEVQGVSALAFAGRGFSAT
VTTAFDLPMAEINCANCGQCAAVCPVGAITEVSEIDAVWQALEDEDKFVVVQTAPSIQAT
IGEEFGLEPGTVVTGQLVTALRLLGFDRVFSTEFSADLTIMEEGREFVARIQGNKRLPHI
TSCCPGWVKFAEHNYPDLLEHLSSAKSPQQMFSTLAKTYYAQKIGIDPAKVFTVSVMPCT
AKKFEKDREEHRDSGFQDTDAVLTTRELARMIKEVGIDFANLPPGAYDSILGSQSGAATL
FGTTGGVTEAALRTVKELLTGEPLERLELGFVGIKRAEVEIGGRTFKIAVVSGLAEASRL
LDEVRAGRSDLDWIEIMACPHGCVGGGGQPLPNSQENKDKRARGLAQIDRHQTIRKSHEN
PEILELYREFLGQPLGGTSHELLHTSYQARAR*
>Ga0079224_10000278317
MSKISLTIDGLTVEVEQGTTILEAARFLGIEIPTLCYHPDLSVHGSCRVCMVEDVQTGRL
LASCAVEAAEGMVISTRSSRARRARRRNVELILANHPQDCLSCYRSGSCELQEISYKLGV
NSEDVARIRGENRSLPLDELGPALRRDPNKCILCGRCVRVCEEVQGVSALAFAGRGFSAT
VTTAFDLPMAEINCANCGQCAAVCPVGAITEVSEIDAVWQALEDEDKFVVVQTAPSIQAT
IGEEFGLEPGTVVTGQLVTALRLLGFDRVFSTEFSADLTIMEEGREFVARIQGNKRLPHI
TSCCPGWVKFAEHNYPDLLEHLSSAKSPQQMFSTLAKTYYAQKIGIDPAKVFTVSVMPCT
AKKFEKDREEHRDSGFQDTDAVLTTRELARMIKEVGIDFANLPPGAYDSILGSQSGAATL
FGTTGGVTEAALRTVKELLTGEPLERLELGFVGIKRAEVEIGGRTFKIAVVSGLAEASRL
LDEVRAGRSDLDWIEIMACPHGCVGGGGQPLPNSQENKDKRARGLAQIDRHQTIRKSHEN
PEILELYREFLGQPLGGTSHELLHTSYQARAR*
>Ga0079224_1000044075
MIQLSINNIKVNAEEGMTILDAAKSVGIDIPTLCHLKELTPTGACRICVVEVNGMRNLVP
SCAFPVFDGMVVETNSPRVRRARKTIVELLIENHPQDCLICVRNKNCELQNLSEKYGVRE
HRYAGECKSHAIDVSSASIERDPAKCILCGRCVRVCHEIQKIGAIDFTKRGFYSTVTTPY
NKGINISDCILCGQCILVCPTAALREKSSLKEVTNALNSKNKYTIVQVAPAVRATIGEEY
NIPIGTDVTGKLVTALKRLGFKKVFDTNFGADLTIMEEANEFINRIKNNKPLPMFTSCCP
GWIKYAEHNHPEILKHISSCKSPHEMEGAILKTYYAKKMGIDPADIFVVSIMPCTVKKYE
SNRMELSENNHPDVDAVLTTRELVRLFKLAGIDFDDLPEDKFDNPLGESTGAAAIFGTSG
GVMEAALRTAYYILTGKKLENLELNDIRGMKGLKEASINIDGREINVAVVNGIGNIGNVL
EEVKNGTSKYYFIEVMTCPGGCINGGGQPIHQKPEKIIKRMKALYEIDAGMKNRNSFENE
SVKILYKEFLGEPNSHVAHNILHTKYFNRKKTLELIE*
>Ga0079224_1000136853
VNRVETFNIVIDGREVEVERGETVLDAARKIGIDIPTLCHLKGVHEPSSCRVCVVEVGPK
LIASCTLKAEPGMQIRTNTAKVREARRTVVELLLSDHKRECTSCVRTGHCRLQEVASALN
VRDIPYSGEHARTAIDITSPSVARDAEKCILCGRCVSVCGNVQTVHAIGLSGRGFSTSVG
PVYGRPLGESVCVNCGQCVLACPVGALAEREHIDDVWRALADDSKFVVVQTAPAIRVALG
EEFGMPYGSRVTGKMAAALRRLGFDRVFDTNFGADLTIMEEGTELISRLASGEKLPLMTS
CCPGWVKFVEHYFPDLLDHLSTCKSPHEMEGAVIKTYLAGKLGIDPKSIVVVSIMPCTAK
KFESVREELGHDSMQDVDYVLTTRELARMIKEAGIDFARLPDEEFDNPMGVGSGAGAIFG
ATGGVAEAALRTVYELVSGETLDKVDFEQVRGLDGIKQSVIELPGGRKVKTAVVHGLGNA
RRLMERVQIGEADLDFIEVMACPGGCINGGGQPIVPESCRHGMDIRAVRAKAIYEEDKDL
PVRKSHNNPYIKQLYEEFLGEPNGHLAHELLHTTYVKRSRF*
>Ga0079224_1000352514
METVKVTIDGREVQVPKNSTILAAARAAGIEIPTLCYNEDLDVKGMCRVCVVEVEGSRTL
QTACSQPVSDGMVVHTNSARVRQARRVNVELLLSNHPQDCLSCIRNQRCELQTLADQLGV
RELRFPHRVRAEEKDISTPALVRDPSKCILCRRCVEVCHQVQGVGALYPVNRGFDTTIAP
AGGVDLGSVACVQCGQCSLVCPVGAIYEQDHTERVWAALADPDKHVVVQTAPAIRVSIGE
EMGLEPGAVTTGQMVAALRRLGFDKVFDTDFSADLTIMEEGHELLERLEKGGTLPMITSC
SPGWIKYIEHFYPDLLPHLSTCKSPQQMFGALAKTYYAEKAGIDPANIYVVSIMPCTAKK
FECQRPEMTDSGYPDVDAVLTTRELGRMLRESGIKFSDLPEEEYDDPLGISTGAGLIFGA
TGGVMEAALRTVYEVVTGETLASLDFTDVRGLEGIKEAEVDLKGKKVKVAVAHGLGNARK
LMDLINEGKADYQFIEIMCCPGGCIGGGGQPIPTTREIRQKRINAIYRADAGMPLRKSHE
NPAVQTLYKEFLGKPLGEKSHHLLHTQYTKRVKYPEKAAEV*
>Ga0079284_10000453
MKIYVDGKEVIINDNERNLLEALKNVGIEIPNLCYLSEASIYGACRMCLVEIDGQITTSC
TLKPYEGMKVKTNTPEIYEMRRNILELILATHNRDCTTCDRNGSCKLQKYAEDFGIRKIR
FEALKKEHVRDESAPVVRDTSKCILCGDCVRVCEEIQGVGVIEFAKRGFESVVTTAFNTP
LIETECVLCGQCVAYCPTGALSIRNDIDKLIEALESDKIVIGMIAPAVRAAIQEEFGIDE
DVAMAEKLVSFLKTIGFDRVFDVSFGADLVAYEEAHEFYERLKKGERLPQFTSCCPAWVK
HAEHTYPQYLQNLSSVKSPQQALGTVIKKIYARKLGVPEEKIFLVSFMPCTAKKFEAERE
EHKGIVDIVLTTRELAQLIKMSRIDINRIEPQPFDRPYGVSSQAGLGFGKAGGVFSCVLS
VLNEEIGIEKVDVKSPEDGIRVAEVTLKDGTSFKGAVIYGLGKVKKFLEERKDVEIIEVM
ACNYGCVGGGGQPYPNDSRIREHRAKVLRDTMGIKSLLTPVENLFLMKLYEEDLKDEHTR
HEILHTTYRPRRRYPEKDVEILPVPNGEKRTVKVCLGTSCYTKGSYEILKKLVDYVKEND
REGKIEVLGTFCVENCGASPNVIVDDKIIGGATFEKVLEELSKNG*
>Ga0079285_10000497
MKIYVDGKEVIINDNERNLLEALKNVGIEIPNLCYLSEASIYGACRMCLVEIDGQITTSC
TLKPYEGMKVKTNTPEIYEMRRNILELILATHNRDCTTCDRNGSCKLQKYAEDFGIRKIR
FEALKKEHVRDESAPVVRDTSKCILCGDCVRVCEEIQGVGVIEFAKRGFESVVTTAFNTP
LIETECVLCGQCVAYCPTGALSIRNDIDKLIEALESDKIVIGMIAPAVRAAIQEEFGIDE
DVAMAEKLVSFLKTIGFDRVFDVSFGADLVAYEEAHEFYERLKKGERLPQFTSCCPAWVK
HAEHTYPQYLQNLSSVKSPQQALGTVIKKIYARKLGVPEEKIFLVSFMPCTAKKFEAERE
EHKGIVDIVLTTRELAQLIKMSRIDINRIEPQPFDRPYGVSSQAGLGFGKAGGVFSCVLS
VLNEEIGIEKVDVKSPEDGIRVAEVTLKDGTSFKGAVIYGLGKVKKFLEERKDVEIIEVM
ACNYGCVGGGGQPYPNDSRIREHRAKVLRDTMGIKSLLTPVENLFLMKLYEEDLKDEHTR
HEILHTTYRPRRRYPEKDVEILPVPNGEKRTVKVCLGTSCYTKGSYEILKKLVDYVKEND
REGKIEVLGTFCVENCGASPNVIVDDKIIGGATFEKVLEELSKNG*
>Ga0079286_10000426
MSKVKLTIDKQTVEVEEDSTILDAAKEIGVEIPVLCYHPDLSLHGACRVCVVEDEESGRL
LASCATPVTEGMQINTRSMKARKARRKNVELLLANHPNDCLGCDRNGHCELQDITYELGI
QREDVEKYAGEKSEYDLDTVGPALKRDPNKCILCGRCVRICEEVQGVSALQFTQRGFDSI
VTTAFDLPQAEINCANCGQCATVCPVGAITEMSEIDKVWKALEDEDKHVIVQTAPSVQAT
LGEEFGMETGTVVTGKMVAALRRLGFDQVFSTDFAADLTILEEGSEFLKKLNGEGELPHI
TSCCPGWVKYAEHNYSDLLPHLSSAKSPMQMFSALGKTYYPEQTGIDPEKIYTVAVMPCT
AKKFEKDREEMQSSGYKDTDAVLTTREFARMIKEMGINFNVLPEEDFDELMGKSTGAGTI
FGTTGGVTEAAVRTVKEKLTGEPLERLNLGFRGINQAELRIGDRLVKVGIANGLGNAEKL
LDRVRAGECDLDFIEIMACPHGCVGGGGQPRPATNEKKEKRAQGLANIDDSSKIRKSHEN
PQILKLYEEFLGEPLGGESHHLLHTKYKARPKN*
>Ga0079286_10004315
LSEEGRKMKIYVDGKEVIINDNERNLLEALKNVGIEIPNLCYLSEASIYGACRMCLVEID
GQITTSCTLKPYEGMKVKTNTPEIYEMRRNILELILATHNRDCTTCDRNGSCKLQKYAED
FGIRKIRFEALKKEHVRDESAPVVRDTSKCILCGDCVRVCEEIQGVGVIEFAKRGFESVV
TTAFNTPLIETECVLCGQCVAYCPTGALSIRNDIDKLIEALESDKIVIGMIAPAVRAAIQ
EEFGIDEDVAMAEKLVSFLKTIGFDRVFDVSFGADLVAYEEAHEFYERLKKGERLPQFTS
CCPAWVKHAEHTYPQYLQNLSSVKSPQQALGTVIKKIYARKLGVPEEKIFLVSFMPCTAK
KFEAEREEHKGIVDIVLTTRELAQLIKMSRIDINRIEPQPFDRPYGVSSQAGLGFGKAGG
VFSCVLSVLNEEIGIEKVDVKSPEDGIRVAEVTLKDGTSFKGAVIYGLGKVKKFLEERKD
VEIIEVMACNYGCVGGGGQPYPNDSRIREHRAKVLRDTMGIKSLLTPVENLFLMKLYEED
LKDEHTRHEILHTTYRPRRRYPEKDVEILPVPNGEKRTVKVCLGTSCYTKGSYEILKKLV
DYVKENDREGKIEVLGTFCVENCGASPNVIVDDKIIGGATFEKVLEELSKNG*
>Ga0079287_1001213
MKIYVDGKEVIINDNERNLLEALKNVGIEIPNLCYLSEASIYGACRMCLVEIDGQITTSC
TLKPYEGMKVKTNTPEIYEMRRNILELILATHNRDCTTCDRNGSCKLQKYAEDFGIRKIR
FEALKKEHVRDESAPVVRDTSKCILCGDCVRVCEEIQGVGVIEFAKRGFESVVTTAFNTP
LIETECVLCGQCVAYCPTGALSIRNDIDKLIEALESDKIVIGMIAPAVRAAIQEEFGIDE
DVAMAEKLVSFLKTIGFDRVFDVSFGADLVAYEEAHEFYERLKKGERLPQFTSCCPAWVK
HAEHTYPQYLQNLSSVKSPQQALGTVIKKIYARKLGVPEEKIFLVSFMPCTAKKFEAERE
EHKGIVDIVLTTRELAQLIKMSRIDINRIEPQPFDRPYGVSSQAGLGFGKAGGVFSCVLS
VLNEEIGIEKVDVKSPEDGIRVAEVTLKDGTSFKGAVIYGLGKVKKFLEERKDVEIIEVM
ACNYGCVGGGGQPYPNDSRIREHRAKVLRDTMGIKSLLTPVENLFLMKLYEEDLKDEHTR
HEILHTTYRPRRRYPEKDVEILPVPNGEKRTVKVCLGTSCYTKGSYEILKKLVDYVKEND
REGKIEVLGTFCVENCGASPNVIVDDKIIGGATFEKVLEELSKNG*
>Ga0079287_1001563
MSKVKLTIDKQTVEVEEDSTILDAAKEIGVEIPVLCYHPDLSLHGACRVCVVEDEESGRL
LASCATPVTEGMQINTRSMKARKARRKNVELLLANHPNDCLGCDRNGHCELQDITYELGI
QREDVEKYAGEKSEYDLDTVGPALKRDPNKCILCGRCVRICEEVQGVSALQFTQRGFDSI
VTTAFDLPQAEINCANCGQCATVCPVGAITEMSEIDKVWKALEDEDKHVIVQTAPSVQAT
LGEEFGMETGTVVTGKMVAALRRLGFDQVFSTDFAADLTILEEGSEFLKKLNGEGELPHI
TSCCPGWVKYAEHNYSDLLPHLSSAKSPMQMFSALGKTYYPEQTGIDPEKIYTVAVMPCT
AKKFEKDREEMQSSGYKDTDAVLTTREFARMIKEMGINFNVLPEEDFDELMGKSTGAGTI
FGTTGGVTEAAVRTVKEKLTGEPLERLNLGFRGINQAELRIGDRLVKVGIANGLGNAEKL
LDRVRAGECDLDFIEIMACPHGCVGGGGQPRPATNEKKEKRAQGLANIDDSSKIRKSHEN
PQILKLYEEFLGEPLGGESHHLLHTKYKARPKN*
>Ga0079288_10011415
MKIYVDGKEVIINDNERNLLEALKNVGIEIPNLCYLSEASIYGACRMCLVEIDGQITTSC
TLKPYEGMKVKTNTPEIYEMRRNILELILATHNRDCTTCDRNGSCKLQKYAEDFGIRKIR
FEALKKEHVRDESAPVVRDTSKCILCGDCVRVCEEIQGVGVIEFAKRGFESVVTTAFNTP
LIETECVLCGQCVAYCPTGALSIRNDIDKLIEALESDKIVIGMIAPAVRAAIQEEFGIDE
DVAMAEKLVSFLKTIGFDRVFDVSFGADLVAYEEAHEFYERLKKGERLPQFTSCCPAWVK
HAEHTYPQYLQNLSSVKSPQQALGTVIKKIYARKLGVPEEKIFLVSFMPCTAKKFEAERE
EHKGIVDIVLTTRELAQLIKMSRIDINRIEPQPFDRPYGVSSQAGLGFGKAGGVFSCVLS
VLNEEIGIEKVDVKSPEDGIRVAEVTLKDGTSFKGAVIYGLGKVKKFLEERKDVEIIEVM
ACNYGCVGGGGQPYPNDSRIREHRAKVLRDTMGIKSLLTPVENLFLMKLYEEDLKDEHTR
HEILHTTYRPRRRYPEKDVEILPVPNGEKRTVKVCLGTSCYTKGSYEILKKLVDYVKEND
REGKIEVLGTFCVENCGASPNVIVDDKIIGGATFEKVLEELSKNG*
>Ga0079288_1005824
MPKVFVNNIEIDVAENSTVLQAVNKAGGYVPTLCYMNLEEIGIENKPSSCRVCVVEVEGR
KNLAPACVTPVFEGMKINTHSRRAINARRTVVQLLLSDHPQDCLKCPKNGDCELQSIASE
LNITRNPYMGKKSMYDKDISAAIIRDPNKCIMCRKCETACNEYQTVGVLSAVERGFDSVV
KPTFDWSLEDTNCTFCGQCVAVCPTAALVENDYIQEVWDEIEDKEKHVVVQTAPAVRVAL
AEEFGHKPGTISTGKLVGVLKMMGFDKVFDTNFAADLTIMEEATEFVDRLQNGGTMPMLT
SCCPGWVKFLEHQFPELIDSPSTAKSPQQMFGSIAKSYYAEANNIDPKNVTVVSIMPCLA
KKYEAGRDELNFSEEYKDVDYVITTRELAKMIKESGFNFDSIPEVKYDNPLGESTGAAAI
FGRTGGVAEAALRTAYEWITGEELLEVEFEGLHGYNSIRIAEVDIKGTPIRVGVAFGLGN
VRKLLEDIRDGREKVDLIEVMACPGGCVGGGGQPYHHGNFDVIKKRIEAINNVDRTSTIR
KSHENPSIKKLYEEYLDKPGSDKSHKLLHTHYFEREWL*
>Ga0079289_10006012
MKIYVDGKEVIINDNERNLLEALKNVGIEIPNLCYLSEASIYGACRMCLVEIDGQITTSC
TLKPYEGMKVKTNTPEIYEMRRNILELILATHNRDCTTCDRNGSCKLQKYAEDFGIRKIR
FEALKKEHVRDESAPVVRDTSKCILCGDCVRVCEEIQGVGVIEFAKRGFESVVTTAFNTP
LIETECVLCGQCVAYCPTGALSIRNDIDKLIEALESDKIVIGMIAPAVRAAIQEEFGIDE
DVAMAEKLVSFLKTIGFDRVFDVSFGADLVAYEEAHEFYERLKKGERLPQFTSCCPAWVK
HAEHTYPQYLQNLSSVKSPQQALGTVIKKIYARKLGVPEEKIFLVSFMPCTAKKFEAERE
EHKGIVDIVLTTRELAQLIKMSRIDINRIEPQPFDRPYGVSSQAGLGFGKAGGVFSCVLS
VLNEEIGIEKVDVKSPEDGIRVAEVTLKDGTSFKGAVIYGLGKVKKFLEERKDVEIIEVM
ACNYGCVGGGGQPYPNDSRIREHRAKVLRDTMGIKSLLTPVENLFLMKLYEEDLKDEHTR
HEILHTTYRPRRRYPEKDVEILPVPNGEKRTVKVCLGTSCYTKGSYEILKKLVDYVKEND
REGKIEVLGTFCVENCGASPNVIVDDKIIGGATFEKVLEELSKNG*
>Ga0079289_1010225
MDKVRVMIDSITVEVPSHYTVLEAAKEAGIDIPTLCYLKEINQIGACRICVVEIEGVRNL
QTSCTYPVFDGMKVYTNTPKVREARKLNLELILSNHDRSCLTCIRNTNCELQSLSKKLGV
DEIRFEGENIKYSIDNASPSIVRDPNKCVLCRRCVSVCSQVQNVFAIGMVNRGFKTMVAP
SFGRSLKDSPCISCGQCIQVCPVGAIYEKDHTRRVYEALADEKKYVVAQTAPAVRVALGE
EFGMPIGSIVTGKMVAALRRMGFDAIFDTNFAADLTIMEEGSELLERLKNGGKLPMITSC
SPGWIAFCEKYYPEFIDNLSTCKSPHMMMGALVKSYYAEKKGLNPEDIYVVSIMPCTAKK
LEIERPEMQHNGIKDVDAVLTTRELARMIKEMGIDFVNLKDEEYDEPLGMSTGAGVIFGA
TGGVMEAALRTVADIVEGKDLDKFDYEEVRGLEGVREATIRIDGMDIKVAIANGTGNAKK
LLDKVKAGEVEYHFIEVMGCPGGCIMGGGQPIHNPNEMEKVKELRAKAIY
>Ga0079289_1010754
MPKVFVNNIEIDVAENSTVLQAVNKAGGYVPTLCYMNLEEIGIENKPSSCRVCVVEVEGR
KNLAPACVTPVFEGMKINTHSRRAINARRTVVQLLLSDHPQDCLKCPKNGDCELQSIASE
LNITRNPYMGKKSMYDKDISAAIIRDPNKCIMCRKCETACNEYQTVGVLSAVERGFDSVV
KPTFDWSLEDTNCTFCGQCVAVCPTAALVENDYIQEVWDEIEDKEKHVVVQTAPAVRVAL
AEEFGHKPGTISTGKLVGVLKMMGFDKVFDTNFAADLTIMEEATEFVDRLQNGGTMPMLT
SCCPGWVKFLEHQFPELIDSPSTAKSPQQMFGSIAKSYYAEANNIDPKNVTVVSIMPCLA
KKYEAGRDELNFSEEYKDVDYVITTRELAKMIKESGFNFDSIPEVKYDNPLGESTGAAAI
FGRTGGVAEAALRTAYEWITGEELLEVEFEGLHGYNSIRIAEVDIKGTPIRVGVAFGLGN
VRKLLEDIRDGREKVDLIEVMACPGGCVGGGGQPYHHGNFDVIKKRIEAINNVDRTSTIR
KSHENPSIKKLYEEYLDKPGSDKSHKLLHTHYFEREWL*
>Ga0079290_1000785
MKIYVDGKEVIINDNERNLLEALKNVGIEIPNLCYLSEASIYGACRMCLVEIDGQITTSC
TLKPYEGMKVKTNTPEIYEMRRNILELILATHNRDCTTCDRNGSCKLQKYAEDFGIRKIR
FEALKKEHVRDESAPVVRDTSKCILCGDCVRVCEEIQGVGVIEFAKRGFESVVTTAFNTP
LIETECVLCGQCVAYCPTGALSIRNDIDKLIEALESDKIVIGMIAPAVRAAIQEEFGIDE
DVAMAEKLVSFLKTIGFDRVFDVSFGADLVAYEEAHEFYERLKKGERLPQFTSCCPAWVK
HAEHTYPQYLQNLSSVKSPQQALGTVIKKIYARKLGVPEEKIFLVSFMPCTAKKFEAERE
EHKGIVDIVLTTRELAQLIKMSRIDINRIEPQPFDRPYGVSSQAGLGFGKAGGVFSCVLS
VLNEEIGIEKVDVKSPEDGIRVAEVTLKDGTSFKGAVIYGLGKVKKFLEERKDVEIIEVM
ACNYGCVGGGGQPYPNDSRIREHRAKVLRDTMGIKSLLTPVENLFLMKLYEEDLKDEHTR
HEILHTTYRPRRRYPEKDVEILPVPNGEKRTVKVCLGTSCYTKGSYEILKKLVDYVKEND
REGKIEVLGTFCVENCGASPNVIVDDKIIGGATFEKVLEELSKNG*
>Ga0079291_1000145
MKIYVDGKEVIINDNERNLLEALKNVGIEIPNLCYLSEASIYGACRMCLVEIDGQITTSC
TLKPYEGMKVKTNTPEIYEMRRNILELILATHNRDCTTCDRNGSCKLQKYAEDFGIRKIR
FEALKKEHVRDESAPVVRDTSKCILCGDCVRVCEEIQGVGVIEFAKRGFESVVTTAFNTP
LIETECVLCGQCVAYCPTGALSIRNDIDKLIEALESDKIVIGMIAPAVRAAIQEEFGIDE
DVAMAEKLVSFLKTIGFDRVFDVSFGADLVAYEEAHEFYERLKKGERLPQFTSCCPAWVK
HAEHTYPQYLQNLSSVKSPQQALGTVIKKIYARKLGVPEEKIFLVSFMPCTAKKFEAERE
EHKGIVDIVLTTRELAQLIKMSRIDINRIEPQPFDRPYGVSSQAGLGFGKAGGVFSCVLS
VLNEEIGIEKVDVKSPEDGIRVAEVTLKDGTSFKGAVIYGLGKVKKFLEERKDVEIIEVM
ACNYGCVGGGGQPYPNDSRIREHRAKVLRDTMGIKSLLTPVENLFLMKLYEEDLKDEHTR
HEILHTTYRPRRRYPEKDVEILPVPNGEKRTVKVCLGTSCYTKGSYEILKKLVDYVKEND
REGKIEVLGTFCVENCGASPNVIVDDKIIGGATFEKVLEELSKNG*
>Ga0079292_1000655
MKIYVDGKEVIINDNERNLLEALKNVGIEIPNLCYLSEASIYGACRMCLVEIDGQITTSC
TLKPYEGMKVKTNTPEIYEMRRNILELILATHNRDCTTCDRNGSCKLQKYAEDFGIRKIR
FEALKKEHVRDESAPVVRDTSKCILCGDCVRVCEEIQGVGVIEFAKRGFESVVTTAFNTP
LIETECVLCGQCVAYCPTGALSIRNDIDKLIEALESDKIVIGMIAPAVRAAIQEEFGIDE
DVAMAEKLVSFLKTIGFDRVFDVSFGADLVAYEEAHEFYERLKKGERLPQFTSCCPAWVK
HAEHTYPQYLQNLSSVKSPQQALGTVIKKIYARKLGVPEEKIFLVSFMPCTAKKFEAERE
EHKGIVDIVLTTRELAQLIKMSRIDINRIEPQPFDRPYGVSSQAGLGFGKAGGVFSCVLS
VLNEEIGIEKVDVKSPEDGIRVAEVTLKDGTSFKGAVIYGLGKVKKFLEERKDVEIIEVM
ACNYGCVGGGGQPYPNDSRIREHRAKVLRDTMGIKSLLTPVENLFLMKLYEEDLKDEHTR
HEILHTTYRPRRRYPEKDVEILPVPNGEKRTVKVCLGTSCYTKGSYEILKKLVDYVKEND
REGKIEVLGTFCVENCGASPNVIVDDKIIGGATFEKVLEELSKNG*
>Ga0079294_10002017
MKVKINGEELEATAGQTVLEVAKKAGIEIPTLCYLKDKNEIGVCRICMVKVEGGGGGYEP
ACVLQVSDGLEIETNTPEVRELRRLNLELILANHPQDCLSCERSLNCELQGLSKELGVDG
SRFAGKRIEHQLDESTPSLIRDPNKCVKCRRCVSVCNDSQGVKVLFPNNRGFETLIAPFF
NKDLDEVACSLCGQCLHACPVAAIKENDAIDNVWEALNDDNQHVVVQIAPAVRVSIGEEF
GVEPGTPMTNKLVTACRKLGFDKVFDTDFTADLTIMEEGHELLSRLKEGGPFPLLTSCSP
GWIKYVEHFHNDFLPNLSSCKSPQQMFGALAKSYYADIENLSREEITVVSVMPCTAKKFE
ATREEMMKDGSQDVDLVLTTRELARMLKMTGVDFLNLSGSDFDDPLGISTGAADIFGVTG
GVMEAALRTVYEKLTGEELSGLRLTEAKGLTGVREAKIELSNQTIKVAVVSGLGNASKVL
EAVKRGEKEYHFIEAMACPGGCVGGGGQPIPTNEEIVMKRGQGLYNINNSKSLRKSHENP
VIQELYEEYLEGVGNKKAHQLLHTTYQKRAK*
>Ga0079294_10002730
MLVTVTIDGQEVEVSEGTTILDAADMLDIDIPTLCYLKELNEPGACRVCLVDVEGDANFQ
PACVYEVTDGLKVRTNTPQVIEARKRVIELLLSDHPFECLTCVANQNCELQSVAKQYGIR
DLEFGGERNKFPVDDLSPSLVREPSKCILCRRCISVCAEIQEVHIYDVIERGFGSVAAPA
YNESLMDTPCITCGQCIMVCPTGALHGQDDTQKVWDALADESKHVVIQTAPAIRVTIGEM
FGLEIGSLVTGQLVAALKRLGFDKVFDDCFGADVVVMEEGHELMERLESGKDLPQFTSCC
PGWVKFCESFYPSMLDNLSSCKSPQQVFGALAKSYYAEQAGIDPEDIFCVSTMPCVAKKY
ESQRPEMDSSGHRDVDAVLTTRELGEMIKQIGLDIKKLPEEDYDEPMGYASGAGVIFGST
GGVMEAALRTVYERITGERLEDFELKSVRGRDFKEAEIDLKDGRSLKVAVARGTGNARRL
IHRIMNGEAEYDFIEVMACPAGGCVGGGGQPIYSGRDKWLRMVEDRAHRAKGLFEEDGQK
EYRVAHENPFVKKLYDNYLGDPHGERSQELLHTSYVDRQLYTHEERYSDKKGEPMKVAKK
NH*
>Ga0079295_10002129
MLVTVTIDGQEVEVSEGTTILDAADMLDIDIPTLCYLKELNEPGACRVCLVDVEGDANFQ
PACVYEVTDGLKVRTNTPQVIEARKRVIELLLSDHPFECLTCVANQNCELQSVAKQYGIR
DLEFGGERNKFPVDDLSPSLVREPSKCILCRRCISVCAEIQEVHIYDVIERGFGSVAAPA
YNESLMDTPCITCGQCIMVCPTGALHGQDDTQKVWDALADESKHVVIQTAPAIRVTIGEM
FGLEIGSLVTGQLVAALKRLGFDKVFDDCFGADVVVMEEGHELMERLESGKDLPQFTSCC
PGWVKFCESFYPSMLDNLSSCKSPQQVFGALAKSYYAEQAGIDPEDIFCVSTMPCVAKKY
ESQRPEMDSSGHRDVDAVLTTRELGEMIKQIGLDIKKLPEEDYDEPMGYASGAGVIFGST
GGVMEAALRTVYERITGERLEDFELKSVRGRDFKEAEIDLKDGRSLKVAVARGTGNARRL
IHRIMNGEAEYDFIEVMACPAGGCVGGGGQPIYSGRDKWLRMVEDRAHRAKGLFEEDGQK
EYRVAHENPFVKKLYDNYLGDPHGERSQELLHTSYVDRQLYTHEERYSDKKGEPMKVAKK
NH*
>Ga0079297_1000341
MKVKINGEELEATAGQTVLEVAKKAGIEIPTLCYLKDKNEIGVCRICMVKVEGGGGGYEP
ACVLQVSDGLEIETNTPEVRELRRLNLELILANHPQDCLSCERSLNCELQGLSKELGVDG
SRFAGKRIEHQLDESTPSLIRDPNKCVKCRRCVSVCNDSQGVKVLFPNNRGFETLIAPFF
NKDLDEVACSLCGQCLHACPVAAIKENDAIDNVWEALNDDNQHVVVQIAPAVRVSIGEEF
GVEPGTPMTNKLVTACRKLGFDKVFDTDFTADLTIMEEGHELLSRLKEGGPFPLLTSCSP
GWIKYVEHFHNDFLPNLSSCKSPQQMFGALAKSYYADIENLSREEITVVSVMPCTAKKFE
ATREEMMKDGSQDVDLVLTTRELARMLKMTGVDFLNLSGSDFDDPLGISTGAADIFGVTG
GVMEAALRTVYEKLTGEELSGLRLTEAKGLTGVREAKIELSNQTIKVAVVSGLGNASKVL
EAVKRGEKEYHFIEAMACPGGCVGGGGQPIPTNEEIVMKRGQGLYNINNSKSLRKSHENP
VIQELYEEYLEGVGNKKAHQLLHTTYQKRAK*
>Ga0079297_1002583
MLVTVTIDGQEVEVSEGTTILDAADMLDIDIPTLCYLKELNEPGACRVCLVDVEGDANFQ
PACVYEVTDGLKVRTNTPQVIEARKRVIELLLSDHPFECLTCVANQNCELQSVAKQYGIR
DLEFGGERNKFPVDDLSPSLVREPSKCILCRRCISVCAEIQEVHIYDVIERGFGSVAAPA
YNESLMDTPCITCGQCIMVCPTGALHGQDDTQKVWDALADESKHVVIQTAPAIRVTIGEM
FGLEIGSLVTGQLVAALKRLGFDKVFDDCFGADVVVMEEGHELMERLESGKDLPQFTSCC
PGWVKFCESFYPSMLDNLSSCKSPQQVFGALAKSYYAEQAGIDPEDIFCVSTMPCVAKKY
ESQRPEMDSSGHRDVDAVLTTRELGEMIKQIGLDIKKLPEEDYDEPMGYASGAGVIFGST
GGVMEAALRTVYERITGERLEDFELKSVRGRDFKEAEIDLKDGRSLKVAVARGTGNARRL
IHRIMNGEAEYDFIEVMACPAGGCVGGGGQPIYSGRDKWLRMVEDRAHRAKGLFEEDGQK
EYRVAHENPFVKKLYDNYLGDPHGERSQELLHTSYVDRQLYTHEERYSDKKGEPMKVAKK
NH*
>Ga0079297_1002793
VLIVVVNITINDQEFEVEEGKTILAVAQDLGIKIPKLCYLKDKNEIGACRVCIVEVAGNG
YQPACTFPVTDGLEVKTNTPRLRELRRLNMELILANHPQDCLHCERSTNCELQSLAKELG
VEEVRFSGETIDYELDDLTPSIVRDPNKCIQCRRCVSVCDKVQGVKALFPNHRGFDTLIS
PAFNKSLDEVACALCGQCIHACPVAAIKEKDSTEEVWEILNDEDKQVVVQVAPAVRVSLG
EEFGLEPGTLVADKLVTACRRLGFDQVFDTVFGADLTIMEEGNELLARLEGEGPLPMLTS
CSSGWIKYIEHFHSDFLPNLSSCKSPQQMFGAMAKSYYAETENINREDIVVVSIMPCTAK
KFEAARTEMEVDGVRDVDHVITTREFAKMIKMAGIDFVNLPGEEFDAPLGITTGAGDIFG
VTGGVMEAALRTVYEEVTGDELAKLKLTDVRGFDGVREASIELNGQEIKVAIINGLNNAN
EVLEAVKNGKKEYHFIEVMGCPGGCVGGGGQPIPTNDEIIAKRGAGLYSIDDKKKIRKSH
QNPVINKIYNDYLKEPGSKKAHHLLHTTYKARDRY*
>Ga0079303_100011244
MNNTTATVLIDNRPIPIEGERNILEMVRKAGIELPTFCYHSDLSVYGACRMCLVHVEGRG
LMAACSTTPEPGMKVKTTTEEIREMRKIVVELLLANHDGQCPTCSKSSACTLQNLSRRLG
ITKNRFKPVHQPRHIDISSPSLVRDPNKCVLCGDCVRMCSEVQGIGAIDFAGRGRDAAVL
PAFGKDLEQVECVNCGQCAAVCPTGALTVRSDVEDVWKLLDDPSKTVVAEIAPAVRVALG
EMFGLEAGDVVTGQAVSALKTMGFKKVFDTSFAADLTVIEEAEEFLARFKKGEKLPQFTS
CCPAWVKYAEQYHPELLPKLSSCKSPQQMFGSVARDTLPKALGIENKNLVIVSIMPCTAK
KFEARRSEFTKDGIRDVDYVLTTQELARMIEERGIDFRNLSPESLDMPMGFKTGAGVIFG
ASGGVTEAVLRYAAEKVTGRPLENVDFVQVRGEDGRREIELDVDGKRLKLCVVHSLSNAR
KVANEVKNGKSSYHLIEVMACPGGCVGGAGQPLSRDAAARRRRAKGLYDADKTQPLHKAQ
ENPYIAELYHQNLGDVGGHKAHELLHTHYHSRRRLGENGIPLITGTSADKLKITVCIGTS
CYVRGSQTLLQRLVKHLEEQGLTSVVDVQASFCHERCDRGPTVVIGDRVLEKCTLETAVK
TIEDLLKH*
>Ga0079305_1000001690
VGQVNLTIDGRAVSVEKGSTVLEAAKKAGVRIPTLCYLENVQAIGACRMCIVEVQGRRGL
HAACVLPVEEGMVVNTNTAMVRTARKAVLELILSNHPFECLTCVRNLNCELQRLAEELGV
RNVRFTGANPETSIDDTNPSVIRDQRKCILCRRCVTVCKNVQGVSALGIVNRGFETRVAA
AGDRPLGEVACALCGQCIQACPVGALYEPDKTSEVWKALADPNKHVVVQPAPAIRVALGE
ELGMPVGSVVTGKMVTALRMMGFDAVFDTDFAADLTIIEEGHELLHRMQNGGVLPMITSC
SPGWIKFCEHFYPELLPNLSTCKSPHEMLGALAKSYYAEKIGKKPEDIFVVSIMPCTAKK
FEIERPEMASSGQQDVDVVLTTRELGRMIREAGIDFANLEDGEFDAPLGLSTGAALIFGA
SGGVMEAALRTVYEILANEPLNNIDFCDVRGLEGVKEATVDIKGTKVRVAVTNGLANARK
VLDAIKDGTGKWDFIEIMACPGGCIGGGGQPQPTNAAVRKLRMDATYRADCDMPIRKSHE
NPGIKKLYDEFLKEPLGEKSHHLLHTHYCERGKYPEDNKCCK*
>Ga0079305_1000018105
VPAKFSAQIQMHKMHVQEWRKKMETVNIKLNGTEMAVPVGSTILEAAKLAHIEIPTLCYL
KEINEIGACRICVVEVKGARSLVASCVYPVNEGMEVWTNTPRVLNSRRKTLELILSTHDR
KCLSCVRSGDCELQKLSKDLKVEKEGHYDGENIEYEIDYSAAHMYRDNNKCILCRRCSAV
CDKVQSVGVIGANDRGFKTNIASPFDMGLGETSCVSCGQCIAVCPTGALSEKDYTDEVFA
AIADSSKHVIVQTAPSVRAGLGEEFGLPIGTNVEGKMVSALRRLGFAKVFDTDFAADLTI
MEEAHEFLDRVQNGGVLPLITSCSPGWVKYCEHYFPDMTENLSSCKSPQQMFGATAKTYY
AEKMGIDPKDIVMVSIMPCTAKKFEIGREDQDASGVADVDIALTVRELARMINRSGINFL
ALPDEEFDSPLGMSSGAGVIFGATGGVMEAALRTAVEELTGEELKSLDFKEVRGVTGIKE
ATYNVAGMDVKVAVASGLTNAKELLTKVKNGEAEYHFIEIMGCPGGCVNGGGMPQVPANI
RNFNDIRALRAKVLYDLDSSMPYRKSHTNPAIKQLYAEYFGKPGSHKAHEVLHTTYVKRT
VNSVK*
>Ga0079305_1000021105
MEMVNIKINGMPLSVPKNSTILEAARSAGIQIPTLCYLKEINEIGACRICVVEVKGARTL
VTACVYPVSEGMEITTNSQKVFEARKTTLELILSTHKKECLTCVRADNCELQKLCHDFKV
DDQDKYAGINPTYPVDDSAVHMFRDDNKCILCRRCVAACAKWQGIGVIGPNERGFNTHIG
CAFEQNLDEVACVSCGQCIVVCPTGAIAEKDQTQEVWDALGDPQKHVIVQTAPSIRATLG
EAFGNPVGTNVEGKMVAALRRLGFEKVFDTDLAADMTIVEEAHEFVERVTGGGVLPMITS
CSPGWVNYCEHYFPDQLAHLSTCKSPQQMFGATVKTWYAKKMGWDPKDIYVVGIMPCTAK
KSEVKRPDEDAAGVPDVDVSLTTRELARMINRAGIQFNDLPDEQFDSPLGESTGAAVIFG
ATGGVMEAALRTAAEWVGGKPLGDVKFQEVRGTDGIKEATYQVGDLEVKVAVASGLANAK
VIMEKIRSGEAPWHFVEIMACPGGCVNGGGQPVQPASVRNFVDLKALRAKALYDADENMP
MRKSHENPSLLKIYEEYFGEFGSHTAHEVLHTSYVPKDRF*
>Ga0079305_1000021239
MSKGIMYIDGKRVAFDGEKNVLAVIRKAGIEIPTFCYYSELSVYGACRMCVVENEWGGVE
ASCSMQPRDGMKIRTNTAKLQKHRKMILELLLAAHCRDCTVCEKNGKCKLQELSLQYGIR
RIRFEDTREKMELDRSSKSILRDPNKCILCGDCVRMCSEVQGMGVIDFAHRGSNLRIMPA
FGREIGETDCVGCGQCAAVCPTGAITIKGDIGRAWKAIQDPEKRVVVQIAPAVRVAIGEE
FGLAPGENVMGKLVAALKLMGVDYVFDTTLGADLTVMEEASEFLKRIETGGPFPMFTSCC
PAWVRYVEKRKPEYLTNISSCKSPMEMFGAVLKEHYKSMQAVDGKETVVIAIMPCTAKKS
EAARSEFVRAGLVDVDYVLTTQEVSTMIKENGIVFDEIESESPDMPFGLGSGAGVIFGAT
GGVAEAVIRRCAEQKDSNTLREIEFCGVRGMEAVKEAAITVDGQEIKIAVVNGLGKAQEL
IGKIESGEASYHLVEVMACPGGCIGGAGQPLGFTKQREERAKGIYSVDQQSQIKRSEENP
MIMALYNGVLRKNRHELLHVHYQGGSEE*
>Ga0079305_1000023116
MKEAIQMAKIWVDNKEVELNGERNLLEVIRKAGINLPTFCYHSELSIYGACRMCTVEVEK
MGLVAACSTPPTDGMVVHTNTERTRRLRRMVIELLLADHHRDCTTCDKNGSCKLQELAYQ
LGVRKVRFPEKRELKAIDTSSTGLVRDPNKCILCGDCVRMCSEVQGIGVLTFANRGSKTE
VTPAFSRPMAEVNCVTCGQCVSVCPTGALTVKSEKDAVVKALNDKTKTVIVQVAPAVRVA
VGEAFGEKQGEAVTGKIVAALRRMGFAKVFDTVIAADLTAVEETTEFLDRLQNNRNLPQF
TSCCPGWIKYCEQFHPELLDNLSSCKSPQQMFGAVAKRFYAKEIGVEPKDLFLVSIMPCT
AKKFEAQRPEFTVDGVRDVDAVLSTVELIQMIQESGLVFEELEGEAFDAPLGLASGAGVI
FGVTGGVAEAALRTAAGILGGDGPQQIDFREVRGFEGIKEAVVTVGGVELKLAVVSGLAN
TEKLIQAVKDGKADYHLIEVMTCPGGCVGGGGQPVSTDGNARVARGKSLYAVDKEMPFRT
PLENLAVNQMYDKWLEKPGSHISHEALHTTYGPKRRICGSDIQIEKSPQAVVDVSVCVGT
GCYLKGAYEVLDKFTDLADGEKYAGLVNLKATFCLEHCDKGVSIKINDKLITGVNKDTAE
EIFHKEVDPLLK*
>Ga0079305_1000027261
MSLVNIKIEGRPYRVEAGLTILEAARQCGYEIPSLCSFNHGECNQGSCRVCLVEATGARG
LAASCVYEVAEGMEVLINSPKAVAARRTSVELLLSNHNINCQQCGKSGQCELQSVARIVG
AREGMFQGEKTPTTYDDVSPSIVRDTSKCILCGRCVERCRNAHGNGVLGFQNRGFMAMVG
PAMDLSFADSPCLLCGQCVTVCPTGALQPKSEVDKIDFARAQGKFMVVQTAPAVRAALGE
EFGLPIGTAVTGKMAAALRRLGFDRVYDTDFGADLTIMEEANELVDRVQNGGVLPMITSC
SPGWINYAETYNDDLLPHISSCKSPHQMQGAIIKSYFAQVHGLDPRDIFVTSIMPCTAKK
FEKERPQMEVDGVRDVDAVLTVRELGDLIKRSGMQFHRLPDEGFDYDIMGTSTGAGVIFG
VTGGVMEAALRTAYKVLEGKEHEHVRFEAVRGMEGIKEATVAMGGMDVRVAVASGMKNTQ
VLLDQIRAGTSPYHFIEIMCCPGGCINGGGMPIVRHCFLPNEDVDIVDTYRQKRAAALYT
EDERSTLRQSHNNPQIIELYERFLEKPNSHLAHKLLHTAYASREPFRVGTA*
>Ga0079305_1000040136
MEMVNIKINGVAVQAPAGSTIIEAAHYAGIDIPSLCYLRGLNEIGACRICVVEVKGARTL
VASCVYPINEGMEVFTNSPKVLASRKMTLEMILSNHRMECLTCSRSGDCELQAMAKDFGI
ENVRFQTKLEPDIEASALHLVRDNSKCVLCRRCVAACANQGIGVIGANERGFKTYIGSPY
GRTLNETACISCGQCIVACPTGALREKDDTQAVWDAINDPSKHVLVGTAPSVRVTLGECF
GMPIGTDVEGKMVAALRRLGFDNVFDVDTAADFTIIEEGNELLQRFQNGGKLPMITSCSP
GWIRFAEQYYPDFLDNLSSCKSPQQMFGALLKTYYADKMGWDPKDVVVVSIMPCTAKKYE
VKRPDMQAAEGCNDVDISLTTRELADMIKRAGLRFADLPDEKFDSAFGISTGASTIFGTT
GGVMEAALRTVASLTLGGDDKAPLEFHEVRGMENVKEATYELPGKTVRVAVVSGTKNAAA
LLDAIRAGEKDYDFIEVMCCPGGCINGGGQPYQPAAVRGFTDIKSLRAKALYANDEANVI
RRSHLNPIVKEVYENYLGEWGGPKAHHVLHTKYYAQPKYRL*
>Ga0079305_1000041120
VEVPAGSTILEAAHEAGVRIPTLCYLKDVNAIGACRMCLVEVKGARAFAAACVYPVTEGM
EVFTNTPAIRRSRKATLELLLSNHRKDCLSCARSTDCELQALCREYGVDEHKFGDHMLKP
DVDDSAVHLIRDNSKCILCRRCVAVCEKNQYVGVIGTNERGYDTHISSAFDMPLASTSCV
NCGQCIAVCPTGALTERDDTDKVWDALSDPTKHVVVGPAPSVRAQLGECFGMPIGTNVEG
KMIAALRRLGFDKVFDVDTAADVTIMEEGTELLERLQNGGKLPLITSCSPGWIKFCEHYY
PDMIDNLSSCKSPQGMFGSLIKTYYAERHNIDPKDIVVVSIMPCTAKKFEITRDDMSAAG
NGIKDVDVSLTTRELASMIKRAGIDFARLPDEECDPFLGVASGAGHIFGATGGVMEAALR
TVSEIVTGKPCEPVDFHEVRGIEAIKEAEYDLAGTKVRVAVTSGLANAAKLLDRVRSGEA
DYHFIEVMACPGGCVNGGGQPHQPADVRNFTDLRAERAKALYSEDAAMALRKSHENPVVK
ELYDSYLEKPGSHLAHKLLHTSYVKRSVY*
>Ga0079305_1000079108
MINVTIDNKQIQVPEGTTILKAARMAGVHIPTLCYFELAGMNFENKPGGCRVCVVEVTKD
FNGRPRRNLAPACATDCVEGMEVLTHSARVINARRTVVELILSDHPADCLTCSKSGQCEL
QSLAQYLGIRDIPFQGEKSTYRKDMSPSIIRDMDKCVMCRRCENICNNIQSVGALSAINR
GFTAVVAPAFEQDMVDSPCVMCGQCVQVCPVGALSEVDDTRKVIAAINNPKKTVIVNTAP
ATRVALGEEFGMAPGNIVTGQMAAALRRLGFDYVFDTDFAADLTIMEEGTELLDRLNKFM
AGDKSVRLPIMTSCCPGWVNFFEHFFPDMLDVPSTAKSPMQMFGAVAKTYWAQKMGINRE
DLVVVSIMPCLAKKWECTRPEFAVDGNPDIDYVLSTRELARLIKQFNLNLKDMPCEDYDD
PLGESTGAAVIFGATGGVIEAATRTAYEVFTGKTLEKVEFNELRGLEGVRDAWVDFNGTP
IHIGIANGLANARKLLERVREGKEQFHAIEVMACPGGCIGGAGQPYHHGNSEIIRKRFEA
IYREDEGKPIRKSHENASIKKLYAEFLGEPCGHKSHELLHTHYFDKSDKVEISE*
>Ga0079305_100008238
MNNVSLTINGKAVTVPAGSTILDAAKKLNINIPTLCYCDKLGCGVSNHPASCRICVVEVE
RRRNLAPACATPVMEGMVVHTNSQRALNARRTVLELILSDHPQKCLTCAKNQDCELQQLT
AEFGIREVQYEGARNNFKIDTSSEAIMRDLSKCIMCRRCETVCNKVQTVGALTGYGRGFK
AKVGTAGLIPLADTNCTFCGQCVNVCPVGAITGISYVKKVWQAINDPSKTVIVDTAPAVR
VAVGQEFGFEPGTPVTGKLVAGLRALGFDKVFDTNFAADLTIMEEGNELVERIKSGKNLP
ILTSCCPGWINFIEHNFPDLLNIPSSCKSPQQMFGAIAKTFYAEKIGVKPEDLIVVSVMP
CQAKKYEAARPEFAPNGVRDIDYVITTRELCRMFKEAGVNLANLNDEEYDSPLGLSTGAA
DIFGVTGGVLEAALRSAYFLINGKNLEGDAINFRAVRGLDGIKEAVIPVAPGKTINVAAC
SGLGNARKVLEMVRKDPNRFQAIEIMACPGGCINGGGQPYLHGDAALLEKRMKGIYSEDE
RKTLRLSHENPDIQALYKEFLGEPGSEKAHHLLHTVYHQK*
>Ga0079305_1000117118
MTETTVTINGIKTTVPGGTSILQAAHDVGIRIPTLCFHPDQEVKANCRVCVVEVEGQRNL
MPACATAVSEGMVIKTGTRRVLEARRTILELILARHPQDCLHCSRSGNCELQDLAAEYDV
RYNRFPLEERQLPLDYSSPGIVRDPNKCILCGRCIEVCTSHQTVNALGLANRGFDTQVVP
SIGQDLFESPCVMCGQCIHACPVGAIAGREQIDELMAAIADPEKIVVTQIAPAVRLALAE
EFGGESDQLQMEQLVDGLQILGFDYVLHTNFAADLTIWEEGNELLERLQDGKNLPMFTSC
CPGWVRFAEVFYPGLLDHLSTCKSPQQMFGALVKTYWAEKMDIAPDKIVSVSIMPCTAKK
YEAVRPEMMDSHYADVDMVLTTREIARLFRMTGINPLKLAGASFAPWMGEYTGAAVLFGA
SGGVMEAALRTVCEQLGGKLETLEFSEVRGMQGVKEAAIDLNGTTVKVAVAHTLSNARSL
MEQVAKGESPYHFIEVMACPGGCIGGGGQPLTRSNQQRARRMDAIYDEDHSRPVRKSHEN
EEVKTLYEEFLHSVLSHKSHELLHTQYTLKRKNT*
>Ga0079305_100017433
MEMVNIKIEGIPYQVEAGLTILEAAKKCGYNIPSLCAFNHGECNQGSCRVCLVEATGARG
LVASCVYPVNEGMEITISSPKAVAARRSSVELILSNHNRNCQECDKNEYCELLDVARRVG
AREDMFPGEKTPTTYDELTPTIVRDTSKCILCGRCVERCKNAHGIGILGFENRGFNAIVG
PAENRSFINSPCIMCGQCINVCPTGALMEKSEIMKVDEAMAQGKYVVVQTAPAVRAALGE
SFGMPVGTPVTGKMVAALRRLGFKKVFDTDFAADLTIMEEGTELLNRIKNGGVLPMITSC
SPGWVNYAEYYYGDQLDHLSSCKSPHEMFGAILKTYYAEKHGIDPKDMFVVSVMPCSCKK
FEKVRPQLSADVNGMADVDAVITTRELARMIKRSGINFTRLPDEDYDRDIVHDATGAGHI
FGVTGGVMEAAIRTVYYVLEGKELEGINYMPARGLEGIKEGEVTLQGKTIKIAVASGMKN
AKVLLDQIREGKSPYTFIEIMGCPGGCINGGGQPYVRDTFMPNEDIDIYDKYLQLRSKAL
YSEDERAVHRQSHNNPDIQTLYKEYLGEPNSHKAHELLHTTYKERVRFD*
>Ga0079305_10002192
MEKKIKLTIDNRPVRVAPGTTILDAAASVGIAIPTLCHIDLKGTCVKNNPASCRICVVEV
EGRRNLAPSCATVCTDGMVVKTNSARVIRARKTIAELMLSDHPNDCLTCPKCSDCELQRL
VMRFNIRQMPFTGGEQSARKKEVTAAITRNMDKCILCRRCESVCNNVQSVGVLGAVRRGF
DTTIAPTFDRMFKDTDCTYCGQCVAVCPTGALTERDNTDRLMDDLCDPNKIVIAQPAPAV
RVALGEEFGMKPGTIVTGKLVSALRYLGFTKVFDTDFAADLTIMEEGAEILKRLKAFLAG
DKDVKLPIMTSCCPAWVNFYEHNYPDLLDYPSSAKSPGQMFGAIAKTWWCEKRSIPREKV
VVVSIMPCLAKKYECERDEFIVNGSPDVDYSISTRELARLIKRANIRFEELPDSDFDTPM
GESSGAGAIFGATGGVMEAALRTVYEVYTGKQLPKLELTQVRGLDGIREATIDLDGFPLK
VCVAHTLGNARILMDKLRSGELDYHVVEVMACPGGCIGGAGQPYHHGHIKILKARADAIY
REDEGKPVRLSHKNPDIIKLYEDFLGEPLGERSEQLLHTHYFNKQIQ*
>Ga0079305_100024253
MENINLTIDNRQVSVPKDTMILEAAASIGINIPTLCHMDLKGTCVKNRPASCRLCVVEVQ
GRRNLAPACATKCMPDMVVRTNSMRVIKARKTIAELILSDHPNDCLTCPKCGECELQALV
TRLNITEMPFSGGELSQRKKELTPSIMRNMDKCIFCRRCESVCNNVQTVGALGAVRRGFN
TTIAPTFDKMVKDTNCTYCGQCVAVCPTGALTEHDDTDRLMDDLCNPDKIVIAQPAPAVR
AALGEEFGMAPGTLVTGKLASALRQLGFDYVFDTDFAADLTIMEEGAEILERLKKFLAGD
KDVKLPIMTSCCPAWVNFYEHEFPDLIEYPSSARSPQQMFGAIAKSYWAEKMGIPREKLV
VVSIMPCLAKKYEVTREELKHEKLQDVDYSISTRELARIIKRANIGFAELPESDFDSPMG
ESTGAGVIFGTTGGVLEAALRTVYEVYTGEALPKIDFTEVRGLEGIREATIDIKGFPLKV
CIAHTLGNARKVMEKLREGKLDYHVVEVMACPGGCIGGGGQPYHHGRIEVLQARQKALYA
EDASKPIRKSHENPDIVALYKEYLGAPLSERSEELLHTHYSDKSIK*
>Ga0079305_100024623
MSNVNLTINGKAVSVPAGSTILDAAKKLNINIPTLCYCDKLGCGVSNHPASCRVCVVEVE
KRRNLAPACATPVMEGMVVHTNSQRALNARRTVLELILSDHPQKCLTCAKNQDCELQQLT
AEFGIREIAYSGVRNKFKVDDSSEAIMRDLSKCIMCRRCETVCNKVQTVGALTGYGRGFK
AKVGTASLIPLADSNCTFCGQCVNVCPVGAITGISYVKKVWAAINDPGKTVIVQTAPAVR
VAVGQEFGFTPGVPVTGKLVAGLRALGFDKVFDTDFSADLTIMEEGHELVERVKSGKDLP
ILTSCCPGWINFIEHNFPDLLNIPSSCKSPQQMFGAVAKSYYAEKIGVKPEDLIVVSVMP
CQAKKYEAARPEFAPNGVRDVDYVVTTRELCRMFREAGVNLANLDDDEYDSPLGESTGAG
VIFGVTGGVLEAALRSAYFMLNGKNLEGDAINFRAVRGLDGIKEAKVEVAPGVTLNVAVC
SGLGNARKVLDMVRKDRSRFQAVEIMACPGGCINGGGQPFLHGHADLLEQRMKGLYTEDE
KKTLRMSHENPDIKKLYDEYLGTPGSEKAHHLLHTVYHEK*
>Ga0079305_100025087
MDTIKLTIDNRAVEVPKGTTILKAAEQMGIKIPTLCNFELEGLALKNHPGGCRICVVEVA
GRRNLAPACITECMQDMVVKTNSPRAINARKTVLELMLSDHPNDCLQCPKNGKCELQSLA
ADMGIREIPYKGEQSEYPIELSPSIVRDANKCIMCRRCESVCHEYQSVGAIGAVERGFPA
VVAPAFGKNLIETNCVFCGQCIAVCPVGALSEVDHTGKVLRDIANPDVKTAVQVAPAVRV
ALGEEFGMPAGSIVTGKIAAALKAIGFDYVFDTDWSADLTIMEEGTEAIGRFKAFLSGDK
NVKIPIMTSCCPAWVNFYEKFYPELREYPSTAKSPQGMFGATVKTYFADKIGIPREKLIS
VSVMPCVAKKYECEREELGANGNPDVDYSITTRELARLIKMCNIDFNNLPEAKFDSPLGE
STGAAVIFGVTGGVMEAALRTAAEILTGQTLPKVDFEEVRGLEGVREATIPIPGVIDLKV
AVVYGLKNARMIMEQIKAGNCPYHFVEVMACPGGCIDGAGQPFHHGDASIIRARHAAIYK
ADRDMPLRKSHENPEIISIYKEFYGEPGSEKAHHLLHTHYFDKKKQFDLEK*
>Ga0079305_100026858
MELVKVTIDGITVEVPSDFTVIEAAAKAGIRIPQLCYHPELEKVGACRVCIVEIEKARGL
GAACVYPVADGMVVHTNTQKVRETRKTVIELLLANHPQDCLFCQKNNDCELQRTAAEIGV
REVPYTGEKRKAVKDENNPSLVRDPNKCILCGRCIRACHERQGLDVYSFVNRGFKTIVEP
AFGLGLDEVYCSYCGQCAAVCPTAAICERDDTEKVFAAIADPEKYTIVQTAPATRVALGE
ELGLPAGEIVTGKMVAALRRLGFDKVFDTDFSADLTIMEEGSEFIDRVLHGGVLPMITSC
SPGWINFIEMKYPDLLPHLSTAKSPQGMFGALTKTYWPETQGIPVEKIFSVSIMPCTAKK
SEIIRPQLQSNPGIPDVDVSITTRELARMIKNAGIDFKSLPEEKYDSPLGTSTGAAVIFG
ATGGVMEAALRTVYSILNDGKEIPGIAFKPVRGMEGIKEASVEVPIKGQNVTVKLAVAHT
LRNAKILMDKVRAGEADYHFIEVMACPGGCIGGGGQPQPVTPEIRAARTAAIYRDDEANT
LRQSHNNPDIIALYKNWLGKPLGEKSHHYLHTHYQAQPREL*
>Ga0079305_100043929
MSDVTIKINGKEVSVPSGSTILDAAKKLNISIPTLCYCEKLGGCNVPNKPASCRICLVEA
TGIRPRPVLVPACATPITNSKVEVWTNSQRARNARRTVLELLLSDHPQKCLTCAKNQDCE
LQMLAAEFGIREIEFSGAKNRFEVDDSSAAIMRDLSKCIMCRRCETVCSKVQTVGTLTGY
GRGFSAKVGTANMTPLADTSCTFCGQCVNACPVGAITGISYVKKVWAAINDPTKTVIVST
APAVRVAVGQEFGFEPGKPVTAKLVAGLRALGFDKVFDTNFAADLTIMEEGHELVGRVKD
FLAALAGGKSPIDASIATKLPILTSCCPGWINFIEHNFPDLLDIPSSCKSPQQMFGAVAK
SYYAEKLGIAPKDLIVVSVMPCQAKKYEAARPEFSHDGVRDIDYVVTTRELCKMLREAGI
NLANMEDDKYDSPLGESTGAADIFGVTGGVLEAALRSVYFMLNGKNLEGDAINFRAVRGL
DGVKEAKVEVAPGVAVNVAVASGLGNARKVLEMVRADRSRFQAIEIMACPGGCINGGGQP
FLHGDSALLEKRMKGIYSEDERKCRRFSHENAEVKQLYDEYLGTPGSEKAHHLLHTKYHQ
K*
>Ga0079305_100062822
MTIDGIPVEINGEKNILEVIRKAGISLPTFCYYSELSIYGACRMCMVENKRGSLDAACST
PPKEGMEIWTNTERLRKYRKMILELLLADHCRDCTTCGNSGKCRLQELAMRFNIEDVRFP
NGAKTPRRDESSLCITRDHNRCILCGDCVRMCNEIQQVGAIDFARRGAKMTISTVFDIPI
SESCCVGCGQCAAVCPTGAIMVKNDCDKVWKALDEKDTRVSVQIAPAVRVALGKELGIGD
GENAMGRIVAALRRMGFNEVFDTSTGADLTVLEESAEFIARLGEGEHRMPLFTSCCPAWV
SYAEKNEPEVVENLSTCRSPMQMFASVIKEHHQHSSRKHVHVAVMPCTAKKGEAAREEFR
GAGGPNVDYVITTQELIQMIKESGLVFSELEPEAVDMPFGTMSGAGVIFGVTGGVAEAVL
RRIISNKSPAALQSIAFRGVRGSEGIKEAAVKYGEREIKIAVVSGLGNAREIIRRIKDGE
RYDFVEVMACPGGCVCGAGQPFVLREGRESRAHGLYSADRMSSIKRSEENPLMLSLYSGV
LKGRVHDLLHVRYSAEREA*
>Ga0079305_100063038
MGIRIPTLCNFELEGLALKNHPGGCRICVVEVVGRRNLAPACITECMQDMVVKTNSPRAI
NARKTVLELMLSDHPNDCLQCPKNGKCELQSLAADMGIREIPFKGEQSSYPIELSPSIVR
DANKCIMCRRCESVCHEYQSVGAIGAVERGFPAVVSTAFGAKLIDTNCVFCGQCIAVCPV
GALSEVDNTGKVLRDIANPDVKTAVQVAPAVRVALGEEFGMPAGSIVTGKIAAALKAIGF
DYVFDTDWSADLTIMEEGTEAVGRFKAFLSGDKNVKIPIMTSCCPAWVNFYEKFYPELRE
YPSTAKSPQGMFGATVKTYFADKVGIPREKLVSVSVMPCVAKKYECQREELGANGDPDVN
YSITTRELARLIKICNIDFANLPEAKFDSPLGESTGAAVIFGATGGVMEAALRTAYEVLT
GKTLPKIDFEEVRGLEGIREATIPIPGVIDLKVAIVYGLKNARTIMEQIKADKCPYHFVE
VMACPGGCIDGAGQPYHHGDASIIRARYAAIYEADRNMPLRKSHENPEIQAIYKEFYGEP
CSEKSHHLLHTHYFDKRIKFDIEK*
>Ga0079305_100071528
MDTVTLKINGTEVTVPQGSTILEAARAAGIRIPTLCYLKDINAIGACRMCVVEVKGARAF
AAACVYPVTEGMEVFTNTPKLRTARKATLELMLSNHRTDCLSCSRSTNCELQNLCREYGV
DMKRFGNDGLKPDIEDSAPHLVRDNSKCILCRRCVAVCKATQHVAVIGAVERGYDTHIAS
PFDLPLASTACVNCGQCIAVCPTGALSEKDDTDKVWAALSDPSKRVIVAPAPSVRAQLGE
EFGMPIGTNVEGKMVAALRRLGFDDVFDVDTAADLTILEEGTEFIDRFKNGGKLPMITSC
SPGWVKFCETYYPDFIDNLSSCKSPQQMYGAMIKTYYAQKIGVDPKDMYVVSIMPCTAKK
FEIGRDDQSASGYPDIDVSLTTRELASMIRKAGLIFNELPDESFDPAFGIASGAGHIFGV
TGGVMEAALRTVAEVVTGKPLESVDFHEVRGIKGVKEAEYDLGGTKVRVAVTSGLENASK
LLDRIRSGEAKYDFIEVMACPGGCVNGGGQPHQPGYVRNFVDLRLERAKALYSEDAGMAL
RKSHENPVIKEVYDTFLGKPGSHKAHEILHTKYVDRHNSVK*
>Ga0079305_100074738
MEKKIKLTIDNRPVRVAPGTTILDAAESVGIAIPTLCHIDLKGTCVKNNPASCRICVVEV
EGRRNLAPSCATVCTEGMVVYTNSARVIRARKTIAELMLSDHPNDCLTCPKCSDCELQRL
VMRFNIREMPFTGGEQSARKKEVTAAITRNMDKCILCRRCESVCNNVQSVGVLGAVRRGF
DTTIAPTFDRMFKDTDCTYCGQCVAVCPTGALTERDNTDRLMEDLCDPNKIVIAQPAPAV
RVALGEEFGMKPGSIVTGKLVTALRYLGFTKVFDTDFAADLTIMEEGAEILKRLKAFLAG
DKSVKLPIMTSCCPAWVNFFEHNYPDLLDYPSSAKSPAQMFGAIAKTWWCERRNINPKKV
VVVSIMPCLAKKYECEREEFCPDGQPDVDYSISTRELARLIKRANIRFTDLPDSDFDTPM
GESSGAGAIFGATGGVMEAALRTVYEVHTGKELQKIEFTEVRGLEGIREATIDLNGFPLK
VCVAHTLSNARILMDRLRKGELDYHVVEVMACPGGCIGGAGQPYHHGHVEILQARAAAIY
REDEGKAIRLSHKNPDIIKLYEDFLGEPLGERSEQLLHTHYFNKQIQ*
>Ga0079305_10009232
MADIKLTINGKECIAPAGSTILQAAELNNIHIPKLCYLEGIHKYGACRICVVDQVSPPAK
NLQASCMVEAKEGMVIETNNARVQEARKTMYELLLSNHDKKCLTCARNQDCEFQALGREL
GVEDSPYEGERNLQPIDVSESITRDPNKCILCRRCVSVCKNIQTTSVLTAENRGFNTIIT
PGFGLPMGNTSCTFCGQCVVVCPVGALKETSHKDRVLAAINDPNKHVVVQPAPAVRVGIG
ECFGIPAGNCETGKLAAALRRMGFDDVFDTNWSADLTIMEEGTEFLERFKKVLTGGVATL
PMLTSCSPGWIQFIEHNFPQQLDHLSTCKSPHQMFGAVIKSYYAKKIGKKPEDMYVVSIM
PCTAKKTECARPELMNDGVPNVDAVLTTRELGDMIKTMGIDFLSLPDEEFDAPLGLSTGA
ADIFGVTGGVMEAALRTVYEIVTGRELPFPNLHVPEIAGLDQVMEATIKFEDVKPEWKAA
EGFEAKIAVTSGYAGARKLMQQIKDGTSPYHFIEVMGCPGGCITGGGQPRPKGDITVTRQ
KRMEAIYGEDERKTLRKSHENPALLAFYKEWGDPGCHASHEYLHTHYVKRGKYNELTDEN
FVVNK*
>Ga0079305_100106533
MTEKKMIIDGIECPFTDERNVLEVARKNGIDIPSLCYCENLSIYGGCRLCLVENEKGVMD
AACSMQPRNGLVVYTHSKKVLESRHTTLQLLMNSHRAECLTCEQSGRCKLQDYAHRYNVS
EPRFEENTYARLPLDVSSPCITRDPSKCILCGLCVRMCAEVQNIGAIDFTKRGKKAVVAP
GFGKMLIDTGCVGCGQCAAVCPTGAITINRQIPEMWRMLNDPNKRVVVQFAPSVRVGLAE
EFGMPANVPVTGKLVTALRRLGVDVVYDTNLTADLTIMEESAEFLEKVKTGAKLPMFTSC
CPGWIQHVEKAHPNLMPQVSTCGSPMEMFGALIRQQFKDEDVYSVAIMPCTAKKFEAQRP
ELEKDGKRLIDLVLTTDELARLIKAAGIDFKSLPDSEPDSPLGDYTGAGVIFGVTGGVTE
AVIRRVLDDASPDTLKTIAACGVRGLEGIKAFEVTAGDLKLRIAVANGLGNADKLIEKVE
SGEEYFDFIEVMACPNGCIGGGGQPPASNARKAERFEAIFKADEACELKIPQQNPALGYI
YDELLKGRAHELLHIHYPLHGHH*
>Ga0079305_100147215
MIHLTINGKAIEAPDGATILEAARLYNIGIPSLCHLKDIHTYGSCRICVVEVEGMKNLAA
SCIVKAKEGMVVHTHSPKVRAARKVLYELLLSDHPKDCLNCTRNQNCELQELGYTLGVTE
SRLSGEMSPAKVDVSPSITRDTSKCVLCRRCVTVCNRIQEVGAIGAQNRGFATVVSPAMG
LPLDSTACAMCGQCTVVCPTGALTETDGLSKVWAALENPVKRVVVQVAPAVRAALGEEFG
LPAGTLVTGKMASALHEIGFDDVFDTDFAADLTIIEEGTELLGRLSAALTGGEAALPMLT
SCSPGWIKHIEHKYPAQLGHLSSCKSPHTMLGALVKSFYAEKIGRKPEEMFVVSVMPCTA
KKYEIQRPEMGQNGIPDVDAVLTTRELARMIKASGIDFLNLPEGGFDRPLGLSTGAADIF
GVTGGVMEAALRTVYELVTGRELPFDGLHITPIVGLEQVKTASLTIEGALPDFAHLEGVT
VRIAVTSGLAGADILMDQIAAGKSPYHFVEVMGCPGGCINGGGQPRPKEEGCREKRAAAL
YREDEGKPMRKSHENPDITALYEEYLGAANGHLAHELLHTHYVPRGLYNQLVR*
>Ga0079305_10015328
MDTVKLTIDNREVEVPKGTTILKAAQKLGIDIPTLCHFELENLHVHNRPGGCRICVVEVE
KRRNLAPACVTECMEGMVVKTNSIRVINARKTVLELILSDHPADCLQCAKSGRCELQDLA
VRFGIRENPYIGSNHEMSSYQVEVSPSIIRDMNKCVMCRRCEMMCNEMQTVGALSAIERG
FPAVVSTAFNQHLDHSPCTFCGQCVAVCPVGALTEVDHTSKIIRAIADPTKKTVVQVAPA
VRVALGEEFGMEPGSIVTGKLTAALKALGFDYVFDTDWSADLTIMEEGTELIGRLTKYLA
GDKSVPLPILTSCCPAWVKFFEHQFPDMLDLPSTAKSPQQMFGAIAKSYFAEKIGCKRED
MISVSVMPCLAKKYEVGRDEFKVNGNPDVDYSISTRELARLIKLANIDFTALPDEKFDSP
LGESTGAAVIFGTTGGVIEAAVRTAYEVITKKPLPKIDFEELRGLEGVRSATVDVDGLKL
NIGIAHGLGNARKLLEDIKAGRSQFHAIEIMACPGGCIDGAGQPQHHGNSDIIKARWEAI
YRADREMPIRKSHENPSIQAIYKEYLGEPCGHKSHELLHTHYFDRQTTVEVDVDKK*
>Ga0079305_100167110
MAEIKLTINGKECTAPAGSTILEAAELNGIHIPRLCYLKGIHKYGACRICVVEQVSPPAR
NLQAACVVAARDGMVIETNTPRVRVARKAMYELLLSNHDKKCLTCARNQDCEFQALGREL
GVEDSPYEGERCLLPLDVSESITRDPNKCILCRRCVSVCRDIQTTSVLTAENRGFHTVIT
PGFSLPIGNSSCTYCGQCVVVCPVGALKETSHRDRVLSALADPSKYVVVQPAPAVRVGIG
ECFGLPAGSCETGRLAAALRRMGFNAVFDTNWSADLTIMEEGTEFLQRFKAVLGGEEATL
PMMTSCSPGWIQFIEHNFPDQLSHLSTCKSPHEMFGAVIKSYYAKKIGKKPEDMYVVSVM
PCTAKKTECARPELMNDGVPNVDAVITTRELGDMIKSMGIDFLSLPEEEFDAPLGLSSGA
ADIFGVTGGVMEAALRTVYEIITGRELPFPNLHVPPIVGLEEIREATIKLEDVKPEWKAA
EGFQVRIAVTSGYAGARKLMKQIEAGTSPYHFIEVMGCPGGCITGGGQPRPRQDISIVRQ
KRLEAIYGEDERKTLRKSHENPSLLEFYSEWGEPGCHASHEYLHTHYVKRGKYNNLTDES
FVVKP*
>Ga0079305_100168919
MDTIKLTIDNRAVEVPKGTTILKAAAQLGINIPTLCNFELDGLALKNHPGGCRICVVEVV
GRRNLAPACITECMPDMVVKTNSPRAINARRTVLELMLSDHPNDCLQCPKNGKCELQSLA
ADMGIREIPFKGEQSQYPIELSPSIVRDANKCIMCRRCESVCHEYQSVGAIGAVERGFPA
VVSTAFGKKLIDTNCVFCGQCIAVCPVGALSEVDHTGRILRDIANPEVKTAVQVAPAVRV
ALGEEFGMPAGSIVTGKIAAALKAIGFDYVFDTDWSADLTIMEEGTEAVGRFKAFLSGDK
NVKIPIMTSCCPAWVNFYEKFYPELRDYPSTAKSPQGMFGATVKSYFADKIGVPREKLIS
VSVMPCVAKKYECEREELGVNGDPDVNYSITTRELARLIKICNIDFANLPEAKFDSPLGE
STGAAVIFGATGGVMEAALRTAYEVLTGKTLPKVDFEEVRGLEGIREATIPIPGVIDLKV
AVVYGLKNARTIMEQIKAGNCPYHFVEVMACPGGCIDGAGQPYHHGDASIIRARHAAIYE
ADRNMPLRKSHENPEIISIYKEFYGEPCSEKSHHLLHTHYFDKKFQFDLEK*
>Ga0079305_10020918
MAKVNIRIEGLPYQVDEGLTILEAARQCGYEIPSLCNYNHGECNRASCRVCLVEVKGARG
LVASCVYPVNEGMEVKIASPLATQARRTSVELLLSNHSLNCQQCEKNEKCELLHVAHLTG
ARENMYLGEKTPVTIDRLNPSITRDTSKCILCGRCVARCSNAHGNGILGFQNRGFSTIVG
PAQNRNFNDSPCIMCGQCVSVCPTGALMENSEIGKVDQAFREGKYVVVQTAPAVRAALGE
EFGMKIGTPVTGKMVAALRRLGFHKVFDTNFGADLTIMEEAHELLDRLNHKDAVLPMITS
CSPGWVNYAEYYYSDLLPHLSSCKSPHEMEGAILKHYYAQKVGVRPEDMFVVSIMPCTAK
KFEKERPQNVTDGLKDVDAVLTTRELGKMIKRSGINFMRLKDEEFDEDIVGQYTGAGVIF
GVTGGVMEAALRTAYFELTGEEYGMINFAQVRGFEGIKEASLTISGVTLNIAVAHGMRNA
KVLLDDIRAGKSKYHFIEIMGCPGGCINGGGQPYVRECFLPHEDIDIVDTYKQKRAAALY
SEDERKRIRQSHNNPQIKALYLDFLGQPNSHKAHHLLHTSYAGKVPFND*
>Ga0079305_100219215
MIKAKIDGIEVEAPEGTSILEAAKGVGINIPTLCKHEDLCATAACGICVVKLAGRPSMVR
ACSTPLDNGMDIITRDPEIVEVRKTVVELILSKHPNECLTCMKSGNCELQKLAADFGIRC
EEYDSIVPDLPKDDSTKSIVLDPRKCITCGRCIQVCQEQQNVWALSFLRRGIHTQIAAAG
GIPLEESPCVKCGQCAAHCPTGAITEYDDTEKVWAALNDPNKHCVVQIAPAVRVALGEAF
GLKPGDITTGKIYAALRRIGFNAVFDTNFSADLTIMEEASEFVSRFTEKTGPLPLITSCC
PAWVDFMEKYHSDMIPYFSTCKSPQGMLGALAKTYYAEKVGVDPKDMVVVSIMPCTAKKY
EIARSKDMFSSGVQDVDISITTREVSRMLKQAGIDFVNLKEEKADSMLGEYTGAGTIFGY
TGGVMEAALRTAYYFVTGEDPKDVNFKSVRGLKGIKEAEIDIKGTKIKVAVAHGTGNVET
LVNKIREGIKAGELPYHFVEVMACPGGCIGGGGQPIGVTNKVREERTKGLERDDENKKIR
CSHENPEIKAIYKDYLGKPLSEKSHRLLHTHYVPRPKYKR*
>Ga0079305_10024821
MENMINLTIDGVQVSAPAGSTVLEAARLANIHIPTLCYLKDVNQIGACRVCVVDVGARAL
QAACVYPVSEGMVVKTNTPAVRRARKTVVELLLSIHDRKCLSCTRNNNCELQDLCRDLGI
EEDNPYAGEVIHYDVDDASPCVVRDNNKCVLCRRCVAACHKQQNVGVIGAVRRGFSTAIE
SPWKLQLAQTGCVGCGQCIVACPVGALREKDSVKAVDRLIAGPKHVVVQTAPAVRAALGE
EFGLPMGTSVTGKMAAALRRLGFDKVFDTDFGADLTILEEGTELVQRLTKGGVLPMITSC
SPGWVKYCETYAPDFIPNLSSCKSPHEMLGAVIKSYYAEKAGIDPKDIAVVSVMPCTAKK
FEAKREELSNFGMQDVDEVITTRELAKMIRQAGIDFAKLPEEDFDRVLGESTGAGVIFGA
TGGVMEAALRFAYEAVTGKELKEVEFHAVRGLQGVKEAEIDLGGTKLQVAVAHGTANAQQ
MLDSIRSGEKHYDFIEVMCCPGGCVTGGGQPIVKSAVRSECNVSAQRAKALYGEDEGKAR
RKSQDNEELKELYRDYLGEIGGHKAHHLLHTTYVARDKYENIK*
>Ga0079305_10027746
MINIEVNGRTVQAEQGEMLLAALRRAGINIPTFCNIDGMVPSGACRLCVVEVEGQRALVP
SCAFPVFEGMKVKTHSDRVIQARRTIIELLLADHPNDCFYCERNGNCKLQAIAEELGIRS
RRYAGAKSSHPLDTSSPSIVRDANKCILCGRCIRVCEEIQSVSCIDFIHRGSKTVVGTAF
NEGMNVSSCINCGQCVAACPTGALTGRNQVQEVIAALQNPDLHVVVQHAPAVSVSLGEEF
GLPIGTDVMGLMHAALRKLGFARVFDTSFSADLTIMEEGTELISRLTNGGVLPMFTSCSP
GWIKFVETFYPEFMPNLSTCKSPQGMLGAVIKTFYAEKNNLDPKKIFSVSIMPCTAKKFE
ASRPELGRDGASDIDVVLTTRELAQLFKMYGIDLKDMEPEAADTPFGERSTAGKLFGASG
GVMEAAVRTAYFILTGNELPGLKVEALRGVDGAKEAHLDINGTKVGVAVVNGLANARKLL
EMIKAGEKKDIQFIEVMTCPGGCVGGGGQPYVTDINKVKGRMQSLYNIDATESLRVCHKN
EELKRLYEEFLGEPNSHKAHELLHTHYNERNPLT*
>Ga0079305_10041019
METITLKINGIEVTVPKGSTILEAARLANIEIPTLCFLKEINEIGACRVCIVELKNGKLV
TSCVYPAEDGMEVFTNTPRVMESRKTTIELLLSNHNRSCLSCVRSGQCELQTLAKELGVD
DEGYYDGIKTESEIDDSAVHMVRDNSKCILCRRCVAACEQTQGIGVIGANNRGFTTCIGS
AFELGLADTACIHCGQCIAVCPTGALYETDATEDVFAAIADPSKHVVVQTAPAVRAGLGE
EFGYPIGTDVEGKMAAALRRLGFDAVFDTDFGADLTIMEEATELLGRVTNGGVLPMITSC
SPGWIKFCETYFPDMIPNLSSCKSPQTMQGAIIKSYYAEKKGIDPKDIVVVSAMPCTAKK
FEIVRPDECGTGYPDVDYVITTRELARMIKKARIKFETLPNEDFDDPCGESTGAAVIFGA
TGGVMEAALRTAVEKLTGETLPKLDFEEVRGTQGIKEASYSVAGLEVKVAVASGLANARK
LLEMIRSGEKNYTFVEIMACPGGCVNGGGQPQQPAYIRNTVDIRALRAGALYRNDAAKAI
RKSHENPSIIKLYDEFLGEPNSHKAHELLHTTYIARKINKDL*
>Ga0079305_10045955
VIMNNPKMMIIDGTPVVIENEKNLVELCRKIGIKLPTFCYHSELSVYGACRMCMVEDDRG
RLMAACSTQPKDGMKIFTNTLRLRSYRRMILELLLANHCRDCTTCANNGKCKLQTLAVRF
DIGGVRFPNEKPFTLEESYIDESSPCVVRTPSKCILCGDCVRECNEIQNVGAIDFAFRGS
NAVISTAFGKPLGETDCVGCGQCSAVCPTGAIVINDCTTAVWNAVDRKDTFVTCEIAPAV
RVAIGRDLGIGDGENSIGRIVTALHRMGFDQVFDTTTGADLTVVEEANEFVERLTTGEKM
PLFTSCCPAWVQFVEKKYPEFLPNVSTCRSPMSMFGATIKEYYRTNLPEGKTRHFHVAFM
PCTAKKFECRRDEFKTEYGPATDEVLTTQELIRMIKESGLVFDELEPESIDMPFGTMSGA
GVIFGVTGGVTEAVLRKISDDNSRTTLQGIAYSGVRGMEGVKETTVMHGDREVRIAVVSG
LANASRLLDSIKCGEAEYDLVEVMACPGGCVSGAGQPYMPFTSKVRRGKGLYSADRISTI
KRSQDNPLLKELYSTVLKDREHELLHVDYLHE*
>Ga0079306_1000008305
MSINITINKKPVSAEKGEYILDTIERNGIKIPTLCHMKDMLPSGACRMCLVEIEGSGKLI
TSCSYPVEEGMSILTHSPRVINARKTIVELLLSNHPDDCLFCSRNKNCELQSLSEELDVR
QRRITGKKNNYSLDISGLSLTRDPDKCILCGRCVRECEEIIGVSAIDFSFRGSKTIVGPA
FNRGLNTSLCVNCGQCMMVCPTGAISEKSHLNQVIEAISNPEMKVIVQYAPAISVSLAEE
FGMEAGKDINGIMNSALRKAGFDKVFDTSFAADLTIMEEASELINRIEKKKPLPMFTSCC
PAWVKYVEEFWPDMIPRLSTCKSPMQMMGSVIKNYYAKIEKINPDKIFSVAVMPCTAKKF
EAQREEMSTNGMQDVNAVLTTRELGKLIRIFGIDMNKLQPEPADSPLGTRTSAGKIFGVS
GGVMEAALRTAHYMMTGKELADYKLNDLRGFKGIKETKVKIGDVELGVAVVNGLGYALSL
LKEIAAGRDNIHFIEVMSCPGGCIAGGGQHIGADKDSIFARVKATYDIDERENIKVSHLN
PQVMELYSKFLEKPLGKNSHEYLHTNYAKREVLK*
>Ga0079306_100005733
MSLNIDINGKTYEATAGETILTVLNRNGIRVPTLCNMKDFIPSGACRICVVEVEGSSKLA
SSCSFPVSDGMKIKTHSPRVIEARKTIVELLLSNHPDDCLFCVRNSNCELQKLSKEYHVV
ERRIRGVKNNHKIDFSSLSVIRDPDKCILCGRCVRVCEETMGVSCIEYINRGSKTIIGTS
MEKGLNTSSCVNCGQCIMVCPTGALSERNQTALVQEALNQKEKTVVVQYAPSISVSIAEE
FGMAPGKDLNGALNAALRKMGFNFVFDTTFGADLTIMEEASELIDRISKGKTMPMFTSCC
PAWVKYAEEFAPDFLDNLSSCKSPQQMTGAVIKSYFAEKINQKPENIISVSIMPCTAKKF
EVQRETMGRNGVNDVDIVITSRELIELINLYGIDMNHIQPEITDSPLGVRSSAGKIFGAT
GGVMEAALRTAYKSLTGKELTDFKISAIRGFKGRKETKIKINDLEIGVAVVSGLANAGAL
LEEIRNGKNDVHFIEVMTCPGGCIAGGGQRIGSSHSVFEARMESLYEIDEKETIKVSHKN
PEIIELYNNYFGEPLSHKSHELLHTKYTKREVLL*
>Ga0079306_100013827
MQTIKLTIDNKVVEVEKGTSVLKAARKIGIEIPTLCHFELCDMNIENKPGGCRVCVVEID
GRKNLAPSCATEAMDGMVIKTNNIRVLNARRTIAKLIISDHPFDCLVCAKSGSCELQDIA
VKFGIREIPYQGEKSTYRKDTSPSIIRDVDKCIMCRRCEMMCNEVQTVGALSAVNRGFKA
VVAPAFEMDLEKSPCTYCGQCVSVCPTGALTEVDHTINVIRALSDKTKTVIVQTAPAVRA
ALGEEFGLEPGTSVTGKMAAALRRLGFKYVFDTDFAADLTIMEEGTELLGRLNRHLQGDE
SVKLPMLTSCCPGWVNFFEHNFPDLLDVPSTAKSPQQMFGAIAKSYFADKIGVNRKDLVV
VSVMPCLAKKYECQRDEFKVDGNPDVDFSISTRELASFIKQANIDFMDLPEEEFDNPLGE
STGAGVIFANTGGVIEAACRTAYEVHTGKSLEKVEFEALRGMDGIRSATIDFDGLPINIG
IAHGLANARKLLNDVRAGKSKYHAIEIMACPGGCIGGGGQPFHHGNSEILKKRASSIYAE
DAGKSIRKSHQNPQIIKLYEEFLGEPCGRKSHELLHTQYFDKSNEVVIE*
>Ga0079306_100025026
MKLTVNGKSVEAQAGETLLTVLRREGINVPTLCHMEGMLPSGACRICVVEVEGQGNLIPS
CSFPAGEGMKIHTNSPRVINARKTVVELLLGSHPDDCLYCSKQPTCDLNRLSRDYGVTSR
RFPVVKKKKPLDISSPSISRDPDKCILCGKCVRVCEEVQSVACIDFVKRGSDSFVGCAFD
SSLNVSSCVNCGQCINVCPTGALMEKSDIQPVMDALSDKDKYVVVQHAPSISVSLAEEFG
LPAGSDVNGVMTAAFRKMGFKAVFDTSFAADLTIMEEASELAHRIKNGGVLPMMTSCSPG
WIKFVETFHPEMLGNLSTCKSPQQMLGAMIKTYYAKKQGLNAGKMFSVSVMPCTAKKFEV
TRPEMGREGYPDIDAVLTTRELAQMLRIYGIDLKTLQPEEPDMPFGDRSSAGKLFGASGG
VMEAALRTAHFMLTGKELGTLKVEAVRGQAGIKEAKLKIGALEVGVAAVSGLGNARKLID
EIRNGRKDLHFIEVMTCPGGCINGGGQPFARNKAAIVERMKALYTIDATEKLRTSHANKA
VQSLYKEFLGKPLGEKSHHLLHTKYAKRKAADMA*
>Ga0079306_100026825
MLFDIEVNGKTIKAKRGDTLLMALDRNGIKVPTLCHIRDLLPSGACRMCVVEVEGRAGLI
PACSHPVEEWMKVRTHSPRVIKARKTNTELLLSNHPDDCLYCERNGNCELQKLAEDLNVR
ERRFYGNKNKYKTDPSSASLLRDPAKCILCGRCIRVCEEIQKITALDFIGRGNKTQVGPA
FNKGMNLSSCINCGQCVMVCPTGALAEKQYPAKLQDAIHNQSVKTVIQCSPTLSVTLAEE
FGLRPGKDIEGVMYAALRKLGFDFVFDTSFAADLLIIEQATEFHNRLKEHINLPMFSSCC
PAWIKYAEQTHPEILNNVSACKSPQQMLGALITNHFAPHTGLTTDEIYSVAAMPCIAKKF
ESQREQMTNKGITDVDLVLTTRELARLIRLNGIDIGQVEAELSDQPYQSRSSAGKMLAVS
GGLTEALIRTLHFVITGKETSTLKIPELRSGKGRKEYFVKIGDFKLGFAVVNGIGNVESL
ISEIKNGRTDIHYVEVMACEGGCVGGGGQPIHPENDNVKARAKSIYELDEKESNRFAHLN
VSLLSVYDSYLKKPGGDVSHNFLFTTYEEREVMK*
>Ga0079306_100027714
MLFDIEVNGKTIKARRGDTLLMALERNGIKVPTLCHIKDLLPSGACRMCVVEVEGRQELI
PACSHPVEEWMKVHTHSPRVIKARKINTELLLSNHPDDCLYCERNGNCELQKLAEDLNIR
ERRFYGKKNKYKTDPSSASLLRDPAKCILCGRCIRVCEEIQKITALEFIGRGNKVQVGPA
FNKGMNLSSCINCGQCVMVCPTGALAEKQYPAKLQDALHNPAVKTVIQCSPTLSVTLAEE
FGLRPGKDIEGVMYAALRKIGFDYVFDTSFGADLLVIEQATEFYNRLKTGTNLPMFSSCC
PAWIKYAEQTNPNLLGHVSSCKSPQQMLGALITNHFALQAGIPNNGIYSVSAMPCIAKKF
ESQREQMTHKGITDVDLVLTTRELAKLIRLNGIDIDQVEPELSDQPYQSRSSAGKMLAVS
GGLTEAFIRTLHFVITGKETSQLKIQELRSGKGRKEYFVKIGEFKLGFAVVNGIGNIEPL
LSEIKKGRTDIHYIEVMACEGGCVGGGGQPIHPEADNIKARAKSIYELDEKEANRFAHQN
ASLQAVYDSFLQKPGSDVSLAQLFTTYEEREVMK*
>Ga0079306_100037224
MKITINNQPIQVAEGITIMEACNAVGIHVPSLCYLQDVSHNASCGVCVVEVKGAKSLLRS
CITRVTNGMEITTNSQRVMEARRVNVELLLANHPQDCLGCDRNQNCELQEIVFDLGIHER
RFVRTQKELRPKDETSPSLVRDPEKCILCGRCVAVCSEVQGVKAIDFSGRGLKSKISTFM
DLGMGIVACTNCGQCALVCPTGAITEKSAVTEVWEALHNPEKVVLVQTAPAIRVGIGEAM
GMPDGSLVTGQMVAGLRRLGFSKVFDTNFTADLTIIEEGNELINRIKTGGVLPMITSCSP
GWIKFIEHFYPKSLGHLSSCKSPQQMFGAIAKTYYAEKTGIDPRNIVVVSVMPCTAKKFE
ARRPEMDGAFHYWKEKLNLTDEDSFYDVDDVLTTRELARMFKETGIDFTHLPEEQFDNPL
GESTGAAVLFGATGGVMEAALRTAYEVFTGKTLAEINFTAVRGLEGIKEAEVDLDGTKIK
VAVAHTLKNARIVLEQIENGTSPYTFIEVMTCPGGCLGGGGQPIPTTTEIRKKRAESIYY
EDAHKGLRKSHENPEILTLYADFLKEPLGEKSHHLLHTKYVQRGN*
>Ga0079306_100040031
MDKIKVKIDNKEILVAPGTTILEAAKSVGINIPTLCYLHLHDFNITNKPAGCRVCVVEVQ
GRRNLAPACATDCFDGMEVNTHNIRVLNSRKTVLELILSDHPTDCLVCAKSGNCELQTLA
QDMGIRQIKYQGEQSHYREDTSPAIIRDVDKCIMCRRCEMMCNDVQTVGVLSAVNRGFMS
VVAPAFEMNLDHSVCTYCGQCVAVCPTGALTEVDHTNQVIRALADPSKTVIVQTAPAVRV
ALGEEFGMEAGTSVTGKMVTALRNLGFDYVFDTDFAADLTIMEEGTELLDRITRHLNGDK
TVKLPILTSCCPGWVNFFEHQFPEMNDIPSTARSPQQMFGAIAKTYFAEKLGIKRENLVV
VSIMPCLAKKYECQRDEFSTNGNPDVDFAVSTRELAHLIKQANIDFKMLQEQDFDRPMGE
STGASVIFGTTGGVIEAAARTAYEIFTGKTLTRVDFEQLRGMEWIRHATVDFNGTPIKIG
IAHGLGNARKLLQDIKDGKSEFHAIEIMACPGGCIGGGGQPLHHGDTSILMARQKALYTE
DAGKSIRKSHENPYIQQLYADFLGKPMSEKSHHLLHTHYFDKSKPAEIDE*
>Ga0079306_100043513
MKFYIEVNGAQVEAQSGETVLDTLKRSGIKVPTLCHMKNFLPTGTCRICVVEDKVSGKLV
PSCSFPVQQGMKILTHSSRVIESRKMIVELLLSNHPDDCLYCVRSKNCELQSLAKEHHVV
ERRIRGQKNEHKMDHSGKSIVRDPDKCILCGRCVRICEETMGVAAIDFINRGSKTVIGTT
FNRGLNTSSCVNCGQCIMVCPTGALSEKINISEVQAALQDPNRVVMAQYAPSITVSLAEE
FGLPAGTDMNGVLNAALRRIGFKHVFDTSFSADLTIMEEASELIHRVVNGGTLPMITSCC
PAWVKYAETFAPEFLPNLSSCKSPQQMMGAIIKSYFADMIKAEPKDIYSVSIMPCTAKKF
ECDRGSMVRNGVSDVDAVLTTREIIELIKWYGIDLNTIRPEIADSPLGLRSSAGKAFGAS
GGVMQAALRTGYKMLTGKELTQYKINEVWGMEGRKEARIKINDELELGVAVVSGLANAQK
LLDEIKNGRKDIHFIEVMTCPGGCIAGGGQRIGTAINEIQMRVDALDEIDEKESLKVSHR
NPEIIELYEKFLGEPLGHKSHELLHTHYEQRNTLK*
>Ga0079306_100046547
MAKINIKIDGQPFQVEAGQTILQAAKECGYNIPTLCAFHDGKCSSGSCRVCLVEVKGARG
LIASCVFPINEGMEIIISSPKAHEARRHSVEFLLSNHNRNCQECTKNNNCELLNVANLTG
ARDDVFAGEKIPRTLDDLTPSIVRDMSKCVLCGRCIIRCNEAQGTGILAFQNRGFKTIVG
PAFNKPFDQVPCIYCGQCINVCPTGALSEKSEIGAVDLAIRQGKKVIVQTAPAVRAAIAE
EFGLPIGTAGTGKMVAALRRLGFYRVFDTNFAADLTIMEEATELLTRIKTGGTLPMVTSC
SPGWINYLELFYADLIPHVSTCKSPHEMMGALIKSYFAEKNYLSPKDIFVVSIMPCTAKK
YEKTRPQNANKDHLPDVDAVLTTRELAKMIKRSGMDWNKLPEEAFDQDFLGEYTGASVIF
GVTGGVMEAALRTAYFVLTGKEHDLIKFEAVRGLEGLKEASLDINGLILNVAVVSGMHNA
KPLLEEMKAGKSKYHFIEIMGCPGGCINGGGQPFVKPVFLPNEKSDILDTYMAKRAKVLY
SEDEKQVLRQSHRNTQVQALYDTYLGKPNGHLAHELLHTSYVPRVRFPK*
>Ga0079306_10007627
MEMINIIIDNKDIQVAPGTTVLDAAKSVGINIPTLCYLHLHDFEITNKPAGCRICVVEVK
GRRNLAPACATDCYEGMEVNTHNIRVLNSRKTVLELILSDHPTDCLVCPKSGSCELQILA
QDMGIRQIEYQGEQSHYKEDTSPAIIRDVDKCIMCRRCEMMCNDVQTVGVLSAVNRGFMS
VVAPAFEMNLDHSVCTYCGQCVAVCPTGALTEVDHTNQVIRALADPSKTVIVQTAPAVRV
ALGEEFGMVPGTSVTGKMVSALKNLGFDYVFDTDFAADLTIMEEGTELLDRITRHLKGDK
TVKLPILTSCCPGWVNFFEHQFPEMSDIPSTARSPQQMFGAIAKTYFADKLGIQRENLVV
VSIMPCLAKKYECQREEFSTNGNPDVDYAVSTRELAHLIKQANIDFNLLPDQDFDLPMGE
STGAAVIFGTTGGVIEAAARTAYEIFTGKTLAKVDFKQLRGMEWIRHAEIDFNGTPIRIG
IAHGLGNARKLLQDIKDGKSEFHAIEIMACPGGCIGGGGQPLHHGDTSILMARQKAIYNE
DSGKTIRKSHENPYIQQLYAEFLGKPMGEKSHHLLHTKYFDRSKPVEIDE*
>Ga0079306_100089118
METIKINIDNKIVEVEKGTTILQAAKKYGIHIPTLCHLHLHDLNIENKPAGCRICVVEVA
GRRNLAPACVTECMEDMVINTHNIRVLNARKTVLELILSDHPTDCLICSKNGNCELQSMA
QEFGVREIHFEGEKSTYREDTSPAIIRDVDKCIMCRRCEMMCNDVQTVGVLSAVNRGFMS
VVAPAFEMNLDHSVCTYCGQCVAVCPTGALTEVDHTNAVIRALADPDKTVIVQTAPAVRA
ALGEEFGLEPGTLVTGKMAAALRRLGFNYVFDTDFAADLTIMEEGTELLDRLNRHLKGDK
DVALPILTSCCPGWVNFFEHQFPEMRDIPSTARSPQQMFGAIAKTYLADKLNIKRENLVV
VSVMPCLAKKFECQRDEFKTNGNPDVDFSISTRELAHLIKQLNISFNELPDEDFDHPLGE
STGAAVIFGTTGGVIEAAVRTAYEIQTGKKLQKIDFEELRGMEYIREAVIDFDGLPIRIG
IAHGLGNARTLLEEIKAGKSQYHAIEIMACPGGCIGGGGQPLHHGDSSIIKARQKAIYSE
DASKTIRKSHENPYIIQLYKEFLGKPCGELSHHLLHTHYFDKSTEVSVVE*
>Ga0079306_100090917
MPSLMIDNVKVEVAGGTTILDAAKQAGIKIPTLCYLKDVQAIGACRVCLVEIEGAKTLAA
SCAVPAAEGMKVRTNTARVRQTRKTVVELLLSEHDGDCQTCLRNDNCELQSLAHDLGITD
VRFPGAKTKKTIDSSTPALVRDTAKCVMCRRCVTVCEQVQGVGALFPQNRGFKTVVGPAF
KHELCDVVCVQCGQCGAVCPVGAISEHDQIDQVWKALEDPTKHVIVQTAPAIRAALGECF
GMEPGSLVTGKMTASLRRLGFKGVFDTNFTADLTIMEEGTELLTRLKKALVDKEKVALPM
FTSCSPGWIKYMEHFNPDMLDNLSTCKSPQQMFGAVAKSYYAKNMGLEAKDIYVVSIMPC
TAKKFEAARPEMNSSGFADVDAVLTTRELGRMIKQAGIDFVSLSDEKMDDPLGLGSGAAD
IFANTGGVMEAALRTAYEIITGRDFPFENLHVAPIAGLEGIKDAAIKLTVLKAEWSFLEG
VELRVAVAHGLGNAQKLIDAINLGKASYHFVEVMTCPGGCIGGGGQPRMTDNDVRKKRIA
AIYKEDEGKGLRKSHLNSAVAKLYKDFLGEPLGHKSHELLHTHYTRRARV*
>Ga0079306_10009287
MNVNIEVNGKMIQAKSGETVLTALRRAAIQVPTLCYMEDLLPTGACRMCVVEVEGQRNLV
PSCAYPVADGMKIQTHSPRVIRARKTVVELLLANHPDDCLYCVRNRNCELQKLAESLGVR
ERRYTGEKSEHKIDSSSPSIVRDPAKCILCGRCVRVCEEVQGVSAIDFTKRGSKTIVGPA
FNEGLNVSSCINCGQCVMVCPTGALREQSYLKEVINALKDPNKYVVVQHAPAVSVTLAEE
FGLKPGTDVCGTMTAALRSLGFKRVFDTSFTADLTIMEEASELVHRIKNGGKLPMFTSCS
PGWVKFVEEFYPDMLEHVSSCKSPQQMMGAIIKSYFAQKEGIEPGKIFSVSIMPCTAKKF
ECQRPEMLDNGIPDVDAVLTTRELARILRMRGIELGALTPEGADTPFGERSTAGKLFGAT
GGVMEAALRTAHFMITGQEMDSMKIQALRGLGGTKISHVKVGPLELGVAVVSGLLNARKL
LDDIRAGRKDIHFIEVMTCPGGCIAGGGQPLGTNLDAVRSRMQALYKIDREEPLRTSHTN
KWIERLYKEFLGEPLGHKSHELLHTHYVKREAVI*
>Ga0100377_100010131
MDFTININNKTIVASSGETILEVMNRNGIRVPTLCHIKNALPTGACRMCVVEDNKTGKLI
TSCSFPAEPGMSILTHSPRVVESRKTIIELLLSNHPDDCLYCVRNKNCELQDLSEELHVT
ERRIRGIKNKANLDLSSSSIVRDPEKCILCGRCVYVCEEVMGVACIDFINRGNKSIIGTA
FHQGLNTSSCINCGQCVMVCPTGALTEKNHFAQIQEALNNPSKRVVVQYAPSITVSMAEE
LGMEPGVDINGILNAALRKVGFDHIFDSSFSADLTIMEESAELIHRIQNGGVLPMITSCC
PGWVKYAEEFAPEFLPNLSSCKSPQQMMGAIIKSHFAAQENLKPEEIFSVSIMPCTAKKF
EAQREEMTREGISDVDAVLTTRELTKFLKLFGVDMFNIKPELVDSPLGFRSTAGKLFGTS
GGVMEAAIRTAYHSITGKEMVVFQVPAIRGFEGRKETKININGLVLGVVVVNGMANAKVL
LDEIRGGKNDVHFIEIMACPGGCIGGGGQHIGTSDEQLKSRMNALYRIDETERIKVSHKN
PEIVELYKEFLGKPLGHKSHELLHTHYHEREVVK*
>Ga0100378_10332152
MEVVNLIVDNKPVVVKKGTTILQAASEIGIHIPTLCYMKLDDLNIENKPGGCRICVVEVQ
GRRNLAPACCTDVAEGMIINTHSIRAINARRTVLELILSDHPSDCLICAKSGNCDLQDMA
HNLGIRKIHYQGEQSHYREDTSPAIIREVDKCIMCRRCEMMCNDVQTVNVLSAINRGFNS
VVAPAFEMNLDHSVCTYCGQCVAVCPTGALTEVDDTGKVIRLLSDPTKTVIVQTAPAVRA
ALGEEFDMEAGTLVTGKLVAALRRLGFDYVFDTDFAADLTIMEEGTELLNRLGRHLAGDK
TVKLPILTSCCPAWVKFFEHQFPDMKDIPSTARSPQQMFGSIAKTYFADKLGIKREDLVV
VSIMPCVAKKYECGRDEFKVNKNPDVDYAITTRELAALIKISNINFRTLPNEEFDNPLGE
STGAGVIFGTTGGVIEAAVRTAYELHTKKELPRLDFDELRGMEGIRKATIDFGGIPIHIG
IAHGLGNARKLLEEIQAGKSEFHAIEIMSCPGGCIGGGGQPYHHGNAEILKKRQKAIYLE
DSKKAIRKSHENPYIIKLYDEFLGKPMSEKAHHLLHTAYFDRTE*
>Ga0100379_1000035825
MDFTININNKTIVASSGETILEVMNRNGIRVPTLCHIKNALPTGACRMCVVEDNKTGKLI
TSCSFPAEPGMSILTHSPRVVESRKTIIELLLSNHPDDCLYCVRNKNCELQDLSEELHVT
ERRIRGIKNKANLDLSSSSIVRDPEKCILCGRCVYVCEEVMGVACIDFINRGNKSIIGTA
FHQGLNTSSCINCGQCVMVCPTGALTEKNHFAQIQEALNNPSKRVVVQYAPSITVSMAEE
LGMEPGVDINGILNAALRKVGFDHIFDSSFSADLTIMEESAELIHRIQNGGVLPMITSCC
PGWVKYAEEFAPEFLPNLSSCKSPQQMMGAIIKSHFAAQENLKPEEIFSVSIMPCTAKKF
EAQREEMTREGISDVDAVLTTRELTKFLKLFGVDMFNIKPELVDSPLGFRSTAGKLFGTS
GGVMEAAIRTAYHSITGKEMVEFQVPAIRGFEGRKETKININGLVLGVVVVNGMANAKVL
LDEIRGGKNDVHFIEIMACPGGCIGGGGQHIGTSDEQLKSRMNALYRIDETERIKVSHKN
PEIVELYKEFLGKPLGHKSHELLHTHYHEREVVK*
>Ga0100379_100329802
MEVVNLIVDNKPVVVKKGTTILQAASEIGIHIPTLCYMKLDDLNIENKPGGCRICVVEVQ
GRRNLAPACCTDVAEGMIINTHSIRAINARRTVMELILSDHPSDCLICAKSGNCDLQDMA
HNLGIRKIHYQGEQSHYREDTSPAIIREVDKCIMCRRCEMMCNDVQTVNVLSAINRGFNS
VVAPAFEMNLDHSVCTYCGQCVAVCPTGALTEVDDTGKVIRLLSDPTKTVIVQTAPAVRA
ALGEEFDMEAGTLVTGKLVAALRRLGFDYVFDTDFAADLTIMEEGTELLNRLGRHLAGDK
TVKLPILTSCCPAWVKFFEHQFPDMKDIPSTARSPQQMFGSIAKTYFADKLGIKREDLVV
VSIMPCVAKKYECGRDEFKVNKNPDVDYAITTRELAALIKISNINFRTLPNEEFDNPLGE
STGAGVIFGTTGGVIEAAVRTAYELHTKKELPRLDFDELRGMEGIRKATIDFGGIPIHIG
IAHGLGNARKLLEEIQAGKSEFHAIEIMSCPGGCIGGGGQPYHHGNAEILKKRQKAIYQE
DSKKAIRKSHENPYIIKLYDEFLGKPMSEKAHHLLHTAYFDRTE*
>Ga0100380_1000076324
MDFTININNKTIVASSGETILEVMNRNGIRVPTLCHIKNALPTGACRMCVVEDNKTGKLI
TSCSFPAEPGMSILTHSPRVVESRKTIIELLLSNHPDDCLYCVRNKNCELQDLSEELHVT
ERRIRGIKNKANLDLSSSSIVRDPEKCILCGRCVYVCEEVMGVACIDFINRGNKSIIGTA
FHQGLNTSSCINCGQCVMVCPTGALTEKNHFAQIQEALNNPSKRVVVQYAPSITVSMAEE
LGMEPGVDINGILNAALRKVGFDHIFDSSFSADLTIMEESAELIHRIQNGGVLPMITSCC
PGWVKYAEEFAPEFLPNLSSCKSPQQMMGAIIKSHFAAQENLKPEEIFSVSIMPCTAKKF
EAQREEMTREGISDVDAVLTTRELTKFLKLFGVDMFNIKPELVDSPLGFRSTAGKLFGTS
GGVMEAAIRTAYHSITGKEMVVFQVPAIRGFEGRKETKININGLVLGVVVVNGMANAKVL
LDEIRGGKNDVHFIEIMACPGGCIGGGGQHIGTSDEQLKSRMNALYRIDETERIKVSHKN
PEIVELYKEFLGKPLGHKSHELLHTHYHEREVVK*
>Ga0100381_10006586
MDFTININNKTIVASSGETILEVMNRNGIRVPTLCHIKNALPTGACRMCVVEDNKTGKLI
TSCSFPAEPGMSILTHSPRVVESRKTIIELLLSNHPDDCLYCVRNKNCELQDLSEELHVT
ERRIRGIKNKANLDLSSSSIVRDPEKCILCGRCVYVCEEVMGVACIDFINRGNKSIIGTA
FHQGLNTSSCINCGQCVMVCPTGALTEKNHFAQIQEALNNPSKRVVVQYAPSITVSMAEE
LGMEPGVDINGILNAALRKVGFDHIFDSSFSADLTIMEESAELIHRIQNGGVLPMITSCC
PGWVKYAEEFAPEFLPNLSSCKSPQQMMGAIIKSHFAAQENLKPEEIFSVSIMPCTAKKF
EAQREEMTREGISDVDAVLTTRELTKFLKLFGVDMFNIKPELVDSPLGFRSTAGKLFGTS
GGVMEAAIRTAYHSITGKEMVVFQVPAIRGFEGRKETKININGLVLGVVVVNGMANAKVL
LDEIRGGKNDVHFIEIMACPGGCIGGGGQHIGTSDEQLKSRMNALYRIDETERIKVSHKN
PEIVELYKEFLGKPLGHKSHELLHTHYHEREVVK*
>Ga0100383_10074304
MDFTININNKTIVASSGETILEVMNRNGIRVPTLCHIKNALPTGACRMCVVEDNKTGKLI
TSCSFPAEPGMSILTHSPRVVESRKTIIELLLSNHPDDCLYCVRNKNCELQDLSEELHVT
ERRICGIKNKANLDLSSSSIVRDPEKCILCGRCVYVCEEVMGVACIDFINRGNKSIIGTA
FHQGLNTSSCINCGQCVMVCPTGALTEKNHFAQIQEALNNPSKRVVVQYAPSITVSMAEE
LGMEPGVDINGILNAALRKVGFDHIFDSSFSADLTIMEESAELIHRIQNGGVLPMITSCC
PGWVKYAEEFAPEFLPNLSSCKSPQQMMGAIIKSHFAAQENLKPEEIFSVSIMPCTAKKF
EAQREEMTREGISDVDAVLTTRELTKFLKLFGVDMFNIKPELVDSPLGFRSTAGKLFGTS
GGVMEAAIRTAYHSITGKEMVEFQVPAIRGFEGRKETKININGLVLGVVVVNGMANAKVL
LDEIRGGKNDVHFIEIMACPGGCIGGGGQHIGTSDEQLKSRMNALYRIDETERIKVSHKN
PEIVELYKEFLGKPLGHKSHELLHTHYHEREVVK*
>Ga0100386_1000153516
MDFTININNKTIVASSGETILEVMNRNGIRVPTLCHIKNALPTGACRMCVVEDNKTGKLI
TSCSFPAEPGMSILTHSPRVVESRKTIIELLLSNHPDDCLYCVRNKNCELQDLSEELHVT
ERRICGIKNKANLDLSSSSIVRDPEKCILCGRCVYVCEEVMGVACIDFINRGNKSIIGTA
FHQGLNTSSCINCGQCVMVCPTGALTEKNHFAQIQEALNNPSKRVVVQYAPSITVSMAEE
LGMEPGVDINGILNAALRKVGFDHIFDSSFSADLTIMEESAELIHRIQNGGVLPMITSCC
PGWVKYAEEFAPEFLPNLSSCKSPQQMMGAIIKSHFAAQENLKPEEIFSVSIMPCTAKKF
EAQREEMTREGISDVDAVLTTRELTKFLKLFGVDMFNIKPELVDSPLGFRSTAGKLFGTS
GGVMEAAIRTAYHSITGKEMVVFQVPAIRGFEGRKETKININGLVLGVVVVNGMANAKVL
LDEIRGGKNDVHFIEIMACPGGCIGGGGQHIGTSDEQLKSRMNALYRIDETERIKVSHKN
PEIVELYKEFLGKPLGHKSHELLHTHYHEREVVK*
>Ga0100387_100026987
MDFTININNKTIVASSGETILEVMNRNGIRVPTLCHIKNALPTGACRMCVVEDNKTGKLI
TSCSFPAEPGMSILTHSPRVVESRKTIIELLLSNHPDDCLYCVRNKNCELQDLSEELHVT
ERRIRGIKNKANLDLSSSSIVRDPEKCILCGRCVYVCEEVMGVACIDFINRGNKSIIGTA
FHQGLNTSSCINCGQCVMVCPTGALTEKNHFAQIQEALNNPSKRVVVQYAPSITVSMAEE
LGMEPGVDINGILNAALRKVGFDHIFDSSFSADLTIMEESAELIHRIQNGGVLPMITSCC
PGWVKYAEEFAPEFLPNLSSCKSPQQMMGAIIKSHFAAQENLKPEEIFSVSIMPCTAKKF
EAQREEMTREGISDVDAVLTTRELTKFLKLFGVDMFNIKPELVDSPLGFRSTAGKLFGTS
GGVMEAAIRTAYHSITGKEMVVFQVPAIRGFEGRKETKININGLVLGVVVVNGMANAKVL
LDEIRGGKNDVHFIEIMACPGGCIGGGGQHIGTSDEQLKSRMNALYRIDETERIKVSHKN
PEIVELYKEFLGKPLGHKSHELLHTHYHEREVVK*
>Ga0100390_1000098414
MNLTIEVNNNIITANQGDTILEALNQNGMNVPTLCHMKGLFPTGACRMCVVEVEGRRNLV
TACSEPAIDGMKIKTHSPRVIESRKTIVELLLSNHPDDCLYCERNGSCELQNLSEDLNIR
ERRISGQKNKFKLDVSSASIVRDPEKCILCGRCVRVCEEIEGVSAIEFVGRGSKTFIGTS
FNHGLNLSTCVNCGQCIMVCPTGALKEKGHISEVKDMLANPEKTVVVQYAPSISVSLAEE
FGLPSGQNMIGLMNAALRLMGFNFVFDTSFSADLTIMEEASELVHRVQNGGKLPMVTSCC
PGWIKYAEEFQYDMLENLSTCKSPQQMMGAIIKSYFAETEKIAPENIYSVSVMPCTAKKF
EQQREEMIQNGISDVDAVLTTRELARLIRLYGIDINKLEPELADSPLGTRSSAGKIFGTS
GGVMEAAIRSAHYFITGKEMVKFQVKGVRGLEGRKEAKINIGDLEVGVAVVSGLKNAEIL
MEEIRNGRSDLHFIEVMACPGGCINGGGQPIGTDEKAVKSRMLSLYDIDEKDAIKVSHKN
PYITELYDKFLGKPLSHKSHELLHTHYQKRDVN*
>Ga0100391_100006138
METKGIITIDGINIPIENEKNVLELIRKADIELPTFCYHSHLSTYGACRLCVSDIDGMGI
QATCSVPPRDGMVVKTNTQEVRQIRKVNLELLLANHDVSCPSCSRSNNCKLQDLTRRLGV
DKIRFKKTDKVEPIDNKSWSIIHDPNKCVLCGDCVRACKEIQSVGAIDFVNRGSKTTVAP
AFLKSLADVECVYCGQCVAVCPVGALTPKPETEQVWEAINTPDKYVVAQLAPAVRVALGE
GFGMDAGSITTGQIVAALKRLGFNQVYDTSFAADLTVFEEATEFIERKLKGEKLPQFTSC
CPSWVKFAEQYYPSLLPNLSSCKSPQQMFGSAAREILPKMLGIKPEQLVIVSIMPCTAKK
FEAKREEFINEGIAEVDHVLTTEGLGRMIHETGINFRKLTPESFDLPMGFKTGAGVIFGN
TGGVSEAVLRFAYEKITGEKLFQNDFKMVRGLDGIRTASLSLGSVNMKLGVVHSLSNARQ
LCDQIVAGESDYDLIEVMACPGGCIAGGGQPVNFEPDFREKRSSALYNVDKQLQLHKAQE
NPYVKELYQLTLGEVGGPKAHELLHTHYHGRKRITNQLLTIRDTEHPKIEVCVCVGTNCF
VKGSQELLRCLTEYVIDNKLEDIVGFEGQEEMVDVKATFCFERCDRGPVVRVNQHVIEHA
TYEQVINVLNSEVKRIGQLLNTENV*
>Ga0100391_100153814
MNLTIEVNNNIITANQGDTILEALNQNGMNVPTLCHMKGLFPTGACRMCVVEVEGRRNLV
TACSEPAIDGMKIKTHSPRVIESRKTIVELLLSNHPDDCLYCERNGSCELQNLSEDLNIR
ERRISGQKNKFKLDVSSASIVRDPEKCILCGRCVRVCEEIEGVSAIEFVGRGSKTFIGTS
FNHGLNLSTCVNCGQCIMVCPTGALKEKGHISEVKDMLANPEKTVVVQYAPSISVSLAEE
FGLPSGQNMIGLMNAALRLMGFNFVFDTSFSADLTIMEEASELVHRVQNGGKLPMVTSCC
PGWIKYAEEFQYDMLENLSTCKSPQQMMGAIIKSYFAETEKIAPENIYSVSVMPCTAKKF
EQQREEMIQNGISDVDAVLTTRELARLIRLYGIDINKLEPELADSPLGTRSSAGKIFGTS
GGVMEAAIRSAHYFITGKEMVKFQVKGVRGLEGRKEAKINIGDLEVGVAVVSGLKNAEIL
MEEIRNGRSDLHFIEVMACPGGCINGGGQPIGTDEKAVKSRMLSLYDIDEKDAIKVSHKN
PYITELYDKFLGKPLSHKSHELLHTHYQKRDVN*
>Ga0100393_100320391
MDFTININNKTIVASSGETILEVMNRNGIRVPTLCHIKNALPTGACRMCVVEDNKTGKLI
TSCSFPAEPGMSILTHSPRVVESRKTIIELLLSNHPDDCLYCVRNKNCELQDLSEELHVT
ERRIRGIKNKANLDLSSSSIVRDPEKCILCGRCVYVCEEVMGVACIDFINRGNKSIIGTA
FHQGLNTSSCINCGQCVMVCPTGALTEKNHFAQIQEALNNPSKRVVVQYAPSITVSMAEE
LGMEPGVDINGILNAALRKVGFDHIFDSSFSADLTIMEESAELIHRIQNGGVLPMITSCC
PGWVKYAEEFAPEFLPNLSSCKSPQQMMGAIIKSHFAAQENLKPEEIFSVSIMPCTAKKF
EAQREEMTREGISDVDAVLTTRELTKFLKLFGVDMFNIKPELVDSPLGFRSTAGKLFGTS
GGVMEAAIRTAYHSITGKEMVEFQVPAIRGFEGRKETKININGLVLGVVVVNGMANAKVL
LDEIRGGKNDVHFIEIMACPGGCIGGGGQHIGTSDEQLKSRMNA
>Ga0100400_10072462
MEVVNLIVDNKPVVVKKGTTILQAASEIGIHIPTLCYMKLDDLNIENKPGGCRICVVEVQ
GRRNLAPACCTDVAEGMIINTHSIRAINARRTVMELILSDHPSDCLICAKSGNCDLQDMA
HNLGIRKIHYQGEQSHYREDTSPAIIREVDKCIMCRRCEMMCNDVQTVNVLSAINRGFNS
VVAPAFEMNLDHSVCTYCGQCVAVCPTGALTEVDDTGNVIRLLSDPTKTVIVQTAPAVRA
ALGEEFDMEAGTLVTGKLVAALRRLGFDYVFDTDFAADLTIMEEGTELLNRLGRHLAGDK
TVKLPILTSCCPAWVKFFEHQFPDMKDIPSTARSPQQMFGSIAKTYFADKLGIKREDLVV
VSIMPCVAKKYECGRDEFKVNKNPDVDYAITTRELAALIKISNINFRTLPNEEFDNPLGE
STGAGVIFGTTGGVIEAAVRTAYELHTKKELPRLDFDELRGMEGIRKATIDFGGIPIHIG
IAHGLGNARKLLEEIQAGKSEFHAIEIMSCPGGCIGGGGQPYHHGNAEILKKRQKAIYLE
DSKKAIRKSHENPYIIKLYDEFLGKPMSEKAHHLLHTAYFDRTE*
>Ga0100403_100037124
MAKMIDAQINGRKITVEEGTSILKAAQMVGMKIPALCYHPDLPAWAACGICVTKIEGSPK
LVRACATPIGAGQNILTHDPDIVNVRREVVELILANHPDDCLYCPRNGNCELQRLAAEFG
IREQPFEKNVRSLPLDDSTPSIILDPEKCILCGRCVKVCQGMQNVWALEFIGRGDGTRIA
GAGDVLLNETPCIKCGQCSAHCPVGAIYEKDDTAKVWRALQDGKKHVVAQIAPAVRVALG
EAFGLEPGTIVTGKIYAALRRLGIHAIFDTNFAADLTIMEEATEFVHRFTTEGSTLPLIS
SCCPSWVDYLEKYFGDMIPHFSTAKSPQMMMASMVKTYYAQKQGIEPEDIFSFSIMPCTS
KKYEITRDEHMYSTGQQDLDVVITTREFARMIKQAGIDFLNLPDEEPDNPLGMYSGAGTI
FGVTGGVMEAALRTAYHMVTGEELGKVEFEMVRGLEGIKSAEIDIKGTKVRVAVAHQMGN
VEEIMKQIREAKATGKEIPYHFVEVMACRGGCIGGGGQPYGATDERRKKRIAGIYKDDSQ
QTVRCSHNNPYIQTLYADFLEKPGSHKAHELLHTKYVDRPLYQK*
>Ga0102811_10013615
MDTINIKIDNKNFQVPKGTSILDAAKSVGVKIPTLCYMHLHDLNTTHKPTGCRICVVEVE
GIKNLVPACATECLPGMVIKNQTIRVLNSRKTVLELILSDHPADCLICAKNGDCDLQSMA
QEMGIRHYYYKGEKSTYIKDRSPAIRRDMDKCISCRRCLTMCNDIQTVGALSAINRGFMS
VVAPAFQMNLEESVCTYCGQCVAVCPTAALTEIDHTKTVIRHLADPSKTVVVQTAPAVRA
ALGEEFGNEPGTLVTGKMTAALKDLGFDYVFDTDFAADLTIMEESAELLDRLTRHLNGDT
TVKLPLLTSCCPGWVSFFEHHFPDMKDIPSTARSPQQMFGAIAKTYLADKLGVKREDMVV
VSIMPCLAKKYESSRDEFKTNGNPDVDFVLSTRELARLIKQAGIDFESLEHEDFDHPMGE
SSGASVIFGTTGGVIEAAVRTAYEIFTKQKLHKVDFQQLRGMEWIRESTIDFNGTPIKIG
IAHGLGNARKLLEEIRAGKSQYHAIEIMACPGGCIGGGGQPLHHGDSNILLARQKALYTA
DKANIIRKSHENPSIKKLYAEFLGSPMSEKAHKLLHTQYFDKSSHIEITKN*
>Ga0102812_100041787
MDTINIKIDNKNFQVPKGTSILDAAKSVGVKIPTLCYMHLHDLNTTHKPTGCRICVVEVE
GRKNLVPACATECLPGMVIKNQTIRVLNSRKTVLELILSDHPADCLICAKNGDCDLQSMA
QEMGIRHYYYKGEKSTYIKDRSPAIRRDMDKCISCRRCLTMCNDIQTVGALSAINRGFMS
VVAPAFQMNLEESVCTYCGQCVAVCPTAALTEIDHTKTVIRHLADPSKTVVVQTAPAVRA
ALGEEFGNEPGTLVTGKMTAALKDLGFDYVFDTDFAADLTIMEESAELLDRLTRHLNGDT
TVKLPLLTSCCPGWVSFFEHHFPDMKDIPSTARSPQQMFGAIAKTYLADKLGVKREDMVV
VSIMPCLAKKYESSRDEFKTNGNPDVDFVLSTRELARLIKQAGIDFESLEHEDFDHPMGE
SSGASVIFGTTGGVIEAAVRTAYEIFTKQKLHKVDFQQLRGMEWIRESTIDFNGTPIKIG
IAHGLGNARKLLEEIRAGKSQYHAIEIMACPGGCIGGGGQPLHHGDSNILLARQKALYTA
DKPISLESHTKILQLKNCMLNF*
>Ga0102814_100023198
MDTINIKIDNKNFQVPKGTSILDAAKSVGVKIPTLCYMHLHDLNTTHKPTGCRICVVEVE
GRKNLVPACATECLPGMVIKNQTIRVLNSRKTVLELILSDHPADCLICAKNGDCDLQSMA
QEMGIRHYYYKGEKSTYIKDRSPAIRRDMDKCISCRRCLTMCNDIQTVGALSAINRGFMS
VVAPAFQMNLEESVCTYCGQCVAVCPTAALTEIDHTKTVIRHLADPSKTVVVQTAPAVRA
ALGEEFGNEPGTLVTGKMTAALKDLGFDYVFDTDFAADLTIMEESAELLDRLTRHLNGDT
TVKLPLLTSCCPGWVSFFEHHFPDMKDIPSTARSPQQMFGAIAKTYLADKLGVKREDMVV
VSIMPCLAKKYESSRDEFKTNGNPDVDFVLSTRELARLIKQAGIDFESLEHEDFDHPMGE
SSGASVIFGTTGGVIEAAVRTAYEIFTKQKLHKVDFQQLRGMEWIRESTIDFNGTPIKIG
IAHGLGNARKLLEEIRAGKSQYHAIEIMACPGGCIGGGGQPLHHGDSNILLARQKALYTA
DKANIIRKSHENPSIKKLYAEFLGSPMSEKAHKLLHTQYFDKSSHIEITKN*
>Ga0102815_100062922
MDTINIKIDNKNFQVPKGTSILDAAKSVGVKIPTLCYMHLHDLNTTHKPTGCRICVVEVE
GRKNLVPACATECLPGMVIKNQTIRVLNSRKTVLELILSDHPADCLICAKNGDCDLQSMA
QEMGIRHYYYKGEKSTYIKDRSPAIRRDMDKCISCRRCLTMCNDIQTVGALSAINRGFMS
VVAPAFQMNLEESVCTYCGQCVAVCPTAALTEIDHTKTVIRHLADPSKTVVVQTAPAVRA
ALGEEFGNEPGTLVTGKMTAALKDLGFDYVFDTDFAADLTIMEESAELLDRLTRHLNGDT
TVKLPLLTSCCPGWVSFFEHHFPDMKDIPSTARSPQQMFGAIAKTYLADKLGVKREDMVV
VSIMPCLAKKYESSRDEFKTNGNPDVDFVLSTRELARLIKQAGIDFESLEHEDFDHPMGE
SSGASVIFGTTGGVIEAAVRTAYEIFTKQKLHKVDFQQLRGMEWIRESTIDFNGTPIKIG
IAHGLGNARKLLEEIRAGKSQYHAIEIMACPGGCIGGGGQPLHHGDSNILLARQKALYTA
DKANIIRKSHENPSIKKLYAEFLGSPMSEKAHKLLHTQYFDKSSHIEITKN*
>Ga0102851_100077785
MLITIQVNNKKLKAEKGDTILSALYSNGIVIPTLCRMKDFTPAGACRMCVVEVEGHDRLV
TACSQPVEEWMKIWTHSPRVINARKTIVELLLSNHPDDCLYCDRNLNCELQRLSEELNVR
EKRIRGKKIKSRLDQSSPAIVRELSKCILCGRCVRICEEIITSTSLDFINKGMQTHVGTA
LDRDFNFSSCIHCGQCVLVCPTGALHEKHNITEVQEYLNKSAITKIIQYSPIVPAGLAEA
LGVKYNKEFDKIVNAVLRKIGFDKVFTTGTGTDICIKELSDRLSERIKNREESPLIISAC
PAWVKYAEQFLPSLIPQLSTLKSPQQITGVLIKTLVAGQAGLKPEQIFSVSVTPCMAMKF
EARREGMTRKGISDVDSVLTVRELARLIKLYGIDVANIGYEPADEPMEGRSSSAALAEVS
GGMTEGIIRSLYFMKVNKDADKQVFKKLRSGNSFREAVIKIGETEVKTAIVDGLTGLDKL
KSSLASGIKYDLVEVMTCPGGCVRGAGMPFLKSGDEIKNRIKVVLQADETEAVNLPCKSP
VLLNLYEKYLTSAKEISDRKIFYTHFEKRNVLL*
>Ga0102851_100103223
METVKLTIDNKTAEVPKGTTINKAARQLGIDIPTLCWMELHDLNIENRPAGCRICVVEVQ
GRRNLAPSCATNCENGMVVRTHNTRVLNARRTVMEFILSDHPKDCLICPKSGNCELQAMA
HQLGIREIPGQEIAAMSTYRKDTSPSIIRDLDKCILCRRCEMMCNTVQTVGALSAVNRGF
MATVAPAFEQNLEHSTCTYCGQCVAVCPTGALTEVDNTPDVLRALADPTKTVIVQTAPAV
RAALGELFGMEPGTLVTGKMVTALRALGFDYVFDTDFAADLTIMEEGTELLGRLTRHLKG
DKSARLPILTSCCPGWVNFFEEYFPDLKDVPSTSKSPQQMFGAIAKTYFADKIKVNRKDL
VVVSIMPCLAKKYECQREEFSVDNNRDVDFSISTRELASFIKQANIDLNNLEDGEFDAPL
GESTGAGVIFGATGGVIEAAVRTAYEVHTGKKLDRLDFTELRGLEGVRSATIDFDGFPIR
IGIAHGLGNARKLLDDVRSGRSQFHAIEVMACPGGCIGGGGQPLHHGNSDIIKARAAAIY
TEDRKKPLRKSHENPFIIKLYEEFLGKPNSEKAHHLLHTKYFDKKKKIVVKQ*
>Ga0102925_100000352
MVEKVTLTINGIQVQAPKDYTILKAAREIGIHIPTLCYLEGVNEIGACRVCVVEVERARA
LLTACTTPVSEGMVVKTNSKRVREARKMVVELILANHNQECLVCDRNGSCELQKLTEELG
IKEVSYEGIKRTPTIDDFSPSIVRDTSKCILCGRCIATCKNVQEIGILEFTNRGFNTEVS
PAFNSSMTEMPCIYCGQCVNACPVAALREKSNIDDVWEAIDNPDLHVIVQSAPAVRAALG
ECFDNPIGTNVTGKMATALHMMGFDKVFDTNFAADLTILEEGTELIGRITNGGVLPMITS
CSPGWINFAELNYPELLPHLSSCKSPHQMFGAVMKTHYAKMNNIDPKKIYVVSVMPCTAK
KYECKREEMGRDGYLDVDTVITTRELGKMIKQASIDFNELAEGEFDEYFGDYSGAAVIFG
ATGGVMEAALRTVADVLTGKDLEAIEYKAVRGEERIREAEVQIGDLTVKAAVTHSAAGAK
KIMEMIKAGEADYHFIEIMGCDGGCVNGGGQPHVSATNRVGIDIRLERAKALYGEDESLE
IRKSHKNPSITRLYEEFLGEPNSHVAHEFLHTHYAGREKYNIKK*
>Ga0102925_10010215
MSENKRIKLTINGQKVQVEAGTTILEAARTIGVNIPTLCHLDLKDIGLVNQVASCRVCVV
EVEGRRSLMPACVTEAVTGMVVHTDSKRAIRGRRMAVELLLSDHPNECFTCPKNLECDLQ
KLAADLGIREIRWDGEKRGYAKDVSSNAIVKDPSKCIMCRRCETVCNEVQTCGILSAVNR
GFSSFVGPAFNLPMSETSCTFCGQCVAVCPTAALTEVNYTSDVWDAIHDPKKHVIVQTAP
AVRVAIGEMFGMEVGTSATGKMVSALKKMGFDKVFDTDFAADLTIMEEASELVHRLEHNG
TLPILTSCCPAWVNFIEHQFPNMLDIPSTCKSPQIMFGAIAKTYYAEKTGIHPKDIVVVS
VMPCVAKKYEASRDELTNEGYANVDIVVTTREISLMMKEAGIDFGNLEDGEFDRMLGEST
GAGVIFGTTGGVIEAATRTAYEWLTGENLENVEFTQLRGMKGIREAAVMIGDMELKIGIA
HGLGNARKLLEDIRDGKSSYHAIEIMACPGGCIAGGGQPYHHGDFDIIKKRQEAIYDEDR
KMARRKSHENPEIIALYEDYLGKPYGKMAHDLLHTEYTEKERI*
>Ga0102925_10011515
MSVNIEVNNKTIQAKKGETILEALNRNGIKVPTLCRMEGLSPTGACRLCVVEVEGKSGLT
PSCSYPIEHPMKIWTHSPRVISARKMLVELLLSNHPDDCLYCIRNGDCELQNLAVELNVR
ERRISGEKTKINLDQSSPGMVRDPSKCILCGRCVRVCDEVQDVSTFDFINRGNSTLIATS
MSKDLNFSNCINCGQCIMVCPTGALHEKTSFDIIQEMLNNKDIKVIAHYSSSVPVSLAKA
LGLKPGKDVNGLLNAALKGIGFDKVFDSAFGADIAIYEQAAELADRIKNEENLPVLSSCC
PGWIKYMEQLHPDMIDLVSTTKSPQQILGTLIKGYYAEKEQISPEKIFTISITPCTAKKF
EAQREEMTHKGVSDIDQVITTRELIKLIHLYGIDIHSLNDEFSDEPFNTRSSASKLVSVS
GGMTEAVARTLNYFFTGKELSPIQVPKLRGIKNIKEIVLKMDKKNINFVVVSGLKNANKI
LAEIREGKIKADFVEIMACPGGCINGGGQPFCNDEKVQKTMIKAIYSTDDKEAIKVAHKN
PGVLKLYNDFLKEPLSRVSNKNLHTGYKEREVLL*
>Ga0102925_100149112
MEKVKLTIDDKQIEVEKGTTIYKAAKQLGIDIPVLCYMNLDDLGIENKPGGCRICVVEVE
GRKNLAPSCSTEATEGMVIHTHTMRVINARRTVLEFILSDHPKDCLTCAKSGNCELQDLA
IKLGIREIPGQEYAEMSEYKVDFSPSLIRDLDKCIMCRRCEMMCNEFQTVGAISAFNRGF
KAAVGPAFEMDIEHSPCTYCGQCVAVCPTGALTEKDHTRDVINALADPSKTVVVQTAPAI
RAALGEEFGLEPGTRVTGEMVSALRRLGFDYVFDTDFAADLTIMEEGTELLDRLTKHLNG
DKDVKLPILTSCCPAWVSFFEHNFPEMKDIPSSARSPQQMFGSIAKTYFADKIEVKREDL
VVVSIMPCLAKKYEAQRDEFKVDGNPDVDFSISTRELAHLIKEANLDLKTLPKEEFDNPL
GESTGAGVIFGATGGVIEAATRTAYELHTGKKIENIDFKQLRGLEGIRKATVDFDGTPIN
IGIAHGLGNARKLLEDIEAGKSEFHAIEIMACPGGCIGGGGQPSHHGDSSILKARMKAIY
EEDADKTIRKSHENPYIIKLYEEFLGKPMSEKAHHLLHTCYFDKRSKVEIS*
>Ga0102925_10028155
MEKVKLTIDNKQIEVEKGTTIYKAAKQLGIDIPVLCYMNLEDLGIENKPGGCRICVVEVE
GGRNLAPSCSTKVWDGMVVNTHSMRVINARRTVMEFILSDHPKDCLTCAKSGNCELQDMA
VKLGIREVPGEEYAEMSEYKIDFSPSLIRDLDKCIMCRRCEMMCNEFQTVGALSAFNRGF
EAAVGPAFEMDIEHSPCTYCGQCVAVCPTGALTEKDHTRDVINALADPTKTVIVQTAPAV
RAALGEEFGLEAGSRVTGEMVAALRRLGFDYVFDTDFAADLTIMEEGTELLDRLTKHLNG
DKEVKLPILTSCCPAWVSFFEHNFPEMKDIPSSARSPQQMFGSIAKTYFADKIEVKREDL
VVVSIMPCLAKKYEAQRDEFKVDGNPDVDFSISTRELAHLIKEANLDIKTLPKEEFDTPL
GESTGAGVIFGATGGVIEAATRTAYELHTGKKIENIDFKQLRGLEGIRKATVDFDGTPIN
IGIAHGLGNARKLLEDIKAGKSEFHAIEIMSCPGGCIGGGGQPLHHSDSGILKARMKAIY
EEDADKPIRKSHENPYIIKLYEEFLGKPMSEKAHHLLHTCYFDRSRKVEIS*
>Ga0102925_10029732
MSVNIEVNNKIIQAKKGETILEALNRNGIKVPTLCRMEGFSPTGACRLCVVEVEGKSGLI
PSCSYPIEQTMKIWTHSPRVIRARKMLVELLLSNHPDDCLYCIRNGNCELQELAVELNVR
ERRISGEKTKINLDQSSPGIVRDPSKCILCGRCIRVCEEIQGVSTFDFINRGNSTLVATS
MSKDLNFSNCINCGQCIMVCPTGALHEKTSFDIIQEMLNNKDIKVIAHYSSSVSVSLVKE
LGLKPGKDLNGLLNAALKRIGFDKVFDSSFGADLAIYEQAAELADRIKNEENLPMYSSCC
PGWIKYMEQSHPDMIDLASTTKSPQQILGTLVKGYYAEKTQLSAEKIFTISITPCTAKKF
EAQREEMTHKGVSDIDQVITTRELIKLIHLYGIDIHSLNQEFSDDPFNIRSSAAKLVSVS
GGVTEAVARTLNYFLTGKELSPIQISKLRGIRNKKEIVLKMGKKNVNFVVVSGLKNANKI
LAEIREGEIKADFIEIMACPGGCINGGGQPFCNDEKVQKTLIKAIYNIDDKEAIKVAHKN
PGVLKLYKDYLKEPLSPVSNKNLHTGYKERDVLL*
>Ga0102925_10107502
MDTIKLTIDNKQLEVEKGTSIYNAAKSIGIDIPVLCYMSMKDLCIENKPAGCRICVVEVE
GRHNLAPSCSTDCQDNMVVRTHTPRVLNARKTVLEFILSDHPKDCLVCPKSGHCELQDMA
IKMGIRKIPGEEIAEVSTYRLDTSPSIIRDLDKCIMCRRCETMCNEVQTVGALSAVNRGF
YAAVAPAFEQNLEHSPCTYCGQCVAVCPTGALTEVDHTPEVMTHLADPKKTVVVQTAPAV
RAALGEEFGMKPGTLVTGKMVAALRQLGFDYVFDTDFAADLTIMEEGTELLNRLSAHLKG
DKEIRLPILTSCCPGWVNFFETYFPDLKDVPSTSKSPQQMFGAIAKSYFAEKKEIRREDM
VVVSIMPCLAKKYECQRDEFSVDGNPDVDLSISTRELAAFIKQANIDFDSLSEEEFDNPL
GESTGAGVIFGATGGVIEAAVRTAYEIHTGKNLEKVDFEQLRGMDGVREATVDFDGLPIN
IGIAHGLGNARKLLEDVRSGKSKYHAIEIMACPGGCIGGGGQPQHHGQTEILKARAAAIY
TEDKNKKIRKSHENPFIKELYSTYLGEPNSELAHKLLHTKYFDKKKKIIVNQ*
>Ga0102926_100001752
MVEKVTLTINGIQVQAPKDYTILKAAREIGIHIPTLCYLEGVNEIGACRVCVVEVERARA
LLTACTTPVSEGMVVKTNSKRVREARKMVVELILANHNQECLVCDRNGSCELQKLTEELG
IKEVSYEGIKRTPTIDDFSPSIVRDTSKCILCGRCIATCKNVQEIGILEFTNRGFNTEVS
PAFNSSMTEMPCIYCGQCVNACPVAALREKSNIDDVWEAIDNPDLHVIVQSAPAVRAALG
ECFDNPIGTNVTGKMATALHMMGFDKVFDTNFAADLTILEEGTELIGRITNGGVLPMITS
CSPGWINFAELNYPELLPHLSSCKSPHQMFGAVMKTHYAKMNNIDPKKIYVVSVMPCTAK
KYECKREEMGRDGYLDVDTVITTRELGKMIKQASIDFNELAEGEFDEYFGDYSGAAVIFG
ATGGVMEAALRTVADVLTGKDLEAIEYKAVRGEERIREAEVQIGDLTVKAAVTHSAAGAK
KIMEMIKAGEADYHFIEIMGCDGGCVNGGGQPHVSATNRVGIDIRLERAKALYGEDESLE
IRKSHKNPSITRLYEEFLGEPNSHVAHEFLHTHYAGREKYNIKK*
>Ga0102926_10003078
MTDKNITLWIDDEKVEVKKGKTVLEAAKKIGREIPTLCYLEEINEIGACRMCIVEDEKTG
EIKASCITPAIDGMEIKTNSNKIRKTRKMNLEFLLSNHTIDCPTCIKNDDCELRLLAEKL
GIRDNRFEGKKTEYAKDDSTPSLIRDPEKCILCRKCESVCREIQTVEAIMAEGRGFETTI
SASYYDNLGDSLCVLCGQCANVCPTGAIVEKEYIDEVWEALYDQDKHVVVQTAPAVRVAL
SEAFDLEPGTIFTGEMVDALKKLGFDKVFDTNFTADLTIMEEATELIGRIQNDEPLPLFT
SCSPGWIKFIEHQYPEFLDHISSCKSPQQMFGAIANSYYAEKNNINQEDIVVVSIMPCTA
KKYEANREEMKDDVDYVLTTRELGRMIKEAGIDINKLKEVKHDKLLGTSSGAADIFGSSG
GVMEAALRTAYEFITGEELKELDFEMTRGIKGLKEAELEIAGINFKVAIANGLGNARKIL
ERIKDGEEFHFVEFMACPGGCIGGGGQPKAPRDEVIEKRLEALYNIDKGKKIRKSHENPY
IKKIYDEYLEEPGSHKAHILLHTEYTKRGI*
>Ga0102926_10003177
MSENKRIKLTINGQKVQVEAGTTILEAARTIGVNIPTLCHLDLKDIGLVNQVASCRVCVV
EVEGRRSLMPACVTEAVTGMVVHTDSKRAIRGRRMAVELLLSDHPNECFTCPKNLECDLQ
KLAADLGIREIRWDGEKRGYAKDVSSNAIVKDPSKCIMCRRCETVCNEVQTCGILSAVNR
GFSSFVGPAFNLPMSETSCTFCGQCVAVCPTAALTEVNYTSDVWDAIHDPKKHVIVQTAP
AVRVAIGEMFGMEVGTSATGKMVSALKKMGFDKVFDTDFAADLTIMEEASELVHRLEHNG
TLPILTSCCPAWVNFIEHQFPNMLDIPSTCKSPQIMFGAIAKTYYAEKTGIHPKDIVVVS
VMPCVAKKYEASRDELTNEGYANVDIVVTTREISLMMKEAGIDFGNLEDGEFDRMLGEST
GAGVIFGTTGGVIEAATRTAYEWLTGENLENVEFTQLRGMKGIREAAVMIGDMELKIGIA
HGLGNARKLLEDIRDGKSSYHAIEIMACPGGCIAGGGQPYHHGDFDIIKKRQEAIYDEDR
KMARRKSHENPEIIALYEDYLGKPYGKMAHDLLHTEYTEKERI*
>Ga0102926_100050015
MSVNIEVNNKTIQAKKGETILEALNRNGIKVPTLCRMEGLSPTGACRLCVVEVEGKSGLT
PSCSYPIEHPMKIWTHSPRVISARKMLVELLLSNHPDDCLYCIRNGDCELQNLAVELNVR
ERRISGEKTKINLDQSSPGMVRDPSKCILCGRCVRVCDEVQDVSTFDFINRGNSTLIATS
MSKDLNFSNCINCGQCIMVCPTGALHEKTSFDIIQEMLNNKDIKVIAHYSSSVPVSLAKA
LGLKPGKDVNGLLNAALKGIGFDKVFDSAFGADIAIYEQAAELADRIKNEENLPVLSSCC
PGWIKYMEQLHPDMIDLVSTTKSPQQILGTLIKGYYAEKEQISPEKIFTISITPCTAKKF
EAQREEMTHKGVSDIDQVITTRELIKLIHLYGIDIHSLNDEFSDEPFNTRSSASKLVSVS
GGMTEAVARTLNYFLTGKELSPIQVPKLRGIKNIKEIVLKMDKKNINFVVVSGLKNANKI
LAEIREGKIKADFVEIMACPGGCINGGGQPFCNDEKVQKTMIKAIYSTDEKEAIKVAHKN
PGVLKLYNDFLKEPLSRVSNKNLHTGYKEREVLL*
>Ga0102926_10005848
MVEKVTLTINGIEVQAPKGYTILKAAREIGVHIPTLCYLEGVNEIGACRVCVVEVEKARA
LLTACTTPVAEGMVVKTNTKRVRDARKMVVELILANHNRECLVCERNGSCELQKLTEELG
IKEVSYEGIKRTPTIDEFSPSIVRDTSKCILCGRCIATCKNVQEIGILEFTNRGFNTEVS
PAFNSSMTEMPCIYCGQCVNACPVAALREKSNIDEVWEAIDDPDLHVIVQSAPAVRAALG
ELFDNPIGTNVTGKMATALHMMGFDKVFDTNFAADLTILEEGTELLGRIKNGGVLPMITS
CSPGWINFAELNYPDLLDHLSSCKSPHQMFGAVMKTHYAKMNNIDPKKIYVVSVMPCTAK
KYECKREEMGRDGYLDVDTVITTRELGKMIKQASVEFNELPEGEFDEYFGDYSGAAVIFG
ATGGVMEAALRTVADVLTGEDLETVEYKAVRGEERIREAEVQIGDITVKAAVTHSAAGAK
KIMEMIKAGEADYHFIEIMGCDGGCVNGGGQPHVSATERVGIDIRMERAKALYSEDESLD
IRKSHKNPSITRLYEEFLEEPNSHVAHEILHTHYNGREKYNIKK*
>Ga0102926_10007345
MSDKIKVTINKQIVEVKPGTTVLKAAESIGIKIPTLCHMDLCDFEFVNKAASCRVCVVEI
EGRRNLAPSCVQKVEEGMVIKTNTPRAIRGRRTSVELLLSNHPQDCFTCPKNLDCELQKL
ADDLNIREIPYSGEKVNYEKDTSSFSIVKDPNKCIMCRRCETMCNEVQTCGILSGVGRGF
DVIVAPAFELPLQDTSCTFCGQCVAVCPTAALTESNRTRDVWRALADPNKHVIVQTAPAI
RAAIGEEFGMEPGSLVTGEMVSSLRELGFDGVFDTDFAADLTIMEEASELVHRIEHNGTL
PILTSCCPAWVKFIEHNYPEMLDIPSSCKSPHIMFGAIAKTYYAEKNNIDPDDMVIVSVM
PCVAKKAEAHRPELTNYEDSNVDLVITTREAAAMIKEAGLDLKNMPKTDFDKMMGESSGA
GVIFGTTGGVIEAATRTAYEWITGETLENVEFNDMRGLEGIKSATVNIGDLELKIGIAHG
LGNARELLDSIKSGENEFHAIEIMACPGGCIGGGGQPYHLGDSEILKARQNALYTEDKGK
KIRKSHENTEIIKVYKEFLGEPYGEKAHELLHTKYVKREKL*
>Ga0102926_100139714
MSEINITIDNEKIQVEEGATVLEAAKELGIDIPTLCYHPDLTIHGACRVCVVEDLESGEL
LASCCTPAEDGMTINTRSARARKARRRNVKLLLANHPNDCLGCDRNGSCELQDITYSLGI
NSDDMEELRGETREHEIDDTGPSLKRDPNKCILCGRCVRVCEEVQGVSALQFSGRGFDTV
VQTAFDLPQSEINCANCGQCATVCPVGAITEVSEIDRVWRAIEDDEKHVIVQTAPAIQAA
LGEEFGYEPGTVVTGKLVAALDKIGFDKVFSTEFTADLTIMEEGNELLKRVKGQKDLPQI
TSCCPGWVKFAEHNYPELLDNLSTAKSPQQMFSALAKTYYAEESGIDPEKIYTVSIMPCT
AKKFEKEREEMNDSGYKDTDAVLTTRELARMIREIGLDFTRLDDQEYDEMMGTSTGAGTI
FGTTGGVAEAAVRTVKEKLTGEELERLDLGFRGVNEAEVKIGDMTLNIAIANGLSRAAEL
LDKVKAGECKYDFIEIMACPNGCVGGGGQPLPVNKEIKEKRGKGLASIDESKVIRKSHKN
PMIVRLYEEYLGEPLSGDSHHLLHTKYRRRDRN*
>Ga0102926_10018456
MEKINIKINNTEVQVPKDYTVLMAAKEAGIDIPTLCYLKEINEVAACRLCVVEAYINGKQ
MRNLPASCVLKVEEGMEIKTNTQRVRSARRNNLQLILANHNRECLVCYRNVSCELQALCR
ELGVEDVKYEGEKRNWTVDKVSDSIVRDSSKCILCGRCVSTCRNIQGIGILDFVKRGFET
EIAPAFDFSMDKVPCTYCGQCIQACPVAALRERTNIDDVWEAIDDPEKHVVVQTAPAVRA
SLGEEFGYPLGTRVTGKMVAALRRIGFDKVFDTNFTADLTVMEEGTEFLNRVQKGGKLPM
ITSCSPGWVRYCEFNYPEFLDNLSTCKSPQQMFGAITKSYYAKKAGIDPKDIVVVSVMPC
IAKKSEAKRPELEVDRIRDVDFSITTRELGVMIKQLGINFENLSDEEFDKGMGEYSGAGA
LFGATGGVMEAALRTVADILTGEDLENIEYKRARGIENIKEGYIKLPINGEITEIKLAVV
HGTKHAAQLLEDIKAGKKDFHFIEVMACPGGCVNGGGQSHVSAKTRMYLDRRVERAKALY
EEDSINKIRKSHQNPEIIKLYEEYLRKPNEEISHKILHTNYSKRTSYDLDNQDEYEDIKK
TL*
>Ga0102926_10021464
MINLKINNKNISCKEDMTIIEAAKANNILIPNLCYLEDIHKIGSCRMCVVEVEGEKNLQA
SCMVPVREGMVVKTNTERVKKARKVVYELMLSDHPKECLSCSRNQSCEFQEIGEILQVDE
SRFEGERSKKGIDSDSPSIVRDTSKCILCRRCVTVCNEIQELGIINPQQRGFKTDIGTAA
DLPLNSVNCSNCGQCTIVCPVGALQEKDATKVVWDALFDSSKRVVIQTAPAIRAALGEEF
GYEPGTLVTGKMVTALRDMGFDDVFDTNFAADLTIIEEGNEFLGRVKNALTGEEAVLPMI
TSCSPGWIKYVEHAFPEELDHISSCKSPHMMLGALAKTYYAEQLNIKAEDVFVVSVMPCT
AKKFEISRPEMVNNGVQDVDAVLTTREMARMIKEAGIDFKSLPEGKFDEPLGLSTGAADI
FATTGGVMEAALRTVYEVVTGREVPFKKLQVEPIRGFEKIKAAEVLIENPLEEYSFLEGV
KVKVAVTSGLSGAKKLMKEVESGNSPYHFIEVMGCPGGCISGGGQPRSSDKNTIVKRTQA
IWREDEGKEYRKSHENPGIKEIYEKYLEKPLGHKSHELLHTVYTKRGNFNEYIK*
>Ga0102926_10023963
MGTVNIVFNDTKLEVEEGITILEAAKKIGVHIPTLCHLDLEGFGIVNQVASCRVCVVEVE
GRETLVPSCAEKVYDGMVIHSDSIKAMSGRRMAVELLLSNHPKDCLSCAKNLECELQSLA
QELGIRDIYWEGERVDYKKDTSTFSLIKDPNKCVMCRRCETMCNEVQTCNVLSAVNRGFE
SFVGPAFNMDMADSACTFCGQCVAVCPTAALTEMDNTGQVWNQLVNPKKHVVVQIAPAVR
VAIGEMFGLEPGTLTTGKIVTALRKLGFDGVFDTNFGADLTIIEEATELIHRINHNGTLP
MLTSCCPAWVKFFEHQFPDLLDIPSTCKSPQIMFGTIAKTYYAEKQNIDPENISVVSIMP
CLAKKAEAKRPELTKDEESNVDIVITTREFGRMMKSAGIDFANLPDGEFDKIMGESTGAS
VIFGTTGGVIEAAVRTAYEWLTDEELEDVNFKQLRGLDGIREASVFIGETELRIGIAHGL
GNARKLLDEIKAGKSKFHAIEIMACPGGCIGGGGQPYHHGDMEVIRKRQEALYVDDENKI
HRKSHENKEIIQLYKEFIGEPYGEKAHELLHTHYVARQKI*
>Ga0102926_10036545
MSVNIEVNNKIIQAKKGETILEALNRNGIKVPTLCRMEGFSPTGACRLCVVEVEGKSGLI
PSCSYPIEQTMKIWTHSPRVIRARKMLVELLLSNHPDDCLYCIRNGNCELQELAVELNVR
ERRISGEKTKINLDQSSPGIVRDPSKCILCGRCIRVCEEIQGVSTFDFINRGNSTLVATS
MSKDLNFSNCINCGQCIMVCPTGALHEKTSFDIIQEMLNNKDIKVIAHYSSSVSVSLVKE
LGLKPGKDLNGLLNAALKRIGFDKVFDSSFGADLAIYEQAAELADRIKNEENLPMYSSCC
PGWIKYMEQSHPDMIDLASTTKSPQQILGTLVKGYYAEKTQLSAEKIFTISITPCTAKKF
EAQREEMTHKGVSDIDQVITTRELIKLIHLYGIDIHSLNQEFSDDPFNIRSSAAKLVSVS
GGVTEAVARTLNYFLTGKELSPIQISKLRGIRNKKEIVLKMGKKNVNFVVVSGLKNANKI
LAEIREGEIKADFIEIMACPGGCINGGGQPFCNDEKVQKTLIKAIYNIDDKEAIKVAHKN
PGVLKLYKDYLKEPLSPVSNKNLHTGYKERDVLL*
>Ga0102928_10009254
MINLTINNKKVTADSEMTILEVAKQNNILIPTLCHLEGVHKYGSCRICVVEVEGSKNLQA
SCITPVEEGMVVYTNSKRVREARKVIFELILSDHPKDCLNCGRNQSCELQKLGELVQVED
SRFEGEMSKIYIDDSSPCIVRDASKCILCRRCVTVCNEIQGVGILNPQNRGFSTIVSPGD
LPLNSSSCTFCGQCVSVCPVDALKEKEETQKVWDALLDSTKKVFIQTAPAIRAALGEEFG
YEPGKCVTGKMVSALKEMNFDYVFDTNFGADLTIMEEGTELLKRLTQLFYSEKKITKEQL
EKTGFNVSDENPTLPMITSCSPGWINYIEHFYPDQLSNLSSCKSPHMMLGALVKSYFAPM
KEIESKDAFVVSVMPCTAKKYEITRPEMENEGYANVDAVVTTRELGKMIKDAGVDFTYLP
DREFDNPFGESTGAADIFGVPGGVMEAALRTVYEVVTGEELPSEQLHVKPIQGLEKIKSA
EFKIKNAKPEWEFLNGVTLKIAATSGLKGASILLDEIKLGQSPYHFIEVMACPGGCISGG
GQPRITNDENRLKRIQALYAEDEGKIIRKSHENQYINKIYKEYLGKPLGHKSHELLHTTY
TKKSKY*
>Ga0102928_100109812
MSVNIEVNNKIIQAKKGETILEALNRNGIKVPTLCRMEGFSPTGACRLCVVEVEGKSGLI
PSCSYPIEQTMKIWTHSPRVIRARKMLVELLLSNHPDDCLYCIRNGNCELQELAVELNVR
ERRISGEKTKINLDQSSPGIVRDPSKCILCGRCIRVCEEIQGVSTFDFINRGNSTLVATS
MSKDLNFSNCINCGQCIMVCPTGALHEKTSFDIIQEMLNNKDIKVIAHYSSSVSVSLVKE
LGLKPGKDLNGLLNAALKRIGFDKVFDSSFGADLAIYEQAAELADRIKNEENLPMYSSCC
PGWIKYMEQSHPDMIDLASTTKSPQQILGTLVKGYYAEKTQLSAEKIFTISITPCTAKKF
EAQREEMTHKGVSDIDQVITTRELIKLIHLYGIDIHSLNQEFSDDPFNIRSSAAKLVSVS
GGVTEAVARTLNYFLTGKELSPIQISKLRGIRNKKEIVLKMGKKNVNFVVVSGLKSANKI
LAEIREGEIKADFIEIMACPGGCINGGGQPFCNDEKVQKTLIKAIYNIDDKEAIKVAHKN
PGVLKLYKDYLKEPLSPVSNKNLHTGYKERDVLL*
>Ga0102928_10067922
MTDKNITLWIDDEKVEVKKGKTVLEAAKKIGREIPTLCYLEEINEIGACRMCIVEDEKTG
EIKASCITPAIDGMEIKTNSNKIRKTRKMNLEFLLSNHTIDCPTCIKNDDCELRLLAEKL
GIRDNRFEGKKTEYAKDDSTPSLIRDPEKCILCRKCESVCREIQTVEAIMAEGRGFETTI
SASYYDNLGDSLCVLCGQCANVCPTGAIVEKEYIDEVWEALYDQDKHVVVQTAPAVRVAL
SEAFDLEPGTIFTGEMVDALKKLGFDKVFDTNFTADLTIMEEATELIGRIQNDEPLPLFT
SCSPGWIKFIEHQYPEFLDHISSCKSPQQMFGAIANSYYAEKNNINQEDIVVVSIMPCTA
KKYEANREEMKDDVDYVLTTRELGRMIKEAGIDINKLKEVKHDKLLGTSSGAADIFGSSG
GVMEAALRTAYEFITGEELKELDFEMTRGIKGLKEAELEIAGINFKVAIANGLGNARKIL
ERIKDGEEFHFVEFMACPGGCIGGGGQPKAPRDEVIEKRLEALYNIDKGKKIRKSHENPY
IKKIYDEYLEEPGSHKAHILLHTEYTKRGI*
>Ga0102929_100000552
MVEKVTLTINGIQVQAPKDYTILKAAREIGIHIPTLCYLEGVNEIGACRVCVVEVERARA
LLTACTTPVSEGMVVKTNSKRVREARKMVVELILANHNQECLVCDRNGSCELQKLTEELG
IKEVSYEGIKRTPTIDDFSPSIVRDTSKCILCGRCIATCKNVQEIGILEFTNRGFNTEVS
PAFNSSMTEMPCIYCGQCVNACPVAALREKSNIDDVWEAIDNPDLHVIVQSAPAVRAALG
ECFDNPIGTNVTGKMATALHMMGFDKVFDTNFAADLTILEEGTELIGRITNGGVLPMITS
CSPGWINFAELNYPELLPHLSSCKSPHQMFGAVMKTHYAKMNNIDPKKIYVVSVMPCTAK
KYECKREEMGRDGYLDVDTVITTRELGKMIKQASIDFNELAEGEFDEYFGDYSGAAVIFG
ATGGVMEAALRTVADVLTGKDLEAIEYKAVRGEERIREAEVQIGDLTVKAAVTHSAAGAK
KIMEMIKAGEADYHFIEIMGCDGGCVNGGGQPHVSATNRVGIDIRLERAKALYGEDESLE
IRKSHKNPSITRLYEEFLGEPNSHVAHEFLHTHYAGREKYNIKK*
>Ga0102929_100001829
MVEKVTLTINGIEVQAPKGYTILKAAREIGVHIPTLCYLEGVNEIGACRVCVVEVEKARA
LLTACTTPVAEGMVVKTNTKRVRDARKMVVELILANHNRECLVCERNGSCELQKLTEELG
IKEVSYEGIKRTPTIDEFSPSIVRDTSKCILCGRCIATCKNVQEIGILEFTNRGFNTEVS
PAFNSSMTEMPCIYCGQCVNACPVAALREKSNIDEVWEAIDDPDLHVIVQSAPAVRAALG
ELFDNPIGTNVTGKMATALHMMGFDKVFDTNFAADLTILEEGTELLGRIKNGGVLPMITS
CSPGWINFAELNYPDLLDHLSSCKSPHQMFGAVMKTHYAKMNNIDPKKIYVVSVMPCTAK
KYECKREEMGRDGYLDVDTVITTRELGKMIKQASVEFNELPEGEFDEYFGDYSGAAVIFG
ATGGVMEAALRTVADVLTGEDLETVEYKAVRGEERIREAEVQIGDITVKAAVTHSAAGAK
KIMEMIKAGEADYHFIEIMGCDGGCVNGGGQPHVSATERVGIDIRMERAKALYSEDESLD
IRKSHKNPSITRLYEEFLEEPNSHVAHEILHTHYNGREKYNIKK*
>Ga0102929_100058712
MSENKRIKLTINGQKVQVEAGTTILEAARTIGVNIPTLCHLDLKDIGLVNQVASCRVCVV
EVEGRRSLMPACVTEAVTGMVVHTDSKRAIRGRRMAVELLLSDHPNECFTCPKNLECDLQ
KLAADLGIREIRWDGEKRGYAKDVSSNAIVKDPSKCIMCRRCETVCNEVQTCGILSAVNR
GFSSFVGPAFNLPMSETSCTFCGQCVAVCPTAALTEVNYTSDVWDAIHDPKKHVIVQTAP
AVRVAIGEMFGMEVGTSATGKMVSALKKMGFDKVFDTDFAADLTIMEEASELVHRLEHNG
TLPILTSCCPAWVNFIEHQFPNMLDIPSTCKSPQIMFGAIAKTYYAEKTGIHPKDIVVVS
VMPCVAKKYEASRDELTNEGYANVDIVVTTREISLMMKEAGIDFGNLEDGEFDRMLGEST
GAGVIFGTTGGVIEAATRTAYEWLTGENLENVEFTQLRGMKGIREAAVMIGDMELKIGIA
HGLGNARKLLEDIRDGKSSYHAIEIMACPGGCIAGGGQPYHHGDFDIIKKRQEAIYDEDR
KMARRKSHENPEIIALYEDYLGKPYGKMAHDLLHTEYTEKERI*
>Ga0102929_10038012
MSENKMIELTINGQKMEVEAGTTILEAARKIGVNIPTLCHLDLKDVGMVNQVASCRVCVV
EVEGRRSLMPSCVTEAVAGMVVHTDSKRAIRGRRMAVELLLSDHPNECFTCPKNLECDLQ
KLASELGIREIRWEGEKRDYEKDTSSNAIVKDPSKCIMCRRCETMCNEVQTCGILSAVNR
GFSSFVGPAFNLPMSETSCTFCGQCVAVCPTAALTEVNYTSDVWKAIHNPDKHVIVQTAP
AVRVAIGEMFGMDVGTRATGKLVTGLKKLGFDKVFDTDFAADLTIMEEASELVHRIEHQG
TLPMLTSCCPAWVNFIEHQFPSMLDIPSTCKSPQIMFGAIAKTYYAEKTGIHPKDIMVVS
VMPCIAKKYEAARDELTNEGYANVDLVVTTREIALMMKEAGIDFPNLEDGEFDRMLGEST
GAAVIFGTTGGVIEAATRTAYEWLTGETLENVEFTQLRGMKGIREATVSIGEMDLKIGIA
HGLGNARKLLEDIRDGKSHFHAIEIMACPGGCIGGGGQPYHHGEFDIIKKRQDAIYDEDR
KKTRRKSHENPEIIELYEDYLGKPYGKMAHDLLHTKYTEKERI*
>Ga0102929_10043574
MTDKNITLWIDDEKVEVKKGKTVLEAAKKIGREIPTLCYLEEINEIGACRMCIVEDEKTG
EIKASCITPAIDGMEIKTNSNKIRKTRKMNLEFLLSNHTIDCPTCIKNDDCELRLLAEKL
GIRDNRFEGKKTEYAKDDSTPSLIRDPEKCILCRKCESVCREIQTVEAIMAEGRGFETTI
SASYYDNLGDSLCVLCGQCANVCPTGAIVEKEYIDEVWEALYDQDKHVVVQTAPAVRVAL
SEAFDLEPGTIFTGEMVDALKKLGFDKVFDTNFTADLTIMEEATELIGRIQNDEPLPLFT
SCSPGWIKFIEHQYPEFLDHISSCKSPQQMFGAIANSYYAEKNNINQEDIVVVSIMPCTA
KKYEANREEMKDDVDYVLTTRELGRMIKEAGIDINKLKEVKHDKLLGTSSGAADIFGSSG
GVMEAALRTAYEFITGEELKELDFEMTRGIKGLKEAELEIAGINFKVAIANGLGNARKIL
ERIKDGEEFHFVEFMACPGGCIGGGGQPKAPRDEVIEKRLEALYNIDKGKKIRKSHENPY
IKKIYDEYLEEPGSHKAHILLHTEYTKRGI*
>Ga0102929_10046929
MSEINITIDNEKIQVEEGATVLEAAKELGIDIPTLCYHPDLTIHGACRVCVVEDLESGEL
LASCCTPAEDGMTINTRSARARKARRRNVKLLLANHPNDCLGCDRNGSCELQDITYSLGI
NSDDMEELRGETREHEIDDTGPSLKRDPNKCILCGRCVRVCEEVQGVSALQFSGRGFDTV
VQTAFDLPQSEINCANCGQCATVCPVGAITEVSEIDRVWRAIEDDEKHVIVQTAPAIQAA
LGEEFGYEPGTVVTGKLVAALDKIGFDKVFSTEFTADLTIMEEGNELLKRVKGQKDLPQI
TSCCPGWVKFAEHNYPELLDNLSTAKSPQQMFSALAKTYYAEESGIDPEKIYTVSIMPCT
AKKFEKEREEMNDSGYKDTDAVLTTRELARMIREIGLDFTRLDDQEYDEMMGTSTGAGTI
FGTTGGVAEAAVRTVKEKLTGEELERLDLGFRGVNEAEVKIGDMTLNIAIANGLSRAAEL
LDKVKAGECKYDFIEIMACPNGCVGGGGQPLPVNKEIKEKRGKGLASIDESKVIRKSHKN
PMIVRLYEEYLGEPLSGDSH
>Ga0102929_10052381
MSVNIEVNNKTIQAKKGETILEALNRNGIKVPTLCRMEGLSPTGACRLCVVEVEGKSGLT
PSCSYPIEHPMKIWTHSPRVISARKMLVELLLSNHPDDCLYCIRNGDCELQNLAVELNVR
ERRISGEKTKINLDQSSPGMVRDPSKCILCGRCVRVCDEVQDVSTFDFINRGNSTLIATS
MSKDLNFSNCINCGQCIMVCPTGALHEKTSFDIIQEMLNNKDIKVIAHYSSSVPVSLAKA
LGLKPGKDVNGLLNAALKGIGFDKVFDSAFGADIAIYEQAAELADRIKNEENLPVLSSCC
PGWIKYMEQLHPDMIDLVSTTKSPQQILGTLIKGYYAEKEQISPEKIFTISITPCTAKKF
EAQREEMTHKGVSDIDQVITTRELIKLIHLYGIDIHSLNDEFSDEPFNTRSSASKLVSVS
GGMTEAVARTLNYFFTGKELSPIQVPKLRGIKNIKEIVLKMDKKNINFVVVSGLKNANKI
LAEIREGKIKADFVEIMACPGGCINGGGQPFCNDEKVQKTMIKAIYSTDDKEAIKVAHKN
PGVLKLYNDFLKEPLSRVSNKNLHTGYKEREVLL*
>Ga0102929_10110163
MSVNIEVNNKIIQAKKGETILEALNRNGIKVPTLCRMEGFSPTGACRLCVVEVEGKSGLI
PSCSYPIEQTMKIWTHSPRVIRARKMLVELLLSNHPDDCLYCIRNGNCELQELAVELNVR
ERRISGEKTKINLDQSSPGIVRDPSKCILCGRCIRVCEEIQGVSTFDFINRGNSTLVATS
MSKDLNFSNCINCGQCIMVCPTGALHEKTSFDIIQEMLNNKDIKVIAHYSSSVSVSLAKE
LGLKPGKDLNGLLNAALKRIGFDKVFDSSFGADLAIYEQAAELADRIKNEENLPMYSSCC
PGWIKYMEQSHPDMIDLASTTKSPQQILGTLVKGYYAEKTQLSAEKIFTISITPCTAKKF
EAQREEMTHKGVSDIDQVITTRELIKLIHLYGIDIHSLNQEFSDDPFNIRSSAAKLVSVS
GGVTEAVARTLNYFLTGKELSPIQISKLRGIRNKKEIVLKMGKKNVNFVVVSGLKNANKI
LAEIREGEIKADFIEIMACPGGCINGGGQPFCNDEKVQKTLIKAIYNIDDKEAIKVAHKN
PGVLKLYKDYLKEPLSPVSNKNLHTGYKERDVLL*
>Ga0102929_10142573
MEKVKLTIDNKQIEVEKGTTIYKAAKQLGIDIPVLCYMNLEDLGIENKPGGCRICVVEVE
GGRNLAPSCSTKVWDGMVVNTHSMRVINARRTVMEFILSDHPKDCLTCAKSGNCELQDMA
VKLGIRKVPGEEYAEMSEYKIDFSPSLIRDLDKCIMCRRCEMMCNEFQTVGALSAFNRGF
EAAVGPAFEMDIEHSPCTYCGQCVAVCPTGALTEKDHTRDVINALADPNKKVVVQTAPAV
RAALGEEFGLEAGTRVTGEMVAALRRLGFDYVFDTDFAADLTIMEEGTELLDRLTKHLNG
DKEVKLPILTSCCPAWVSFFEHNFPEMKDIPSSARSPQQMFGSIAKTYFADKIEVKREDL
VVVSIMPCLAKKYEAQRDEFKVDGNPDVDFSISTRELAHLIKEANLDLKTLPKEEFDTPL
GESTGAGVIFGATGGVIEAATRTAYEVHTGKKIENIDFKQLRGLEGIRKATVDFEGTPIN
IGIAHGLGNARKLLEDIKAGKSEFHAIEIMSCPGGCIGGGGQPLHHSDSSILKARMKAIY
EEDAEKPIRKSHENPYIIKLYDEFLGKPMSEKAHHLLHTCYFDRKRKVEIS*
>Ga0102931_100075117
MSEINITIDNEKIQVEEGATVLEAAKELGIDIPTLCYHPDLTIHGACRVCVVEDLESGEL
LASCCTPAEDGMTINTRSARARKARRRNVKLLLANHPNDCLGCDRNGSCELQDITYSLGI
NSDDMEELRGETREHEIDDTGPSLKRDPNKCILCGRCVRVCEEVQGVSALQFSGRGFDTV
VQTAFDLPQSEINCANCGQCATVCPVGAITEVSEIDRVWRAIEDDEKHVIVQTAPAIQAA
LGEEFGYEPGTVVTGKLVAALDKIGFDKVFSTEFTADLTIMEEGNELLKRVKGQKDLPQI
TSCCPGWVKFAEHNYPELLDNLSTAKSPQQMFSALAKTYYAEESGIDPEKIYTVSIMPCT
AKKFEKEREEMNDSGYKDTDAVLTTRELARMIREIGLDFTRLDDQEYDEMMGTSTGAGTI
FGTTGGVAEAAVRTVKEKLTGEELERLDLGFRGVNEAEVKIGDMTLNIAIANGLSRAAEL
LDKVKAGECKYDFIEIMACPNGCVGGGGQPLPVNKEIKEKRGKGLASIDESKVIRKSHKN
PMIVRLYEEYLGEPLSGDSHHLLHTSYRRRDRN*
>Ga0102931_10045194
MTDTNIKLWIDEKELEIEKGSTILDAAKKAGKHIPTLCHLKEINEIGACRVCLVEDADSG
KLVTSCVTPAVDGMRILTNTERVRYTRKLNVEFLLSNHTIDCPTCLKNDNCELRILAEEL
GLREMRFEGSKTHYPKDESTPSLFREPDKCILCRRCESVCEKVQSVNALVTENRGFDTVV
GPAFYGDLAESPCVLCGQCSLVCPTGAITEVEYIDEVWKALSNDEKHVLVQTAPAVRVAL
AEAFDADAGKIVTGQMVSALRKMGFDKVFDTQFTADLTIMEEGTELINRITKGETLPLFT
SCSPGWINFIEQFYPEFLDHVSSCKSPQQMFGALAKSYYAEKNNILRENIVSVSIMPCTA
KKYEAQRPEMKDDVDYVLTTRELGRMIKQAGLDIMKLEEDEYDHLMGESTGAATIFGATG
GVMEAAIRTAYVLITGEELKEIDITAVRGFEGIKEAEVKINDDITLKAAVVHGLGNARKI
LEKIKAGAEYHFVEFMACPGGCIGGGGQPLPATDDVLNKRLEAIYENDKRTALRKSHENP
YIKKVYDEYLGEPNSHLSHELRHTEYTPRRV*
>Ga0102932_10022736
MGKVNIVFNDMKLEVEEGTTILEAAKNIGVHIPTLCHLDLEGFGIVNQVASCRVCVVEVE
GRETLVPSCAEKVYEGMVIHSDSIKAMSGRRMAVELLLSNHPKDCLSCAKNLECELQSLA
QELGIRDIYWEGERLNYKKDTSTFSLIKDPNKCVMCRRCETMCNEVQTCNVLSAVNRGFE
SFVGPAFNMDMADSACTFCGQCVAVCPTAALTEMDNTGQVWNQLVNPKKHVVVQIAPAVR
VAIGEMFGLEPGTLTTGKIVTALRKLGFDGVFDTNFGADLTIIEEATELIHRIKHNGTLP
MLTSCCPAWVKFFEHQFPDLLDIPSTCKSPQIMFGTIAKTYYAKKQNINPENISVVSIMP
CLAKKAEAKRPELTKDDESNVDIVITTREFGRMMKSAGIDFANLPDGEFDKIMGESTGAS
VIFGTTGGVIEAAVRTAYEWLTDEELEDVNFKQLRGLDGIREASVFIGETELKIGIAHGL
GNARKLLEDIKAGKSKFHAIEIMACPGGCIGGGGQPYHHGDMEVLRKRQEALYIDDENKV
RRKSHENKEIIQLYKEFIGEPYGEKAHELLHTHYVARQKI*
>Ga0102932_10080105
MEKINVKINNIEVKVPKDYTVLMAAKEAGIDIPTLCYLKDINEVAACRLCVVEAYVDGKK
MRNLPASCVLKVQEGMEIKTNTKKVRNARRNNLQLILANHNRECTVCYRNVSCELQALCR
ELGVEDVKYEGEKRASTVDKMSNSIIRDSSKCILCGRCVSTCRDIQGIGILEFVKRGFET
EIAPAFDFSMDKVPCVYCGQCIQACPVAALRERTNIDEVWEAIDDPKKHVVVQTAPAVRA
SLGEEFGYPLGTRVTGKMVADLRGIGFDKVFDTTFSADLTIMEEGSEFLNRVQNGGKLPM
ITSCSPGWVRYCELNYPEFLDNLSTCKSPQQMFGAITKSYYAKKAGIDPKDIVVVSVMPC
ISKKNEAARPEMEVDRIRDVDYSITTRELGVMIKQLGINFDNLPDENFDKIMGEYSGAGA
LFGATGGVMEAALRTVADILTDKDLIEIEYKELRGIEHIKEATVVLPINGEDTKINVAVV
NGTKHAAKLLEDIKAGKKEYHFIEVMACEGGCVNGGGQSHVSAKKRMYVDRRVERAKALY
EEDTINKIRKSHQNPEIIKLYEDYLRKPNKEISHKLLHTHYSKKSSYDLENQEEFEEIKK
SL*
>Ga0102934_100023835
MEKVKLTIDDQNIEVEKGTTILEAAKEVGIDVPYLCYHPDLTLHGACRVCVVEDLESNSL
VASCVTPVTEGMQISTTSMKARRARRRNVTLLLANHPNDCLGCDRNGSCELQDITHSLGI
TREDVEEISGDSREVERDEVGPALKRDPNKCILCGRCVRVCEEVQGVSALQFSNRGFDSI
VTTAFDLPQSEINCANCGQCATVCPVGAITEVSEIQKVWNALEDDDKHVIAQSAPSIQAT
IGEEFGYEAGSVVTGQLVSALRKLGFDKVFSTEFTADLTILEEGSEFLERLTENKNLPHI
TSCCPGWVKYAEHNYSDLLNHLSSAKSPQQMFSALSKTYYAEKAEIDPEKIYTVSIMPCT
AKKFEKDRDEINASEYKDTDAVLTTREIARMIKEVGLQFDNLPEDDYDELMGKHTGAGTI
FGTTGGVAEAAVRTVKEKLTGEELERLNLGFRGINKAEVVINDKIIKVAIANGLKNAEKL
LDEVRVGESEYHFIEVMACPYGCVGGGGQPLPISEEKKEKRGQGLANADEQSVVRKSHEN
PMIKKLYEEYLEEPNSEKSHHLLHTTYRERPKN*
>Ga0102934_10003039
MKITIDNITTEVEAGTTVLEAARKVKVDIPTLCYLEGMEPLGACRMCVVEVEGAKNLVAS
CSTPVRDGMVVKTNSARVRNARRTVLELLLSEHEGDCQLCERGEDCELQELANKMGVNGI
TYAGEKPTQYFDESTPALIRDSGKCIKCRRCMEVCKAVQDVGALAAQNRGYATVIGPAFA
QDLDTVVCVQCGQCAAVCPVGAITERTHIPQVWEALEDSDKHVVVQTAPAIRAALGECFD
YEPGTLVTGKMVSALRRLGFDGVFDTNFAADLTIMEEGTELLTRLKTVLLDKKEAALPQF
TSCSPGWIKFAEHFYPEFLSNISSCKSPQQMFGAMAKTYYAEQKNIDPKDIIVVSVMPCT
AKKYEAQREEMNDSGYQDVDYVLTTRELGRMIKEAGIDFKKLDDDKMDSPLGLSSGAADI
FANTGGVMEAALRTAYEIVTGRQLPLENLHVGPIMGLEGVKEAALTIEKPLKEWAFLDGV
ELRTAVAHGLGNTSKLLDRIKAGEAEYHFVEIMTCPGGCIGGGGQPRFTTDEVRNKRIKA
IYAEDEGKKLRKSHENPAIQEIYEKYLSKPLGERSHHYLHTKYTERSRV*
>Ga0102934_100057113
MSEINITIDNEKIQVEEGATVLEAAKELGIDIPTLCYHPDLTIHGACRVCVVEDLESGEL
LASCCTPAEDGMTINTRSARARKARRRNVKLLLANHPNDCLGCDRNGSCELQDITYSLGI
NSDDMEELRGETREHEIDDTGPSLKRDPNKCILCGRCVRVCEEVQGVSALQFSGRGFDTV
VQTAFDLPQSEINCANCGQCATVCPVGAITEVSEIDRVWRAIEDDEKHVIVQTAPAIQAA
LGEEFGYEPGTVVTGKLVAALDKIGFDKVFSTEFTADLTIMEEGNELLKRVKGQKDLPQI
TSCCPGWVKFAEHNYPELLDNLSTAKSPQQMFSALAKTYYAEESGIDPEKIYTVSIMPCT
AKKFEKEREEMNDSGYKDTDAVLTTRELARMIREIGLDFTRLDDQEYDEMMGTSTGAGTI
FGTTGGVAEAAVRTVKEKLTGEELERLDLGFRGVNEAEVKIGDMTLNIAIANGLSRAAEL
LDKVKAGECKYDFIEIMACPNGCVGGGGQPLPVNKEIKEKRGKGLASIDESKVIRKSHKN
PMIVRLYEEYLGEPLSGDSHHLLHTKYRRRDRN*
>Ga0102934_100087021
MGKVSLTIDEQNIEVEKGTTILEAAKEVGIDVPYLCYHPDLTLHGACRVCVVEDLQDNSL
VASCVTPVTEGMEISTTSMKARRARRRNVNLLLANHPNDCLGCDRNGSCELQDITHSLGI
TREDVEEIAGEVREVERDEVGPALKRDPNKCILCGRCVRVCEEVQGVSALQFSNRGFDSI
VTTAFDLPQSEINCANCGQCATVCPVGAITEVSEIQKVWHALEDEDKHVIAQTAPSIQAT
IGEEFGYEPGTVVTGQLVSALRKLGFDKVFSTEFTADLTILEEGSEFLERLTANKNLPHI
TSCCPGWVKYAEHNYSDLLNHLSSAKSPQQMFSALSKTYYAEKADIDPEKIYTVSIMPCT
AKKFEKDRDEINATEYKDTDAVLTTRELARMIKEVGLQFKNLPNEEYDELMGEHTGAGTI
FGTTGGVAEAAVRTVKEKLTGEELERLNLGFRGINKAEVVINDQIIKVAIANGLRNAEKL
LDEVRAGESEYHFIEVMACPYGCVGGGGQPLPISEEHKELRGKGLANADEKNVVRKSHEN
PMIKKLYEEYLEEPNGEKSHHLLHTTYHERPKN*
>Ga0102934_100150212
MAEEKIKMYIDDIQVEVNKGDTILKAAEKAGKYIPTLCFLEEVNELGACRVCVVELADSN
EIVASCITPAQDGMRVKTNTKKVRDTRKMNMEFLLSDHDVNCTSCIRNLDCELREVAEFM
GIRDIRFEGKQTHQEVDKSTPSIMRDPDKCILCRRCVSVCKEVQSVRAIVPDGRGFETMV
SPSFYDELGESPCVYCGQCSTVCPTGAITEVEYIEEVWNAIFDKEKHVVVQTAPAVRVGL
SEAFDEKPGTIVTGQMVTALKKLGFDMVFDTNFTADLTIMEEGTELIERIKEGGTLPLFT
SCSPGWIKFIEHQYPEYLDHLSSCKSPQQMFGALANSYYAEQNDIDRDDLVVVSIMPCTA
KKFEATREEMNGDVDYSLTTRELGRMIKQAGINIMDLEEQEHDKMLGVSSGAADIFGTTG
GVMEAALRTAYEILTGEELKNINFHQVRGLDGLKEASVMVNDMEVKVAVAHGLGNARVIL
DKIRNGEEYHFIEFMACPGGCIGGGGQPLAASDDVLERRMEAIYQIDENKTLRKSHENPY
IQKLYEEYLEKPGSHKAHELLHTEYKARGI*
>Ga0102934_100181013
MTDKNITLWIDDEKVEVKKGKTVLEAAKKIGREIPTLCYLEEINEIGACRMCIVEDEKTG
EIKASCITPAIDGMEIKTNSNKIRKTRKMNLEFLLSNHTIDCPTCIKNDDCELRLLAEKL
GIRDNRFEGKKTEYAKDDSTPSLIRDPEKCILCRKCESVCREIQTVEAIMAEGRGFETTI
SASYYDNLGDSLCVLCGQCANVCPTGAIVEKEYIDEVWEALYDQDKHVVVQTAPAVRVAL
SEAFDLEPGTIFTGEMVDALKKLGFDKVFDTNFTADLTIMEEATELIGRIQNDEPLPLFT
SCSPGWIKFIEHQYPEFLDHISSCKSPQQMFGAIANSYYAEKNNINQEDIVVVSIMPCTA
KKYEANREEMKDDVDYVLTTRELGRMIKEAGIDINKLKEVKHDKLLGTSSGAADIFGSSG
GVMEAALRTAYEFITGEELKELDFEMTRGIKGLKEAELEIAGINFKVAIANGLGNARKIL
ERIKDGEEFHFVEFMACPGGCIGGGGQPKAPRDEVIEKRLEALYNIDKNKTIRKSHENPY
IKKIYDEYLEEPGSHKAHILLHTEY
>Ga0102934_10026477
MEKINVKINNIEVQVPKDYTVLMAAKEAGIDIPTLCYLKDINEVAACRLCVVEAYVDGKK
MRNLPASCVLKVQEGMEIKTNTKKVRNARRNNLQLILANHNRECTVCYRNVSCELQALCR
ELGVEDVKYEGEKRASTVDKMSNSIIRDSSKCILCGRCVSTCRDIQGIGILEFVKRGFET
EIAPAFDFSMDKVPCVYCGQCIQACPVAALRERTNIDEVWEAIDDPKKHVVVQTAPAVRA
SLGEEFGYPLGTRVTGKMVAALRGIGFDKVFDTTFSADLTIMEEGSEFLNRVQNGGKLPM
ITSCSPGWVRYCEFNYPDFLDNLSTCKSPQQMFGAITKSYYAKKAGIDPKDIVVVSVMPC
ISKKNEAARPEMEVDRIRDVDYSITTRELGVMIKQLGINFDNLPDQNFDKIMGEYSGAGA
LFGATGGVMEAALRTVADILTDKDLIEIEYKELRGIEHIKEATVVLPINGEDTKINVAVV
NGTKHAAKLLEDIKAGKKEYHFIEVMACEGGCVNGGGQSHVSAKKRMYVDRRVERAKALY
EEDTINKIRKSHQNPEIIKLYEDYLRKPNKEISHKLLHTHYSKKSSYDLENQDEFEEIKK
SL*
>Ga0102934_10040678
MAENIKLKIDGIEVEVEKGTTILDAAKKAGKIIPTLCYHEDLPASAACGICVVDFENRNG
YQRACCTPAEEGMEVITNSKSLRARRKMILELILSNHHVDCPSCDADGKCELQELANHFG
VDTEAMPNIVKKRDKDRSSVAIERDPEKCILCGRCVTVCDEIQTVNAIEITDRGFDAHID
TPFGYGIGESPCINCGQCIVYCPTGALTEVDHLEKVWDAILDPEKHVVVQEAPAIRASLG
EEFGMELGNVTVGKMYSALKRIGFDAIFDTNFSADLTIMEEGTEVVGRIKEGKDLPVITS
CSPGWIKFMEEYYPSLAKNVSTAKSPQQMMGVLTKTFYAEKEDIDPEKMVSVSIMPCTAK
KYECQRPEMRDSGYQDVDYVLTTREFVRMINEAGLDFKNLPEEEPYHALADYTGAATIFG
ATGGVMEAAVRSAYYLLTNEDMENLDVTPVRGMEGVKEAELEIAGTKLKVAVAHGLGNAR
KILDKVKKQLDENGESEYAFVEIMACPGGCVGGGGQPYHSSIAMRARRGEGLYQEDSELP
ERASHHNKAILKLYEEFLGEPGSEKAHKLLHTNYFKRSVLTGKAIEEATKSHH*
>Ga0102934_10084895
MAEAYVQFDEALCTGCTKCVRACPTKAIRIRNERAVLFPDLCIGCGACIRVCPEGAVSST
ISYQRLEPTGKVSVAVVSPILYAQFPGVMPCDVLIALNRIGFDHAIDLSYYLEMFQFATE
EFILRNRETNEAPWPLISPICPVISRLIALRHPNLLDHILPLKRPAAMAAEEVRQKISER
DGVAESDVVLYHLTPCPSKLISDRASFLDDLSEMDLALGINDIYPKLVEAVEAVRDMDLS
LFPYQNLSFVPNARGPMWGMSGGEIAGMNTDRVLAVSGLKECISYIEKIEMGLFQDMEYI
EFRSCREGCLGGPLTAVDKYEARSTVQKLIKMFGLGRRLHRQKLLRLYDRGWFFSKARPT
DMKEKYAIKEPPLTIEQMQQIEQILAQTAANDCGACGAPDCQTFAEDVVRGYASLTDCYR
IALDRRGS*
>Ga0102934_10105453
MQIHISVNNKSLEARKGETILNVLNRHGIRVPTLCHLDEFTPTGSCRMCVVEIAGRNELI
PACSQPVEEGMEIMTHSPRVINARKTIVELLLANHPDDCLYCENNQHCELQDLAVELNIM
ERRFFGGKKPQNKDKSSPAIVKDNAKCILCGRCIRVCDERVQASAIDFSGRGVNTKIDTA
LGKGLNYSTCISCGQCILVCPSGALTEKSAITQVMDAINNPKTKIYAQLAPALGYTLAEE
LNFKAGTDITPLIIRGLKQAGIDVVFDSAYAGDIFVLETAQHIMDTKKSPVIISSCPAVI
RYMEQFDPEALSYTNPTKTPQQILGKLTKSIYAKSKNLPQHEVFTVSITPCTAAKAEATR
TDTMSQGIPDVDAVLTTRELLRLLKLSGVDLHNIDEARFNAPYHVSSSAGSLYNIPGGLS
EAVFRSMHNALTGKDPTRQKMPDLRSIKQEKSAKFTIDKKKYTVKVVSGIHNIDKHLQEI
ISGEATFDILELSNCTMGCMGGGGQPLKDHNGERTKMLIKSLYKTDDKAQMKSAHSNPLV
KAFVKDKDVNLNHKFDVS*
>Ga0102934_10161423
MENVKLTIDNKEVEVPRGTTIYKAAKKLDIDIPVLCYMNLEDIGVENKPGGCRVCVVEVE
GRKNLAPSCATEVFEGMVVKTHTMRVINARRTVVEFILSDHPKDCLTCKKSGNCELQELA
IKLGIREIPGQEYAEMSTYKTDYSPSIVRELDKCIMCRRCEAMCNEFQTVGALNAFNRGF
EAAVAPAFEMDLQYSSCTYCGQCVAVCPTAALTEVDHSRDLIDAISDPSKTVIAQTAPAV
RAALGEEFGNEPGTLVTGKMVTALRRLGFDYVFDTDFAADLTIMEEGAELLDRLTKYLNG
DKEVSLPMLTSCCPAWVRFIEYHFPEMKDIPSSARSPQQMFGSIAKTYFADKIEKKREDV
VVVSIMPCLAKKYESQRDEFKTEGNPDVDFSVTTRELAHLIKEANFDLNNLPDEDFDRPM
GESTGAGVIFGTTGGVIEAATRTAYEVHTGKELPKITFEELRGFEGIRKATVDFEGQDIN
IGIAHGLGNARKLLEEIKEGKSEFHAIEIMACPGGCIGGGGQPSHHNNTAILKARQNAIY
EEDKNKKLRKSHENPEIKKLYEEFLGKPMSEKAHELLHTKYFDISRKIEIS*
>Ga0102937_10011282
MAEEKIKMYIDDIQVEVNKGDTILKAAEKAGKYIPTLCFLEEVNELGACRVCVVELADSN
EIVASCITPAQDGMRVKTNTKKVRDTRKMNMEFLLSDHDVNCTSCIRNLDCELREVAEFM
GIRDIRFEGKQTHQEVDKSTPSIMRDPDKCILCRRCVSVCKEVQSVRAIVPDGRGFETMV
SPSFYDELGESPCVYCGQCSTVCPTGAITEVEYIEEVWNAIFDKEKHVVVQTAPAVRVGL
SEAFDEKPGTIVTGQMVTALKKLGFDMVFDTNFTADLTIMEEGTELIERIKEGGTLPLFT
SCSPGWIKFIEHQYPEYLDHLSSCKSPQQMFGALANSYYAEQNDIDRDDLVVVSIMPCTA
KKFEATREEMNGDVDYSLTTRELGRMIKQAGINIMDLEEQEHDKMLGVSSGAADIFGTTG
GVMEAALRTAYEILTGEELKNINFHQVRGLDGLKEASVMVNDMEVKVAVAHGLGNARVIL
DKIRNGEEYHFIEFMACPGGCIGGGGQPLAASDDVLERRMEAIYQIDENKTLRKSHENPY
IQKLYEEYLEKPGSHKAHELLHTEYKARGI*
>Ga0102938_1000005638
MEKVRLTIDDQNIEVEKGTTILEAAKEVGIDVPYLCYHPDLTLHGACRVCVVEDLESNSL
VASCVTPVTEGMQISTTSMKARRARRRNVTLLLANHPNDCLGCDRNGSCELQDITHSLGI
TREDVEEISGDSREVERDEVGPALKRDPNKCILCGRCVRVCEEVQGVSALQFSNRGFDSI
VTTAFDLPQSEINCANCGQCATVCPVGAITEVSEIQKVWNALEDDDKHVIAQSAPSIQAT
IGEEFGYEAGSVVTGQLVSALRKLGFDKVFSTEFTADLTILEEGSEFLERLTENKNLPHI
TSCCPGWVKYAEHNYSDLLNHLSSAKSPQQMFSALSKTYYAEKAEIDPEKIYTVSIMPCT
AKKFEKDRDEINASEYKDTDAVLTTREIARMIKEVGLQFDNLPEDDYDELMGKHTGAGTI
FGTTGGVAEAAVRTVKEKLTGEELERLNLGFRGINKAEVVINDKIIKVAIANGLKNAEKL
LDEVRVGESEYHFIEVMACPYGCVGGGGQPLPISEEKKEKRGQGLANADEQSVVRKSHEN
PMIKKLYEEYLEEPNSEKSHHLLHTTYRERPKN*
>Ga0102938_1000029533
MSENKRIKLTINGQKVQVEAGTTILEAARTIGVNIPTLCHLDLKDIGLVNQVASCRVCVV
EVEGRRSLMPACVTEAVTGMVVHTDSKRAIRGRRMAVELLLSDHPNECFTCPKNLECDLQ
KLAADLGIREIRWDGEKRGYAKDVSSNAIVKDPSKCIMCRRCETVCNEVQTCGILSAVNR
GFSSFVGPAFNLPMSETSCTFCGQCVAVCPTAALTEVNYTSDVWDAIHDPKKHVIVQTAP
AVRVAIGEMFGMEVGTSATGKMVSALKKMGFDKVFDTDFAADLTIMEEASELVHRLEHNG
TLPILTSCCPAWVNFIEHQFPNMLDIPSTCKSPQIMFGAIAKTYYAEKTGIHPKDIVVVS
VMPCVAKKYEASRDELTNEGYANVDIVVTTREISLMMKEAGIDFGNLEDGEFDRMLGEST
GAGVIFGTTGGVIEAATRTAYEWLTGENLENVEFTQLRGMKGIREAAVMIGDMELKIGIA
HGLGNARKLLEDIRDGKSSYHAIEIMACPGGCIAGGGQPYHHGDFDIIKKRQEAIYDEDR
KMARRKSHENPEIIALYEDYLGKPYGKMAHDLLHTEYTEKERI*
>Ga0102938_1000033621
MEVSIKVNNTTIKTRKDTTILEALRENGIQIPTLCRLEDFTPTGACRLCVVEVEGMDKLV
TACSYPVEQGMVIKTHSQRVIEARKMIVELLLSNHPDDCLYCENNGNCELQRLASELNIR
DRRISGRKMQAKLDLSSPGIVFDRSKCILCGRCVRICEEVVGVCALDFISRGNDTAIGTA
MGKDINFSSCIQCGQCVLSCPTGAIHEKPYFDVVQESLNNPEVKVVAHYSPSVAITLAEE
FGIRSGKDVSGLLNAALRKIGFEKIFDGSFGSDLHIMEEAALLEQRIDEEEDLPMLSSSC
AAFVKYMEQFHPDMLHLLSTVKSPEQITGSVIKQYCLESKERSQNDIFSVAIVPCPAKKY
EAQRQEMTHKGISDIDAVLTTREISRLIRLYGIDIEKIEPEETDVPFKNSSSAGKLMANL
GGQSEAVLRTLYYNMTGYDLVNPKISKLRGTKNTKQAKIKVNDNYVNVLSLSPLGNFDEL
IEEIRKGKNKYQYIEVMTCPGGCINGGGQPDIEEDKTIKNRIKAIQSMDEKNISRFAHKN
PTVKEFYSKYFNQPLSHEAQEKLHTSYTPKDVLL*
>Ga0102938_100004279
MKITIDNITTEVEAGTTVLEAARKVKVDIPTLCYLEGMEPLGACRMCVVEVEGAKNLVAS
CSTPVRDGMVVKTNSARVRNARRTVLELLLSEHEGDCQLCERGEDCELQELANKMGVNGI
TYAGEKPTQYFDESTPALIRDSGKCIKCRRCMEVCKAVQDVGALAAQNRGYATVIGPAFA
QDLDTVVCVQCGQCAAVCPVGAITERTHIPQVWEALEDSDKHVVVQTAPAIRAALGECFD
YEPGTLVTGKMVSALRRLGFDGVFDTNFAADLTIMEEGTELLTRLKTVLLDKKEAALPQF
TSCSPGWIKFAEHFYPEFLSNISSCKSPQQMFGAMAKTYYAEQKNIDPKDIIVVSVMPCT
AKKYEAQREEMNDSGYQDVDYVLTTRELGRMIKEAGIDFKKLDDDKMDSPLGLSSGAADI
FANTGGVMEAALRTAYEIVTGRQLPLENLHVGPIMGLEGVKEAALTIEKPLKEWAFLDGV
ELRTAVAHGLGNTSKLLDRIKAGEAEYHFVEIMTCPGGCIGGGGQPRFTTDEVRNKRIKA
IYAEDEGKKLRKSHENPAIQEIYEKYLSKPLGERSHHYLHTKYTERSRV*
>Ga0102938_1000147918
MSEINITIDNEKIQVEEGATVLEAAKELGIDIPTLCYHPDLTIHGACRVCVVEDLESGEL
LASCCTPAEDGMTINTRRARARKARRRNVKLLLANHPNDCLGCDRNGSCELQDITYSLGI
NSDDMEELRGETREHEIDDTGPSLKRDPNKCILCGRCVRVCEEVQGVSALQFSGRGFDTV
VQTAFDLPQSEINCANCGQCATVCPVGAITEVSEIDRVWRAIEDDEKHVIVQTAPAIQAA
LGEEFGYEPGTVVTGKLVAALDKIGFDKVFSTEFTADLTIMEEGNELLKRVKGQKDLPQI
TSCCPGWVKFAEHNYPELLDNLSTAKSPQQMFSALAKTYYAEESGIDPEKIYTVSIMPCT
AKKFEKEREEMNDSGYKDTDAVLTTRELARMIREIGLDFTRLDDQEYDEMMGTSTGAGTI
FGTTGGVAEAAVRTVKEKLTGEELERLDLGFRGVNEAEVKIGDMTLNIAIANGLSRAAEL
LDKVKAGECKYDFIEIMACPNGCVGGGGQPLPVNKEIKEKRGKGLASIDESKVIRKSHKN
PMIVRLYEEYLGEPLSGDSHHLLHTKYRRRDRN*
>Ga0102938_1000178112
MAEEKIKMYIDDIQVEVNKGDTILKAAEKAGKYIPTLCFLEEVNELGACRVCVVELADSN
EIVASCITPAQDGMRVKTNTKKVRDTRKMNMEFLLSDHDVNCTSCIRNLDCELREVAEFM
GIRDIRFEGKQTHQEVDKSTPSIMRDPDKCILCRRCVSVCKEVQSVRAIVPDGRGFETMV
SPSFYDELGESPCVYCGQCSTVCPTGAITEVEYIEEVWNAIFDKEKHVVVQTAPAVRVGL
SEAFDEKPGTIVTGQMVTALKKLGFDMVFDTNFTADLTIMEEGTELIERIKEGGTLPLFT
SCSPGWIKFIEHQYPEYLDHLSSCKSPQQMFGALANSYYAEQNDIDRDDLVVVSIMPCTA
KKFEATREEMNGDVDYSLTTRELGRMIKQAGINIMDLEEQEHDKMLGVSSGAADIFGTTG
GVMEAALRTAYEILTGEELKNINFHQVRGLDGLKEASVMVNDMEVKVAVAHGLGNARVIL
DKIRNGEEYHFIEFMACPGGCIGGGGQPLAASDDVLERRMEAIYQIDENKTLRKSHENPY
IQKLYEEYLEKPGSHKAHELLHTEYKARGI*
>Ga0102938_100021767
MAENIKLKIDGIEVEVEKGTTILDAAKKAGKIIPTLCYHEDLPASAACGICVVDFENRNG
YQRACCTPAEEGMEVITNSKSLRARRKMILELILSNHHVDCPSCDADGKCELQELANHFG
VDTEAMPNIVKKRDKDRSSVAIERDPEKCILCGRCVTVCDEIQTVNAIEITDRGFDAHID
TPFGYGIGESPCINCGQCIVYCPTGALTEVDHLEKVWDAILDPEKHVVVQEAPAIRASLG
EEFGMELGNVTVGKMYSALKRIGFDAIFDTNFSADLTIMEEGTEVVGRIKEGKDLPVITS
CSPGWIKFMEEYYPSLAKNVSTAKSPQQMMGVLTKTFYAEKEDIDPEKMVSVSIMPCTAK
KYECQRPEMRDSGYQDVDYVLTTREFVRMINEAGLDFKNLPEEEPYHALADYTGAATIFG
ATGGVMEAAVRSAYYLLTNEDMENLDVTPVRGMEGVKEAELEIAGTKLKVAVAHGLGNAR
KILDKVKKQLDENGESEYAFVEIMACPGGCVGGGGQPYHSSIAMRARRGEGLYQEDSELP
ERASHHNKAILKLYEEFLGEPGSEKAHKLLHTNYFKRSVLTGKAIEEATKSHH*
>Ga0102938_1000232813
MVELTINGQKIKVEAGTTILEAARTIGVNIPTLCHLDLRDVGLVNQVASCRVCVVEVEGR
RSLMPSCVTEAVTGMVVHTDSKRAIRGRRMAVELLLSDHPNECFTCPKNLECDLQKLAAD
MGIREIKWEGEKRGYAKDVSSNAIIKDPSKCIMCRRCETMCNEVQTCGILSAVNRGFSSF
VGPAFNLPMSETSCTFCGQCVAVCPTAALTEVNYTNNVWEAIHNPEKHVIVQTAPAIRVA
IGEMFGQEPGTIVTGKLVTALKKMGFDKVFDTDFAADLTIMEEASELVHRLEHDGTLPIL
TSCCPAWVNFIEHQFPKMLDIPSTCKSPQIMFGAIAKTYYAEKTGIHPKDIVVVSVMPCI
AKKYEAARDELSNVGYPNVDLVVTTREIALMMKEAGIDFGNLEDGEFDRMLGESTGAAVI
FGTTGGVIEAATRTAYEWLTGETLENVEFTQLRGMKGIREASVMIGDMELKIGIAHGLGN
ARRLLEDIRDGKSHFHAIEIMACPGGCVGGGGQPYHHGDFDIIKKRQDAIYDEDRKMTRR
KSHENPEIIALYEDYLGKPYGKMAHDLLHTGYTEKERI*
>Ga0102938_100043194
MINLKINNKNISCKEDMTIIEAAKANNILIPNLCYLEDIHKIGSCRMCVVEVEGEKNLQA
SCMVPVREGMVVKTNTERVKKARKVVYELMLSDHPKECLSCSRNQSCEFQEIGEILQVDE
SRFEGERSKKGIDSDSPSIVRDTSKCILCRRCVTVCNEIQELGIINPQQRGFKTDIGTAA
DLPLNSVNCSNCGQCTIVCPVGALQEKDATKVVWDALFDSSKRVVIQTAPAIRAALGEEF
GYEPGTLVTGKMVTALRDMGFDDVFDTNFAADLTIIEEGNEFLGRVKNALTGEEAVLPMI
TSCSPGWIKYVEHAFPEELDHISSCKSPHMMLGALAKTYYAEQLNIKAEDVFVVSVMPCT
AKKFEISRPEMVNNGVQDVDAVLTTREMARMIKEAGIDFKSLPEGKFDEPLGLSTGAADI
FATTGGVMEAALRTVYEVVTGREVPFKKLQVEPIRGFEKIKAAEVLIENPLEEYSFLEGV
KVKVAVTSGLSGAKKLMKEVESGNSPYHFIEVMGCPGGCISGGGQPRSSDKNTIVKRTQA
IWREDEGKEYRKSHENPGIKEIYEKYLEKPLGHKSHELLHTVYTKRGNFNEYIK*
>Ga0102938_100050042
VETVNIKINGEPLEVEAGTTILSAAKKLNINIPTLCYHSDLPAWAACGICVVKLENSPKM
VRACATPVSEGMGIITHDPELHQIRKTVIELILSTHPNDCLMCGRNQNCELQSLAANFGV
REQPYEERLRDIPKDDSTPSIILNPEKCVNCGRCANVCQMLQDVWALEFVGRGENTRIAP
AADAPLADSPCIKCGQCSAHCPVGAIYEKDETSKLLSAIRDENKYVAVQIAPAVRVAVGE
AFGYEPGEISTGKIYAALRRLGVDAVFDTNFSADLTIMEEGTEFVKRLTEGSGEIPQLTS
CCPAWTDYMEKYFSDMIPYFSTAKSPMMMQGSITKTYYAQKINKSPAEIYSAAIMPCTAK
KYEITRCENMYSSGEQDVDVVLTTRELARLIRSAGIDFRTLPDEAADSPIGKYSGAGTIF
GNTGGVMEAALRTAYNLVTGKEMPDMNIQAVRGMEGVRSGEVEIEGKKIRVAVAHGMANI
SKVLREVQKAKAEGKEPPYHFIEVMACRGGCIAGGGQPYGTTDEVREKRIAGLYKDDEKS
EVRASHQNPEIKQIYKEFLGKPLGEKSHELLHTVYTSRPIYQI*
>Ga0102938_100062752
MEKVNVKINNINVQVPEDYTVLMAARDAGIDIPTLCYLKDINEVAACRLCVVEASVNGVP
MRNLPASCVLKVQEGMEVKTNTKRVRNAVRSNLELILANHNRECLTCQRNGTCELQSLSD
EMGISDIRYNGEQRRWTIDEVSNSIVRDSSKCILCGRCISTCRDMQGIGILDFTGRGFET
EIAPAFDYSMNDVPCIYCGQCIQACPVAALREKTNIDDVWAAVDDPDKIVIVQTAPAVRA
SLGEEFGYPIGTRVTGKMVAALRRMGFDKVYDTNFTADLTIMEEGTEFLNRVKNGGKLPM
ITSCSPGWIRFCEFNYPEFIDNLSTCKSPQQMFGAIAKSYYAEKAGVDSKDVVVVSVMPC
TSKKNEAARPEMEVDRIRDVDISITTRELGTMIKQTGIKFQNLEDEEFDRGMGEYTGAGV
LFGATGGVMEAALRTVADILTGEQLEDIEYKQVRGIEYIKEATVTLPIDGKDTDINIAVV
HGTKHIAELLEDVKSGKKDYHFIEFMACEGGCVNGGGQSHVSAKTRMYLDRRVERAKALY
EEDSKKEIRKSHHNPEIKKLYEEFLRKPNQEISHKILHTRYERKTSYDLKNQEEYDKLKD
SIK*
>Ga0102938_100080484
MSVNIEVNNKTIQAKKGETILEALNRNGIKVPTLCRMEGLSPTGACRLCVVEVEGKSGLT
PSCSYPIEHPMKIWTHSPRVISARKMLVELLLSNHPDDCLYCIRNGDCELQNLAVELNVR
ERRISGEKTKINLDQSSPGMVRDPSKCILCGRCVRVCDEVQDVSTFDFINRGNSTLIATS
MSKDLNFSNCINCGQCIMVCPTGALHEKTSFDIIQEMLNNKDIKVIAHYSSSVPVSLAKA
LGLKPGKDVNGLLNAALKGIGFDKVFDSAFGADIAIYEQAAELADRIKNEENLPVLSSCC
PGWIKYMEQLHPDMIDLVSTTKSPQQILGTLIKGYYAEKEQISPEKIFTISITPCTAKKF
EAQREEMTHKGVSDIDQVITTRELIKLIHLYGIDIHSLNDEFSDEPFNTRSSASKLVSVS
GGMTEAVARTLNYFFTGKELSPIQVPKLRGIKNIKEIVLKMDKKNINFVVVSGLKNANKI
LAEIREGKIKADFVEIMACPGGCINGGGQPFCNDEKVQKTMIKAIYSTDEKEAIKVAHKN
PGVLKLYNDFLKEPLSRVSNKNLHTGYKEREVLL*
>Ga0102938_100104452
MGTVNIVFNDTKLEVEEGITILEAAKKIGVHIPTLCHLDLEGFGIVNQVASCRVCVVEVE
GRETLVPSCAEKVYDGMVIHSDSIKAMSGRRMAVELLLSNHPKDCLSCAKNLECELQSLA
QELGIRDIYWEGERVDYKKDTSTFSLIKDPNKCVMCRRCETMCNEVQTCNVLSAVNRGFE
SFVGPAFNMDMADSACTFCGQCVAVCPTAALTEMDNTGQVWNQLVNPKKHVVVQIAPAVR
VAIGEMFGLEPGTLTTGKIVTALRKLGFDGVFDTNFGADLTIIEEATELIHRINHNGTLP
MLTSCCPAWVKFFEHQFPDLLDIPSTCKSPQIMFGTIAKTYYAEKQNIDPENISVVSIMP
CLAKKAEAKRPELTKDEESNVDIVITTREFGRMMKSAGIDFANLPDGEFDKIMGESTGAS
VIFGTTGGVIEAAVRTAYEWLTDEELEDVNFKQLRGLDGIREASVFIGETELRIGIAHGL
GNARKLLDEIKAGKSKFHAIEIMACPGGCIGGGGQPYHHGDMEVIRKRQEALYVDDENKI
HRKSHENKEIIQLYKEFIGEPYGEKAHELLHTHYVARQKI*
>Ga0102938_100116426
MMNTFNITIDNLEVPYEGEKNLLEVIRKANIELPTFCYHSDISVYGACRMCMVEVDGKNT
VPACSTPVTENMVVKTNTKQLRNMRKMIVELMLASHDQQCTTCGKSNDCKLQQISKQLGV
EEVRFQQKVDFEPVDTTSDAIVRDPSKCVLCGDCVRVCKEIQSVGVLDFANRGADSKIVA
CFNKGMGEIECVNCGQCVQVCPVGALTIKSQVDRVWDAIHDESKTVIVQIAPAIRVAMGE
EFGFQSGTTTTGQLISALRMMGFDKIFDTSFGADFTVIEEGNEFIDRYSKNDHLPQFTSC
CPAWVKFAEQYYPDLLTNLSSCKSPQQMFGSLSKEVLTKELGISREDMVVVSIMPCTAKK
FEAKREEFSKDGNPDVDFVLSTQEAALMVKESGINFSQLQPGSFDMPFGFKTGAGVIFGT
SGGVSEAVLRYAAAKLTNDTEAEFTQFRGDKGVKIGEVKVGDLTLKMAVVSGLSNARDLI
DKVRAGQVHFDLIEVMACPGGCVNGGGQPVSTNRENIKNRSKGLYDNDKMLQLHCSNENP
YLQKMYAQDLNAHNIHDLLHTGYINRKRIDHEDVLLSDAE
>Ga0102938_100119132
MTDKNITLWIDDEKVEVKKGKTVLEAAKKIGREIPTLCYLEEINEIGACRMCIVEDEKTG
EIKASCITPAIDGMEIKTNSNKIRKTRKMNLEFLLSNHTIDCPTCIKNDDCELRLLAEKL
GIRDNRFEGKKTEYAKDDSTPSLIRDPEKCILCRKCESVCREIQTVEAIMAEGRGFETTI
SASYYDNLGDSLCVLCGQCANVCPTGAIVEKEYIDEVWEALYDQDKHVVVQTAPAVRVAL
SEAFDLEPGTIFTGEMVDALKKLGFDKVFDTNFTADLTIMEEATELIGRIQNDEPLPLFT
SCSPGWIKFIEHQYPEFLDHISSCKSPQQMFGAIANSYYAEKNNINQEDIVVVSIMPCTA
KKYEANREEMKDDVDYVLTTRELGRMIKEAGIDINKLKEVKHDKLLGTSSGAADIFGSSG
GVMEAALRTAYEFITGEELKELDFEMTRGIKGLKEAELEIAGINFKVAIANGLGNARKIL
ERIKDGEEFHFVEFMACPGGCIGGGGQPKAPRDEVIEKRLEALYNIDKGKKIRKSHENPY
IKKIYDEYLEEPGSHKAHILLHTEYTKRGI*
>Ga0102938_100144795
MEKINVKINNIEVKVPKDYTVLMAAKEAGIDIPTLCYLKDINEVAACRLCVVEAYVDGKK
MRNLPASCVLKVQEGMEIKTNTKKVRNARRNNLQLILANHNRECTVCYRNVSCELQALCR
ELGVEDVKYEGEKRASTVDKMSNSIIRDSSKCILCGRCVSTCRDIQGIGILEFVKRGFET
EIAPAFDFSMDKVPCVYCGQCIQACPVAALRERTNIDEVWEAIDDPKKHVVVQTAPAVRA
SLGEEFGYPLGTRVTGKMVAALRGIGFDKVFDTTFSADLTIMEEGSEFLNRVQNGGKLPM
ITSCSPGWVRYCEFNYPDFLDNLSTCKSPQQMFGAITKSYYAKKAGIDPKDIVVVSVMPC
ISKKNEAARPEMEVDRIRDVDYSITTRELGVMIKQLGINFDNLPDQNFDKIMGEYSGAGA
LFGATGGVMEAALRTVADILTDKDLIEIEYKELRGIEHIKEATVVLPINGEDTKINVAVV
NGTKHAAKLLEDIKAGKKEYHFIEVMACEGGCVNGGGQSHVSAKKRMYVDRRVERAKALY
EEDTINKIRKSHQNPEIIKLYEDYLRKPNKEISHKLLHTHYSKKSSYDLENQDEFEEIKK
SL*
>Ga0102940_100079719
MDTIKVTIDNRQIEVPKGTTIYHAAKQLGIEIPVLCYMELEDMNIENKPGGCRICVVEVE
GRHNLAPSCSTQCTDGMVVKTHTTRVLNARRTVLEFILSDHPKDCLTCAKSGHCELQDMA
VKLGVRKIHNEETSEMSTYKIDYSPSIIRDLDKCIMCRRCETMCNDVQTVGALSAINRGF
ESVVSPAFEMDLEKSTCTYCGQCVAVCPTGALTEVDHTTNVLRALADPNKTVVVQTAPAV
RAALGEEFGLNAGTLVTGKMVSALRRLGFDSVFDTDFAADLTIMEEGTELLDRLKKHLDG
DKSVKLPILTSCCPGWVNFFEMQFPDMIDIPSTARSPQQMFGAIAKTYYAEKLNVKRDDL
IVVSIMPCLAKKYEAQRDEFKVEDNPDVDFSLSTRELAHLIKEANMDLENMPDEDFDNPL
GESTGAGVIFGATGGVIEAATRTAYEIHTGKKLEKVDFEQLRGMEGIREAKVDFDGLELN
IGIAHGLGNARKMLEDIRDGKSHFHAIEIMACPGGCIGGGGQPLHHGDSSILKKRIDALY
REDSGKKIRKSHENPMIKELYENFLGAPMSEKAHQLLHTHYSDRRPKVKLKEE*
>Ga0102940_10031015
MKDIQCQINGIEVRVPEGTSIYHAAKEANVQIPALCYHPDLPAWAACGICVTKIEGSPKM
MRACATTVQPGMKVITHDSELHQVRKTVIELILSTHPNSCLTCPRNQNCELQRLAAEFGI
REIPYEMNVPTIEKDESTPSIVLDPEKCVKCGRCVNVCQHMQNVWALEFIGRGDDTQMKP
AGDIALNETPCIKCGQCSAHCPVGAIYEKDDTREVIRALRNGTQTSVAQVAPAVRVSLGE
AFGYEPGEISTGKLYAALRRLGFDTVFDTNFAADLTIMEEASEFVKRFAKGDGKLPMITT
CCPSWVDYMEKYYPETIPNFSTAKSPQMMMGAMVKSYYAEQIGKRPDEIFHVSIMPCTSK
KYEITRDEHMYSTGHKDVDVVITTRELARMIKSAGIKFSELEDEEADPALGIYSGAGTIF
GATGGVMEAALRSAYNFITGDNMARVEFEPVRGLEGVKEAAVDIEGTEVRVAVAHQMGNA
SEVMNRIKAAEEAGEEPPWHFIEIMACRGGCIGGGGQPYGATDEVRKKRMAGLYSDDQQS
VTRVSHENPQIQAIYKNFLGEPLGEKSHQYLHTHYTARKLYQR*
>Ga0102940_10078834
MINIEVNRKTISAKKGQTILAALNNSGIKVPTLCSLAELSPTGACRMCVVEVEGIDKLVP
ACSFPVKEWMKIKTHSPRVLQARQMNVELLLSSHPDDCLYCERNGNCELQKLAEDLNVRN
RKISGNKSEFKIDNSSHGIVRDQAKCILCGRCVRICEEIVGTSSIDFETRGDRLRISTAM
NEPLSFSSCIDCGMCVVSCPTGALIDKTEYQELDIYLDDSDKKIAVQYTPDVAVSIAEEF
GFKAGTDLKGIINNALRKIGFDFIFETAYAADAYILEAAQEYKKRLEQNDKLPLILSRCP
AWVNYVEEFRPDLISHLLPVRSPHQIMGKLINTWFAESNNIPHNRLFTVLVTNCTAAKHE
ARRPDYTTDKLPDIDFVLSTRELARLIRLHGIDMHQLEPVPSDGPFFAQSSAGKLFAVAG
GELEATLRTVYKEITKKELSDLRINKLRGGKEVKEVSLKGPKKEITAASVSGLKNAIRLL
NDVCNGKCQYDLMEIMVCPDGCVNGGGQPISSCPDCLKARSKSIYDMDKSDAIRVAHKNA
AVQKMYEAYTNEPGSAKSREKFLVRFEERKVLK*
>Ga0102941_100004711
MSDQKTLYINNKEIEIGDERNLLELIRQKANIDIPTFCYHSDLSVYGACRMCVVDIEGQG
VQTSCSTEPQDGMQVKTHTKEIREIRQMALELILANHDKSCPTCEKSEDCKLRQLSAQLG
LEESRFPDELNDDELDMSSESLVRDPNKCVLCGDCVRYCSEIQGVGAIDFAYRGDNAKVI
PAFGHDLGDVECVNCGQCAAVCPTGAIHPKHETQDVWEIVDDDDQFVVTQIAPAVRVAIG
EMFGQEPGEISTGKLVSALKMIGFDQVYDTSFAADLTVVEEANEFLERKEAGEDLPLFTS
CCPSWVKYAEQFHPEILDNLSSCKSPQQMFGSLSKKVLAQKLDTTPENIKVVSIMPCTAK
KFEAKRDEFQDANGIKEVDHVLTTQEIGKMFKEIGLKFENLAPESFDLPFGFATGGGVIF
GNTGGVSEAVLRYATKKTTDQELQNIEVEEVRGEEGLREAEIELADENLKLAVVHGLKNA
GKVAERVKNGETNYDLVEVMACPGGCVAGAGQPINFQNGKVKKRKEGLYKVDKTKGMQNS
YDNPFIEKSYDEIGDIGGEIAHEMLHTKYQDRKRIVDNGFNIFGNEEAPIEMKVCVGTSC
YVQGSQKILHDVINYLDRYDLKDRIDIEATFCMEKCGDSPNIVLDGTVISEADSDKVLKT
LKDRID*
>Ga0102941_10001035
MEKVRLTIDDQNIEVEKGTTILEAAKEVGIDVPYLCYHPDLTLHGACRVCVVEDLESNSL
VASCVTPVTEGMQISTTSMKARRARRRNVTLLLANHPNDCLGCDRNGSCELQDITHSLGI
TREDVEEISGDSREVERDEVGPALKRDPNKCILCGRCVRVCEEVQGVSALQFSNRGFDSI
VTTAFDLPQSEINCANCGQCATVCPVGAITEVSEIQKVWNALEDDDKHVIAQSAPSIQAT
IGEEFGYEAGSVVTGQLVSALRKLGFDKVFSTEFTADLTILEEGSEFLERLTENKNLPHI
TSCCPGWVKYAEHNYSDLLNHLSSAKSPQQMFSALSKTYYAEKAEIDPEKIYTVSIMPCT
AKKFEKDRDEINASEYKDTDAVLTTREIARMIKEVGLQFDNLPEDDYDELMGKHTGAGTI
FGTTGGVAEAAVRTVKEKLTGEELERLNLGFRGINKAEVVINDKIIKVAIANGLKNAEKL
LDEVRVGESEYHFIEVMACPYGCVGGGGQPLPISEEKKEKRGQGLANADEQSVVRKSHEN
PMIKKLYEEYLEEPNSEKSHHLLHTTYRERPKN*
>Ga0102941_100022321
MSEINITIDNEKIQVEEGATVLEAAKELGIDIPTLCYHPDLTIHGACRVCVVEDLESGEL
LASCCTPAEDGMTINTRSARARKARRRNVKLLLANHPNDCLGCDRNGSCELQDITYSLGI
NSDDMEELRGETREHEIDDTGPSLKRDPNKCILCGRCVRVCEEVQGVSALQFSGRGFDTV
VQTAFDLPQSEINCANCGQCATVCPVGAITEVSEIDRVWRAIEDDEKHVIVQTAPAIQAA
LGEEFGYEPGTVVTGKLVAALDKIGFDKVFSTEFTADLTIMEEGNELLKRVKGQKDLPQI
TSCCPGWVKFAEHNYPELLDNLSTAKSPQQMFSALAKTYYAEESGIDPEKIYTVSIMPCT
AKKFEKEREEMNDSGYKDTDAVLTTRELARMIREIGLDFTRLDDQEYDEMMGTSTGAGTI
FGTTGGVAEAAVRTVKEKLTGEELERLDLGFRGVNEAEVKIGDMTLNIAIANGLSRAAEL
LDKVKAGECKYDFIEIMACPNGCVGGGGQPLPVNKEIKEKRGKGLASIDESKVIRKSHKN
PMIVRLYEEYLGEPLSGDSHHLLHTKYRRRDRN*
>Ga0102941_100063312
MAEEKIKMYIDDIQVEVNKGDTILKAAEKAGKYIPTLCFLEEVNELGACRVCVVELADSN
EIVASCITPAQDGMRVKTNTKKVRDTRKMNMEFLLSDHDVNCTSCIRNLDCELREVAEFM
GIRDIRFEGKQTHQEVDKSTPSIMRDPDKCILCRRCVSVCKEVQSVRAIVPDGRGFETMV
SPSFYDELGESPCVYCGQCSTVCPTGAITEVEYIEEVWNAIFDKEKHVVVQTAPAVRVGL
SEAFDEKPGTIVTGQMVTALKKLGFDMVFDTNFTADLTIMEEGTELIERIKEGGTLPLFT
SCSPGWIKFIEHQYPEYLDHLSSCKSPQQMFGALANSYYAEQNDIDRDDLVVVSIMPCTA
KKFEATREEMNGDVDYSLTTRELGRMIKQAGINIMDLEEQEHDKMLGVSSGAADIFGTTG
GVMEAALRTAYEILTGEELKNINFHQVRGLDGLKEASVMVNDMEVKVAVAHGLGNARVIL
DKIRNGEEYHFIEFMACPGGCIGGGGQPLAASDDVLERRMEAIYQIDENKTLRKSHENPY
IQKLYEEYLEKPGSHKAHELLHTEYKARGI*
>Ga0102941_100080912
MSDKIKVTINKQIVEVKPGTTVLKAAESIGIKIPTLCHMDLCDFEFVNKAASCRVCVVEI
EGSRNLAPSCVEKVEEGMVIKTNTPRAIRGRRTSVELLLSNHPQDCFTCPKNLDCELQKL
ADDLNIREIPYSGEKVNYEKDTSSFSIVKDPNKCIMCRRCETMCNEVQTCGILSGVGRGF
DVIVAPAFELPLQDTSCTFCGQCVAVCPTAALTESNRTRDVWRALADPNKHVIVQTAPAI
RAAIGEEFGMEPGSLVTGEMVSSLRELGFDGVFDTDFAADLTIMEEASELVHRIEHNGTL
PILTSCCPAWVKFIEHNYPEMLDIPSSCKSPHIMFGAIAKTYYAEKNNIDPDDMVIVSVM
PCVAKKAEAHRPELTNYEDSNVDLVITTREAAAMIKEAGLDLKNMPKTDFDKMMGESSGA
GVIFGTTGGVIEAATRTAYEWITGETLENVEFNDMRGLEGIKSATVNIGDLELKIGIAHG
LGNARELLDSIKSGENEFHAIEIMACPGGCIGGGGQPYHLGDSEILKARQNALYTEDKGK
KIRKSHENTEIIKVYKEFLGEPYGEKAHELLHTKYVKREKL*
>Ga0102941_10039414
MTDKNITLWIDDEKVEVKKGKTVLEAAKKIGREIPTLCYLEEINEIGACRMCIVEDEKTG
EIKASCITPAIDGMEIKTNSNKIRKTRKMNLEFLLSNHTIDCPTCIKNDDCELRLLAEKL
GIRDNRFEGKKTEYAKDDSTPSLIRDPEKCILCRKCESVCREIQTVEAIMAEGRGFETTI
SASYYDNLGDSLCVLCGQCANVCPTGAIVEKEYIDEVWEALYDQDKHVVVQTAPAVRVAL
SEAFDLEPGTIFTGEMVDALKKLGFDKVFDTNFTADLTIMEEATELIGRIQNDEPLPLFT
SCSPGWIKFIEHQYPEFLDHISSCKSPQQMFGAIANSYYAEKNNINQEDIVVVSIMPCTA
KKYEANREEMKDDVDYVLTTRELGRMIKEAGIDINKLKEVKHDKLLGTSSGAADIFGSSG
GVMEAALRTAYEFITGEELKELDFEMTRGIKGLKEAELEIAGINFKVAIANGLGNARKIL
ERIKDGEEFHFVEFMACPGGCIGGGGQPKAPRDEVIEKRLEALYNIDKGKKIRKSHENPY
IKKIYDEYLEEPGSHKAHILLHTEYTKRGI*
>Ga0102941_10050175
MDTVQLTIDNKPLVVKKGTTVLEAAKGIGIHIPTLCHMKLDDLNIENKPGGCRVCVVEVE
GRRNLAPACCTEVAEGMVVNSHSIRAINARRTVVELILSDHPADCLICAKSGNCELQDMA
HHLGIREIHYQGEQSTYREDTSPAIIRDIDKCIMCRRCEMMCNEVQTVGVLSAINRGFEA
VVSPAFEMNLDHSVCTYCGQCVAVCPTGALTEVDQTSHVVRALSDPSKTVIVQTAPAVRA
ALGEEFGMEPGSLVTGKLVSALRRLGFDRVFDTDFAADLTIMEEGTELLNRLSKFLEGDK
DVQLPILTSCCPAWVKFFEHHFPQLKDVPSTARSPQQMFGSIAKTYFAEQMEIKREDLVV
VSIMPCVAKKYECGRDEFKVNDNPDVDYAITTRELASLIKLANINFTRLPDEEFDQPLGE
STGAGVIFGTTGGVIEAAVRTAYEMYTKKDLPKVDFDELRGMEGIRQATIDFNGFPLKIG
IAHGLGNARTLLEKVKAGESEFHAIEIMSCPGGCIGGGGQPYHHGNADVLKKRQKAIYQE
DSKKKIRKSHQNPYIIKLYEEFLGEPMSEKAHHLLHTEYFDRT*
>Ga0102941_10056011
MEKKLVQIEIDGENLEVEAGTSILEAAEILNKDIPTLCYLEEKNLIGACRICLVEIENND
KLAASCITPVSEGLKIKTNSSRVRKNRKMNLEFLLSNHSIECPSCISNESCELREIAEEF
GIREVRFDGKKSSYQTDQSTPSIFRDPEKCILCRRCESVCSEIQSVEAVQVFGRGFETVI
KPSFYENLADSPCVLCGQCTLVCPTGALREKEYIDEVWEALDDPKKHVVVQTAPAVRVAL
SEAFSGKSGEICTEKMITALKKIGFDKVFDTNFTADLTILEEANEFIERIKSGGKLPLFT
SCSPGWINFIEEYYPEYLDNLSTCKSPQQMFGALAHSYYLDHTEMEDKDLIVVSIMPCTA
KKFEAQREEMAGDVDYVLTTRELAQMIKEAGFKFENLEYSNFDQLMGESTGAAAIFGATG
GVMEAALRTAYEKITDKELKEIDINSVRGFDEIKKITVNIEGLEVKAAVAHGLSNARKVF
EMIKKGEEFHFIEFMACPGGCLGGGGQPLTADKEVLNNRMQAIYEIDKNKKLRKSHENPS
IKKLYDEYLEKPGSDIAHKLLHTKYKARKI*
>Ga0102943_100036223
MEKVKLTIDNKQIEVEKGTTIYKAAKQLGIDIPVLCYMNLEDLGIENKPGGCRICVVEVE
GGRNLAPSCSTKVWDGMVVNTHSMRVINARRTVMEFILSDHPKDCLTCAKSGNCELQDMA
VKLGIRKVPGEEYAEMSEYKIDFSPSLIRDLDKCIMCRRCEMMCNEFQTVGALSAFNRGF
EAAVGPAFEMDIEHSPCTYCGQCVAVCPTGALTEKDHTRDVINALADPNKTVIVQTAPAV
RAALGEEFGLEAGTRVTGEMVAALRRLGFDYVFDTDFAADLTIMEEGTELLDRLTKHLNG
DKEVKLPILTSCCPAWVSFFEHNFPEMKDIPSSARSPQQMFGSIAKTYFADKIEVKREDL
VVVSIMPCLAKKYEAQRDEFKVDGNPDVDFSISTRELAHLIKEANLDLKTLPKEEFDTPL
GESTGAGVIFGATGGVIEAATRTAYEVHTGKKIENIDFKQLRGLEGIRKATVDFEGTPIN
IGIAHGLGNARKLLEDIKAGKSEFHAIEIMSCPGGCIGGGGQPLHHSDSSILKARMKAIY
EEDAEKPIRKSHENPYIIKLYDEFLGKPMSEKAHHLLHTCYFDRKRKVEIS*
>Ga0102943_10003627
MFINIEVNNKTLQAKKGETILETLNRNGIKVPTLCRMDGFTPTGACRLCVVEVEGKSGLI
PSCSFPVEHPVKIRTHSPRVIRARKMLVELLLSNHPDDCLYCIRNGSCELQNLAVELNVR
ERRISGKKTKINLDQSSPGIVRDPSKCILCGRCVRVCDEIQYISTFDFINRGNSTTIATS
MNKDLNFSNCINCGQCIMVCPTGALYEKTSFDIIQEMLNNKDIKVVAHYAPSVPLAIGRE
LGFKPGKDLNGLLNAALKRIGFDKVFDSSVGADLAIYEQAAELADRIINEENLPMLSSCC
PGWIKYMEQSHPDMIDNVSTTKSPQQILGTLIKDYYAEKANIPAEKIFTVSIAPCTAKKF
EAQREEMTHKGVSDIDQVITTRELIKLIHLYGIDIHSLTDELPDEPFNMRSTAGKLVSVS
GGVSEAVARTLNFVLRGKELSPINVAKLRGGKNKKEYILKNGKKNVNFLVISGLKGVNKM
ISDIRNGKNKADFVEIMACPGGCINGGGQPFCNDDKVQKAMTKFIYAMDEKEAIKVAHKN
PRVLHIYNEYLKEPLSRLSKKTLHTRYKERDVLM*
>Ga0102943_10041663
MNIFINDHEYEVNDSLTILEATALAGIRLPTLCKLENRPATGACRLCLVEVEGARTLQAA
CSTPVREDIRIKTRTKRVREARQLVTELLLSEHCGDCQTCSRNGDCELQDLAREMGVREV
RFPGERCFQSIDESTPALLRDTGKCIKCRRCVTVCNEIQGVGALFPQGRGFTTRIGPAFT
MDLAEVACVQCGQCAAVCPVGAITERSHVDGVYAALENPDRHVIVQTAPAIRAALGECFG
YEPGTRVTGKMTRALRKLGFDAVFDTNFAADLTIMEEGTELLKRLQAALVEKQPARLPMF
TSCSPGWIRFAELFYPEFLPNLSTCKSPQQMFGAVAKTYYAAKIGRAADAITVVSVMPCT
AKKFEAQRPEMDDSGVQDVDYVLTTRELSEMIKSSGIDFRNLEDDEMDAPMGLSSGAADI
FANTGGVMEAAIRTAYELVTGRALPMRNLHVEAIAGLEGLKEASLALQDCLPDWAFLEGV
ELRVAVAHGLGNARKLLEAVRSGAKSYHFVEVMTCPGGCIGGGGQPRVTDDSVRRKRIAA
IYQEDEGKPLRTSHNNPQVAQLYAEYLGVPLGETSHHLLHTRYTPTPVVARR*
>Ga0102943_10052665
MSIDIEVNNKVIKAKKEETILTALQRNGLHVPTLCHMKGLLPTGACRLCVVEVEGMDGLV
PACSYPINGWMRIKTHSPRVITARKTNVELLLSNHPDDCLYCIRNGQCELQHLAEELNVH
ERRFFGSKKKQKIDNSSAAIVRDPDKCILCGRCVRYCDEVLGIAAIEFIRRGTNANVGPE
FNNGINTSTCINCGQCIMNCPTGALHERTYHNKIRKALHNPDKHVIAISDSAVAVSLGEE
FGLKPGKNVSGTLNAALRLAGFNAIFDTAFGADLYLTEVAKEILERKNNGETTPLVSNHC
PAWIRHLEQSEKELHIHTTTAVPPQQQLSRIIKSYYAEKKNLNPDHIFVVALNSCTAKKD
EITRKNYLSGSNATIDVSLTTREIADFIKLHGIDFHQVDDELTDLPFGMTSSAGQLHTLS
GGLIEGLIRSLFLQDKKREMRPARVTRLRNTKSVKEYVYKKENENINLVAVSGIKEAMKV
IAETEQGIRKTDFIEILACKDGCIGGGGQPLRQPADNLKARRKAIYEIDNKGSIKVAEKN
PEIEDLVRRYLGESGSKKRKELLHVKPLKE*
>Ga0102943_10095164
MENMVNVTIDGQELSVPNSYTVLEAAREVGIDIPTLCYLKDINEVGACRVCVVEVEGARN
LIASCVQPVNEGMVVKTHSRRVRQSRRTNLELVLANHNRECLTCSKNGSCELQTLSDELG
VSDRNFEGAKREGHFDDLSPSVVRDSSKCILCGRCVNVCKQTQGIGILDFVNRGFETVVA
PAFEMSLTEVPCISCGQCINVCPVGALTEKDNTDLIWDALENDDLHVIVQTAPAVRSALG
EEFGYPIGTGVTGKMVAALKKLGFDKVFDTNFAADLTIMEEGHELLGRVKNGGALPMITS
CSPGWINYIENFYPEFLDNLSSCKSPQQMFGAIAKSYYAEKFEIDPKKIFVASVMPCVAK
KGEIKREAMEANGLRDVDAVITTRELAKMIKEARIDFNKLEDQSYDKVLGEYTGAGVIFG
ATGGVMEAALRTVVDVVTGDDLEELEYTAVRGVEGVKEASLEIGDLTVNAAIAHGTANAA
SLLEKVKSGEKDYHFIEIMACPGGCVNGGGQPFVNAETRNSIDIRVERAQVLYSEDSGLP
LRKSHKNPEIQALYSEYLGEPNGHKAHELLHTHHNQQEKYNRNK
>Ga0102944_100006222
MEVPENTSIYKAALQAQVKIPTLCYHPDLPAWAACGICVAKIEGSKKMVRACATNVEENM
SIITHDSELQQVRRTVIELILSTHPNDCLRCSRNGTCELQRLAAEFGIREMPFEMNVEPI
PQDDSTPSIVLNPEKCVKCGRCVNVCQNVQNVYALEFLGRGDKVRMAPAGDVLLDESPCI
KCGQCSAHCPVGAIFERDDTRTVWNALRDPETHCVVQVAPAVRVAIGEAFGLPPGTLTTG
KIFAALRRLGFSAVFDTNFGADLTIMEEGSEFVHRFVKGKGEIPLITTCCPSWVDYLEKF
YPEMIPHFSTAKSPQMMLAAMTKTYYAKQEKLDPCKIFHVSVMPCTSKKYEISRAQDMFS
SGCQDIDVSITTRELARMIKSTGIDFVSLPDEEADTALGLYTGAATIFGATGGVMEAALR
TATYLVTGRELAKVEFNQVRGLDGVKEATIDLDGTEVRIAVAHSISNVSRVLDKVKEAKA
AGKEPPYHFIEVMACRGGCVAGGGQPYGGDDEVRKLRIAGLYQDDKDHTLRCSHHNPAVK
KLYDEFLGEPLSETSHKYLHTHYTARPLYTK*
>Ga0102944_100016149
MYDVTIDGKRLSVEPGTTILEAAKQAGVVVPTMCFLENRAPLGACRVCVVEVTGAKVLMA
ACATPVADGMEVKTNSQRVRQARRTVVELLLSEHEGNCQYCERGLDCELKDLSHRLGVDG
ITYQGEKPPVLTDLSTAALVRDSGKCIKCRRCVTVCNEVQGVGALFPQGRGYATVIGPAF
ASELADVPCVQCGQCAAVCPVGAIYEQSHMDGVWQALEDPSKHVVVQTAPAIRAALGECF
DYPPGTLVTGKMVRALRELGFDGVFDTNFAADLTILEEGNELLERLTRAVKVQQDVPLPM
FTSCSPGWIKFCEHFFPEFLPNLSSCKSPQQMFGAVAKTYYAKNKGIAPEDIVVVSVMPC
TAKKFEASRPEMNASGVADVDYVLTTRELGKMIRTAGLVFEDLADDTMDDPLGISTGAAD
IFANTGGVMEAALRTVWEVVTGNELPGENLHVKPVAGLEGIKEVSLPISGALADWSFLDG
VEVKVAVAHGLGNARRLLEEIKAGRRSYHFVEIMTCPGGCIGGGGQPRMTTDSIREARIQ
AIYREDEGKALRKSHANPAVLKLYEDFLGKPLGEASHHLLHTHYTARPVV*
>Ga0102950_10002155
METIKLTIDNKEIQVPKGTTIYKAAKELGIDIPTLCYMDLHDMNIENKPAGCRICVAEVS
GRRNLAPTCSTKCEEGMNVKTHTPRVLNARRTVMEFILSDHPKDCLICPKSGNCELQTLA
HKLGIREIPGNEYAEMSTYRKDTSPSIIRDLDKCIMCRRCEMMCNEVQTVGALSAVNRGF
MATVSPAFEQNLEYSTCTYCGQCVAVCPTGALTEVNHIPGVLRALVDPEKTVVVQTAPAV
RAALGEEFGMAPGTLVTGKMVAALRALGFDYVFDTDFAADLTIMEEGTELLDRLNNHLKG
DKTAKIPILTSCCPGWVNFFEHYFPDLKDVPSTAKSPQQMFGSIAKSYFADMAGINRKDM
VVVSIMPCLAKKYECQRDEFSVDGNPDVDFSISTRELASFIKQANIDLNSLKEEEFDSPL
GESTGAGVIFGTTGGVIEAACRTAYELYTGKKLQKLEFTELRGMEGVRSATIDFDGLHLK
IGIAHGLGNARKLLDDVRAGKSEFHAIEVMACPGGCIGGGGQPLHHGNSDVLKARAAALY
TEDKKKPLRKSHENPFIIKLYEEFLGQPNSEKAHQLLHTHYFNKQKKVLIKQ*
>Ga0102950_10013906
MFFTIQVNNRKIKAEKGETILSALNRNGIIIPTLCRMKDFTPTGACRMCVVEVEGRNRLV
AACSQPVEEWMKIQTHSPRVITARRTIVELLLSNHPDDCLYCDRNLNCELQRLAEELNIR
ERRIRARKIKPHLDQSSPAIVRELSKCILCGRCVRVCEEVMTATSVDFISKGRNTHVGAA
LDKDLNFSSCIQCGQCVLVCPTGALHEKHNITEVQEYLHNKDVIKVIQYSPAVPMGIAEE
LGIRYSREFDRVLNGILRKVGFDRVYKTGTGTDIAVSEMSDQLLTGIKNDSGGPLYISAC
PAWVKYAEQFMPGILPQLSGVKSPQQITGSLIKTLIADQIGIKSSEIFSVSASPCTAMKF
EARRDGMMRKGISDVDAVLTVRELARLIRLHGIDTSVIEQEAADDPLSGRSSAAFLAEVS
GGIAEGVLKDLIYKMTGKDADKHIFKRIRTGGSFREAVISIDKMSVNVAVVDGLTGLEKL
KAALADGKKYNLVEVMACPGGCIHGAGLRPPNSKEDLKNRAKTIYQADDTEAITLPSKSP
ACISLYSKLLGANSETADHKIFYTHFEKRNVLL*
>Ga0102959_10002345
VIDIQVNGRTIQARKGEMLLSALKRAGIHVPTLCHMENLFPSGACRMCVVQVDGRPGLAP
SCALPVAEGMEVETHSPRVVRARKTIVELLLADHPDDCLYCVRNRDCELQELAENLGVRQ
RRYAGAKNESHLDTSSPSIVRDPAKCILCGRCVRVCEEVQGVSAIDFIGRGSKAEIGTAF
DEGLNVSSCINCGQCVMVCPTGALREQSDIKQVVDALNDPDMFVVVQHAPSVSVSLAEEF
GMKPGLDVCGKMTAVLRRLGFDRVFDTAFTADLTIMEEASELAHRIRTGGKLPMMTSCSP
GWIKYVETFHPDFIDNLSTCKSPQQMLGAVVKSCFAEKDGLDPKKIFSVSVMPCTAKKFE
AQRDEMAPGGVPDIDAVLTTRELARMIRMRGLDINTAEPESADNPFGQRSTAGKMFGATG
GVMEAAIRTAYHLLTGEDLEDLKVQAVRGLEGRKEAHVEINGTRVGVAVVSGLANARDLL
EEVQNGRSDLHFIEVMTCPGGCINGGGQPRTSDAEAIRARMQALYKIDRDEAVRTSHGNE
SIQRLYSEYLGEPLGEKSHHLLHTKYHKRDVVK*
>Ga0102962_10013393
MANNRISLTIDGAPVEVDRGTTIMEAAEQLGIHIPRLCYHPDLSLAGSCRVCVVDVKEMG
FHMAACSVEVWEGMEVQTNSPEIRQARRDIVELLLDNHPTDCQTCERDGQCELQNLAYSM
GVRKRLFEGERKRHAIEDSSCSVVRDSEKCVLCGRCVRVCAEIQGVHNLSQHGRGFQTVV
GPAHLADMDDSVCIQCGQCINVCPTAAFLEKSSTDDVWRALADPEMHVVVQTAPAIRAAV
GEGFGMAPGTPTTGKLVTALRRLGFDAVFDTNFSADLTIIEESHEFLARLKNGPLPMITS
CSPGWISFLEKFYPELIPHVSSCKSPMSMLSTLTKTYYAEKSGIDPERIYVVAVMPCVAK
KFESRRSGHIMPDGVPYTDAVLTTRELIWMIKCYGIDFPVLPDDEFDAPLGMSSGAGDIF
GTTGGVMEATLRAAAEMVTGKPALRLEFTEVRAVEGLRETNVAIGEHNIRVGVANGLTNA
KELLDKVIADKEAFHVIEVMACPGGCIGGGGQPYPPERVKVLDPDLLAKRAQALYTIDSG
KKLRKSRDNPAIKELYEAFLEEPGSKKAHELLHTHYEARQPRGIR*
>Ga0102962_10016267
MEVPENTSIYKAALQAQVKIPTLCYHPDLPAWAACGICVAKIEGSKKMVRACATNVEENM
SIITHDSELQQVRRTVIELILSTHPNDCLRCSRNGTCELQRLAAEFGIREMPFEMNVEPI
PQDDSTPSIVLNPEKCVKCGRCVNVCQNVQNVYALEFLGRGDKVRMAPAGDVLLDESPCI
KCGQCSAHCPVGAIFERDDTRTVWNALRDPETHCVVQVAPAVRVAIGEAFGLPPGTLTTG
KIFAALRRLGFSAVFDTNFGADLTIMEEGSEFVHRFVKGKGEIPLITTCCPSWVDYLEKF
YPEMIPHFSTAKSPQMMLAAMTKTYYAKQEKLDPCKIFHVSVMPCTSKKYEISRAQDMFS
SGCQDIDVSITTRELARMIKSTGIDFVSLPDEEADTALGLYTGAATIFGATGGVMEAALR
TATYLVTGRELAKVEFNQVRGLDGVKEATIDLDGTEVRIAVAHSISNVSRVLDKVKEAKA
AGKEPPYHFIEVMACRGGCVAGGGQPYGGDDEVRKLRIAGLYQDDKDHTLRCSHHNPAVK
KLYDEFLGEPLSETSHKYLHTHYTARPLYTK*
>Ga0105044_100038811
MTVKAIINGLPVEVAEGTSILEAARKVSVKIPALCKHPDLDHTAACGICIVRIKATGRTL
RACCTPLENGMDVVTHDPEIVTVRRGIVEMIMSKHPNECVTCARSQNCELQTMCADFNIN
TTDLDNLVPNIPLDDSTKAITLDARKCISCGRCIQVCQENQNVWALTFMERGISTRIAPA
GDISLAESPCVKCGQCSAHCPTGAIVEYDEGPAVWDKLADPELHCVVQIAPAVRVAIGEA
FGFKPGTNLTGKIYAALRRMGFKAIFDTNFGADLTILEEGSEFVERFAHGKGVLPLITSC
CPAWVDFMEKYHSDMIPHFSSCKSPHEMVGALSKTYYAEKIKIDAKKIYMVSVMPCTAKK
YEIQRSDDMKSSGYQDVDVSITTRELARMIKQAGIDMQAIPEEQPDHLLGAYSGAGTIFG
ATGGVMEAAIRTALKLVTGQNPPRAEFEVTRGLKGVKEGVLEVAGKQVKIAVAHGLGNVE
YVINKVREAKLKGEPPPWDFIEVMACPGGCVGGGGQPYGVTDELRIARAKGLYQEDQAGM
WRCSHDNPYIQKLYDEF
>Ga0105046_1000364019
MTVKAIINGLPVEVAEGTSILEAARKVSVKIPALCKHPDLDHTAACGICIVRIKATGRTL
RACCTPLENGMDVVTHDPEIVTVRRGIVEMIMSKHPNECVTCARSQNCELQTMCADFNIN
TTDLDNLVPNIPLDDSTKAITLDARKCISCGRCIQVCQENQNVWALTFMERGISTRIAPA
GDISLAESPCVKCGQCSAHCPTGAIVEYDEGPAVWDKLADPELHCVVQIAPAVRVAIGEA
FGFKPGTNLTGKIYAALRRMGFKAIFDTNFGADLTILEEGSEFVERFAHGKGVLPLITSC
CPAWVDFMEKYHSDMIPHFSSCKSPHEMVGALSKTYYAEKIKIDAKKIYMVSVMPCTAKK
YEIQRSDDMKSSGYQDVDVSITTRELARMIKQAGIDMQAIPEEQPDHLLGAYSGAGTIFG
ATGGVMEAAIRTALKLVTGQNPPRAEFEVTRGLKGVKEGVLEVAGKQVKIAVAHGLGNVE
YVINKVREAKLKGEPPPWDFIEVMACPGGCVGGGGQPYGVTDELRIARAKGLYQEDQAGM
WRCSHDNPYIQKLYDEFLGKPLSEKSHHLLHTHYTARPLYQR*
>Ga0105046_100306995
METIKLNIDNKVIEVAKGTTILKAAKEAGIHIPTLCYLHLEDLNIENKPAGCRICVVEVA
GRRNLAPACATECMEGMVVNTHNIRVLNSRKTVLELILSDHPTDCLICAKNGTCELQSMA
QEFGVRKIHYEGEQSTYREDTSPAIIRDIDKCIMCRRCEMMCNEVQTVGVLSAVNRGFMS
VVAPAFERNLDHSECTYCGQCVAVCPTGALTEVDHTNNVIRALADPTKTVIVQTAPAVRA
ALGEEFGLEAGTLVTGKLAAALRRLGFNYVFDTDFAADLTIMEEGTELLDRLTRFLGGDK
TVPLPMLTSCCPGWVSFFEHQFPDMLDIPSTARSPQQMFGAIAKTYFADKIGVKRENLVV
VSIMPCLAKKFECQRDEFGTNGNPDVDFSISTRELAHLIKQSNIDFHSLPDEDFDNPMGE
STGAGVIFGTTGGVIEAACRTAYEVFTGKKLQKIDFLELRGMEYIREATIDFDGLPIKIG
IAHGLGNARKLLQDIKDGKSEYHAIEIMACPGGCIGGGGQPLHHGDSSIIKARQKAIYRE
DAGKAIRKSHENPFIIKLYEEFLGKPLSEKAHHLLHTHYFDKSKDITIE*
>Ga0105047_1000028718
MVYNIEVNNRPLQAKKGETILSALQRNGIQVPTLCNMKDFTPTGACRMCVVEIEGRQNLT
PSCSFVVEDQMKINTHSPRVLKARKTIVELLLSNHPDDCLYCERNGNCELQVLAEDLNIR
ERRIPGKKSSFKIDKSSSSIVRDAAKCILCSRCVRVCEESQAVACIDFTRRGSDLIVASA
MARPLNFSNCINCGQCVMVCPTGALIEKTQFEEISYALNNSDKILVAQYSPTIAVSLAEE
FGFKGGKDINGIINAALRKIGFSKVFESSFSADVNVLEMTEEFFRRMEKGENLPMITGDC
PAWIKYAEQFLPDLLPNITSVRSPQQITGSLIKTWISEKENINPANIFSVSIMPCTAKKF
ESQRVEMTRKGISDIDTVITTRELARLIRLHGIDIHLLEPEPADEPMGGISSAGKLFGVS
GGVMESMLRTIYFKSTGKELDETGLPKLRTSKPVREAKLKLSDTEINVVAVSGINQAIRV
LEEVRLKKKHYHIIEIMACAGGCVAGGGQPIRSDEDAVKNRIKALYEVENKDTFRPAHKN
PQVIALYEEFLTEPMSKKSMELLHTRLTAREVLL*
>Ga0105047_1000028726
MDQIKLTIDGKSVEVPKGTTIYKAAKSLGIDIPILCYMDLKGLNIENKPGGCRICVVEVE
GRRNLASSCSTDVSEGMAVKTSSIRVLNARRTVMELILSDHPKDCLTCAKSGKCDLQDMA
IKLGIRDIPGQEFAEMSTYRLDTSPSIIREMDKCIMCRRCETMCNTFQTVGALSAINRGF
MSVVSPAFEMNLEHSPCTYCGQCVAVCPTGALTEVDHTRNVIAALSDPTKTVIVQTAPAV
RAALGEEFGLEPGTLVTGKMVAALRALGFNYVFDTDFAADLTIMEEGTELLGRLGKFLAG
DKNVKLPILTSCCPAWVNFFEHNFPDMKDIPSTARSPQQMFGAIAKTYFADKIGVKREDL
VVVSIMPCLAKKYECQRDEFAVDGNPDVDYSISTRELGFLIKQANIQFNKLPIEDFDKPM
GESTGAGVIFGTTGGVIEAATRTAFELYTGKTLSKVDFDELRGLEGIRHATIDFGGFPLK
IGIAHGLGNARKLLEDIKAGHSEFHAIEIMACPGGCIGGGGQPLHHGDSKILKARAKAIY
AEDANKTLRKSHENPYIIKLYEEFLGKPMSEKAHHLLHTHYFDKSKNTFSI*
>Ga0105047_1000644017
MEMVNLIIDGIKVEVTKGTTVLEASKLVGAKIPTLCFLKDVNEVADCRMCVVQVGKKLLA
SCTLPAENGMEIKTNTADVREARKMVVELLLSNHKRECTTCIRNENCDLQRVAKELNIRD
IRYSGEKSGGILDDSSCSVVRDTEKCILCGRCISTCGNIQTVHAINFSDRGFDTKVTTSY
ERPLGESLCINCGQCILACPVGALHEKESIKPVWKALENPNKYVVVQTAPAVRVAIGEEF
GMPIGSRVTGKMTSALRRMGFDKVFDTDFAADLTIMEEGTELLNRLGSGENLPLMTSCCS
GWVKFVEHNFADLIPNLSTCKSPSEMEGALIKSYFADKIGVDPKDIVVVSIMPCVAKKFE
GVREELSNNGMQDVDYVLTTRELAQMIKEANIDFVNLKDEEFDDPFGQSTGASVIFGATG
GVTEAALRTVFELLAGKELEEIEFSVVRGLTGIKEVSIELPDGRNITAAVAHGLGNARKL
LDLVRSGEKHYDFIEAMACPGGCVSGGGQPIVNSQIREEINISEERAKGIYNEDKSLPLR
KSHKNPQITKLYEEFLGTPNGHLSHKLLHTEYKKRNKF*
>Ga0105047_1000684415
MEMINIKIDNKELKVAPGTTILDAAKSVGINIPTLCYLHLHDFDITNKPAGCRICVVEVK
GRRNLAPACATDCVEGMEVNTHNIHVLNSRKTVLELILSDHPTDCLVCVKSGSCELQTLA
QDMGIRQIEYQGEQSHYKEDTSPAIIRDVDKCIMCRRCEMMCNDVQTVGVLSAVNRGFMS
VVAPAFEMNLDHSVCTYCGQCVAVCPTGALTEVDNTNQVIRALADPSKTVIVQTAPAVRV
ALGEEFGMAPGTRVTGKMVSALRSLGFDYVFDTDFGADLTIMEEGTELLDRITRHLNGDK
TVKLPILTSCCPGWVNFFEHQFPEMSDIPSTARSPQQMFGAIAKTYFAEKLGIKRENMVV
VSIMPCLAKKYECQRDEFATNGNPDVDFAVSTRELAHLIKQANINFVTLPDEDFDKPMGE
STGAAVIFGTTGGVIEAAARTAYEIFTGKTLEKVDFKQLRGMEWIREATVDFDGTPIKIG
IAHGLGNARKLLQDIKDGNSSYHAIEIMACPGGCIGGGGQPLHYGDTSILMARQKAIYTE
DEAKTIRKSHENPYIQQLYAEFLGKPMSEKAHHLLHTHYFDKSKPAEIDE*
>Ga0105047_1000724316
MEMINIKIDNKDLKVAQGTTILDAAKSIGIKIPTLCYLHLHDFDITNKPAGCRVCVVEVK
GRRNLAPACATDCFEGMEVSTHNIRVLNSRKTVLELILSDHPTDCLVCPKSGSCELQTLA
QDMGIRQIEYQGEQSHYKEDTSPAIIRDVDKCIMCRRCEMMCNDVQTVGVLSAVNRGFMS
VVAPAFEMNLDHSVCTYCGQCVAVCPTGALTEVDHTNQVIRALADPSKTVIVQTAPAVRV
ALGEEFGMEPGTSVTGKMVTALKNLGFDYVFDTDFAADLTIMEEGTELLDRITRHLKGDK
TVKLPILTSCCPGWVNFFEHQFPEMNDIPSTARSPQQMFGAIAKTYFAEKLGIKRENMVV
VSIMPCLAKKYECQREEFSTNGNPDVDYAVSTRELAHLIKQANINFNILPDQDFDRPMGE
STGAAVIFGTTGGVIEAAARTAYEIFTGKTLEKVDFKQLRGMEWIREATVDFDGTPIRIG
IAHGLGNARKLLQDIKDGKSQYHAIEIMACPGGCIGGGGQPLHHGDTSILMARQKAIYSE
DSGKAIRKSHENPYIQSLYAEFLGKPMSEKAHHLLHTQYFDKSKPAEIAE*
>Ga0105047_100719503
METIKLNIDNKVIEVAKGTTILKAAKEAGIHIPTLCYLHLEDLNIENKPAGCRICVVEVA
GRRNLAPACATECMEGMVVNTHNIRVLNSRKTVLELILSDHPTDCLICAKNGTCELQSMA
QEFGVRKIHYEGEQSTYREDTSPAIIRDIDKCIMCRRCEMMCNEVQTVGVLSAVNRGFMS
VVAPAFERNLDHSECTYCGQCVAVCPTGALTEVDHTNNVIRALADPTKTVIVQTAPAVRA
ALGEEFGLEAGTLVTGKLAAALRRLGFNYVFDTDFAADLTIMEEGTELLDRLTRFLGGDK
TVPLPMLTSCCPGWVSFFEHQFPDMLDIPSTARSPQQMFGAIAKTYFADKIGVKRENLVV
VSIMPCLAKKFECQRDEFGTNGNPDVDFSISTRELAHLIKQSNIDFHSLPDEDFDNPMGE
STGAGVIFGTTGGVIEAACRTAYEVFTGKKLQKIDFLELRGMEYIREATIDFDGLPIKIG
IAHGLGNARKLLQDIKDGKSEYHAIEIMACPGGCIGGGGQPLHHGDSSIIKARQKAIYRE
DAGKAIRKSHENPFIIKLYEEFLGKPLSEKAHHLLHTHYFDKSKDITIE*
>Ga0105048_1000034244
MDQIKLTIDGKSVEVPKGTTIYKAAKSLGIDIPILCYMDLKGLNIENKPGGCRICVVEVE
GRRNLASSCSTDVSEGMVVKTSSIRVLNARRTVMELILSDHPKDCLTCAKSGKCDLQDMA
IKLGIRDIPGQEFAEMSTYRLDTSPSIIREMDKCIMCRRCETMCNTFQTVGALSAINRGF
MSVVSPAFEMNLEHSPCTYCGQCVAVCPTGALTEVDHTRNVIAALSDPTKTVIVQTAPAV
RAALGEEFGLEPGTLVTGKMVAALRALGFNYVFDTDFAADLTIMEEGTELLGRLGKFLAG
DKNVKLPILTSCCPAWVNFFEHNFPDMKDIPSTARSPQQMFGAIAKTYFADKIGVKREDL
VVVSIMPCLAKKYECQRDEFAVDGNPDVDYSISTRELGFLIKQANIQFNKLPIEDFDKPM
GESTGAGVIFGTTGGVIEAATRTAFELYTGKTLSKVDFDELRGLEGIRHATIDFGGFPLK
IGIAHGLGNARKLLEDIKAGHSEFHAIEIMACPGGCIGGGGQPLHHGDSKILKARAKAIY
AEDANKTLRKSHENPYIIKLYEEFLGKPMSEKAHHLLHTHYFDKSKNTFSI*
>Ga0105048_1000034252
MVYNIEVNNRPLQAKKGETILSALQRNGIQVPTLCNMKDFTPTGACRMCVVEIEGRQNLT
PSCSFVVEDQMKINTHSPRVLKARKTIVELLLSNHPDDCLYCERNGNCELQVLAEDLNIR
ERRIPGKKSSFKIDKSSSSIVRDAAKCILCSRCVRVCEESQAVACIDFTRRGSDLIVASA
MARPLNFSNCINCGQCVMVCPTGALIEKTQFEEISYALNNSDKILVAQYSPTIAVSLAEE
FGFKGGKDINGIINAALRKIGFSKVFESSFSADVNVLEMTEEFFRRMEKGENLPMITGDC
PAWIKYAEQFLPDLLPNITSVRSPQQITGSLIKTWISEKENINPANIFSVSIMPCTAKKF
ESQRVEMTRKGISDIDTVITTRELARLIRLHGIDIHLLEPEPADEPMGGISSAGKLFGVS
GGVMESMLRTIYFKSTGKELDETGLPKLRTSKPVREAKLKLSDTEINVVAVSGINQAIRV
LEEVRLKKKHYHIIEIMACAGGCVAGGGQPIRSDEDAVKNRIKALYEVENKDTFRPAHKN
PQVIALYEEFLTEPMSKKSMELLHTRLTAREVLL*
>Ga0105090_100024362
MVQLSINGIKVNAEEGMTILDAAKSVGISIPTLCHLKNLDPTGACRICAVEVEGFRGLTP
SCAYPVAEGLVVETDSPRVRKSRKTIVELLVENHPQDCLICVRNKNCELQDLSERYGVRE
HRYVGETKCHAIDISSASMERDPAKCILCGRCVRVCHEVQKVGAIDFTRRGFTSIVTTPY
NKGLNVSDCILCGQCILVCPTAALREKSTIKEVANAIYDKKKYCIAQIAPAVRASLGEEF
NMPLGTDVTGLLVTGLRRLGFNKVFDTNFAADLTIMEEATELISRVQNGGSLPMFTSCCP
GWVKYVEMNRPEILGHVSSCKSPHEMEGAVLKSYYAKKMGINPEDIYVVSIMPCTVKKYE
SDRPELSNEAMPDVDAVLTTRELVRFFKIAGIDFNDLPDSEFDNPLGESTGAAAIFGTSG
GVMEAALRTAYFKMTGKELEHLEFEEIRGMDGVKEATIKIGDLDVNIAVVNGIGNVDPIL
DQVQSGTSKHHFIEVMACPGGCINGGGQPIHQKPEKVMKRIKVLYKIDENAKTRRSHENE
SVKTLYREFLGEPNSHKVHEILHTEYFDKKKNLRN*
>Ga0105091_100017314
MEMVKITIDNKSVEVPRGTSILKAAKQVGIEVPTLCYMDLHDLNIEHKPGGCRVCVVEVE
GRRNLAPSCCTDVNDGMVVKTHSIRVLNARRTVMELILSDHPKECLTCPKSGNCDLQNMA
IKMGIREIHNQDIAEMSTYRTDFSPAIIRDMNKCIMCRRCETMCNDFQTVGALSAINRGF
MSVVAPAFEMDLEDSVCTYCGQCVAVCPTGALTEVDHTRRLIRDLANPAKTVIVQTAPAV
RAALGEMFDLPAGSLVTGKMVSALRTLGFKYVFDTDFSADLTIMEEGTEMLDRLSRHLAG
DKSVRLPILTSCCPGWVNFFESQFIDMLEIPSTARSPQQMFGSIAKTYFADKIKVKREDL
IVVSIMPCLAKKYECTRDEFKVNGNPDVDYSVSTRELAHLIKEANIDFHSLPDEDFDRPL
GESSGAGVIFGATGGVIEAAVRTAYELFTKKRLERLDFKELRGMEGIREATIDFDGLPVK
IGIAHGLGNARKLLEDIRSGKCSYHAIEIMACPGGCIGGGGQPLHHGNFEILNKRMAAIY
REDVGKPIRKSHENPYIIKLYEEFLGKPMSEKSHKLLHTHYVDKSKKIIYI*
>Ga0105091_100117662
MRCMRNCPTQAIRVRDGKARFAEELCVDCAACLQVCPEKAIEPIADPVGEISRFKYKVVV
PGASLYSQFKPDTHPYIIHLALKELGFDAVVDVSLASVALAKTLIKHVGAYKGRLPLISS
YCPSVVRLIQVKYPDLVEQIVPLNVPREITAMEIRRSVPEELGIAPEDIGIVYLVTCPAK
IVSIKQPAEKAESYFDGAVSIADAYSVLLPKVREISEKFDESMVPKDWVFGAGWGRTGSI
LRQAKKEGWMAVSGINNVTQMLEDIEKGRLRYVEFIEAWAHPGGCIGGPFCIENPYVALH
TCMLQRERFETELVVPDDLIEQRFKDGYYFLEKPILPRSPEFFDTDLETSIKRMKERERI
HKKLRQIDCGCCGAPTCLAFAEDFVKGEVKFTDCIWLSGKSQNNNSQ*
>Ga0105092_100001543
MEMVKITIDNKSVEVPRGTSILKAAKQVGIEVPTLCYMDLHDLNIEHKPGGCRVCVVEVE
GRRNLAPSCCTDVNDGMVVKTHSIRVLNARRTVMELILSDHPKECLTCPKSGNCDLQNMA
IKMGIREIHNQDIAEMSTYRTDFSPAIIRDMNKCIMCRRCETMCNDFQTVGALSAINRGF
MSVVAPAFEMDLEDSVCTYCGQCVAVCPTGALTEVDHTRRLIRDLANPAKTVIVQTAPAV
RAALGEMFDLPAGSLVTGKMVSALRTLGFKYVFDTDFSADLTIMEEGTEMLDRLSRHLAG
DKSVRLPILTSCCPGWVNFFESQFIDMLEIPSTARSPQQMFGSIAKTYFADKIKVKREDL
IVVSIMPCLAKKYECTRDEFKVNGNPDVDYSVSTRELAHLIKEANIDFHSLPDEDFDRPL
GESSGAGVIFGATGGVIEAAVRTAYELFTKKRLERLDFKELRGMEGIREATIDFDGLPVK
IGIAHGLGNARKLLEDIRSGKCSYHAIEIMACPGGCIGGGGQPLHHGNFEILNKRMAAIY
REDVGKPIRKSHENPYIIKLYEEFLGKPMSEKSHKLLHTHYVDKSKKIIYI*
>Ga0105093_100052932
MMETVKLTIDQKAVEVPVGTSILKAARRVGIEIPTLCYMHLEDLNIEHKPGGCRICVVEV
QGRRNLAPSCATDVAEGMVVNTHSIRVLNARKTVLELILSDHPKDCLTCAKSGNCDLQNM
AIKMGIREIHNQDIAAMSTYRTDFSPAIIRDMNKCIMCRRCETMCNEFQTVGALSAINRG
FMSVVAPAFEMDLEDSVCTYCGQCVAVCPTGALTEVDHTNRLIRDLSNPAKTVIVQTAPA
VRAALGEMFDMEPGTLVTGKMVAALRRMGFKYVFDTDFAADLTIMEEGSEVLDRLSRHLK
GDKSVKLPILTSCCPGWVNFFESQFTDMLDIPSTARSPQQMFGSIAKTYFADKISVKRED
LVVVSIMPCLAKKYECTRDEFKVNGNPDVDYSISTRELANLIKQANIEFHSLPDEEFDLP
LGESTGAGVIFGATGGVIEAAIRTAYELFTKKKLDSVDFKALRGMEGIREATIDFNGLPI
KIGIAHGLGRARKLLEDIRSGKSQYHAIEIMACPGGCIGGGGQPLHHGNSEIIMKRMEAI
YREDKNKPIRKSHENPYIVKLYEEFLGKPLSEKSHKLLHTHYVDKRKKIIYI*
>Ga0105094_100007596
MMETVKLTIDQKAVEVSVGTSILKAARRVGIEIPTLCYMHLEDLNIEHKPGGCRICVVEV
QGRRNLAPSCATDVAEGMVVNTHSIRVLNARKTVLELILSDHPKDCLTCAKSGNCDLQNM
AIKMGIREIHNQDIAAMSTYRTDFSPAIIRDMNKCIMCRRCETMCNEFQTVGALSAINRG
FMSVVAPAFEMDLEDSVCTYCGQCVAVCPTGALTEVDHTNRLIRDLSNPAKTVIVQTAPA
VRAALGEMFDMEPGTLVTGKMVAALRRMGFKYVFDTDFAADLTIMEEGSEVLDRLSRHLK
GDKSVKLPILTSCCPGWVNFFESQFTDMLDIPSTARSPQQMFGSIAKTYFADKISVKRED
LVVVSIMPCLAKKYECTRDEFKVNGNPDVDYSISTRELANLIKQANIEFHSLPDEEFDLP
LGESTGAGVIFGATGGVIEAAIRTAYELFTKKKLDSVDFKALRGMEGIREATIDFNGLPI
KIGIAHGLGRARKLLEDIRSGKSQYHAIEIMACPGGCIGGGGQPLHHGNSEIIMKRMEAI
YREDKNKPIRKSHENPYIVKLYEEFLGKPLSEKSHKLLHTHYVDKRKKIIYI*
>Ga0105094_100070543
METVKLYIDNKEIEVPKGTTVYKAAKELGINIPTLCYMELHDLNIENKPGGCRICVVEIQ
GRRNLPPSCSTNCENGMVVKTHTPRVLNARRTVMEFILSDHPKDCLVCAKSGNCDLQSMA
HMLGIRDIPGAEYAAMSTYKPDTSPSIKRDLDKCIMCRRCEMMCNTVQTVGALSAVNRGF
MAAVAPAFEQNLEHSTCTYCGQCVAVCPTGALTEVDNTPEVLRALADPTKTVVVQTAPAV
RAALGEMFGMEPGTLVTGKMVTALRSLGFDYIFDTDFAADLTIMEEGTELLDRLNRHLKG
DTTARIPILTSCCPGWVNFFEEYFPDLKDVPSTAKSPQQMFGAIAKSYFAGKLGISRKDL
VVVSIMPCLAKKYECQREEFSTDNNRDVDFSISTRELAAFIKQANIDLNNLEESDFDAPL
GESTGAGVIFGTTGGVIEAAVRTAYEIQTGKKLERLDFTELRGLEGVREATIDFDGLPIR
IGIAHGLGNARKLLNDVRSGKSQYHAIEVMACPGGCIGGGGQPLHHGNSDIIKARAAALY
AEDRSKPLRKSHENPFIIKLYEEFLEKPNSEKAHHLLHTHYFDKKKKIVVKQ*
>Ga0105094_100079664
MVQLTINGIKVNAEEGMTILDAAKSVGISIPTLCHLKNLDPTGACRICAVEVEGFRGLTP
SCAYPVAEGLVVETDSPRVRKSRKTIVELLVENHPQDCLICVRNKNCELQDLSERYGVRE
HRYVGETKCHAIDISSASMERDPAKCILCGRCVRVCHEVQKVGAIDFTRRGFTSIVTTPY
NKGLNVSDCILCGQCILVCPTAALREKSTIKEVASAIYDRKKYCIAQIAPAVRASLGEEF
NMPLGTDVTGLLVTGLRRLGFNKVFDTNFAADLTIMEEATELINRIQNGGSLPMFTSCCP
GWVKYVEMNRPEILNHVSTCKSPHEMEGAVLKSYYAKKMGINPEDIYVVSIMPCTVKKYE
SDRPELSSKAMPDVDAVLTTRELVRFFKIAGIDFNDLPDSEFDNPLGESTGAAAIFGTSG
GVMEAALRTAYFKMTGNELEHLEFEEIRGMEGVKEATIKIGDLDVNIAVVNGIGNVMPLL
DQVQSETSRHHFIEVMACPGGCINGGGQPIHQKPEKVARRIKVLYKIDENAKTRRSHENE
SVKILYKEFFGEPNSNKAHEILHTEYFDKKKILRN*
>Ga0105095_100108093
MHGKMQVRRDHNSLIQEELEMETVKLTIDNKTVEVPKGTTINKAARQLGIDIPTLCWMEL
HDLNIENRPAGCRICVVEVQGRRNLAPSCATNCENGMVVKSHTTRVLNARRTVMEFILSD
HPKDCLICPKSGNCELQAMAHQLGIREIPGQEIAAVSKYRKDTSPSIIRDLDKCILCRRC
EMMCNTVQTVGALSAVNRGFMATVAPAFEQNLEHSTCTYCGQCVAVCPTGALTEVDNTPE
VLRALADPTKTVIVQTAPAVRAALGELFGMEPGTLVTGKMVTALRALGFDYVFDTDFAAD
LTIMEEGTELLGRLTRHLNGDKSARLPILTSCCPGWVNFFEEYFPDLKEIPSTSKSPQQM
FGAIAKTYFADKIRVNRKDLVVVSIMPCLAKKYECQREEFSTDGNRDVDFSISTRELAAF
IKQANIDLNNLEDGEFDAPLGESTGAGVIFGATGGVIEAAVRTAYEVYTGKKLDRLDFTE
LRGLEGVRSATIDFNGLPLNIGIANGLGNARKLLDDVRSGKSLYHAIEVMACPGGCIGGG
GQPLHHGNSDIIKARAAAIYAEDRKKPLRKSHENPFIIKLYEEFLGKPNSEKAHHLLHTK
YFDKKKKVVVKQ*
>Ga0105096_100006103
MDTISIKIDNKNFQVPKGSTILDAAKSVGVNIPTLCYMHLHDLNTTHKPTGCRICVVEVV
GRKNLVPACATECLPGMEIKNQTIRVLNSRKTVLQLILSDHPTDCLICAKNGDCDLQSMA
QKMGIRHLYYEGEQSKYIKDRSPAIRRDMDKCIGCRRCLTMCNEVQTVGALSAINRGFMS
VVAPAFQMNLEDSVCTYCGQCVAVCPTAALTEIDHTVKVIRLLADPSKTVIVQTAPAVRA
ALGEEFGYAPGTLVTGKMTAALKDLGFNYVFDTDFAADLTIMEEGAELLDRLTRHLDGDT
TVKLPLLTSCCPGWVNFFEHHFPDMKDIPSTARSPQQMFGAIAKTYFAEKIGVKREDLVV
VSIMPCLAKKYECSRDEFKTDGNPDVDFVLSTRELARLIKQSGIDFDSLSPAEFDHPMGE
SSGAAVIFGTTGGVIEAAVRTAYEVFTKQKLHKVDFEQLRGMEWVRESTIDFNGTPIKIG
IAHGLGNARKLLEEVRAGKSQYHAIEIMACPGGCIGGGGQPLHHGDSNILKARQKALYSD
DKSKTIRKSHENPSIIKLYDEFLGKPMSEKAHELLHTHYFDKSNSIEITDN*
>Ga0105096_100068541
MTLEMNGRTVEAQNGDTLLSAARRAGVRIPTLCHYEGLPPSGACRMCVVEVEGQRGLVPS
CAFPAAAGLKVQTHSPRAVDARRTLVELLLANHPDDCLYCARNNECQLQDLAAQLGVRRR
HYFGGRMPARMDVASPSIVRDPAKCILCGKCVRVCEEVQAVGAIDFIGRGSRTRIGPAFD
EGLNVSSCINCGQCVAVCPVGALVETRAIDEVRAALADPSRIVIVQHAPSVSVSLAEEFG
LKPGVDVDGPFVTALRRLGFAWVFDTAFSADLTIMEEASELAHRLATGGTLPMMTSCSPG
WVKFVEQFYPDLIPNLSTCKSPQQMLGAVVKTFLAERLGVDPDRIYSVAIMPCTAKKFEA
GRPEMGRDGRQDIDAVLTTREAAELIRMYGLDLTALPPDAADTPFGERTSAGKLFGASGG
VAEAAIRTAHYLLTGETPGQLKVQALRGLDGIKEYRTTVAGRDIGVAAVSGLGHARKILE
QVRAGRTDLQFIEVMTCAGGCVAGGGQPRSASPDVIRARMQALYLIDRDAPVRASHQNPA
IQRLYAEFLEKPLSHKCHELLHTRYETREPVM*
>Ga0105097_100082394
METIKLNIDNKEIEVQKGTTILKAARQVGIEIPTLCYLDLQDLNIENKPGGCRICVVEVQ
KRRNLAPACSTKCEEGMVVKTHTTRVLNARRTVMEFILSDHPKDCLVCAKSGNCELQDMA
HRLGIREIPGAEYAAVSTYKPDTSPSIKRNLDKCIMCRRCETMCNTVQTVGALSAVNRGF
MATVAPAFEQNLEHSTCTYCGQCVAVCPTGALTEVDNTPEVLRALADPSKTVIVQTAPAV
RVALGEAFGMEPGTIVTGKLVAALRALGFDYVFDTDFSADLTIMEEGTELLDRIKRHLAG
DKTARLPILTSCCPGWVNFFEEYFPDLKDVPSTSKSPQQMFGAIAKTYFADKIGVHRKDL
VVVSIMPCLAKKYECQRDEFSVGGNRDVDFSLSTRELAAFIKQANIDLNNIGDEDFDDPL
GESTGAGVIFGATGGVIEAACRTAYEVYTGKKLDRIDFTELRGLEGVRSATIDFDGLPLN
IGIAHGLGNARKLLDDVRSGKSLFHAIEVMACPGGCIGGGGQPLHHGNSDIIKARAAAIY
REDKNKPIRKSHENPFIIKLYEEFLDKPNSEKAHHLLHTCYFDKKKKIIVKQ*
>Ga0105097_100090966
MEAIRVHDGKATIMEERCIDCGECIRSCPNHAKFAVTDCLDKLSEFKYNIALPAPSFFGQ
FKNQEHIEDILHAFLNLGLDEIFEVALAAEIVGFIVHKQLMADRVKKPLFSSACPAVLRL
MQIKYPDLLKQCAPVLTPMEVAARLAKEEAVKKTGISYDEIGAFFISPCPAKVTEMKHPM
ATKHSAVNGIIGANLIYKDIVKEISKLNGRGKSINLQRATNLGMAWGFVTGESKNVDFGR
ALAVSGIHNVISLLEEVEHGELQDVDFLELQACTGGCVGGPLNITNLFVGRVRLRDLIKR
FGSKIPYFDEKKLIEIYGQGHFEATEPFEPRFLLPLDEDVTQALIKLERLDQITNDLPGL
DCGACGSPSCRALAEDVIRGIAFETDCVIKLREKVK
>Ga0105097_100183231
LTSGKNLPLITSCSPGWIKFMETFFHDMIPHMSTAKSPQQMFGALAKTYYAQAKDIAPEK
IVSVSVMPCTAKKFECLRPEMKASGYQDVDYVLTTREIGRMIREAGIDLKEMPEEQADDI
MGEYTGAGTIFGATGGVMEAAIRSAYFLVTGRELENLDIKTVRGLKGTKEAEINIEGTKI
KVAVAHSGGQARALLEKVQQQLATEGKCEYQFIEVMACPGGCVGGGGQSWGSNMAKRARR
GEALYAEDKSMTHRRSHENLSVKAVYEKFLEKPNSEKAHKLLHTHYSKRSPVDGKIINE*

>Ga0105099_1000000519
MQFNIEVNNRLIEVRKGETILSALYRNGIKVPTLCNMKDLSPTGACRICVVEVEGKENLV
TSCSYPVEESMKIKTHSPRVVKARKTLVELLLSNHPDDCLYCERNGCCELQDLAIDLNIR
ERRISGKKSRHKLDLSSPSIVRDPAKCILCGRCVRVCDEIQSVCTLDFLNRGSKTIIGTA
MARDLNFSSCINCGRCVMVCPTGALHEHGYLDEVLDSLNNPALHVVVQYGPAVTVSLAEE
FGIKAGKDINGVINAALRKIGFAQIFDTAFGADLAVMETVELIMQRLETGEGFPVISSCC
PAWVKYAEQFYPDILPYLSTCKSPQQMLGSIIKSYYAPQNNINPNSIYSVAIMPCLAKKF
EAQREEMTHKAISDVDVVITTRELSRLIKMYGIDIQNIDPQTPDSPFGTRSSAGKLFGTA
GGTTEAILRTLHYRMTGKELNSSKWHDLRFVSGIKEIPVKIGGKELKIVLANGLTGIEKL
VEGILNKTINAHFVEIMTCPGGCVNGGGQPFKSGDKDVKARTRSLYEIDEVDTIKAAHKN
PLINELYEKFLEKPGSDKAKQQLHTCYTKRDVLL*
>Ga0105099_1000007039
METIKLTIDNKPVEVPAGTSVYQAAKNLGIDIPVLCYMNLHDLGIENKPAGCRICVVEVE
GRRNLAPSCSTTCANGMVVKTHTTRVINARRTVMELILSDHPKDCLTCPKSGSCDLQNMA
VKMGVRNIPGQAYAEMSTYKTDFSPSIIRDMDKCIMCRRCETMCNDFQTVGALSGVNRGF
MAVVAPAFEQDLEKSPCTYCGQCVAVCPTGALTEVDHTPKVIRALADPTKTVLVQTAPAV
RAALGEEFGLEPGTSVTGKMVAALRQIGFDYIFDTDFAADLTIMEEGTELLTRLGKHLSG
DKTVKLPILTSCCPGWVGFFEHNYPDMLDVPSTAKSPQQMFGAIAKSYFAEKLGKKREEL
VVVSVMPCLAKKYECQRDEFKVDGNPDVDFSISTRELAHLIKEFNIGFNELADEDFDRPL
GESTGASVIFGATGGVIEAATRTAYELHTGKTLEKVDFMELRGMDGIRSATIDFNGLPIN
IGIAHGLGNARKLLDQVRAGKTNYHAIEIMACPGGCIGGGGQPLHHGDTSVLKARTKAIY
SEDTNKKIRKSHENPYIIKLYEEFLGKPMSHKAHELLHTHYFDKSSKDIFI*
>Ga0105099_100009908
MLKITIDGKETEVPQGSMILDAAKKLSIDVPTLCFLNLEELHVNNMAASCRICVVEVEGR
KNLAPACATPVTDGMVVKSNTMRVLNARKTVLELLLSDHPKDCLVCQKSGECDLQDIAQK
FGIKEVRYEGVMSTYRKDISASIVRDMDKCIMCRRCETMCNEVQTVGCLSGVNRGFTSVV
APAFEMNLEDSVCTFCGQCTAVCPVGALVERDHTWEIVNAIADPDKVTVVQTAPAVRAAL
GEDLGMEAGISVTGKMAAALRRLGFDHVFDTDFAADLTIMEEGSEFLDRLTRYLDGDKTV
VLPILTSCCPAWVKFFEHSFPDLLDVPSTARSPQQMFGAIAKTYFADILGIPREKMVVVS
VMPCLAKKYECERPEFKTNGNPDVDYSITTRELARLIKRMNIDFAALPDEDFDAPLGESS
GAAPIFGATGGVIEAALRTAYELATGQALENVNFEAVRGMEGIRSAKVQVGPHTLNIGIA
HELGNARKLLEEVRAGKSEYHAIEIMSCPGGCIGGGGQPYHHGDISVLKKRTQVLYNEDA
GKKIRKSHENPYITELYEKFLGKPLSDKAHHLLHTHYFKRSKLGG*
>Ga0105099_100013908
MSETIQLTIDGKAVEVPQGATILDAAKKLGIYIPTLCHHENLKPTASCGICVVQMEGAPA
LKRACATPAEKGMKIISNSKQLRSLRKQLVELILSNHSVECPTCAANGKCELQDLANDMG
VDFGKFGRVVKNDPIDQTSLSVIRDPDKCIACGRCVTVCNDIQSVYAIQMVDRGFNVNVN
TFFREGLGNSSCVNCGQCTVFCPVGALRERVETDEVWDAILDPGKIVIVQEAPSIRVTLA
EEFGMEIGSVTVGKMYAALKKLGFDYILDTNFTADLTIMEEGTELIQRLKTNQPLPLITS
CSPGWIKFMETYFPDLADYVSTCKSPQQMFGALVKTYFANEMKLDPAKIVSVSIMPCTAK
KFEAKRPEMRDSGFPDVDHVLTTRELVRMIREAKIDFKSLPEEKPDQLMGAYTGAATIFG
ATGGVMEAAVRSAYFLLTGKNIPSLDIQAVRGMQGIKEAELDIEGSKVKVAVAHGLGNAR
QLLNKVKDQIARTGKSEYAFIEIMACPGGCVGGGGQPYKSNLAMRARRGLGLYSEDQSCT
LRCSHDNPEVQRIYREFLGEPGGAKSHQLLHTCYWERSMMNGACVRETTHKHATHHG*
>Ga0105099_100093282
MLFTIQVNNKKIKAEKGETILSALNRNGIIIPTLCRMKEFTPTGACRMCVVEVEGKERLV
TACSQPVEEWMKIKTHSQRVITARKTIVELLLSNHPDDCLYCDRNLKCELQRLSEELNIR
ERRIKGRKIKQRLDQSSPAIVRELAKCILCGRCIRVCEEIITSTSLDFINRGSQTHVGAA
MDRDFNFSSCIHCGQCVLVCPTGALHEKHNITEVQEYLNKHDIIKAIQYSPVVPAGIAGE
LGIKYSRDFDKNLNAILRKIGFDKVYTTGTGTDVCINEVALQLSENIEKKADKPLFITAC
PAWVKYAEQFVPTLIPQLSTVKSPQQITGILIKTIVAGQLDVKPEQIFSVSVTPCMAMKY
EARRDGMMRKGISDVDSVMTVRELAKLIRLNGIDFTNTEKEPADEPLSGRSSSAALAEVS
GGMAESVLRLLHYRTTGKEIDKQVFKKLRVSGTFRDSAILMGENEIKVAVVDGLTGLEKL
RSAQASGTKYDLIEVMTCPGGCIHGGGLPFITSKEDLKNRARMVYQSDDNEAIALPCKSP
SMINLYEKLLKENIEISDKSIFFTHFETRNVLL*
>Ga0105099_100104822
MIRATINNVEIEVPEGTNILWAARKAGFTIPTLCNHPDLTPGGQCGICVVEIEGIPGLKR
ACMTPVGEGFKVRTHTPKVMATRKQLVELILSNHDTDCLTCVKNNNCELQQLAATLGINV
LDYPKLEEKLPIDHSSVSIVRDPNKCILCGRCIQVCSKVQTVNALAVNNRGFDTLITTAF
DAGLGNSVCINCGQCVVHCPVGALYERSAAEEVWEAIHDPDKFVVVQEAPAVRVMLGEEF
GMPAGSLVSGKMHAALRRLGFDAVLETNFTADLTIMEEGTELVSRLTSGKNLPLITSCSP
GWIKFMETFFHDMIPHMSTAKSPQQMFGTLAKTYYAETKGIDPAKIVSVSIMPCTAKKFE
CLRPEMNASGYRDVDYVLTTREIGRMMREAGLDIREMPDEPADDILGDYTGAATIFGATG
GVMEAAVRSAYYLVTGKELADVEIKPVRGLQGIKEAEIDIDGTKVKVAVAHSCGQARALI
EKVKDQIAREGRSEYQFIEVMACPGGCVGGGGQSWGSNMAKRARRGESLYEEDRSLPWRR
SHENPSVLAIYEKFLEKPNSEKAHKLLHTHYYKRSTADGKILPG*
>Ga0105100_1000079912
MMETVKLTIDQKAVEVSVGTSILKAARRVGIEIPTLCYMHLEDLNIEHKPGGCRVCVVEV
QGRRNLAPSCATDVAEGMVVNTHSIRVLNARKTVLELILSDHPKDCLTCAKSGNCDLQNM
AIKMGIREIHNQDIAAMSTYRTDFSPAIIRDMNKCIMCRRCETMCNEFQTVGALSAINRG
FMSVVAPAFEMDLEDSVCTYCGQCVAVCPTGALTEVDHTNRLIRDLSNPAKTVIVQTAPA
VRAALGEMFDMEPGTLVTGKMVAALRRMGFKYVFDTDFAADLTIMEEGSEVLDRLSRHLK
GDKSVKLPILTSCCPGWVNFFESQFTDMLDIPSTARSPQQMFGSIAKTYFADKISVKRED
LVVVSIMPCLAKKYECTRDEFKVNGNPDVDYSISTRELANLIKQANIEFHSLPDEEFDLP
LGESTGAGVIFGATGGVIEAAIRTAYELFTKKKLDSVDFKALRGMEGIREATIDFNGLPI
KIGIAHGLGRARKLLEDIRSGKSQYHAIEIMACPGGCIGGGGQPLHHGNSEIIMKRMEAI
YREDKNKPIRKSHENPYIVKLYEEFLGKPLSEKSHKLLHTHYVDKRKKIIYI*
>Ga0105100_100017342
MHGKMQVRRDHNSLIQEELEMETVKLTIDNKTVEVPKGTTINKAARQLGIDIPTLCWMEL
HDLNIENRPAGCRICVVEVQGRRNLAPSCATNCENGMVVKSHTTRVLNARRTVMEFILSD
HPKDCLICPKSGNCELQAMAHQLGIREIPGQEIAAVSKYRKDTSPSIIRDLDKCILCRRC
EMMCNTVQTVGALSAVNRGFMATVAPAFEQNLEHSTCTYCGQCVAVCPTGALTEVDNTPE
VLRALADPTKTVIVQTAPAVRAALGELFGMEPGTLVTGKMVTALRALGFDYVFDTDFAAD
LTIMEEGTELLGRLTRHLNGDKSARLPILTSCCPGWVNFFEEYFPDLKEIPSTSKSPQQM
FGAIAKTYFADKIRVNRKDLVVVSIMPCLAKKYECQREEFSTDGNRDVDFSISTREIAAF
IKQANIDLNNLEDGEFDAPLGESTGAGVIFGATGGVIEAAVRTAYEVYTGKKLDRLDFTE
LRGLEGVRSATIDFNGLPLNIGIANGLGNARKLLDDVRSGKSLYHAIEVMACPGGCIGGG
GQPLHHGNSDIIKARAAAIYAEDRKKPLRKSHENPFIIKLYEEFLGKPNSEKAHHLLHTK
YFDKKKKVVVKQ*
>Ga0105100_100022166
MLFTIQVNNKKIKAEKGETILSALNRNGIIIPTLCRMKEFTPTGACRMCVVEVEGKERLV
TACSQPVEEWMKIKTHSQRVITARKTIVELLLSNHPDDCLYCDRNLKCELQRLSEELNIR
ERRIKGRKIKQRLDQSSPAIVRELAKCILCGRCIRVCEEVITSTSLDFINRGSQTHVGAA
MDRDFNFSSCIHCGQCVLVCPTGALHEKHNITEVQEYLNKHDIIKAIQYSPVVPAGIAGE
LGIKYSRDFDKNLNAILRKIGFDKVYTTGTGTDVCINEVALQLSENIEKKADKPLFITAC
PAWVKYAEQFVPTLIPQLSTVKSPQQITGILIKTIVAGQLDVKPEQIFSVSVTPCMAMKY
EARRDGMMRKGISDVDSVMTVRELAKLIRLNGIDFTNTEKEPADEPLSGRSSSAALAEVS
GGMAESVLRLIYYRTTGKEIDKQVFKKLRVSATFRDSAILIGENEIKVAVVDGLTGLEKL
RSAQASGTKYDLIEVMTCPGGCIHGGGLPFITSKEDLKNRARMVYQSDDNEAIALPCKSP
SMINLYEKLLKENIEISDKSIFFTHFEKRNVLL*
>Ga0105100_100062963
MEMETVKLTIDNKVIEVPGGTTIHKAARQLGIEIPTLCWMELHDLNIENKPAGCRICVVE
VEKRRNLAPSCATKCEESMVVKTHSTRVLNARRTVMEFILSDHPKDCLVCAKSGTCELQN
MAHKLGIRDIPGSEFAAMSTYKKDTSPSIIRDLDKCIMCRRCEMMCNVVQTVGALSAVNR
GFMAAVAPSFEQNLEHSTCTYCGQCVAVCPTGALTEVDHTPDILRALADPTKTVIVQTAP
AVRAALGEEFGMEPGTLVTGKLVSALRVLGFDYVFDTDFAADLTIMEEGTELLDRLNRHL
NGDKTARLPILTSCCPGWVNFFEEYFPDLKDVPSTSKSPQQMFGAIAKTYFADLINVNRK
DLVVVSIMPCLAKKYECQREEFSVNGNRDVDFSISTRELAAFIKQANIDLKTLEDSDFDT
PLGESTGAGVIFGATGGVIEAACRTAYELHTGKKLERLDFTELRGLEGVRSATIDFDGLP
LNIGIANGLGNARKLLDDVRSGKSTFHAIEVMACPGGCIGGGGQPLHHGNSEIIKARAAA
IYNEDRMKPLRKSHENPFIIKLYEEFLGKPNSEKAHHLLHTHYFAKKKKVIIKQ*
>Ga0105100_100092363
METIKLNIDNKEIEVQKGTTILKAARQVGIEIPTLCYLDLQDLNIENKPGGCRICVVEVQ
KRRNLAPACSTKCEEGMVVKTHTTRVLNARRTVMEFILSDHPKDCLVCAKSGNCELQDMA
HRLGIREIPGAEYAAVSTYKPDTSPSIKRNLDKCIMCRRCETMCNTVQTVGALSAVNRGF
MATVAPAFEQNLEHSTCTYCGQCVAVCPTGALTEVDNTPEVLRALADPSKTVIVQTAPAV
RVALGEAFGMEPGTIVTGKLVAALRALGFDYVFDTDFSADLTIMEEGTELLDRIKRHLAG
DKTARLPILTSCCPGWVNFFEEYFPDLKDVPSTSKSPQQMFGAIAKTYFADKIGVHRKDL
VVVSIMPCLAKKYECQRDEFSVGGNRDVDFSLSTRELAAFIKQANIDLNNIGDEDFDDPL
GESTGAGVIFGATGGVIEAACRTAYEVYTGKKLDRIDFTELRGLEGVRSATIDFDGLPLN
IGIAHGLGNARKLLDDVRSCKSLFHAIEVMACPGGCIGGGGQPLHHGNSDIIKARSAAIY
REDSNKPIRKSHENPFIIKLYEEFLDKPNSEKAHHLLHTSYFDKKKKIIVKQ*
>Ga0105101_1000022912
METVKLYIDNKEIEVPKGTTVYKAAKELGINIPTLCYMELHDLNIENKPGGCRICVVEIQ
GRRNLPPSCSTNCENGMVVKTHTPRVLNARRTVMEFILSDHPKDCLVCAKSGNCDLQSMA
HMLGIRDIPGAEYAAMSTYKPDTSPSIKRDLDKCIMCRRCEMMCNTVQTVGALSAVNRGF
MAAVAPAFEQNLEHSTCTYCGQCVAVCPTGALTEVDNTPEVLRALADPTKTVVVQTAPAV
RAALGEMFGMEPGTLVTGKMVTALRSLGFDYIFDTDFAADLTIMEEGTELLDRLNRHLKG
DTTARIPILTSCCPGWVNFFEEYFPDLKDVPSTAKSPQQMFGAIAKSYFAGKLGISRKDL
VVVSIMPCLAKKYECQREEFSTDNNRDVDFSISTRELAAFIKQANIDLNNLEESDFDAPL
GESTGAGVIFGTTGGVIEAAVRTAYEIQTGKKLERLDFTELRGLEGVREATIDFDGLPIR
IGIAHGLGNARKLLNDVRSGKSQYHAIEVMACPGGCIGGGGQPLHHGNSDIIKARAAALY
AEDRSKPLRKSHENPFIIKLYEEFLEKPNSEKAHHLLHTHYFDKKKKIVVKQ*
>Ga0105101_100021665
MVQLTINNIKVNAEEEMTILDAAKSVGIYIPTLCHLKELAPTGACRICTVEVDGMRNLVP
SCAFPVFEGASVETNSPRVRRARKTIIELLVENHPQDCLICVRNKNCELQDLSEKYGVRE
HRYVGECKSHAIDISSASMERDPAKCILCGRCVRVCHEIQKIGAIDFTKRGFTSIVTTPY
NKGLNISDCILCGQCILVCPTAALREKSSMKEVTNALNCKNKYTVVQIAPAVRATIGEEY
NMPVGVDVTGKLVTGLRRLGFKKVFDTNFGADLTIMEEAEELISRIKNKGKLPMFTSCCP
GWIKFAEQNHPEILENVSSCKSPHEMEGAVLKTYFAKKMGLDPKDIFVVSIMPCTVKKYE
SNRLELSENNLPDVDAVLTTRELVRLFKIAGIDFDDLPQDNFDNPLGESTGAAAIFGTSG
GVMEAAIRTAYYKLSGKKLDNLDFNEIRGSAGLKEAEIEIEGMKINVAVVNGIGNVKKIL
DEVENGTSKYNFIEVMACPGGCVNGGGQPIHQKSEKILLRMKALYEIDTNMKNRFSFENE
SVKALYKEFLIEPNSHVAHEILHTEYFNRQKN*
>Ga0105101_100023626
MLFTIQVNNKKIRAEKGETILSALNRNGIIIPTLCRMKDLSPTGACRMCVVEVEGHDRLV
TACSQPVEEWMKIRTHSPRVIIARKTNVELLLSNHPDDCLYCDRNLNCELQRLSEELNIR
ERRIRAKKIRPSLDQSSPAIVRELSKCIICGRCVRVCEEVITATSLDFINKGSRIHVGPA
MDRDFNFSSCINCGQCVLVCPTGALHEKHNILEVQEYLNNPDFMKVIQYSPLVPAGIAEE
LGLKYNREFDRTLNSVLRKIGFEKVFLTGTGTDIFIAELTEQLMENIENKADTPLYISAC
PAWIKYAEQFVTAALPALSTLKCPQQITGALIKTLVADQTGIKPQKIFSVSATPCMAMKY
EARREGMMRKGISDVDSVITVRELARLIRLYGIDVTNTNSEPADEPMEAHSSAAALAEVS
GGLAEGIIRSLSMVKYKKEINKQLFKKLRSGGSFREAVIPAGETEIRVAVVDGLTGLEKL
RASTDTGKNYDLIEVMTCPGGCINGAGLSFRIARDDRKSISKMIWQADETDAVNLPSKSP
LLKNIYDKLISENKEIADKKIFHTRYEKRNVLL*
>Ga0105101_100080754
MEMVKLTIDNKQVEVPMGTSIYKAAKQVGIEVPVLCYMDLKDLKIEHKPGGCRVCVVEVE
GRRNLAPSCSTDVAEGMVVKTHSIRVLNARRTVLELLLSDHPKECLICAKSGNCDLQSMA
IKMGIREIHNQDIAEMSTYKPDFSPAIIRDMNKCIMCRRCETMCNEFQTVGALSAINRGF
MSVVAPAFEMDLEDSVCTYCGQCVAVCPTGALTEVDHTRKLIRDLSNPTKTVIVQTAPAV
RAALGEMFDLPAGTLVTGKMTAALRRLGFKYIFDTDFSADLTIMEEGTELLDRLTRHLAG
DKKVRLPILTSCCPGWVNFFESQFIDMLEIPSTARSPQQMFGSIAKTYFADKIGVKREDM
VVVSIMPCLAKKYECTRDEFKVNGNPDVDYSVSTRELAHLIKQANIDFHSLPDEEFDNPL
GESTGAGVIFAATGGVIEAAVRTAYEIFTNKKLERVDFQELRGMDGIREATIDFNGLPIK
IGIAHGLGNARKLLEDIRSGKSNYHAIEIMACPGGCIGGGGQPLHHGNFDILRKRMAAIY
REDAGKTIRKSHENPYIIKLYEEFLGKPMSEKSHKLLHTHYVDKSKKIIYI*
>Ga0105102_100002788
MEMINLNIDNKPVVVLKGTTILEAAKSIGIHIPTLCYMKLDDLNIENKPGGCRICVVEVK
GRRNLAPACCTEATDGMEVSTHTIRAVNARRTVLELILSDHPSDCLVCAKSGNCDLQNMA
HRLGIREIHYKGEQSTYREDTSPAIIRELNKCILCRRCEMMCNDVQTVGVLSAINRGFNS
VVSPAFEMNLDHSVCTYCGQCVAVCPTGALTEVDQTGAVVRALYDPTKTVIVQTAPAVRA
ALGEEFDMDAGTLVTGKMVAALRRLGFDYIFDTDFSADLTIMEEGTELLNRLKRHIEGDP
TVKLPILTSCCPAWVKFFEHYFPDMKEIPSTARSPQQMFGSVAKTYFAEKLGIKREDMVV
VSIMPCLAKKYECGRDEFSVNGNPDVDYALTTRELAALIKVSNIKFNSLPSEEFDKPMGE
STGAGVIFGTTGGVIEAAVRTAYELYTGKELPKVEFEELRGMEGLRKATIDFNGLPINIG
IAHGLGNARKLLEEIRSGNSWFHAIEIMSCPGGCIGGGGQPYHHGNAQILQKRQVAIYRE
DSNKTLRKSHQNPDIIKLYEEFLGKPMSHKAHQLLHTVYFDRTK*
>Ga0105103_100020693
MLFTIQVNNKKIKAEKGETILSALNRNGIIIPTLCRMKDFTPTGACRMCVVEVEGKERLV
TACSQPVEEWMKIQTHSPRVITARKTIVELLLSNHPDDCLYCDRNLNCELQKLSEELNIR
ERKIKSKKIKPRLDQSSPAIVRELSKCILCGRCIRVCEEVITSTSLDFINKGRKTHVGAA
MDRDFNFSSCIQCGQCVLVCPTGALHEKHYLNEVQEYLHKTDILKVIQYSPLVSYGISEE
LGIKYSREFDRVLNAVLRKIGFDKVYTTGTGTDVCITELAGQLAGIPGEKTEGPLYTSTC
PSWVKYAEQFIPELIPNLSTVKSSQQITGVLVKTLVADHLKIRPEQIFSVSVTPCMAMKY
EARRDGMMRRGISDVDSVLTVRELARLIRLYGIDVTNIDKENADEPMAVRSSSAVLTEVS
GGLAESVMRLLHFKITGKEPDKQLFRKLRLSGTFREAVMPLGDNEIRVAVVDGLTGLEKL
KTAIGAGRKFHLIEVMTCPGGCVHGAGLPFSSSREELRNRSKMIYQADETEPVSLPCKSS
SIINLYEKLLKENSEIGDKKIFHTHFEKKNVLL*
>Ga0105103_100029763
MDTISIKIDNKNFQVPKGSTILDAAKSVGVNIPTLCYMHLHDLNTTHKPTGCRICVVEVV
GRKNLVPACATECLPGMEIKNQTIRVLNSRKTVLQLILSDHPTDCLICAKNGDCDLQSMA
QKMGIRHLYYEGEQSKYIKDRSPAIRRDMDKCIGCRRCLTMCNEVQTVGALSAINRGFMS
VVAPAFQMNLEDSVCTYCGQCVAVCPTAALTEIDHTVKVIRLLADPSKTVIVQTAPAVRA
ALGEEFGYAPGTLVTGKMTAALKDLGFNYVFDTDFAADLTIMEEGAELLDRLTRHLDGDT
TVKLPLLTSCCPGWVNFFEHHFPDMKDIPSTARSPQQMFGAIAKTYFAEKIGVKREDLVV
VSIMPCLAKKYECSRDEFKTDGNPDVDFVLSTRELARLIKQSGIDFDSLSPAEFDHPMGE
SSGAAVIFGTTGGVIEAAVRTAYEVFTKQKLHKVDFEQLRGMEWVRESTIDFNGTPIKIG
IAHGLGNARKLLEEVRAGKSQYHAIEIMACPGGCIGGGGQPLHHGDSNILKARQKALYSD
DKSKTIRKSHENPSIIKLYDEFLGKPMSEKAHELLHTHYFDKSNSIEITDN*
>Ga0105103_100033874
MKHANIYIDNEKLSVPESMTIMEAAETIGIRIPRLCYHPQLSIEGACRVCIVQVEGSNKY
MTSCSAKVWEGMRVKTNSPEIRQARRDIVELIIDNHPMECQTCERDGNCELQNLAYSQGV
RDRLFEGKRKLHPLESSSASVIRNAEKCVLCRRCVRVCAEIQGIHNLSQLHRGFNTVVSP
AFEAGMADSVCINCGQCINVCPTAAFLEKPHTERIWRALENPDLFVIAHIAPAIRAAIGE
GFNLPPGTPCTGQTVTALRRLGFDAVFDTNFGADLTIVEEANELVHRLEKNENLPLLTSC
SPGWIKFMEHFYPELIPHASTCKSPMQMLSTLLKTYYAEKKGIDPQNIYVVGVMPCVAKK
FEIERPEQQSPEGYPYTDAVVTTRELIWMIKAYGIDFTRLPESDFDHPLGYSTGAADLFG
TTGGVMEAALRTAAEKLTGKPLTELNFEDVRQVEGLKEATIQVGKLSLNVAVANGLTNAK
IILEKVKAGEKQYHLIELMACPGGCIGGGGQPYPPDGYYVLDPEINKLRAKALYNIDQAK
SIRKSHENPYILKLYEEFLKEPGSHKAHELLHTTYTPREPKGIK*
>Ga0105103_100039104
MQYLSDNRTIMETIKLNIDNKEIEVPKGTTIHKAARELGIEIPTLCYMDLHDLNIENKPG
GCRICVAEVQGRRNLAPTCSTKCEEGMVVKTHTTRVLNARRTVMEFILSDHPTDCLVCAK
SGNCELQDMAHRLGIREIPGAEYAEKSTYKADTSPSIKRDLDKCIMCRRCETMCNDIQTV
GALSAVNRGFMAAVAPAFEQNLEHSTCTYCGQCVAVCPTGALTEVDHTPDVLRALADPSK
TVIVQTAPAVRAALGELFGMEPGTLVTGKMVTALRALGFDYVFDTDFAADLTIMEEGTEL
LDRLNRHLKGDTTARIPILTSCCPGWVNFFEEYFPDLKDVPSTAKSPQQMFGAIAKSYFA
DKIGISRKDMVVVSIMPCLAKKYECQRDEFSTDGNRDVDFSISTRELAAFIKQANIDLNN
LEEQDFDTPLGESTGAGVIFGATGGVIEAAVRTAYEVQTGKKLERLDFTELRGLEGVRSA
TIDFDGLPINIGIAHGLGNARKLLDDVRSGKSLFHAIEVMACPGGCIGGGGQPLHHGDSS
ILKARASAIYREDSMKPLRKSHENPFIIKLYEEFLGKPNSELAHHLLHTKYFDKKKKIIV
KH*
>Ga0105104_1000000314
MISLHINNIKVEVEEDTTILNAANKAGVKIPTLCYVEDKTPRGACRVCVVEVEGAKTLVA
SCCTPAANNMKVFTNTKRAREARRSVVELLLSEHDGDCKTCQRNDDCELQELARQIGIDN
IRYPGEKTAKKIDDSTSALTRDSGKCIKCRRCVTVCSEVQTVGSLFPQGRGFKSTIGPAF
ACELDSVICVQCGQCSAICPVGAISEKNHIDDVWAALDNPEKFVVVQTAPAIRAALGECF
GNEPGTLVTGKMVTALRQLGFDAVFDTNFTADLTIMEEGTELLMRLKKAIVDKEKVALPQ
FSSCCPGWVKFAEHYYPKFLPNMSSCKSPQQMFGAIAKTYYANKIGKKTEDMVVVSVMPC
TAKKFENQRPEMNGSGLRDVDYILTTRELGIMIKQAGIDFNPLPDGKMDSPLGISSGAAD
IFANTGGVMEAAIRTTYEIVTGKELPTGNLHIEPIMGLEGLKKASLKIEGTLKEWSFLEG
VELKIAVAHGLSNARRLLEAVEKGEEFHFIEFMTCPGGCIGGAGQPRFTNDKVRQKRIKA
IYKEDEGKKLRKSHDNPEITQIYREFLGKPLSEKSHQLLHTHYHPRAMQ*
>Ga0105104_1000001119
MFNIEIDNRVVQANEGETILAVCKREGIRIPTLCFIEGLAPSGACRMCIVEVEGYPGLIP
ACSYPVVEGMKIKTSTPKVLNARRTIVELLLSDHPDDCLYCLRNGQCELQKLASDMDVKR
LSYSKVKTKRRADVSSPSIVRDPEKCILCGKCVRVCEEIQGVSAIDFIGRGCKAYIGTAF
DSGLNVSSCINCGQCIMVCPTGALSERSYVDEVAAALADPDKFVVVQHAPSISVTLAEEF
GVKAGKDVDGQMVAALRRLGFKRVFDTAFSADLTIMEEGSELVHRIKTGGKLPMMTSCSP
GWIKFVEQFYPDMIENVSTCKSPQQMMGALIKSFFAQREGLEPSKIVSVSIMPCTAKKFE
CQRPEMAVNYIPDVDYVLTTRELAQLFRRYGLELGAMTPDTADTPFGERTSAGKIFGATG
GVMEAAIRTAYFLLTGQEYPEEKIPAIRGLKGHKEVKLKIGELEIGAAVVSGLGNARKLL
DEIKAGRNDIHFIEVMTCPGGCISGGGQPIGTDTEAVKARLQALYMIDRDDRVRASHHNE
SIKRLYREFLGEPLGKVSHHLLHTHYKKRDIMAEY*
>Ga0105104_1000019643
METKMINIKINGSDYQAPDGIPILDACKRAGIEIPTLCYLEDVSRNSSCGVCVVEVKGAR
SLVRSCTACVHEGTEIVTNSARIRDARKTNVELILANHPKDCLSCLRNQNCELQTIASDL
GVKDDRFVRTKKELPLDTSSSSLIRDPNKCILCGRCIAVCGTVQTVYAIGLSGRGIKTKV
STYMEKGLGNVACTNCGQCALVCPTGAIVERDDTDDVFEELMNPDKVVVVQTAPAIRVGI
GEAMGMESGSLVTGKMVAGLRRLGFNKVFDTQFTADLTIMEEGHELLKRISNKGTLPMIT
SCSPGWIKFAEHFFPNSLSHLSTCKSPQQMFGSVAKTYYAAKMGIDPRKMVVVSIMPCTA
KKYEAKRPEMMSAFEHWKDKKGWSQDDAFYDVDYVLTTRELARMFKESGIQFSNLPVEEF
DNPIGESTGAAVIFGATGGVMEAALRTVYEVVTGKPLANVNFTAVRGMEGIKEAEVDLNG
TTIKVAVAHTLGNARKLFEQIEKKESPYAFIEVMTCPGGCLGGGGQPIPTTWDIRKKRAE
SIYQEDLNKPLRKSHENPHIAALYKEFLKEPLGHLSHHLLHTTYEKRGLFVWKSNGVEKK
KKEMEHAK*
>Ga0105104_1000058920
MNNGINIEVNGKKLEAKEGETILSALKRSGINVPTLCHMEGLKPSGACRICVVDVEGFPN
LVPSCSYPVAKDMKIKTHSPRAVQARKTIIELLCANHPDDCLYCERNDNCDLSRLAVEYG
VRQRRYAGERNRFPLDVSSPSLVRDPEKCILCGKCVRVCEEVQGVAAIDFIRRGSRTTVG
CAFEQNLNVSSCINCGQCIMVCPTGALREKSHLKEVIEALNNPEKFVIVQHAPSISVTLA
EEFGMSAGYDVAGTMTAALRRLGFDRVFDTSFSADLTIMEEASELVHRIQTGGTLPLLTS
CSPGWVKFVEEFYPDFIGNLSSCKSPQQMLGAIIKHVFAKNEGIDPKNIFSVSIMPCTAK
KFEAKRPELGVDGISDIDAVLTTRELARLIKQYGLDLNVLEPEAPDTPFGTRSTAGKLFG
ATGGVMEAAVRTAHYFITGKELDNLRIQPLRGLSGIKEAKINIEGLEIKVAVVSGLGNAR
ALLDDIRAGKRDYHFIEVMTCPGGCIAGGGQPHGTNLDAVRARMQALYNIDQRETVRASH
NNTMVQQLYEKFLEKPLSEKSHHLLHTHYSKREVLV*
>Ga0105104_100027564
MEMVKITIDNKSVEVPRGTSILKAAKQVGIEVPTLCYMDLHDLNIEHKPGGCRVCVVEVE
GRRNLAPSCCTDVNDGMVVKTHSIRVLNARRTVMELILSDHPKECLTCPKSGNCDLQNMA
IKMGIREIHNQDIAEMSTYRTDFSPAIIRDMNKCIMCRRCETMCNDFQTVGALSAINRGF
MSVVAPAFEMDLEDSVCTYCGQCVAVCPTGALTEVDHTRRLIRDLANPAKTVIVQTAPAV
RAALGEMFDLPAGSLVTGKMVSALRTLGFKYVFDTDFSADLTIMEEGTEMLDRLSRHLAG
DKSVRLPILTSCCPGWVNFFESQFIDMLEIPSTARSPQQMFGSIAKTYFADKIKVKREDL
IVVSIMPCLAKKYECTRDEFKVNGNPDVDYSVSTRELAHLIKEANIDFHSLPDEDFDRPL
GESSGAGVIFGATGGVIEAAVRTAYELFTKKRLERLDFKELRGMEGIREATIDFDGLPVK
IGIAHGLGNARKLLEDIRSGKCSYHAIEIMACPGGCIGGGGQPLHHGNFEILNKRMAAIY
REDVGKPIRKSHENPYIIKLYEEFLGKPMSEKSHKLLHTHYVDKSKKIIYI*
>Ga0105104_100088741
METKMVNIKINGEHFQVSDGMTILDACKRKGLKIPTLCYLEDVSRNSSCGVCVVEVKGAK
SLVRSCTACVHEGTEIVTNSARIRDARKTNVELILANHPKDCLTCLRNQNCELQAIASDL
GVKEDRFVRTKKEQSCDETSPSIIRDPNKCILCGRCIAVCGNVQTVYAIGLSGRGIKTRV
STYQELGLGNVACTNCGQCALVCPTGAIVERDDTDEVFEDLMNPDKVVIVQTAPAIRVGI
GEAMGMKSGALVTGQMVSGLRRLGFSKVFDTQFTADLTIMEEGHELINRITKKGVLPMIT
SCSPGWIKFAEHFFPNLLDHLSTCKSPQQMFGAVAKTYYAAKMGIDPRKMIVVSIMPCTA
KKYEAKRPEMMSAFEHWKDKKGWSNDDAFYDVDYVLTTRELARMFKESGIQFSELPAEEF
DNPLGESTGAAVIFGATGGVMEAAVRTAYEVVTGKPLANINLTAVRGMEGIKEAEVDMNG
TKVKVAIAHTLGNARKLFEQIEKGESPYAFIEVMTCPGGCLGGGGQPIPTTWEIRMKRAE
SIYAEDAKKPVRKSHENPEIKILYNEFLKEPLGHVSHHLLHTTYKKRGLFVWKSNGETKK
KEKNNVHS*
>Ga0105105_100069313
MDTISIKIDNKNFQVPKGSTILDAAKSVGVNIPTLCYMHLHDLNTTHKPTGCRICVVEVV
GRKNLVPACATECLPGMEIKNQTIRVLNSRKTVLQLILSDHPTDCLICAKNGDCDLQSMA
QKMGIRHLYYEGEQSKYIKDRSPAIRRDMDKCIGCRRCLTMCNEVQTVGALSAINRGFMS
VVAPAFQMNLEDSVCTYCGQCVAVCPTAALTEIDHTVKVIRLLADPAKTVIVQTAPAVRA
ALGEEFGYAPGTLVTGKMTAALKDLGFNYVFDTDFAADLTIMEEGAELLDRLTRHLNGDT
TVKLPLLTSCCPGWVNFFEHHFPDMKDIPSTARSPQQMFGAIAKTYFAEKIGVKREDLVV
VSIMPCLAKKYECSRDEFKTDGNPDVDFVLSTRELARLIKQSGIDFDSLSPAEFDHPMGE
SSGAAVIFGTTGGVIEAAVRTAYEVFTKQKLHKVDFEQLRGMEWVRESTIDFNGTPIKIG
IAHGLGNARKLLEEVRAGKSQYHAIEIMACPGGCIGGGGQPLHHGDSNILKARQKALYAD
DKSKTIRKSHENPSIIKLYDEFLGKPMSEKAHELLHTHYFDKSNSIEIKDN*
>Ga0105106_100023875
METIKLNIDNKEIEVQKGTTILKAARQVGIEIPTLCYLDLQDLNIENKPGGCRICVVEVQ
KRRNLAPACSTKCEEGMVVKTHTTRVLNARRTVMEFILSDHPKDCLVCAKSGNCELQDMA
HRLGIREIPGAEYAAVSTYKPDTSPSIKRNLDKCIMCRRCETMCNTVQTVGALSAVNRGF
MATVAPAFEQNLEHSTCTYCGQCVAVCPTGALTEVDNTPEVLRALADPSKTVIVQTAPAV
RVALGEAFGMEPGTIVTGKLVAALRALGFDYVFDTDFSADLTIMEEGTELLDRIKRHLAG
DKTARLPILTSCCPGWVNFFEEYFPDLKDVPSTSKSPQQMFGAIAKTYFADKIGVHRKDL
VVVSIMPCLAKKYECQRDEFSVGGNRDVDFSLSTRELAAFIKQANIDLNNIGDEDFDDPL
GESTGAGVIFGATGGVIEAACRTAYEVYTGKKLDRIDFTELRGLEGVRSATIDFDGLPLN
IGIAHGLGNARKLLDDVRSGKSLFHAIEVMACPGGCIGGGGQPLHHGNSDIIKARSAAIY
REDSNKPIRKSHENPFIIKLYEEFLDKPNSEKAHHLLHTSYFDKKKKIIVKQ*
>Ga0105106_100025637
MVQLTINNIKVNAEEEMTILDAAKSVGIYIPTLCHLKELAPTGACRICTVEVDGMRNLVP
SCAFPVFEGASVETNSPRVRRARKTIIELLVENHPQDCLICVRNKNCELQDLSEKYGVRE
HRYVGECKSHAIDISSASMERDPAKCILCGRCVRVCHEIQKIGAIDFTKRGFTSIVTTPY
NKGLNISDCILCGQCILVCPTAALREKSSMKEVTNALNSKNKYTVVQIAPAVRATIGEEY
NMPVGVDVTGKLVTGLRRLGFKKVFDTNFGADLTIMEEAEELISRIKNKGKLPMFTSCCP
GWIKFAEQNHPEILENVSSCKSPHEMEGAVLKTYFAKKMGLDPKDIFVVSIMPCTVKKYE
SNRLELSENNLPDVDAVLTTRELVRLFKIAGIDFDDLPQDNFDNPLGESTGAAAIFGTSG
GVMEAAIRTAYYKLSGKKLDNLDFNEIRGSAGLKEAEIEIEGMKINVAVVNGIGNVKKIL
DEVENGTSKYNFIEVMACPGGCVNGGGQPIHQKSEKILLRMKALYEIDTNMKNRFSFENE
SVKALYKEFLIEPNSHIAHEILHTEYFNRQKN*
>Ga0105106_100048041
MSASLRDAACTYCGQCAVVCPTGAIVEKDEVDKVWAALEDPNKHVLVQEAPAIRAMLGEE
FGLPPGTLVTGKMIAALRRLGFDRVFDTNFTADLTILEEGHELLERASNGGPLPMMTSCS
PGWIKFIEHFYPSLLPHLSTCKSPQQMFGALAKTYYAKMTGIDPKDIFVVSIMPCTAKKF
EASRPEMYSSGYRDVDVVLTARELGRMIRQAGIDFVNLSEEPFDPPMGQYTGAGTIFGAT
GGVMEAALRTVYAVVTGKNLPDLDVLPVRGLEGVKEASLEVGKLGEVRIAVAHGLANARR
LMDRVVGGTANYHFIEIMSCPGGCVGGGGQSLPASNEKRALRAQALYRDDREVQPL
>Ga0105106_100048128
MMETVKLTIDQKAVEVPVGTSILKAARTVGVEIPTLCYMHLEDLNIEHKPGGCRVCVVEV
QGRRNLAPSCATDVAEGMVVNTHSIRVLNARKTVLELILSDHPKDCLTCAKSGNCDLQNM
AIKMGIREIHNQDIAAMSTYRTDFSPAIIRDMNKCIMCRRCETMCNEFQTVGALSAINRG
FMSVVAPAFEMDLEDSVCTYCGQCVAVCPTGALTEVDHTNRLIRDLSNPAKTVIVQTAPA
VRAALGEMFDMEPGTLVTGKMVAALRRMGFKYVFDTDFAADLTIMEEGSEVLDRLSRHLK
GDKSVKLPILTSCCPGWVNFFESQFTDMLDIPSTARSPQQMFGSIAKTYFADKISVKRED
LVVVSIMPCLAKKYECTRDEFKVNGNPDVDYSISTRELANLIKQANIEFHSLPDEEFDLP
LGESTGAGVIFGATGGVIEAAIRTAYELFTKKKLDSVDFKALRGMEGIREATIDFNGLPI
KIGIAHGLGRARKLLEDIRSGKSQYHAIEIMACPGGCIGGGGQPLHHGNSEIIMKRMEAI
YREDKNKPIRKSHENPYIVKLYEEFLGKPLSEKSHKLLHTHYVDKRKKIIYI*
>Ga0105106_100163193
MEMVKLTIDNKHIEVPKGTTIHKAAKQVGIEVPTLCYMDLGDLKIEHKPGGCRVCVVEVE
GRRNLAPSCSTEVTEGMVVKTHSIRVLNARRTVMELLLSDHPKECLTCAKSGNCDLQNMA
IKMGIREIHNQDISEMSTYRMDFSPAIIRDMNKCIMCRRCETMCNDFQTVGALSAINRGF
MSVVAPAFEMDLEDSVCTYCGQCVAVCPTGALTEVDHTRRLIRDLSNPSKTLVVQTAPAV
RAALGEMFDLPAGTLVTGKMVSALRTLGFKYIFDTDFSADLTIMEEGTEMLDRLTRHLNG
DKSVRLPILTSCCPGWVNFFESQFIDMLEIPSTARSPQQMFGSIAKTYFADKIKVKREDL
IVVSIMPCLAKKYECTRDEFKVGGNPDVDYSVSTRELAHLIKQANIDFHSLPDEEFDLPL
GASSGAGVIFGTTGGVIEAAVRTAYELFTNKKLERLDFKELRGMEGIREATIDFNGLPVK
IGIAHGLGNARKLLEDIRSGKSSYHAIEIMACPGGCIGGGGQPLHHGKFDILKKRMAAIY
REDASKPIRKSHENPYIIKLYEEFLGKPLSERSHKLLHTHYVDKSKKIIYI*
>Ga0105106_100204452
MEMETVKLTIDNKVIEVPGGTTIHKAARQLGIEIPTLCWMELHDLNIENKPAGCRICVVE
VEKRRNLAPSCATKCEEGMVVKTHSTRVLNARRTVMEFILSDHPKDCLVCAKSGTCELQN
MAHKLGIRDIPGSEFAAMSTYKKDTSPSIIRDLDKCIMCRRCEMMCNVVQTVGALSAVNR
GFMAAVAPAFEQNLEHSTCTYCGQCVAVCPTGALTEVDHTPDILRALADPTKTVIVQTAP
AVRAALGEEFGMEPGTLVTGKLVSALRVLGFDYVFDTDFAADLTIMEEGTELLDRLNRHL
NGDKTARLPILTSCCPGWVNFFEEYFPDLKDVPSTSKSPQQMFGAIAKTYFADLINVNRK
DLVVVSIMPCLAKKYECQREEFSVDGNRDVDFSISTRELAAFIKQANIDLKTLEDSDFDT
PLGESTGAGVIFGATGGVIEAACRTAYELHTGKKLERLDFTELRGLEGVRSATIDFDGLP
LNIGIANGLGNARKLLDDVRSGKSTFHAIEVMACPGGCIGGGGQPLHHGNSEIIKARAAA
IYNEDRMKPLRKSHENPFIIKLYEEFLGKPNSEKAHHLLHTHYFAKKKKVIIKQ*
>Ga0105106_100499993
METFFHDMIPHMSTAKSPQQMFGALAKTYYAEVKDIPPEKIVSVSVMPCTAKKFECLRPE
MKASGYQDVDYVLTTREIGRMIREAGIDLKEMPEEQADDIMGEYTGAGTIFGATGGVMEA
AIRSAYFLVTGHELENLDVKPVRGLKGTKEAEVDIEGTKIKVAVAHSGSQARALLEKVRQ
QMATEGKCEYQFIEVMACPGGCVGGGGQSWGSNMAKRARRGEALYAEDKSLTHRKSHENL
SVKALYENFLGKPNSEKAHKLLHTHFMKRSPVDGKVINE*
>Ga0105107_100055424
MQIRCYYNPIIKEVLEMETIKLTIDNKSVEVPRGTTINKAARELGIEIPVLCYMELHDMQ
IENKPAGCRICVVEVEGRRNLAPSCATRCEEGMVVKTHTTRVLNARRTVMEFILSDHPKD
CLVCAKSGTCELQSMAHRLGIRDIPGAEFAAMSTYKKDTSPSIIRDLDKCIMCRRCEMMC
NTVQTVGALSAVNRGFMAAVAPAFEQNLEQSTCTYCGQCVAVCPTGALTEVDHTPDVLRA
LADPTKTVIVQTAPAVRAALGEEFGMEPGTLVTGKLVTALRVLGFDYVFDTDFAADLTIM
EEGTELLDRLSRHLKGDKTARLPILTSCCPGWVNFFEEYFPDLKDVPSTSKSPQQMFGAI
AKTYFADKIKVDRKDLVVVSIMPCLAKKYECQREEFSVDGNRDVDFSISTRELAAFIKQA
NIDLNNLEDDDFDTPLGESTGAGVIFGTTGGVIEAACRTAYEIHTGKKLERIDFTELRGL
EGVRSATIDFDGLPLNIGIAHGLGNARKLLDDVRSGKSLFHAIEVMACPGGCIGGGGQPL
HHGNSDIIKARAAAIYTEDKNKPLRKSHENPFIIKLYEEFLGKPNSEKAHHLLHTHYFEK
KKKVIIKQ*
>Ga0105107_100172252
MHGKMQVRRDHNSLIQEELEMETVKLTIDNKTVEVPKGTTINKAARQLGIDIPTLCWMEL
HDLNIENRPAGCRICVVEVQGRRNLAPSCATNCENGMVVKSHTTRVLNARRTVMEFILSD
HPKDCLICPKSGNCELQAMAHQLGIREIPGQEIAAVSKYRKDTSPSIIRDLDKCILCRRC
EMMCNTVQTVGALSAVNRGFMATVAPAFEQNLEHSTCTYCGQCVAVCPTGALTEVDNTPE
VLRALADPTKTVIVQTAPAVRAALGELFGMEPGTLVTGKMVTALRALGFDYVFDTDFAAD
LTIMEEGTELLGRLTRHLNGDKSARLPILTSCCPGWVNFFEEYFPDLKEIPSTSKSPQQM
FGAIAKTYFADKIRVNRKDLVVVSIMPCLAKKYECQREEFSTDGNRDVDFSISTRELAAF
IKQANIDLNNLEDGEFDAPLGESTGAGVIFGATGGVIEAAVRTAYELYTGKKLDRLDFTE
LRGLEGVRSATIDFNGLPLNIGIANGLGNARKLLDDVRSGKSLYHAIEVMACPGGCIGGG
GQPLHHGNSDIIKARAAAIYAEDRKKPLRKSHENPFIIKLYEEFLGKPNSEKAHHLLHTK
YFDKKKKVVVKQ*
>Ga0105152_1000027610
MLNVKINGRDYQVPEGTTILKAAREYAKIEVPTLCYLEGISEEGACAICVVEVKGARNLQ
RACLAKVGEGMEVWTNTSRVREARKLNIELLLANHPKDCFTCEKNQICDLRELAAELGVR
EVKFPRTRTEWLPFDDTSLSLVRDPNKCVLCRRCVNVCAKVQSVYAIDIAGRGSNSTVST
FLDEGLGNVECVNCGQCLLVCPTGAITERSEIPDVWKALGNPDKIVVVETAPAVRVAIGE
EFGMPDGTQVTGKMAAALRSLGFDKVFDTDFSADLTIMEEGFELIGRIKNGGTLPLITSC
SPGWIKFAETFFPKVLDHVSSCKSPQQMFGTVTKTYWAEKMGIDPRKIVVVSIMPCTAKK
FEKERPEMKTAFHHLQEKLGLKDEEAFNDVDYVLTTREAAQMIREAGIEFASLPDEDFDK
PLGESTGAAVIFGATGGVMEAALRTAYEVITKKSLAKLDFEDVRGLEGIKSADVDIDGMT
LKVAVANGLGNARVLMDQVQKGESPYHFIEIMCCPGGCLGGGGQPISHNPDIKKRRAEAI
YREDAGKPIRKSHENPEVQEIYKDFLGEPNSEKAHHLLHTDYCDRSCK*
>Ga0105152_100011734
LTRRNFMETRMLNVKINGRDYQVPDGITILKAAKEYAKIEVPTLCYLEGISEEGACAICV
VEVKGARNLQRACLAKVSEGMEVWTNTSRVREARKLNVELLLANHPRDCFTCEKNQICDL
RELAAELGVREVEFPRTRTEWLPFDNTSLSLVRDPNKCVLCRRCVNVCAKVQSVYAIDIA
GRGSNSTVSTFLDEGLGNVECVNCGQCLLVCPTGAITERSEIPDVWKALGNPDKIVVVET
APAVRVAIGEEFGMPDGTQATGKMAAALRSLGFDKVFDTDFSADLTIMEEGFELIGRIKN
GGTLPLITSCSPGWVKFAETFFPKVLDHVSTCKSPQQMFGTVTKTYWAEKMGIDPRKIVV
VSIMPCTAKKFEKERPEMKTAFHHWQEKLGLKDEEAFNDVDYVLTTREAAQMIREAGIEF
ASLPGEDFDKPLGESTGAAVIFGATGGVMEAALRTAYEVITNKPLAKLDFEDVRGLDGIK
SADVDIDGMILKVAVANGLGNARVLMDQVQKGESPYHFIEIMCCPGGCLGGGGQPISHNP
DIKKRRAEAIYREDAGKPIRKSHENPEVKEIYKDFLGEPNSEKAHHLLHTEYCDRSCE*
>Ga0105162_100004834
MKIIVNGQEVEIRDDARNVLEALREVGIEIPNLCYLSEASIYGACRMCLVELDGKDIVTS
CTLAPREGMVIKTHTPKIYEIRKGILQLLLASHDGDCTTCEMNGKCKLQKYAQEFGLNMN
RFEKISKKKVVDTSSIIVRDNGKCILCGDCVRACDEIQSIAAIDFAHRGFETQVVPSFEE
KLENTECVFCGQCVAYCPTGALTIRNDIDRIYRALENGKYVIGMIAPAVRASLQEEFGLE
NDTAMAGRIVSVLKMVGFQKVFDVAFAADLVAYEETHEFIHRLQSGEKLPLFTSCCPAWV
KFAEQYYPEYLPNLSTVKSPQMALGSIIKRYYSREIGVNPEDIILVSIMPCTAKKFEAER
EEFQGDVDIVLTTRELVKLIKSTGVDLKKIEPTPFDRPYGLSSQSGLSFGRTGGVLGSVV
KVIEEKVNVINVRTSTVREGVQLTEIELDDGRIVRGYAVFGLGNARKLINDIRNGVVDAD
VVEVMACNYGCIGGGGQLYPNDVRTRTKRAKILKDTIGLDVLVSPTENFHMRELYNKYLG
QPLSHESHETLHTHYKYRKRIEVAEIDILPLPTEESEKVKVSVCLGTSCYSKGSYELLEQ
LIALTNREEWAKNLEIKGTFCVENCGKAPNVVVNDTIIDEANIEKIKEVALDELRRKKGD
TEVSKSNV*
>Ga0105162_10028014
MKIVVNGREIEIRDDARNVLEALREVGIEIPNLCYLSETSIYGACRMCLVEVDGKDIVTS
CTLQPREGMVIKTHTPKIYELRKGILQLLLASHDGDCTTCEMNGKCKLQKYAQEFGLTNN
RFEKISKKTITDTSSVIVRDNSKCILCGDCVRACDEIQSIAAIDFAYRGFEAQVVPSFEE
KLENTECVLCGQCVAYCPTGALAIRNDVDKVYKAIEDGKYVIGMVAPAVRASLQEEFGLE
DDVAAAGRMVSLLKMIGFKKVFDVAFAADLVTYEEAHEFIERLEKGEKLPQFTSCCPGWV
KFAEQYYPEYLDNLSSVKSPQMALGAIIKRFYAKEIGVDPKDIVLVSIMPCTAKKFEAER
EEFNGDVDIVLTTREVVKIIKSTGIDIRMVEPEPFDRPFGLSSQSGLSFGKSGGVLGSVV
NVINEIIGIKSIETKQISEGVRLTTIELSNGKVVKGMAVFGLGNTRKIIDSIRAGEPDVD
IVEVMACNYGCIGGGGQPYPNDFRTREKRARILREVQSIDVLISPTENFHMLQLYEKYLN
KPLSHEAHEVIHTHYKHRRRVQEEEIDILPLPEEAEDKVKVSVCLGTSCYSKGSYEILEK
LISVANKEEWARNLEIKGTFCVEKCGKAPNVVVNDIIVSEATIEKVKEVALNELRRTKGD
SSVSKSNV*
>Ga0105163_100003734
MKIIVNGQEVEIRDDARNVLEALREVGIEIPNLCYLSEASIYGACRMCLVELDGKDIVTS
CTLAPREGMVIKTHTPKIYEIRKGILQLLLASHDGDCTTCEMNGKCKLQKYAQEFGLNMN
RFEKISKKKVVDTSSIIVRDNGKCILCGDCVRACDEIQSIAAIDFAHRGFETQVVPSFEE
KLENTECVFCGQCVAYCPTGALTIRNDIDRIYRALENGKYVIGMIAPAVRASLQEEFGLE
NDTAMAGRIVSVLKMVGFQKVFDVAFAADLVAYEETHEFIHRLQSGEKLPLFTSCCPAWV
KFAEQYYPEYLPNLSTVKSPQMALGSIIKRYYSREIGVNPEDIVLVSIMPCTAKKFEAER
EEFQGDVDIVLTTRELVKLIKSTGVDLKKIEPTPFDRPYGLSSQSGLSFGRTGGVLGSVV
KVIEEKVNVINVRTSTVREGVQLTEIELDDGRIVRGYAVFGLGNARKLINDIRNGVVDAD
VVEVMACNYGCIGGGGQLYPNDVRTRTKRAKILKDTIGLDVLVSPTENFHMRELYNKYLG
QPLSHESHETLHTHYKYRKRIEVAEIDILPLPTEESEKVKVSVCLGTSCYSKGSYELLEQ
LIALTNREEWAKNLEIKGTFCVENCGKAPNVVVNDTIIDEANIEKIKEVALDELRRKKGD
TEVSKSNV*
>Ga0105163_100083412
MKIVVNGREIEIRDDARNVLEALREVGIEIPNLCYLSETSIYGACRMCLVEVDGKDIVTS
CTLQPREGMVIKTHTPKIYELRKGILQLLLASHDGDCTTCEMNGKCKLQKYAQEFGLTNN
RFEKISKKTITDTSSVIVRDNSKCILCGDCVRACDEIQSIAAIDFAYRGFEAQVVPSFEE
KLENTECVLCGQCVAYCPTGALAIRNDVDKVYKAIEDGKYVIGMVAPAVRASLQEEFGLE
DDVAAAGRMVSLLKMIGFKKVFDVAFAADLVTYEEAHEFIERLEKGEKLPQFTSCCPGWV
KFAEQYYPEYLDNLSSVKSPQMALGAIIKRFYAKEIGVDPKDIVLVSIMPCTAKKFEAER
EEFNGDVDIVLTTREVVKIIKSTGIDIRMVEPEPFDRPFGLSSQSGLSFGKSGGVLGSVV
NVINEIIGIKSIETKQISEGVRLTTIELSNGKVVKGMAVFGLGNTRKIIDSIRAGELDVD
IVEVMACNYGCIGGGGQPYPNDFRTREKRARILREVQSIDVLISPTENFHMLQLYEKYLN
KPLSHEAHEVIHTHYKHRRRVQEEEIDILPLPEEAEDKVKVSVCLGTSCYSKGSYEILEK
LISVANKEEWARNLEIKGTFCVEKCGKAPNVVVNDIIVSEATIEKVKEVALNELRRTKGD
SSVSKSNV*
>Ga0113563_100002187
MLFTIQVNNKKIRAEKGETILSALNRNGIIIPTLCRMKDLSPTGACRMCVVEVEGRDRLV
TACSQPVEEWMKIKTHSPRVITARKTNVELLLSNHPDDCLYCDRNLNCELQRLSEELNIR
ERRIRAKKIRPSLDQSSPAIVRELSKCIICGRCVRVCEEIITSTSLDFINRGSRIHIGPA
MDRDFNFSSCINCGQCVLVCPTGALHEKHNITEVQEYLNNPDFLKVIQYSPLVPAGITEE
LGLKYNREFDRTLNSVLRKIGFEKVFLTGTGTDIYISELTARLIENIENKIDTPIYISAC
PAWIKYAEQFVPAVLSSVSSLKCPVQITGSLIKTLVADQAGIKPQKIFSVSATPCMAMKY
EARREGMMRRGISDVDSVMTVRELARLIRLYGIDVTNTDQEPADEPMEAHSSAAALAEVS
GGLAEGVIRSLSLVKYQKEVDKHLFKKLRSGSSFREAVIPVGETEIMVALIDGLTGLEKL
RASIDSGKKYDLVEVMACPGGCINGAGLSFKTAREDRKSISKMIWQADETDAVNLPSKSP
LLKNLYEKLISENKEIADKKIFHTRYEKRNVLL*
>Ga0113563_100013226
MLFTIQVNNKKIRAEKGETILSALNRNGIIIPTLCRMKDFSPTGACRMCVVEVEGRDRLV
TACSQPVEEWMKIKTHSPRVITARKTNVELLLSNHPDDCLYCDKNLNCELQRLSEELNIR
ERRIRAKKIRPSLDQSSPAIVRELSKCIICGRCVRVCEEVITSTSLDFINKGSRIHVGPA
MDRDFNFSSCINCGQCVLVCPTGALHEKHNIAEVQEYLNNPDFMKVIQYSPLVPAGIAEE
LGMKYNREFDRILNSVLRKIGFEKVFTTGTGTDIYISELTDQLREKIDNKDDAPLFISAC
PAWVKYAEQFMPSVLSSMSSVKCPQQITGALIKTLVADQAGAEPQKIFSVSATTCMAMKY
EARREGMMRKGISDVDSVMTVRELARLIRLYGIDVTNTDYEPADPPMEGHSSTAALSEVS
GGLAEGIIRSLSQLKYQKEADKQFFKKLRSGGSFRESAITMGEIEVKVAVIDGLSGLEKL
KASFESGRKYDLVEVMACPGGCIHGAGLPFRKVKDDRKSILKMIWQTDDTDAVNLPSRSP
LLKNLYEKLISENKEIADKKIFHTHYEKRNVLL*
>Ga0113563_100025867
METIKLTIDNKTVEVPGGTTINKAARQLGIDIPTLCWMELHDLNIENRPAGCRICVVEVQ
GRRNLAPSCATNCENGMMVKTHTTRVLNARRTVMEFILSDHPKDCLICPKSGNCDLQAMA
HQLGIREIPGQEIAAMSTYRKDTSPSIIRDLDKCILCRRCEMMCNTVQTVGALSAVNRGF
MATVAPAFEQNLEHSTCTYCGQCVAVCPTGALTEVDNTPDVLRALADPTKTVIVQTAPAV
RAALGELFGMEPGTLVTGKMVTALRALGFDYVFDTDFAADLTIMEEGTELLGRLTMHLNG
DKSARLPILTSCCPGWVNFFEEYFPDLKDIPSTSKSPQQMFGAIAKTYFAEKIKVNRKDL
VVVSIMPCLAKKYECQREEFSVDNNRDVDYSISTRELAAFIKQANIDLNNLEDGEFDVPL
GESTGAGVIFGTTGGVIEAAVRTAYEVYTGKKLERLDFDELRGLAGVRSATIDFNGLPIN
IGIAHGLGNARKLLDDVRSGKSQFHAIEVMACPGGCIGGGGQPLHHGNSDIIKARAAAIY
AEDRKKPLRKSHENPFIIKLYEEFLGKPNGEKAHHLLHTKYFDKKKKIIVKQ*
>Ga0113563_100199654
METIKLTIDNKEIEVQKGTTILKAAKELGIDIPTLCYMELHDMGIENKPAGCRICVTEVQ
GRRNLAPSCSTKCEPGMAVKTHTTRVLNARRTVMEFILSDHPKDCLVCSKSGNCELQDMS
HRLGIREIPGQEYAATSTYRKDTSPSIIRNLDKCIMCRRCEMMCNEVQTVGALSAVNRGF
MATVAPAFEQNLEYSTCTYCGQCVSVCPTGALTEVNHVPQVLRALNDPTKTVVVQTAPAV
RVALGEEFGMAPGTIVTGKMTAALRALGFDYVFDTDFAADLTIMEEGTELLDRLSRYLKG
DKTARIPILTSCCPGWVNFFEHYFPDLKDVPSTAKSPQQMFGAIAKSYFADKIGIKRKDM
VVVSIMPCLAKKYECQRGEFSVDGNPDVDYSISTRELANFIKQANIDIKNLADEEFDNPM
GESTGASVIFGATGGVIEAACRTAYEVYTGKKLNRIDFTELRGMDGVRSATIDFNGLPVN
IGIAHGLGNARKLLDDVRSGKSLFHAIEVMACPGGCIGGGGQPLHHGNSDIIKARAKAIY
TEDKNKPIRKSHENPFIVKLYDEFLGKPGSEKAHHLLHTHYFDKKKKIIIKK*
>Ga0114919_100024384
MTCMRHCPTQAIRVRGGKAVISEELCVDCGTCISVCPAGAIVPITDAVAEISHLKYKVVV
PSPVLYSQFEPSVHPYIIHLAFKKLGFDEVVDVGASSAALARTLVKHMEKYQGRLPLISS
HCPSALRLIQVKYPDLVELVVPLDVPREVTAREVRKSLPAKLGLKPEDIGIIYIAPCPAK
IVSIKQPAEKARSWFDGVVSIQDVYSILLPQVVAIKETFKESQVPDDFAFNAGWATLGGM
VRAVEMENWLAVSGLDHVMQTLDDIENSRLRNVDFVEAMACMLGCIGGTLNVENPYVARA
NSIKQRARYEDRIKVDDEDTDRKLKEGYYFLENPILPRPTKYFDTDLETSIKRMKERERV
YQKLRQTDCGCCGAPTCMAFAEDFVRGEVELTDCIFLAQKGEEE*
>Ga0114919_100073895
MANITINNIKVEVPEGTTILDAAKKIGIKIPTLCYLENVQEPGSCRMCVVEVEGTRTLQP
SCVTQVSEGMKIHTNTKKIRDARKIILELLLSDHPWECNTCDRNQDCELQKLADEYAIKE
VRFQSVKERLPLDESTPGIVRDPNKCILCRRCVTVCQEVQGVGTLAPRARGFDTIIAPGQ
GDLLNDAICVQCGQCAAVCPVGAISEKDDIDRVWEAIDDPEKYVVVQTAPAIRAALGECF
GLEPGTLVKGRMTTALRMLGFDKVFDTNFAADLTIMEEGTELLTRLKKILVDKDKNVALP
MFTSCSPGWVSYMEHFYPEFISNISTCKSPQQMFGAVAKTYFAEKVGKKKEDIVVVSIMP
CTAKKFECNREEMTDSGVKDVDYVLTTRELGKFIKQAGIDFVNLPDEEMDAPMGISTGAA
DIFANTGGVMEAALRTAYEIVTGRDIPFDQLHVTPVQGLKGVKEASLTIEGSKEEWKFLE
GVTANVAVAHGLGNAKKILEEVKNGKKQYHFIEIMTCPGGCIGGGGQPRMTTDEIRKARS
EAIYKEDEGREYRKSHDNPALKVLYKEFLEKPLGERSHHLLHTKYFNKKDENA*
>Ga0114930_100019717
VDCGSCISVCPAGAIVPITDPVAEISHFRYKVVVPSPVLYCQFESSIHPYIIHLAFKKLG
FDEVVDVSTSSAALARALVKYMKKYRGRLPLISSHCPSMLRLIQVKYPDLVELVVPTDVP
REITAREIRRTVPGKFGLKPEDIGIIYIAPCPAKIVSIKQPAEKPRSWFDGAVSIQDVYS
VLLPQIVAIKETFDQSQVPEDFSFNAGWATLGGITKAVKTENWLAVSGLDHVMKIFDDIE
NSRLRNVDFVEALSCMLGCIGGTFNVENPYVARTNSIKQRTKYENRIEVDEEEVEQKLEE
GYYFLENPILPRPTKYFDTDLETSIKRMKERERVYQKLRQTDCGCCGAPTCLAFAEDYVR
GEVELTDCIFLAQKGGEV*
>Ga0114930_100038572
MRHCPTQAIRVRGGKAHISEELCVDCGSCISVCPSGAIVPITDPVAEISHLRYKVAVPSP
VLYSQFESSVHPYIIHLAFKELGFDEVVDVGASSAALARALVKHMKKYQGRLPLISSHCP
SMLRLIQVKYPDLVELVVPLDVPREVTAREVRKNLPAKLGLKPEDIGIIYVAPCPAKIVS
IKQPAEKARSWFDGAVSIKDVYSVLLPQIVAIKETFDQSLVPKDFAFNAGWATLGGITRA
VDMENWLAVSGLDHVMKILDDIENSRLRNVDFVEAMACMLGCIGGAFNVENPYVARTNSI
KQRAKYENRITLDDEDIDRKLKEGYYFLENPILPRPTKYFDTDLETSIKRMKERERVYQK
LRQTDCGCCGAPTCMAFAEDFVRGEAKLTDCIFLAQKGEGE*
>Ga0114930_100087044
MKACSTKAIRVRDGKAYIMGERCVDCGECFRVCPHEAVIPLTTSFSDLKRFKYTVAISSP
SLYTQFGWEVMPNQILLGLKKIGFDHVYDEAWMCEMVNAAIDEYIRENPTPKPKLSIACP
AVVRLIAFLYPDLIEHIIPIETPMELAAKMLRQKISRELKLSPNEIGVIHITPCPARMIS
ISRPIGLSKSYLDGAIAIRDIYGRLLEVIQDVHEDVIIHQSSGVGLGWAVSGGEVNGINR
ENCAAVSGVADVIQILDDVEAGKLRDIEYLECLVCPDGCVGGPQNVENRHLAKKRTDSLV
KMFGEKSRVSGKMIRRLYGDGFFSLEKKVEPHPFPPLDKDASRAIEKRRMMEEIVPHLGG
KECGACGAPDCKTLARDIVLGEARLEDCVFFEGRSDEPGFENKS*
>Ga0114938_100002720
MSNVKLTIDNKTIEVPQGTTIFKAAKQLNIEIPSLCYMNLEALSIEHKPAGCRICVVEVE
GRRNLAPSCSTEVAEGMVVRTHNMRVLNARKTVMELILSDHPKECLSCAKSGNCDLQMLA
QKLGIREIPDQDTVAMSTYRKDFSPSIIREMDKCIMCRRCETMCNDFQTVGALSAVNRGF
DAVVAPAFEMDLQDSPCTYCGQCVAVCPTGALTETDHTNRLIADLSNPEKTVIVQTAPAV
RAALGEEFGMEPGTSVTGEMATALRQLGFDYVFDTDFAADLTIMEEGSELLDRLTRHLSG
DTSVKLPMLTSCCPGWVNFFEHQFPDMLDIPSTARSPQQMFGAIAKTYFADKIKVKREDM
IVVSIMPCLAKKYECQRDEFKVDGNPDVDYSISTRELASLIKRANMDLSNMPKSDFDNPL
GESTGAAVIFGVTGGVIEAAVRTAYEVQTGKTLERVEFEQLRGLEGIRQATIDFNGLPIN
IGIAHGLGNARKLLEDIRAGKSQFHAIEIMACPGGCIGGGGQPLHHGNAEILKKRTKAIF
TEDEGKTLRKSHENPHIIKLYEEFLGKPLSHLAHSLLHTHYTTKSKKTIIIK*
>Ga0114938_100003835
MQTVKLTIDNKTVEVEKGTTILKAARKIGIDIPTLCHFEMCDMNIENKPGGCRICVVEVA
GRKNLAPACATEAQDGMVINSHNIRVLNARRTVLKLLISDHPFDCLVCSKSGNCELQSLA
TKFGIREIPYQGEKSTYRKDTSPSIIRDVDKCIMCRRCEMMCNEVQTVGALSAVNRGFKS
VVAPAFEMDLEKSPCTYCGQCVSVCPTGALTEVDHSNDILRALSDRTKTVIVQTAPAVRA
ALGEEFGLEPGTSVTGKMVAALRRLGFKFVFDTDFAADLTIMEEGTELLDRLGRYLKGEE
DVKLPMLTSCCPGWVNFFEHNFPDLLDIPSTAKSPQQMFGAIAKTYFADKIGVDRKNLVV
VSIMPCLAKKYECQRDEFKVNGNPDVDFSISTRELAAFIKQANIDFMDLPDEEFDNPLGE
STGAGVIFGNTGGVIEAACRTAYELHTGKTLEKVEFNALRGMEGIRSATIDFDGLPLNIG
IAHGLANARKLLNEVRAGRSKYHAIEIMACPGGCIGGGGQPYHFGNSEILLKRAASLYNE
DDCKTIRKSHENPHIMRLYDEFLGKPLSHKSHELLHTTYFDKSDEVAINHD*
>Ga0114938_100017432
MEMIKLTIDKKTVEVEKGTTILKAARKIGIDIPTLCHFEMCDMHIENKPGGCRICVVDVE
GRKNLAPSCATEAQDGMVINTHNIRVLNARRTVLKLIISDHPFDCLVCSKSGNCELQNMA
TKFGIRDIPYQGEKSTYRKDTSPSIIRDIDKCIMCRRCEMMCNEVQTVGALSAVNRGFMS
VVAPAFEMDLEKSPCTYCGQCVSVCPTGALTEVDHSNDVLRALSDKRKTVIVQTAPAVRA
ALGEEFGLEPGTSVTGKMAAALRRLGFDFVFDTDFAADLTIMEEGAELLDRLGKFLKGDE
NVKLPMLTSCCPGWVNFFEHNFPDLLDVPSTAKSPQQMFGAIAKTYFADKIGVDRKDLVV
VSVMPCLAKKYECQRDEFKVNGNPDVDFSISTRELAHFIKQANIDFMELPDEDFDNPLGE
STGASVIFGNTGGVIEAACRTAYELHTGKTLEKVDFHALRGMEGIRSATIDFDGLPLNIG
IAHGLAHARTLLDEVRAGKSKYHAIEIMACPGGCIGGGGQPFHFGNSEILMKRAASIYNE
DASKTIRKSHENPQIIKLYDEFLGKPLGHKSHELLHTHYFDKSDEVNIHHD*
>Ga0114938_10075514
MTKKMINLTIDGMPLQVPSGTTVMKAAERLGIHLPRLCYHPNLSLEGACRVCVVQVKGFN
HFLTACSQEVWEGMDVQTNSPEIRQARRDIVELLLDNHPQDCQTCDRDGNCELQRQAYRL
GVRERLFEGKRKEYPIDESSASVVRNPSKCILCGRCVRVCAEVQGVSNLSQHGRGFKTVV
GPANLGNMDESVCIQCGQCVAVCPTAAFLEQDHTERVWKALSMPRDVKHVVVQVAPAIRA
TLGEMFDLPMGTPVTGRIVTALRRLGFDEVFDTNFGADLTIVEEATEFLNRVSKGENLPL
LTSCSPGWVSFLEKFYPEMIPYTSSCKSPMQMTSTLIKSYYAKKKGLDPKDIYVVAIMPC
VAKKFEAARPEHAMEDGTPYTDAVLTTRELGWMIKSYGIDFNVLPDGEFDRPLGISSGAA
DIFGATGGVMEAALRTAAVKLTGEELGPLTFEEIRGVTGIKEATIRIDGKDIRIAVSNGL
NNAKKVLDAIKSGEKEYHLVEIMACPGGCIMGGGQPYPMADHDPLDPETARTRAKALYSI
DAHKQLRRSHENPAIEHLYVEFLGEPNGEMAHKLLHTHYQARTPRGIR*
>Ga0114939_1000034124
MKNVIVIIDGKEIEALAGTTILEAAKTAGIKIPSLCYMNIPEIGFKNDCASCRICVVEVV
GRKNLVPACATPVSPGMIINTNTMEVLEKRRNVLELMLSNHPTDCLICAKNGKCDLQTLA
MEFGIRDIRFKGKIFEYRREVSPSIVRDLDKCIMCRRCENMCNNIQKCQVLSAVNRGFKS
VVSTAFESDLDKTNCTFCGQCVAVCPVGALYEKDYTWRLIKDIANTRKRVTVQVAPAVRV
AIGEEFGYEPGTDVTGKLVTALKKIGFDDVFDTDYAADLTIMEEAAEFKQRLEKYLSGDK
SVKLPILTSCCPAWVNFIEHHYPDMLDIPSSAKSPQQMFGAVLKNIWGPARGIKRDEIIN
VSIMPCLAKKYESSRPEFATDGIPDVDYSISTRELAHLLKQSNIDLRKLDESEFDNPLGY
STGAAVIFGRTGGVIEAATRTLYEWVTSETLEDVDFKAMRGMEGIKISEVKIGETIVKIG
IANGLSAARDILDRVKTGEEFFHAIEIMACKGGCVGGGGQPYHHGNFEKIVKRAEGLQSI
DNGKTFRKSHENPYIQSLYEKYLERPLSSEAHRILHTKYYSKKDLK*
>Ga0114946_1000007920
MDFKIEVNNSLVDVREGETLLTALRRQGIKVPTLCHMNRFSPTGACRLCVVEVEGKRDLI
TSCSYPVEKDMKVFTNTQRVIKARKLIVEMLLSNHPDDCLYCERNGNCELQWLADEMNVK
ERKFFARKNPYFPDGSSTSVFRDPAKCVLCSRCVRICEETQLVTAIDFISRGNQIRVNSA
FNKGLNVSSCINCGQCIMVCPTGALTDISHIEKVQAAIDKKKKEVMFFVSPSVTASMAEH
FGLKPDKDLGGLVCAALKKIGADKVFDLGLASDLNVEVEARLLAQRIKNGAKGPIFSSCC
PGWIKYVEEFRPELIPSLAVSKSPQQIFGKLLKTWYTKQVKMLPDNIYSVAVMPCVGKKF
EASREEMTHKGISEVDAVLTVRELMRMMRTNGIDVRNLEPMPFDEPFSGSSAAAWKLGYS
GGKAEAIAMELFETLKTSARDTFKFSVPKNIAGRKESKVTIGKKTYGFAWVSGIERADSY
INQLIAEGRDDIHYVEVMACLEGCAGGGGQPINRIPEKPRNRKKICQDMEKLNQWKTSSE
NPALEKLYRSIKNSPDQENPETYFHTNFQQREVLK*
>Ga0114946_1000023621
MELIKLTIDNRTVEVEKGTTIFHAAKKLDIEIPTLCYMNLADLNIEHKPGGCRVCVVEVE
GRRNLAPSCATVCNEGMMVKTNSMRVLNSRRTVLELILSDHPFDCLICAKSGNCDLQTMA
IKMGVRSIPYQGEKSTYKPDFSPAIIREMDKCIMCRRCETMCNDFQTVGVLSGINRGFEA
VVAPAFERDLDHSECTYCGQCVAVCPTGALTEVDHTPQVIRALADPTKTVVVQTAPAVRA
ALGEEFGLEPGTLVTGKLVAALRRIGFDYVFDTDFAADLTIMEEGTELLDRLGRFLGGDK
TVKLPMLTSCCPGWVNFFEYNFPDMLDIPSTARSPQQMFGSIAKSYFADKIKVNRKEMVV
VSIMPCVAKKFEASREEFKVDGNPDVDFSISTRELAALIKGANIDFNSLPDEDFDKPLGE
STGAAVIFGTTGGVIEAAVRTAYELHTKKTLDKVDFKQLRGLEGIRAASVDFDGIEIKIG
IAHGLGNARKLLDDVKAGRSEFHAIEIMACPGGCIGGGGQPLHHGNSAVLTARQKAIYSE
DEMKTLRKSHENPYIIKLYEEFLGKPMSEKAHHLLHTHYFAKKTRHIDID*
>Ga0114946_1000049913
MKPGEKLAGMITAALKKCGADTVYDLGAGCDIHIQQEAALFLKRLGEPAGLPVLSSCCPS
WVSYAETFRPEWLPLMSDAKSPQQKAGSLLKFDSNNLPVKEAASFFTVSVMPCTAKKYEA
SREEMTHKGVSEIDAVLTIRELFRLLRTNGIDLQSMEAENYDGPFVRSSAAAFKMGYSGG
KAEAVALEAFLQAGGKAEAFRFVVPKNISKKKESKAMINGQSYGFAWVSGMAEAVEYIDS
LKRDKRTDIHYVEVMACLGGCAGGGGQPIDRHPAKPRNRKKICQEMEKLCYVQSPSQGA*

>Ga0114946_100045715
MEMIKLNIDNRSVEVGKGTTLFHAARKLGIEIPTLCYMNLGDLNIEHKPGGCRVCVVEVE
GRRNLAPACATECTEGMEVKTHSMRVLNARKTVLELILSDHPFDCLICAKSGNCDLQNMA
IKMGVRSIPYQGEKSTYKPDFSPAIIREMDKCIMCRRCETMCNDFQTVGVLSGINRGFEA
VVAPAFERDLDHSECTYCGQCVAVCPTGALTEVDHTNQVVRALADSTKTVVVQTAPAVRA
ALGEEFGMKPGTLVTGKMVAALRRLGFDYVFDTDFAADLTIMEEGTELLDRLTRHLRGDQ
EVKLPMLTSCCPGWVNFFEYHFPDMLDIPSTARSPQQMFGSIAKTYFADKIKVDRKEMVV
VSVMPCVAKKYECTREEFATDGNPDVDYSISTRELAALIKSSNMNLNDLPEEDFDKPMGE
STGAAVIFGTTGGVIEAAVRTAYELHTGKTLEKVDFEQLRGLEGIRSATVDFGGIDIHIG
IAHGLGNARTLLEEIKAGRSNYHAIEIMACPSGCIGGGGQPLHHGNPEVLKARQRAIYQE
DAGKPIRKSHENPYIIKLYEEFLGKPMSDKAHHLLHTHYFVKKRKDVLID*
>Ga0114946_100061544
MNITLNGQTCWAKPGETILDVARREGMNIPTLCHLSQFSPTGSCRLCTVEVEDNGSLVPA
CAFPVFEDMHVKTNSPRVRRARKTLIELLIANHPQDCLICVRSGNCELQRLTQEYGVRTQ
RYAGERRRARIDIASPAIERNPEKCILCGRCVRICHEIQAVGAIDFTYRGFLSSVAPALD
RSLNTVPCVECGQCVVNCPVGALTEKSHQKMVWEAINNTDMYVVAQVAPAVRVALGEEFG
TEPGTVVTGKVVSALRRIGCKRVFDTNFSADLTIIEEATELLSRIQNGGSIPMLTSCSPG
WVKFVEHFYPDLLDKLSTCKSPHEMQGALLKSYYAQSFGIDPSKIFVVSVMPCTAKKYEA
QRPELGSEFPDVDAVITTRELARMIRIAGIDFHKLPNEGFDDPMGESTGAGAIFGAAGGV
MEAAIRTAHYFITGSDMKSLSFSSIRGLEGVKQAEVKIGEHLLKVAAVNGLHNIIPLLDD
IRKGKSPFHFIEVMACPGGCVNGGGQPQPSTPERLLKRTESIYQIDRESPRRNSHRNESI
RKLYDEFLGEPAGHKAHQLLHTHYVARDEYCR*
>Ga0114946_100117742
MEQVTIWIDGKKAEVSPGATILDAAKKLDIHIPTLCYHENLAPTASCGICVVQIEGTSLL
KRACCTPAENGMKITSNSKQLRSLRKQLVELVLSNHAVKCPTCVANGKCELQDIANDMGV
DFDKFSTVVKCEPVDETSFSVIRDPEKCIACGRCVTVCNDIQTVYAIQMIDRGFETTVNT
FFKEGLGNSACVNCGQCTVFCPVGALRERVEIDDVWDALLDPDKIVIVQEAPSIRVTLAE
EFGMELGSVTVGKMYAALKKLGFDYVLDTNFTADLTIMEEGTELINRMKSNQPLPLITSC
SPGWIKFMETYFPDLADFVSTCKSPQQMFGALAKTYFASEMKLDPAKIVSVSIMPCTAKK
FEAKRPEMRDSGYQDVDHVITTRELVRMIREARIDFKNLPDEKPDDLMGAYTGAATIFGA
TGGVMEAAVRSAYFLLTGKNIPSLDIHAVRGMEGIKEAELEIEGSKVKVAVAHGLGNARK
LLQKIKDQIAKTGKSEYAFIEIMACPGGCVGGGGQPYKSTLATRARRGVGLYDEDQSCTL
RCSHDNPEVQRIYKEFLGEPGSAKSHDLLHTCYWERSEMNGYCVKEITHKHSAHI*
>Ga0114951_1000004790
MLLTIEINEQQVSAKRGETILTVLNRIGVKVPTLCYLSSLSPTGACRMCVVEVEGLPHLV
PACSHQVEEWMQIHTHSPRVLKARKNIVELLLANHPDDCLYCDRNGTCELQGLSEELQIR
ERKYISRQKPVQIDKACPSIQRDPAKCVLCGRCSRVCKEIIGVAAIDSVGRGSNTRIGTS
YNRGLNFNACVKCGQCIIACPTGALTERKSLPQVIEALGDPGLYPVVQFSPTVPAAIAEE
FGLKSNKDILNLLRYALKRIGFRQSFDISLASDINLTEEAAIFLERLQGNKNLPMFTSCC
PAWVRYIDIFHPQFSPKLSPVKSPQQIMGTLIKKYITSSAGIKPEKVFVVSVMPCTAKKA
EAEYDSEGIRPVDAVITVRELVRLIGLLGIDFDKLEPEPNDTAFNMSSSSGRLFGISGGH
LEGLMRSINFLSTGQDLNPGKINELRGLKPRKEAKIRINKIPLNVIAVSGLANAIELMDE
IENGRDNIHIVEVMACVNGCNNGGGMKIGSDEKNLKARMKALYDADEEEMVKVAHKNPVL
TELYEKFLSKPNSPGNQEILWKGNSKSQEL*
>Ga0114951_1000009134
MVKGKINNIAVEVDEGVSILDAAKKAQIKIPTLCKHPDLPPGAGCGLCIIRIKGTPKMLR
ACCTPLEEGMEITTHDPEIVAVRRTVLELILSNHPNDCLQCGRNNNCELQTLVADFGIRQ
ESFQKFLPDVPKDDSTRTIVLDPQKCIRCGRCVKVCQEMQNVWALSFLERGFCTRISPAG
DIKLADSPCIRCGQCSNHCPTGSIVELDETARVWELLQDQDKHCVVQIAPAVRVAIGEAF
GYPLGTNLTKKLYALLRRLGFKAVFDTNFGADVTIMEEANEFIQRLQKGKGHLPLITSCC
PGWVDFMEKFHPDMIDHFSSCKSPHEIVGVLSKTYYAEKNNIDPKKIVVVSIMPCTAKKN
EIIRSEEMYASGSQDVDVALTTRELARMIKQAGIDFVNLPDENPDHLLGDYTGAGVIFGA
TGGVMEAALRTAYFLLNGKNMEKVELNQIRGLDGVKVSEIPINGKRIRVAVAHGLNHVEY
VLDQVREAEKNNKEMPFHFIEVMACLGGCVGGGGQPYGVTDELRAKRAAGIYQDDKSSKQ
RCSHENPFVQQLYKEFLGAPLSEKAEHLLHTHYHARPVYAK*
>Ga0114951_1000010283
MQFNIEINDQQVSAKRGETIKNVLDRIGIHVPTLCYMQGFSPTGGCRMCVVEVEGISELV
PSCAHLVTEWMKIKTHSPRVIKARKVLVELLLASHPDDCLYCERTGTCGLQDLAFEMNIT
ERKHHIKRQQIQVDKSCSSIIRDPAKCVLCGRCIRVCDEVIGVSAIDVVGRGSDSRIGTS
YNRGLNVQTCVKCGQCIMVCPTAALSEKPGFQHVLDALNNPDLYPVVLFSPTIPASIAEA
FNIKASRDILNLLRAALKKMGFNQVFDASMAGDLAIMEEAAEFIDRFNKRENLPMFTSCC
PSWVRYVEECRPRLLPNLSTTGSPQQLMGRLTKNYITSSASQKPENVFVVSVMPCTAKKH
EAAGDRMKDGKSFNVDAVITTRELVKMIKFLGIDISSLEPEPSDSAFSMRSSSGNLFGIS
GGHLEGLMRTIHFMMTGVEMSSIKISELRGLKNKKEARVKAGKNLFNIAAVSGLANAKIL
LDEIEAGRADFQIVEVMACPNGCINGGGQTLGADEKELKIRMKALYDVDDEEIIKVAHKN
PIIVDLYDKFLAKPGSGHNMELLHVSRTSTDGK*
>Ga0114951_1000017974
METNRMEKKMISLTIDEKKVSVPEGMTIMEAAETLGVRIPRLCYHPDLSLAGSCRVCIVD
VKDMGIYMTSCSVKVWEGMVVQTSSPEIRQARRDIVELLLDNHPMDCQTCERDGNCELQN
LAYSLGVRQRFFAGERKRFEKEDSSDSVVRDSEKCVLCGRCTRVCSEVQGVHNLSRHGRG
FHCVVTPAHGAKMKDSVCIQCGQCINVCPTAAFLEKRATEEVFAALADPEVHVVVQVAPS
IRAALGEGFGLPPGTPCTGKLVTALRRIGFDRVFDTDLAADLTIMEEAHEFLRRMKGEGG
PLPLITSCSPGWVNFMEKFYPELIPHASSCRSPMSMMSVLLKTYYAEKIGKDPKKIFVVA
VMPCTAKKYESRRPEHYMADGIPYTDAVLTTRELIWMIQSDGVNFNGLEEGKFDEPLGIA
TGAGDIFGTTGGVMEATLRTASELVTGKPFRRMEFTEVRAVEGLREESIALGDLVLHVGV
ANGLVNAKTLLDKVVRKEKEFHMIEVMACPGGCIGGGGQPYPPRGTKVLDPALLAARARA
LYSIDGAKKLRKSHENPAVKKLYAEFLGEPGGAKAHELLHTHYSAKLPRGIR*
>Ga0114951_1000025858
MPTLTIDDIKVEVPEGTTVLQAARQAGVKIPTLCYLDDLQSIGACRVCLVEVEGARTLVA
SCSQPATDGMVVKTNTGKVRDGRQMVVELLLSEHDGDCQVCGRSADCELRTLALDLGIGE
LRYQGEKTFKMIDDSTPALIRDTGKCISCRRCVTVCNEVQQVGGLFAQGRGFATLIGPAF
SQNLSDVVCVQCGQCAAVCPVGAIQERNQIDEVWDALEDPTKTVIVQTAPAIRAALGECF
DYPAGTLVTGKMVAALRRLGFDAVFDTDFTADLTIMEEGTELLVRLKKALVDGEQVALPQ
FSSCSPGWINYMEHFNPDMLDNLSTCKSPQQMFGAIAKTYYAEKIGVKPEDMVVVSVMPC
TAKKYEAARPEMNDSGVRDVDIVLTTRELGALITQAGIDFRSLADEEMDAPLGISTGAAD
IFANTGGVMEAALRTAWEIVTQTPFPFPNLHVAPIEGLEGVKVATVKVEGAKGDWAFLEG
ADLKVAVAHGLGNAQKVIDQVKSGEAEYHFVEVMTCPGGCIGGGGQPRFTTNEVRKARMA
AIYREDEGREVRKSHENAAVCALYEEYLGAPCGEISHHLLHTHYFAHDRV*
>Ga0114951_1000031552
MVNAIINGLKVEVPANTTILDAAKKVQTRIPTLCKHPDSYLHASAACGICIVRVKGTKKM
LRACCTPLEEGMDIVTHDPEIVSIRRTVLELILSNHPNECLTCGRNNNCELQSLVADFGI
REEFYEKIVRDIPIDDSTGNIVLEPRKCINCGRCVDVCQNVQDVWALTFLQRGFNTRIAA
AGDISLAESPCVRCGQCAAHCPTGAIFEKDDTKLAWKALRDPEQYCVVQIAPAVRVALGE
AFGFPLGANVTKKMYTALRRMGFKAVFDTNFAADVTIMEEASEFIERFVHKKGPLPLITT
CCPSWVDFMEKFHSDMIPYFSSSKSPHEMMGVLIKTYYAEKNKLDPAKIKVISIMPCTAK
KFEISRSHEMSVSGFQDVDVVLTTRELARMIKQSCINFSNLPDTECDHILGDYSGAGTIF
GATGGVMEAALRTAYSFATGKKLPKVEFENVRGLKGVKETSVNIEGTEVKIAVAHGLANV
EYVLTQIRKAQKEGKPLPYHFVEVMACPGGCVGGGGQPYGVTDELRLARAKGLYSDDEAQ
[truncated: 393,452 more chars]
