# Supplementary material for: Origin and Evolution of Flavin-Based Electron Bifurcating Enzymes
Source: Front Microbiol. 2018 Aug 3;9:1762. doi: 10.3389/fmicb.2018.01762 (PMC6085437; doi:10.3389/fmicb.2018.01762)
Supplement: Supplementary file 5 [file Data_Sheet_2.FASTA]

>C687J13896_10006682
VNRKITIDPITRLEGHGKIEIFLNEEGNVKDAYLQIPELRGFEEFSKGRPAEDMARITPR
ICGVCPSAHMMASAKALDNLYKIDPTSAAKKLRELFYSTFFVEDHAIHFFYLGGPDFVVG
PTAPKGERNILGVLNKVGLDVGKKVILMRKQLREILGYFGGKPIHPAWVLPGGVSKGLTE
EKRAEFEKVALEAVEFGKFCLQIFDDVVLKNKQYIDLITSESYILRTKHMSMVDSNKKSN
FYDGAIRIVDEDGKLLKEFDVIDYENYFSEIVEPWTYGKFLHMKDCAWNGLNEDRNSGIV
SSTPLSRINASDGMSTPLAQAEADKMYSILGRPSHHTLAVHWARLIELVSAAERMVELIR
DPEITSDNVRTIPTEIPTKGVGAVQAPRGLLVHHYETDSRGLITKANLLVATQFNLAPIC
MSVKKAATGLIKNGEVNDGLLNMVEMAFRLYDPCFSCTTHSLLGETPLKVDIYDENKKIY
KSLVK*
>C687J26609_100011521
MKRITIDPITRLEGHGKIEIFLNDAGEVQNAYLQIPELRGFEKFCEGRPVEELPRITPKI
CGVCPEAHHMASAKAADAVYGVDIPAPAKKLREMFYCAHMIHSHIAHFYALAAPDFVLGP
DAPAAERNILGVVAKVGVDIGKEVIKHRAFAQNIQSIVGGRATYPVCGLPGGNSKAINEQ
ERKDIENMSRSCVEFSKFSLKIFEDVVLKNKTYLDIILAKDLYYLETYYMGLVDKNNRVN
FYDGDVRVVSPKGAETARFKPDQYLDFVEERVEPWTYLKFPYLKKIGWKGFTDGESSGMV
RVAPLARLNAADGMATPLAQAEYEKMYKTLGGKPVHHTLAFHWARLIELLYASERMLELI
QDKEITSQDVRIIPTSIIGEGVGIVEAPRGTLIHHYKTDKEGMVSSVNLIVATGFNHAAM
NLSVAKAAKGLIKGGKVTDGLLNMVEMAFRAYDPCMSCATHSLAGSMPLIVTIKDRSGKT
LEVVRRD*
>C687J26609_10010384
MDTNAQKVWNQAHQQANSGRRTVTIDPITRLEGHGKIEIFMNDQGNVDRAYLQIPELRGF
EVFCQGRPAEDMPQLTSRICGVCPTAHHMAAAKTLDDLYGVECHPVGRKIRELVYNAFMF
EDHALHVYVLGGPDFIVGPDAPKEQRNILGVIGKVGLDVGKKVISTRRRVREIINYVGGK
VIHPVMGLPGGVAKGIAPSEIAKFREVAKDALEFAKFTLQVFHDIVLKNDAYVKIITSDA
FTHKTYYMGMVDKNNKVNFYDGELRVVTPEGKEFAKFPVQDYLEHIAEHVEPWSYIKFPF
LKKVGWHGFTEGGASGVFAVAPMARLNAADGMATPEAQRAYEEYFKVLGGKPVHHTLANH
WARVVEMIQAAERMVELTNDPELTGKEFRTVPAKTPKAGVGAVEAPRGTLIHHYETDENG
LILRSNLIVATLNNSARIAMSVDKAAKGLIKDGKVNDGLLNMVEMAFRAYDPCFGCATHT
LPGEMPLVVTLRDMKGEIIREIRR*
>C687J26627_100000567
VGKVITIDPITRLEGHGKISIMLDDAGDVERAFMQVPELRGFERFCIGRPAEEMPQITSR
ICGVCPTAHHMAGTVTLDALFKVDPTPEAHAIRELFYNLFMFEDHTIHFYFLGGPDFIVG
PQAPGAQRNILGVIDKVGVEIGKKVIMIRKRCRSLMSQIGGKTIHPVLGLPGGVAKPLSK
ETHAELKLFAQDAIEFAKFTLQAFSDIVLKNKAYVDLILSDAYTHHTNYLGTVDKNQKVN
FYQGVQRIVGPTGEIIDEFSAKDYTQHVAEHVEEWSYIKFPFAKKIGWKGFVDGAQSGVM
RVGPLARLNVSKGMATPAAHAEYEKMYATLAAKNQIAHQTLAIHYARLVELLYAAERVHE
LAQNDAICSDNTRNMKMGIPSEGVGIVEAPRGTLLHHYKSDNQGILTGVNLIVATVFNSP
SMCMSIEKVAKNVIKKGQVNDGLLNMVEMAFRAYDPCLSCATHSLPGKMPLIVEMVDKNH
KPIQTITRDCSGNEHKE*
>C687J26631_1000033613
MQRITIDPVTRLEGHGKIEIFLNNEGEVANAYFQIPELRGFERFCVGRPVEEMPILTNRI
CGVCPEAHHMAAAKAADAVYHVDPPPAAKKLRELLYSAFYVTDHTTHFYALAGPDFIVGP
DAPVAERNILGVIHKVGLEIGSQVIQARKYGHTVIEMIGGRKVHPCTSIPGGLTKGITEE
QRQAIEQMGRWAVNFAQFSLKIFDDIVLKNSSYVDLILDDTFTHRTYYIGMVDANNKVNF
YDGKISVVDPDGERIGTYAPHEYPDWIAEHVEPWTYLKFPYLKKIGWKGLVDGKDSGVYC
ATPLSRLNAADGMATPLAQEEYERFYVTFLKGEAERYSTTWHGKVVHQHLATHWARLIEL
LYAAERWVELATDPEITSDNFRVLPTARPTEGVGSVEAPRGTLTHHYWTDERGILTRVNL
IVGTTNNYARMNMSIAKVARKLIHKGTVVTDGLLNQVEMAFRAYDPCFGCATHSLPGRMP
LEVTIHDAQGQPVEVLRQYC*
>C687J26634_1000015718
MNRISIDPITRLEGHGKIDIFLNDDGDVANAYLQVPELRGFERFCIGRQAEDMPNITDRI
CGVCPEAHHMASTKALDALFHVDPPPTAKKLRELFYSIFYATDHTTHFYALAGPDFVMGP
DAPVAERNILGVIKKVGMDIAGKVLKMRHDGHHLIKMIGGRPVHPNWGLPGGVSRGITEE
QREEIERLGRDAVEFAKFSIQLFNDIVLGNPAYVDLIKNDAFVHNTYNMGTVDADNHVNF
YDGMIRVVGPDGKEHAKYHAKDYREYVAEHVEPWSYLKFPYLKKIGWKGFTDGIGSGIYK
ATPLSRLNAADGMATPLAQAEYERMYEVLGGKPVNHTLATHWARLIELLYATEHWIELAT
DPEITGENFRVLPTQTPNEGVGCVEAPRGTLTHHYWTDERGILTRVNLIVGTTNNNAAIN
MSVKKAAQGLITKNKVVTEGLLNTIEMGFRAYDPCMACATHALPGQMPLEVTIRAPDGTV
VERLSKNLS*
>C687J26657_100028434
MAGETKEIVINPITRLEGHGKITIFLDDHGDVSRAYFQVPELRGFESFLVGRQAEDAPQX
TSRICGVCPTAHHIAATKALDDMYKVEPPEAARKIREMVYNVFMLEDHALHLFFLGGPDF
VVGPTAPKAERNVVGVIQKVGLEIGKRVIGMRKDLRGIIQEVGGKVIHPVLGLPGGVAKA
VTPEMQKRFAEVADRGFEFALFCEKLLEDVVLGNPEYVKLITSDVYTHRTHYMGLVDDRN
RPNFYDGAIRVVDPSGREIERFPVRDYLEHIAEHVEPWTYVKFPFLKQFGWKGFVDGPES
GVYSVAPLARLNVSESMATPRAAELRERFFETLGGRPVHHTLANHWARVIEIVSAAERFK
ELVNDPALTDPNVRTLPTATPKEGIGVVEAPRGVLIHHYKSDDRGVLTSANLIVATQHNS
ARIAMSVDKAARGVIHKGVVDDGILNQVEMAFRAYDPCHACATHSLPGHMPLWVKVFDAR
GELVQEIRRDG*
>C687J26660_10001345
MKRITIDPITRLEGHGKIEIFLNDAGEVQNAYLQIPELRGFEKFCEGRPVEELPRITPKI
CGVCPEAHHMASAKAADAVYGVDIPAPAKKLREMFYCAHMIHSHIAHFYALAAPDFVLGP
DAPAAERNILGVVAKVGVDIGKEVIKHRAFAQNIQSIVGGRATYPVCGLPGGNSKAINEQ
ERKDIENMSRSCVEFSKFSLKIFEDVVLKNKTYLDIILAKDLYYLETYYMGLVDKNNRVN
FYDGDVRVVSPKGAETARFKPDQYLDFVEERVEPWTYLKFPYLKKIGWKGFTDGESSGMV
RVAPLARLNAADGMATPLAQAEYEKMYKTLGGKPVHHTLAFHWARLIELLYASERMLELI
QDKEITSQDVRIIPTSIIGEGVGIVEAPRGTLIHHYKTDKEGMVSSVNLIVATGFNHAAM
NLSVAKAAKGLIKGGKVTDGLLNMVEMAFRAYDPCMSCATHSLAGSMPLIVTIKDRSGKT
LEVVRRD*
>C687J26660_10004367
MAKTITIDPVTRLEGHGKITICLNDAGDVDRAFFQVPELRGFEAFCVGRQAEDMPQITSR
ICGVCPTAHHMAATRALDDLFQVTPPPAAHAIRKLFYNLFMFEDHLLNFYYLGGPDFIVG
PDAPAADRNILGVIQTVGVATATKVIEIRNRCRDLMAWMGGKVVHPVLGLPGGVSKAITE
EKRQELRGFASDAVAFAGFTLDTFHSIVLDNPTHVALIGSENYFERTNYMGLVDAQNRVD
FYEQDVRVVDDEGREIERFAPRDYASVIAEHVEPWTYIKFPYLRKRGWLGFRGGAGSSLV
RVAPLGRLNAAEGMQTPRAQEEHDRLYATLGGKPAHHTLAWHWARLVEVMQAAETVQQLA
KAPELTDPHIRNLDLKTPTSGVGIVEAPRGMLVHHYETDANGVVTAANLLVATLFNSAAI
CMSIEKAARGLIKGGRVEDGMLNRVEMAFRAYDPCFSCATHHLPGHMALTVQVRAASGET
VVVVTRDDEGRETRTPAPVARPPAARSECRRT*
>C687J29039_100002399
MQRITIDPITRLEGHGKIEIFLNEAGDVANTYFQIPELRGFERFCVGRPVEEMPLLTNRI
CGVCPEAHHMAAAKACDAVYHVDPPRAAKMLRELLYSGFYFTDHTTHFYALAGPDFVMGP
DAPVAERNILGVIHKVGLEIGGQVIQARKHGHHIVEIIGGRKVHPCTSIPGGLTKGITKE
QAAEMADIGRWAIDFAQFSLKLFNDIVLGNKAYVDLILGETYLHRTYYIGMVDENNKVNF
YDGKVSVVAPDGERIGKYAPHEYTDWIAEHVEPWTYLKFPYLKKVGWKGFVDGKDSGVYC
ATPLSRLNASDGMAAPRAQAEYEKFYATLVQAEGERYTSTGTTKVVHHRLATHWARLIEL
LYAAERIVELAADPEITSDNFRAIPTEKPTEGVGIVEAPRGTLTHHYWTDERGVLTRVNL
IVGTTNNYAPISMSIKKAAQTLIKNGTLVTEGMLNMVEMAFRAYDPCFGCATHSLPGQMP
LEVTIRDAKGEPIQVLRQYC*
>C687J29039_100011616
MNRISIDPITRLEGHGKIDIFLNDDGDVANAYLQVPELRGFERFCIGRQAEDMPNITDRI
CGVCPEAHHMASTKALDALFHVDPPPTAKKLRELFYSIFYATDHTTHFYALAGPDFVMGP
DAPVAERNILGVIKKVGMDIAGKVLKMRHDGHHLIKMIGGRPVHPNWGLPGGVSRGITEE
QREEIERLGRDAVEFAKFSIQLFNDIVLGNPAYVDLIKNDAFVHNTYNMGTVDADNHVNF
YDGMIRVVGPDGKEHAKYHAKDYREYVAEHVEPWSYLKFPYLKKIGWKGFTDGIGSGIYK
ATPLSRLNAADGMATPLAQAEYERMYEVLGGKPVNHTLATHWARLIELLYATEHWIELAT
DPEITGENFRVLPTQTPDEGVGCVEAPRGTLTHHYWTDERGILTRVNLIVGTTNNNAAIN
MSVKKAAQGLITKNKVVTEGLLNTIEMGFRAYDPCMACATHALPGQMPLEVTIRAPDGTV
VERLSKNLS*
>C687J29039_100016225
MPEPVVINPITRLEGHGKVTIFLTDEGEVSRAYFQVPELRGFENFLVGRQAEDAPQITSR
ICGVCPTAHHTAATKALDDLYKVDPPMTAKMIREMLYSVFMLEDHALHLFFLGGPDFIVG
PTAPKASRNVLGVIQKAGLDIGKRVIAMRKDLRAILTELGGKVIHPVYGLPGGVAKPVTA
DMQTRYQEVAGRALKFAAFCEKLFEDVVLGNPDYVKAITSDAYTHRTHYMGLVDAGMREN
FYEGQIRVVDPSGREIARFPGSQYLEHIAEHAEPWTYVKFPFLKKIGWKGFVDGADSGVY
SVAPLARLNACDDMSTPRAAELYEKYFETLGGKPVHHTLANHWARVIEIVYAAERFQQLI
FDRQITDPNVRTLPTETPAEGVGVVEAPRGVLIHHYKSDDRGILTSAHLIVATQHNAARI
AMSVDKAARSVIHGGVVDDGILNQVEMAFRAYDPCHACATHSMPGHMPLWVKILDSGGEL
VQEFRRDG*
>C687J29651_100007207
MPEPVVINPITRLEGHGKVTIFLTDEGEVSRAYFQVPELRGFENFLVGRQAEDAPQITSR
ICGVCPTAHHTAATKALDDLYKVDPPMTAKMIREMLYSVFMLEDHALHLFFLGGPDFIVG
PTAPKASRNVLGVIQKAGLDIGKRVIAMRKDLRAILTELGGKVIHPVYGLPGGVAKPVTA
DMQTRYQEVAGRALKFAAFCEKLFEDVVLGNPDYVKAITSDAYTHRTHYMGLVDAGMREN
FYEGQIRVVDPSGREIARFPGSQYLEHIAEHAEPWTYVKFPFLKKIGWKGFVDGADSGVY
SVAPLARLNACDDMSTPRAAELYEKYFETLGGKPVHHTLANHWARVIEIVYAAERFQQLI
FDRQITDPNVRTLPTETPAEGVGVVEAPRGVLIHHYKSDDRGILTSAHLIVATQHNAARI
AMSVDKAARSVIHGGVVDDGILNQVEMAFRAYDPCHACATHSMPGHMPLWVKILDSGGEL
VQEFRRDG*
>C687J29651_100014189
MQRITIDPITRLEGHGKIEIFLDAEGEVANTYFQIPELRGFERFCVGRPVEEMPLLTNRI
CGVCPEAHHMAAAKAADAVYHVDPPRPAKMLRELLYSAFYVTDHTTHFYALGGPDFVMGP
DAPVAERNILGVIHKVGLEIGGKVIQCRKYGHTVIEMIGGRKVHPCTSIPGGQTKGITEA
QRQEIEQMGRWAIEFAQFSLKLFDDIVLGNKAYVDLILGDIYAHRTHYIGVVDANNKVNF
YDGLVSVVDPEGRRLGKYGPNEYTDWIAEHVEPWTYLKFPYLKKIGWKGFVDGKDSGVYC
ATPLSRLNAADGMATRLAQAEYEKFYSTLGGKPVHQRLATHWARLIELLYAAERWVELAA
DPEITSPNVHAVPTEKPTEGVGIVEAPRGTLTHHYWTDERGLLTKVNLIVGTTNNYAPIS
MSIKKAAQSFIHKGTVVTEGLLNRVEMAFRAYDPCLGCATHALPGQMPLQVTIRDARGET
VKVLKQRC*
>C687J29651_100019562
MAGETKEIVINPITRLEGHGKITIFLDDHGDVSRAYFQVPELRGFESFLVGRQAEDAPQI
TSRICGVCPTAHHIAATKALDDMYKVEPPEAARKIREMVYNVFMLEDHALHLFFLGGPDF
VVGPTAPKAERNVVGVIQKVGLEIGKRVIGMRKDLRGIIQEVGGKVIHPVLGLPGGVAKA
VTPEMQKRFAEVADRGFEFALFCEKLLEDVVLGNPEYVKLITSDVYTHRTHYMGLVDDRN
RPNFYDGAIRVVDPSGREIERFPVRDYLEHIAEHVEPWTYVKFPFLKQFGWKGFVDGPES
GVYSVAPLARLNVSESMATPRAAELRERFFETLGGRPVHHTLANHWARVIEIVSAAERFK
ELVNDPALTDPNVRTLPTATPKEGIGVVEAPRGVLIHHYKSDDRGVLTSANLIVATQHNS
ARIAMSVDKAARGVIHKGVVDDGILNQVEMAFRAYDPCHACATHSLPGHMPLWVKVFDAR
GELVQEIRRDG*
>C687J29651_100054664
MAEPIVVNPITRLEGHGRITIFLDDQGDVQRAYFQVPELRGFENFLVGRPAEDAPQITSR
ICGVCPTAHHMAATKALDDLYQVEPPEVAKKLRELVYNVFMLEDHALHLFFLGGPDFVVG
PTAPKADRNVLGVIQKAGLEIGKRVIRMRKDLRAIIQELGGKVIHPVFGLPGGVAKPMTE
DMRKRFVEVADRGVDFALFCEKLLEDVVLGNPAYVKAITSDAYTHRTHYMGLVDDRNRPN
FYDGRIRVVDPAGQEILKFPGKDYLEHIAEHAEPWTYVKFPFLKKLGWRGFVDGAESGVY
SVAPLARLNVSDGMATPRAAELREKFFATLGGRPVHHTLANHWARVIEIVYAAERLKDLV
GDPGITDPNVRTLPTATPXEGIGVVEAPRGVLIHHYESDDRGVLTSANLIVATQHNAARI
AMSVDKAARGVIHKGVVDDGILNQVEMAFRAYDPCHACATHSLPGHMPLWVRIHDARGEL
VKEIRRDG*
>C687J35088_1000009718
MNRISIDPITRLEGHGKIDIFLNDDGDVANAYLQVPELRGFERFCIGRQAEDMPNITDRI
CGVCPEAHHMASTKALDALFHVDPPPTAKKLRELFYSIFYATDHTTHFYALAGPDFVMGP
DAPVAERNILGVIKKVGMDIAGKVLKMRHDGHHLIKMIGGRPVHPNWGLPGGVSRGITEE
QREEIERLGRDAVEFAKFSIQLFNDIVLGNPAYVDLIKNDAFVHNTYNMGTVDADNHVNF
YDGMIRVVGPDGKEHAKYHAKDYREYVAEHVEPWSYLKFPYLKKIGWKGFTDGIGSGIYK
ATPLSRLNAADGMATPLAQAEYERMYEVLGGKPVNHTLATHWARLIELLYATEHWIELAT
DPEITGENFRVLPTQTPDEGVGCVEAPRGTLTHHYWTDERGILTRVNLIVGTTNNNAAIN
MSVKKAAQGLITKNKVVTEGLLNTIEMGFRAYDPCMACATHALPGQMPLEVTIRAPDGTV
VERLSKNLS*
>C687J35164_1000017522
MPEPVVINPITRLEGHGKVTIFLTDEGEVSRAYFQVPELRGFENFLVGRQAEDAPQITSR
ICGVCPTAHHTAATKALDDLYKVDPPMTAKMIREMLYSVFMLEDHALHLFFLGGPDFIVG
PTAPKASRNVLGVIQKAGLDIGKRVIAMRKDLRAILTELGGKVIHPVYGLPGGVAKPVTA
DMQTRYQEVAGRALKFAAFCEKLFEDVVLGNPDYVKAITSDAYTHRTHYMGLVDAGMREN
FYEGQIRVVDPSGREIARFPGSQYLEHIAEHAEPWTYVKFPFLKKIGWKGFVDGADSGVY
SVAPLARLNACDDMSTPRAAELYEKYFETLGGKPVHHTLANHWARVIEIVYAAERFQQLI
FDRQITDPNVRTLPTETPAEGVGVVEAPRGVLIHHYKSDDRGILTSAHLIVATQHNAARI
AMSVDKAARSVIHGGVVDDGILNQVEMAFRAYDPCHACATHSMPGHMPLWVKILDSGGEL
VQEFRRDG*
>C687J35164_100075704
MNRISIDPITRLEGHGKIDIFLNDDGDVANAYLQVPELRGFERFCIGRQAEDMPNITDRI
CGVCPEAHHMASTKALDALFHVDPPPTAKKLRELFYSIFYATDHTTHFYALAGPDFVMGP
DAPVAERNILGVIKKVGMDIAGKVLKMRHDGHHLIKMIGGRPVHPNWGLPGGVSRGITEE
QREEIERLGRDAVEFAKFSIQLFNDIVLGNPAYVDLIKNDAFVHNTYNMGTVDADNHVNF
YDGMIRVVGPDGKEHAKYHAKDYREYVAEHVEPWSYLKFPYLKKIGWKGFTDGIGSGIYK
ATPLSRLNAADGMATPLAQAEYERMYEVLGGKPVNHTLATHWARLIELLYATEHWIELAT
DPEITGENFRVLPTQTPNEGVGCVEAPRGTLTHHYWTDERGILTRVNLIVGTTNNNAAIN
MSVKKAAQGLITKNKVVTEGLLNTIEMGFRAYDPCMACATHALPGQMPLEVTIRAPDGTV
VERLSKNLS*
>C687J35503_100012284
MKRISIDPITRLEGHGKIEIFLDEEGEVANTYLQIPELRGFEQFCVGRPAEEMPRITNRI
CGVCPEAHHMAATKALDALYHVEPSSAVKKVREMFYSAFYVTDHTTHFYALGGPDFVVGP
DAPAAERNILGVVHKVGVEIGKAVIDTRTRNHHVIKIMGGRGVHPVAGLPGGWSKAVTEE
ERQEFEAIARKNVDFALFSLKVFDDIVLANKAYVDLILSDTFTHHTYYMGTVDANNHVNF
YDGMIRVVDPQGKEFIKYPARDYPKHVAERVEPWSYLKFPYLKGVGWKGFVDGTDSGVYC
ATPLSRLNASDGMATPKAQEAFERFYVTLGSKKVNGRYEPVHYRLATHWARLVELLYSAE
RMLELATDPEITDPNLRIVVTNTPDEGVGSVEAPRGTLTHHYCTDEKGILTKVNLIVGTT
NNNAPIFMSVKKAAQGLIKKGTVVTDGLLNRIEMAFRNYDPCMSCATHSLPGQMPLEVII
RDADGNVVNKLSQFI*
>C687J35503_100013102
MPEPVVINPITRLEGHGKVTIFLTDEGEVSRAYFQVPELRGFENFLVGRQAEDAPQITSR
ICGVCPTAHHTAATKALDDLYKVDPPMXAKMIREMLYSVFMLEDHALHLFFLGGPDFIVG
PTAPKASRNVLGVIQKAGLDIGKRVIAMRKDLRAILTELGGKVIHPVYGLPGGVAKPVTA
DMQTRYQEVAGRALKFAAFCEKLFEDVVLGNPDYVKAITSDAYTHRTHYMGLVDAGMREN
FYEGQIRVVDPSGREIARFPGSQYLEHIAEHAEPWTYVKFPFLKKIGWKGFVDGADSGVY
SVAPLARLNACDDMSTPRAAELYEKYFETLGGKPVHHTLANHWARVIEIVYAAERFQQLI
FDRQITDPNVRTLPTETPAEGVGVVEAPRGVLIHHYKSDDRGILTSAHLIVATQHNAARI
AMSVDKAARSVIHGGVVDDGILNQVEMAFRAYDPCHACATHSMPGHMPLWVKILDSGGEL
VQEFRRDG*
>C687J35503_100031644
MAGETKEIVINPITRLEGHGKITIFLDDHGDVSRAYFQVPELRGFESFLVGRQAEDAPQI
TSRICGVCPTAHHIAATKALDDMYKVEPPEAARKIREMVYNVFMLEDHALHLFFLGGPDF
VVGPTAPKAERNVVGVIQKVGLEIGKRVIGMRKDLRGIIQEVGGKVIHPVLGLPGGVAKA
VTPEMQKRFAEVADRGFEFALFCEKLLEDVVLGNPEYVKLITSDVYTHRTHYMGLVDDRN
RPNFYDGAIRVVDPSGREIERFPVRDYLEHIAEHVEPWTYVKFPFLKQFGWKGFVDGPES
GVYSVAPLARLNVSESMATPRAAELRERFFETLGGRPVHHTLANHWARVIEIVSAAERFK
ELVNDPALTDPNVRTLPTATPKEGIGVVEAPRGVLIHHYKSDDRGVLTSANLIVATQHNS
ARIAMSVDKAARGVIHKGVVDDGILNQVEMAFRAYDPCHACATHSLPGHMPLWVKVFDAR
GELVQEIRRDG*
>C687J50192_100001463
VGKVITIDPITRLEGHGKISIMLDDAGDVERAFMQVPELRGFERFCIGRPAEEMPQITSR
ICGVCPTAHHMAGTVTLDALFKVDPTPEAHAIRELFYNLFMFEDHTIHFYFLGGPDFIVG
PQAPGAQRNILGVIDKVGVEIGKKVIMIRKRCRSLMSQIGGKTIHPVLGLPGGVAKPLSK
ETHAELKLFAQDAIEFAKFTLQAFSDIVLKNKAYVDLILSDAYTHHTNYLGTVDKNQKVN
FYQGVQRIVGPTGEIIDEFSAKDYTQHVAEHVEEWSYIKFPFAKKIGWKGFVDGAQSGVM
RVGPLARLNVSKGMATPAAHAEYEKMYATLAAKNQIAHQTLAIHYARLVELLYAAERVHE
LAQNDAICSDNTRNMKMGIPSEGVGIVEAPRGTLLHHYKSDNQGILTGVNLIVATVFNSP
SMCMSIEKVAKNVIKKGQVNDGLLNMVEMAFRAYDPCLSCATHSLPGKMPLIVEMVDKNH
KPIQTITRDCSGNEHKE*
>Ga0007798_1000008937
MKHISIDPITRLEGHGKIEIFLNDEGEVENAYFQVPELRGFEKFCEGRPVEELPSIVTKI
CGVCPGCHHMASGKAVDAVFGVEPPPTAKKLRELFYMAHFVHSHIVHFYALAAPDFVVGP
TASPVDRTILGVINKVGLQIGSEVIKQRRIAQEIQALIGGHQTHVIMNTPGGVKKGITPE
QRDDIIKKAEGFVEFSKFSIQLFKDVVLGNKDYVDLIMNGPYSLVLHSMGLVDEQNKVNF
YDGKVRVVDTKGKELYKYSPEHYLDFVEERVEPWTYLKFPYLKKIGWKGFTEGQESGVYH
ATPLSRLNAADGMATAVAQQEYEFMFKTLQGKPVHATMAMHWARLVELIYSAEHCLELAM
DPEITGNELRAPLGKIVGEGVGIVEAQRGTLTHHYWTDDKGMVRKVNLIVGTTNNHAAIC
MSIKKAARGLIKKGSEITEGTLNMIEMAFRAYDPCFSCATHSLPGQMRMILNIRDIEGNI
IDSFRR*
>Ga0007800_100012336
MKHISIDPITRLEGHGKIEIFLNDEGEVENAYFQVPELRGFEKFCEGRPVEELPSIVTKI
CGVCPGCHHMASGKAVDAVFGVEPPPTAKKLRELFYMAHFVHSHIVHFYALAAPDFVVGP
TASPVDRTILGVINKVGLQIGSEVIKQRRIAQEIQALIGGHQTHVIMNTPGGVKKGITPE
QRDDIIKKAEGFVEFSKFSIQLFKDVVLGNKDYVDLIMNGPYSLVLHSMGLVDEQNKVNF
YDGKVRVVDTKGKELYKYSPEHYLDFVEERVEPWTYLKFPYLKKIGWKGFTEGQESGVYH
ATPLSRLNAADGMATAVAQQEYEFMFKTLQGKPVHATMAMHWARLVELIYSAEHCLELAM
DPEITGNELRAPLGKIVGEGVGIVEAQRGTLTHHYWTDDKGMVRKVNLIVGTTNNHAAIC
MSIKKAARGLIKKGSEITEGTLNMIEMAFRAYDPCFSCATHSLPGQMRMILNIRDIEGNI
IDSFRR*
>Ga0007800_100048624
MRKITIDPITRLEGHGKIEIFLSPDGSVENVYFQVPELRGFEKFCEGRPVEELPSIVTKI
CGVCPGCHHMASGKAVDAVFGVTPPPTALKLRELFYMAHFVHSHIAHFYALAAPDFVVGP
TSNPAERNILGVIAKVGLEIGSEVIKQRRIAQEIQALIGGHQTHVIMNTPGGVKKGINGE
QRDDIVKKAEGFVEFSKFTMQLFKDVVLGNKDYVDIILNGPYSLKLHSMGLVDAENKVNF
YDGKVRVVDTEGKELYKYSPNEYTEFVEERVEPWSYLKFPYLKKIGWKGFVEGQDSGVYQ
ATPLSRLNAADGMATPIAQKEYEAMYAILGGKPVHATLTMHWARLVELIYAAEHCLELAL
DPEITGKELRSPLGKIVGEGVGIVEAQRGTLTHHYWTDEKGMVKKVNLIVGTTNNHAAIC
MSLKKAAQGLIKKDAEITEGTLNMIEMAFRAYDPCFSCATHSLPGQMRME
>Ga0008651_1000000865
MKRITIDPITRLEGHGKIEIFLDDEGNVENTYFQIPELRGFEQFCVGRPVEEMPVLTNRI
CGVCPEAHHMAAAKAADAVYGIDPPPTAKKLRELLYSAFFVTDHATHFYALGGPDFVMGP
DAPVSERNILGVIKKVGLEIAGQVIKARKSGHHVIEVIGGRKIHPCTSIPGGQTKGITEE
ERLEILELGKWAVEFGQFSLKLFNDIVLGNKEYVDLILGDIYTHHTHYMGMVDENNMVNF
YEGKVGIVDPNGKMLGKYEPHEYTDWIAERVEPWTYLKFPYLKKVGWKGFVDGVDSGIYC
ATPLSRLNVADGMATPVAQEEYEKYFDTLGGKPVHQRLATHWARLIELLYAAERWVELAS
DPEITSDDFHAVPTKTPTEGVGTVEAPRGTLTHHYWTDERGVLTKVNLVVGTTNNYAPIS
MSIKKAAQSLITNGTVITEGLLNKVEMAFRTYDPCFGCATHSLPGQMPLEVEVRDANGEI
IENLKQYC*
>Ga0008651_1000008434
MKRKIIIDPITRLEGHGKIEIFLDEEGDVENAYFQVPELRGFEQFCVDRPAEEMPRITNR
ICGVCPEAHHMAATKALDELFDVEPSSAVKKVRELFYAAFYCTDHTVHFYALGGPDFVLG
PDSDPAERNILGVIHKVGVDIGMEVINCRKRNHHVIKMLGGRGIHPVAGMPGGWSQAVTE
EMRVEIEEIARKNIAFAEFSLKLFDDVVLANQAYVDLIVSDTFTHKTYSMGTVDENNHVN
FYDGLIRVVDPDGKELVKYPPKDYTKHIAERVEPWSYLKFPYLKAVGWKGFVDGKDSGVY
TCTPLSRLNAADGMATPKAQEHYERLYETLGAKKVNGLYQPVHHRLATHWARLVELLYAA
ERMLELATDPEITEPNVRVVVNSTPSEGVGSVEAPRGTLTHHYKTDENGILTMVNMIVGT
TNNYAPMAMSIKKAAEGLITKGTVVTEGLLNTIEMAFRNYDPCLSCATHSLPGQMPLEVT
VKDANGKVIENLSQYVDEAESCNC*
>Ga0008651_100024893
MTQRITIDPITRLEGHGKIEIFLDEEGDVANTYFQIPELRGFERFCVGRPVEEMPLLTNR
ICGVCPEAHHLAAAKAADAAYQVDPPSAAKKLRELLYMAFYCTDHTTHFYALGGPDFVMG
PDAPVAERNILGVIHKVGLDVGGQVIQMRKYGHDTIEIIGGRKVHPCTSIPGGMTKGITE
EQRVEIEKMGRWAVDFAQFSIKLFADVVLSNKTYLDLIVGDIYTHETYYMGMVDENNHVN
FYDGKVRVVDPEGKEYIKYAPNEYLDHIAEHVEPWTYLKFPYLKNVGWKGFVDGKDSGIY
MATPLSRLNAADGMATPLAQAEYEKMYATLGGKPVHQRLATHWARLIELLYAAEHWVELA
TDPEITSTDIHTVPTATPTEGIGIVEAPRGTLTHHYKTDERGILTDVNLIVGTTNNYAPI
SMSINKAASSLIKKGTVVNEGLLNMVEMAFRSYDPCFGCATHSLPGQMPMEVTIRDATGE
KIEVLKQYC*
>Ga0031654_100016685
MTISATSATDSYRRISIDPITRLEGHGKIDIFLDAEGEVADCFFQVPELRGFEKFCEGRP
IEEMPRITSRICGVCPEAHLMAAAKACDAVYKVSLPLTARLIRELQYDIFYVTDHATHFY
ALAAPDFVMGPASNPAERNLVGVIRKLGVEIGRKVIQARKWGHEAASIFGGRPVNPENAI
PGGVSKPITAPERDRLEEIVRYMVEFAGFTVGVLREQVLANSQYVDLILNGPYLHRTYSM
GLVDEKNRTNFYDGKVRVVDPDGHELCKYAPRDYSKHVAERVEPWTYLKFPYLTQVGWKG
FVDGKHSGVYRATPQARLNVADAMSTPLAQEAYEEYFETLTGDRSGRTMVHHTLAIHWAR
VIEMVNAAERALELVRHPELTHPENYRVIPHDTPTEGVGIVEAPRGTLVHHYVTDENGIV
RKANLVVGTTNNHAAICMSIKKAAQGLIRKGTEVTEGVLNMIEMAFRAYDPCFGCATHSL
PGQMPMVVRVREQDGTVIAEKRR*
>Ga0031654_100042673
MNRIVINPITRLEGHGKIAIFLDQEGEVANVYLQIPELRGFEKFCEGRPAEDMPQIMQRI
CGVCPEAHHLASTKALDNLFKVEPTSTARKIRELLYSAFFVTDHATHFYILAGPDFIMGP
ESPPAERNILGVIGKLGVELGKKVIQTRQQIHWVIQTIGGRGIHPVFGLPGGVSKAVSDE
DRAKIEEIATQAVDFARLSLKVFDDLVLKNKEYLDMVLSDTYTHRTYYMGLVDEKNRVNF
YDGKVRIVDPQGXEFAKYAPGEYLEHLSERVEPWTYLKFPYLKKVGWNGFTDGEKSGIYR
ATPLSRLNVADGMATPLAHEEYEKMYATLGGKPVHHTLATHWARLIEMLYAAERMLELSR
DPEITGPNIRNIPTEVPAEGVGIVEAPRGTLTHHYVTDEKGLMKECNLIVGTTNNYAAIS
MTVKKVAQGIIRKGTEITEGLLNRIELAWRAYDPCMGCATHTLPGQLPIEIAVYDADGTL
IDVAKRS*
>Ga0031655_1000001635
VKQILIDPITRLEGHGKIHLFVKDDGELANCYFQVPELRGFEVFAIGRPVEEMARITTRI
CGVCPDAHHFAAAKAADAVYGVTIPSAARKLRELMYNAFYAGDHTTHFYALGGPDFVCGP
DAPPAERNILGVVAKVGLDAGKAVIAQRAAGQRVIEIIGGKKVHPVTAIPGGNSKRVTKE
EQQEIIKLGEQMVEFAKFTIKVLNDVVLANKGYVDLILSDMFTHKTYNMGLVDANGKTNF
YDGKVRVTAPDGSRHAEYEPKDYLQYVAEHVEPYSYLKYPYLKKVGWKGFVDGMESGVYK
ATPLSRCNVADGMATPLAQAEYERMYETLTGDRTGKKPIHSTLATHWARVVELVFAAEAT
LQQAKNDEITSDKILNPPTGIVGEGVGIVEAPRGTLTHHYKTDQNGIVTEANLIVGTTNN
NAPISMSIKKAAQGLIKKGVKVTDGMLNRIEMGFRAYDPCFGCATHTLLGEMPLEVIVHD
AESGEVVQVVRRNF*
>Ga0031655_100026923
MQRITIDPITRLEGHGKIEIFLNEQGNVTNTYFQIPELRGFERFCVGRPVEEMPLLTNRI
CGVCPEAHHMAAAKATDAVYHVEVPRTGKMLRELLYSAFYCTDHTTHFYALGGPDFIMGP
DAPVAERNILGVIHKVGLEIGGKVIQMRKYGHTVVEIIGGRKVHPCTSIPGGLTKGITEE
QRKEIEQMGRWAIEFAQFSLKAFNDIVLSNKAYLDLIVGDVYTHKTYYMGLVDANNKVNF
YDGKVRVVAPDGKEYVKYEPKDYAANIAEHVEPWTYLKFPYLKNVGWKGFVDGPDSGVYM
ATPLSRLNAADGMXTPLAQAEYEKFYSTLGGKPVHQRLAIHWARLIELLYAAERWVELAT
DPEITSPNFHAIPTATPTEGVGIVEAPRGTLTHHYWTDERGVVTRVNLIVGTTNNYAPIT
MSIKKAADNLIKNGNVNEGLLNMVEMAFRAYDPCFGCATHSLPGQMPLEINIRKPDGEIL
DVLKQFVD*
>Ga0031655_100028949
MQRITIDPITRLEGHGKIEIFLNEEGNVANTYFQIPELRGFERFCVGRPVEEMPLLTNRI
CGVCPEAHHMAAAKAVDAVYHVEVPPTGKKLRELLYSAFYCTDHTTHFYALGGPDFIMGP
DAPVAERNILGVIHKVGLEVGGKVIQMRKFGHTVVEIIGGRKIHPCTSIPGGLTKGITEE
QRKEIETMGRWAIEFAQFSLKAFNDIVLSNKAYLDLIVGDIYTHKTYYMGMVDENNKVNF
YDGKVRVVGPDGKEYVKYEPKDYAEHIAEHVEPWTYLKFPYLKNVGWKGFVDGPXSGVYM
ATPLSRLNAADGMATPLAQAEYEKFFSALGGKPVHQRLAIHWARLIELLYAAERWVELAT
DPEITSPDFHAIPTATPTEGVGIVEAPRGTLTHHYWTDERGVVTKVNLVVGTTNNYAPIT
MSIKKAADSLIKKGNVNEGLLNMVEMAFRAYDPCFGCATHSLPGQMPLEVTILDPDGNPI
NVLKQYCE*
>Ga0031655_100031804
MTRITIDPITRLEGHGKIEIFLNDDGEVGNVYFQVPELRGFEKFCEGRPMEEVSAIVSKI
CGVCPGCHHMAAGKAADAVFGVTPPPTARKLRELFYMAHFVHSHTAHFYALAAPDFVVGP
AANPAERNILGVIAKVGKEIGTEVIRQRRLAQEIQALLGGHQTHVVMNIPGGVRKGLTEE
QRQDIQKKAEGFVEFAKFTMKIFNDVVLANQQYVDLIVNGPYALKIHSMGLVDAQNKVNF
YDGKVRVVDTQGRQLYKYAPQDYREFVEERVEPWSYLKFPYLKKIGWKGFVEGQDSGVYH
ATPLSRLNAADGMATPLAQEEYERMYSTLGGKPVHNTLAMHWARLVELIYAAEHCLALAK
DPEITGTNLRAKLDKTPSEGVGTVEAQRGTLTHHYWTDANGMVTKANILVGTTNNHAAIA
MSIKKAAQGLIKKGAVVDQGILNMIEMAFRAYDPCFSCATHSLPGHMPLQVVLRDASGRE
LQTIARD*
>Ga0031655_100035997
MSNIEKTAETSSEPNAAVTTQHPRRITIDPITRLEGHGKIEVFLDEQGNVSKAYFQVPEL
RGFEKFAEGRPAEDMPQITSRICGVCPTAHHMAATKALDALYQVTPPPAARKIRELFYST
FMTEDHALHFYFLGGPDFIVGPQAPAAERNVLGVIAKVGIEVGKKVIEMRRKLRELMALV
GGKAAHPVLGLPGGVAKRVTADDQKQFQQVAAQAVDFAQFTLATFESVVLKNSDYVQLIC
SEMFTHRTYYLGLMDEGNRVNFYDGSLRVVSPEGKEYAKFRPEQYLDYVAEHVEPWSYIK
FAFLKPLGWKGFVDGPESSIYCVAPLARLNAAEAMATPLAQDAYQKFFATLGGKPVHHTL
ANHWARVIELLYAAERMKELADDPEIIDPNVRTLPTAKPKEGIGVVEAPRGTLIHHYQTD
ERGIITKANLIVATQNNAARIAMSVEKAARGLITRGNVSEGVLNMVEMAFRAYDPCHGCA
THSLPGSMPLLLRVHEPSGNVVATLRRDFDGKIQRT*
>Ga0031656_100000462
MQRISIDPITRLEGHGKIDIFLDDEGNFANSYFQIPELRGFERFCVGRQVEEVPILTNRI
CGVCPEAHHMAGAKAVDAVYHVDPPRTAKMLRELLYSAFYCTDHTTHFYALAGPDFIMGP
DAPVAERNILGVIHKVGLEIGGKVIQMRKYGHTVVEMIGGRKVHPCTSIPGGLTKGITQE
QRDEIEKMGRWAIEFAQFTLQAFNDIVLGNKGYVDLILGDIYTHHTHYIGMVDENNKVNF
YDGKVSVVDPDGKRLGKYAPNEYTDWIAERVEPWTYLKFPYLKKVGWKGFVDGKDSGVYM
ATPLSRLNASDGMATPLAQAEYEKFYSTLGGKPVHQRLAIHWARLIELLYAAERWVELVT
DPEITSDNFRTIPTEKPTEGVGIVEAPRGTLTHHYTTDERGITTKVNLIVGTTNNYASIQ
MSTKKAAQNLIKKGTPITEGMLNMVEMAFRAYDPCFGCATHSLPGQMPLEITIRDAGGNI
VDVLKQNC*
>Ga0031656_100023674
MRRITIDPITRLEGHGKIEIFLDEEGNVANTYFQIPELRGFERFCVGRPVEEMPLLTNRI
CGVCPEAHHMAAAKAADAVYHVDPPRPAKLLRQLLYSGFYFTDHTTHFYALGGPDFVMGP
DAPVAERNILGVIHKVGLEIGGKVIQARKYGHHIVEMIGGRKVHPCTAIPGGMTQGITEE
QRQEIETMGRWGLEFAQFSLKLFNDIVLGNQAYVDLVLGDIFTHKTYYIGTVDENNKVNF
YDGKVSVVDPDGVRVGYYGPSDYTEWIAEHVEPWTYLKFPYLKKVGWKGFVDGKDSGVYC
ATPLSRLNAADGMATPRAQEEYERFFTTLGGKPVHQRLATHWARLVELLYAAERIVELAT
DPDITSPNVHTVPTQKPTEGVGIVEAPRGTLTHHYWTDERGILTKVNLIVGTTNNYAPMS
MSIKKAAQAFIKQGVVVTEGILNRVEMAFRPYDPCFGCATHSLPGTMPMVLTIRDAAGAV
VDVVRRD*
>Ga0031658_10003905
MRKITIDPVTRLEGHGRIDLFLNDAGDVANAYMVIPELRGFEKFAQGRRVEELTDITPRI
CGVCPEAHHLASTKACDAVYHVDPPPTAKKLRELFYSAFFVADHTVHFYILGGPDFVMGP
DAPVAERNILGVIHKVGVEVGTRVITARGKAMDIIGMLGGRKIHPTFGIPGGVSKAINEE
ERQQIEATAREEIEFGLFSLQLFKDIVLGNKEYLDMILSEAFTMPTYYMGMVDANNKVNF
YDGKIRVVDPDGKEFVKYSPNEYLDVIAERVEPWTYLKFPYLKKVGWKGLETGKDSGVYQ
ATPLSRLNASDGITTPKAQAEYEEMYKTLGGKPVHHLLATYWARLIELLYGAERLLELST
DPEITNPHVRNLPTEKPTEGVGIVEAPRGTLTHHYVTDEKGIVLKANLIVGTTNNYAPIS
IAVKKAAQAVIQKGKDITEGMLNRVEMAFRLYDPCFGCATHTLPGKMPLEVRIYDTAGNL
QDVLKRNL*
>Ga0051980_100294593
VSKEITIKPVTRIEGHAKVTLQLDDAGEVTEARFHVMELRGFEKFMEGRMFWEAPLITPR
ICGICXVSHHLAAAKACDDLLGVDIPPAAKLQRELLHEGEIIGDHALHLYFLAAPDLLLG
PDAPPEQRNVVGLIAADPDLAGRGVALRKIAQNLVEVVGGRSTHPVTAIPGGMSKPLSXN
ERXELLAQVHVAVDHARVTLDVIRAAGEKHADLFAKMDGVVTPFVALTDNGNFAFYDGTV
KVIDSEGAALAEFAPAAYADYIGEHAEDWSYMKFPYFKALGYPDGIYRVGPLARLNVNSR
MGTPLADAALKEFKAQADGPVQGTMQYHHARAINLLYACERTVELLEDPAICDENARTPA
KRRAGEGIGIVEAPRGLLIHHYAADDMGHLTKVNLIVATCHNNAAINKSVATAARAFIHD
GEPREGLLNRVEMAIRAYDPCLSCGTHAMTRGPALTLEVRDAAGTLMQTVRRDERGRQDC
I*
>Ga0062383_100016094
MTQRISIDPITRLEGHGKIEIFLDDNGNVANTYFQIPELRGFERFVVGRPIEEMALITNR
ICGVCPEAHNMAASKAADAVYKVDPPRAGKMLRELLYSAFYCADHTTHFYALGGPDFVMG
PDAPVAERNILGVIHKVGLEIGGKVIQMRKYGHTVVEMIGGRKVHPCASIPGGMTRGITE
EQRKEIEEMGHWAVEFAQFSLKIFNDIVLGNPQYVDLILGDIYTHHTYYMGLVDEKNEVN
FYDGKVRVVDPNGKEFVKYEPKDYAEHIAEHVEPWTYLKFPYLKKVGWKGFVDGADSGVY
MATPLSRLNASDGMATPRAREEYERFYATLGGKPVHQRLATHWARLIELLYAAERWVELV
TDPEITSTNVHTKPTGIPTEGIGIVEAPRGTLTHHYWTDERGIVTKANLIVGTTNNYAPI
QMSTHKAATSLIKEGKVTEGLLNMVEMAFRAYDPCFGCATHSLPGQMPLEITIRKSTGEL
VDLIKQCC*
>Ga0066602_100093392
MTAASTRRISIDPITRLEGHGKIEIFLDDAGEVDKAYLQLPDLRGFETFVEGRPAEEMPQ
ITSRICGVCPGAHHMASTKALDALFDVEPTPTARTIREVYYNLHFFEDHLLHFYFLGGPD
FIVGPDAPKSERNVLGVIDKVGVETGKRVIEIRHRARELIGRIAGRAIHPVLGLPGGVSK
RMTPAIRDDLRVFAKDAIAFARFTLTVFDNIVWKNSVYRDLLLGDVYRCESYSMGMVDPQ
GRPDYYDGKVRVVDQEGNEFATFAPKDYAKVVAEHVEPWTYVKFPYLREVGWKGLVDGPR
SGMYRVAPAARMNVSRSMSTPLAQEQRLVYEKAFGGPVVHSVLANHWARLIEVLNNAERL
VELVEREDFLAPEIRNMDLRTPREGVGIVEAPRGTLIHHYTSDSNGIITSANMIVASLAN
VAAMSMGIQKAAKAYIHEGKADDGLLNMVEMAFRTYDPCMSCATHNLPGKMPLQVALHQR
GRADRFILRSSDGRVAESETRAMTENDI*
>Ga0066603_100141403
MKRITIDPITRLEGHGKIEIFLNDDGEVDNVYFQVPELRGFEKFCEGRPVEELPAIVAKI
CGVCPGCHHMASGKTVDAVFGVEPPPTAKKLRELFYMAHFVHSHTAHFYALAAPDFVLGP
DAHPSKRNILGLIEKVGREIGTEVIKQRRIAQEIQALLGGHQTFVVMNIPGGVRKGLSEA
ERDDIVSKAQGFVEFAKFSLKIFQDFVLDNKQYVDIILNGPYSLKLHSMGLVDENNKVNF
YDGKVRVVDTEGKELYKYSPPEYLDYVAEHVEPWTYLKFPYLKKIGWKGFMEGQDSGVYQ
ATPLSRLNASDGMATPLAQAEYERMYTILGGKPVHATLAMHWARLVELLYSAERCLELAL
DSDITGKELRAQLGPIPGEGVGIVEAQRGTLTHHYITDNKGLVKKVNIIVGTTNNHAAIS
MSLKKAAKGLIRKGVEVTEGTLNMIEMAFRAYDPCFSCATHRLPGQMPFILEIRDSKGEL
TKRVVRN*
>Ga0066608_10039903
MKRITIDPITRLEGHGKIEIFLDDEGNVENTYFQIPELRGFEQFCVGRPVEEMPVLTNRI
CGVCPEAHHMAAAKAADAVYGIDPPPTAKKLRELLYSAFFVTDHATHFYALGGPDFVMGP
DAPVSERNILGVIKKVGLEIAGQVIKARKSGHHVIEVIGGRKIHPCTSIPGGQTKGITEE
ERLEILELGKWAVEFGQFSLKLFNDIVLGNKEYVDLILGDIYTHHTHYMGMVDENNMVNF
YEGKVGIVDPNGKMLGKYEPHEYTDWIAERVEPWTYLKFPYLKKVGWKGFVDGVDSGIYC
ATPLSRLNVADGMATPVAQEEYEKYFDTLGGKPVHQRLATHWARLIELLYAAERWVELAS
DPEITSDDFHAVPTKTPTEGVGTVEAPRGTLTHHYWTDERGVLTKVNLVVGTTNNYAPIS
MSIKKAAQSLITNGTVITEGLLNKVEMAFRTYDPCFGCATHSLPGQMPLEVEVRDANGEI
IENLKQYC*
>Ga0066615_10115498
MKRITIDPITRLEGHGKIEIFLDEEGNVANAYLQIPELRGFEQFSVGRPAEEMPRITNRI
CGVCPEAHHMAGTKALDALFHVEPPSVTKKIREMFYEAFYCTDHAVHFYALGGPDFVLGP
NSDPAKRNILGVIHAVGVDIGKQVIQHRKRNHEVIQWLGGRGIHPVAGLPGGWSVAVTEE
VRKDIEQIARDNIAFGEFSLKLFDDVVLANKAYVDLIVSDTFTHQTYSMGMVDENNHTNF
YDGKIRVVDPEGGEFAKYDAKDYADHITERVEPWSYLKFPYLKNVGWNGFTDGMDSGVYT
CTPLSRLNAADGLATPKAQEHYERMYETLGAEKVDGKYKPVHHRLATHWARLIEMLYAAE
RMLELATDPEITDPNVRAKVTETPTEGVGCVEAPRGTLTHHYKTDENGILTKVNLIVGTT
NNNAPIAMSIKKAAQGLITKGTEVTEGLLNTVEMAFRNYDPCMSCATHSLPGQMPLEVVI
RDAEGHELSRGSQYVD*
>Ga0066615_12519159
MKRKIIIDPITRLEGHGKIEIFLDEEGDVENAYFQVPELRGFEQFCVDRPAEEMPRITNR
ICGVCPEAHHMAATKALDELFDVEPSSAVKKVRELFYAAFYCTDHTVHFYALGGPDFVLG
PDSDPAERNILGVIHKVGVDIGMEVINCRKRNHHVIKMLGGRGIHPVAGMPGGWSQAVTE
EMRVEIEEIARKNIAFAEFSLKLFDDVVLANQAYVDLIVSDTFTHKTYSMGTVDENNHVN
FYDGLIRVVDPDGKELVKYPPKDYTKHIAERVEPWSYLKFPYLKAVGWKGFVDGKDSGVY
TCTPLSRLNAADGMATPKAQEHYERLYETLGAKKVNGLYQPVHHRLATHWARLVELLYAA
ERMLELATDPEITEPNVRVVVNSTPSEGVGSVEAPRGTLTHHYKTDENGILTMVNMIVGT
TNNYAPMAMSIKKAAEGLITKGTVVTEGLLNTIEMAFRNYDPCLSCATHSLPGQMPLEVT
VKDANGKVIENLSQYVDEAESCNC*
>Ga0066616_11872474
MKRITIDPITRLEGHGKIEIFLDEEGNVANAYLQIPELRGFEQFSVGRPAEEMPRITNRI
CGVCPEAHHMAGTKALDALFHVEPPSVTKKIREMFYEAFYCTDHAVHFYALGGPDFVLGP
NSDPAKRNILGVIHAVGVDIGKQVIQHRKRNHEVIQWLGGRGIHPVAGLPGGWSVAVTEE
VRKDIEQIARDNIAFGEFSLKLFDDVVLANKAYVDLIVSDTFTHQTYSMGMVDENNHTNF
YDGKIRVVDPEGGEFAKYDAKDYADHITERVEPWSYLKFPYLKNVGWNGFTDGMDSGVYT
CTPLSRLNAADGLATPKAQEHYERMYETLGAEKVDGKYKPVHHRLATHWARLIEMLYAAE
RMLELATDPEITDPNVRAKVTETPTEGVGCVEAPRGTLTHHYKTDENGILTKVNLIVGTT
NNNAPIAMSIKKAAQGLITKGTEVTEGLLNTVEMAFRNYDPCMSCATHSLPGQMPLEVVI
RDAEGHELSRGSQYVD*
>Ga0066617_10092202
MKRKIIIDPITRLEGHGKIEIFLDEEGDVENAYFQVPELRGFEQFCVDRPAEEMPRITNR
ICGVCPEAHHMAATKALDELFDVEPSSAVKKVRELFYAAFYCTDHTVHFYALGGPDFVLG
PDSDPAERNILGVIHKVGVDIGMEVINCRKRNHHVIKMLGGRGIHPVAGMPGGWSQAVTE
EMRVEIEEIARKNIAFAEFSLKLFDDVVLANQAYVDLIVSDTFTHKTYSMGTVDENNHVN
FYDGLIRVVDPDGKELVKYPPKDYTKHIAERVEPWSYLKFPYLKAVGWKGFVDGKDSGVY
TCTPLSRLNAADGMATPKAQEHYERLYETLGAKKVNGLYQPVHHRLATHWARLVELLYAA
ERMLELATDPEITEPNVRVVVNSTPSEGVGSVEAPRGTLTHHYKTDENGILTMVNMIVGT
TNNYAPMAMSIKKAAEGLITKGTVVTEGLLNTIEMAFRNYDPCLSCATHSLPGQMPLEVT
VKDANGKVIENLSQYVDEAESCNC*
>Ga0066617_10271572
MKRITIDPITRLEGHGKIEIFLDEEGNVANAYLQIPELRGFEQFSVGRPAEEMPRITNRI
CGVCPEAHHMAGTKALDALFHVEPPSVTKKIREMFYEAFYCTDHAVHFYALGGPDFVLGP
NSDPAKRNILGVIHAVGVDIGKQVIQHRKRNHEVIQWLGGRGIHPVAGLPGGWSVAVTEE
VRKDIEQIARDNIAFGEFSLKLFDDVVLANKAYVDLIVSDTFTHQTYSMGMVDENNHTNF
YDGKIRVVDPEGGEFAKYDAKDYADHITERVEPWSYLKFPYLKNVGWNGFTDGMDSGVYT
CTPLSRLNAADGLATPKAQEHYERMYETLGAEKVDGKYKPVHHRLATHWARLIEMLYAAE
RMLELATDPEITDPNVRAKVTETPTEGVGCVEAPRGTLTHHYKTDENGILTKVNLIVGTT
NNNAPIAMSIKKAAQGLITKGTEVTEGLLNTVEMAFRNYDPCMSCATHSLPGQMPLEVVI
RDAEGHELSRGSQYVD*
>Ga0066617_12965512
MKQKITIDPITRLEGHGKIEIFLDEEGEVENAYLQIPELRGFEQFCVDRPAEEMPRITNR
ICGVCPEAHHMAGTKALDALFDVEPSSAVKKVRELFYQAFYCTDHTVHFYALGGPDFVLG
PDSDPAERNILGVIHKVGVDIGMEVIKCRKRNHHVIKMLGGRGIHPVAGLPGGWSVSVTE
EMRVEIEQIARENVAFAEFSLKLFDDVVLANQDYVDLIVSDAFTHKTYYMGTVDENNQIN
FYDGMIRVVDPEGKEFVKYHPKDYAEHIAERVEPWTYLKFPYLKAVGWKGFEDGMDSGVY
CATPLSRLNATDGMPTPKAQAHYERFYETLGSKKVDGRYQPVHHRLATHWARLIELLYAA
ERMLELATDPEITTPDLRVAIKTTPTEGIGSVEAPRGTLTHHYKTDEKGILTMVNLVVGT
TNNYAPIAMSVKKAAQSLITKGTVITEGLLNTIEMAFRNYDPCMSCATHSLPGQMPLEVK
IFDAEGEVVESVSQYIE*
>Ga0066623_12398535
MGKTLTIAPVSRIEGHAKVTIQLDDSGNVEDTFVNVVELRGFEKFCIGRPVEELPRIVTS
ICGVCPWSHHLASAKANDAVFGVEPPVTGRKLRELCNAIAFTEEHILHFFFLAGPDFVMG
PGADYATRNVIGIAQANPEIGKKVVRNRHLGAQMLNMISGKSIHPVTAVPGGFSKPLTEA
EREKLVPMAEEVLEFAKFSIAFAKENLFPKYLDVIKSLGVIETGFLGTVSDDGALALYDG
TLRLMKADGSYEEFAYDQYTDFISEKVLPWTYLKFPYAKNWGEGFSMDLSAPKGIYRTNT
LARINVADKMATPLAQIEFEEFRSKFGRPAQQTLLYNWARLIELLYNAELAVKFLNDPDI
TNPETQVPVTPRAARGVGCIEAPRGTLIHDYETDENGMITDVNLIVGTTHNNAPINMSVK
QAATSLIKDGNYNEEILNMVEMSIRAYDPCLSCATHKLDGTLAVKIDMLDAKGNLIDTLK
N*
>Ga0066628_10278652
MKRKIIIDPITRLEGHGKIEIFLDEEGDVENAYFQVPELRGFEQFCVDRPAEEMPRITNR
ICGVCPEAHHMAATKALDELFDVEPSSAVKKVRELFYAAFYCTDHTVHFYALGGPDFVLG
PDSDPAERNILGVIHKVGVDIGMEVINCRKRNHHVIKMLGGRGIHPVAGMPGGWSQAVTE
EMRVEIEEIARKNIAFAEFSLKLFDDVVLANQAYVDLIVSDTFTHKTYSMGTVDENNHVN
FYDGLIRVVDPDGKELVKYPPKDYTKHIAERVEPWSYLKFPYLKAVGWKGFVDGKDSGVY
TCTPLSRLNAADGMATPKAQEHYERLYETLGAKKVNGLYQPVHHRLATHWARLVELLYAA
ERMLELATDPEITEPNVRVVVNSTPSEGVGSVEAPRGTLTHHYKTDENGILTMVNMIVGT
TNNYAPMAMSIKKAAEGLITKGTVVTEGLLNTIEMAFRNYDPCLSCATHSLPGQMPLEVT
VKDANGKVIENLSQYVDEAESCNC*
>Ga0066636_1000092811
MGKQIKIDTVTRIEGHAEVTIQLNDSGEVSDARFHVVELRGFEKFMEGRMFWEAPQITPR
ICGICSVSHHMASAKACDDLLGVEVPAAAKMLRELMHVGEFISDHALHIYFLAAPDLVLG
PDAPPEERNIIGIARAHPEVAQQAIALRKIGQTIVEVVGGRSTHPVTAIPGGMSKALSHD
DRHTLLPQARTSVDHARAALDLVREALDQHQDLMQATHGFSTHHAALTDNGDFTIYDGAV
KIIGHDGATLADFAPSDYATYIGEHAEDWSYMKFPYFKPLGYPDGIYRVGPLARLNICDR
MGTAKAGEALKEFKSLAKGPVQETLQYHHARAIGLLYACERAVQLLENPASCDTKVRTPA
QRHAGEGIGIVEAPRGLLIHHYAADDMGRLTKVNLIVATAHNNAAINQSVKHAAAALIHD
GEPGEGLLNRVEMAIRAYDPCLSCGTHLMGAPTARIEIIDADGRIVQTVGGDARGC*
>Ga0066636_100025184
MGKKIVIHPVTRLEGHGKITILLNDAGDVDDVKFQQLDLRGFEKFCIGKPVEELPRIVTS
ICGVCPWHHHLASAKACDAVFGVQIPPAGRKLRELCQNIAYCSDKILHFYFLAGADFVMG
PDADPSVRNVIGIAGKIPDVAKRVVRCRWLGTNMLEIVSGKSIHPVTAVPGGFSKPLTEK
ERDTILPLAEEVLEFAKFSIDYAKSNIFPNYLDVVKTLGVIKTGFLGTVTDDGTLNLYDG
KLRMMSADGNCEDFAYDQYTDYIGEHIEPWTYMKFPYMKKAGLLSMDLDNPVGVYRTNTL
ARINVCDKIRTPLAQKEFEEFRKEFGRPAQLTLLYHWARLIELVYNAEYVIELLKDPEIT
SKDIRIAVKPRAARGVGCVEAPRGTLIHDYETDENGMVKNVNLIVGTTHNNAPINMSVKR
AAVDLIKGGKYDQGLINKIEMCYRAYDPCLSCATHYLDGKLAVKIDIMNAEGRLIDTLSN
F*
>Ga0066637_1000041212
MKTAQEKRKISIEPITRLEGHGRIEIFLDGSGNVEKAYLQIPELRGFETFCVGRPAEDMP
QITSRICGVCPTAHHMAGTKALDSLYKVEPTPTAKKIREAVYNAFMFEDHALHVYILGGP
DFIVGPDAPKAARNVVGVIEKVGVEIGKKLISVRRRNREFITQIGGKIIHPVMGLPGGVA
KGISPEDLPKFKELARDNLDFSLFTLETFRNIVLKNKDYVDLITSDAFTHKTYYMGMVDE
KNKVNFYEGKIRVVDPDGKEYAKFPAEKYLDYVAEHVEPWTYMKFCYLKPLGWKGFKDGA
GSGIYSVAPLARLNASDGMATPQAQKAYEEMFRTLGGKPVHHTLANHWARVVEMIYAAER
MVELFNDPGITGKDLRVIPSKTPETGIGVVEAPRGTLFHHYETGPDGLIKKANLIVATQN
NAARIAMSVDKAARALIRNGEVSDGLLNKIEMAFRAYDPCFGCATHSLPGQMPLIVKFRD
RSGRVIGEMRR*
>Ga0066793_100049052
MKKVTVDPITRLEGHGKIEIFVNDAGEVANVYFQIPELRGFERFCVGRPVEELARITPRI
CGVCPEAHHMAATKAIDAVFGVEVAPTGRMLRELLYNAFYVTDHTTHFYILAGPDFIMGP
ESDPATRNILGVINKVGLETGGAVINLRAEAAELISMIGGKQIHPVCGLPGGVSTAITAE
QRDRMVQITTGMVEFAKFSLQLFDDVVLANNDYVDLIKSDAFTHATYYMGMVDENNKVNF
YDGQIRVTGPDGAELEKFDGSDYLAHIAEHVEPYSYLVYPYLKSVGWKGFVDGKDSGVYR
ASPLSRLNAADGMGTPLAQQEYERYFSTLGGKPVHATLATHWARLVELLYAAERAHELAT
DPEIINPDVRNIPTGIVGEGVGVVEAPRGTLYHHYKTDEKGMVTNVNLIVGTTNNNAAIS
MSLKKAAEGLIKGGTEISEGTLNMIEMAFRAYDPCFGCATHTLPGDMPLEVTVKSETTRE
VITSVKRNM*
>Ga0066793_100070164
MGKTLTIQPVSRIEGHAKVTIELDDSGNVADARVNVIELRGFEKFCVGRPVEEMPRITTR
ICGVCPWSHHLASAKATDAVFGVEPAPAGRQLRRLCNSIAYMEEHILHFYILSGPDFVLG
PGAEYPVRNVIGLIGAVPDVAKQVVRVRHMCAKMLEMIAGKSIHPDAAVPGGFSKPLQPE
ERDALVPMAQECLELAKFSMAFAKENIFPKYMDAVKTIGTMTSGFLGTVADDGALDLYDG
KLRMMYSDGAYEDFASADYADYIGEHVEPWTYLKFPYAKKRGPWALEDDAPSLYRVNTLA
RMNVADYIPTPLAQKELEEFRANFGRPAQLTLLYHWARLIELLHNAELTVELLADPEITS
RETRVKVTPRAARGVGVTEAPRGTLIHDYTTDDDGMLTHVNLIVGTCQNNSAINLSVQQA
AKALIKDGAYDQGTLNTVEMAIRAYDPCLSCATHALDGALAVKIDIVGPDGTVVDTLSN*

>Ga0066794_100009307
MKKVTVDPITRLEGHGKIEIFVNDAGEVANVYFQIPELRGFERFCVGRPVEELARITPRI
CGVCPEAHHMAATKAIDAVFGVEVAPTGRMLRELLYNAFYVTDHTTHFYILAGPDFIMGP
ESDPATRNILGVINKVGLETGGAVINLRAEAAELISMIGGKQIHPVCGLPGGVSTAITAE
QRDRMVQITTGMVEFAKFSLQLFDDVVLANNDYVDLIKSDAFTHATYYMGMVDENNKVNF
YDGQIRVTGPDGAELEKFDGSDYLAHIAEHVEPYSYLVYPYLKSVGWKGFVDGKDSGVYR
ASPLSRLNAADGMATPLAQQEYERYFSTLGGKPVHATLATHWARLVELLYAAERAHELAT
DPEIINPDVRNIPTGIVGEGVGVVEAPRGTLYHHYKTDEKGMVTNVNLIVGTTNNNAAIS
MSLKKAAEGLIKGGTE
>Ga0066794_100011022
MTTPAATSATPYRRISIDPITRLEGHGKIDIFLDADGEVADCFFQVPELRGFEKFCEGRP
VEEMPRITSRICGVCPEAHLMASAKACDAVYKVSLPLTARLIRELQYDIFFVTDHATHFY
ALAAPDFVMGPASNPAERNLIGVIRKLGVGVGQQVIQARKWGHEAAAIFGGRPINPENAI
PGGVSKPITPAERDRLEEIVRYMVEFSKFTIGVLRDQVLANAQYVDLILNGPYYHETYSM
GLVDEKNRTNFYDGKVRVVDPDGHELCKFAPRDYAKHVAERVEPWSYLKFPYLAQVGWKG
FVDGKQSGVYRATPQARLNVADAMSTPMAQEAYEEYFQTLTGDRSGRKMVHHTLAMHWAR
VVEMVNAAERALELVRHPELTHPENYRVVPHDTPTEGVGIVEAPRGTLVHHYVTDENGII
RKANLVVGTTNNHAAICMSIKKAAQGLIHKGSDVTEGVLNMIEMSFRAYDPCFGCATHSL
PGQMPLVVRVRDVDGTVITEGRR*
>Ga0066795_100004047
MKKVTVDPITRLEGHGKIEIFVNDAGEVANVYFQIPELRGFERFCVGRPVEELARITPRI
CGVCPEAHHMAATKAIDAVFGVEVAPTGRMLRELLYNAFYVTDHTTHFYILAGPDFIMGP
ESDPATRNILGVINKVGLETGGAVINLRAEAAELISMIGGKQIHPVCGLPGGVSTAITAE
QRDRMVQITTGMVEFAKFSLQLFDDVVLANNDYVDLIKSDAFTHATYYMGMVDENNKVNF
YDGQIRVTGPDGAELEKFDGSDYLAHIAEHVEPYSYLVYPYLKSVGWKGFVDGKDSGVYR
ASPLSRLNAADGMATPLAQQEYERYFSTLGGKPVHATLATHWARLVELLYAAERAHELAT
DPEIINPDVRNIPTGIVGEGVGVVEAPRGTLYHHYKTDEKGMVTNVNLIVGTTNNNAAIS
MSLKKAAEGLIKGGTEISEGTLNMIEMAFRAYDPCFGCATHTLPGDMPLEVTVKSETTRE
VITSVKRNM*
>Ga0066797_10011916
MKKVTVDPITRLEGHGKIEIFVNDAGEVANVYFQIPELRGFERFCVGRPVEELARITPRI
CGVCPEAHHMAATKAIDAVFGVEVAPTGRMLRELLYNAFYVTDHTTHFYILAGPDFIMGP
ESDPATRNILGVINKVGLETGGAVINLRAEAAELISMIGGKQIHPVCGLPGGVSTAITAE
QRDRMVQITTGMVEFAKFSLQLFDDVVLANNDYVDLIKSDAFTHATYYMGMVDENNKVNF
YDGQIRVTGPDGAELEKFDGSDYLAHIAEHVEPYSYLVYPYLKSVGWKGFVDGKDSGVYR
ASPLSRLNAADGMATPLAQQEYERYFSTLGGKPVHATLATHWARLVELLYAAERAHELAT
DPEIINPDVRNIPTGIVGEGVGVVEAPRGTLYHHYKTDEKGMVTNVNLIVGTTNNNAAIS
MSLKKAAEGLIKGGTEVSEGTLNMIEMAFRAYDPCFGCATHTLPGDMPLEVTVKSETTRE
VITSVKRNM*
>Ga0066798_100038834
MKKVTVDPITRLEGHGKIEIFVNDAGEVANVYFQIPELRGFERFCVGRPVEELARITPRI
CGVCPEAHHMAATKAIDAVFGVEVAPTGRMLRELLYNAFYVTDHTTHFYILAGPDFIMGP
ESDPATRNILGVINKVGLETGGAVINLRAEAAELISMIGGKQIHPVCGLPGGVSTAITAE
QRDRMVQITTGMVEFAKFSLQLFDDVVLANNDYVDLIKSDAFTHATYYMGMVDENNKVNF
YDGQIRVTGPDGAELEKFDGSDYLAHIAEHVEPYSYLVYPYLKSVGWKGFVDGKDSGVYR
ASPLSRLNAADGMATPLAQQEYERYFSTLGGKPVHATLATHWARLVELLYAAERAHELAT
DPEIINPDVRNIPTGIVGEGVGVVEAPRGTLYHHYKTDEKGMVTNVNLIVGTTNNNAAIS
MSLKKAAEGLIKGGTEISEGTLNMIEMAFRAYDPCFGCATHTLPGDMPLEVTVKSETTRE
VITSVKRNM*
>Ga0068705_1000004719
MAATTTHRITIDPVTRLEGHGRIEIFLDEEGAVDRAYFQVPELRGFEKFAQGRPAEDMPQ
ITSRICGVCPTAHHMASTKALDALYQVEPPPAGKKIRELIYCTFMVEDHALHFYFLGGPD
FIVGPQAPAAQRNVLGVIAKVGVETGQKVIAMRRKLRDLMALAGGKPGHPVFGLPGGVAR
PLSEEDRDKFRSVAAEAVEFGQFSLEAFRKLVLENSDYVELIRSDAFTHRTYYMGLVDGQ
NRLNFYDGLIRVVDPEGKPFASFTAAQYVDYIAERVEPWSYMKFCYLKPVGWRGFTDGAQ
SGVYAVAPLARLNAAEKLATPLAQQAAAEYFATLGRPVHHTLANHWARLIELLNAAERMK
ELADDPQITDPNIRTIPTATPREGIGVVEAPRGTLIHHYVTDARGVIRKANMIVATQNNA
ARISLSVEKAARALVSGHNVSEGLLNMVEMSFRAYDPCLGCATHSLPGSMPLWIEVRSHR
GDRVALLRRDSDGSIRRE*
>Ga0068705_100009881
MKRVTIDPITRLEGHGKIEIFLDDRGEVANAYLQIPELRGFERFCVGRPVEEMPNLTARI
CGVCPEAHHMAATKALDAVFHVDPPATAKKLRELFYSIFFATDHTTHFYALGGPDFVVGP
DAPKAERNILGVVNKVGLEIGGQVIKMRHVGHSLIQLMGGRRVHPNWGLPGGVSRGITEE
ERREIEAAGRDAVEFAKFSLQLFDKLVLKNSEYVALITGDVYVQKTYYMGTVDANNHVNF
YDGMIRVVGPDGKEHAKYHPKDYREYVAERVEPWTYLKIPYLKKVGWKGFVDGPDSGVYQ
ATPLSRLNASDGMATPLAQKEFQRFYEVLGGKPVHHTLATHWARLIELLYATERWLELAS
DPAITSKDYRVLPKEKPTEGVGCVEAPRGTLTHHYATDERGLVVKANLIVGTTNNNASIC
MSVRRAAQKLIKGGQVREGLLNRVEMAFRSYDPCFGCATHSLPGQMPLEVIIRNPAGDVV
ERLTQCLD*
>Ga0068705_100018364
MQKISIDPITRLEGHGKIDIFLDEEGNVANAYLVIPELRGFEKFAEGRPVEELPDITPRI
CGVCPEAHHMASVKACDAVYHVEVPPAAKKLRELFYSAFYVADHMTHFYILAGPDFVLGP
DAPPAERNILGLIHKVGVEVGSRVIRARGMAMDIIGMLGGRKVHPLFGVPGGVGKAITEE
ERAQIEATAREEIEFALFTLQLFRQIVLDNSAYRDMILSDVFTLPTYYMGLVDEQNRVNF
YDGMVRVVDPEGREFVKYAPHEYTQVIAEHVEPWTYLKFPFLKKIGWKGLVTGKDSGIYQ
ATPLSRLNAADGMATPRAQEVYEEFYATLGGKPVHHTLATHWARLIEMLYAAERLLELAT
DPEITSPHVRNIPTATPDEGVGIVEAPRGTLTHHYITDERGLVVKCNLIVGTTNNYAPIA
MSVRQAAKGLIRKGQVITEGLLNRIEMAFRAYDPCFGCATHALPGQMPLEVRIYDAEGNL
RDVISR*
>Ga0068705_100026711
MKHIKIDPITRLEGHGRIDIFLDDEGELKECFFVIPELRGFEVFAKGRPVEEMPRITTRI
CGVCPEAHHMASVKACDDVYKVEIPPTAKKIRELLYSTFFVADHTVHIYALGGPDFIVGP
DAPKAERNILGVINKVGLDAGKQVIKLRALAQEIIQMIGGKKIHQVTAIPGGVAKGITEE
ERQKILGYTEYFIEFAKFTVKVFEDIVLKNKEYVDLILSDTYTHKTYYIGLVDENNKVNF
YDGKVRVVDPDGNEVCKYSPKEYLDNIAEHIEPWTYLKFPFLKKIGWKGFIDGKESGVYR
ATPLSRLNASDGMATPLAQEEYERFYETLTGDSSGKTPVHFTLATHWARVIELVYSAELA
NQLAKDPEITSPNIRVIPTATPSEGIGIVEAPRGTLTHHYITDENGIVKYANLIVGTTNN
YAAIAMSIKKAAKGLIRKGVEITDGILNRIEMAFRAYDPCLGCATHYFGERPFILHIYDN
DGNLIEVVDK*
>Ga0068707_100003124
MQRISIDPITRLEGHGKIEIFLDEEGEVANTYFQIPELRGFERFCVGRPVEEMPLLTNRI
CGVCPEAHHMAAAKAADAVYHVDPPRPAKLLRELLYSAFFFADHTTHFYALAGPDFIVGP
DAPVAERNILGVIHKVGLETGGKVIQARKFGHLVVEMIGGRKVHPCTSVPGGLTKGITEE
QRQQIEQMGRWAIEFARFSLQAFNDIVLGNQAYVDLILGDLYTHQTYSIGLVNEKNQVNF
YDGKVSVVAPDGERIGKYAPNEYMDWIAERVEPWTYLKFPYLKKIGWKGFVDGKDSGVYM
ATPLSRLNAADGMSTPLAQEEYERFYSTLGGKPVHQRLAIHWARLIELLYAAERWVELAT
DPEITSDHVRIVPSEKPTEGVGIVEAPRGTLTHHYWTDERGILTKVNLIVGTTNNYAAIQ
MSTRKAAQSLIHRGQVTEGLLNRIEMAFRAYDPCFGCATHTLPGQMPLEVTIRDARGEMI
ETIRQFC*
>Ga0068707_100030011
MKRIAIDPVTRLEGHGRIEIFLNDEGDVANAYFIVPELRGFEQFCVGRPAEEMPRITDRI
CGVCPEAHHMASAKALDDLFKVDPPPAAKKLRELLYSAFYVADHTTHFYALAGPDFVMGP
DAPPAERNILGVVRKVGLEIGKQVIDARIRNHQVIRLLGGRGVHPVAALPGGWSRPLAPA
DRAGVEEAARQNVDFALFSLKLFEDLVLGNPQYVELILSDTFTHRTYSMGTVDADNRVNF
YDGMIRVVDPEGGEFLKYHPREYASHIAEHCESWTYLKFPYLKAIGWKGLVDGKDSGVYC
ATPLSRLNAADGMATPRAQEAYEKFYETLGSKRGANGRYQPVHYRLATHWARLVELLYAA
ERMLELATDPQITDPEVRAPITATPTEGVGSVEAPRGTLTHHYWTDERGILTRVNLIVGT
TNNYAPIAMSVKKAAQGLIQKGTVITEGLLNRIEMGFRAYDPCFGCATHALPGQMPLEVV
IRDARGAEVRRLSQGIG*
>Ga0068707_10003106
MKRVTIDPITRLEGHGKIEIFLDDRGEVANAYLQIPELRGFERFCVGRPVEEMPNLTARI
CGVCPEAHHMAATKALDAVFHVDPPATAKKLRELFYSIFFATDHTTHFYALGGPDFVVGP
DAPKAERNILGVVNKVGLEIGGQVIKMRHVGHNLIQLMGGRRVHPNWGLPGGVSRGITEE
ERREIEAAGRDAVEFAKFSLQLFDKLVLKNSEYVALITGDVYVQKTYYMGTVDANNHVNF
YDGMIRVVGPDGREHAKYHPKDYREYVAERVEPWTYLKIPYLKKVGWKGFVDGPDSGVYQ
ATPLSRLNASDGMATPLAQKEFQRFYEVLGGKPVHHTLATHWARLIELLYATERWLELAS
DPAITSKDYRVLPKEKPTEGVGCVEAPRGTLTHHYITDERGLVVKANLIVGTTNNNASIC
MSVRRAAQKLIKGGQIREGLLNRVEMAFRSYDPCFGCATHSLPGQMPLEVIIRNPAGDVV
ERLTQCLD*
>Ga0068707_10012585
MKRITIDPITRLEGHGKIEIFLNDAGEVADVFFQVPELRGFEKFCQGRPVWELPSIVPKI
CGVCPVDHHLASGKAVDAVYGIDPPPVAKKLRTLYHCVHRIHSHIAHFYALAAPDFVMGP
DANPAVRNVLGVVGKVGPELGGAVLKARRLAQDIQAMMAGSQTYPNWMVPGGVSKGLKEE
ERKQIEQHARYFVEFAKTSIKVFDDVVLKNKAYVDLILSDAYKLVTHYMGLVDEKNHLQT
TYGKVRVVDTQGKEIVKYDAKDYLQHVAEHVEPWSYLKFPYLKAKGWKGFVDGQDSGVYR
AAPLGRLNASDGMSTPLAQAEYERFFKTLGGKPVHSTLATHWARIVELVGAAEVALQLAT
DPEITNPKVRELPQQKPSEGVGIVEASRGTLTHHYKTDEKGMVVAVNLIVGTTNNHAPIC
MSIKRAAQGLIKRGQQITDGVLNMIEMAFRAYDPCFSCATHSLPGQMPLEVVVREKDGTI
VARRQR*
>Ga0068707_10035284
MEKAVKDAFNQGSARANAAYEIGRRRFMVDPITRLEGHGKIDIFLDEKGDVERAYMQVPE
LRGFEVFSIGRPAEDMPQITSRICGVCPTAHHMAATKCLDDLYKVEPTPTGRKIRELVYN
TFMLEDHALHFFVLGGPDFIVGPEAPPAERNIVGVIGKVGLDAGKKVIGTRRRLRELITY
FGGKVVHPVLGLPGGVSKGLNPADLPKFKQLAADAVEFATWTLDVLKKIVLGNPEYVKMI
TSEAFTHKTCYMGTVDDRNRVNFYDGQLRVVDCNGKEIFKFAPRQYLDYVAEHVEPWSYM
KFTFLKPRGWKDFVEGPDTSIYAVAPLARLNAADGMATPLAQAAYEDFYKTLGGKPVHHT
LANHWARVIEMIQAAERMQELVNDPEITGTEIRRIPTAVPQEGVGVVEAPRGTLFHHYRT
DERGLITMANMIVATQNNSARIAMSVERAAKGLIKGGKVTEGLLNKVEMAFRAYDPCLGC
ATHSLPGHLPISLRIFDHKRELVEELRQD*
>Ga0068707_10041003
MKRISIDPVTRLEGHGKIEIFLDEQGEVANAYLQIPELRGFERFCVGRPAEDMPNLTARI
CGVCPEAHHMASTKALDDLFHVEPPPAAKKLRELFYSIFFATDHTTHFYALGGPDFVVGP
TAPAGERNILGVVKKVGMEIASKVLKMRRDGHELIQLIGGRRVHPNWGLPGGVSRGITEE
QRRQIEELGRHAVEFARFSLKLFEDVVLKNSDYVKLITGDIYVHRTYNMGTVDANNCVNF
YDGMIRVTGPDGREHAKYHPRDYPQYVAERVEPWSYLKFPYLKRVGWKGFVDGEDSGVYK
ATPLSRLNAAEGMATPLAQAEYQRFYEVLGGKPVHHTLATHWARLIELLYATERWVELAT
DPEITSSDYRVVPREAPTEGIGSVEAPRGTLTHHYWTDERGILTKVNLIVGTTNNNAPIA
MSVKRAAQKLIHRGEVREGLLNMVEMAYRAYDPCFACATHTLPGQMPLEVVIRGPDGTEL
RRLRQNL*
>Ga0068707_10055865
MATKRVSIDPITRLEGHGKIDIFLNEDGGVAEVFLQIPELRGFERFCVGRPAEDMPNLTS
RICGVCPEAHHMAATKALDDLFQVEPPPTARKLREMFYCIFFATDHTTHFYALGGPDFVM
GPDAPKEERNILGVIQKVGMDIAGKVLKMRADGHRLIQMIGGRAVHPNWGLPGGVSRGIT
QEQRAEIERLGRDAVEFGKFSLDLFRKIVLGNRDYVQLIQSDAYTHRTYNMGTVDAQNRV
NFYDGMIRVVGPDGTEHARYHPRDYRDYIAEHVEPWSYLKFPFLRKIGWRGFVDGPDSGL
YKATPLSRLNAADGMATPLAQKEYERMFDALGGKPVHHTLATHWARLIELLYAAERWVEL
ATDPEITGKDYRVLPTRKPVEGVGCVEAPRGTLTHHYWTDDRGILTRVNLIVGTTNNYAP
IHLSVKRAAQELIRKGTAITEGLLNRIEMAFRAYDPCFGCATHYLPGRMPMTVVIRSPDG
RPIHELRRGGPPGPVMPP*
>Ga0068707_10084662
MKKISIDPITRLEGHGRIDIFLNEEGEVENVYFVIPELRGFEKFAEGRPVEEMTRITPRI
CGVCPEAHHMAATKACDAVYHVDPPPTAKKLRELFYSYFYCSDHATHFYILAAPDFVLGP
DAPVAERNILGLIHKVGLELGGRVIQHLAESHEAVATLGGKDIHPVAGLPGGWSKAITEE
ERRRLEEIARRAVEFGQLSLKLFHDIVLGNPAYLDMILSEAFILPTYYMGLVDANNKVNF
YDGLVRVVDPDGNEFVKYSPAEYQEVLAERVVPYSYLKFPYLKKVGWKGLVGGKDSGVYR
ATPLSRLNASDGMATPLAQEEYERMYETLTGDRSGRKPVHHTLATHWARLIEMLYAAERA
LELVTDPDITDPNVRTIPTATPTEGVGIVEAPRGTLTHHYITDERGIVRKANLIVGTTNN
YAPIAISLKQAAQGVIRKGVEITEGILNRIEMAFRAYDPCFACATHALPGQMPLEVIVYD
AGGEMVARASRGLD*
>Ga0068707_10143094
MSSIKRIEIDPVTRLEGHGRIEIFLNEAGDVDRAYFQVPELRGFEIFSVGRPAEEMPQIT
SRICGVCPTAHHMASVKALDDLYKVEPPTAARKIRELVYNTFVLEDHALHFYILAGPDFV
VGPDASKSERNIVGVIQKVGIDVGKKVIETRKRLRELISYFGGKVVHPVLGLPGGVSKAL
DEKDLPRFKQLANDALEFAEFTLDVFKKIVLSNKDYVKLITSSGYTHRTYYMGLVDSNNC
VDFYDGKLRVVSPDGKEFAKFDVQNYRDHIAERAEPWSYMKFCYLKKVGWKGFEEGESSG
VYSVAPLARLNAADSMATPKAEKARKEYFEILGGRPVHHTLANHWARIVEMIQAAEKMVQ
LVNDPDILSKDIRNIPTQKPSIGVGVVEAPRGTLIHHYETDERGIISKANLIVATQNNAA
RIAMSVDRAAKSVISKGQVNDGLLNMVEMAFRAYDPCLGCATHSLPGHTPLVASIYDKDL
HLVKRLVQD*
>Ga0070683_10000013718
VRRVSINPVTRLEGHGRIEIFLDDAGNVANAYFQVPELRGFEQFCVGRRAEDMPAITSRI
CGVCPEAHHLASVKALDEVFDASPPPGARKIRELLYMAFFVTDHTTHFYALGGPDFIVGP
DAPPSERNLLGVVRKAGLDAGRAVVACRARNHRVIELLGGRGIHPVGGLPGGWSRRVTKE
ECAGMAQAARENVDFARFTLGLFEKVVWGNPAYRELLESDVYCHRTYSMGTVDGQNRLAL
YDGQIRVVDPDGGEFARYDARDYREHIEEHTEPWTYLKFPYLKGVGWKGMRDGADSGVYS
ATPLARLNAADGIATPLAQEEFEKFLAAFGANAAGGRHRPIHHRLATHWARLIELLYAAE
RMQELAEDPETPSPQVRTIPERIAGIGVGCVEAPRGTLIHHYETDQEGILTKVNLIVGTT
NNHAAISMSIRKAAERLIHGGEVVEEGLLNRVEMAFRLYDPCLSCATHSLPGEMPLVVTL
RGPAGETLRTLRRDG*
>Ga0070728_1000059424
MKRITIDPITRLEGHGKIEIFTNGNGEVDNVYFQVPELRGFEKFCEGRPVEELAQIVTKI
CGVCPGCHHMASGKAADMVFGVEPPPTAKKLRELFYMAHFVHSHIAHFYALAAPDFVVGP
TAPAEERNILGVIKKVGKDIGTEVIKQRRFAQEIQALLGGHQTHVVMNMPGGVRKGLTEE
ERDDIVEKARGFIEFAKFTLKIFDDIVLANKTYVDIILNGPYNLNLHSMGLVDDNNKVNF
YDGKVRVVDTLGAEHCKYVPMDYMDFVEERVEPWSYLKFPYLKKIGWNGFIDGQDSGVYH
ATPLSRLNAADGMATPLAQKEYERMYATLGGKPVHATLAMHWARLVELLYSAEHCLELAL
DPEITGKELRTPVGKAVGEGVGIVEAQRGTLTHHYWTDEKGIVQKANIIVGTTNNNAAIC
MSLKKAAQGLIKKGTEVTDGILNMIEMAFRAYDPCFSCATHHLPGEMPLVVYIKNEKGEV
LETLKWN*
>Ga0070728_1000246316
MGKVINIAPVSRIEGHAKIAIHLGDDGNVDDAFLHIQSLRGFEKFIEGRPAEEVPRIVNR
ICGICPWMHHLASNKAVDGAFGVTPTETGHKLREMCQVMAHINDKILHFFFLAAPDFVLG
PDADYSVRNVMGVVKAAPELATQVVKMRQLGQMMLDKFAGKAIHPIAGVVGGFAKPMVEE
ERKELLEGTRTLLDFSTYALDYAIENVFSKYMDVIGELGVIKTGFLGTVDREDGALRLYD
GKLRLMKPDGSYDDFEGDEYVNYLGEHVEPWGYSKMPYAKSWNEGFDMDLAAPKGIYRSN
TLARINVCDKIATPKAQAALEAFRSSFGRPAQQTLLYHYARLIEMIYACERTIELLEWEG
ITDPKVRAKVTPKAGRGVGVVEAPRGTLIHDYTTDDNGCITKANLIVGTTHNIAPMNMSV
KQAATTLIKDGVYNEGLLNQVEMAVRAYDP*
>Ga0070728_100027106
MSRQIIIDPITRLEGHGKIQIILDDEGAVEDCYFQIPELRGFERFVEGRPIEELPRIVTR
ICGVCPASHHLASAKAVDGCFGGQIPPLAAKLRDMYYHAHYIHSHIAHFYALAAPDFVVG
PGADPAQRNILGVVAKVGREIGEQVITARSQAQRIQTIIGGRSTHPVWCLPGGVSKGLTS
DELDEIKPMVANLAGFVTFSLQLFRDVVLGNPEYVDLILNGPYTLDLHNMGLVDENNAPN
FYDGLVRVVDFEGQEICKYAPDEYADHVAEHVEPWTYLKFPFLKQRGWQGFVEGPDTSLY
TATPLSRLNVAERMATPRAQEAYEEMFSTLGGRPCKALLASHWARLVEMVQNYEMLQQYC
DDPEITGDQYRVVPDRITGEGVGIVEAMRGTLTHHYTCDENGLCTSANLIVGTTNNNAAI
HMVTKKVAATMIKPGVEPDEGILNLVEMAFRSFDPCFSCATHSLPGRMPLKIDLIQGGEI
VHTFQRDAS*
>Ga0070728_1000394519
LGKTINIQPLSRIEGHASIKIQLDDDGGVASASTHFNSIRGFEKYVQGKPAEEVTRIVTR
ICGICPWHHHLSSTKAVDSCFGAEVAPVGHVLRECMQNMAHINDKILHFYFLAAPDFVMG
PDADYKVRNVIGIAQAAPDLAKQVIKMRQLGQMMMEKFAGKVIHPIAAVPGGFSKPMSDS
QRKELIENTKELLEFAKFSMAHAKENIFPNYLEEVTTLGSITTGFIGTVEDDGALNFYDG
KIRLMKPDGTFQDFEDIDYLDYIGEHVQENSYGKFPYAKSWDEGFSMDLAAPKGIYRSNC
LARINACEYISTPLAQAELEEFRKSFGRPAQHTLLYHWARLIELVYACEKTLELLMDPGI
CGKETRFDFTPKAGRGVGHVEAPRGTLIHDYTTDENGLIEKANMIVGTTHNLAPISMSVE
QSARMLIKDGKVDETILNKVEMSVRAYDP*
>Ga0070729_10000193120
LGKTINIQPLSRIEGHASIKIQLDDDGGVASASTHFNSIRGFEKYVQGKPAEEVTRIVTR
ICGICPWHHHLSSTKAVDSCFGAEVAPVGHVLRECMQNMAHINDKILHFYFLAAPDFVMG
PDADYKVRNVIGIAQAAPDLAKQVIKMRQLGQMMMEKFAGKVIHPIAAVPGGFSKPMSDS
QRKELIENTKELLEFAKFSMAHAKENIFPNYLEEVTTLGSITTGFIGTVEDDGALNFYDG
KIRLMKPDGTFQDFEDIDYLDYIGEHVQENSYGKFPYAKSWDEGFSMDLAAPKGIYRSNC
LARINACEYISTPLAQAELEEFRKSFGRPAQHTLLYHWARLIELVYACEKTLELLMDPGI
CGKETRFDFTPKAGRGVGHVEAPRGTLIHDYTTDENGLIEKANMIVGTTHNLAPISMSVE
QSARMLIKDGKVDETILNKVEMSVRAYDP*
>Ga0070729_1000169113
MSRQIIIDPITRLEGHGKIQIILDDEGAVEDCYFQIPELRGFERFVEGRPIEELPRIVTR
ICGVCPASHHLASAKAVDGCFGGQIPPLAAKLRDMYYHAHYIHSHIAHFYALAAPDFVVG
PGADPAQRNILGVVAKVGREIGEQVITARSQAQRIQTIIGGRSTHPVWCLPGGVSKGLTS
DELDEIKPMVANLAGFVTFSLQLFRDVVLGNPEYVDLILNGPYTLDLHNMGLVDENNAPN
FYDGLVRVVDFEGQEICKYAPDEYADHVAEHVEPWTYLKFPFLKQRGWQGFVEGPDTSLY
TATPLSRLNVAERMATPRAQEAYEEMFSTLGGRPCKALLASHWARLVEMVQNYEMLQQYC
DDPEITGDQYRVVPDRITGEGVGIVEAMRGTLTHHYTCDENGLCTSANLIVGTTNNNAAI
HMVTKKVAATMIKPGVEPDEGILNLVEMAFRSFDPCFSCATHSLPGRMPLKIDLIQGGEI
VHTFQRDAS*
>Ga0070729_100059124
MKRITIDPITRLEGHGKIEIFTNGNGEVDNVYFQVPELRGFEKFCEGRPVEELAQIVTKI
CGVCPGCHHMASGKAADMVFGVEPPPTAKKLRELFYMAHFVHSHIAHFYALAAPDFVVGP
TAPAEERNILGVIKKVGKDIGTEVIKQRRFAQEIQALLGGHQTHVVMNMPGGVRKGLTEE
ERDDIVEKARGFIEFAKFTLKIFDDIVLANKTYVDIILNGPYNLNLHSMGLVDDNNKVNF
YDGKVRVVDTLGAEHCKYVPMDYMDFVEERVEPWSYLKFPYLKKIGWNGFIDGQDSGVYH
ATPLSRLNAADGMATPLAQKEYERMYATLGGKPVHATLAMHWARLVELLYSAEHCLELAL
DPEITGKELRTPVGKAVGEGVGIVEAQRGTLTHHYWTDEKGIVQKANIIVGTTNNNAAIC
MSLKKAAQGLIKKGTEVTDGILNMIEMAFRAYDPCFSCATHHLPGEMPLVVYIKNEKGEV
LETLKWN*
>Ga0070729_100209065
MGKVLQIQPVTRIEGHARISIHLNDDGNVEDAYMSLMSLRGFEKFIEGRPAEEVPRIVNR
ICGICPWMHHTASNKAVDGCFGVTPTPTGHKLRELLQVMAHINDKILHFFFLAAPDFVLG
PDADYSVRNVIGVVKAAPELATKVVKMRQLGQMMLDRFAGKAIHPVAAVVGGFSKPMLEA
ERQELLKDTQTLLDFSLYALDFAKDNVFSKYLDVITELGLINTGFLGTVDRQDGSFRIYD
GIQRLMKADGSYVDFEGDDYLDYLGEHVEPWGYGKMPYAKSWNEGFSLDLEAPKGIYRAN
TLARLNVCDQMSTPKAQAALEEFRASFGRPAQATLLYHYARLIELIYACERTIELLNWDG
ITDTKVRAKVEPKAGRGVGIVEAPRGTLIHEYTTDAEGCIESANLIVGTTHNIGPMNMSV
KQAASSLIKDGNYDQGILNKVEMAVRAYDP*
>Ga0070731_1000113025
MTAKTLVIQPVTRIEGHAKVTIQLNDAGNVDTARVNVIELRGFEKFCIGRPVEDMPRITP
RICGVCPWSHHLAAAKACDAVFGVEPPPAGKKLRELCNSIAYMEEHILHFYFLAGADFLL
GPDAPYSVRNVIGVLQAAPDVAKRVVKVRHMCAKMLEVLAGKPIHPQAAVPGGFSKPLAP
AERDQLRKQADEALELAKFSIAFAKENVFPKYLEVVKSLAVITTGFIGTVKNDGALNLYD
GKLRLMAPNGTYQDFPYDRYTEFIAEHIEPWSYLKFPYAKQWGDGFSLDADNPKGIYRAN
TLARINVCDHIDTPLAQAELEEFRQKFGRPAQLTLLYHWARLIELLYNAENAVRLLDDPD
ITSTETRVKVTPRAARGVGCTEAPRGTLIHDYETDADGMVTNVNLIVGTTHNNAPINMSV
TKAAKSLIHDGKYDQGVLNMVEMSIRAYDPCLSCATHRLDGKFSVKLEILDADGKLVDTL
AN*
>Ga0070740_1000029269
MSRRISIDPVTRLEGHGRIEIFLDDHGEVERAYLQVPELRGFETFCQGRPAEDMPQLTSR
ICGVCPMAHHMASAKALDDLFQVEPPPAARAIRELVYNAFVTEDHALHFYFLGGPDFVVG
PSAPPAERNVLGVIAKVGVEVGRKVIAMRARLREVMALAGGKAVHPVLGLPGGVSRPLKP
EERDECRKVADEAVDFACFTLETFHKLVLERSDYLELILSDAFTHRTYYMGLVDENNCVN
FYDGRLRVAAPDGSEYAKFAPNQFLDYVAERVEPWTYMKFCYLKPVGWQGFREGPESGVY
CVAPLARLNAAEGMATPLARDAYDAYFAKLGGKPVHHTLANHWARVVELLYAAERMREVA
NAPELADTHVRNLPSAVPREGIGVVEAPRGTLFHHYSTDEKGLIRQADLIVATQNNAARI
AMSVEKVARQFVTGGDIPEGVLNTVEMAFRAYDPCFGCATHALPGSMPLIIQVRGSDGGI
RSVLERGADGAIRKRSGP*
>Ga0070741_10000370151
MTQRITIDPITRLEGHGKIEIFLDNEGNVANTYFQIPELRGFERFCIGRPVEEMPLLTNR
ICGVCPEAHHMAAAKAADAVYHVDPPRTAKMLRELLYSAFYVTDHATHFYALGGPDFVMG
PDAPIAERNILGVIHKVGLEIGGKVIQARKAGHTVVEMIGGRKVHPCTSIPGGLTKGITE
EQRKEIEAMGRWAIEFAQFSLKLFSDIVLGNKTYVDLILGDIYTHRTYYMGTVDEKNRIN
FYDGKVRVVDPDGKEFVKYAPKDYVENIAEHVEPWTYLKFPYLKKVGWKGFVDGKESGIY
CATPLSRLNAADGMATPLAQEEYEKFYATLGGKPVHQRLATHWARLIELLYAAERWVELA
TDPEITSPNFHAIPTEKPTEGVGIVEAPRGTLTHHYWTDERGVLTKANLIVGTTNNYAPI
SMSINKAASSLIKKGTVVTEGLLNRVEMAFRAYDPCFGCATHSLPGQMPLEVTIRNSDGE
TVDVIKQFVD*
>Ga0070741_1000058619
MGSEILIDPITRLEGHGRIHIFLDDDGEVDRAYLQIPELRGFETFARGRRAEDMPQITSR
ICGVCPMAHHMAGTKTLDDLYHVDPPPAATKVREMVYDAFMVEDHALHFFFLGGPDFVVG
PSAPKAERNVLGVIGKVGLEVGKEVIGVRKELRGLISDAAGKVIHPVFGLPGGISQPVSP
ELRDRFAAGAARAVEFGKFALQVFRDVVLSNREYVDLVTSEAYTHRTYYLGLVDERNRVN
YYDGRLRVVDPDGAELVTFPAREYLDHVAEHVEPWSYLKFCYLRDVGWKGFTDGVDSGVF
AVAPLARLNASEGMSTPVAQEAYEELCSTLGGKPVHYTLATHWARLVELVNAAERMAELA
ADPDITSPEVRRIPTETPTEGIGVVEAPRGTLIHHYATDERGLITQANLIVATQNNAARI
ALSVDKAAKALVHGAEVDEALLNRVEMAFRAYDPCFGCATHALPGQMPLIVEVRDPSGTL
VRELRRD*
>Ga0070741_1000236613
MTNAQPIAPASRRRITIDPITRLEGHGKIDIFLDDQGDVERAYLQIPELRGFEVFSIGRP
VEEMPQITSRICGVCPTAHHMAATKALDDLYQVQPTIPARKIRELIYNAFILEDHALHVY
LLGGPDFIVGPDAPKEQRNVVGVVQKVGVEVGKKVISMRRRLRELIAYFGGKVIHPVFGL
PGGVSKGLKSEDLPGFRELAKDSLEFALFTLQVFKDIVLRNAQYVNLISSPAYTHRTYYM
GLVDANNKINFYDGLIRIVDPSGKQYAKFPVQQYRDFVAEHVETWSYVKFCFLKPLGWHG
FEEGPQSSIYAVAPLARLNVSDGLTTPHAQQAYEEFFNTLGGKPVHHTLANHWARIVEMI
HAAERIAELVNDPEITSSDIRTIPQAVPRIGIGVVEAPRGTLFHQYETDANGLVTKANLI
VATQNNAARIAMSVEKAAKELIKKGQVSDGLLNRVEMAFRAYDPCFGCATHSLPGHLPLS
VSIYDRQRSLMRQLKQE*
>Ga0070741_1000348124
MSSEILIDPITRLEGHGRIHIFLNDSGEVDHAYLQIPELRGFEAFARGRRAEDMPQITSR
ICGVCPMAHHMAGTKTLDDLYHVDPPPAAKKVREMVYDAFMVEDHALHFFFLGGPDFVVG
PSAPKAERNVLGVIGKVGLEVGKEVIGLRKELRGLISDAAGKVIHPVFGLPGGISRPVSP
ELRDRFAAGAAHAVEFGKLSLQVFRDVVLSNQGYVDLITSEAYTHRTYYMGLVDERNRVN
FYDGRLRVVRPDGTELLSFEPREYLDHVAEHVEPWSYIKFCYLKDVGWTGFRDGPDSGVF
AVAPLARLNASDGMSTPVAQEAYEELFSTLGGKPVHHTLVTHWARLVELVNAAERMAELA
ADPEIASPDVRAIPTEIPTEGIGVVEAPRGTLIHHYTTDERGLITQANLIVATQNNAARI
ALSVDKAAKALVHGAEVDEGLLNEVEMAFRAYDPCFGCATHALPGQMPLIVQVRDPSGAL
VRELRRD*
>Ga0070741_100224004
MAAKTLVIQPVTRIEGHAKVTIQLNDAGNVDTARVNVIELRGFEKFCIGRPVEDLPRITP
RICGVCPWSHHLASAKACDAVFGVEPPPAGKKLRELCNSVAYMEEHILHFYFLAGADFLL
GPDADYSVRNVIGILKAAPEVATRVVRVRHMCAKMLEVLAGKPIHPQAAVPGGFSKPLTE
SERAELRKMADEALELAKFSIAFAKQNVFPKYLETVKSLGVITTGFIGTVKDNGALNVYD
GKLRLMDSKGSYEDFPYDRYTDFIAEHVEPWSYLKFPYAKKWGSFSMDVDNPGGIYRANT
LARINVCDHIDTPLAQAELEEFRAKFGRPAQLTLLYHWARLIELLYNAENAIRLLDDPEI
TSTHTRARVTPRAARGVGCVEAPRGTLIHDYETDADGLITNVNLIVGTTHNNAPINMSVT
QAAKSLIHNGKYDQGVLNTVEMSIRAYDPCLSCATHRLDGKLSVKLDIVDSEGGLVGTLA
N*
>Ga0073929_100016824
MEPHAQDLWNQAAQRANSAYAQARRRVTIDPITRLEGHGKIDIFLDEQGDVEQAYLQIPE
LRGFEVFCQGRPAEEMPQITSRICGVCPTAHHMAATKALDDLYRVEPPPAARKIRELVYH
AFMLEDHALHVYLLGGPDFIVGPDAPPALRNVLGVAQKVGPEIARSVISMRRRLRDLISH
LGGKVIHPVLGLPGGVAKRLDPAKLPEFQQLAQDALDFALFTHQVFHDIVLKNPAYIELI
TSADYTHRTHYMGLVDEQNHVNFYDGQLRVVTPDGQPYARFDVRQYRDYIAEHVEPWSYV
KFCYLKPLGWHGFTEGPTSSIYAVAPLARLNAAEDMATPRAREACREFFNTLGGKPVHHT
LANHWARVIEMIQAAERMVALVNDPEITSDQIRRLPTERPTVGIGVVEAPRGTLIHHYET
DERGLITRANLIVATQNNAARIAMSVDRAAKALIRKGDVSEGLLNRIEMAFRAYDPCFGC
ATHAQPGQLPLVLNLYDARKRLIRQIRRP*
>Ga0073929_100017193
MSMEGKTRRITIDPITRLEGHGKIEIFLDESGNVERAYFQVPELRGFEKFVEGRPAEEMP
QITSRICGVCPTAHHMASTKALDALYQVDPPPVAKKIRELFYNTFMVEDHALHFYFLGGP
DFVVGPSAPPQERNVLGVIAKVGVEVGQKVIAMRRKLREILAAVGGKPVHPVLGLPGGVA
KRITPEVQKQIRAVAAEAVGFAQFTLEVFHDVVLQNTDYVNLILSDVFTHRTYYMGLVDQ
DNRVNFYDGWIRVVSPDGKEWARFQAHQYLEVVAEHVEPWSYVKFCYLKPIGWRGFIDGA
DSGVYCVAPLARLNASEGMATPLAQEAYREFYATLGGKPVHHTLANHWARVVELLYAAER
MKELADDPELTDPHVRTLPTATPREGVGVVEAPRGTLIHHYQTDERGIIQKANLIVATQN
NAARIAMSVEKAAKGLISGHRIPEGILNMVEMAFRAYDPCHACATHSLPGNMPLFIRVRD
PKGNTVATLRRDFDGSIHRDA*
>Ga0073929_100136017
MDESIQTVWNEAQTRANEAYYVQRRRITVDPITRLEGHGKIDIFLNEQGEVERAYFQVPE
LRGFEVFSLGRPAEDMPQITSRICGVCPTAHHMAATKALDDLYRVEPPSPARKIRELVYN
TFMLEDHALHVYVLGGPDFIVGPDAPPEMRNVLGVIQTVGVDIGKRVIATRRRLREFIAY
LGGKVVHPVLGLPGGVAKGIAPEDLPRFQELAKDALDFALFTLQVFQDVVLKNQAYVDLI
TSDTYTHRTYYMGLVDEKNRLNFYDGKVRVVSPDGKEYAKFAAQAYLDYIAEHVESWSYV
KFCYLKGIGWKGFTDGAESGIYSVAPLARLNASDGMATPEAQKAYEQFFNTFGQKPVHHT
LANHWARVIEMVYAAERIVELIHDPEITSQNLRVIPTTSPTVGVGVVEAPRGTLFHHYET
NEDGILRKVNLIVATQNNSARMAMSVEKAAKGLIHGGEVSEGLLNKVEMAFRAYDPCHAC
ATHSLPGQMPLILTVYNAHGEVVHQQKR*
>Ga0073929_10044203
MDESIQTVWNKAQTRANEAYTAQRRRITVDPITRLEGHGKIDIFLNEQGEVERAYFQVPE
LRGFEVFSLGRPAEDMPQITSRICGVCPTAHHMASTKALDDLYRVEPPSPAKKIREMVYN
TFMLEDHALHVYVLGGPDFIVGPDAPPEMRNVLGVIQTVGIDIGKRVISTRRRLREFIAY
LGGKVVHPVLGLPGGVAKGIAPEDLPQFQQLAKDGLEFALFTLQVFKDVVLKNPAYMDLI
TSDTYTHRTYYMGLVDEQNRVNFYDGKIRVVSPEGKEYAKFTAQQYLDYVAEHVEPWSYV
KFCYLKGVGWKGFTDGAESGIYSVAPLARLNASDGMATPEAQKAYEEFFNAFGQKPVHHT
LANHWARVIEMVYAAERINELINDPEITSQNLRVIPTATPTVGMGVVEAPRGTLFHHYET
DENGILRKVNLIVATQNNSARMAMSVEKAAKGLIHGGEVSEGLLNKVEMAFRAYDPCHAC
ATHSLPGQMPLVLSIYNAHGEVIHQQKR*
>Ga0073930_100019293
MSMEGKTRRITIDPITRLEGHGKIEIFLDESGNVERAYFQVPELRGFEKFVEGRPAEEMP
QITSRICGVCPTAHHMASTKALDALYQVDPPPVAKKIRELFYNTFMVEDHALHFYFLGGP
DFVVGPSAPPQERNVLGVIAKVGVEVGQKVIAMRRKLREILAAVGGKPVHPVLGLPGGVA
KRITPEVQKQIRAVAAEAVGFAQFTLEVFHDVVLQNTDYVNLILSDVFTHRTYYMGLVDQ
DNRVNFYDGWIRVVSPDGKEWARFQAHQYLEVVAEHVEPWSYVKFCYLKPIGWRGFIDGA
DSGVYCVAPLARLNASEGMATPLAQEAYREFYATLGGKPVHHTLANHWARVVELLYAAER
MKELADDPELTDPHVRTLPTATPREGVGVVEAPRGTLIHHYQTDERGIIQKANLIVATQN
NAARIAMSVEKAAKGLISGHRIPEGILNMVEMAFRAYDPCHACATHSLPGNMPLFIRVRD
PKGNTVATLRRDFDGSIHRDA*
>Ga0073930_100019324
MEPHAQDLWNQAAQRANSAYAQARRRVTIDPITRLEGHGKIDIFLDEQGDVEQAYLQIPE
LRGFEVFCQGRPAEEMPQITSRICGVCPTAHHMAATKALDDLYRVEPPPAARKIRELVYH
AFMLEDHALHVYLLGGPDFIVGPDAPPALRNVLGVAQKVGPEIARSVISMRRRLRDLISH
LGGKVIHPVLGLPGGVAKRLDPAKLPEFQQLAQDALDFALFTHQVFHDIVLKNPAYIELI
TSADYTHRTHYMGLVDEQNHVNFYDGQLRVVTPDGQPYARFDVRQYRDYIAEHVEPWSYV
KFCYLKPLGWHGFTEGPTSSIYAVAPLARLNAAEDMATPRAREACREFFNTLGGKPVHHT
LANHWARVIEMIQAAERMVALVNDPEITSDQIRRLPTERPTVGIGVVEAPRGTLIHHYET
DERGLITRANLIVATQNNAARIAMSVDRAAKALIRKGDVSEGLLNRIEMAFRAYDPCFGC
ATHAQPGQLPLVLNLYDARKRLIRQIRRP*
>Ga0073930_100125015
MRVVKIDPITRLEGHGRIDIFLDDEGEIKECFFVIPELRGFEKFAQGRPVEEMPRITTRI
CGVCPEAHHMASVKACDDVYKVEIPSTARKIRELLYSTFFVADHTVHFYFLGGPDFVVGP
DAPKAERNILGVINKVGIDNGKKVIKLRSYAQEIIQMIGGKKIHQVTAVPGGVTKGITEE
ERLKIKSYSEYFIEFAKFTIKLFEDIVLKNKEYVDLILSDAYTHKTYYMGMVDENNKVNF
YDGKIRVVDPDGVEVFKYTPEEYLENVAEHIEPWTYLKFPYLKKIGWKGFVDGKESGIYR
ATPLSRLNASNGMATPLAQEEYEKFYETLTGDRSGKIPVHNTLATHWARIIELMYAAELA
NQLANDPEITSSEIRTIPSNIPSEGIGIVEAPRGTLTHHYITDERGIVKSANLIVGTTNN
YAAISLSIKKAAKGLIKKGVEITDGILNRIEMAFRAYDPCFGCATHYLEKRPFIVNIYDS
NLNLIQSIKN*
>Ga0073930_100134917
MDESIQTVWNEAQTRANEAYYVQRRRITVDPITRLEGHGKIDIFLNEQGEVERAYFQVPE
LRGFEVFSLGRPAEDMPQITSRICGVCPTAHHMAATKALDDLYRVEPPSPARKIRELVYN
TFMLEDHALHVYVLGGPDFIVGPDAPPEMRNVLGVIQTVGVDIGKRVIATRRRLREFIAY
LGGKVVHPVLGLPGGVAKGIAPEDLPRFQELAKDALDFALFTLQVFQDVVLKNQAYVDLI
TSDTYTHRTYYMGLVDEKNRLNFYDGKVRVVSPDGKEYAKFAAQAYLDYIAEHVESWSYV
KFCYLKGIGWKGFTDGAESGIYSVAPLARLNASDGMATPEAQKAYEQFFNTFGQKPVHHT
LANHWARVIEMVYAAERIVELIHDPEITSQNLRVIPTTSPTVGVGVVEAPRGTLFHHYET
NEDGILRKVNLIVATQNNSARMAMSVEKAAKGLIHGGEVSEGLLNKVEMAFRAYDPCHAC
ATHSLPGQMPLILTVYNAHGEVVHQQKR*
>Ga0073932_1000001126
MQRITIDPITRLEGHGKIEIFLDEQGNVANSYFQIPELRGFERFCVGRQVEEIPILTNRI
CGVCPEAHHMAGAKAVDAVYHVDPPRTAKMLRELLYSAFYVTDHTTHFYALAGPDFVMGP
DAPVAERNILGVIHKVGLEIGGKVIQARKYGHTVVEMIGGRKVHPCTSIPGGLTKGINEE
QRQQIEEMGRWAVDFALFSLKLFEDIVLKNSTYLDLILGDIYTHRTYYIGLVDENNKVNF
YDGKVSVVDPEGNRIGKYAPNEYTEWIAEHVEPWTYLKFPYLKKVGWKGFVDGKDSGVYI
ATPLSRLNAADGMATPRAQEEYEKFYKTLGGKPVHQRLATHWARLIELLYAAERWVELAT
DPEITSDNFRTIPTEKPTEGVGIVEAPRGTLTHHYWTDERGIATRVNLIVGTTNNYAAIQ
MSTNKAARNLIKGGNVNEALLNMVEMAFRAYDPCFGCATHTLPGKMPLEVIIRDANGEPI
RELKQNL*
>Ga0073932_1000012159
MQRISIDPITRLEGHGKIEIFLNEEGEVANTYFQIPELRGFERFVVGRPIEEMPLLTNRI
CGVCPEAHHMAAAKAADAVYKVDIPSTAKKLRELLYSGFYFTDHTTHFYALAGPDFVMGP
DAPVAERNILGIIHKVGLEIGGKVIQARKYGHRIVEIIGGRKVHPCTSIPGGLTKGITEE
QRQEIEQMGHWAVDFAQFSLQLFNDIVLSNKAYLDLILGDIYTHRTYYIGLVDEQNRVNF
YDGKVSVVSPDGERIGKYAPQEYTDWIAEHVEPWTYLKFPYLKKIGWKGFVDGKDSGVYC
ATPLSRLNAADGMATPLAQAEYEKFYQTLGGKPVHQRLATHWARLIELLYSAERIVELAT
DPEITSPNFHKIPTEKPTEGVGIVEAPRGTLTHHYKTDERGVVVEANLIVGTTNNYAPIS
MSINKAARNLIKKDTVVTEGLLNMVEMAFRAYDPCFGCATHSLPGQMPLEVTIRDAQGNP
IQVLKQYC*
>Ga0073932_1000046178
MERITIDPITRLEGHGKIDIFLDENGDVANSYFQIPELRGFERFCVGRPVEEMPLLTNRI
CGVCPEAHHMAAAKAADAVYHVDPPRTAKLLRELLYMAFYCTDHTTHFYALGGPDFIVGP
DAPVAERNILGVIHKVGLEIGGKVIQMRKYGHKVVEMIGGRKVHPATAIPGGVTKILSEE
ERKEIEAMGRWAIDFALFSLQAFNDIVLANKAYLDLILGDVYYHRTYSMGLVDENNKVNF
YDGKVRVVDPDGKEFVKYEPRDYMHHIAEHVEPWTYLKFPYLKNVGWKGFVDGKDSGVYF
ATPLSRLNAADGMATPRAQEQYEKMYATLGGKPVHHRLAIHWARLIELLYAAEHWVELAA
DPEVTSPNVHKKPTETPTEGVGIVEAPRGTLTHHYWTDEKGLLTKVNLIVGTTNNYAPIQ
MSTKKAAQSLIKGGKVNEGLLNMVEMAFRAYDPCFGCATHSLPGQMPLEVTIHNSNGEIM
EVLKQG*
>Ga0073932_100005626
MEQAVKQTFNQGHLRANAAYQAARHNVTIDPITRLEGHGKIDIYLDDQGDVARAYMQVPE
LRGFEVFSLGRPAEDMPQITSRICGVCPTAHHMASAKCLDDLYQIEPTSAGRKIRELVYN
TFVLEDHALHFFVLGGPDFIVGPDAPPAERNIVGVIGKVGIEAGKKVISTRKRLRELIAY
FGGKVVHPVLGLPGGVSKALKPEDRPKFQQLAKDGVEFAEWTNAVFKQIVLGNPDYVKMI
TSDTYTHRTCYMGMVDDANKLNFYDGKLRVVDCNGKEVCKFTARQYRDFVSEHVEPWSYM
KFTFLKQRGWKDFVEGPDTSIYAVGPLARLNAADGMATPRAQAAYEEFYQTLGGKPVHHT
LATHWARVIEMIYAAERIEQLINDPEITSPEVRRVPANVPKEGMGVVEAPRGTLFHHYQT
DDRGVITMANMIVATGNNAARIAMSVERAAKGLIKGVKDATQIPEGLLNKVEMAFRAYDP
CLGCATHTLPGRTPLRVRIYDCERRLLHQIVQG*
>Ga0073932_100007496
MKRITIDPITRLEGHGKIEIFLNNEGEVDNVYFQVPELRGFEKFCEGRPVEELPAIVTKI
CGVCPGCHHMASGKAVDAVFGVVPPPTAKKIRELFYMAHFVHSHTAHFYALTAPDFVVGP
GAPAAKRNILGVIEAVGKEIGTEVIRQRRRAQEIQALIAGHQTFNIMNIPGGVRKGLSEE
ERDDIVEKAKGFVEFGLFTIKIFNDVVLANKDYVDLIVNGPYKLTLHSMGLVDGNNKVNF
YDGKVRVVDTAGKEIFKYSPPEYLDFVAEHVEPWSYLKFPYLKKIGWKGFIDGQESGLYH
ATPLSRLNASDGMATPLAQIEYENMYKTLGGKPVHATLAMHWARVIELLYSAERCLELAT
DPEITGKELRAPIGPIPGEGVGIVEAQRGTLTHHYVTDEKGIVKKVNLIVGTTNNNAPIC
MSLKKAAQGLIKKDTEVTDGILNMVEMAFRAYDPCFSCATHSLPGQMPMILEIHDHNGNM
IKRFVRN*
>Ga0073932_1000141116
MERITIDPITRLEGHGKIDIFLDENGDVANSYFQIPELRGFERFCVGRPVEEMPLLTNRI
CGVCPEAHHMAAAKAADAVYHVDPPRTAKLLRELLYMAFYCTDHTTHFYALGGPDFIVGP
DAPVAERNILGVVHKVGLEIGGKVIQMRKYGHKVVEMIGGRKVHPATAIPGGVTKILSEE
ERKEIEAMGRWAIDFALFSLQAFNDIVLSNKTYLDLILGDVYYHRTYSMGLVDENNKVNF
YDGKVRVVDPDGKEFVKYEPKDYMNHIAEHVEPWTYLKFPYLKKVGWKGFVDGKDSGVYF
ATPLSRLNAADGMATPRAQEHYEKMYATLGGKPVHHRLAIHWARLIELLYAAEHWVELAT
DPEITSPHVHNKPTEIPTEGVGIVEAPRGTLTHHYWTDEKGLLTKVNLIVGTTNNYAPIQ
MSTNKAARALIKGGKVNEGLLNMIEMAFRAYDPCFGCATHSLPGQMPLEVTIHNASGEIM
EVLKRD*
>Ga0073932_100020194
MAKKHVVVDPITRLEGHGKIDIFLDDAGDVERAYFQVPELRGFEVFSIGRPAEDMPQITS
RICGVCPMAHHMAATKALDDLYQVEAPSAAKKIRELAYDLFMFEDHALHVYILGGPDFIV
GPEADPAIRNVVGVIQKVGLEVGKQVISIRRRARELVTYLGGKIIHPVMGLPGGVAKGIA
KDDLPMFKQTAQDILAFARFTLQVFKDIVLKNDDYVKMILSDAYTHKTYYMGLVDANNKV
NFYDGQLRVVTPAGKEYAKFPVQKYLDYVAERTEPWSYIKFCYLKPVGWNGFGEGEKSGV
YAVAPLARLNAADGMATPEAQAAYEEYFKTLQGKPVHQTLANHWARVIEILYAAERIVEL
VNDPEITSADLRILPTATPKAGFGVVEAPRGTLFHHYETDERGLIRMANLIVATQNNAAR
IAMSVEKAAKGVIRKGVVSEGLLNKVEMAFRAYDPCHGCATHALPGQMPLVARILDASGR
VVQEFRR*
>Ga0073932_100033914
MSTVASEAAKAYRRVSVDPITRLEGHGKIDIFLDQDGEVAECYFQVPELRGFEKFCEGRP
VEEMPRITPRICGVCPEAHLMASAKACDAVYKAELPLTARLLRELQYNIFYVTDHATHFY
ALAAPDFVLGPTSDPATRNLLGLVAKVGPAIAGQVLQCRAWGHEAAAIFGGKPVNPVNAI
PGGMSKGLNQEERARLEEICRFMVEFGKFTLKLFHDVVLSNKEYVDLILNGPYLHRTYSM
GLVDEKNRVNFYDGWVRVVDPDGNQLCRYAPHEYTQHVAERVEPWSYLKFPYLKAVGWKG
FVDGKDSGVYRATPQSRLNAADGMNSPIAQEAYEEYFETLTGDRSGRTPVHHTLAIHWAR
CIELMNAAERALELVQHPEITHPENYRVVCDKTPSEGVGIVEAPRGTLTHHYVTDEKGIV
RKANLIVGTTNNHAAICMSIKQAAQGLIRKGKELNEGVLNMVEMAFRAYDPCFGCATHSL
PGQMPLKVRVRDWDGTVLSELSR*
>Ga0073932_100033925
MPAETTAQNRVTIDPITRLEGHGKIDIFLGEDGAVERAYFQVPELRGFEKFAEGRPVEDM
PQITSRICGVCPMAHHMAATKAVDHVFGVEPPPAAHKIREMVYSAFMVEDHSLHFYFLGG
PDFVAGPQAPPAERNVLGVIGRVGAETGRKVIAMRRKLRGLITLAAGKVGHPVFGLPGGV
ARRITKEEQLQFQEGAAEAVEFAQFSLDLFDKLVLKNSDYLDLILSDHYTHRTHYMGMVD
DRNRVNFYRGQLRVVSPEGQETARFDPRKYTDYIAERVEPWSYMKFCYLKQPGWKGFTEG
AESGVYSVAPLARLNAAEGMATPLAQVAFEHYKRTLGAKIVHQTLANHWARLIELLYAAE
RMKELAGDPEITSDRIRVLPTGVPKEGVGVVEAPRGTLFHHYVTDERGIVRKANLIVATQ
NNAARIAMSVEKAAKGLVTRESMSEGLLNMVEMAFRAYDPCLGCATHALPGDMPLKIRVR
DLIGGGTLYTVQRDPGGRIQVLR*
>Ga0073932_100037965
MTQRITIDPITRLEGHGKIEIFLNDEGEVANTYFQIPELRGFERFVVGRPVEEMPLLTNR
ICGVCPEAHHMAAAKAVDAVYHVDIPSTAKKLRELLYSAFYCTDHTTHFYALAGPDFVMG
PDAPVAERNILGVIHKVGLEIGGKVIQMRKYGHTVVEMIGGRKVHPCTSIPGGLTKGITE
EQRKEIEEMGRWAIEFAQFSLKLFNDIVLSNKAYVDLILGDIYTHQTYYMGTVDENNHVN
FYDGKVRVVGPDGKELVKYAPHEYMDNVAEHVEPWTYLKFPYMKKVGWKGFVDGPDSGVY
CATPLSRLNAADGMATPRAQEEYEKFYKTLGGKPVHQRLATHWARLIELLYAAERWVELA
TDPEITSPNYHTIPTEKPTEGVGIVEAPRGTLTHHYWTDERGVVTKANLIVGTTNNYAPI
TMSIQKAARSLIKKGTVVTEGLLNMVEMAFRAYDPCFGCATHSLPGQMPLEITIRNADGE
IVDVLKQFVD*
>Ga0073932_100040447
MKRISIDPVTRLEGHGKIDIFLDDQGEVANAYLQIPELRGFERFCVGRPAEDMPNLTARI
CGVCPEAHHMAATKALDDLFHVTPPPAAKKLRELFYSIFFATDHTTHFYALGGPDFVVGP
QAPPAERNILGVVKKVGMEIAGKVLKMRRDGHELIKMIGGRRVHPNWGLPGGVSRGITEE
QRREIERLGREAVEFATFSLKLFQDVVLKNTDYVKLITGDVYVHKTYNMGMVDARNCTNF
YDGMIRVTGPDGKEHAKYHPSQYRDYVAERVEPWSYLKFPYLKKVGWKGLVDGVDSGVYK
ATPLSRCNVADAMATPLADAEYHRMYETLGGKPIHHTLATHWARLVELLYAAERWVELAA
DSEITSKDYRAMPTETPTEGIGCVEAPRGTLTHHYVTDARGILTRVNLVVGTTNNNAPIS
MSVKKAAQGLIHRGKVSEGLLNMVEMAFRAYDPCFGCATHNLPGQMPLEVTIRDPEGNVL
QRLSQHLG*
>Ga0073932_100042884
MQRITIDPITRLEGHGKIEIFLDEAGNVANTYFQIPELRGFERFCVGRQIEEVPILTNRI
CGVCPEAHHMAGAKAVDAVYHVDPPRTAKMLRELLYSAFYCTDHTTHFYALAGPDFVMGP
DAPVAERNILGIIHKVGLEIGGKVITMRKYGHAVVEMIGGRKVHPCTSIPGGLTKGITEE
QRQEIEKMGRYAVEFALFSLKLFKDIVLGNKTYLDLILGDIYTHRTHYIGMVDENNKVNF
YDGRISVVDPNGKRLGKYAPNEYTEWIAEHVEPWTYLKFPYLKKVGWKGFVDGEDSGVYC
ATPLSRLNASDGMATPLAQENYEEFYSTLGGKPVHQRLATHWARLIELLYAAERWVELAT
DPEITSDNFRTLPTEKPTEGVGIVEAPRGTLTHHYWTDERGVATKINLIVGTTNNYAPIS
MSVKKAAQSLIKPGTAVTEGLLNMVEMAFRAYDPCFGCATHSLPGQMPLEVTIRDAQGNP
VQVLKQHC*
>Ga0073932_100043059
MEPHAQDLWNQAAQRANSAYAQARRRVTIDPITRLEGHGKIDIFLDEQGDVEQAYLQIPE
LRGFEVFCQGRPAEEMPQITSRICGVCPTAHHMAATKALDDLYRVEPPPAARKIRELVYH
AFMLEDHALHVYLLGGPDFIVGPDAPPALRNVLGVAQKVGPEIARSVISMRRRLRDLISH
LGGKVIHPVLGLPGGVAKRLDPAKLPEFQQLAQDALDFALFTHQVFHDIVLKNPAYIELI
TSADYTHRTHYMGLVDEQNHVNFYDGQLRVVTPDGQPYARFDVRQYRDYIAEHVEPWSYV
KFCYLKPLGWHGFTEGPTSSIYAVAPLARLNAAEDMATPRAREACREFFNTLGGKPVHHT
LANHWARVIEMIQAAERMVALVNDPEITSDQIRRLPTERPTVGIGVVEAPRGTLIHHYET
DERGLITRANLIVATQNNAARIAMSVDRAAKALIRKGDVSEGLLNRIEMAFRAYDPCFGC
ATHAQPGQLPLVLNLYDARKRLIRQIRRP*
>Ga0073932_100051533
MQQAVKDTFNQGAARANAAYQMGRRRFTVDPITRLEGHGKIDIYLDEKGDVERAYMQVPE
LRGFEVFSLGRPAEDMPQITSRICGVCPTAHHMAATKCLDDLYQVEPTSAGRKIRELVYN
TFMLEDHALHFFVLGGPDFVVGPEAPPAERNIVGVIGKVGLEAGKKVIGTRKRLRELITY
FGGKVVHPVLGLPGGVSKALDPADLPKFQQLAKDGVEFAEWTLQVFKDIVLKNPDYVKMI
TSDAFTHKTCYMGTVDEQNRVNFYDGKLRVVDCTGKEIYKFHPRQYREFVAEHVEPWSYM
KFTFLKPRGWNGFVEGPESSIYAVAPLARLNAADGMATPKAQAAYEEFYQILGGKPVHHT
LATHWARVIEMIQAAETMEKLLNDPEITSPDVRRVPTAVPKEGIGVVEAPRGTLFHHYQT
DERGCITMANMIVATANNASRIAMSVERAAKALIKGGKVTEGLLNKVEMAFRAYDPCLGC
ATHSLPGHLPLRVKIYDHHRQLVEELRQD*
>Ga0073932_100067348
MKTVVVDPITRLEGHGKITLFLGDDGELKNAYFQIPELRGFEKFLEGRPVEEAPRIVPRI
CGVCPACHHMASGKAVDAVYGVEIPPTAKKLRELFFMGEYIHSHVAHFYALAAPDFVLGP
GSEKAKRHILGIVDKVGLEIGGKVLTFRKHGHEIMKAVGGKCTHPVYNVPGGVSRPLTDE
QRDAVEKMARECVELAKFSLQLFEDVVLKNKAYLDIITGPAYQLEVHNMGLVDEQNRVNF
YDGKVRVTDVKGKEIVKYAPGEYLQHVAEHVEEFSYLKFPYLKKFGWKGFTEGAESGVYR
ATPLSRLNAADGMATPLAQAEYQRMFDTLGKPCNLTLATHWARLVELLYSCERAVELVTD
PQITDKHVRNVPTGTPHEGVGIVEAQRGTLTHHYVTDEKGIIRKANLIVGTTNNNAPITM
SIKKAAQHLVQKGKPVGEDVLNMIEMAFRAYDPCFSCATHSLPGHFPMEVTVVGPDGDVR
QVLERS*
>Ga0073932_100128329
MRVVKIDPITRLEGHGRIDIFLDDEGEIKECFFVIPELRGFEKFAQGRPVEEMPRITTRI
CGVCPEAHHMASVKACDDVYKVEIPSTARKIRELLYSTFFVADHTVHFYFLGGPDFVVGP
DAPKAERNILGVINKVGIDNGKKVIKLRSYAQEIIQMIGGKKIHQVTAVPGGVTKGITEE
ERLKIKSYSEYFIEFAKFTIKLFEDIVLKNKEYVDLILSDAYTHKTYYMGMVDENNKVNF
YDGKIRVVDPDGVEVFKYTPEEYLENVAEHIEPWTYLKFPYLKKIGWKGFVDGKESGIYR
ATPLSRLNASNGMATPLAQEEYEKFYETLTGDRSGKIPVHNTLATHWARIIELMYAAELA
NQLANDPEITSSEIRTIPSNIPSEGIGIVEAPRGTLTHHYITDERGIVKSANLIVGTTNN
YAAISLSIKKAAKGLIKKGVEITDGILNRIEMAFRAYDPCFGCATHYLEKRPFIVNIYDS
NLNLIQSIKN*
>Ga0073932_100139931
MKSVTIDPITRLEGHGKIEIFLDDKGEVGNVYLQIPELRGFERFVVGRPVEEVPRIVTRI
CGVCPAAHHMAAAKAVDAVYHVEIPPAARKLRQLFYEGVYYFYDHTLHFYYLGAPDFVVG
PDAPPDKRNVLGVIEKVGLEIGKKVIEHRRWAQDLQIKIAGRSTHPVWCIAGGVSKGITK
EIVDELKEKGPKCVEFAEFSLKLFEDVVLKNKAYLDLILSPGYRLEVGDMGLVDENNKVN
FYDGKVRVKDAAGREVMKYSASEYLDNIAEHVETYSYLKYPFIKKRGWKGFAEGPDSSIY
RAIPLSRLNAADGMATPKAQEQYDKMYKTLGGKPSHHTLAIHWARLVELLYSAERWVQLA
NDPEILSQDVHTIPTATPTEGVGIVEAPRGTLTHHYVTDKNGIVTKANLIVGTTNNNAPI
SMSVKKAAQQVLKGKQPEQGLLNMVEMAFRAYDPCFSCATHSLPGQMPLEITVREPDGSV
RIHLKRD*
>Ga0073932_100166123
MSRSIKIDPITRLEGHGKIEIFLEDDGSVRDCYFQIPELRGFERFVVGRPLEELPRIVTR
ICGVCPASHHLASAKAVDGCFGGEVPPLAHKLRDFYYHAHYVHSHIAHFYALAAPDFVCG
PDADPAVRNILGVVAKVGVEIGKQVIRARALAQNIQRIIGGRTTHLVWCLPGGVSKGITK
DELEQIKPMVKELSGFADFSITLFKKVVLGNPAYVDLILKGPYTLDVHNMGLVDANNAPN
FYDGEVRVVDFDGQEICRYQPREYHQHVAEHVESWSYLKFPYLKKRGWRGFREGKDTSLY
CATPLARLNVADRMATPRAQTAFEEMFKTLGGHPCKALLANHWARLVEMLQNVEMMERYC
ADPEITGPLYRVVPSRITGEGVGIVEAMRGTLTHHYTCDENGICTSANLIVGTTNNNAPI
QMVTKKVAQALIRPGKEADQGILNMVEMAFRAFDPCYSCATHSLPGRMPLEISVYRREKL
YRHFKR*
>Ga0073932_100167320
MSVVTSEPTKAYRRISVDPITRLEGHGKIDIFLDQDGEVAECFFQVPELRGFEKFCEGRP
VEEMPRITPRICGVCPEAHLMASAKACDAVYQAELPLTARLLRELQYNIFYVTDHATHFY
ALGAPDFVMGPMSDPATRNLLGVVAKVGPEIAGKVIQCRAWGHEAAAIFGGKPVNPVNAI
PGGMSKGLNAEERNRIEEICRYMVEFGKLTLKIFHDVVLANKQYVDLILSGPYLHRTYSM
GLVDENNRVNYYDGWVRVVDPDGKQLCRYAPSEYTQHVAERVEPWSYLKFPYLKAVGWKG
FVDGKDSGVYRATPQSRLNAGDAMNSPIAQEAYEEYFDTLTGDRSGRTPVHHTLAIHWAR
CIELMNAAEHALELVQRPEITHPEHYRVVCDKTPSEGVGIVEAPRGTLTHHYVTDGRGIV
RKANLIVGTTNNNAAICMSVKQAAKGLIRKNTEVTEGLLNMVEMAFRAYDPCFGCATHSL
PGQMPLKVRVRDWDGTVLSEGSR*
>Ga0073932_100167335
MPFENAAVRQITIDPITRLEGHGKIDIFLGEDGAVERAYFQVPELRGFEKFAEGRLVEDM
PQITSRICGVCPMAHHMAATKAVDGVYGVEPAPAGKKIREMVYSAFMVEDHSLHFYFLGG
PDFVAGPQAPAAERNILGVIARVGAETGRKVIAVRRRLRSLITLAAGKVGHPVFGLPGGV
ARRITKEEQLQFQQGAAEAVDFAQFTLDLFDQLVLKNSDYVNLILSDNYTHRTHYMGMVD
DKNRVNFYDGHLRVVSPDGQEVARFDPRKYADYIAERVEPWSYMKFCYLKNPGWKGFTDG
PDSGIYSVAPLARLNAAEGMATPLAQAAFERYKSALGAKIVHQTLANHWARLIETLYAAE
RMKELAADPEIASDRIRTLPTATPSEGVGVVEAPRGTLFHHYTTDERGIVRKANLIVATQ
NNAARIAMSVEKAAKGLVNRENMSDGVLNMVEMAFRAYDPCLGCATHALPGDMPLQLRVR
DLTGATLYTVQRDIGGRITKS*
>Ga0073932_100170524
MSKTITIAPVSRIEGHAKVTIQLDDAGDVADARMNVVELRGFEKFCIGRPVEELPRIVTS
ICGVCPWSHHLASAKANDAVFGVTPPPAGRKLRELCNAVAYTEEHILHFFFLAGADFVMG
PDADYGVRNVIGIAGAQPAIAKQVVRNRHLGAKMLSIISGKSIHPVTAVPGGFSKPLAEE
ERQQVLPMANEVLEFAKFAIAFAKENIFPKYLEAIKTLGVIKTGFLGTVTDDGTLNLYDG
KLRLMKPDGSYTDFPAAQYADHIGEKVLPWSYLKFPYAKAWGEGFDMSPSAPKGIYRTNT
LARLNACDRIATPLAQAEFEAFRKAFGRPAQQTLLYHYARLIELLYNAELAVQLLNDPEI
TSKETRAPVTPRAARGVGCVEAPRGTLIHDYETDAQGMVTNVNLIVGTTHNNAPINMSVK
QTAQSLIKGGQYDQGILNRVEMAIRAYDPCLSCATHTFDGTLAVKVEIYDHKGQLRDTFA
N*
>Ga0073932_100260117
MRKITIDPITRLEGHGKITLFLNEDGSLGNCYFQVPELRGFEQFCVGRLVEEMPRITTRI
CGVCPEAHHMASAKACDAVYQADPPPAAKKLRELLYSAFFFGDHTLHFYALGGPDFVVGP
DAPPAERNILGVVKKVGLEAGRKVIEARKRAQRVVSLIGGKAIHPVTALPGGVAKPLTPQ
ERDEIREHTSYFLEFAKFTLQVLDSVVLKNRAYVELILSDAYAHRLYSMGVVDAANKVNF
YDGMIRVVDPDGQEFVKYHPRDYLEVLSEHVEPWTYLKFPFLKNVGWKGFVEGKDSGLYR
ATPLARLNAADGMATPLAQQEYEKMYDTLGGKPVHQTLATHWARVIEIMYAAERAAELAE
DEEILSSKIRTIPTATPSEGVGCVEAPRGTLYHHYITDERGILKAVNLIVGTTNNHAPIC
MSIRKAAAGLIRSGVEITDGLLNRIEMAFRAYDPCFACATHALNGGMALEVRIVNSRGEV
IAARKRM*
>Ga0073932_100303520
MQVATENRITIDPVTRLEGHGKIEIFLREDGGVDRAFFQIPELRGFEKFAQGRPAEEMPQ
ITSRICGVCPTAHHMAAAKALDMLFGVEPPPAARKIRELVYNAFFVEDHALHFYFLGGPD
FIVGPRAPKAERNVLGVVGKVGAEVALRMIAVRRRLRQIIATAGGKVIHPVLGLPGGVAR
RIQPAEQEEFIQTAAEALDFAKFTLEAFETIVLKNKEYVDLICSEAFTHRTYYMGTVDKE
GCINFYDGDLRIVAPDGEEYAVFPPDRYLDYIAEHVERWSFVKFCYLKPLGWKGFEEGSG
SGVYCVAPLARLNACKDISTPLARQAYQAYLDTLGGKPVHHTLANHWARIIEMLHAAERV
VELAGDGELTSPDIRNIPEGVAGPGIGIVEAPRGTLIHHYEADEKGLIRKANLIVATQNN
SARISMSVDRAAKALVRGPEVPEDLLNLVEMAFRAYDPCYGCASHALPGEMPLMARTWTP
DGKLAGSVKRP*
>Ga0073932_100307116
MKKITIDPVTRLEGHGKIEIFLNDSGEVANSYFQVPELRGFEKFAEGRPAEEMPQITQRI
CGVCPEAHHMASSKTLDALFHTEPPSAAKKLRELLYSSFFVTDHATHFYILAGPDFVMGP
DAPVAERNILGVIKKVGLELGGAVIKTRMRNHHIIQMLGGRAVHPVFGLPGGVSKGLNAD
EQKEVQEIARDSLEFAKLSMKVFEDIVLANKAYVDLILSDTFTHKTYYMGLVDEKNRVNF
YDGKVRVVDPEGKEYVKFAPADYLKHVAEHVEPWSYIKFPFLKNVGWKGFVDGKDSGILR
AAPLARLNAADGMATPLAQEYYQKFYATLGGKPVHHTLATHWARLIEMLYAAERLVELSG
DPEITSTDIRKIPTATPDEGVGIVEAPRGTLIHHYITDSRGIIQKANLIVATVFNSAAIN
MSVKKAAMGLIKPGKEITEGLLNRIEMAWRAYDPCFACATHSISGRSFLEVIIRDSQGNV
IKKL*
>Ga0073932_10052454
MKRISIDPITRLEGHGKIDIFLDEQGDVANAYLQIPELRGFEKFCVGRPAEDMPNLTARI
CGVCPEAHHMAATKALDALWHVDPPPTAKKLRELFYSIFYATDHTTHFYALGGPDFVVGP
TAPPAERNILGVVKKVGMEIAGKVLKMRHDGHHLIQMMGGRRVHPNWGLPGGVSKGINEE
QRREIEELGRHAVEFAKFSLKLFEDVVLKNSDYVKIITGGDYTHRTYNMGMVDSQNRTNF
YDGMIRVTDPDGKELVKYHAKDYRQHVAERVEPWSYLKFPYLKNVGWKGLVDGNDSGVYK
ATPLSRCNVADGMATPLAQAEFKRMYETLGGKPIHHTLATHWARLVELLYAAERWVELAA
DPEITGKEYRVIPTAVPDEGVGCVEAPRGTLTHHYTTDDRGILTKVNLIVGTTNNNAPIC
MSVKKAAQGLIKKGKVSEGLLNMVEMAFRAYDPCFGCATHSLPGQMPLEVTIRDPQGEVV
RRLAQHVG*
>Ga0073932_10064906
MTKTITIDPITRLEGHGKISIFLDDQGAVADCYFQIPELRGFEQFVVGRPIEELPRIVTR
ICGVCPASHHMASAKAVDGCFGNEVAPVAHKLREMYYNAHYIHSHTAHFYALAAPDFVLG
PDADPAIRNILGVVGKVGLEIGGKVIRCRGLAQEIQRVIGGRNTQDIWCLPGGVAKRLKP
EELEQIKPWVDELYDFAQFSLKLFADVVLSNPQYVELILNGPYTLDVHNMGLVDGNNAPN
FYHGKVRVVDYEGNEICKYDQHEYAEYVAEHVEPWSYLKFPYLKKRGWKGFVEGIDTSIY
CATPLARLNVADRMATPKAQEAFEQMYTTLGGHPCKALLAQHWARLVEMVQNAETLQAYC
NDPEITSDQVRVIPRNITGEGFGIVEAMRGTLTHHYTCDEQGICTSANLIVGTTNNNAPI
QMVTKKVAQALIKPGVEPDQGLLNMVEMAFRAFDPCYSCATHSLGKMPLEAAIYQGGELV
KTIRRNC*
>Ga0073932_10111325
MTKISIDPITRLEGHGKIEIFLNDEGDVANTYFQVPELRGFERFCVGRPVEEMPLLTNRI
CGVCPEAHHMAAAKAADAVYKVDPPPAAKKLRELLYSGFYFTDHTTHFYALGGPDFVMGP
DAPVAERNILGVIHKVGLEIGGQVIQARKYGHHIVEIIGGRKVHPCTSIPGGLTKGITEE
QRREIEKMGRWAIEFAQFSLKLFNDIVLGNPAYLDLILGDIYTHRTYYIGTVDANNKVNF
YDGQVSVVDPDGKRLGKYRPHEYTEWIAEHVEPWTYLKFPYLKKVGWKGFVDGKDSGVYC
ATPLSRLNAADGMATPRAQEEYEKFYATLGGKPVHQRLATHWARLIELLYAAERIVELAT
DPEIASPKVHTVPTEKPTEGVGIVEAPRGTLTHHYWTDERGLLTRVNLIVGTTNNYAPMS
MSIKKAAQAFIKKGVVVSEGILNRVEMAFRPYDPCLGCATHSLPGQMPLQVTIRDARGEV
VDVLRQHC*
>Ga0073933_100013226
VRTLKKIEINPMTRLEGHGKIAIFLDDQGNVDNVFFQTVELRGYERFLQGMPVEEVPRTV
STICGVCRCVHFTASCKAADAVYGVEPTPTAKKIRELVLNAHYVEDHCAILYALGFPDFV
VGPTANPATRNLIGLVQAVGAETGKLVLKKRYSAVKVIEMLAGKPIHPVAALPGGWSKRV
TEEERKEILELSKDMVELAQLTLKVFEDVVLKNKEYMDLVTGDVYKVVCNYMGTVDDKNR
VQYYDGTQRIVDTRGNEIGRFTGKGYLDYIAERVLPWSYLKMPYIKPLGWKGVVDGDGTS
LYCVGPLARLNAADGMDTPLAQEAYEKMYATFGTKPVHNILAYHWARAIELLNAAEKVQQ
LASDESITEPDIRAELGKPGEGVGIIEAVRGVLIHHYKTDDKGIVQEANLIVATTHNNGP
INVAVKRAAQHFIKNGQVDEGILNCIEMAYRPYDICLACATHTLPGRLPIQVDVYDYKGE
LYKTLRNF*
>Ga0073933_100023324
MEPHAQDLWNQAAQRANSAYAQARRRVTIDPITRLEGHGKIDIFLDEQGDVEQAYLQIPE
LRGFEVFCQGRPAEEMPQITSRICGVCPTAHHMAATKALDDLYRVEPPPAARKIRELVYH
AFMLEDHALHVYLLGGPDFIVGPDAPPALRNVLGVAQKVGPEIARSVISMRRRLRDLISH
LGGKVIHPVLGLPGGVAKRLDPAKLPEFQQLAQDALDFALFTHQVFHDIVLKNPAYIELI
TSADYTHRTHYMGLVDEQNHVNFYDGQLRVVTPDGQPYARFDVRQYRDYIAEHVEPWSYV
KFCYLKPLGWHGFTEGPTSSIYAVAPLARLNAAEDMATPRAREACREFFNTLGGKPVHHT
LANHWARVIEMIQAAERMVALVNDPEITSDQIRRLPTERPTVGIGVVEAPRGTLIHHYET
DERGLITRANLIVATQNNAARIAMSVDRAAKALIRKGDVSEGLLNRIEMAFRAYDPCFGC
ATHAQPGQLPLVLNLYDARKRLIRQIRRP*
>Ga0073933_100062313
MRVVKIDPITRLEGHGRIDIFLDDEGEIKECFFVIPELRGFEKFAQGRPVEEMPRITTRI
CGVCPEAHHMASVKACDDVYKVEIPSTARKIRELLYSTFFVADHTVHFYFLGGPDFVVGP
DAPKAERNILGVINKVGIDNGKKVIKLRSYAQEIIQMIGGKKIHQVTAVPGGVTKGITEE
ERLKIKSYSEYFIEFAKFTIKLFEDIVLKNKEYVDLILSDAYTHKTYYMGMVDENNKVNF
YDGKIRVVDPDGVEVFKYTPEEYLENVAEHIEPWTYLKFPYLKKIGWKGFVDGKESGIYR
ATPLSRLNASNGMATPLAQEEYEKFYETLTGDRSGKIPVHNTLATHWARIIELMYAAELA
NQLANDPEITSSEIRTIPSNIPSEGIGIVEAPRGTLTHHYITDERGIVKSANLIVGTTNN
YAAISLSIKKAAKGLIKKGVEITDGILNRIEMAFRAYDPCFGCATHYLEKRPFIVNIYDS
NLNLIQSIKN*
>Ga0073933_100154418
MDESIQTVWNEAQTRANEAYYVQRRRITVDPITRLEGHGKIDIFLNEQGEVERAYFQVPE
LRGFEVFSLGRPAEDMPQITSRICGVCPTAHHMAATKALDDLYRVEPPSPARKIRELVYN
TFMLEDHALHVYVLGGPDFIVGPDAPPEMRNVLGVIQTVGVDIGKRVIATRRRLREFIAY
LGGKVVHPVLGLPGGVAKGIAPEDLPRFQELAKDALDFALFTLQVFQDVVLKNQAYVDLI
TSDTYTHRTYYMGLVDEKNRLNFYDGKVRVVSPDGKEYAKFAAQAYLDYIAEHVESWSYV
KFCYLKGIGWKGFTDGAESGIYSVAPLARLNASDGMATPEAQKAYEQFFNTFGQKPVHHT
LANHWARVIEMVYAAERIVELIHDPEITSQNLRVIPTTSPTVGVGVVEAPRGTLFHHYET
NEDGILRKVNLIVATQNNSARMAMSVEKAAKGLIHGGEVSEGLLNKVEMAFRAYDPCHAC
ATHSLPGQMPLILTVYNAHGEVVHQQKR*
>Ga0073933_10022314
MQRITIDPITRLEGHGKIEIFLDEQGNVANSYFQIPELRGFERFCVGRQVEEIPILTNRI
CGVCPEAHHMAGAKAVDAVYHVDPPRTAKMLRELLYSAFYVTDHTTHFYALAGPDFVMGP
DAPVAERNILGVIHKVGLEIGGKVIQARKYGHTVVEMIGGRKVHPCTSIPGGLTKGINEE
QRQQIEEMGRWAVDFALFSLKLFEDIVLKNSTYLDLILGDIYTHRTYYIGLVDENNKVNF
YDGKVSVVDPEGNRIGKYAPNEYTEWIAEHVEPWTYLKFPYLKKVGWKGFVDGKDSGVYI
ATPLSRLNAADGMATPRAQEEYEKFYKTLGGKPVHQRLATHWARLIELLYAAERWVELAT
DPEITSDNFRTIPTEKPTEGVGIVEAPRGTLTHHYWTDERGIATRVNLIVGTTNNYAAIQ
MSTNKAARNLIKGGNVNEALLNMVEMAFRAYDPCFGCATHTLPGKMPLEVIIRDANGEPI
RELKQNL*
>Ga0073933_10030402
VAENVKSNFGEVWEEGARRAAAAYQRRRIQIDPITRLEGHGKIDIFLDEEGGVERAYLQV
PELRGFEAFAEGRPAEEMPQITSRICGVCPTAHHMASTKALDRVYRVEPPPAARKIRELV
YSTFMTEDHALHFYILGGPDFVVGPTAPAAERNVLGVIARVGLEVGRKVIEMRRKLRELI
TLVGGKVVHPVLGLPGGVAKPVKPDEQKQFQAVADEAVAFAQFTLEVFENVVLKNSDYVE
LIVSDDFTHRTYYMGLVDGQKRVNFYDGTIRVASPAGTVTADFPAEEYLDHVAEHVEPWS
YVKFCYLKQVGWRGFVDGADSGVYCVAPLARLNAAEGMATPLAQAAYEKFYATLGGKPVH
HTLANHWARVIELLYAAERMRELAADPELTDPHVRNLPTATPREGVGVVEAPRGTLFHHY
QTDERGVIRKANLIVATQNNAARIAMSVEKAAKRLIRGADVPEGLLNMVEMAFRAYDPCH
ACATHALPGSIPLVVRVRNHQGEVLAALSRGADGRVRRA*
>Ga0073933_10037266
MQRITIDPITRLEGHGKIEIFLDEEGEVANTYFQIPELRGFERFCVGRPVEEMPTLTNRI
CGVCPEAHHMAAAKACDAVYHVEPPPIAKKLRELLYSAFYVADHTTHFYALGSPDFVMGP
DAPVAERNILGVIHKVGLEIGSKVIQARKYGHAVVEMIGGRKVHPCTSIPGGLSKGITEE
ERQEIEKMGRWAVEFAQFSLKLFDDIVLKNSAYVDMIMSDAYTHRTYYIGMVDENNKVNF
YDGKISVVDPDGRRIGKYAPHEYQDWIAEHTEPWTYLKFPYLKKIGWKGFVDGKDSGVYC
ATPLARLNAADGMATPRAQEEYERFYTTLAQQEYERYSSTGAGKVVHQRLATHWARLIEL
LYAAERWVELATDPEITSDNFRTIPTETPTEGVGIVEAPRGTLTHHYWTDERGILTRVNL
IVGTTNNYAPISMSIKKAAQSLIHKGTVISEGLLNRIEMAFRAYDPCFGCATHSLPGQMP
LEVTIRDARGQVVEVLKQYC*
>Ga0073933_10075774
VTSEILIDPITRLEGHGRIHIFLNDAGEVDRAYLQIPELRGFEAFARGRRAEEMPQITSR
ICGVCPMAHHMAGTKALDDLYRVDPPPAAKKVREMVYDAFVVEDHALHFFFLGGPDFVVG
PSAPKAERNILGVLGKVGLEIGKEVIGLRKELRDLISEASGKVIHPVFGLPGGISKPISS
ELRDRFLAGSEHAVRFGRFALQLFRDVVLANPAYVELVTSEAYTHRTHSMGLVDEGNRLN
FYDGRLRVVDPDGRELVTFEARDYLDHIGEHVEPWSYLKFCYLKDVGWHGFTDGAGSGVY
AVAPLARLNVSEGLSTPLAQEAYEELYSTLGGRPVHHTLAIHWARLVELLHAAERMGELA
ADPEITSPDVRVLPTETPREGIGVVEAPRGTLIHHYETDERGIVTRANLLVATQHNAARI
ALSVDAAAKALVRGAEVDEGLLNRVEMAFRAYDPCFGCATHSLPGQMPLVVEIRDARGEL
IREIRRG*
>Ga0073933_10101544
MDESIQTVWNKAQTRANEAYTAQRRRITVDPITRLEGHGKIDIFLNEQGEVERAYFQVPE
LRGFEVFSLGRPAEDMPQITSRICGVCPTAHHMASTKALDDLYRVEPPSPAKKIREMVYN
TFMLEDHALHVYVLGGPDFIVGPDAPPEMRNVLGVIQTVGIDIGKRVISTRRRLREFIAY
LGGKVVHPVLGLPGGVAKGIAPEDLPQFQQLAKDGLEFALFTLQVFKDVVLKNPAYMDLI
TSDTYTHRTYYMGLVDEQNRVNFYDGKIRVVSPEGKEYAKFTAQQYLDYVAEHVEPWSYV
KFCYLKGVGWKGFTDGAESGIYSVAPLARLNASDGMATPEAQKAYEEFFNAFGQKPVHHT
LANHWARVIEMVYAAERINELINDPEITSQNLRVIPTATPTVGMGVVEAPRGTLFHHYET
DENGILRKVNLIVATQNNSARMAMSVEKAAKGLIHGGEVSEGLLNKVEMAFRAYDPCHAC
ATHSLPGQMPLVLSIYNAHGEVIHQQKR*
>Ga0073933_10127314
MSQRITIDPITRLEGHGKIEIFLNEAGDVERAFLQVPELRGFEQFAVGRPVEEMPRITPR
ICGVCPTAHHMASTKCVDAVFHVEPTSTARKIRELIYNAFMMEDHTLHFFFLGGPDFVVG
PQAPAAERNILGVIGKVGLEIGGQVIKTRREVRDIINYLGGKVVHPVCGLPGGVSKGLDE
EHRLQFLEVARNAVEFARFALKIFDDVVLKNKEYVDLVLGDAYKLTTYYMGLVDDNNRVN
FYDGWIRVVDPEGKEFAKFKPADYLDHIAEHVEPWTYIKFPYLRKLGWRGFIEGKETSIY
RVAPLARLNASDGMATPLAQQEYERMYEVLGGKPAHNTLAFHWARLIEALQAAEAMVALL
EDKEITSPDIRRIPTETPTEGVGVVEAPRGTLIHHYKTDERGIVTEANLIVATMNNSAAI
AMSIEKAARAFIKGGKISEGLLNLAEMAFRPYDPCHACGTHALPGDMPLIINIYDYRGEL
IKVLKRD*
>Ga0073934_1000003554
MTQRLSIDPITRLEGHGKIEIFLDDKGNVANSYFQIPELRGFERFVVGRPIEEMPLITNR
ICGVCPEAHHMAASKAADMVYKVDPPRTAKLLRELLYMAFYCTDHTTHFYALGGPDFVMG
PDAPVAERNILGVIHKVGLEIGGKVIQMRKYGHTVVEMIGGRKVHPCTSIPGGITKGITE
EQRKEIEEMGRWAIEFAQFSLKLFNDIVLGNKQYVDLILGDVYTHRTYSMGMVDENNKTN
FYDGKVRVVDPNGKEFVKYAPKDYAEHIAEHVEPWTYLKFPYLKKVGWKGFVDGEDSGVY
MATPLSRLNAADGLATPLAQEQYEKFYATLGGKPVHQRLATHWARLIELLYAAERWVELA
SDSEITSPNVHAKPTETPTEGVGIVEAPRGTLTHHYWTDERGLVTKANLIVGTTNNYAPI
QMSTHKAAANLIKEGKVTEGLLNMVEMAFRAYDPCFGCATHSMPGQMPLEITIRDASGNP
VEVLKQFC*
>Ga0073934_1000012076
MSMQRISIDPITRLEGHGKIDIFLDEKGDVANSYFQIPELRGFERFCVGRPVEEMPLLTN
RICGVCPEAHHMAAAKAADAVYHVDPPRTAKMLRELLYMAFYATDHTTHFYALGGPDFIV
GPDAPVAERNILGVIHKVGLEIGGKVIQMRKYGHETVEIIGGRKVHPASSIPGGITKILS
EEERKHIEEMGRWAIDFALFSLQAFKDIVLANKTYLDLIVGDVYTHKTYYMGLVDENNKV
NFYDGKVRVVDPEGKEFCKYEPKDYTKHIAEHVEPWTYLKFPYLKNVGWKGFTDGKDSGV
YMATPLSRLNASDGMATPKAQEAYEELYATLGGKPVHQRLAIHWARLVELLYAAERWVEL
VTDPEITSPNVHKVPTEVPTEGVGIVEAPRGTLTHHYWTDERGIVTKANLIVGTTNNYAP
IQMSTNKAARNLIKGGVVNEGLLNMVEMAFRAYDPCFGCATHSLPGQMPLEITIRTPDGE
VVDVVKQFVD*
>Ga0073934_1000041255
MERITIDPITRLEGHGKIEIFLDPEGNVSNTYFQIPELRGFERFCVGRPVEEVPILTNRI
CGVCPEAHHMAGAKAADAVYHVDPPPTAKKLRELLYSAFYVTDHTTHFYALAGPDFVMGP
DAPVAERNILGIIHKVGLEIGSKVIQCRKYGHAVVEMIGGRKVHPCTSIPGGLTKGITEE
QRREIEEMGRWAIEFAQFSLNLFSDIVLGNQAYLDLILGDIYTHRTYYIGLVDENNRVNF
YDGKVSVVDPDGKRIGKYAPDEYTDWIAEHVEPWTYLKFPYLKKIGWKGFVDGPESGVYC
ATPLSRLNAADGMATPLAQEHYDKFYSTLGGKPVHQRLATHWARLIELLYAAERWVELAT
DPEITSDNFRTLPTETPTEGVGIVEAPRGTLTHHYWTDERGVTTRVNLIVGTTNNYAPIS
MSIKKAAQSLIKKGVMINEGLLNMVEMAFRAYDPCFGCATHSLPGQMPLEVRLIDAEGNV
IRTLRQYC*
>Ga0073934_1000068221
MPETVTLPAVKRIEGHGRVSLHLDESGRVADAHFDVVEFRGFEKMLQGRMVWEMPLITSR
ICGVCPVSHHLAAVRAVDNLYGVEIPRAAALLRELLHLGGFSQDHALHFFFLAGPDFLTG
EGASRDLLGVIEARPDLARRAIALRRAGQRIVEIVGGRKSHPVAAIPGGMSKGLVAEQRL
EMLSLVRGMVDDAMFAAELASETTARLLAEHPGYASQPTYNMAQLRGENFALYDGRIRVV
TPEGAPFAEFDATEYASHIAEKTLDGSYANSPYLVALGPDAGGYRVGPLARVNMVEYMTG
PRSDELLDGFRRAYGRPVHSVLAFHHARMIELVASIERMLAILEDDEVVSDNVRVRVDRG
VEGSGIAAIEAPRGTLIHHYDVDMVGRVTKANLIVATTHNVGSLDNAVLEVVRGLERDDA
VTESSVRQMELGIRAHDPCLSCATHEIGRMPIVVTVHDVQGNVVAERGVC*
>Ga0073934_1000244617
MKKISIDPVTRLEGHGKIDIFLDDQGRVTNCYFLVPELRGFEKFCEGRPVEELPRILTRI
CGVCPEAHHMASAKACDAVYHVEIPSTAKKLRELLYSIFFVADHTVHFYALGGPDFVVGP
EAPVAERNVLGVIRKVGLEAGKKVIHTRSMAHEALTILGGKAIHPVTALPGGMAKGITEE
ERKKIEGYTKEMVEFGKFTLKVVEDVVLANKAYVDLILSDTYAHKTYSMGTVDQKNRVNF
YDGKIRVVDTQGKEFVKFEAKDYLNVLAEHVEPWTYLKFPYLKQIGWKGFVDGQESGAYK
ATPLSRLNAADGMATPLAQAEYERFYKTLGGKPVHATLATHWARVIELLYAAERSLELAQ
DLEITSGNIRTIPTATPDEGVGCVEAPRGTLYHHYITDEKGIVQKVNLIVGTTNNHAAIS
MSIKKAAMGLIKKGTTITDGILNKIEMAFRAYDPCFACATHSLPGEMPLVVRILSPEGEV
LDQVERF*
>Ga0073934_1000273926
MSGEILIDPITRLEGHGRIHIFVNDEGAVDRVYLQIPELRGFEKFAQGRRAEDMPQITSR
ICGVCPMAHHMAGTKTLDDLYHVDPPPAATKIREMVYDAFMIEDHALHFFFLGGPDFVVG
PTAPKAQRNILGVIGKVGLEIGKEVIGLRKEIRGLMNEAAGKAIHPVFGLPGGVSKQVSP
ELRDRFVAGAAHAVEFGRFSLQLFRDVVLSNQAYMDLVLSDAYTHRTYYMGLVDEGNRTN
FYDGRLRVVGPDGTELLTFAANEYLDHVGEHVEPWSYIKFCFLKDIGWTGFEDGPDSGVY
AVAPLARLNVSEGMSTPVAQEAYEEFSSTFGGRPVHHTLATHWARLVELVNAAERMGELA
ADPEITSPEIRTIPTETPTEGIGVVEAPRGTLFHHYRTDERGLITSANLIVATQNNAARI
ALSVDKAAKALVHGTDVDEGLLNEVEMAFRAYDPCFGCATHALPGEMPLIVEIRDPRGEL
VREIRRD*
>Ga0073934_100029743
MKRITIDPITRLEGHGKIEIFLNEEGEVENTYLQIPELRGFEQFCVGRPAEEMPRITNRI
CGVCPEAHHMASTKALDALYHVEPSSAVNKVREMFYSSFYVTDHTTHFYALGGPDFVVGP
DAPAAERNILGVVHKVGVEIGKEVIDCRIRNHHVIKIVGGRGVHPVAGMPGGWSKAISKE
ERDEIESIARKNVDFALFSLKIFDEIVLANQAYVDLILSDTFTHKTYYMGTVDEKNCVNF
YDGLIRVVGPDGKEFVKYPPKDYVKHVAERVEPWSYLKFPYLKDVGWKGFVDGQESGIYC
ATPLSRLNAADGMATPKAQEAFEKFYETLGSKKINGRYEPVHFRLATHWARLVELLYAAE
RMLELITDPEITDPNVRTVVTNTPDEGVGSVEAPRGTLTHHYWTDDKGILTKVNLIVGTT
NNNAPITMSIKKAAAGLIQKGTVITEGLLNRIEMAFRNYDPCMSCATHSLPGQMPLEVII
KGPDGTILERLSQFTD*
>Ga0073934_1000383715
MRSQVVINPISRLEGHGKVTIFLDDNGDVSRAYFQVPELRGFENFLVGRPAEDAPQITSR
ICGVCPTAHHTASVKALDDLFRVDPPPAAKMIREMLYSAFMLEDHALHLFFLGGPDFVVG
PRAPKGERNVLGVIQRAGLEIGKRVIEVRKEFRGVLTELGGKVIHPAHGLPGGVAKAVTP
EMQSRLEGIADRGLEFALFCMELFEDVVLGNADYVKLITSDAYTHRTHYMGLVDDKNREN
FYDGELRVVDPAGRQVVKFPARAYLEHIAEHAEPWTYVKFPFLKSIGWKGFVDGADSGVF
SVAPLARLNACDDMATPRAAELYEKYFETLGGKPVHHTLANHWARVIEIVYAAERFRELV
RDPAILDPMVRTLPTATPQEGIGVVEAPRGVLIHHYKSDENSVLTFANLLVATQHNAARI
AMSVDKAARSMIHRGEIDDGILNQIEMAFRAYDPCHACATHSLPGHMPLLVHVFDVGGDL
VQEFRRDG*
>Ga0073934_100054206
MPETVRRRIVIDPITRLEGHGKIDIILDAAGQVERAYFQVPELRGFEKFTEGRPAEEMPQ
ITSRICGVCPTAHHMASTKALDDLYRVTPPAAARKIRELIYSTFMVEDHALHFYFLGGPD
FVVGPQAPAAERNVLGLIAKVGVETGKRVIAMRRRLRELIALVGGKVVHPVFGLPGGVAR
GISPEERAEFVRAAEDAVEFARFTLDVFHQVVLANPEYVKLITSDAFTHRTHYMGLVDEH
NHLNFYDGVVRVVDPDAKEVARFPAREYLTYVAEHVEPWSYVKFCYLKPLGWHGFTDGAE
SGVYCVAPLARLNAADGLATPLAQAACEEFFSVLGGRPVHHTLANHWARVVELLYAAERM
RELAGDAEITSSEIRTLPTATPTEGMGVVEAPRGTLFHHYETDERGVIRRANLIVATQNN
SARIAMSVEKAAKGLLSGREISPGLLNMVEMAFRAYDPCHGCATHSLPGSMPLLVRLREH
DGTVVGTLRRDFDGSLHRD*
>Ga0073934_1000626214
VTEILIDPITRLEGHGKIHIFVNDEGSVDHAYLQIPELRGFEKFAQGRRAEDMPQITSRI
CGVCPMAHHMAGTKTLDDLFHVDPPPAAKKVREMVYDAFMVEDHALHFFFLGGPDFVVGP
TAPKAERNILGVIGKVGLEIGKEVIGVRKELRDLMVEAAGKAAHPVFGLPGGVSKPISPE
LRDRFVAAAAHAVEFGKFSLQVFRDVVLANQQYVDLVTSEAYTHRTYYMGLVDAQNRVNF
YDGHLRVVDPDGREFLTFEAREYLDHVAEHVEPWSYIKFCYLKDVGWNGFNDGPDSGVYA
VAPLARLNASDGMSTPVAQEAYEELFATLGGKPVHFTLATHWARLVELVNAAERMGELAA
DPEIVSPDVRAIPTETPTVGIGVVEAPRGTLFHHYETDERGLITMANLIVATQNNAARIA
LSVDKAAKALVHGPEVDEGLLNEVEMAFRAYDPCFGCATHALPGEMPLIVEIRRMDGELV
REIRRD*
>Ga0073934_100080156
MNRVIEELPEAASPAPGSTPTNQRRRQVTIDPITRLEGHGKIDILLNEDGDVERAFLQVP
ELRGFEVFSLGRPAEDMPQITSRICGVCPTAHHMAATKALDDLYQIQPPPAARKIRELVY
NAFMLEDHALHVYLLGGPDFIVGPEAPKEQRNVVGVVQKVGVEVGKRVIAMRRRLRELIA
YFGGKVIHPVFGLPGGVSKGLRPEDLPPFKELAKDGLDFALFTLQVFKDIVLRNADYVNL
ITSDTYTHRTYYMGLVDAQNRVNFYDGLLRVVDPAGKEYARFPAQQYADFVAEHVEPWSY
VKFCFLKPVGWHGFEEAPRSGVYAVAPLARLNAADGMATPRAQHAYEEYFATLGGRPVHH
TLANHWARVIEMIGAAERMVELVNDPEITSPELRVIPRSKPAVGIAAVEAPRGTLFHHYE
TDDAGLIRKANLIVATQNNSARLAMSVEKAARGLVRKGQIDDGLLNKVEMAFRAYDPCFG
CATHSLPGRHALRVNIYSHRRELLHQLAQD*
>Ga0073934_100121035
MAELQRRRIVIDPITRLEGHGKIDIILDPSGQVERAYFQVPELRGFEKFAEGRLAEDMPQ
ITSRICGVCPTAHHLASTKALDDLYRVTPPPAAQKIRELVYSAFMTEDHALHFYFLGGPD
FVVGPQAPAAERNVLGVIAKVGLDAGRRVIAMRRRLREIIALVGGKAVHPVFGLPGGVAR
GISAEEQVELVRTADDAVEFGRFTLDVFRTVVLANPAYVDLIRSNTFTHATHYMGLVDDH
NRLNFYDGMVRVVGPDGLERARFAARDYLEYVAEHVEPWSYVKFCYLKPLGWKGFTDGAD
SGVYCVAPLARLNVSDGMATPLAQEAYEEFFSVLGGRPVHHTLANHWARVVELLYAAERL
RELAGDPALILPEIRTLPHETPHEGFGVVEAPRGTLFHHYQTDERGVIRKANLIVATQNN
AARIAMGVEKAAKGLLSGREISEGLLNMVEMAFRAYDPCHACATHSLPGSMPLLIRLRDH
DGSVVATLRRDFDGSLHRD*
>Ga0073934_100122314
MTQRISIDPITRLEGHGKIEIFLDDNGNVANTYFQIPELRGFERFVVGRPIEEMPLLTNR
ICGVCPEAHNMAASKAADAVYKVDPPRTAKMLRELLYSAFYCTDHTTHFYALGGPDFVMG
PDAPVAERNILGVIHKVGLEIGGKVIQMRKYGHNVVEMIGGRKVHPCASIPGGMTKGITE
EQRKEIEEMGRWAVEFAQFSLKLFSDIVLGNPQYVDLILGDVYTHHTYYMGLVDENNKVN
FYNGKVRVVDPNGKEFVKYEPKDYTQHIAEHVEPWTYLKFPYLKNVGWKGFVDGQDSGIY
MATPLSRLNASDGMATPLAQEQYERFYATLGGKPVHQRLATHWARLIELLYAAERWVELV
TDPEITSPNVHAKPTETPTEGIGIVEAPRGTLTHHYWTDERGVVTKANLIVGTTNNYAPI
QMSTHKAASNLIKEGKVTEGLLNMVEMAFRAYDPCFGCATHSLPGQMPLEITIRNSAGEL
VDLIKQFVD*
>Ga0073934_100143404
MADDQQTVQTAWQQGAAAANAAYVRRRITIDPITRLEGHGKVDIFLDDQGQVERAYFQVP
ELRGFEKFAQGRPAEEMPQITSRICGVCPTAHHMASTKALDALYQVTPPPAARKIRELVY
STFMVEDHALHFYFLGGPDFVVGPTAPAAERNVLGVIGRVGIEVGQKVIAMRRRLRELIT
LAGGKVIHPVLGLPGGVARRLTAEDQAKFRETAADAVEFARFTLGVFEDVVLKNSDYVNL
IVSDTFTHRTYYLGLVDEGNRVNFYDGQIRVVTPEGKQYAQFAAADYLDYVAEHVEPWSY
VKFCFLKPVGWKGFVEGTDSGIYCVAPLARLNAADGMATPLAQEAYEKFYATLGGKPVHH
TLANHWARVVELLYAAERMKELADDPEITDPHVRDLPTATPRIGIGVVEAPRGTLFHHYE
TDEAGVIQKANLIVATQNNAARIAMSVEKAARGLLSGREITEGLLNMVEMAFRAYDPCHG
CATHSLPGSMPLLVRLRDQEGQTLALLRRDFDESLHRG*
>Ga0073934_100191036
MTKRIVIQPVSRIEGHAKVVIQLDDSGNVQDTKVNVVELRGFEKFCLGRPVEEMPRIVTS
ICGVCPWSHHLASAKANDAVFGVTPPPAGRKLRELCNHIAYTEEHILHFFFLAGPDFVMG
PDADYSVRNVIGIAQANPELGKRVVRNRHLGAQMLDIVSGKSIHPVTAVPGGFSKPLTVK
ERDEVLPMAEEVPEFTKFTMAFAKESIFPKYLDTVKQLGVIQTGFMGTVREDGALELYDG
KLRLMKPDGSFEDFAYDRYAEFIAERVEDWSYLKFPYAKSWGEGFSMDADHPKGIYRVNS
LARINVADQMATPLAQKEFEEFRAQFGRPTQLTLLYHWARLIELLYNAERMVELLHDPEI
TGTETRVPVTPRAARGVGCVEAPRGSLIHDYETDANGLITNVNLIVGTTHNNAPINMSVN
RAAKAVIKDGKYDQGILNRVEMAI
>Ga0073934_100349284
MTAKKTVSLEEAWQTGAARAQADYTRRRITIDPITRLEGHGKIDIVLDESGQVEHAYFQV
PELRGFERFAQGRLAEDMPQITSRICGVCPTAHHMAATKALDALYQVSPPPAARKIRELV
YSTFMVEDHALHFYFLGGPDFVVGPTAPAAERNILGVIARVGEETAKKVIAMRRRLRELM
ALAGGKAVHPVLGLPGGVAKRFTPEMQAAFRETAADAVEFARFTLGIFETVVLKNPDYVK
LIVSDTFTHRTCYMGLVDEQNRVNFYNGLIRVVTPEGREWAKFPAAQYLDYVAEHVEPWS
YVKFCYLKPLGWKGFADGPDTSIYAVAPLARLNAADGMATPEAQAAYEKFFTTLGGKPVH
HTLANHWARLVELLYAAERMQELAADPGLTDPNVRTLPTVAPREGIGVVEAPRGTLFHHY
QTDERGVIQKANLIVATQNNAARIAMSVEKAAKGLIRGGEIPEGLLNMVEMAFRAYDPCH
ACATHSLPGSMPLLVEVRDHRGARVAQLRRNLDGSVEHE*
>Ga0073936_10000006217
MKHISIDPITRLEGHGKIEIFLNNDGEVENAYFQVPELRGFEKFCEGRPVEELPSIVTKI
CGVCPGCHHMASGKAVDRVFGVEPPPTARKLRELFYMAHFVHSHIAHFYALAAPDFVVGP
TASPAERNILGVISKAGIKIGSEVIRQRKMAQEIQAMIGGHQTHVVMNIPGGVKKGISPV
QRDDIVKKAEGFIDFSKFSIQLFKDVVLGNKEYVELILKGPYSLVLHSMGLVDEKNKVSF
YDGKVRVVDTRGEELYKYPAEQYLDFVEERVEPWTYLKFPYLKKIGLKGFIDGQESGVYQ
ATPLSRLNAADGMATPLAQQEYEYMYSTLGGKPVHATLAMHWARLIELMYASEHCLELAM
DPEITGNELRAPLGKIVGEGVGIVEAQRGTLTHHYWTDDNGMVRKVNLIVGTTNNHAAIC
MSIKKAARGLIKKGSEITEGTLNMIEMAFRAYDPCFSCATHSLPGEMKMVLNIRDSEGQI
IDSISR*
>Ga0073936_1000006216
MGKVLNIAPVSRIEGHAKIAIHLGDDGNVQDAFLHIQSLRGFEKFIEGRPAEEVPRIVNR
ICGICPWMHHLASNKAVDGAFGVTPTETGYKLREMCQVMAHINDKILHFFFLAAPDFVLG
PDADYSVRNVIGVVKAAPELATQVVKMRQLGQMMLDKFAGKAIHPIAGVVGGFAKPMVEA
ERQELLAGTRTLLDFACFALDFAINNVFAKYMDVIGALGVIKTGFLGTVDRADGSLRLYD
GKQRMMKADGSYVDFEGSDYTQYLGEHVEPWGYSKMPYAKFWNEGFDMNLAAPKGIYRAN
TLARINVCDKISTPKAQAALEAFRASFGRPAQQTLLYHYARLIELVYACERTIELLEWEG
ITDPRVRAKVEPKAGRGVGIVEAPRGTLIHDYTTDENGCITKANLIVGTTHNIAPMNMSV
KQAATTLIKNGVYNEGLLNQVEMAVRAYDP*
>Ga0073936_1000010660
MAQVIHIHPVTRIEGHARIAIHLDEGGQVSAARVEIAALRGFEQFVIGRPAEEIPRIVSR
ICGICPWMHHLAAVKAIDGCFGVSPTPAGHRLRELCQTLAHIHDKILHFFFLAAPDFVLG
PDSDFSVRNIMGMVRKDPELAAQVVRMRQLGQVMLERFAGKAIHPVAGVVGGFAKPMSTV
ERHDLQRDAAQLLDFASFALEYAKEKVFSRFREEMQSLGAITTGFLGAVDAQGNLQLYDG
LLRLMHPNGQSVDFPASAYEQHLAEHIEPWSTAKMVYAKSWQEGFALDPAAPKGIYRVNT
LARLNVCDRISTPRAQAELEAFREQFGRPAQGTLLYHWARLIELVYACERTLELLADDTI
TDPAVRNPATPQAGRGIGHVEAPRGTLIHDYTTDANGCITKANLIVGTTHNIAPMNLSVH
QAAASLICDGEFDEEILNRIEMAVRAYDP*
>Ga0073936_100004608
MTTRLTIDPVTRLEGHGRIDIFLNDQGRVENAYFQIPELRGFEQFCVGRMAEEMPVITNR
ICGVCPEAHHLAATKALDGVFGAEPTSVAKKLRETLYMAFFVTDHTTHFYALGGPDFIVG
PDAPPSERNILGVARKVGLEVAGEVIACRKRNHEIISFLGGKSIHPVAGVPGGWSRAITP
EERAQIEDTARKNIEFARFSLDIFEKIVLKNPVYREMVTSDTYLHRTYSMGTVDADNRTN
FYDGMIRVVDPEGNEFVKYNPSAYGEHIAERVEAWTYLKYPYLKKVGWKGLTDGMESGVY
TATPLSRLNVSEGMATPLANAEYQRMYETFGCKKVTADRYQPIHHRLATHWARLIELLYA
SERMLELALDPELTSPETRNIPDPARFTGEGVGSVEAPRGTLTHHYVTNERGVLTKVNMI
VGTTNNYAPISMSIKRAAEKLITTAAPEEAILNRIEMAFRLYDPCFSCATHFLPGKMPLT
VSLRDSRGELLREMRRKG*
>Ga0073936_1000093023
MKRISIDPITRLEGHGKIDIFLDEQGDVANAYVQIPELRGFEKFCVGRQAEDMPNLTARI
CGVCPEAHHMAATKALDRMFHVDPPPTAKKLRELFYSIFYATDHTTHFYALSGPDFVLGP
DAPAAERNILGVVKKVGMDVAGKVLKMRHDGHSLIKMIGGRAVHPNWGLPGGVSRGIDES
QRQEIEARGLEAVEFAKFSLKILDDIVLANKTYVELITGDVYLHKTYNMGTVDANNCTNF
YDGKIRITSPSGKEVAKYDCADYRDHIAERVEPWTYLKFPYLKKIGWKGLVDGEDSGVYK
ATPLSRCNVAEGMATPLANAEYKRMYETLGGKPIHHTLATHWARLVELLYAAERWVELAR
DPEITGKEYRTLPTATPTEGVGCVEAPRGTLTHHYASDERGILTMVNLIVGTTNNNAPIC
MSVKKAAQKLIRKGNVNQGLLNMVEMAFRAYDPCFGCATHNLPGQMPLEVTLRGLDGTVI
EKLSQYL*
>Ga0073936_1000325323
MDKKVQEIYDKTQKAANAQYMKQRRIAIDPITRLEGHGKIDIFLNDKGDVDHAYLQIPEL
RGFEVFSLGRPSEDMPQITSRICGVCPTAHHMAATKALDDLYQVECHPVGRKIRELVYNT
FMLEDHALHVYILGGPDFIVGPDAPKELRNVIGVIGKVGLDVGKKVISMRRRLREIINYA
GGKVIHPVLGLPGGVAKGISPDQIPAFKEIAQDGLEFARFTLQVFKDIVLKNEAYVKLIT
SDAFTHKTYYMGLVDKDNKVNFYDGDVRVVTPEGKEYAKFPIQKYLEHINEHVEPWSYIK
FPFLKNVGWKGFVEGGSSGIYAVAPMARLNAADGMATPEAQKAYEEYFKVLGGKPVHHTL
ANHYARVIEMLQAAETIVQLVNDPQITSKDFRTLPTKTPKVGVGVVEAPRGTLIHHYETD
ERGLMRKTNLIVATVGNSARIAMSVDKAAKGLIKGGNVSDGLLNQVEMAFRAYDPCFGCA
THALPGEMPLIVTLRDLKGGVIKEIRR*
>Ga0073936_100042824
MNPATQEAFNQGNLRANAAYQDGRRRFTIDPITRLEGHGKIDIFLDDKGDVERAYLQVPE
LRGFEVFSLGRPAEDMPQITSRICGVCPTAHHMASTKALDALYQVEPTSAGRKIRELVYN
TFMLEDHALHVFVLGGPDFIVGPEAPPEQRNIVGVVGKVGIEAGKKVISSRRRLRELIAY
FGGKVVHPVLGQPGGVSKALKAEDLPRFKQLAQDGLEFALWTLDVFKQIVLANPDYVKMI
TSDAFTHKTCYMGMVDEQNKVNFYDGKIRVVDCNGKEVCKFTAQQYLEYVAEHVEPWSYM
KFTYLKPRGWKGFVEGPDTSIYSVAPLARLNVADGMATPKAQAAYEEFYKTLGGKPVHHT
LANHWARVIEMVYAAERMEQLVNDPEITSPEVRRVPTNIPQVGMGVVEAPRGTLFHHYET
DEKGLIRKANMVVATGNNAARIAMSVEKAAKGLIKGGHVTEGLLNKVEMAFRAYDPCLGC
ATHSLPGHLPLRVNIYDRERNLVQQLVQS*
>Ga0073936_100052319
MKQYTIDPVTRLEGHGKIEIFCNDDGDVENVYFQVPELRGFEKFLEGRPIEEVCQIVTKI
CGVCPGCHHMAAGKAADAVFGVEPTPTARKIRELFYMAHFVHSHIAHFYALGAPDFVVGP
TAPKAERNVLGVIAKVGAEIGTEVLKQRRIAQEIQALIGGHQTHVMMNVPGGVRKGINEE
QRKDIVEKAKGFVEFSKFSMKIFNDVVLANKDYVDIIVNGPYSLKIHSMGLVDENNKVNF
YDGKVRVVGTDGKELCKYAPKDYRDYVAERVEPWSYLKFPYLKKVGWKGFVEGQDSGVYH
ATPLSRLNASDGMATPIAQQEYERMYATLGGKPVNNTLAMHWARLVELIYSAERCLEIVQ
DTTITDTNLRAKIENKPTEGVGTVEAQRGTLTHHYWTNEKGMVTKANLIVGTTNNNAAIC
MSLKKAAQGLIKKGEVPNDGIFNMIEMAFRAYDPCFSCATHSLPGQMPMIVNIRDMEGNI
KSSLKRD*
>Ga0073936_100093547
MKKGDTMNDEAQQTWNTGAAKANAAYQGARRNITINPITRLEGHGKIDIFLDGKGDVERA
YLQVPELRGFEVFSIGRPAEDMPQITSRICGVCPTAHHMAATKALDDLYQIEPTHVGRMI
RELVYNAFTLEDHALHFFVLGGPDFIVGPDAPPAERNIVGVIQKVGLEAGKKVIGMRRRI
REITSYFGGKVVHPVLGLPGGVSKGLKAEDLPKFKELAKDGVEFAEWTLSIFKQIVLANP
DYVKMITSDAYTHKTCYMGQVDAQNKVNFYDGKLRVVDCDGKEVCKFTAREYRDYVAEHV
EPWSYMKFTFLKDRGWNGFTEGPQSSIYAVGPLARLNVAEGMATPKAQAAYEEFFKTLGG
KPVHHTLATHWARVIEMIYAAERLEQLINDPDITSPDIRRVPTSVPTVGMGVVEAPRGTL
FHHYETDEKGLIRMANMVVATGNNASRIAMSVERAAKGLIKGGHVTEGLLNRVEMAFRAY
DPCLGCATHTLPGHMPLIASIYDTRRCLVRTLKQD*
>Ga0073936_100135025
MDKKVQEIYDQTQKIANQQYMGHRRVTIDPITRLEGHGKIDIFLNDQGDVDRAYLQIPEL
RGFEVFSRGRPAEDMPQITSRICGVCPTAHHMAAAKALDDLYQVECHPVGRKIRELVYNT
FMLEDHALHVYILGGPDFIVGPDAPKELRNVIGVIGKVGLDVGKKVISTRRRLREIINYA
GGKVIHPVLGLPGGVAKGIAPDQLPQFRQIAQEGLEFALFTLQVFKDIVLKNDAYVKLIT
SDAFTHKTYYMGLVDKDNRVNFYDGDVRVVTPEGKEYAKFPVQKYLEHINEHVEPWSYIK
FPFLKKVGWKGFVEGADSGVYAVAPMARLNAAEGMATPEAQKARDEYFKILGGRPVHHTL
ANHYARVVEMIQAAETIVQLVNDPEITAKEFRTIPTKTPKSGVGVVEAPRGTLIHHYETD
ENGLMRMANLIVATVGNSARIAMSVDKAAKGLIKGGNVSEGLLNKVEMAFRAYDPCFGCA
THTLPGEMPLIVTLRDLKGGVIREIRR*
>Ga0073936_100412942
MQTITVDPITRLEGHGKFDIFLNDAGEVENVYFQVPELRGIEKFCEGRPVEELPRITQRA
CGVCPGPHHIAASKACDGVYGVEPPPAGKKLRELFLNAHFIHSHIAHFYALAAPDFVVGP
QADPTTRHVLGVVAKVGLEIGGAVIGSRAKAQRIQAIIGGKATHAVCGLPGGMSKALTNP
DEVAEIRKHCEDLVEFGKFTLQLFDDVVLGNSAYVDLIVNGPYTMKTYYMGMVDDKGRPN
FYDGRLRVIDEDGDEFATFDPKKYLDHIAEHVEPWSYLKFPYLKNLGWKGLRTGKDSGVY
RVAPLARLNVATGMATPVAQQAFEKFFTVLGKGPVHATLANHWARVIELMYAAERSLELI
RDPETSSPVVRTIPTGIVGEGVGVIEAPRGTLFHHYNTDGDGMVTRCNMLVATGNNNAAI
CMSIRDAAKGLIKPGVEVTEGVLNMVEMAFRAYDPCFGCATHSLPGQMPMEVRVHDARGV
VVRNVIR*
>Ga0074044_100013009
MESDMNPATQQAFDQGNLRANAAYQSARRNVTINPITRLEGHGKIDIFLDDKGDVERAYM
QVPELRGFEVFSIGRPAEDMPQITSRICGVCPTAHHMASTKALDDLYKVEPTSAGRKIRE
LVYTTFMLEDHALHFFVLGGPDFIVGPEAPAAERNIVGVIGKVGLEAGKRVIATRRRLRE
LIAYFGGKVVHPVLGLPGGVSKGLKAEDLPKFKQLAQDGLDFALWTLDVFKQIVLANADY
VKLITSDAYTHKTCYMGMVDEQNRVNFYDGKLRVVDCNGKEVCKFGPQQYLDYVAEHTEP
WSYMKFTYLKPRGWKGFVEGPDTSIYSVAPLARLNASDGLATPKAQAAYEEFFKTLGGKP
VHHTLANHWARVVEMVYAAERMVQLVNDPEITSPEVRRVPTNVPKVGIGIVEAPRGTLFH
HYETDERGLIKMANLVVATANNAARIAMSVERAAKGLIKGGHVTEGLLNKIEMAFRAYDP
CLGCATHSLPGHLPLQANIYDRQRNLVRRLVQE*
>Ga0074044_100060655
MNPAAQQVWNEANRNANAAYQASRRRLTIDPITRLEGHGKIEIFLDDKGDVDRAYMQVPE
LRGFEVFCQGRPAEDMPQLTSRICGVCPTAHHMASAKTLDDLYQVEPPPAGRMIRELVYN
TFMLEDHALHFFVLGGPDFVVGPEAPPAQRNIVGVIGKVGLEAGKRVISSRRRLRELIAY
FGGKVVHPVLGLPGGVSKGLKAEDLPKFRELAQDGLEFALWTLNVFKQIVLANPDYVKLI
TSDAYTHKTCYMGMVDEQNRVNFYDGKLRVVDCNGKEVCKFTARQYLDYVAEHVEPWSYM
KFPFLKPRGWKGFVEGPETSIYSVAPLARLNAADGMATPKAQAAYEEFYKTLGGKPVHHT
LANHWARVVEMVYAAERMVQLINEPEITSPEVRRLPTSVPKVGMGVVEAPRGTLFHHYET
DPNGLIRLANLIVATGNNAARIAMSVERAAKALIKAGEVSEGLLNKVEMAFRAYDPCLGC
ATHSLPGHLPLRVSIYDHDRKLVRQLIQS*
>Ga0074044_100080475
MPENETAGRRITIDPITRLEGHGKIEIFLNEQGSVDRAFFQVPELRGFEKFAQGRPAEEM
PQITSRICGVCPTAHHMASTKALDALYRVTPPPAAKKIRELFYSCFVTEDHALHVYFLGG
PDFIVGPKAPAAERNVLGVIAKVGVEVGQKVIGMRRKLREIMAAIGGKPVHPVLGLPGGV
AKHISVAEHGKIKEVAKEAVAFAKFTLETFQKLVLENGEYVDLIRSDAYTHRTYYMGMVD
QANKVNFYDGSVRVVTPAGAEWAKFAPEKYLDYIAEHVEPWSYIKFAYLKPVGWKGFSEG
ADSGVYCVAPLARLNAAEGMATPLAQEAYQQYVAMLGGKPVHHTLANHWARVIELLYAAE
RLEELSKDPEITNPEIRILPTEKPHEGIGVVEAPRGTLIHHYQTDDRGLITKANLIVATQ
NNAARMAMSVEKAAKGLISNGNVSEGILNMVEMAFRAYDPCHGCATHSLPGSMPLMVRVH
DSHGDVQSTLRRDWDGKISRR*
>Ga0074045_1000018621
MPDQNQEAPPSISQGGNAQASNVSVRTHITIDPITRLEGHGKIEIFLDDAGAVQRAYFQV
PELRGFEKFVQGRPAEEMPQITSRICGVCPTAHHMAATKALDDLYKVDPPPAAKMIRELI
YSTFIAEDHALHFYFLGGPDFVVGPNAPAADRNVLGVIAKVGIETGKKVITMRRRLRELV
ALAGGKAAHPVFGLPGGVAKHITSEAQKQFQEVADEAVDFAQFTLQLFEEVVLKNSDYVS
LILSDAYTHRTYYMGMVDSQNRVNFYDGLIRVVTPEGKEWKKFASQKYLEHIAEHVEPWS
YVKFCYLKSVGWKGFTEGEGSGIYSVAPLARLNASDGMATPLAQKAYDAFFSTLGGKPVH
HTLANHWARLVELLYAAERMKELAADPELTDDNIRVLPTEKPKEGIGIVEAPRGTLIHHY
QTDENGLIEKANLIVATQNNAARIAMSVEKAAKKLISGANVPEGVLNQIEMAFRAYDPCN
GCATHSLPGSMPLLVRVRNQSGNTLTTLRRDCNGSVHRD*
>Ga0074045_100002739
VNAAAQKVWNEGASRAVAAAKAEHRRVTIDPITRLEGHGKIDIFLDEAGDVERGYLQIPE
LRGFEVFSIGRPAEDMPQITSRICGVCPTAHHMAATKALDDLYQVEPPPAARKIRELVYN
SFIVEDHALHVYLLGGPDFIVGPDAPAAQRNIVGVASKVGVEAVKKVIAMRRRLRDLIAY
FGGKVIHPVLGLPGGVSKPLLPEDLAPFKALAADALDFSLFTLQLFKDLVLKNPAYMALI
TGDTYTHRTYYMGMVDAQNKVNFYDGLIRVVDPDGKEYAKFPATQYRDFVAEHVEPWSYM
KFCFLKPLGWHGFEEGPQGGIYAVAPLARLNASEGFATPLAQRARDEFFAALGGRPVHHT
LATHWARVIEMIAAAERMVELVGDPEITSPDIRSIPTKTPSVGIGVVEAPRGTLFHHYET
DERGLITRANLIVATQNNAARIAMSVEKAAKGLIKNGAVSEGLMNMVEMAFRAYDPCFGC
ATHALPGHLPLRVHIYNRDRKLIRELVQE*
>Ga0074045_1000271417
MRQTVAESASASAREITIEPVTRIEGHARIGIRLDERGDVAEARVHIMSMRGFEKFIEGR
AAEEVPGIVTRICGICPWQHHLASNKAVDGCFGSEVPPAGRLLRELTQVLAHISDKVLHF
FFLAGPDFFVDSQQCAAGNIMTIAAQAPELAKRVIEMRYRGQMMLEKFAGRSIHPDAIVP
GGFSKPMSRLEREQLHADALDQLEFARFALDFAKERVFSRFDAGLMQLGDIRTGFLGMVN
PEDGSLELSEGILRLMRLDGSFHEFSGREYTDFIAEHVEPWSYAKFPYARGWDEGFSMQL
DDPRGIYRTNCLARINVADFIRTPLAQAELLEFRSLFGRPAQSTMLYHWARLIELLYACE
KVVELLEDPAITGQQVRSDVVPKAGRGVGCVEAPRGTLIHDYSTDEEGFITRANLIVGTT
HNLAPINMSVNRVARDLIKNGEVTGEALNRIEMAVRAYDP*
>Ga0074046_1000002332
MPDQNQEAPPSISQGGNAQASNVSVRTHITIDPITRLEGHGKIEIFLDDAGAVQRAYFQV
PELRGFEKFVQGRPAEEMPQITSRICGVCPTAHHMAATKALDDLYKVDPPPAAKMIRELI
YSTFIAEDHALHFYFLGGPDFVVGPNAPAADRNVLGVIAKVGIETGKKVITMRRRLRELV
ALAGGKAAHPVFGLPGGVAKHITSEAQKQFQEVADEAVDFAQFTLQLFEEVVLKNSDYVS
LILSDAYTHRTYYMGMVDSQNRVNFYDGLIRVVTPEGKEWKKFASQKYLEHIAEHVEPWS
YVKFCYLKSVGWKGFTEGEGSGIYSVAPLARLNASDGMATPLAQKAYDAFFSTLGGKPVH
HTLANHWARLVELLYAAERMKELAADPELTDDNIRVLPTEKPKEGIGIVEAPRGTLIHHY
QTDENGLIEKANLIVATQNNAARIAMSVEKAAKKLISGANVPEGVLNQIEMAFRAYDPCN
GCATHSLPGSMPLLVRVRNQSGNTLTTLRRDCNGSVHRD*
>Ga0074046_1000114919
MRQTVAESASASAREITIEPVTRIEGHARIGIRLDERGDVAEARVHIMSMRGFEKFIEGR
AAEEVPGIVTRICGICPWQHHLASNKAVDGCFGSEVPPAGRLLRELTQVLAHISDKVLHF
FFLAGPDFFVDSQQCAAGNIMTIAAQAPELAKRVIEMRYRGQMMLEKFAGRSIHPDAIVP
GGFSKPMSRLEREQLHADALDQLEFARFALDFAKERVFSRFDAGLMQLGDIRTGFLGMVN
PEDGSLELSEGILRLMRLDGSFHEFSGREYTDFIAEHVEPWSYAKFPYARGWDEGFSMQL
DDPRGIYRTNCLARINVADFIRTPLAQAELLEFRSLFGRPAQSTMLYHWARLIELLYACE
KVIELLEDPAITDQQVRSDVVPKAGRGVGCVEAPRGTLIHDYSTDEDGFITRANLIVGTT
HNLAPINMSVNRVARDLIKNGEVTREALNRIEMAVRAYDP*
>Ga0074046_100054024
MPEEKEQILRQAWQEGAAKANAADARRRITIDPITRLEGHGKIDIFLDEAGKVERAYFQV
PELRGFEKFVQGRPAEDMPQITSRICGVCPTAHHMAATKALDNLYRVDPPPTAKKIRELV
YNTFMAEDHALHFYFLGGPDFVVGPDAPAAERNVLGVIGKVGIETGKKVIEMRRRWRELI
ALIAGKAAHPVFGLPGGVAKRVTPEIQKQFQEVAADGVEFAKFTLRLFEEVVLKNTDYVS
LIVSDLYTHRTYYMGMVDDRNRGNFYDGWIRVVAPDGKEWKRFKPEQYLENIAEHVEPWS
YVKFCYLKQVGWKGFTEGAESGIYSVAPLARLNVSDGMSTPLAQEAYEKYFSALGGKPVH
HTLANHWARLVELLNAAERMKELAADPQLTDPAIRVLPTEKPREGIGIVEAPRGTLVHHY
QTDENGIIEKANLIVATQNNSARMAMSVEKVAKGLISGANVPEGVLNRVEMAFRAYDPCH
GCATHSLPGSMPLLVRVREQSGQTVAMLRRDFDGTVHRQ*
>Ga0074046_100249904
MRKILIDPVTRLEGHGKIAIFLDDNGEVANTYFQVPELRGFEQFCVGRPVEEMPRITTRI
CGVCPEAHHMASVKACDAVFHVEPPTAAKKLRELLYSAFFVGDHTLHFYALGGPDFVVGP
DAPPAERNILGVVKKVGLEVGAKVIELRKRAQRVVSLIGGKAIHPVTGVPGGVVKPLKAE
ERDEIVGHTAYFLEFAKFTIGVFDQVVRGNQAYVDMIHSDSYTHRFYSMGTVDENNKLNF
YDGKIRVVDPDGKEFVKFPARDYLQVLAEHVEPWTYLKFPFLKQVGWKGFVEGNDSGVYR
ATPLSRLNAADGMATPLAQEQYEVMYQRLGKPVHQTLATHWARVIELLYAAERAAELARD
DEILSDKIRTIPTATPSEGVGCVEAPRGTLYHHYTTDERGILRKVNLIVGTTNNHAAIAM
SIRKAAHGVIRRGVEITDGVLNRIEMAFRAYDPCFGCATHSLPGKMPLEVQVFDSHGNLL
TSRRRGSE*
>Ga0075012_100351693
MGTVLNIAPVSRIEGHAKIAIHLDDAGNVEDAFLHIQSLRGFEKFIEGRPAEEVPRIVNR
ICGICPWMHHLASNKAVDGAFGVTPTPAGHKLREMCQVMAHINDKILHFFFLAAPDFVLG
PDADYAVRNVIGVVKAAPELAARVVKMRQLGQMMLDKFAGKAIHPIAGVVGGFAKPMVEA
ERQELLAGTTTLLDFACYALDYAKTNVFARYMDTIGTLGVIKTGFLGTVDRADGAFRLYD
GKQRLMKADGSYVDFEGGDYADYLGEHVEPWAYAKMPYAKSWGEGFDLNYDNPKGIYRAN
TLARINVCDRMSTPKAQAALEEFRAAFGRPAQATLLYHYARLIELVYACERSIELLQWEG
ITDPNVRAKVEPKAGRGVGIVEAPRGTLIHDYTTDDNGCIKSANLIVGTTHNIAPMNMSV
KQAATSLIKGGVYNQGLLNQVEMAVRAYDP*
>Ga0075017_10000076917
MQSGAADTLRGTARRRITIDPITRLEGHGKIDIFLDEKGEVEKAYYQIPELRGFEVFSLG
RPAEEMPQITSRICGVCPTAHHMAATKALDDLYHVDPPPSAKKIRQLIYNAFMLEDHALH
VYILGGPDFIVGPDAPKEMRNVAGVISTVGVATGKKVIAMRKRLRELITHLGGKIIHPVF
GLPGGVAKGLTAAEIPALRELADESVEFARFTLGVFKNIVLANEKYVSLITSEDFTHRTY
SMGLVDANNRVNFYDGKVRVTGPDGKEFTTFAPAKYLDVIAEHVEPWSYVKFPFLKQVGW
SGFADGAGSGIYSVAPLARLNASDGMATPEAQKACEELVSTLGGTPVHHTLANHWARVIE
MLQAAETLRELADDPLLTGKEIRALPTEKPTTGVGIVEAPRGTLIHHYETDERGLITKAN
LIVATQNNAGRIAMSVDKAARGLIHGGIVNDGLLNKIEMAFRAYDPCNACSTHSLPGQMP
ITLRLRNGAGEILREIGR*
>Ga0075017_1000057665
MPDLKEATLQQAWQEGAARADADYVRRRITIDPITRLEGHGKIDIFLDEAGQVERAYFQV
PELRGFEKFVQGRPAEDMPQITSRICGVCPTAHHMAATKALDDLYHVDPPPAAKIIRELV
YSAFIVEDHALHFYFLGGPDFVVGPEAPVSERNVLGVIAKVGVDAGKQVIAMRRRLRELI
ALAGGKTIHPVLGLPGGVAKHVTAEMQKQFQQVSAEAVNFAQFTLQLFEDVVLKNSDYLS
LILSEIYTHRTYYMGMVDESNHVNFYDGSIRVVTPEGGEWKKFQARKYLDIIAEHVEPWT
YVKFCYLRPIGWKGFTEGAESGIYGVAPLARLNVAEGMATPLAQQAYAKLFAILGAKPVH
HTLANHWARVVELLYAAERMKELADNPQITDSIVRTLPTEKPTEGIGIVEAPRGTLIHHY
STDERGIIEKANLIVATQGNAARIAMSVEKAAKGLISGANVPEGVLNKVEMAFRAYDPCH
GCATHSLPGSMPLWVRVRDQNGKIVITLRRDFNGNVHRE*
>Ga0075019_1000024818
MESTRRVTIEPVTRLEGHGKIEIFLDEQGQVERAYFQVPELRGFEKFAQGRLAEDMPQIT
SRICGVCPTAHHMASTKALDSLYQVTPPPAARKIRELVYATFFLEDHALHFYFLGGPDFV
VGPGAPASERNVLGVIAKVGVETGRKVIAMRRRLRELMTLAAGKAAHPVFGLPGGVAKPL
SAEDAGRFREVADEALDFARFTMDLFEKIVLASSNYVDLILSDPFTHRTYYMGVVDENNQ
VNFYDGSIRVMGPNHHEWAKFQPCEYRDHVAEHTEPWSYMKFCYLKEVGWKGFTDGEDSG
VYSVAPLARLNVADGMATPLAHEAYLKFHGILGGRPVHHTLANHWARVVEMLYAAERMKE
LANDPELTDPAVRTLPTAVPREGVGVVEAPRGTLIHHYQTDERGIITSANLIVATQNNAA
RISMSVEKAAKNLITGGKVPDSVLNMVEMAFRAYDPCLGCATHSFPGGMPLVVYVRNAHG
TPVVVLRRDANGTVRRE*
>Ga0075029_1000006744
MESTRRVTIEPVTRLEGHGKIEIFLDEQGQVERAYFQVPELRGFEKFAQGRLAEDMPQIT
SRICGVCPTAHHMASTKALDSLYQVTPPPAARKIRELVYATFFLEDHALHFYFLGGPDFV
VGPGAPASERNVLGVIAKVGVETGRKVIAMRRRLRELMTLAAGKAAHPVFGLPGGVAKPL
SAEDAGRFREVADEALDFARFTMDLFEKIVLASSNYVDLILSDPFTHRTYYMGVVDENNQ
VNFYDGSIRVMGPNHHEWAKFQPCEYRDHVAEHTEPWSYMKFCYLKEVGWKGFTDGEDSG
VYSVAPLARLNVADGMATPLAHEAYLKFHGILGGRPVHHTLANHWARVVEMLYAAERMKE
LANDPELTDPAVRTLPTAVPREGVGVVEAPRGTLIHHYQTDERGIITSANLIVATQNNAA
RISMSVEKAAKNLITGGKVPDSVLNMVEMAFRAYDPCLGCATHSFPGGMPLVVYVRNAHG
TPVVVLRRDANGTVRRE*
>Ga0075029_1000022088
MPDLKEATLQQAWQEGAARADADYVRRRITIDPITRLEGHGKIDIFLDEAGQVERAYFQV
PELRGFEKFVQGRPAEDMPQITSRICGVCPTAHHMAATKTLDDLYHVDPPPAAKIIRELV
YSAFIVEDHALHFYFLGGPDFVVGPEAPVSERNVLGVIAKVGVDAGKQVIAMRRRLRELI
ALAGGKTIHPVLGLPGGVAKHVTAEMQKQFQQVSAEAVNFAQFTLQLFEDVVLKNSDYLS
LILSEIYTHRTYYMGMVDESNHVNFYDGSIRVVTPEGGEWKKFQARKYLDIIAEHVEPWT
YVKFCYLRPIGWKGFTEGAESGIYGVAPLARLNVAEGMATPLAQQAYAKLFAILGAKPVH
HTLANHWARVVELLYAAERMKELADNPQITDSIVRTLPTEKPTEGIGIVEAPRGTLIHHY
STDERGIIEKANLIVATQGNAARIAMSVEKAAKGLISGANVPEGVLNKVEMAFRAYDPCH
GCATHSLPGSMPLWVRVRDQNGKIVITLRRDFNGNVHRE*
>Ga0075030_10000003439
MQSGAADTLRGTARRRITIDPITRLEGHGKIDIFLDEKGEVEKAYYQIPELRGFEVFSLG
RPAEEMPQITSRICGVCPTAHHMAATKALDDLYHVDPPPSAKKIRQLIYNAFMLEDHALH
VYILGGPDFIVGPDAPKEMRNVAGVISTVGVATGKKVIAMRKRLRELITHLGGKIIHPVF
GLPGGVAKGLTAAEIPALRELADESVEFARFTLGVFKNIVLANEKYVSLITSEDFTHRTY
SMGLVDANNRVNFYDGKVRVTGPDGKEFTTFAPAKYLDVIAEHVEPWSYVKFPFLKQVGW
SGFADGAGSGIYSVAPLARLNASDGMATPEAQKACEELVSTLGGTPVHHTLANHWARVIE
MLQAAETLRELADDPLLTGKEIRALPTEKPTTGVGIVEAPRGTLIHHYETDERGLITKAN
LIVATQNNAGRIAMSVDKAARGLIHGGIVNDGLLNKIEMAFRAYDPCNACSTHSLPGQMP
ITLRLRNGAGEILREIGR*
>Ga0075030_1000009368
MESTRRVTIEPVTRLEGHGKIEIFLDEQGQVERAYFQVPELRGFEKFAQGRLAEDMPQIT
SRICGVCPTAHHMASTKALDSLYQVTPPPAARKIRELVYATFFLEDHALHFYFLGGPDFV
VGPGAPASERNVLGVIAKVGVETGRKVIAMRRRLRELMTLAAGKAAHPVFGLPGGVAKPL
SAEDAGRFREVADEALDFARFTMDLFEKIVLASSNYVDLILSDPFTHRTYYMGVVDENNQ
VNFYDGSIRVMGPNHHEWAKFQPCEYRDHVAEHTEPWSYMKFCYLKEVGWKGFTDGEDSG
VYSVAPLARLNVADGMATPLAHEAYLKFHGILGGRPVHHTLANHWARVVEMLYAAERMKE
LANDPELTDPAVRTLPTAVPREGVGVVEAPRGTLIHHYQTDERGIITSANLIVATQNNAA
RISMSVEKAAKNLITGGKVPDSVLNMVEMAFRAYDPCLGCATHSFPGGMPLVVYVRNAHG
TPVVVLRRDANGTVRRE*
>Ga0075030_1000193324
MPDLKEATLQQAWQEGAARADADYVRRRITIDPITRLEGHGKIDIFLDEAGQVERAYFQV
PELRGFEKFVQGRPAEDMPQITSRICGVCPTAHHMAATKTLDDLYHVDPPPAAKIIRELV
YSAFIVEDHALHFYFLGGPDFVVGPEAPVSERNVLGVIAKVGVDAGKQVIAMRRRLRELI
ALAGGKTIHPVLGLPGGVAKHVTAEMQKQFQQVSAEAVNFAQFTLQLFEDVVLKNSDYLS
LILSEIYTHRTYYMGMVDESNHVNFYDGSIRVVTPEGGEWKKFQARKYLDIIAEHVEPWT
YVKFCYLRPIGWKGFTEGAESGIYGVAPLARLNVAEGMATPLAQQAYAKLFAILGAKPVH
HTLANHWARVVELLYAAERMKELADNPQITDSIVRTLPTEKPTEGIGIVEAPRGTLIHHY
STDERGIIEKANLIVATQGNAARIAMSVEKAAKGLISGANVPEGVLNKVEMAFRAYDPCH
GCATHSLPGSMPLWVRVRDQNGKIVITLRRDFNGNVHRE*
>Ga0075030_1000359912
MLQSERRTITIDPVTRLEGHAKVEIVLDEHGEVERAWLQVPEFRGFEKFCEGRPAEDMPQ
LTSRICGVCPTAHHMAATKALDSLFQVEPPPAAKIIRELVYCAFLVEDHALHLYFLGGPD
FVVGPSAPKAERNILGVIAKVGIEAGRKVIEMRRKLRGVIALAGGKAIHPVLGLPGGVAR
RIQPDEREQIRQVAAEAVDFARFTLDAFDNLVLRNSEYVYLIRSAMFTHRTYYMGLVDES
NRLNFYDGSVRIVSPEGGEFGRFRAEQYRDYIAERVEPGTYVKFCFLKTVGWQGIREGAS
SGVYCVAPLARLNAAEGLATPLAHEAHEKFLATLGWPVHHTLANHWARGIELLYAAERMK
ELAGAPELTDPHVRNLPTAVPREGFGIVEAPRGTLIHHYQSDEKGIIRKVNLIVATQNNA
ARIAMSVEKAAKGLIARNQVPEGVLNQVEMAIRAYDPCFGCATHALTGSMPLLIRIQDSR
GGIVTSLGRDAGGRVYQV*
>Ga0075112_100003725
MTRRIVIDPITRLEGHGKIEIRLDSEGQVDRAFFQIPDFKGFEKFCEGRAAEEMPTLTQK
ICGVCPTAHHIASVKALDALFRVEPTAAAKIIRELMHTAFIYEDHLLHFFYLGGPDLLVG
SNDKGFGKNIFGVIGKLGGKIGKKVIEIRKRVRGLNALISGSPLYPVCGLPGGVSKPVSE
KERAGIKEIAGDALAFARLCLNIFEEEVLSNREYVDLMHSEAFSLQTYYMGMVDRKNHVS
FYDGEVRIVGPDGGLFEQFGAGDYLHHLEERVDTWSYMKTPYLKSIGYHGLCDGKGSGLY
RVGPLARLNAAEGMATPLAQQEYERMFDACGGKPVHNTLVYHWARLIEVLFAAERMSEIA
CHDQLTDPGIRNIPTQTPQEGVGICEAPRGTLIHHYETDENAILKRLNLLVATQNNAGAI
SLSVEKAARAFIKRGRVSDEILNRIEMAYRAYDPCMACATH*
>Ga0075114_1000003759
MKTISIDPITRLEGHGKIEIFLDEEGNVANAYLVVPELRGFEKFAEGRPVEEMPRITPRI
CGVCPEAHHMASAKACDAVYHVEVPPTGKKLRELLYSAFYVADHTVHFYILAAPDFVLGP
DAPPAERNILGLIHKVGLEIGGKVIRSRGMGMDIVGMLGGKTVHPVGALPGGVSKAINEE
ERAQIEAWGHELVEFGQFGLQLFHDVVLANKTYLDMILSDTFTTPMYYMGLVDENNKVNF
YDGKVRVVDPEGNEFVKYAPKEYLDVIAERVEPWTYLKFPYLKKVGWKGFVTGMDSGIYQ
ATPLSRLNAADGMTTPLAQEAYEHFYETLGGKPVHGTLATHWARLIELLYAAERIVELAT
DSEITDPHVRNVPTETPDEGVGIVEAPRGTLTHHYITDEKGIVQKCNLIVGTTNNYAPMS
ISIKKAASAFIKEDQVSEGLLNRVEMAFRSYDPCLGCATHTLPGQMPLEVLVRDADGNVV
EQLAQFIE*
>Ga0075114_100027206
MERITIDPITRLEGHGKIEIFLNEEGNVKNAYLQIPELRGFEQFSIGRPAEEMPRITNRI
CGVCPEAHHMAATKALDALFDIEPSPVVKKLRELFYSAFYVTDHTVHFYALGGPDFVLGP
DSNPAERNILGVIHKVGVDIGIQVIECRKRNHEVIKMLGGRGVHPVAGLPGGWSKSMTKE
EREIILDYSQKNIDFALFSLKLFDDIVLANQAYVDLIVSDAFTHKTYYMGTVDDKNLINF
YDGLIRVTGPEGAELVKYPSKDYAQHIAERVEPWSYLKFPYLKDVGWKGFVDGVDSGVYC
ATPLSRFNAADGMATPKAQEHFERFYETLGSKKVDGRFTPVHHRLATHWARLIEMLYAAE
RMQELANDPEILDPNVRPIATNTPTEGVGSVEAPRGTLTHHYKTDENGILTDVNLIVGTT
NNYAPIAMSIKKAAEGLIKGGVVNEGLLNTIEMAFRNYDPCMSCATHSLPGQMPLEVEIK
DADGNLIDTQRQYID*
>Ga0075114_100087924
MKRITIDPITRLEGHGKIEIFLKDDGDVENVYFQVPELRGFEKFVEGRPVEELSQIVTKI
CGVCPGCHHMASGKAADAVYGVEPPPTAKKLRELFYMAHFVHSHIAHFYALAAPDFVVGP
TAPAAERNVLGVIGKVGIEIGTEVLKQRRIAQEIQALLGGHQTHVVMNIPGGVRKGLTEE
QRADIEEKAKGFIEFAKFSLKIFGDVVLANDTYVDLILNGPYSLNIHSMGLVDENNKVNF
YDGKVRVVDTLGNEHCKYSPNEYQDFVAERVEPWSYLKFPYLKKIGWKGFVDGQDSGVYH
ATPLSRLNAADGMATPLAQIEYEKMYATLGGKPVHATLAMHWARLVELLYSAERALELVT
DPDITGKELKTPLGKPVGEGVGIIEAQRGTLTHHYWTDEKGIVTKANIIVGTTNNNAPIC
MSLKKAAQGLIKKGVEVDQGILNMIEMAFRAYDPCFSCATHSLPGEMPMSVEFKDMTGKV
IRSVSRR*
>Ga0075115_100030031
MKRITIDPITRLEGHGKIEIFLTDKGDVDNVYFQVPELRGFEKFCEGRPVEELSQIVTKI
CGVCPGCHHMASGKAADAVYGVEPPPTAKKLRELFYMAHFVHSHIAHFYALAAPDFVVGP
DANPAERNILGVINKVGVEVGTEVLKQRRIAQEIQALIGGHQTHVVMNIPGGVRKGLKEA
EREDIEKKILGFIDFAKFTLKIFDDVVLKNKDYVDLIVNGPYSLNIHSMGLVDKNNKVNF
YDGKVRVVDTNGNEHCKYSANEYQDYVAERVEPWSYLKFPYLKKIGWKGFVDGQDSGVYH
ATPLSRLNAADGMATPLAQKEYERMFETLGGKPVQATLGMHWARLVELLYSAERALELIT
DPDITGKELQNRPNSNDIPAEGIGIVEAQRGTLTHHYWTNKKGIVEKVNIIVGTTNNNAA
ICMSLKKAAQGLIKQGVEVTEGILNMVEMAFRAYDPCFSCATHRLPGDMPLIVNFRDVSG
HLIRTIKRD
>Ga0075120_1000008931
MTRRIVIDPITRLEGHGKIEIRLDSEGQVDRAFFQIPDFKGFEKFCEGRAAEEMPTLTQK
ICGVCPTAHHIASVKALDALFRVEPTAAAKIIRELMHTAFIYEDHLLHFFYLGGPDLLVG
SNDKGFGKNIFGVIGKLGGKIGKKVIEIRKRVRGLNALISGSPLYPVCGLPGGVSKPVSE
KERAGIKEIAGDALAFARLCLNIFEEEVLSNREYVDLMHSEAFSLQTYYMGMVDRKNHVS
FYDGEVRIVGPDGGLFEQFGAGDYLHHLEERVDTWSYMKTPYLKSIGYHGLCDGKGSGLY
RVGPLARLNAAEGMATPLAQQEYERMFDACGGKPVHNTLVYHWARLIEVLFAAERMSEIA
CHDQLTDPGIRNIPTQTPQEGVGICEAPRGTLIHHYETDENAILKRLNLLVATQNNAGAI
SLSVEKAARAFIKRGRVSDEILNRIEMAYRAYDPCMACATH*
>Ga0075120_100063152
MKRITIDPITRLEGHGKIEIFLKDDGDVENVYFQVPELRGFEKFVEGRPVEELSQIVTKI
CGVCPGCHHMASGKAADAVYGVEPPPTAKKLRELFYMAHFVHSHIAHFYALAAPDFVVGP
TAPAAERNVLGVIGKVGIEIGTEVLKQRRIAQEIQALLGGHQTHVVMNIPGGVRKGLTEE
QRADIEEKAKGFIEFAKFSLKIFGDVVLANDTYVDLILNGPYSLNIHSMGLVDENNKVNF
YDGKVRVVDTLGNEHCKYSPNEYQDFVAERVEPWSYLKFPYLKKIGWKGFVDGQDSGVYH
ATPLSRLNAADGMATPLAQIEYEKMYATLGGKPVHATLAMHWARLVELLYSAERALELIT
DPDITGKELKTPLGKPVGEGVGIIEAQRGTLTHHYWTDEKGIVTKANIIVGTTNNNAPIC
MSLKKAAQGLIKKGVDVDDGILNMIEMAFRAYDPCFSCATHSLPGEMPMAVEFKDMTGKV
IRSVSRR*
>Ga0075120_100114994
MKQITIDPITRLEGHGKIEIFLKDDGDVDNVYFQVPELRGFEKFCEGRPVEELSQIVTKI
CGVCPGCHHMASGKAADKVYGVEPPPTAKKIRELFYMAHFVHSHIAHFYALAAPDFVVGP
TADASKRNILGVIEKVGVEIGTEVIKQRRIAQEIQALLGGHQTHVVLNVPGGVRKGLTEQ
EREDIEEKAKGFIKFSQFSLKIFNDVVLGNKEYVDIILNGPYSLNIYSMGLVDENNKVNF
YDGKVRVIDTKGNEHCKYAPADYREFIAERVEPWSYLKFPFLKKIGWKGFVDGQDSGVYH
ATPLSRLNVADGMATPLAQSEYERMYATLGGKPVHATLAMHWARLIEMLYSAERCLELIT
DPDITGKELKVEIDKSNIPGEGVGTVEAQRGTLTHHYWTDEKGMVEKVNIIVGTTNNNAP
ICMSLKKAAQGLIKKGVDVDDGILNMIEMAFRAYDPCFSCATHRLPGEMPLIINFRDKES
NIIRTIKRD*
>Ga0075120_100136204
MKRISIDPITRLEGHGKIDIFLDDEGDVANAYLQIPELRGFERFCLGRPAEDMPNLTNRI
CGVCPEAHHMAATKALDNVWHVDPPRTGKMLREMFYSIFFATDHTTHFYALGGPDFIVGP
TAPAAERNVLGVIAKVGLDVGGKVLKMRRDGHHLIKMLCGRPVHPNWGLPGGVSCGINEE
KRAEIEQLGRDAIEFAKFSLQAFNDIVLGNSDYVDLITGDVYTHKTYNMGMVDDNNKVNF
YDGLIRVTAPDGSELVKYDSQNYRDEIAERVEPWSYLKFPYLKKVGWKGFVDGMDSGVYK
ATPLSRLNASDGMATPLAQAEYEKFYDTLGGKPVHHTLATHWARLIELLYATERWVELAT
DSEITGDNFRTIPTETPTEGIGCVEAPRGTLTHHYATDERGILTMVNLVVGTTNNNAPIC
MSVKKAAQGLIKKGKVNDGLLNMVEMAFRAYDPCFGCATHSLMGQMPLEVNLRNPEGEII
ERMSQFTS*
>Ga0075121_100008422
MTRRIVIDPITRLEGHGKIEIRLDSEGQVDRAFFQIPDFKGFEKFCEGRAAEEMPTLTQK
ICGVCPTAHHIASVKALDALFRVEPTAAAKIIRELMHTAFIYEDHLLHFFYLGGPDLLVG
SNDKGFGKNIFGVIGKLGGKIGKKVIEIRKRVRGLNALISGSPLYPVCGLPGGVSKPVSE
KERAGIKEIAGDALAFARLCLNIFEEEVLSNREYVDLMHSEAFSLQTYYMGMVDRKNHVS
FYDGEVRIVGPDGGLFEQFGAGDYLHHLEERVDTWSYMKTPYLKSIGYHGLCDGKGSGLY
RVGPLARLNAAEGMATPLAQQEYERMFDACGGKPVHNTLVYHWARLIEVLFAAERMSEIA
CHDQLTDPGIRNIPTQTPQEGVGICEAPRGTLIHHYETDENAILKRLNLLVATQNNAGAI
SLSVEKAARAFIKRGRVSDEILNRIEMAYRAYDPCMACATH*
>Ga0075121_10027618
MKRITIDPITRLEGHGKIEIFLTDKGDVDNVYFQVPELRGFEKFCEGRPVEELSQIVTKI
CGVCPGCHHMASGKAADAVYGVEPPPTAKKLRELFYMAHFVHSHIAHFYALAAPDFVVGP
DANPAERNILGVINKVGVEVGTEVLKQRRIAQEIQALIGGHQTHVVMNIPGGVRKGLKEA
EREDIEKKILGFIDFAKFTLKIFDDVVLKNKDYVDLIVNGPYSLNIHSMGLVDKNNKVNF
YDGKVRVVDTNGNEHCKYSANEYQDYVAERVEPWSYLKFPYLKKIGWKGFVDGQDSGVYH
ATPLSRLNAADGMATPLAQKEYERMFETLGGKPVQATLGMHWARLVELLYSAERALELIT
DPDITGKELQNRPNSNDIPAEGIGIVEAQRGTLTHHYWTNKKGIVEKVNIIVGTTNNNAA
ICMSLKKAAQGLIKQGVEVTEGILNMVEMAFRAYDPCFSCATHRLPGDMPLIVNFRDVSG
HLIRTIKRD*
>Ga0075123_1000012115
MSKRITINPITRLEGHGNIEIFLDDDGDVERAFFQIPELRGFETFCLGRPAEEMPRITER
ICGVCPTAHHMASTKCLDDLWKVDPPPAAKKLRELAYSIFMIEDHFIHFFFLGGPDFVVG
PTAPAAERNILGVIGKVGLDVAGQVIKIRRQCREIMETMMGKVIHPVFGLPGGVSRGMSE
EDRQKFLKTADFAIEFAQFALKIFDDVVLKNKEYVDLILNDAYIHKTNYMGLVDQNNKIN
FYDGLVRVVDPDGKEIAKVAAQDYTSHFAEHVEPWSYITFPYLKKVGWKGFVDGPDSGIV
RAAPLARCNVADGMATPLAQAAYEKMYEVLGGKPAHMTLAFHWARLVEALYAAERMKELL
DDKEITDPNIRLEPTQTPTEGFGIVEAPRGTLIHHYCTDEKGILTKVNLIVATNFNSAPI
AMSVEKAAKGMIKKGKVDDGLLNMVEMAFRAYDPCMACATHSLPGQMPLVARIHDSSGKV
VKEVRR*
>Ga0075123_100015268
MKRITIDPITRLEGHGKIEIFLTDKGDVDNVYFQVPELRGFEKFCEGRPVEELSQIVTKI
CGVCPGCHHMASGKAADAVYGVEPPPTAKKLRELFYMAHFVHSHIAHFYALAAPDFVVGP
DANPAERNILGVINKVGVEVGTEVLKQRRIAQEIQALIGGHQTHVVMNIPGGVRKGLKEA
EREDIEKKILGFIDFAKFTLKIFDDVVLKNKDYVDLIVNGPYSLNIHSMGLVDKNNKVNF
YDGKVRVVDTNGNEHCKYSANEYQDYVAERVEPWSYLKFPYLKKIGWKGFVDGQDSGVYH
ATPLSRLNAADGMATPLAQKEYERMFETLGGKPVQATLGMHWARLVELLYSAERALELIT
DPDITGKELQNRPNSNDIPAEGIGIVEAQRGTLTHHYWTNKKGIVEKVNIIVGTTNNNAA
ICMSLKKAAQGLIKQGVEVTEGILNMVEMAFRAYDPCFSCATHRLPGDMPLIVNFRDVSG
HLIRTIKRD*
>Ga0075123_100021837
MKRITIDPITRLEGHGKIEIFLKDDGDVENVYFQVPELRGFEKFVEGRPVEELSQIVTKI
CGVCPGCHHMASGKAADAVYGVEPPPTAKKLRELFYMAHFVHSHIAHFYALAAPDFVVGP
TAPAAERNVLGVIGKVGIEIGTEVLKQRRIAQEIQALLGGHQTHVVMNIPGGVRKGLTEE
QRADIEEKAKGFIEFAKFSLKIFGDVVLANDTYVDLILNGPYSLNIHSMGLVDENNKVNF
YDGKVRVVDTLGNEHCKYSPNEYQDFVAERVEPWSYLKFPYLKKIGWKGFVDGQDSGVYH
ATPLSRLNAADGMATPLAQIEYEKMYATLGGKPVHATLAMHWARLVELLYSAERALELVT
DPDITGKELKTPLGKPVGEGVGIIEAQRGTLTHHYWTDEKGIVTKANIIVGTTNNNAPIC
MSLKKAAQGLIKKGVEVDQGILNMIEMAFRAYDPCFSCATHSLPGEMPMSVEFKDMTGKV
IRSVSRR*
>Ga0075123_100138032
MMKTITIDPITRLEGHGKISIFLDEKGDVANAYLQIPELRGFERFCQGRRAEDMPQITSR
ICGVCPVAHHFAAAKALDAAFNVVPPSAAKKLRELMYCGYYIYDHILHFYYLGGPDFVVG
PDAPAAKRNILGVIEKAGLEIGKEVIKHRAYGQKITGILGGKATHPVCGLPGGVSKGLNK
DEVKEIEKMGKSCVEFAKFSLKLFDDIVLKNKGYLDLILSDPYTLKTYNMGLVDKNNKVN
FYDGEIRVTDQKGREHIKFDGKDYFKNIAEHVEEWSYIKFTYLKDIGWKGFKDGKDSGIY
RVGPLGRLNAAEGMATSLADKEYKRFFETLGGKAVNSTLAFHWARLIELLYATERVMELI
KDPEITSTKIRNPVGEPGEGIGVTEAARGTLIHHYKLDKNGLIDKANLIVATTNNAGAIN
MSVRDAAKGIIKKGKVNDGLLNMVEMAFRAYDPCFACATHTLPGGMPLEVNIYDNNKKLY
KTLRQNDL*
>Ga0075124_100007472
MKRITIDPITRLEGHGKIEIFLTDKGDVDNVYFQVPELRGFEKFCEGRPVEELSQIVTKI
CGVCPGCHHMASGKAADAVYGVEPPPTAKKLRELFYMAHFVHSHIAHFYALAAPDFVVGP
DANPAERNILGVINKVGVEVGTEVLKQRRIAQEIQALIGGHQTHVVMNIPGGVRKGLKEA
EREDIEKKILGFIDFAKFTLKIFDDVVLKNKDYVDLIVNGPYSLNIHSMGLVDKNNKVNF
YDGKVRVVDTNGNEHCKYSANEYQDYVAERVEPWSYLKFPYLKKIGWKGFVDGQDSGVYH
ATPLSRLNAADGMATPLAQKEYERMFETLGGKPVQATLGMHWARLVELLYSAERALELIT
DPDITGKELQNRPNSNDIPAEGIGIVEAQRGTLTHHYWTNKKGIVEKVNIIVGTTNNNAA
ICMSLKKAAQGLIKQGVEVTEGILNMVEMAFRAYDPCFSCATHRLPGDMPLIVNFRDVSG
HLIRTIKRD*
>Ga0075124_100015115
MMKTITIDPITRLEGHGKISIFLDAQGDVVNAYLQIPELRGFERFCQGRRAEDMPQITSR
ICGVCPVAHHFASTKALDNAFNVDPPSAAKKLRELMYCGYIIYDHILHFYYLGGPDFVVG
PDAPPAKRNILGVIEKAGLEIGKEVIKHRAYGQKITGILGGKATHPVCGLPGGVSKGLNK
DEVKDIETMTKSCIEFAKFSLKLFDDIVLENKDYVDLILSDPYTLKTYNMGLVDKNNKVN
FYDGKIRVTDQKGKEHIKFNPQEYYKKIAEHVEEWSYIKFTYLKDIGWNGFNDGKDSGIY
RVGPLGRLNAAEGMATPLADKEYKRFFETLGGKAVNSTLAFHWARLIELLYSTERAMELI
KDPEITSTKIRNPVGEPGEGIGVVEAARGTLIHHYKLDKNGLVDKVNLIVATTNNAGAIN
MSVRDAAKGIIKKGKVNDGLLNMVEMAFRAYDPCFACATHTLPGGMPLEIDIYDKNKKLY
KRIRQNL*
>Ga0075520_10006374
MKKVTVDPITRLEGHGKIEIFVDDDNKVQNVYFQIPELRGFERFCVGRPVEELARITPRI
CGVCPEAHHMAATKAIDQVFGVEVAPAGRKLRELLYNTFYVTDHTTHFYILAGPDFIMGP
ESDPAARNILGVIGKVGMETAGAMIKLRAEAAEVISMIGGKQIHPVCGLPGGVSQAITAE
QRDRIVEVTAAQIEFAKFTLKLFDDVVLGNSAYVDLIKSDMFTHETYYMGMVDENNKVNF
YDGKIRVVGPDGVEHEKFEGKDYLAHLAEHVEPYSYLVYPYLKSVGWKGFVDGKDSGVYR
ASPLSRLNAADGMATPLAQAEYERFYSTLGGKPVHATLATHWARLVELLYAAERAHELAT
DPEIIDPNVRNIPTRIVGEGVGVVEAPRGTLYHHYKTDDKGIVTNVNLIVGTTNNNAAIS
MSLKKAAEGLLTGGKEISEGNLNMIEMAFRAYDPCFGCATHTLPGDMPLEVTVKREATRD
VIASVKRNM*
>Ga0075520_10035587
MQRITIDPITRLEGHGKIEIFLNEEGDVANTYFQIPELRGFERFCVGRPVEEMPLLTNRI
CGVCPEAHHMAAAKAVDAVYHVDIPSTAKKLRELLYMAFYCTDHTTHFYALGGPDFIMGP
DAPVAERNILGVIHKVGLEIGGKVIQMRKYGHTVVEIIGGRKVHPCTSIPGGLTKGITEE
QRLEIEKMGRWAVEFAQFSLKVFNDIVLANPQYVDLILGDIYTHQTYYMGLVDPNNEVNF
YDGKVRVVSPDGKEYVKYEPKDYAAHIAEHVEPWTYLKFPYLKNVGWKGLVDGPDSGIYM
ATPLSRLNASDGMATPLAQAEYEKFYATLKGKPVHQRLAIHWARLVELLYAAEHWVELAT
DPEITSPNFHTIPTEKPTEGVGIVEAPRGTLTHHYWTDERGVVTKVNLIVGTTNNYAPIT
MSIKKAASSLIKKGNVNAGLLNMVEMAFRAYDPCFGCATHSLPGQMPLEVTIHDSTGEPV
QVLKQSVD*
>Ga0075524_100005794
MKKVTVDPITRLEGHGKIEIFVNDAGEVANVYFQIPELRGFERFCVGRPVEELARITPRI
CGVCPEAHHIAATKAIDAVFGVEVAPTGRLLRELLYNAFYVTDHTTHFYILAGPDFIMGP
QSDPAARNILGVINKVGLETGGAVINLRAEAAELISMIGGKQIHPVCGLPGGVSQAITAE
QRDRMVQITTGMVEFAKFTLQLFDDVVLGNNDYVDLIKSDAFNHATYNMGMVDADNKVNF
YDGQIRVTGQDGSELEKFDGSDYLAHIAEHVEPYSYLVYPYLKSVGWKGFVDGKDSGVYR
ASPLSRLNAADGMATPLAQQEYERYFSTLEGKPVNATLATHWARLVELLYAAERAHELAT
DPEIIDPDVRNIPTGIVGEGVGVVEAPRGTLYHHYKTDDKGMVTNVNLIVGTTNNNAAIS
MSLKKAAEGLIKGGTEIGEGTLNMIEMAFRAYDPCFGCATHTLPGDMPLEVTVKSETTRD
IITRVKRNM*
>Ga0075524_100019433
MKKVTVDPITRLEGHGKIEIFVNDAGEVANVYFQIPELRGFERFCVGRPVEELARITPRI
CGVCPEAHHMAATKAIDAVFGVEVAPTGRMLRELLYNAFYVTDHTTHFYILAGPDFIMGP
ESDPATRNILGVINKVGLETGGAVINLRAEAAELISMIGGKQIHPVCGLPGGVSTAITAE
QRDRMVQITTGMVEFAKFSLQLFDDVVLANNDYVDLIKSDAFTHATYYMGMVDENNKVNF
YDGQIRVTGPDGAELEKFDGSDYLAHIAEHVEPYSYLVYPYLKSVGWKGFVDGKDSGVYR
ASPLSRLNAADGMATPLAQQEYERYFSTLGGKPVHATLATHWARLVELLYAAERAHELAT
DPEIINPDVRNIPTGIVGEGVGVVEAPRGTLYHHYKTDEKGMVTNVNLIVGTTNNNAAIS
MSLKKAAEGLIKGGTEISEGTLNMIEMAFRAYDPCFGCATHTLPGDMPLEVTVKSETTRE
VITSVKRNM*
>Ga0079037_1000025717
MQKISIDPVTRLEGHGRIDIFLNDAGEVANAYMVIPELRGFEKFAQGRRVEELTDITPRI
CGVCPEAHHLASTKACDAVFHVDPPPAAKKLRELFYSAFYVADHTVHFYILGGPDFVMGP
DAPVAERNILGVIHKVGVETGTKVIQARGKAMDIIGMLGGRKIHPTFGLPGGVAKALKEE
ERKQVETTAREEIEFALFTLQLFRDLVLKNQGYMDLILSEGFTLPTYYMGMVDPKNRVNF
YDGQIRVVDPEGKEFVKYNAKDYLEVIAERVEPWTYLKFPYLKKVGWKGLTPGKDNGIYQ
ATPLSRLNAADGMATPRAQEAYEEMYKTFGKKPVHNLLATHWARLIELLYAAERLLELAT
DPEITDPKVRNIPTEKPTEGVGTVEAPRGTLTHHYLTDEKGIVKKANMVVGTTNNYAPIS
LAVKKAAQAVIRKGQPISEGMLNRVEMAFRLYDPCFGCATHALPGRMPLEIRLFDEAGNL
QDVRKRGAA*
>Ga0079037_1000068458
MKRITIDPITRLEGHGKIEIFLNDEGEVGNVYFQVPELRGFEKFCEGRPVEELPAITAKI
CGVCPGCHHMASGKAVDAVFGVDPPPTAKKLRELFYMAHFVHSHTAHFYALAAPDFVVGP
QSPPSKRNILGVIEKVGKEIGTEVIKQRRTAQEIQALLGGHQTFVVMNIPGGVRKGLSDQ
ERDDIVTKANGFVEFAKFTLKIFEDIVLKNNEYVDIILNGPYSLKLHSMGLVDVNNKVNF
YDGKVRVVDTVGKELYKYSPPEYLDYVAEHVEPWSYLKFPFLKKIGWKGFIDGQNSGLYH
ATPLSRLNAADGMATPQAQKEYERMYSTLGGKPVHATLAMHWARLIELLYSAERLLELAV
DPDITGKELRAPLGPIPGEGVGIVEAQRGTLTHHYWTDDKGVVTKVNLIVGTTNNHGAIS
MSIKKAAEGLIKKGVEVTEGILNMIEMAFRAYDPCFSCATHCIPGQMPMILEIRDASGEL
LQRLIRN*
>Ga0079037_1000139364
MTTPHVRTAEGFRRVSIDPITRLEGHGKIDIFLDKDGEVADCFFQVPELRGFERFCQGRP
VEEMPRITPRICGVCPEAHMMASAKACDAVYGITLPLAARLLRELQYNIFYVTDHTTHFY
ALGAPDFIMGPDSDPAARNLIGVIRKLGVEIGGEVIKCRQWGHEAASIFGGKPVNPINAI
PGGMSKPISAVERDRLEEIARFMVEFGKFTLKALHDLVLANKEYVDLILNGPYLHRTYSM
GLVDDKNRVNFYDGHVRVVDPDGAELCRYAPRDYLAHVAEHVEPWSYLKFPYLVAVGWKG
FVDGKQSGVYRATPQSRLNAASGMNSPLAQEAYEEYFETLTGDRSGRTPVHHTLAIHWAR
VVELINAAERSLELVRHPEITSPSNYRVIPTETPTEGIGIVEAPRGTLTHHYVTDDRGMV
RKVNLIVGTTNNHAAICMSIKKAAQGLIRKGVPVTEGTLNRIEMAFRAYDPCFGCATHSL
PGRMALAVRVRDGEGRVVDELTR*
>Ga0079037_1000308824
MQRVTIDPITRLEGHGKIEIFLNEDGDVVNTYFQIPELRGFERFCVGRPVEEMPLLTNRI
CGVCPEAHHMAAAKAADAVYKVEPPPTAKMLRELLYSGFYFTDHTTHFYALAGPDFVMGP
DAPVAERNILGVIHKVGLEIGGKVIQARKYGHTIVEYIGGRKVHPCTSIPGGLTKGINEK
QRQEIEAMGRWGVEFAQFSLKLFGDIVLGNKAYVDLILGDTYTHKTYYIGLVDENNKVNF
YDGKVSVVAPDGERIGKYAPNEYTDWIAEHVEPWTYLKFPYLKKVGWKGFVDGKDSGVYC
ATPLSRLNSADGMTTPLAQEEYEKFYATLGGKPVHQRLATHWARLIELLYAAERIVELAT
HPEITSDNFHSVPREVPSEGVAIVEAPRGTLTHHYWTDERGILTKVNLIVGTTNNYAPIS
MSIKKAAQTLIKKGTVVNE
>Ga0079037_1000366571
MPDNLQQRRITIDPITRLEGHGKIDILLNDQGTVDRAYFQVPELRGFEKFAEGRLAEDMP
QITSRICGVCPMAHHMAGTKALDSLYKVTPTPAARKIRELVYSTFMVEDHALHFYFLGGP
DFVVGPNAPAAERNVLGVIAKVGLEVGKRVIETRRKLRKLITLTGGKVVHPVFGLPGGVA
KCISSYDSVLFQAAAAEAVEFARFTLGVFDNIVLKNSDYVNMILSDAFTHRTHYMGMVDE
KNKCNFYDGVLRIVSPEGKEVARFRADQYLDYVAEHVEPWSYMKFCYIKPIGWKGFVDGA
DSGIYCVAPLARLNASDGMATPLAQQAYEQYFATLGGKPVHHTLANHWARLVELLYAAER
MQQLAEDPEITDTNIRTLPTATPEEGFGVVEAPRGTLFHHYQTDEQGRIRKANLIVATQN
NAARIAMSVDKAAKGLISGNNVSEGLLNMVEMAFRAYDPCNGCATHSLPGSMPLLVSVRN
PEGKTVATLRRDGDGTIHKTAG*
>Ga0079037_1000419624
MTKIMIDPITRLEGHGKIAIFLDQAGEVANAYLQIPELRGFEKFCEGRPAEDMPQIMQRI
CGVCPEAHHVASTKALDNLFKVEPTSTARKIRELLYSAFFVTDHATHFYILAGPDFIMGP
ESAPAERNILGVIGKVGLELGKKVIQTRQQNHWAIQTIGGRGIHPVFGLPGGVSKAVSAE
DRKKIEEIASQDVDFARLSLKVFDDLVLKKKEYLDMVLSDIYTHRTYYMGLVDDKNRVNF
YDGKVRVVDPGGKEFAKYSPGEYLDHLSERVEPWTYLKFPYLKKVGWKGFVDGEQSGIYR
ATPLSRLNAADGMATPLAQEEYERMYATLGGKPIHHTLATHWARLIEMLYASERMLELSR
DPEITEPNIRNLPTETPVEGVGIVEAPRGTLTHHYVTDEKGLMKKCNLIVGTTNNYAAIA
MTVKKAAQGIIGKGKPITEGLLNRIELAWRAYDPCMG
>Ga0079224_1000324885
MRKISIDPITRLEGHGKIDIFLDDEGDVANAYFIVPELRGFEQFCVGRPAEEMPRITTRI
CGVCPEAHHMAAAKALDALFHVEPTPVAHKVRELFYMAFFVTDHTTHFYALGGPDFILGP
DARPAERNILGVIHKVGLDVGKQVIDTRMRNHHVIRKMGGRGVHPVAAMPGGWSKPITEE
DRAEFEEIARKNVDFALFSLKVFNDVVLGNPAYLEMVLSDSYTDRTYSMGLVDEKNRVNF
YDGQVRVVDPDGEEFVKYHPVEYTSHIEEHVEPWTYLKFPYLKAVGWKGFVAGKDSGVYI
ATPLSRLNVSDGMATPLAQEAFEKMYDTFGQGKTPSGRNRPVHHRLATHWARLIELLYAS
ERMLELATDPEITDPNVRAPVTETPDEGVGCVEAPRGTLTHHYWTDEKGILTRVNLIVGT
TNNYAPMAMSVKKAASSFIKKGNVSNGILNRVEMAFRSYDPCFGCATHSLPGQMPLEIVI
RNPKGEVIERLSQNVA*
>Ga0079294_10002024
MERITIDPVTRLEGHGKIEIFLNDEGNVENAYFQVPELRGFEKFCQDRPIEEVPRIVPRI
CGVCPEAHHMAATKALDGVFSVEPPAAGHKLRELFYVAHIIHSHIAHFYALAAPDFVVGP
DADPEDRNILGVIAKVGVDTGEEVIKHRSYAQKIQAMLGGKATHPVCGLPGGMSKSLTEE
ERQEVEEMAKSLVEFSELSLGIFEDVVLDNEDYLELIKEDFYAHETNYMGMIDKNGHVNF
YDGQLRVVSPTGEQVVEFDADDYLDYVEERVEEWTYIKFPYLKDIGWKGFVDGADSGIYR
VGPLARLNVAEGMATPKAQEAYENMYSALGGGPIHATLANHWARLIELIYASERLLELSQ
DDEITSEDIRNIPTETPDEGVGVVEAPRGTLFHHYKANDQGMTEKVNLIVATTNNHAPIC
MSIKKAAQGLITNGEVNDGLLNMVEMAFRAYDPCLSCATHSLPGQMPMQINIHDEDGEVI
KRMEK*
>Ga0079295_10001718
MERITIDPVTRLEGHGKIEIFLNDEGNVENAYFQVPELRGFEKFCQDRPIEEVPRIVPRI
CGVCPEAHHMAATKALDGVFSVEPPAAGHKLRELFYVAHIIHSHIAHFYALAAPDFVVGP
DADPEDRNILGVIAKVGVDTGEEVIKHRSYAQKIQAMLGGKATHPVCGLPGGMSKSLTEE
ERQEVEEMAKSLVEFSELSLGIFEDVVLDNEDYLELIKEDFYAHETNYMGMIDKNGHVNF
YDGQLRVVSPTGEQVVEFDADDYLDYVEERVEEWTYIKFPYLKDIGWKGFVDGADSGIYR
VGPLARLNVAEGMATPKAQEAYENMYSALGGGPIHATLANHWARLIELIYASERLLELSQ
DDEITSEDIRNIPTETPDEGVGVVEAPRGTLFHHYKANDQGMTEKVNLIVATTNNHAPIC
MSIKKAAQGLITNGEVNDGLLNMVEMAFRAYDPCLSCATHSLPGQMPMQINIHDEDGEVI
KRMEK*
>Ga0079297_1001457
MERITIDPVTRLEGHGKIEIFLNDEGNVENAYFQVPELRGFEKFCQDRPIEEVPRIVPRI
CGVCPEAHHMAATKALDGVFSVEPPAAGHKLRELFYVAHIIHSHIAHFYALAAPDFVVGP
DADPEDRNILGVIAKVGVDTGEEVIKHRSYAQKIQAMLGGKATHPVCGLPGGMSKSLTEE
ERQEVEEMAKSLVEFSELSLGIFEDVVLDNEDYLELIKEDFYAHETNYMGMIDKNGHVNF
YDGQLRVVSPTGEQVVEFDADDYLDYVEERVEEWTYIKFPYLKDIGWKGFVDGADSGIYR
VGPLARLNVAEGMATPKAQEAYENMYSALGGGPIHATLANHWARLIELIYASERLLELSQ
DDEITSEDIRNIPTETPDEGVGVVEAPRGTLFHHYKANDQGMTEKVNLIVATTNNHAPIC
MSIKKAAQGLITNGEVNDGLLNMVEMAFRAYDPCLSCATHSLPGQMPMQINIHDEDGEVI
KRMEK*
>Ga0079303_100027624
MTRIMINPITRLEGHGKIAIFLDPEGKVENAYLQIPELRGFEKFCEGRPAEDMPQIMQRI
CGVCPEAHHIASTKALDDLFKVEPTSTAKKIRELLYSAFFVTDHATHFYILAGPDFIMGP
ESAPAERNILGVIGKVGTELGKRVIQTRQQNHWVIQTIGGRGIHPVFGLPGGVSKGLSAE
DRGKIEEIAVQDVDFARLSLKVFDDLVLKNKEYLDMVLSDTYTHRTYYMGLVDAKNRVNF
YDGKVRVVDPEGKEFAKYAPGDYLEHLSERVEPWTYLKFPYLKKVGWNGFIDGKQSGVYR
ATPLSRLNVAEGMATPLAQEEYERMVATLGGRPVHHTLATHWARLIEMLYAAERMLELSR
DPEITEPNIRNIPTETPVEGVGIVEAPRGTLTHHYVTDERGLMKKCNLIVGTTNNYAAIS
MTVKKAAQGIIGKGKAITEGLLNRIELAWRAYDPCMGCATHVLPGQLPIEVAVYDADGKR
IEVVKRL*
>Ga0079305_1000002348
MSPDIVDKTYKSESKRITIDPITRLEGHGKIEIFLNDEGNVANAYWQVPELRGFEKFCIG
RSVDELNKITPRLCGVCPGAHHLASTKALDAVFKAEPPPAAKRLRELFYAAHYVHSHIAH
FYALAAADFVLGPAAPAETRNILGVVGAVGLDIGGQVIKHRSYAQKVQEMMGGKATHPVC
GIPGGMSKPLSEDERKQIEEWAKSTVEFAKFTVNLLGDVVLKNQDYLNLIKDPGIYYNET
YYMGTVDKNNKINFYDGDIRVVDQKGKEVHKFHPSKYLDYIGEHVEPWSYEKFCYLKSVG
WKGLVDGPESGIYRAAPLARINASDGFTTPLAQAEYEKLKGFFKDLGVEGPIHHTMVYHW
ARVIELVYAAELMLECAQDPIITSKDIKTPVGEPGEGVGCLEAPRGTLIHHYVADENGIT
TDVNLVVGTTNNNAPINLSVRQAAKGLIKNWQISPGILNEVEMAYRAYDPCNSCATHSLP
GHMPIKAVVRNPDGSIYQEFQNF*
>Ga0079305_100057920
MAGPIIWDDKQKVTGNRVTVDPITRLEGHGKIEIFLDDKGDVANAYWQVPEVRGFERFCI
GRKVTELNQITARLCGVCPGAHHMASTKAIDGCYNTKPTETAFLLRDTFYNAHFVHSHIA
HFYALAAPDFVCGPAAPAAERNVLGVVARVGLELGGAVLKTRAEAQKIQAIIGGKPTHPV
MGVPGGVTTAITKEQQKEIIGYAKDMVEFGKTSMQVFKDVVLANKEYMDIVLNPDLYYNE
TYHMGLVNEKGQFEIHDGKVKVVNQKGEEHDLYDPFDYIDHIGEAIEPWSYEKFPYLRKP
GYKGLVAGPDSGLYRASPLSRLNVAKEMPTPIAQEEFLAYKGVLKDAGVEGPCQHTLVTH
WARIIELICCAEKCLQDAECPDLTNSDIKQKDIQAGGRGVGCVEAPRGTLTHDYTCDENG
IVTACNLVVGTTNNNGPICMDVAKVAKGLIHNYEVSPGLLNMVEMAFRAYDPCNSCATHS
LPGQMPLTAVIKNSDGSVYDTITRN*
>Ga0079306_1000007331
MNRRITIDPITRLEGHGKIEIFLDNAGEVVSAYFQVPELRGFESFCVGRQAEEMPNITNR
ICGVCPEAHHVAAAKALDNLFGAPCLPAAARIRELIYNAFFVTDHTTHFYCLGGPDFIVG
PDAPKEERNILGVIRKVGLDAGKAVIACRARNHELIKKLGGRGVHLCGALPGGWSVPVTP
EIAGEARQIARQNIEFALFSLETFHRIVLGNEAYRDPVMGDLYAHQTYSMGTVDAGNAPN
FYDGAIRVVDPDGNEFARYRAQEYLDHIAEHVEPWSYVKFPYLKRIGWQGFEEGARSGVY
QATPLARLNVADRMATPLAQAEFERFFDAFGCRGNGPNGRNRPVHHRLATHWARLIELLH
AAERMQELANHPDLCDPNVRQIVATRAGVGIGSVEAPRGTLTHHYSCDERGILTSVNLLV
GTTNNNAAIGMSIAKAAKGLIHKGVISDGILNRVEMAFRLYDPCCSCATHAIGTAPLEVT
VRRSGDGALLNRISRGC*
>Ga0079306_1000008333
MKQYTIDPVTRLEGHGKVEIFCTDDGEVENVYFQVPELRGFEKFLEGRAIEDVSQIVTKI
CGVCPGCHHMAAGKAADAVFGAEPTPTAKMIRELFYMAHFVHSHIAHFYALGAPDFVVGP
TANKAERNVLGVIAKVGKEIGTEVLKQRRIAQEIQALLGGHQTHVMLNVPGGVRKGLKEE
QRVDILEKAKGFVEFSKFSMKIFNDVVLANKDYVDIIVNGPYNLKIHSMGLVDANNKVNF
YDGKVRVVDTTGKELYKYEPKEYRDYVAERVEPWSYLKFPYLKKTGWKGFVEGQDSGVYH
ATPLSRLNASDGMATPVAQEEYERMFATLGGKPVNNTLAMHWARLVELIYSAERAVELAS
IPEICSTDLRAKVYNTPTEGVGTVEAQRGTLTHHYWTDSNGMVTKANLIVGTTNNNAAIC
MSLKKAAQGLIKKGVTVDDGILNMIEMAFRSYDPCFSCATHSLPGHMPMIVNFRDMNGNI
QRQIKRD*
>Ga0079306_1000016108
MSRITIDPITRLEGHGKIDIFLNEEGDVANAYFQVPELRGFEQFCVGRLAEDMPVITNRI
CGVCPEAHHMAASKALDALFNADPPLAAKKVRELMYMAFFVTDHTTHFYALGGPDFIIGP
DAPPAERNILGVIRKVGLDIGRQVIDCRSRNHHVIKTVGGRSIHPVAGLPGGWSRPITVA
ERDEIVGVAKQNIDFALFTLKIFDDIVLKNPTYLDMVTSDTYSHQTYYMGLVDGQNRTNF
YDGQVRVVGPDGTELVKYHPRDYASHIAERVEPWTYLKYPYLKAVGWKGFVDGADSGVYA
ASPLSRLNVADNMATPLAQEQFERFYETLGSSRINGRYQPVHFRLATHWARLVELLYAAE
RMLELAEDPEITSPDLRTKPGAVTGVGIGCVEAPRGTLTHHYEADERGVLTRVNMIVGTT
NNYAPMTMSIKKAAEQIITKGKVVEEGMLNRIEMAFRLYDPCLSCATHAAVGKMPLRVNI
RDCSGEIIRTVSRG*
>Ga0079306_100005767
MTRYSIDPITRLEGHGKIEIFTNDDGEVENVYFQVPELRGFEKFVEGRPVEEVPQIVTKI
CGVCPGCHHMASGKAVDAVFGVEPTNTAKMIRELFYMAHFVHSHIAHFYALGAPDFVVGP
TAPKAERNVLGVINKVGVEIGTEVLKQRRIAQEIQALIGGHQTHVVMNVPGGVRKGITEE
ERLDIVGKAKGFVEFSKFSMKIFNDVVLANKDYVDLIVNGPYNLKIHSMGLVDANNKVNF
YDGKVRVVDTNGKELLTYMPNEYLDNIAERVEPWSYLKFPYLKKVGWKGFVEGQDSGVYH
ATPLSRLNASDGMATPVAQEEYERMYSILGGKPVNNTLAMHWARLVELIYAAEHCLELAE
NKEITGTDLRNKMYQTPKEGVGIVEAQRGTLTHHYQTDERGLVTKANLIVGTTNNHAPIS
MSIKKAAQGIIKKGVKVDDGILNMVEMAFRAYDPCFSCATHRLPGKMPMIVNIRKSDGDI
MQTIKRD*
>Ga0079306_10007655
VTRISIDPITRLEGHGRIDLFLGERGYVDEAYLVIPELRGFEKFLEGRPVEEMPQITSRI
CGVCPEAHHTAAAKAADAVYNVQIPEAAEVVRRLQYNAFMAGDHATHFYALGGPDFIVGP
DAPAAERNIIGVINKVGLELASKVIRMRKEGHEVAEILGGRRIHPVDMVPGGISKPVSAE
SAARLREIGAYMVDFAQESLAIFDQIVLQDERLKALVLSDAYYNQTSYLALVNDQNQPDA
YDGHIRVVDADGHEVVKYHTKDYLDHIAEAVVPWSYLKMPYLKQFGWHGVSDETSRHIMR
TGPLGSLNAADGMQTPRAQAEYERFYDTFGGKPVHQTLAFHWARLIEMLQAAELVDRLAN
DDRLTSTDVRCVPTGTPREGIGCVEAPRGLLTHHYITDENGIVQKANLIVGTTYQYPAIQ
LSVLTAAKEIVRPGVELTEPMMNQIEMAFRAYDPCFGCATHALPGTSPLEVRTFAKDGEL
LGGMRRNADGSLERIGGGAR*
>Ga0097691_10096785
MAKTLVIQPVTRIEGHAKITIQLDDAGNVNLARVNVIELRGFERFCMGRPVEDMPRITPR
ICGVCPWSHHLAAAKACDAVFGVEPPPAGAKLRELCNSIAYMEEHILHFYFLAGADFLLG
PDADYSVRNVIGVLQAAPEVARRVVRVRHMCAKMLEIIAGKAIHPQAAVPGGFSKPLAKD
ERAHLRIMADEALELAKFSIAFAKENVFPKYLDVVKSLGVITSGFIGTVKENGALNLYDG
KLRLMASDGTFDDFPYDRYTEFIGEHIEPWSYLKFPYAKKRGGFSLEDNAPGLYRANTLA
RINVCDFIDTPLAQAELEEFRRNFGRPAQLTLLYHWARLIELLYNAENAIRLLDDPDITS
LETRVKVTPRAARGVGCTEAPRGTLIHDYETDADGMITNMNLIVGTTHNNAPINLSVTQA
AKSLIHDGKYDQGVLNTVEMAIRAYDPCLSCATHRLDGKMSVRLDIFDANGSLLDSLAN*

>Ga0100377_10226812
MANIVTIDPMTRIEGHGKVTIHLDDSGTVESARFHVMEFRGFEKFCEGRMVWDMPLITTR
ICGICPTAHHLASVKACEAVFDVELPAAAKKLRELLILGSGLEDQALHFFFLAAPDFVLG
PDSDPLKRNVLGIVEANKDLAIKAIRLRKIGKNIVERVGGSSIHPVTAIPGGMSKSITGD
DRYSMLKDADEAISYAELALDIAKDLFIKYADLAPSFANFDSLYMGLTKDGMFEEYDGAI
RVVDKDGAIVADFSPQDYANYIDEAVEDYSWAKFPYWKSGGETYRVGPLARLNVATNIDT
PKAKVAFDEFKAIGNGKPLSGSLYYHYARVIELLYKAEKIKELLQDDEIMSQDVRVKVDR
KAGEGVGVVEAPRGTLIHHYQADDFGKLVKANLIVPTTHNNKAIDTAIAMAAKDNIKGKK
LNEGVLNLVEMAARCYDPCLSCATHAIGKMPLEVTLYSHDGLVLDSIRRA*
>Ga0100378_10194695
VSKEITIKPVTRIEGHAKVTLQLDDAGEVTEARFHVMELRGFEKFMEGRMFWEAPLITPR
ICGICSVSHHLAAAKACDDLLGVDIPPAAKLQRELLHEGEIIGDHALHLYFLAAPDLLLG
PDAPPEQRNVVGLIAADPDLAGRGVALRKIAQNLVEVVGGRSTHPVTAIPGGMSKPLSYN
ERQELLAQVHVAVDHARVTLDVIRAAGEKHADLFAKMDGVVTPFVALTDNGNFAFYDGTV
RAIGSDGAALAEFAPAAYADYIGEHAEDWSYMKFPYFKALGYPDGIYRVGPLARLNVNSR
MGTPLADAALKEFKAQADGPVQGTMQYHHARAINLLYACERTVELLEDPAICDENARTPA
KRRAGEGIGIVEAPRGLLIHHYAADDMGHLTKVNLIVATCHNNAAINKSVATAARAFIHD
GEPREGLLNRVEMAIRAYDPCLSCGTHAMTRGPALTLEVRDAAGTLMQTVRRDESGRQDC
I*
>Ga0100378_10364682
MANIVTIDPMTRIEGHGKVTIHLDDSGTVESARFHVMEFRGFEKFCEGRMVWDMPLITTR
ICGICPTAHHLASVKACEAVFDVELPAAAKKLRELLILGSGLEDQALHFFFLAAPDFVLG
PDSDPLKRNVLGIVEANKDLAIKAIRLRKIGKNIVERVGGSSIHPVTAIPGGMSKSITGD
DRYSMLKDADEAISYAELALDIAKDLFIKYADLAPSFANFDSLYMGLTKDGMFEEYDGAI
RVVDKDGAIVADFSPQDYANYIDEAVEDYSWAKFPYWKSGGETYRVGPLARLNVATNIDT
PKAKVAFDEFKAIGNGKPLSGSLYYHYARVIELLYKAEKIKELLQDDEIMSQDVRVKVDR
KAGEGVGVVEAPRGTLIHHYQADDFGKLVKANLIVPTTHNNKAIDTAIAMAAKDNIKGKK
LNEGVLNLVEMAARCYDPCLSCATHAIGKMPLEVTLYSHDGLVLDSIRRA*
>Ga0100379_100306153
MANIVTIDPMTRIEGHGKVTIHLDDSGTVESARFHVMEFRGFEKFCEGRMVWDMPLNTTR
ICGICPTAHHLASVKACEAVFDVELPAAAKKLRELLILGSGLEDQALHFFFLAAPDFVLG
PDSDPLKRNVLGIVEANKDLAIKAIRLRKIGKNIVERVGGSSIHPVTAIPGGMSKSITGD
DRYSMLKDADEAISYAELALDIAKDLFIKYADLAPSFANFDSLYMGLTKDGMFEEYDGAI
RVVDKDGAIVADFSPQDYANYIDEAVEDYSWAKFPYWKSGGETYRVGPLARLNVATNIDT
PKAKVAFDEFKAIGNGKPLSGSLYYHYARVIELLYKAEKIKELLQDDEIMSQDVRVKVDR
KAGEGVGVVEAPRGTLIHHYQADDFGKLVKANLIVPTTHNNKAIDTAIAMAAKDNIKGKK
LNEGVLNLVEMAARCYDPCLSCATHAIGKMPLEVTLYSHDGLVLDSIRRA*
>Ga0100380_100086174
MANIVTIDPMTRIEGHGKVTIHLDDSGTVESARFHVMEFRGFEKFCEGRMVWDMPLITTR
ICGICPTAHHLASVKACEAVFDVELPAAAKKLRELLILGSGLEDQALHFFFLAAPDFVLG
PDSDPLKRNVLGIVEANKDLAIKAIRLRKIGKNIVERVGGSSIHPVTAIPGGMSKSITGD
DRYSMLKDADEAISYAELALDIAKDLFIKYADLAPSFANFDSLYMGLTKDGMFEEYDGAI
RVVDKDGAIVADFSPQDYANYIDEAVEDYSWAKFPYWKSGGETYRVGPLARLNVATNIDT
PKAKVAFDEFKAIGNGKPLSGSLYYHYARVIELLYKAEKIKELLQDDEIMSQDVRVKVDR
KAGEGVGVVEAPRGTLIHHYQADDFGKLVKANLIVPTTHNNKAIDTAIAMAAKDNIKGKK
LNEGVLNLVEMAARCYDPCLSCATHAIGKMPLEVTLYSHDGLVLDSIRRA*
>Ga0100381_10079004
MANIVTIDPMTRIEGHGKVTIHLDDSGTVESARFHVMEFRGFEKFCEGRMVWDMPLITTR
ICGICPTAHHLASVKACEAVFDVELPAAAKKLRELLILGSGLEDQALHFFFLAAPDFVLG
PDSDPLKRNVLGIVEANKDLAIKAIRLRKIGKNIVERVGGSSIHPVTAIPGGMSKSITGD
DRYSMLKDADEAISYAELALDIAKDLFIKYADLAPSFANFDSLYMGLTKDGMFEEYDGAI
RVVDKDGAIVADFSPQDYANYIDEAVEDYSWAKFPYWKSGGETYRVGPLARLNVATNIDT
PKAKVAFDEFKAIGNGKPLSGSLYYHYARVIELLYKAEKIKELLQDDEIMSQDVRVKVDR
KAGEGVGVVEAPRGTLIHHYQADDFGKLVKANLIVPTTHNNKAIDTAIAMAAKDNIKGKK
LNEGVLNLVEMAARCYDPCLSCATHAIGKMPLEVTLYSHDGLVLDSIRRA*
>Ga0100382_10018074
MANIVTIDPMTRIEGHGKVTIHLDDSGTVESARFHVMEFRGFEKFCEGRMVWDMPLITTR
ICGICPTAHHLASVKACEAVFDVELPAAAKKLRELLILGSGLEDQALHFFFLAAPDFVLG
PDSDPLKRNVLGIVEANKDLAIKAIRLRKIGKNIVERVGGSSIHPVTAIPGGMSKSITGD
DRYSMLKDADEAISYAELALDIAKDLFIKYADLAPSFANFDSLYMGLTKDGMFEEYDGAI
RVVDKDGAIVADFSPQDYANYIDEAVEDYSWAKFPYWKSGGETYRVGPLARLNVATNIDT
PKAKVAFDEFKAIGNGKPLSGSLYYHYARVIELLYKAEKIKELLQDDEIMSQDVRVKVDR
KAGEGVGVVEAPRGTLIHHYQADDFGKLVKANLIVPTTHNNKAIDTAIAMAAKDNIKGKK
LNEGVLNLVEMAARCYDPCLSCATHAIGKMPLEVTLYSHDGLVLDSIRRA*
>Ga0100383_10018024
MANIVTIDPMTRIEGHGKVTIHLDDSGTVESARFHVMEFRGFEKFCEGRMVWDMPLITTR
ICGICPTAHHLASVKACEAVFDVELPAAAKKLRELLILGSGLEDQALHFFFLAAPDFVLG
PDSDPLKRNVLGIVEANKDLAIKAIRLRKIGKNIVERVGGSSIHPVTAIPGGMSKSITGD
DRYSMLKDADEAISYAELALDIAKDLFIKYADLAPSFANFDSLYMGLTKDGMFEEYDGAI
RVVDKDGAIVADFSPQDYANYIDEAVEDYSWAKFPYWKSGGETYRVGPLARLNVATNIDT
PKAKVAFDEFKAIGNGKPLSGSLYYHYARVIELLYKAEKIKELLQDDEIMSQDVRVKVDR
KAGEGVGVVEAPRGTLIHHYQADDFGKLVKANLIVPTTHNNKAIDTAIAMAAKDNIKGKK
LNEGVLNLVEMAARCYDPCLSCATHAIGKMPLEVTLYSHDGLVLDSIRRA*
>Ga0100384_10031313
MANIVTIDPMTRIEGHGKVTIHLDDSGTVESARFHVMEFRGFEKFCEGRMVWDMPLITTR
ICGICPTAHHLASVKACEAVFDVELPAAAKKLRELLILGSGLEDQALHFFFLAAPDFVLG
PDSDPLKRNVLGIVEANKDLAIKAIRLRKIGKNIVERVGGSSIHPVTAIPGGMSKSITGD
DRYSMLKDADEAISYAELALDIAKDLFIKYADLAPSFANFDSLYMGLTKDGMFEEYDGAI
RVVDKDGAIVADFSPQDYANYIDEAVEDYSWAKFPYWKSGGETYRVGPLARLNVATNIDT
PKAKVAFDEFKAIGNGKPLSGSLYYHYARVIELLYKAEKIKELLQDDEIMSQDVRVKVDR
KAGEGVGVVEAPRGTLIHHYQADDFGKLVKANLIVPTTHNNKAIDTAIAMAAKDNIKGKK
LNEGVLNLVEMAARCYDPCLSCATHAIGKMPLEVTLYSHDGLVLDSIRRA*
>Ga0100385_10158904
VSKEITIKPVTRIEGHAKVTLQLDDAGEVTEARFHVMELRGFEKFMEGRMFWEAPLITPR
ICGICSVSHHLAAAKACDDLLGVDIPPAATLQRELLPEGETIGDHALHLYFLAAPDLLLG
PDAPPEQRNVVGLIAADPDLAGRGVALRKIAQNLVEVVGGRSTHPVTAIPGGMSKPLSHN
ERHELLAQVHVAVDHARVTLDVIRAAGEKHADLFAKMDGVVTPFVALTDNGNFAFYDGTV
KVIDSDGAALAEFAPAAYADYIGEHAEDWSYMKFPYFKALGYPDGIYRVGPLARLNVNSR
MGTPLADAALKEFKAQADGPVQGTMQYHHARAINLLYACERTVELLEDPAICDENARTPA
KRRAGEGIGIVEAPRGLLIHHYAADDMGHLTKVNLIVATCHNNAAINKSVATAARAFIHD
GEPREGLLNRVEMAIRAYDPCLSCGTHAMTRGPALTLEVRDAAGTLMQTVRRDERGRQDC
I*
>Ga0100386_100199764
VSKEITIKPVTRIEGHAKVTLQLDDAGEVTEARFHVMELRGFEKFMEGRMFWEAPLITPR
ICGICSVSHHLAAAKACDDLLGVDIPPAAKLQRELLHEGEIIGDHALHLYFLAAPDLLLG
PDAPPEQRNVVGLIAADPDLAGRGVALRKIAQNLVEVVGGRSTHPVTAIPGGMSKPLSHN
ERHELLAQVHVAVDHARVTLDVIRAAGEKHADLFAKMDGVVTPFVALTDNGNFAFYDGTV
KVIDSEGAALAEFAPAAYADYIGEHAEDWSYMKFPYFKALGYPDGIYRVGPLARLNVNSR
MGTPLADAALKEFKAQADGPVQGTMQYHHARAINLLYACERTVELLEDPAICDENARTPA
KRRAGEGIGIVEAPRGLLIHHYAADDMGHLTKVNLIVATCHNNAAINKSVATAARAFIHD
GEPREGLLNRVEMAIRAYDPCLSCGTHAMTRGPALTLEVRDAAGTLMQTVRRDERGRQDC
I*
>Ga0100386_100332733
MANIVTIDPMTRIEGHGKVTIHLDDSGTVESARFHVMEFRGFEKFCEGRMVWDMPLITTR
ICGICPTAHHLASVKACEAVFDVELPAAAKKLRELLILGSGLEDQALHFFFLAAPDFVLG
PDSDPLKRNVLGIVEANKDLAIKAIRLRKIGKNIVERVGGSSIHPVTAIPGGMSKSITGD
DRYSMLKDADEAISYAELALDIAKDLFIKYADLAPSFANFDSLYMGLTKDGMFEEYDGAI
RVVDKDGAIVADFSPQDYANYIDEAVEDYSWAKFPYWKSGGETYRVGPLARLNVATNIDT
PKAKVAFDEFKAIGNGKPLSGSLYYHYARVIELLYKAEKIKELLQDDEIMSQDVRVKVDR
KAGEGVGVVEAPRGTLIHHYQADDFGKLVKANLIVPTTHNNKAIDTAIAMAAKDNIKGKK
LNEGVLNLVEMAARCYDPCLSCATHAIGKMPLEVTLYSHDGLVLDSIRRA*
>Ga0100387_100049984
MGKQIKIDTVTRIEGHAEVTIQLNDSGEVSDARFHVVELRGFEKFMEGRMFWEAPQITPR
ICGICSVSHHMASAKACDDLLGVEVPAAAKMLRELMHVGEFISDHALHIYFLAAPDLVLG
PDAPPEERNIIGIARAHPEVAQQAIALRKIGQTIVEVVGGRSTHPVTAIPGGMSKALSHD
DRHTLLPQARTSVDHARAALDLVREALDQHQDLMQATHGFSTHHAALTDNGDFTIYDGAV
KIIGHDGATLADFAPSDYATYIGEHAEDWSYMKFPYFKPLGYPDGIYRVGPLARLNICDR
MGTAKAGEALKEFKSLAKGPVQETLQYHHARAIGLLYACERAVQLLENPASCDTKVRTPA
QRHAGEGIGIVEAPRGLLIHHYAADDMGRLTKVNLIVATAHNNAAINQSVKHAAAALIHD
GEPGEGLLNRVEMAIRAYDPCLSCGTHLMGAPTARIEIIDADGRIVQTVGGDARGC*
>Ga0100388_100033983
MGKQIKIDTVTRIEGHAEVTIQLNDSGEVSDARFHVVELRGFEKFMEGRMFWEAPQITPR
ICGICSVSHHMASAKACDDLLGVEVPAAAKMLRELMHVGEFISDHALHIYFLAAPDLVLG
PDAPPEERNIIGIARAHPEVAQQAIALRKIGQTIVEVVGGRSTHPVTAIPGGMSKALSHD
DRHTLLPQARTSVDHARAALDLVREALDQHQDLMQATHGFSTHHAALTDNGDFTIYDGAV
KIIGHDGATLADFAPSDYATYIGEHAEDWSYMKFPYFKPLGYPDGIYRVGPLARLNICDR
MGTAKAGEALKEFKSLAKGPVQETLQYHHARAIGLLYACERAVQLLENPASCDTKVRTPA
QRHAGEGIGIVEAPRGLLIHHYAADDMGRLTKVNLIVATAHNNAAINQSVKHAAAALIHD
GEPGEGLLNRVEMAIRAYDPCLSCGTHLMGAPTARIEIIDADGRIVQTVGGDARGC*
>Ga0100389_10046674
MGKQIKIDTVTRIEGHAEVTIQLNDSGEVSDARFHVVELRGFEKFMEGRMFWEAPQITPR
ICGICSVSHHMASAKACDDLLGVEVPAAAKMLRELMHVGEFISDHALHIYFLAAPDLVLG
PDAPPEERNIIGIARAHPEVAQQAIALRKIGQTIVEVVGGRSTHPVTAIPGGMSKALSHD
DRHTLLPQARTSVDHARAALDLVREALDQHQDLMQATHGFSTHHAALTDNGDFTIYDGAV
KIIGHDGATLADFAPSDYATYIGEHAEDWSYMKFPYFKPLGYPDGIYRVGPLARLNICDR
MGTAKAGEALKEFKSLAKGPVQETLQYHHARAIGLLYACERAVQLLENPASCDTKVRTPA
QRHAGEGIGIVEAPRGLLIHHYAADDMGRLTKVNLIVATAHNNAAINQSVKHAAAALIHD
GEPGEGLLNRVEMAIRAYDPCLSCGTHLMGAPTARIEIIDADGRIVQTVGGDARGC*
>Ga0100390_100081136
MGKQIKIDTVTRIEGHAEVTIQLNDSGEVSDARFHVVELRGFEKFMEGRMFWEAPQITPR
ICGICSVSHHMASAKACDDLLGVEVPAAAKMLRELMHVGEFISDHALHIYFLAAPDLVLG
PDAPPEERNIIGIARAHPEVAQQAIALRKIGQTIVEVVGGRSTHPVTAIPGGMSKALSHD
DRHTLLPQARTSVDHARAALDLVREALDQHQDLMQATHGFSTHHAALTDNGDFTIYDGAV
KIIGHDGATLADFAPSDYATYIGEHAEDWSYMKFPYFKPLGYPDGIYRVGPLARLNICDR
MGTAKAGEALKEFKSLAKGPVQETLQYHHARAIGLLYACERAVQLLENPASCDTKVRTPA
QRHAGEGIGIVEAPRGLLIHHYAADDMGRLTKVNLIVATAHNNAAINQSVKHAAAALIHD
GEPGEGLLNRVEMAIRAYDPCLSCGTHLMGAPTARIEIIDADGRIVQTVGGDARGC*
>Ga0100391_10226803
VSKEITIKPVTRIEGHAKVTLQLDDAGEVTEARFHVMELRGFEKFMEGRMFWEAPLITPR
ICGICSVSHHLAAAKACDDLLGVDIPPAAKLQRELLHEGEIIGDHALHLYFLAAPDLLLG
PDAPPEQRNVVGLIAADPDLAGRGVALRKIAQNLVEVVGGRSTHPVTAIPGGMSKPLSYN
ERQELLAQVHVAVDHARVTLDVIRAAGEKHADLFAKMDGVVTPFVALTDNGNFAFYDGTV
KVIDSEGAALAEFAPAAYADYIGEHAEDWSYMKFPYFKALGYPDGIYRVGPLARLNVNSR
MGTPLADAALKEFKAQADGPVQGTMQYHHARAINLLYACERTVELLEDPAICDENARTPA
KRRAGEGIGIVEAPRGLLIHHYAADDMGHLTKVNLIVATCHNNAAINKSVATAARAFIHD
GEPREGLLNRVEMAIRAYDPCLSCGTHAMTRGPALTLEVRDAAGTLMQTVRRDERGRQDC
I*
>Ga0100394_10011934
MGKQIKIDTVTRIEGHAEVTIQLNDSGEVSDARFHVVELRGFEKFMEGRMFWEAPQITPR
ICGICSVSHHMASAKACDDLLGVEVPAAAKMLRELMHVGEFISDHALHIYFLAAPDLVLG
PDAPPEERNIIGIARAHPEVAQQAIALRKIGQTIVEVVGGRSTHPVTAIPGGMSKALSHD
DRHTLLPQARTSVDHARAALDLVREALDQHQDLMQATHGFSTHHAALTDNGDFTIYDGAV
KIIGHDGATLADFAPSDYATYIGEHAEDWSYMKFPYFKPLGYPDGIYRVGPLARLNICDR
MGTAKAGEALKEFKSLAKGPVQETLQYHHARAIGLLYACERAVQLLENPASCDTKVRTPA
QRHAGEGIGIVEAPRGLLIHHYAADDMGRLTKVNLIVATAHNNAAINQSVKHAAAALIHD
GEPGEGLLNRVEMAIRAYDPCLSCGTHLMGAPTARIEIIDADGRIVQTVGGDARGC*
>Ga0100395_10013915
MGKQIKIDTVTRIEGHAEVTIQLNDSGEVSDARFHVVELRGFEKFMEGRMFWEAPQITPR
ICGICSVSHHMASAKACDDLLGVEVPAAAKMLRELMHVGEFISDHALHIYFLAAPDLVLG
PDAPPEERNIIGIARAHPEVAQQAIALRKIGQTIVEVVGGRSTHPVTAIPGGMSKALSHD
DRHTLLPQARTSVDHARAALDLVREALDQHQDLMQATHGFSTHHAALTDNGDFTIYDGAV
KIIGHDGATLADFAPSDYATYIGEHAEDWSYMKFPYFKPLGYPDGIYRVGPLARLNICDR
MGTAKAGEALKEFKSLAKGPVQETLQYHHARAIGLLYACERAVQLLENPASCDTKVRTPA
QRHAGEGIGIVEAPRGLLIHHYAADDMGRLTKVNLIVATAHNNAAINQSVKHAAAALIHD
GEPGEGLLNRVEMAIRAYDPCLSCGTHLMGAPTARIEIIDADGRIVQTVGGDARGC*
>Ga0100396_100101312
MGKQIKIDTVTRIEGHAEVTIQLNDSGEVSDARFHVVELRGFEKFMEGRMFWEAPQITPR
ICGICSVSHHMASAKACDDLLGVEVPAAAKMLRELMHVGEFISDHALHIYFLAAPDLVLG
PDAPPEERNIIGIARAHPEVAQQAIALRKIGQTIVEVVGGRSTHPVTAIPGGMSKALSHD
DRHTLLPQARTSVDHARAALDLVREALDQHQDLMQATHGFSTHHAALTDNGDFTIYDGAV
KIIGHDGATLADFAPSDYATYIGEHAEDWSYMKFPYFKPLGYPDGIYRVGPLARLNICDR
MGTAKAGEALKEFKSLAKGPVQETLQYHHARAIGLLYACERAVQLLENPASCDTKVRTPA
QRHAGEGIGIVEAPRGLLIHHYAADDMGRLTKVNLIVATAHNNAAINQSVKHAAAALIHD
GEPGEGLLNRVEMAIRAYDPCLSCGTHLMGAPTARIEIIDADGRIVQTVGGDARGC*
>Ga0100397_10017113
MGKQIKIDTVTRIEGHAEVTIQLNDSGEVSDARFHVVELRGFEKFMEGRMFWEAPQITPR
ICGICSVSHHMASAKACDDLLGVEVPAAAKMLRELMHVGEFISDHALHIYFLAAPDLVLG
PDAPPEERNIIGIARAHPEVAQQAIALRKIGQTIVEVVGGRSTHPVTAIPGGMSKALSHD
DRHTLLPQARTSVDHARAALDLVREALDQHQDLMQATHGFSTHHAALTDNGDFTIYDGAV
KIIGHDGATLADFAPSDYATYIGEHAEDWSYMKFPYFKPLGYPDGIYRVGPLARLNICDR
MGTAKAGEALKEFKSLAKGPVQETLQYHHARAIGLLYACERAVQLLENPASCDTKVRTPA
QRHAGEGIGIVEAPRGLLIHHYAADDMGRLTKVNLIVATAHNNAAINQSVKHAAAALIHD
GEPGEGLLNRVEMAIRAYDPCLSCGTHLMGAPTARIEIIDADGRIVQTVGGDARGC*
>Ga0100398_100161812
MGKQIKIDTVTRIEGHAEVTIQLNDSGEVSDARFHVVELRGFEKFMEGRMFWEAPQITPR
ICGICSVSHHMASAKACDDLLGVEVPAAAKMLRELMHVGEFISDHALHIYFLAAPDLVLG
PDAPPEERNIIGIARAHPEVAQQAIALRKIGQTIVEVVGGRSTHPVTAIPGGMSKALSHD
DRHTLLPQARTSVDHARAALDLVREALDQHQDLMQATHGFSTHHAALTDNGDFTIYDGAV
KIIGHDGATLADFAPSDYATYIGEHAEDWSYMKFPYFKPLGYPDGIYRVGPLARLNICDR
MGTAKAGEALKEFKSLAKGPVQETLQYHHARAIGLLYACERAVQLLENPASCDTKVRTPA
QRHAGEGIGIVEAPRGLLIHHYAADDMGRLTKVNLIVATAHNNAAINQSVKHAAAALIHD
GEPGEGLLNRVEMAIRAYDPCLSCGTHLMGAPTARIEIIDADGRIVQTVGGDARGC*
>Ga0100399_100143512
MGKQIKIDTVTRIEGHAEVTIQLNDSGEVSDARFHVVELRGFEKFMEGRMFWEAPQITPR
ICGICSVSHHMASAKACDDLLGVEVPAAAKMLRELMHVGEFISDHALHIYFLAAPDLVLG
PDAPPEERNIIGIARAHPEVAQQAIALRKIGQTIVEVVGGRSTHPVTAIPGGMSKALSHD
DRHTLLPQARTSVDHARAALDLVREALDQHQDLMQATHGFSTHHAALTDNGDFTIYDGAV
KIIGHDGATLADFAPSDYATYIGEHAEDWSYMKFPYFKPLGYPDGIYRVGPLARLNICDR
MGTAKAGEALKEFKSLAKGPVQETLQYHHARAIGLLYACERAVQLLENPASCDTKVRTPA
QRHAGEGIGIVEAPRGLLIHHYAADDMGRLTKVNLIVATAHNNAAINQSVKHAAAALIHD
GEPGEGLLNRVEMAIRAYDPCLSCGTHLMGAPTARIEIIDADGRIVQTVGGDARGC*
>Ga0100399_10063123
MANIVTIDPMTRIEGHGKVTIHLDDSGTVESARFHVMEFRGFEKFCEGRMVWDMPLITTR
ICGICPTAHHLASVKACEAVFDVELPAAAKKLRELLILGSGLEDQALHFFFLAAPDFVLG
PDSDPLKRNVLGIVEANKDLAIKAIRLRKIGKNIVERVGGSSIHPVTAIPGGMSKSITGD
DRYSMLKDADEAISYAELALDIAKDLFIKYADLAPSFANFDSLYMGLTKDGMFEEYDGAI
RVVDKDGAIVADFSPQDYANYIDEAVEDYSWAKFPYWKSGGETYRVGPLARLNVATNIDT
PKAKVAFDEFKAIGNGKPLSGSLYYHYARVIELLYKAEKIKELLQDDEIMSQDVRVKVDR
KAGEGVGVVEAPRGTLIHHYQADDFGKLVKANLIVPTTHNNKAIDTAIAMAAKDNIKGKK
LNEGVLNLVEMAARCYDPCLSCATHAIGKMPLEVTLYSHDGLVLDSIRRA*
>Ga0100400_10014874
MGKQIKIDTVTRIEGHAEVTIQLNDSGEVSDARFHVVELRGFEKFMEGRMFWEAPQITPR
ICGICSVSHHMASAKACDDLLGVEVPAAAKMLRELMHVGEFISDHALHIYFLAAPDLVLG
PDAPPEERNIIGIARAHPEVAQQAIALRKIGQTIVEVVGGRSTHPVTAIPGGMSKALSHD
DRHTLLPQARTSVDHARAALDLVREALDQHQDLMQATHGFSTHHAALTDNGDFTIYDGAV
KIIGHDGATLADFAPSDYATYIGEHAEDWSYMKFPYFKPLGYPDGIYRVGPLARLNICDR
MGTAKAGEALKEFKSLAKGPVQETLQYHHARAIGLLYACERAVQLLENPASCDTKVRTPA
QRHAGEGIGIVEAPRGLLIHHYAADDMGRLTKVNLIVATAHNNAAINQSVKHAAAALIHD
GEPGEGLLNRVEMAIRAYDPCLSCGTHLMGAPTARIEIIDADGRIVQTVGGDARGC*
>Ga0100400_10052254
MANIVTIDPMTRIEGHGKVTIHLDDSGTVESARFHVMEFRGFEKFCEGRMVWDMPLITTR
ICGICPTAHHLASVKACEAVFDVELPAAAKKLRELLILGSGLEDQALHFFFLAAPDFVLG
PDSDPLKRNVLGIVEANKDLAIKAIRLRKIGKNIVERVGGSSIHPVTAIPGGMSKSITGD
DRYSMLKDADEAISYAELALDIAKDLFIKYADLAPSFANFDSLYMGLTKDGMFEEYDGAI
RVVDKDGAIVADFSPQDYANYIDEAVEDYSWAKFPYWKSGGETYRVGPLARLNVATNIDT
PKAKVAFDEFKAIGNGKPLSGSLYYHYARVIELLYKAEKIKELLQDDEIMSQDVRVKVDR
KAGEGVGVVEAPRGTLIHHYQADDFGKLVKANLIVPTTHNNKAIDTAIAMAAKDNIKGKK
LNEGVLNLVEMAARCYDPCLSCATHAIGKMPLEVTLYSHDGLVLDSIRRA*
>Ga0100400_10145153
VSKEITIKPVTRIEGHAKVTLQLDDAGEVTEARFHVMELRGFEKFMEGRMFWEAPLITPR
ICGICSVSHHLAAAKACDDLLGVDIPPAAKLQRELLHEGEIIGDHALHLYFLAAPDLLLG
PDAPPEQRNVVGLIAADPDLAGRGVALRKIAQNLVEVVGGRSTHPVTAIPGGMSKPLSYN
ERQELLAQVHVAVDHARVTLDVIRAAGEKHADLFAKMDGVVTPFVALTDNGNFAFYDGTV
KVIDSEGAALAEFAPAAYADYIGEHAEDWSYMKFPYFKAMGYPDGIYRVGPLARLNVNSR
MGTPLADAALKEFKAQADGPVQGTMQYHHARAINLLYACERTVELLEDPAICDENARTPA
KRRAGEGIGIVEAPRGLLIHHYAADDMGHLTKVNLIVATCHNNAAINKSVATAARAFIHD
GEPREGLLNRVEMAIRAYDPCLSCGTHAMTRGPALTLEVRDAAGTLMQTVRRDERGRQDC
I*
>Ga0100401_10014636
MGKQIKIDTVTRIEGHAEVTIQLNDSGEVSDARFHVVELRGFEKFMEGRMFWEAPQITPR
ICGICSVSHHMASAKACDDLLGVEVPAAAKMLRELMHVGEFISDHALHIYFLAAPDLVLG
PDAPPEERNIIGIARAHPEVAQQAIALRKIGQTIVEVVGGRSTHPVTAIPGGMSKALSHD
DRHTLLPQARTSVDHARAALDLVREALDQHQDLMQATHGFSTHHAALTDNGDFTIYDGAV
KIIGHDGATLADFAPSDYATYIGEHAEDWSYMKFPYFKPLGYPDGIYRVGPLARLNICDR
MGTAKAGEALKEFKSLAKGPVQETLQYHHARAIGLLYACERAVQLLENPASCDTKVRTPA
QRHAGEGIGIVEAPRGLLIHHYAADDMGRLTKVNLIVATAHNNAAINQSVKHAAAALIHD
GEPGEGLLNRVEMAIRAYDPCLSCGTHLMGAPTARIEIIDADGRIVQTVGGDARGC*
>Ga0100401_10216453
MANIVTIDPMTRIEGHGKVTIHLDDSGTVESARFHVMEFRGFEKFCEGRMVWDMPLITTR
ICGICPTAHHLASVKACEAVFDVELPAAAKKLRELLILGSGLEDQALHFFFLAAPDFVLG
PDSDPLKRNVLGIVEANKDLAIKAIRLRKIGKNIVERVGGSSIHPVTAIPGGMSKSITGD
DRYSMLKDADEAISYAELALDIAKDLFIKYADLAPSFANFDSLYMGLTKDGMFEEYDGAI
RVVDKDGAIVADFSPQDYANYIDEAVEDYSWAKFPYWKSGGETYRVGPLARLNVATNIDT
PKAKVAFDEFKAIGNGKPLSGSLYYHYARVIELLYKAEKIKELLQDDEIMSQDVRVKVDR
KAGEGVGVVEAPRGTLIHHYQADDFGKLVKANLIVPTTHNNKAIDTAIAMAAKDNIKGKK
LNEGVLNLVEMAARCYDPCLSCATHAIGKMPLEVTLYSHDGLVLDSIRRA*
>Ga0100402_10110996
VSKEITIKPVTRIEGHAKVTLQLDDAGEVTEARFHVMELRGFEKFMEGRMFWEAPLITPR
ICGICSVSHHLAAAKACDDLLGVDIPPAAKLQRELLHEGEIIGDHALHLYFLAAPDLLLG
PDAPPEQRNVVGLIAADPDLAGRGVALRKIAQNLVEVVGGRSTHPVTAIPGGMSKPLSHN
ERHELLAQVHVAVDHARVTLDVIRAAGEKHADLFAKMDGVVTPFVALTDNGNFAFYDGTV
KVIDSEGAALAEFAPAAYADYIGEHAEDWSYMKFPYFKALGYPDGIYRVGPLARLNVNSR
MGTPLADAALKEFKAQADGPVQGTMQYHHARAINLLYACERTVELLEDPAICDENARTPA
KRRAGEGIGIVEAPRGLLIHHYAADDMGHLTKVNLIVATCHNNAAINKSVATAARAFIHD
GEPREGLLNRVEMAIRAYDPCLSCGTHAMTRGPALTLEVRDAAGTLMQTVRRDERGRQDC
I*
>Ga0100402_10241634
MANIVTIDPMTRIEGHGKVTIHLDDSGTVESARFHVMEFRGFEKFCEGRMVWDMPLITTR
ICGICPTAHHLASVKACEAVFDVELPAAAKKLRELLILGSGLEDQALHFFFLAAPDFVLG
PDSDPLKRNVLGIVEANKDLAIKAIRLRKIGKNIVERVGGSSIHPVTAIPGGMSKSITGD
DRYSMLKDADEAISYAELALDIAKDLFIKYADLAPSFANFDSLYMGLTKDGMFEEYDGAI
RVVDKDGAIVADFSPQDYANYIDEAVEDYSWAKFPYWKSGGETYRVGPLARLNVATNIDT
PKAKVAFDEFKAIGNGKPLSGSLYYHYARVIELLYKAEKIKELLQDDEIMSQDVRVKVDR
KAGEGVGVVEAPRGTLIHHYQADDFGKLVKANLIVPTTHNNKAIDTAIAMAAKDNIKGKK
LNEGVLNLVEMAARCYDPCLSCATHAIGKMPLEVTLYSHDGLVLDSIRRA*
>Ga0102851_100107613
LSFFEECRDEGMSKRITIDPVTRLEGHGKIEIFLNEAGDVERAYFQVPELRGFEAFSVGR
PAEEMPRLTSKICGVCPTAHHICATKALDDLYKVEPPPAAKKLRELMYSAFMLEDHMLHF
FFLGGVDFIAGPLASPAERNILGVISKLGLDVAKKVIKLRKECRDIITYLGGRVIHPVCG
LPGGVSKPMTEDERLKIVEVAKGGIEFTQYACTMFNDIVLKDKDYHGLLMGDTFKHKTYY
MGMVDQQNKVNFYHGDIRVVTPEGNEFLKFKPKDYLRHIAEHVETWSYTKYPYLRKHGWQ
GFTDGMASGIYRVAPLARLNVADGMATPLAQAEYERIFKTLGGKPAHNTLAFHWARLIEA
LYAAEHMLELAQDESITDPHIRNIPSATPKEGIGIVEAPRGTLIHHYKTDKKGIITEANL
IVATVHNAAAICMSIEKAARRLIQKGNVSEGLLNMVEMAFRAYDPCFACATHTLPGVTGL
SLCIRNCHGEIIRKLV*
>Ga0102851_100179454
MTQRITIDPITRLEGHGKIEIFLDKKGDVENTYFQIPELRGFERFCVGRPVEEMPLLTNR
ICGVCPEAHHMAAAKAADMVYHVDPPRTAKMLRELLYSAFYVTDHATHFYALAGPDFVMG
PDAPVAERNILGVIHKVGLEIGGKVINARKAGHTVIEMIGGRKVHPCTSIPGGLTKGITK
EQQKEILELGKWAVEFGQFSLKLFNDIVLGNKEYVDLILGDIYTHRTYYMGMVDENNHIN
FYDGKVRVVSPEGKEFVKYAPQDYTQHIAEHVEPWTYLKFPYLKGVGWKGFTDGKESGVY
CATPLSRLNAADGMATPLAQEEYEKFYKTLGGKPVHQRLATHWARLIELLYAAERWVELA
SAPEIASDNFHTKPTEVPTEGVGIVEAPRGTLTHHYITDERGVLTKVNLIVGTTNNYAPI
SMSINKAASSLIKKGTVVTEGMLNMVEMAFRAYDPCFGCATHSLPGKMPLQVIIRDAEGK
SVEVLKQYC*
>Ga0102851_100524514
MPDNLQQRRITIDPITRLEGHGKIDILLNDQGTVDRAYFQVPELRGFEKFAEGRLAEDMP
QITSRICGVCPMAHHMAGTKALDSLYKVTPTPAARKIRELVYSTFMVEDHALHFYFLGGP
DFVVGPNAPAAERNVLGVIAKVGLEVGKRVIETRRKLRKLITLTGGKVVHPVFGLPGGVA
KCISSYDSVLFQAAAAEAVEFARFTLEVFDNIVLKNSDYVNMILSDAFTHRTHYMGMVDE
KNKCNFYDGVLRIVSPEGKEVARFRADQYLDYVAEHVEPWSYMKFCYIKPIGWKGFVDGA
DSGIYCVAPLARLNASDGMATPLAQQAYEQYFATLGGKPVHHTLANHWARLVELLYAAER
MQQLAEDPEITDTNIRTLPTATPEEGFGVVEAPRGTLFHHYQTDEQGRIRKANLIVATQN
NAARIAMSVDKAAKGLISGNNVSEGLLNMVEMAFRAYDPCNGCATHSLPGSMPLLVSVRN
PEGKTVATLRRDGD
>Ga0102851_100672421
MSQRITIDPITRLEGHGKIEIFLDDQGEVANAYLQIPELRGFERFCLGRAAEEMPRITQR
ICGVCPSAHHMASTRALDDLYHVDPPPAAHKIRELFYNLFMFEDHTLHFYFLGGPDFIVG
PTAPAGARNIVGVIGKVGLEIGGQVIEARKIARAFMAEMAGKVIHPVFGLPGGVSKPLKA
DMVDRLKAASQHLIDFAQFSLQAFHDIVLGNQAYVDTILADYYAHKTNYMGMVDANGKNT
FYRGDIRVIDPAGKRLAQFPPRDYLKHIAEHVEPWSYIKFPFLKTPGWKGFVDGADSGLY
RVAPLARLNVSDGMATPLAQAHYDKFYTTLGGKPVHSTLATHWARLIEALQATEVIQALA
NDPEILSPDVRKLPEAPPTEGIGIVEAPRGTLIHHYATDPNGILTMVNLIVATVHNSAPI
QMSIERAAKGVIHGGKVDDGLLNMVEMAFRAY
>Ga0102934_10068604
MSTNKVSIDPITRLEGHGKIDIFLNSEGELEDAVLQVPELRGFEEFSRGRRAEEMPRITE
RICGVCPEAHHFASTKALDAAYSSPPPETALQLRELLYNSYIFADHLLHLFYLGGPDFLA
NGATKKKRNIVGVINELGEAVGKKLLAARRKAHEAIEIIGGNQVHPVTGIPGGLSSGITA
SEKEELASIGKDVLDFSEDVLELFHEKVIASDGFGALLDNPRLSLDSYYMGLVDEDDKVS
FYDGSLRIIDPAGEEYAVVDPGKGMDLLEERVEPWTYVKFPYLKEVGWDNFSTGKNSGIF
RVGPLARLNVGNGMKTELAQNEYEKFVKHFGDKPVHQTYAYHWARMIELVQAAERIDELA
RLDSITGDDISSELGEPGEGVGVVEAARGTLFHHYELDETGIVEMANMIVPTTSNSAALS
ISIKQAAEEAIEVGEISEEALNRVEIGFRPYDPCLACATHSVNGGLDIGLSIYDDEGKLI
EEIEK*
>Ga0102944_10063374
MEEKVGNKHISISPITRLEGHGNIEIFLNDEGNVERAVLQVPELRGFEKFSEGRTAVEMP
RITPKICGVCPTAHHMASQKTLDDLYDVDPPETAKKIRELMYSAFMIEDHALHFYFLGGP
DFVVGPDAPKGSRNILGVIDKVGLDAAKVVIKNRKQCREITTELGGRVIHPVSGLPGGVS
KGITKEIQEKFKKYADEAVEFAQFTVQLFKDVVLKNDEYVKIITSDPYTHKTYYMGLVDE
NNHVNFYDGKLRVVDPDGKEFAKFDGLDYKDHISEHVEKWSYIKFPFLKNVGWKGFVDGK
DSGVYRVAPLARLNVSDGMATPLAQKEYEYMYETLGGKPVHHTLAFHWARVVELLYASER
LQELVNDDDILKKDIRTLPDSTPTQGIGVVEAPRGVLIHDYTTDERGIIQKANLLVATVH
NSAPIAMSVEKAAKGVIQNFEVSDGMLNQVEMAFRAYDPCLACATHSLPGNMPLRVKIFK
SDRSVHDVIERF*
>Ga0102946_10007807
MAEVITIAPVTRIEGHAKIAIHLDDNGNVDDAFLHIQSLRGFEKFIEGRPAEEIPRIVNR
ICGICPWMHHLASVKAVDGALGVTPAPAGHRLRELCQVLAHVNDKILHFFFLAAPDFILG
PDSDYSVRNVMGIVKTNPELARRVVKMRQLGQMLLENFAGKAIHPIAGVVGGFAKPMSEH
ERQEMLQGVETLLDFARYGIDYAKKKVFANYQDVIGALGNITTGFLATVDPSDGSMRLYD
GIQRLMRSDGTSCDFKAMDYDAYLGEHVEPWSYAKMVYAKAWEEGFSLDSDRPRGIYRSN
TLARINVCDRISTPGAQEELEEFRELFGRPAQQTLLYHWARLVELLYACERSKELLEDPA
ITDPAVRTEAHPRAGRGVGIVEAPRGTLIHDYTTDDQGCIASANLIVGTTHNIGPMNMSV
KQAAKTLISGGKYTKGLLNKVEMAVRAYDP*
>Ga0102950_10024623
MKQILIDPITRLEGHGKIHLFINDDGSLANCYFQVPELRGFEKFCVGRPVEEMCRITTRI
CGVCPDAHHMAAAKAADAVYGVTIPSAAKKLRELVYNGFYAGDHTTHFYALGGPDFVCGP
DAPPAERNILGVIAKVGLDAGKKVIAQRARGQRIIEIIGGKKVHPVTALPGGMSKRISKE
EQEEMIRIGEEMVEFAKFTIQVLNDVVLANQAYVDLIIGDIYSHKTYNMGLVDANNKVTF
YDGLVRVTGPDGSEHAKYEPKDYLEYVAEHVEPYSYLKYPFLKKVGWNGFVDGMNSGVYK
ATPLSRLNVSDGMATPLAQAEYERFYETLTGDSSGKTPVHATLATHWARVVELVFACEAV
LEQAKDEEIISDKIFDPPTGIVGEGVGIVEAPRGTLTHHYKTDDKGIITEANLIVGTTNN
NAPITMSIKRAAEGVIKKGTTITDGMLNRIEMAFRAYDPCFGCATHSLPGSMPLILYVHD
SATGEVIDSVRRDG*
>Ga0105047_1000016267
MATTNRITIDPITRLEGHGKIDIFLDANGDVANSYFQIPELRGFERFCVGRPVEEMPLLT
NRICGVCPEAHHMAAAKAADAVYHVDPPRTAKLLRELLYMGFYATDHTTHFYALGGPDFI
MGPDAPVAERNILGVIHKVGLEIGGKVIQMRKYGHTTVEIIGGRKVHPATSIPGGITKIL
SEEERKQIEEMGRWAIDFALFSIQAFKDIVLANKTYLDLILGDIYTHRTYYMGLVDENNK
VNFYDGKVRVVDPDGNEFVKYAPKDYLEHVAEHVEPWTYLKFPYLKKVGWKGFTDGKDSG
VYMATPLSRLNASNGMATPRAQEAYEEFYATLGGKPVHQRLATHWARLVELLYAAEHWVE
LATDPEITSPNVHRVPTEVPTEGVGIVEAPRGTLTHHYTTDERGILTKVNLIVGTTNNYA
PIQMSTNKAARNLIKGGKATEGLLNMVEMAFRVYDPCFGCATHSLPGQMPLEVTIRNKDG
EVTEVIKQFVD*
>Ga0105090_100035624
MDQQTTNAPGKAGGSARRITIDPITRLEGHGKIDIFLDGQGAVERAFFQIPELRGFEKFA
VGRPVEDLPQITSRICGVCPTAHHMAGTKALDAVYRVTPPRAAKKIRELVYSTFMVEDHA
LHIYYLGGPDFIVGPKAPAAERNVLGVIARVGLETGRRVIETRRRLRNLISLAGGKVGHP
VLGLPGGVAKRLTAEHQAEFIAVADEAVEFAKFTLSVFEQVVLKNQEYVDLVLSDTYTHR
TLCMGMVDEKNRVNFYDGRIRVVGADGVERAKYEPAKYLDYVAEHVEPWSYVKFAYFKPA
GWKGFVEGNDSGVYSVAPLARLNVADGMATPVAQAAYEQYVSTLGGKPVHHTLANHWARV
VELIYAAERMRELAADPDIISPNVRTLPTETPAEGVGIVEAPRGTLIHHYRTDPRGVVTK
ANLIVATQHNSARISMGVEKAARGLIKGGEAPEGILNMIEMAFRAYDPCHGCASHSLPGS
MPLMVRLLDRTGAVQSTLARGADGAVTRS*
>Ga0105090_100057664
MQTQRITIDPITRLEGHGKIEIFLDDRGDAERACLQVPELRGFETFCIGRPAEDMPQITS
RICGVCPTAHHMAATKALDDLYQVQPPPTALKIRELVYNAFMLEDHALHVYLLGGPDFIV
GPDAPKELRNVVGVIQKVGVDVGKRILAMRRRLRELIAYFGGKVIHPVFGLPGGVSKGLA
PADLPCVRQTAADAVDFARFTLQLFKDVVLKTDAYLALITSEAYTHRTYYMGLVNGRNQP
DFYAGKIRVVDPTGNEYANFPTQHYLAYIAERVEPWSYGKFCYLKPLGWKGFVDGPESGV
YAVAPLARLNVADGMATPEAQKAYEEYVATLGGTPVHHTLANHWARVIEMLQAAERMREL
ADDPGLAGTEIRTIPTATPKAGVGVVEAPRGTLIHHYETDDQGLIRKANLIVATQGNSAR
MAMGVEKSAKALIRQGKVDDGLLNMIEMAFRAYDPCHGCATHSLPGQMPLTVSIRDAMGR
TVRELRR*
>Ga0105092_1000001650
MRQIKIDPVTRLEGHGKIDIFVNDEGNVENCYFQVPELRGFEKFAQGRPVEEMPRITTRI
CGVCPEAHHMAAAKACDAVYKVKIPSAGKKLRELLYNVFYTTDHTVHFYALGGPDFVVGP
DAPAAERNIIGVINKVGLEVGGKVIKLRSMCQEIIQMLGGKKIHQVAAIPGGVSRGINNE
ERDKIKEYSKYFVDFGQFTFKIFEDIVLKNKAYVDMILSDPFVHKTYYMGMVDENNQVNF
YDGKVKVVDPDGNEFCKYSPEDYLKHITEHTEKWSYLKYPYLKNVGWKGFVDGKDSGVYR
ATPLSRLNVTNGMPTPLAQAEYEKYFETLTGDKSGKKPVHHTLATHWARIIELQYAAEKV
VELINDPEITSPDYRAIPTEIPTEGIGIVEAPRGTLTHHYKTDERGIVTEANLIVGTTNN
HAAISMSIKKAAQGLIHKGVEITDGVLNRIEMAFRAYDPCFGCATHSLPGEMPIELNIRN
SEGEIIQTAKR*
>Ga0105093_100030765
MTQRITIDPITRLEGHGKIEIFLDDKGDVANTYFQIPELRGFERFCVGRPVEEMPLLTNR
ICGVCPEAHHMAAAKAADMVYHVDPPRTAKLLRELLYSAFFVTDHATHFYALAGPDFVMG
PDAPVAERNILGVIHKVGLEIGGKVINARKAGHTVIEMIGGRKVHPCTSIPGGLTKGITK
EQQKDILELGKWDVEFGQFSLKLFNDIVLGNKEYVDLILGDIYTHRTYYMGMVDENNHIN
FYDGKVRVVSPEGKEFVKYAPQDYTQHIAERVEPWTYLKFPYLKDVGWKGFTDGKESGVY
CATPLSRLNAADGMATPLAQEEYEKFYKTLGGKPVHQRLATHWARLIELLYAAERWVELA
SDPEITSDNFHTKPTETPTEGVGIVEAPRGTLTHHYTTDERGVLTKVNLIVGTTNNYAPI
SMSINKAASSLIKKGTVVTEGMLNMVEMAFRAYDPCFGCATHSLPGKMPLQVTIRDAQGK
PVEVLKQYC*
>Ga0105094_100007775
MTRRITIDPITRLEGHGKIEIFLNDEGNVDRAILQIPELKGFEQFAVGRPVEEMPRITPR
ICGVCPTAHHMAATKAVDAVFHVEPTPTARKIRELIYNTFMMEDHTLHFFFLGGPDFVVG
PTAPAAERNILGVIGKVGLEIGGKVIRVRRECRDIIAYLCGKVIHPVSCVPGGVSKGLDE
EHRLKFLETAKFAVEFAQFALQIFDDVVLKNKQYVDLVLSDAYTMKTYYMGLVDANNKVN
FYDGTVRVVTPEGKEYAKFKSQEYLDHIAEHVEPWTYIKFPFLKKVGWKGFVEGADSGVY
RVAPLARLNASNGMATPLAQKHHDRMYETLGGKPVHNTLAFHWARLIEALQAAESMVQFL
EDKSITDTNLRNIPTQTPTEGVGIVEAPRGVLIHHYKTDSKGIIEEANLIVATVNNSAAI
NMSIEKAAKAFIKGGQVSEGLLNMAEMAFRPYDPCHACGTHALPGEMPLIINIYDPKGKL
VRQLKR*
>Ga0105094_100027224
MNRISIDPITRLEGHGKIDIFLNEDGEVANAYLQVPELRGFERFCVGRQAEDMPNITDRI
CGVCPEAHHMASTKALDALFHVDPPPAAKKLRELFYSIFFATDHTTHFYALAGPDFVLGP
DSPAMERNILGVIKKVGMDVAGKVLKMRHDGHHLIKMIGGRPVHPNWGLPGGVSRGITEE
QRLEIEKLGREAVDFARFSLQLFNDIVLANKGYVDLITGGIYTHQTYNMGTVDQNNHVNF
YDGMIRVVGPDGKEHAKYHPKDYADYVAERVEPWSYLKFPYLKKVGWKGFVDGIDSGVYK
ATPLSRLNAADGMATPLAQEEYERMYATLGGKPVHHTLATHWARLVELLYATEHWVELAT
DPEITSPNFRVLPTKKPDEGVGEVEAPRGTLTHHYWSDERGILTKVNLIVGTTNNNAAIN
MSVKKAAQGLIHKGTVVKEGLLNTIEMAFRAYDPCMACATHTLPGQMPLEVTLRTPDGEV
IDSFQQHLD*
>Ga0105094_100061684
MTQRITIDPITRLEGHGKIEIFLDPDGNVANTYFQVPQLRGFEQFCVGRQVEEVPLLTNR
ICGVCPEAHHMAGAKAADAVYHVDPPSTAKKLRELLYSAFYVTDHTTHFYALAGPDFVMG
PDAPVAERNILGVIHKVGLEIGGQVIQCRKNGHTVIEMIGGRKVHPCTSIPGGLTKGITE
EQRQEIEKMGRWAIGFAQFSLKLFNDIVLGNKAYLDLILGDIYTHKTYYIGMVDENNKIN
FYDGKVSVVSPDGERIGKYGPGDYSEWIEEHVEPWTYLKFPYLKKVGWKGFVDGKDSGVY
CATPLSRVNAADGMATPLAQEEYEKFFATLGGKPVHQRLATHWARLIELLYAAERWVELA
TDPEITSPKFHTIPTEKPTEGVGIVEAPRGTLTHHYWTDERGVTTKVNLIVGTTNNYAPI
SMSINKAASSLIKKGTVVSEGLLNMVEMAFRAYDPCLSCATHSLPGKMPLEVTIHDADGN
PLEVLKQFVE*
>Ga0105094_100089804
MQRISIDPITRLEGHGKIDIFLDEQGEVANAYLQVPELRGFERFCVGRQAEDMPNITDRI
CGVCPEAHHMASTKALDALFHVDPPPTAKKLRELFYSIFFATDHTTHFYALAGPDFVVGP
EAPALERNILGIIKKVGMDIAGKVLKMRRDGHHLIKMIGGRPVHPNWGLPGGVSRGITEA
QRQEIEKLGREAIEFARFSLKLFDDIVLGNKAYLDLITGGIYTHATYNMGTVDADNRVTF
YDGMIRVVGPDGKEHAKYHPKDYAEYVAERVEPWSYLKFPYLKKVGWKGFVDGVDSGVYK
ATPLSRLNAADGMATALAQEEYERMYSTLGGKPVHHTLATHWARLVELLYATERWVELAT
DPEITGPDYRILPSATPDEGVGCVEAPRGTLTHHYWSDERGILTRVNLIVGTTNNNAAIN
MSVKKAAQGLIHKGTVIKEGLLNTIEMAYRAYDPCMACATHTLPGQMPLEVTLRAPDGEP
IDSFQQNLD*
>Ga0105094_100127914
MSKRITIDPVTRLEGHGKIEIFLNEEGDVERAYFQVPELRGFEAFSVGRPAEEMPRLTSK
ICGVCPTAHHICATKALDDLYKVEPPPAAKKLRELMYSAFMLEDHMLHFFFLGGTDFIVG
PLASPSERNILGVISKIGLDVVRNVIKLRKECRDIITYLGGRVIHPVCGLPGGVSKPMTE
DERLKIVEVAKGGIEFMQYACTMFNDIVLKDKDYHHLLMGDTFRHKTYYMGMVDQQNKVN
FYHGDIRVVTPEGNEFVKFKPKDYLRHIAEHVETWSYTKYPYLRKLGWQGFTDGMNSGIY
RVAPLARLNVADGMATPLAQAEYERLFKTLGEKPAHNTLAFHWARLIEALYAAEHLLELA
QDREITDSHIRNIPSATPREGIGIVEAPRGTLIHHYKTDKKGIITEANLIVATVHNAAAI
CMSIERAARSLIRKGNVSEGLLNMVETAFRAYDPCFACATHTLPGTTGLSMYIRNCHGEI
IQTLGQKFSYNIG*
>Ga0105095_1000043015
MERIRIDPITRLEGHGKIDIFLDEEGEVANVYFQIPELRGFEQFCVGRPAEEMPRITNRI
CGVCPEAHHMASTKALDALFHIEPSSAVKKLREMFYSAFFVADHTTHFYALGGPDFVMGP
EAPAAERNILGVVHKVGVEIGKQVIECRQRNHHVIQLLGGRGVHPVAGLPGGWSRAITEQ
ERDEIEGIARQNVGFALFSLQLFEDIVLGNPGYVELILSDAYTQRTYSMGTVDEQNHVNF
YDGMIRVVDPDGGEFVKYEPRQYPRQIAEHVEPWTYLKFPYLKQVGWKGFTEGSDSGVYC
ATPLSRLNAADGMATPCAQEFYEKMFTTLGSKKVNGRYQPVHFQLATHWARLIELLYAAE
RMLELATDGEITDPDVRPVVTEVPLEGVGSVEAPRGTLTHHYWTDENGILTKVNLIVGTT
NNYAPITISIKKAAQSLIKKGTVISNGLLNKVEMAFRSYDPCFGCATHSLPGQMPLEIEI
RDAEGELVEVLQQYCG*
>Ga0105095_100043813
MQRISIDPITRLEGHGKIDIFLDEQGEVANAYLQVPELRGFERFCVGRQAEDMPNITDRI
CGVCPEAHHMASTKALDALFHVDPPPTAKKLRELFYSIFFATDHTTHFYALAGPDFVVGP
EAPALERNILGIIKKVGMDIAGKVLKMRRDGHHLIKMIGGRPVHPNWGLPGGVSRGITEA
QRQEIEKLGREAIEFARFSLKLFDDIVLGNKAYLDLITGGIYTHATYNMGTVDADNRVTF
YDGMIRVVGPDGKEHAKYHPKDYAEYVAERVEPWSYLKFPYLKKVGWKGFVDGVDSGVYK
ATPLSRLNAADGMATALAQEEYERMYSTLGGKPVHHTLATHWARLVELLYATERWVELAT
DPEITGPDYRILPSATPDEGVGCVEAPRGTLTHHYWSDERGILTRVNLIVGTTNNNAAIN
MSVKKAAQGLIHKGTVIKEGLLNTIEMAYRAYDPCMACATHTLPGQMPLEVTLRAPDGEP
IDSFQQNLD*
>Ga0105097_100029336
MNQKISIDPITRLEGHGRIDLFLNEEGSLENAYMIIPELRGFEKFCEGRPVEEMPQITQR
ICGVCPTAHHIAAAKAGDAVYKVEVPLAGRMIREVLNDAFFVGDHGTHFFVLGGPDFIVG
PGAPKEQRNVLGVVQKVGREVGGRAIQLLQDNHEICSIIGGRFIHPVAAIVGGVTKPMTV
EDQQKILNLARRSLETAKFTLELFDSLVLKNKEYVDLILSDMYAHQTYYMGLVDENNKVN
FYDGKVRVVTPSGKEFVKYSPEEYLDNVAEHIEPWTYLKFPYLKKVGWKGFIDGEGSGVY
RASPLARLNASDGMATPLAQAEYEKFYATLGGKPVHATLATHWARLIELLFAVEQIIQLI
SDDRILDPNVHTIPTEIPSEGVAIIEAPRGTLTHHYQTDERGLIKKVNLIVGTTNNYAAI
DMSIRKAAQGLIHKGKAVSDEIMNKIEMAFRAYDPCFGCATHALPGDSPMIVRIYDHERQ
MVQELRRD*
>Ga0105097_100118124
MSQRITIDPITRLEGHGKIEIFLDDQGEVANAYLQIPELRGFERFCIGRAAEEMPRITQR
ICGVCPSAHHMASARALDDLYHVDPPPAAHKIRELFYNLFMFEDHTLHFYFLGGPDFIVG
PTAPAGARNIVGVIGKVGLEIGGQVIEARKIAREFMAEMAGKVIHPVFGLPGGVSKPLKA
DMVDRLKAAAPRLVDFAQFSLKAFHDIVLGNQAYVDTILADYYAHKTNYMGMVDAVGKNT
FYRGNLRVIDPSGKRLADFPPQDYLKHIAEHVEPWSYIKFPFLKTPGWKGFVDGPASGLY
RVAPLARLNVADGMATPLAQAHYEEFFTVLGGKPVHSTLATHWARLIEALQATETIQALA
HDPEILSPVVRKLPEAAPTEGIGIVEAPRGTLIHHYATDPNGILTMVNLIVATVHNSAPI
QMSIDKAARGVIHGGKVDDGLLNMVEMAFRAYDPCFGCATHSLPGEMPLKATIRDSRGAV
VQVVERHRGLGIRD*
>Ga0105098_100023295
MQRITIDPITRLEGHGRIEIFLNEEGDVANTYFQIPELRGFERFCVGRPVEEMPLLTNRI
CGVCPEAHHMAAAKAADAVYHVEIPRTAKLLRELLYSGFYFTDHTTHFYALAGPDFVMGP
TAPVAERNILGVIHKVGLEIGGKVIQARKYGHHIVEIIGGRKVHPCTSIPGGLTKGITEE
QRKEIEEMGRWGIEFAQFTLQLFNDIVLGNKAYLDLILGDFYTHKTYSMGMVDENNKVNF
YDGKVSLVAPDGERIGKYAPAEYTDWIAEHVEPWTYLKFPYIKKVGWKGFVDGKDSGVYF
ATPLSRLNASDGMTTPLAQEQYEKFYTTLGGKPVHQRLAIHWARLIELLYAAERIVELST
DPEITSDNFHTVPTGIPTEGVGIVEAPRGTLTHHYKTDERGILTEVNLIVGTTNNYAPIS
MSVNKAARSLITKGTVVTEGILNMVEMAFRAYDPCFGCATHSLPGQMPIEITIRDANGDI
VDILKQYC*
>Ga0105099_1000003545
MTQHIVVDPITRLEGHGKIDIILNDDGAVDRAYFQVPELRGFERFAQGRPAEDMPQITPR
ICGVCPTAHHMAATKALDELYHLDPPPAAKKVREMMYDIFTIEDHALHFYFLAGPDFVVG
PKAPKAERNILGVLGKVGKEIGLEVIGVRKRLRDLMTLVMGKTIHPVFGLPGGISKPIAK
ENQAKFIAAADLAVEFGKFSLKLFHDVVLKNQQYVDFIVSDAYTHKTYYMGMVDDNNKVN
FYDGKLRVVDPNGNEFARFSGREYLAHIAEHVEPWSYIKFPYLKAVGWRGFEEGNDSGVF
AVAPLARLNAADGMATPLAQEAYEEYFKTLGGKPVHYTLATSWARLVELLYAAERVRELA
NDPEIVSPDVRILPKEKPTEGVGVVEAPRGTLFHHYRTDDKGIITMANLIVATQNNAARI
AMSVDKAAKGLISKGKVDDGILNMIEMAFRAYDPCHGCATHALPGQMPLVVRVYDSNHNL
LQEVCREKA*
>Ga0105099_1000051516
MRTITIDPITRLEGHGKIEIFLNDEGDVQNVYFQVPELRGFEKFCEGRPVEELPAIVAKI
CGVCPGCHHMASGKAVDVVFGVEPPPTAKKLRELFYMAHFIHSHTAHFYALAAPDFVVGP
FAPPSKRNILGVIEKVGKEAGLEVIKQRRLAQEIQALLGGHQTFVVMNIPGGVRRGLSQS
ERDDIVTKANGFVEFGKFSLRLFQDVVLANKEYLDIILNGPYSLKLHSMGLVDNNNKVNF
YDGKVRVVDTEGKELCKYSPPEYLEYIAEHVEPWSYLKFPFLKKIGWTGFIDGQNSGVYH
ATPLSRLNAADGMATPLAQKEYEHMYSTLGGKPVHATLAMHWARLVELLYSAERCLELAM
DPDITGKELRAQLGPIPGEGVGIVEAQRGTLTHHYWTDDRGIVKKVNIIVGTTNNNAAIC
MSIKKAAQGFIKKGTEVSDGILNLVEMAFRAYDPCFSCATHSLPGQMPLIIEIREPNGEL
KQRLIRD*
>Ga0105099_100016874
MGTVYTIDPITRLEGHGKIDIYLDDAGNVDRAFFLVPELRGFETFVEGRPAEDMPQITSR
ICGVCPTAHHMAATKALDALYGVEPTQTAKAVREFFYNLFMFEDHLLHFYFLGGPDFIVG
PDAPKSARNILGVIDKVGLEAGKKVIEIRKRCRALMAEIGGKPIHPVLGLPGGVAKQIKE
GSREELKSFASEAISFAQFTLSAFNDIVLANKAYVDLVLSDTYYLESNYMGMVDSSNRVN
FYDGKIRVVNPSAAEIDKFKPADYASVIAERVEPWTYIKVPYLRKVGWKGFVGGESSGIY
RVAPLARLNAAEGMATPLAQEEYERMYSILGGKPVHNTLALHWARLVEVIYAAERLAQLA
DAEELTSDDTRNMALNTPREGVGIVEAPRGTLIHHYESDESGVITKANLIVATVGNSAAI
SMGIEQAARKLIKNGVVNDGLLNMVEMAFRAYDPCLSCATHSLPGKMPMEIRLKNKSGLL
INKMIRN*
>Ga0105099_100043313
MKQITIDPITRLEGHGKIEILLDDNGRVENAFFQVPELRGFEKFCEGRPVEELPQIVTKI
CGVCPGCHHMASGKALDAVYGLTPPPTARKLRELFYMAHFVHSHIAHFYALAAPDFIVGP
TAPPMERNLIGVIGKVGKEIVAEVIKQRRFAQEIQALLGGHQTHVVMNIPGGVRKGLTEQ
ERDDIEKKARGFVDFAKFSLQLFENVVLGNKDYLDLITNGPYRLSLHSMGLVDEHNYVNF
YDGKVRVVDTVGNEICKYEPKDYLDFIEEHVESWSYLKFPYLKQIGWKGLVEGQQSSLYM
ATPLSRLNVADGMATPLANVEYIKMFDTFGTKPVHFTMAMHWARLIELLYAAEHCLELAR
DPDITGTELRAPLGKIVGEGVGTVEAQRGTLTHHYFTDEKGITKKVNLIVGTTNNNGAIC
LSIKMAAMQLIQPGVEIDEGKLNLIEMAFRAYDPCFSCATHHLPGKMPMEVKVRDASGKI
IQTIIRKDQ*
>Ga0105100_1000006052
MNRISIDPITRLEGHGKIDIFLNEDGEVANAYLQVPELRGFERFCVGRQAEDMPNITDRI
CGVCPEAHHMASTKALDALFHVDPPPAAKKLRELFYSIFFATDHTTHFYALAGPDFVLGP
DSPAMERNILGVIKKVGMDVAGKVLKMRHDGHHLIKMIGGRPVHPNWGLPGGVSRGITEE
QRLEIEKLGREAVDFARFSLQLFNDIVLANKGYVDLITGGIYTHQTYNMGTVDQNNHVNF
YDGMIRVVGPDGKEHAKYHPKDYADYVAERVEPWSYLKFPYLKKVGWKGFVDGIDSGVYK
ATPLSRLNAADGMATPLAQEEYERMYATLGGKPVHHTLATHWARCIELLYAAEHMLELAE
NPEVASPNVRTIPTAIPSEGVGIVEAPRGTLTHHYWTDENGILTKANLVVGT
>Ga0105100_100025595
MMQRVTIDPITRLEGHGKIEIFLNEDGDVANTYFQIPELRGFERFCVGRPVEELPLLTNR
ICGVCPEAHHMAGAKAADAVYKVNIPSTAKKLRELLYSGFYFTDHTTHFYALAGPDFVIG
PTAPVAERNILGIIHKVGLEIGGKVIQARKYGHTIVEMIGGRKVHPCTSIPGGLTKGITE
EQRQEIEMMGRWGIEFAQFSLQLFNDIVLGNKEYVDLILGDIYTHQTYSIGLLDENNKVN
FYDGLVSVVAPDGERIGKYAPNEYTEWIAERVEPWTYLKFPYLKKVGWKGFVDGKDSGVY
FSTPLSRLNASDGMATPLAQEQYEKFYETLGGKPVHQRLTIHWARLIELLYSAERIVELA
TDPEITSDNFHTVPTEVPSEGIGIVEAPRGLLTHHYKTDERGVVTEVNLIVGTTNNYAPI
SMSIKKAAQNLIKKGTVVNEGLLNMVEMAFRAYDPCFGCATHSLPGQMPLQVTIRDANGE
PIDVLKQYC*
>Ga0105100_100049845
MTQRITIDPITRLEGHGKIEIFLDPDGNVANTYFQVPQLRGFEQFCVGRQVEEVPLLTNR
ICGVCPEAHHMAGAKAADAVYHVDPPSTAKKLRELLYSAFYVTDHTTHFYALAGPDFVMG
PDAPVAERNILGVIHKVGLEIGGQVIQCRKNGHTVIEMIGGRKVHPCTSIPGGLTKGITE
EQRQEIEKMGRWAIGFAQFSLKLFNDIVLGNKAYLDLILGDIYTHKTYYIGMVDENNKIN
FYDGKVSVVSPDGERIGKYGPGDYSEWIEEHVEPWTYLKFPYLKKVGWKGFVDGKDSGVY
CATPLSRVNAADGMATPLAQEEYEKFFATLGGKPVHQRLATHWARLIELLYAAERWVELA
TDPEITSPKFHTIPTEKPTEGVGIVEAPRGTLTHHYWTDERGVTTKVNLIVGTTNNYAPI
SMSINKAASSLIKKGTVVSEGLLNMVEMAFRAYDPCLSCATHSLPGKMPLEVTIHDADGN
PLEVLKQFVE*
>Ga0105100_100059053
MQRISIDPITRLEGHGKIDIFLDEQGEVANAYLQVPELRGFERFCVGRQAEDMPNITDRI
CGVCPEAHHMASTKALDALFHVDPPPTAKKLRELFYSIFFATDHTTHFYALAGPDFVVGP
EAPALERNILGIIKKVGMDIAGKVLKMRRDGHHLIKMIGGRPVHPNWGLPGGVSRGITEA
QRQEIEKLGREAIEFARFSLKLFDDIVLGNKAYLDLITGGIYTHATYNMGTVDADNRVTF
YDGMIRVVGPDGKEHAKYHPKDYAEYVAERVEPWSYLKFPYLKKVGWKGFVDGVDSGVYK
ATPLSRLNAADGMATALAQEEYERMYSTLGGKPVHHTLATHWARLVELLYATERWVELAT
DPEITGPDYRILPSATPDEGVGCVEAPRGTLTHHYWSDERGILTRVNLIVGTTNNNAAIN
MSVKKAAQGLIHKGTVIKEGLLNTIEMAYRAYDPCMACATHTLPGQMPLEVTLRAPDGEP
IDSFQQNLD*
>Ga0105100_100061075
MERIRIDPITRLEGHGKIDIFLDEEGEVANVYFQIPELRGFEQFCVGRPAEEMPRITNRI
CGVCPEAHHMASTKALDALFHIEPSSAVKKLREMFYSAFFVADHTTHFYALGGPDFVMGP
EAPAAERNILGVVHKVGVEIGKQVIECRQRNHHVIQLLGGRGVHPVAGLPGGWSRAITEQ
ERDEIEGIARQNVGFALFSLQLFEDIVLGNPGYVELILSDAYTQRTYSMGTVDEQNHVNF
YDGMIRVVDPDGGEFVKYEPRQYPRQIAEHVEPWTYLKFPYLKQVGWKGFTDGCDSGVYC
ATPLSRLNAADGMATPCAQEFYEKMFTTLGSKKVNGRYQPVHFQLATHWARLIELLYAAE
RMLELATDGEITDPDVRPVVTEVPLEGVGSVEAPRGTLTHHYWTDENGILTKVNLIVGTT
NNYAPITISIKKAAQSLIKKGTVISNGLLNKVEMAFRSYDPCFGCATHSLPGQMPLEIEI
RDAEGELVEVLQQYCG*
>Ga0105100_100125004
MTRRITIDPITRLEGHGKIEIFLNDEGNVDRAILQIPELKGFEQFAVGRPVEEMPRITPR
ICGVCPTAHHMAATKAVDAVFHVEPTPTARKIRELIYNTFMMEDHTLHFFFLGGPDFVVG
PTAPAAERNILGVIGKVGLEIGGKVIRVRRECRDIIAYLCGKVIHPVSCVPGGVSKGLDE
EHRLKFLETAKFAVEFAQFALQIFDDVVLKNKQYVDLVLSDAYTMKTYYMGLVDANNKVN
FYDGTVRVVTPEGKEYAKFKSQEYLDHIAEHVEPWTYIKFPFLKKVGWKGFVEGADSGVY
RVAPLARLNASNGMATPLAQKHHDRMYETLGGKPVHNTLAFHWARLIEALQAAESMVQFL
EDKSITDTNLRNIPTQTPTEGVGIVEAPRGVLIHHYKTDSKGIIEEANLIVATVNNSAAI
NMSIEKAAKAFIKGGQVSEGLLNMAEMAFRPYDPCHACGTHALPGEMPLIINIYDPKGKL
VRQLKR*
>Ga0105100_100160724
MSKRITIDPVTRLEGHGKIEIFLDEEGDVERAYFQVPELRGFEAFSVGRPAEEMPRLTSK
ICGVCPTAHHICATKALDDLYKVEPPPAAKKLRELMYSAFMLEDHMLHFFFLGGTDFIVG
PLASPSERNILGVISKIGLDVVRNVIKLRKECRDIITYLGGRVIHPVCGLPGGVSKPMTE
DERLKIVEVAKGGIEFMQYACTMFNDIVLKDKDYHHLLMGDTFRHKTYYMGMVDQQNKVN
FYHGDIRVVTPEGNEFVKFKPKDYLRHIAEHVETWSYTKYPYLRKLGWQGFTDGMNSGIY
RVAPLARLNVADGMATPLAQAEYERLFKTLGEKPAHNTLAFHWARLIEALYAAEHLLELA
QDREITDSHIRNIPSATPREGIGIVEAPRGTLIHHYKTDKKGIITEANLIVATVHNAAAI
CMSIERAARSLIRKGNVSEGLLNMVETAFRAYDPCFACATHTLPGTTGLSMYIRNCHGEI
IQTLGQKFSYNIG*
>Ga0105101_100012345
MERIRIDPITRLEGHGKIDIFLDEEGEVANVYFQIPELRGFEQFCVGRPAEEMPRITNRI
CGVCPEAHHMASTKALDALFHIEPSSAVKKLREMFYSAFFVADHTTHFYALGGPDFVMGP
EAPAAERNILGVVHKVGVEIGKQVIECRQRNHHVIQLLGGRGVHPVAGLPGGWSRAITEQ
ERDEIEGIARQNVGFALFSLQLFEDIVLGNPGYVELILSDAYTQRTYSMGTVDEQNHVNF
YDGMIRVVDPDGGEFVKYEPRQYPRQIAEHVEPWTYLKFPYLKQVGWKGFTDGCDSGVYC
ATPLSRLNAADGMATPCAQEFYEKMFTTLGSKKVNGRYQPVHFQLATHWARLIELLYAAE
RMLELATDGEITDPDVRPVVTEVPLEGVGSVEAPRGTLTHHYWTDENGILTKVNLIVGTT
NNYAPITISIKKAAQSLIKKGTVISNGLLNKVEMAFRSYDPCFGCATHSLPGQMPLEIEI
RDAEGELVEVLQQYCG*
>Ga0105101_100036711
MQRISIDPITRLEGHGKIDIFLDEQGEVANAYLQVPELRGFERFCVGRQAEDMPNITDRI
CGVCPEAHHMASTKALDALFHVDPPPTAKKLRELFYSIFFATDHTTHFYALAGPDFVVGP
EAPALERNILGIIKKVGMDIAGKVLKMRRDGHHLIKMIGGRPVHPNWGLPGGVSRGITEA
QRQEIEKLGREAIEFARFSLKLFDDIVLGNKAYLDLITGGIYTHATYNMGTVDADNRVTF
YDGMIRVVGPDGKEHAKYHPKDYAEYVAERVEPWSYLKFPYLKKVGWKGFVDGVDSGVYK
ATPLSRLNAADGMATALAQEEYERMYSTLGGKPVHHTLATHWARLVELLYATERWVELAT
DPEITGPDYRILPSATPDEGVGCVEAPRGTLTHHYWSDERGILTRVNLIVGTTNNNAAIN
MSVKKAAQGLIHKGTVIKEGLLNTIEMAYRAYDPCMACATHTLPGQMPLEVTLRAPDGEP
IDSFQQNLD*
>Ga0105101_100138993
MKRITIDPITRLEGHGKIEIFLNDEGEVNNVYFQVPELRGFEKFCEGRPVEELPAIVAKI
CGVCPGCHHMASGKAVDAVFGVDPPPTAKKLRELFYMAHFVHSHTAHFYALAAPDFVVGP
YAPATKRNIVGVIEKVGKEIGTEVIKQRRIAQEIQALLGGHQTFVVMNIPGGVRRGLSEN
ERDDIIGKAKGFVEFAKFTLKIFEDFVLKNNEYVDLILNGPYSLKLHSMGLVDDNNMVNF
YNGKVRVVDTEGKELCKYSPPEYLDYVAEHVEPWTYLKFPFLKKIGWKGFIEGQNSGVYH
ATPLSRLNAADGMATPLAQKEYVRMYSTLGGKPVHATLAMHWARLVELLYSAERCLELAL
DPDITGKELRAQLGPIPGEGVGIVEAQRGTLTHHYWTDDKGIVTKVNIIVGTTNNHAAIC
MSIKKAAEGFIKKGVEVSEGILNMIEMAFRAYDPCFSCATHCFPGQMPLILEIREPDGEL
LQRLIRN*
>Ga0105102_100003017
MRTITIDPVTRLEGHGKIEIFLNDEGEVSNVYFQVPELRGFEKFCEGRPVEELPAIVAKI
CGVCPGCHHMASGKAVDVVFGVEPPPTAKKLRELFYMAHFIHSHTAHFYALAGPDFIVGP
YAPASKRNILGVIEKVGKEIGTEVIRQRRHAQEIQALLGGHQTFVVMNIPGGVRRGLSRQ
ERDDIVVKAKGFVEFAQFTLKIFEDFVLKNNEYVDIILNGPYSLRLHSMGLVDANNKVNF
YEGKVRVVDTVGKELYKYAPHEYLDYVAEHVEPWSYLKFPFLKKIGWKGFVEGQNSGVYQ
ATPLSRLNAADGMATPLAQKEYERMYSTLGGKPVHATLAMHWARLVELLYSAERCLELAM
DREITGRELRAQLGPIPGEGVGIVEAQRGTLTHHYWTDKKGIVTKVNLIVGTTNNHAAIC
MSIKKAAEGLIKKGVVVSEGILNMIEMAFRAYDPCFSCATHCLPGQMPIIVDIRNAGGEL
QQRLKRD*
>Ga0105103_100020523
MEQAQEIRKRITIDPITRLEGHGKIEIFLNDRGDVDRAYYQIPELRGFEVFSRGRPAEDM
PQITSRICGVCPTAHHMAATKALDDLYKVEPPPTARKIRELIYNLFMLEDHALHVYVLGG
PDFIVGPTAPKAERNILGVIGKVGVETGKRVIAMRRRLRECISHLGGKVIHPVFGLPGGV
AKGLAQEELPKFREIAAEGLEFAKFTLETFRAIVLQNDEYVRLITSEAYTHKTYCMGLVD
AKNRVDFYDGAVRVVDPGGAEFARFAPGEYLEHTAEHVEPWSYVKFSYLKKLGWHGFVDG
PESGVYSVAPLARLNAAEGMATPEAEKARVEMYAAFGGRPVHYTLANHYARVVEMVQAAE
RCVELLADPEITGKEIRTIPTAVPTRGVGIVEAPRGTLIHHYETDERGLITMANLIVATQ
HNSARIAMGVEKAAKGLIRGGVVNDGLLNMVEMAFRAYDPCNACATHELGQPALEIQIRD
VRGDVVEVLKSGV*
>Ga0105104_1000057217
MSRKISIDPITRLEGHGKIEIFLDDQGAVRDCYFQIPELRGFERFVVGRPIEELPRIVTR
ICGVCPASHHMASAKAVDGCFGNEVPPLAHKLREMYYNAHFMHSHIAHFYALAAPDFVCG
PDADPAIRNILGVVAKVGLEIGSQVIRARAIAQDIQQILGGRTTHLVWCLPGGVSKGIVK
EDLDKIKPMVAQLYDFSLFSLDLFKKVVLGNAGYVDIILDGPYTLNIQNMGLVDENNAPN
FYDGKVRVVDFEGKELCKYSPEEYAQYVAEHVEPWTYLKFPYLKQRGWKGFVEGIDSSIY
MATPLSRLNVADRMATPKAQEAYEEMYKTLGKKPSQAFMAAHWARLVEMVQNAETLQKSC
SDPGILGDDYRVVPKRITGEGVGIVEAMRGTLTHHYTCDKNGICTGANLIVGTTNNNAAI
HMVTKKAASALIKPGVEPTEGILNMVEMAFRTFDPCYSCATHSLPGQMPLHVRIHKNGEI
YREFRRSC*
>Ga0105105_100031976
VEATKTRRVTIDPITRLEGHGKIDIFLDDKGEVTKAYYQIPELRGFEIFSKGRPAEDMPQ
ITSRICGVCPTAHHMAGTKALDDLYKVDPPPAAKKLRELIYNLFMLEDHALHVYILGGPD
FIVGPDAPKEARNVIGVIEKVGIGVGKKVISMRRQWRELMSYLGGKVIHPVFGLPGGVAK
GIATEDLPKFKEVAKDGLEFAKFTLQVFKDIVLKNDAYVKMITSDTYTHKTYYMGMVDDQ
NRVNFYDGKVRVVDPNGKEFLKFAPQQYLDHIAEQVEPWSFVKFPYLKQVGWKGFIDGAE
SGVYSVAPLARLNASDGMATSEAQTACDELYKTLGGKPVHMTLANHWARIVEMIQAAERC
VELVNDLEITSKDIRTIPTKTPTVGIGIVEAPRGTLIHHYETDERGLITKVNLIVATAHN
GARIAMGVDKAAKGLIHGGKVNDGLLNMIEMAFRAYDPCNACATHSLPGEMPLLVQIRDE
RGNLIQELKR*
>Ga0105106_1000018931
MQRISIDPITRLEGHGKIEIFLDDQGDVANSYFQIPELRGFERFCLGRPVEEMPLLTNRI
CGVCPEAHHMAAAKAADAVYHIDIPRTAKMLRELLYMAFYVTDHTTHFYALGGPDFVMGP
DAPVAERNILGIIHKVGLEIGGKVIQARKFGHATVEIIGGRKVHPCTSIPGGLTKGITEE
QRQEIEKMGRWAIEFGQFSLGLFNDIVLSNQQYLDLILGDIYAHETYSIGLVDENNKINF
YDGRVSVVAPDGERIGKYAPNEYTDWIGERVEPWSYLKFTYLKKVGWKGLVDGKDSGVYC
ATPLSRLNAADGIATPLAQEQYEKFYATLGGKPVHKRLAIHWARLIELLYAAERWVELAT
DPEITSPDFHKVPTETPTEGVAIVEAPRGTLTHHYKTDERGLLKEVNLIVGTTNNYAPIS
MSIQKAAKSLIKKGKVNEGLLNMVEMAFRAYDPCFGCATHSLPGQMPLEVTVRDAQGNPI
DVLKQFC*
>Ga0105106_100034116
MNRISIDPITRLEGHGKIDIFLNEDGEVANAYLQVPELRGFERFCVGRQAEDMPNITDRI
CGVCPEAHHMASTKALDALFHVDPPPAAKKLRELFYSIFFATDHTTHFYALAGPDFVLGP
DSPAMERNILGVIKKVGMDVAGKVLKMRHDGHHLIKMIGGRPVHPNWGLPGGVSRGITEE
QRLEIEKLGREAVDFARFSLQLFNDIVLANKGYVDLITGGIYTHQTYNMGTVDQNNHVNF
YDGMIRVVGPDGKEHAKYHPKDYADYVAERVEPWSYLKFPYLKKVGWKGFVDGVDSGVYK
ATPLSRLNAADGMATPLAQEEYERMYATLGGKPVHHTLATHWARLVELLYATEHWVELAT
DPEITSPNFRVLPTEKPDEGVGEVEAPRGTLTHHYWSDERGILTKVNLIVGTTNNNAAIN
MSVKKAAQGLIHKGTVVKEGLLNTIEMAFRAYDPCMACATHTLPGQMPLEVTLRTPDGEV
IDSFQQHLD*
>Ga0105106_100038145
MKTITIDPITRLEGHGKIEIFLNDEGEVGNVFFQVPELRGFEKFCEGRPVEELPAITAKI
CGVCPGCHHMASGKAVDAVFGVDPPPTAKKLRELFYMAHFVHSHTAHFYALAAPDFVVGP
SAPASKRNILGVIEKVGKEIGTEVIKQRRIAQEIQALLGGHQTFVVMNIPGGVRKGLSDQ
ERDDIVKKANGFVGFAQFTLKIFEDIVLKNKEYVDIILNGPYNLKLHSMGLVDANNKVNF
YDGKVRVVDTEGKELYKYTPPEYLDYVAEHVEPWSYLKFPFLKKIGWKGFVDGQNSGLYH
ATPLSRLNASDGMATPLAQKEYEKMFSILGGKPVHATLAMHWARLVELLYSAERCLELAL
DPEITGKELRASLGPIPGEGVGIVEAQRGTLTHHYWTDDKGVVTKVNLIVGTTNNHGAIS
MSIKKAAEGFIKKGVEVTDGILNMIEMAFRAYDPCFSCATHCLPGQMPIILEVREVTGEL
IQRLVRD*
>Ga0105106_100073936
MQRISIDPITRLEGHGKIDIFLDEQGEVANAYLQVPELRGFERFCVGRQAEDMPNITDRI
CGVCPEAHHMASTKALDALFHVDPPPTAKKLRELFYSIFFATDHTTHFYALAGPDFVVGP
EAPALERNILGIIKKVGMDIAGKVLKMRRDGHHLIKMIGGRPVHPNWGLPGGVSRGITEA
QRQEIEKLGREAIEFARFSLKLFDDIVLGNKAYLDLITGGIYTHATYNMGTVDADNRVTF
YDGMIRVVGPDGKEHAKYHPKDYAEYVAERVEPWSYLKFPYLKKVGWKGFVDGVDSGVYK
ATPLSRLNAADGMATALAQEEYERMYSTLGGKPVHHTLATHWARLVELLYATERWVELAT
DPEITGPDYRILPSATPDEGVGCVEAPRGTLTHHYWSDERGILTRVNLIVGTTNNNAAIN
MSVKKAAQGLIHKGTVIKEGLLNTIEMAYRAYDPCMACATHTLPGQMPLEVTLRAPDGEP
IDSFQQNLD*
>Ga0105106_100098942
MTRRITIDPITRLEGHGKIEIFLNDEGNVDRAILQIPELKGFEQFAVGRPVEEMPRITPR
ICGVCPTAHHMAATKAVDAVFHVEPTPTARKIRELIYNTFMMEDHTLHFFFLGGPDFVVG
PTAPAAERNILGVIGKVGLEIGGKVIRVRRECRDIIAYLCGKVIHPVSCVPGGVSKGLDE
EHRLKFLETAKFAVEFAQFALQIFDDVVLKNKQYVDLVLSDAYTMKTYYMGLVDANNKVN
FYDGTVRVVTPEGKEYAKFKSQEYLDHIAEHVEPWTYIKFPFLKKVGWKGFVEGADSGVY
RVAPLARLNASNGMATPLAQKHHDRMYETLGGKPVHNTLAFHWARLIEALQAAESMVQFL
EDKSITDTNLRNIPTQTPTEGVGIVEAPRGVLIHHYKTDSKGIIEEANLIVATVNNSAAI
NMSIEKAAKAFIKGGQVSEGLLNMAEMAFRPYDPCHACGTHALPGEMPLIINIYDPKGKL
VRQLKR*
>Ga0105106_100201224
VKRITIDPITRLEGHGKIEIFLNDEGNVDNAYLQIPELRGFEKFCEGRLAEEMPRITPRI
CGVCPGAHHMAATKALDAVYHVDPPPAAKKLRELFYCAHMIHSHIAHFYALAAPDFVLGP
TSDPAERNILGVIARVGLEVGGEVIKHRAYAQSIQAAIGGKATHPVCGLPGGMSKAITGE
ERKDFEEKARSCVEFSKFSLKLFNDVVLANKAYLGLITGNIYEMKSYYMGMVDANNRVNF
YDGDIRVVDPDGKEFAKFKPTDYTDHIAEHTESWSYLKFPYLKKVGWKGFVEGKDSGIYR
VAPLARLNVADGMATPLAQAEYEKMFSTLGGKPVHATLAFHWARLVELMYASERLLELCR
DTEITSPDVRTIPTATPDEGVGVVEAPRGTLIHHYQTDSKGVIQKVNLIVATGHNYPAMN
ISVTKAARGFVHNGKVVSEGLLNMVEMAFRCYDPCMGCATHTLPGQMPLEVTIYNHRGDV
MDAVRR*
>Ga0105106_100202253
MQKISIDPVTRLEGHGRIDIFLNDAGEVANAYMVIPELRGFEKFAQGRRVEELTDITPRI
CGVCPEAHHLASTKACDAVFHVDPPPTAKKLRELFYSAFFVADHMVHFYILGGPDFVMGP
DAPVAERNILGVIHKVGVETGTRVIQARGKAMDIIGMLGGRKIHPTFGLPGGVGKALTEE
ERKQVETTAREEIEFALFTLQLFRDIVLKNQGYLDLILSEAFTLPTYYMGMVDAKNRVNF
YDGQIRVVDPEGKEFIKYHPKDYLEVVAERVEPWTYLKFPYLKKVGWKGLVAGRDNGIYQ
ATPLSRLNAADGMATPRAQEAYEEIYKTLGKKPVHNLLATHWARLVELLYAAERLLELST
DPEITNPHVRNIPAEKPTEGVGAVEAPRGTLTHHYVTDEKGIVKKANLVVGTTNNYAPIS
LAVKKAAQALIQKGQPISEGMLNRVEMAFRLFDPCFGCATHALPGRMPLEIRLFDPAGNL
QEVRKRNID*
>Ga0105106_100218664
MTRRITIDPITRLEGHGKIEIFLDDHGDVERAYLQVPELRGFEQFAVGRPVEEMSRITPR
ICGVCPTAHYMAASKAADAVYHVEPPPTAKMLRELIFNAFFMEDHTLHFFFLGGPDFVVG
PQAPAAERNILGVIGKVGVEIGGRVIKAREDVREIMAYLCGKAIHPVGGLPGGVSKGLDE
EHRVKFLATAKETVEFTEFALQIFNDVVLKNQGYVDIVVGEAYKIKTYYMGLVNARNQVE
FYDGDLRVVDPDGREFAKFKPADYLDHIAEHVEPWTYVKFPFLKKVGWKGFVEGKDSGVY
RVAPLARLNAAESMQTPRAQVHYDRMYEILGGKPVHNTLAFHWARLIEALQAAERMVELL
EDPAITGTDIRRLPTETPTEGVGIVEAPRGVLIHHYKTDERGLITSANLIVATIGNAAAI
NMSIEKAAKAYIKGGVVSEGLLNMAEMAFRPYDPCHGCGTHAYPGGLPLTINVHDDSGRI
VRTLRR*
>Ga0105107_10000001246
MAGPIINDTTVKTKERKITIDPVTRLEGHGKIEIFLDEKGDVSNAYMQIPELRGFERFCI
GRHVQELPVLTNRLCGVCPAAHHIASTKALDAVFSAEPTATAKKLRELFYMGQYTHSHIA
HFYALAAPDFVLGPSAPAAKRNILGVVDAVGVPIGAEVIKHRSYGQKVQEIVGGRATHPV
FGLPGGVSKQISEEERVQMENMAKSCVEFGKFSIKLFHDLVLGNKDYLGLILNQDAYYLE
TYYMGMVDKNNKSQFYDGDVRVVDQTGKQVVKFKPSEYLDIIAEHVEPWTYMKMPYLKSV
GWKGFVTGPSSGIYRVGPLGRINVCEGYTTPLAQAEYEVFRKTMRDLGVTGPVHHTLAFH
WARLIELQHAGERMLELASDKSITSDDIRGPWNPPKEGVGITEAPRGTLIHHYRSDKDGL
CTMINMIVATTNNYAAMNTSVKQAAKALIHNGEVSQGLLNKVEMAFRCYDPCNSCGTHAL
NGSPALQLTVRKADGSVVKTIRNF*
>Ga0105107_100034465
MSRRISIDPITRLEGHGKIEIFLDDAGAVEDCYFQIPELRGFERFVVGRPIEELPRLVTR
ICGVCPASHHMASAKAVDGCFGGEVAPLAVKLRRMYYNAHYIHSHIAHFYALAAPDFVLG
PDADPAIRNVLGVVAKVGLEIGGAVIASRSKAQEIQRIIGGRSTQDIWCIPGGVAKGLKP
EELDEIRPMVADLLEFTQFSLQLFRDVVLANPTYLDIIANGPYMLDVQNMGLVDEHDAPD
FYDGQIRVVDFEGKELHRYEAKDYADYVAEHVEPWTYLKFPYLKQRGWKGFKEGIDSSIY
CATPLARLNVAERMATPRAQEAFEEMFSTIGGHPSRLLLAQHWARLVEMVQNAETLQHYC
DDPEITGDQFRVIPQRVTGEGVGVVEAMRGTLTHHYTCDANAICTSANLIVGTTNNNAPI
QMVTRKVAETLIQPGTDPDQGILNMIEMAFRAFDPCYSCATHSMPGQMPLRVRVRRGGEV
THEFRRGC*
>Ga0105107_100163805
MKKITIDPITRLEGHGKIEIFLNDEGEVGNVYFQVPELRGFEKFCEGRPVEELPAITAKI
CGVCPGCHHMASGKAVDAVFGVDPPPTAKKLRELFYMAHFVHSHTAHFYALAAPDFVVGP
YSPPSKRNILGVIEKVGKEIGTEVIKQRRIAQEIQALLGGHQTFVVMNIPGGVRKGLSNQ
ERDDIVTKANGFVDFAKFTLKIFEDIVLKNKEYVDIILNGPYNLKLHSMGLVDANNKVNF
YDGKVRVVDTEGKELYKYSPPEYLDYVAEHVEPWSYLKFPFLKKIGWKGFIDGQNSGLYH
ATPLSRLNASDGMATPLAQKEYERMFSTLGGKPVHATLAMHWARLVELLYSAERCLELAL
DPDITGKELRAPLGPIPGEGVGIVEAQRGTLTHHYWTDEKGVVTKVNLIVGTTNNHGAIS
MSIKKAAEGFIKKGVEVNDGVLNMVEMAFRAYDPCFSCATHCFPGEMPIILNIREVNGEL
IQRLIRD*
>Ga0105107_100208074
VKRITIDPITRLEGHGKIEIFLNDEGNVDNAYLQIPELRGFEKFCEGRLAEEMPRITPRI
CGVCPGAHHMAATKALDAVYHVDPPPAAKKLRELFYCAHMIHSHIAHFYALAAPDFVLGP
TSDPAERNILGVIARVGLEVGGEVIKHRAYAQSIQAAIGGKATHPVCGLPGGMSKAITGE
ERKDFEEKARSCVEFSKFSLKLFNDVVLANKAYLGLITGNIFEMKSYYMGMVDANNRVNF
YDGDIRVVDPDGKEFAKFKPADYTDHIAEHTESWSYLKFPYLKKVGWKGFVEGKDSGIYR
VAPLARLNVADGMATPLAQAEYEKMFSTLGGKPVHATLAFHWARLVELMYASERLLELCR
DTEITSPDVRTIPTATPDEGVGVVEAPRGTLIHHYKTDSKGVIQKVNLIVATGHNYPAMN
ISVTKAARGFVHNGKVVSEGLLNMVEMAFRCYDPCMGCATHTLPGQMPLEVTIYDHRGDV
MDAVRR*
>Ga0105152_100015833
MDRGDHKEMQERIQAARNPAHAPGDAANVRRQTITIDPVTRLEGHGKIEIFLDERGEVER
AYFQVPELRGFETFCIGRPAEDMPQITSRICGVCPTAHHMAATKALDDLYQVQPPPTALK
IRDLVYNAFMLEDHALHVYFLGGPDFIVGPDAPKELRNVVGVIQKVGVDVGKRVIAMRRR
LREMISYFGGKVIHPVFGLPGGVSKGLAPVDLPGIQQLARDAVDFARFTLQIFKDIVLKN
DRYLKLITSDTYTHRTYYMGLVNGRNQPDFYAGKIRVVDPAGTEYASFPAQHYLAYISER
VEPWSYGKFCYLKPLGWKGFVDGPESSIYAVAPLARLNVAESMATPEAQKAYEEYVATLG
GKPVHYTLANHWARVIEMLQAAERMQELANDPGLTGTEIRTIPTATPKAGVGVVEAPRGT
LIHHYETDERGLIRKANLIVATQGNSARMAMGVEKSAKGLIHQGKVDDGLLNMIEMAFRA
YDPCHGCATHSLPGQMPLIVSIRDASGLVIQELRR*
>Ga0105152_100018423
LSERITINPITRLEGHGKIEIFLDDKGNVEDAYWQVVELRGFEIFCLGRPVEELPRIMPN
ICGVCPTPHNMASVKALDDLYGVEPTPTAKLIRQLHYNAFIVEDHLLHFYILSAADFVVG
PSADPAERNILGVVRKVGLEIGGKVIEARKRCREIIRHIASKPAHPEGGLPGGVSKGITE
EDRKWIRETADFCVEFCQFSLELFKQVVLDNKEYLNVVLNDAYKLNTYYMGLVDDNKRLN
FYEGKCRIVNPKGEEYALFDYHDYVDYIGEWVEPWTYIKLTHLRKIGWRGLNEGEPTSLY
RVGPLARLNAADSMLTPLAQREYETMFDVLGGKPSHHTLAYHWARLIEAFQAAEHMQRIA
DDPLLTSKDIRNMELRLEKVGIGCVEASRGTLIHHYEADTDGKATKVNLIVATQHNAAPI
CLSVKKAAMAFVKGPEVKEGFLNMVEMAFRAYDPCLGCATHALPGEMPLLVNIRDHRGDL
IRTLQRP*
>Ga0105152_100019191
MKKITIDPITRLEGHGKIDIFLNDAGEVENSYFQVPELRGFEKFCEGRLAEDMPQITQRI
CGVCPEAHHIASTKTLDDLFHVDPPSAAKKLRELFYSAFYVTDHTTHFYILAGPDFVMGP
DCPVAERNILGVIAKVGLELGGAVINTRMKNHHIIQMLGGRAVHPVFGLPGGVSKGLNEE
ERKEVEQIAKDSVEFAKLSLKVFDDILLKNKAYVDMILSDAYTHHTYYMGLVDKNNKVNF
YDGKVRVVDPEGKEFVKYAPRDYLDHVAEHVEPWTYVKMPYLKKIGWKGFVDGKNSGIFR
ATPLSRLNAADGMATPLSQAEYQRFYSTLGGKPVHQTLATHWARLVELLYAAEKLLELSR
DPEITSTDIRTIPTAKPDEGVGIVEAPRGTLTHHYITDERGVIKKVNLIVATVNNAAPIN
MSI
>Ga0105152_100045083
MKKITIDPITRLEGHGKIEIFLNDAGEVENSYFQVPELRGFEKFCEGRLAEDMPQITQRI
CGVCPEAHHMAATKCLDDVFHVDPPSAAKKLRELFYSSFYVTDHTTHFYILAGPDFVMGP
EAPVAERNILGVIAKVGLELGGAVIKTRMQNHRIIHMLGGRAVHPVFGLPGGVSKGLNED
ERKEVEQIAKDSVEFAKLSLKVFDDIVLKNKEYLDMVLSDAYTHHTYYMGLVDEKNRVNF
YDGKVRVVDPDGKEFAKYAPREYLDHVAERVEPWTYVKIPYLKKVGWKGFVDGKDSGVFR
STPLSRLNAADGMATPLAQAEYERFYSTLGGKPVHQTLATHWARLVELLYAAERLLELSK
DPEITSPDIRTIPTAKPDEGVGIVEAPRGTLTHHYITDENGIIKKANLIVATVNNIAAIS
MSVKKAAQALIKPGKKVTEGLLNRIEMAWRPYDPCFGCATHTLPGQAPMEVVIYNSKGEV
VERLHR*
>Ga0105154_10003814
MVRIEPVTRIEGHMAITLVIEENKVRNVQVNIIEPPRLFEKFMEGKPAEEAIRIAERICG
ICYVAHGLASVKALESAWNISPPETAIKLRRLLHSGGYIHSHALHLALLTLPDILCPGEG
IVGLVKKYPQLCKKAIFIRKFGQEITEVIGGRPIHPSSIVPGGMAKPLSAEAREFLLKKG
KEVLKTATELVDFIFDIYEKHELLNMYPEDPTYYMGFVKNGLHETYDAKLHIMNPKGEIV
NVFDGSRYVDYVAEDALPYSFVKHPYLRINGEKYRVGTLARINLAEKFGVPIADKYLAML
RSIVGRPAHNVGAYNLARAVELIASIEKALELLEDNQILSKDIRVQVRPKAGVGVGIVEA
PRGVLIHHYEINDEGIMRKVNLIVATQQNIPSLENEIFHAANNLLSKGVELTRIEQKLET
IVRAYDPCLSCATHLVKLKIVESRKKELT*
>Ga0105154_10009408
MKEVVINPITRLEGHGKIVVILDDAGNCVKAYLQVPELRGFETFAVGRHAEDMPQITSRI
CGVCPTAHHMASTKTLDDLYKVEPPEPAKKIREMFYNIFMLEDHALHFYILAGPDFIVGP
KASKEERNVVGVIKKVGTEVGLRVIQTRKKLRKLMEIIGGKTIHPVLGLPGGISKPLSQE
AVETARKVSEEAVQFAEFTYKIFKDVVLANKEYVDLITSEAYTHRTYYMGLVDEKNRVNF
YDGKIRVVSPRGIEHAKFDIHQYLDYIAEHVEPWTYIKFPYLKKIGWKGFIDGEDSGVMS
VAPLARLNAADGMATPKAQEAYEEMYETLGGKPIHHTLANHWARVIEIIYAAERFRELAN
DPDIESKEVRNLPTATPEEGIGVVEAPRGTLIHHYQTDQNGVIKKANLLVATQHNAARIA
LSVDKAARSLVKAGQIDQGILNMVEMAFRAYDPCHACGTHSLPGGISVKFYLYGMNGQLL
RIVNSEDLV*
>Ga0105154_10039454
VVVVTINPITRLEGHGKISIFLDEKGDVKRAFLQVPELRGFEKIAVGRHAEDMPQITSRI
CGVCPWAHHMAATKALDDLYKVKPPSAAVKIRELAYNIFMLEDHSLHFFVLAGPDFVVGP
KAPRAERNIIGVMKKLGAETVKKIVLIRKKLREADAILGGKTIHPVSGLPGGVSKSLTED
DRKELVKVADAGLELADTAYKLLKDLMKNEEYVKLMTSDIYVHETYYMGLVDDKNRVNFY
DGKIRVVDPKGREHAKFDVHDYLKYIAEHVEPWTYTRMSYLRTVGWKGLIDGEGSGVLAV
GPLGRLNAADGMATPRAQAAYEEMYSALGGKPTHYTLAYHIARVVEMIQAAECVKELVED
PEITSPEVRNLPTLTPDVGIGVVEAPRGTLIHHYEADEKGLIKKANLIVATQNNVARMCL
SIEKAAKMLIKGGVVDDGLLNMVEMAFRAYDPCFACATHSVVGRIPLKIEMYDHEGRLIK
VITNVD*
>Ga0105154_10041933
MERKITIDPITRLEGHGKIVVVLDDKGDCLRAYLQVPELRGFEKFLEGRVAEDAPIITSR
ICGVCPTAHHMASTKALDDLFHIDPPIAAKKIRELAYNIFMLEDHALHFYVLGGPDLIVG
PTAPKEERNILGVVKRLGDVAIKVLAFRRQLRKINEMIMGRTIHPVFGRPGGISKPLDPA
VIKELRGIVDEGIEFAVQTEKLFRKILSSEQEIYKLMMSEDFKVETYYMGLVDDKNRLNF
YDGKLRVIDPKGREATKFDVHDYLNYIAEHVEPWTYIKFPYFKPVGWKGFVDKIDSGVLC
VAPLARLNVSDSMPTPRAQEAFEEMIEFFGGKPVHYTLATHWARVIEMIYAAERIKELAE
DPDIESTEVLNIPTKTPGPIGIGVVEAPRGVLIHHYESDEKGILTKVNLLVATQFNSARI
NISVDRAARAFIKGGKVTEGLLNLVEIAFRAYDPCHACGTHALPGELKLIIDFYDENGRH
LGREVIRGS*
>Ga0105155_10006342
MKEVVINPITRLEGHGKIVVILDDAGNCVKAYLQVPELRGFETFAVGRHAEDMPQITSRI
CGVCPTAHHMASTKTLDDLYKVEPPEPAKKIREMFYNIFMLEDHALHFYILAGPDFIVGP
KASKEERNVVGVIKKVGTEVGLRVIQTRKKLRKLMEIIGGKTIHPVLGLPGGISKPLSQE
AVETARKVSEEAVQFAEFTYKIFKDVVLANKEYVDLITSEAYTHRTYYMGLVDEKNRVNF
YDGKIRVVSPRGIEHAKFDIHQYLDYIAEHVEPWTYIKFPYLKKIGWKGFIDGEDSGVMS
VAPLARLNAADGMATPKAQEAYEEMYETLGGKPIHHTLANHWARVIEIIYAAERFRELAN
DPDIESKEVRNLPTATPEEGIGVVEAPRGTLIHHYQTDQNGVIKKANLLVATQHNAARIA
LSVDKAARSLVKAGQIDQGILNMVEMAFRAYDPCHACGTHSLPGGISVKFYLYGMNGQLL
RIVNSEDLV*
>Ga0105155_10039354
MERKITIDPITRLEGHGKIVVVLDDKGDCLRAYLQVPELRGFEKFLEGRVAEDAPIITSR
ICGVCPTAHHMASTKALDDLFHIDPPIAAKKIRELAYNIFMLEDHALHFYVLGGPDLIVG
PTAPKEERNILGVVKRLGDVAIKVLAFRRQLRKINEMIMGRTIHPVFGRPGGISKPLDPA
VIKELRGIVDEGIEFAVQTEKLFRKILSSEQEIYKLMMSEDFKVETYYMGLVDDKNRLNF
YDGKLRVIDPKGREATKFDVHDYLNYIAEHVEPWTYIKFPYFKPVGWKGFVDKIDSGVLC
VAPLARLNVSDSMPTPRAQEAFEEMIEFFGGKPVHYTLATHWARVIEMIYAAERIKELAE
DPDIESTEVLNIQTKTPGPIGIGVVEAPRGVLIHHYESDEKGILTKVNLLVATQFNSARI
NISVDRAARAFIKGGKVTEGLLNLVEIAFRAYDPCHACGTHALPGELKLIIDFYDENGRH
LGREVIRGS*
>Ga0105155_10040924
VGKTVVIDPITRLEGHGKIVIFLDDDGDVINAYLQIPELRGFEKFLVGRPAEDAPQITSR
ICGVCPTAHHMAATKALDDLYSVDPPRPAKKIRELVYNMFMLEDHALHFYILGGPDFIVG
PKAPKSERNVFGVLKKVGSEVGLKVIKTRKTVRDMITLIAGKVIHPVFGLPGGIAKPIDE
DVRRKLLVVANDALEFALFTYKLFKEIVLSNKEYLDLILSDTYTHRTYYMGLVDDANRVN
FYDGKLRVVDPKGREFTKFDVHEYLDHIAEHVESWTYVRFSYLRKVGWKGFIDGEDSGIF
SVAPLARLNAADGMATPHAQEAYEEMYSIVGSKPIHHTLAMHWARVIEMIYAAERIKELA
EDPEITDPNVRNIPEKPRGVGIGVVEAPRGVLIHHYETDSKGIITKANLLVATQHNSARI
SLSVSKAAKNLIKGGVVDDGILNMIEMAFRAYDPCHACATHNIPGSLNIPIHIYDKNGNL
IKVIKRH*
>Ga0105156_10006825
MVVVTINPITRLEGHGVISIFLDEEGHVKRAFLQVPELRGFEKIAVGRHAEDMPQITSRI
CGVCPWAHHMAATKALDDLYKVKPPPAAVKIRELAYNMHILEDHALHFFVLAGPDFIVGP
RAPRAERNIVGIIKKLGAETVKKIVLARKVLRDADAIIGGKPVHPVMGLPGGVSKSLTED
DRKELLKAAGAALELADTAYKLLKDLMRNKEYVDLMTSDVYTHRTYYMGLVDDKNRVNFY
DGRIRVVDPKGREHAKFDVHDYLKYIAEHVEPWTYARMSYLKTVGWKGFTDGEDSGVLAV
GPLGRLNAADGMATPMAQAAYEEMYSALGGKPVHYTLAYHVARVVEMIQAAEHVKELVDD
PEITSPEVRNLPTSKPDVGIGVVEAARGTLIHHYEADENGLIKKANLIVATQNNIARICL
SIEKAAKALIKGGVVDDGLLNMIEMAFRAYDPCFACATHSVIGRIPLELKIYDHEGKLIK
VITNVD*
>Ga0105158_10002128
MKEIVINPITRLEGHGKITIFLNDEGDVDEAYFQVPELRGFEKFCEGRRAEDLPIITTRI
CGVCPVAHHMASAKALDAAFNVEPPEPAKKLRELMYCGYYLYDHTLHFYYLGGPDFVVGP
EAPPAKRNILGVIEKAGIEIGKEVIKHRAYGQKITEILGGKATHPVSACIPGGFARPITE
DERREIERMVRSCLEFAKLSLKIFDDIVLKNTRYVELIKSDAYAMKTYYMGLVDKNNKVN
FYDGNVRVVTPKGEEFVKFSPNEYLDVIEEHVEPWTYVKLPYLKKVGWKGLVDGPESGLY
RVGPLGRLNAAEGMATPLAQAEYERMYATLGGKPVHNTLAYHWARLIELLYAAERALELV
TDPEITSKNVRNKPGKPGEGVGIVEAARGTLIHHYQFDENALAKKVNLIVATVNNAPSIC
LSIKNAAKALIKKGKVTDGILNMVEMAFRAYDPCFACATHYAIGQMPLEIEIYDSQKRLI
QTLRR*
>Ga0105158_10083171
MKEVVIDPITRLEGHGKIVIIMNEEGNVDHAYIQIPELRGFEKFAEGRAAEDMPQITERI
CGVCPMAHHMASTKTLDDLYKCTPTPTARKIRELMYNIFMLEDHALHVYILGGPDFIVGP
TSPKEERNILGVINKVGKENVLKVISMRKKLREVNLMLGGKTIHPVAGVPGGVSRPIKDG
EIEKIKQVASESVEFARFTLKLFKDLVLKNDQYFKLITSDAYTHRTYYMGLVDEKNRLNF
YDGKIRVVDPKGSEYAKFDVHQYYDYIAEHVEPWTYIKFTYLKNIGWRGFIDGENSGIYS
VAPLARLNVSDSLATPEAQAAFEEMVSMLGKPIHHTLANHWARVIEMIYAAERIQELAND
PEITDTNIRNIPKHTPSEGMGVTEAPRGTLIHHYKTDEKGVVKQANLIVATQNNAARIAL
SIDKAAKHLIRQGQINDGLLNMVEMAFRAYDPCHACGTHTLPGNMPIIVYIYDTS
>Ga0105159_10007004
MGKKIEIDPITRLEGHGKIEIFLDDKGDVEKAYFVVPELRGFEIFSLGKPAELMPQITPR
ICGVCPTAHHMASAKACDDLFKVEVPSAAKKLREMFYNMFMVEDHTLHFYILGGPDFIVG
PDAPKAERNILGVINKVGLEIGKKVIGIRREIRELMTFLGGKVIHPVWALPGGVSKGIKK
DEQKRFIEVAEKAVDFALFTLKALKDIVLANKKYVELITSDTYTHKTYYMGLVDDKNRVN
FYDGWIRVVDPDGKEFVKFKANEYQKYLGEHVEPWSYIKFLYLKDIGWKGFVDGKDSGIY
AVAPLARLNAADGMATPRAQEAYEEFFNTLGKPCHHTLAMHWARVIEIIYAAERFLELAK
DDEITSDKIRNIPKETPKEGFGVVEAPRGTLYHHYETDEKGLITKANLLVATQNNSARIA
MSVEKAAKGLIKEGKVSDGILNMIEMAFRAYDPCHACGTHSVPGRIPIKVIIYNKKGEIL
KEIKNF*
>Ga0105159_10007314
MKEVVIDPITRLEGHGKIVIIMNEEGNVDHAYIQIPELRGFEKFAEGRAAEDMPQITERI
CGVCPMAHHMASTKTLDDLYKCTPTPTARKIRELMYNIFMLEDHALHVYILGGPDFIVGP
TSPKEERNILGVINKVGKENVLKVISMRKKLREVNLMLGGKTIHPVAGVPGGVSRPIKDD
EVEKIKQVASESVEFARFTLKLFKDLVLKNDQYFKLITSDAYTHRTYYMGLVDEKNRLNF
YDGKIRVVDPKGSEYAKFDVHQYYDYIAEHVEPWTYIKFTYLKNIGWRGFIDGENSGIYS
VAPLARLNVSDSLATPEAQAAFEEMVSMLGKPIHHTLANHWARVIEMIYAAERIQELAND
PEITDTNIRNIPKHTPNEGMGVTEAPRGTLIHHYKTDEKGVVKQANLIVATQNNAARIAL
SIDKAAKHLIRQGQINDGLLNMVEMAFRAYDPCHACGTHTLPGNMPIIVYIYDTSGKLLN
VVRHNL*
>Ga0105160_100028511
MTREVVIDPITRLEGHGKIDIFLDAKGNVEKAFFQVPELRGFEKFAVGRPAEDMPQITSR
ICGVCPTAHHMAATKALDDLYKVEPPPAAKKIREMVYSAFMVEDHALHFFFLGGPDFVVG
PTAPKAQRNILGVLSKVGLEIGREVIGVRKQLRDLIALAGGKVIHPVFGLPGGISKALTK
EDQEKFIAGAERAVKFGLFSLQIFQDVVLKNKQYVETITSDTYTHKTYYMGLVDDQNRVN
FYDGQLRVVDPNGKEFLKFKVQEYLKHIAEHVEPWSYIKFCYLKDIGWKGFVDGPESGVY
AVAPLARLNAAEGMATPKAQEAYKEFYKTLGGKPVHHTLANHWARLIELLYAAERMQELA
NDPEITSPNVRTIPTATPSEGIGVVEAPRGTLFHHYQTDEKGVITKANLIVATQNNAARI
AMSVDKAARGVIKGGKIDDGILNLVEMAFRAYDPCHGCATHALPGQMPLIVRVYDSERNL
VREIRRD*
>Ga0105160_10012387
MAEQAKAGRIRIDPITRLEGHGRIEIFLNESGEVDRAYFQVPELRGFEKFVQGRPAEEMP
QITSRICGVCPTAHHMAATKALDELYRVAPPAAARKIRELAYVTFMVEDHALHFYFLGGP
DFIVGPQAPRGERNVLGVIGRVGEATARHVIAMRRKLRELLALVGGKPAHPVLGLPGGVA
KPLSRDEQARFQEVASEAIDFAQFTLGLFRKLVLENSEYVELIRSEAFTHRTYYMGLVDE
ANRLNFYDGWLRVVGPDGTEYARFPAQQYLDYIAEHVEPFTYMKFCYLKPLGWRGFLEGK
ESGVYAVAPLARLNVSDRLATPRAQEAFEEYFSTLGRPVHHTLANHWARLIEMLYAAERM
KELADDPEIVSDEVRKIPDAIPEEGIGVVEAPRGTLIHHYRSDSSGIIQSANLIVATQNN
AARISMSIDRAARSLIRGRDVPEGLLNMVEMAFRAYDPCLGCATHSLPGSMPLWLQVRDP
KGMVLASLRRNGDGTIERA*
>Ga0105160_10014923
MSRREIVIDPITRLEGHGKIHIFLNEKGEVDRAYFQVPELRGFEKFAVGRPAEEMPQITS
RICGVCPTAHHMAATKALDDLYQVDPPPAAKKIRELVYCTFMVEDHALHFYFLGGPDFVV
GPTAPKAERNILGVLARVGLEIGREVIGVRKQLRDLITRVGGKVIHPVFGLPGGIAKPLT
PEDREAFLAGADRAVQFALFSLKLFEDIVLKNPQYVEWIRSEAYTHRTYYMGLVDDRNRV
NFYDGWLRVVDPNGREFLKFPVRDYLKHIAEHVEPWSYIKFCYLKDVGWKGFVDGPESGV
YSVAPLARLNAADGMATPRAQEAYEQFYATLGGKPVHHTLANHWARLIELLYAAERMQEL
ARDPEILDPRVRTLPTAVPREGIGVVEAPRGTLIHHYETDERGIITRANLIVATQNNAAR
IAMSVDKAARSVIRNGEVGEGILNLVEMAFRAYDPCHACATHALPGQMPLLIRIYNPRGE
LVREIRRD*
>Ga0105162_1000001283
MKKVVTIQPITRLEGHGKISIFLDETGNVKDAYYQVVEFRGFERFCIGRPVEEMPIITPR
ICGVCPWAHHMASAKAVDAVYGAELPKTAKKIREMAYNIFYIHDHSAVFYALSAPDFVVG
PDAPRAERNILGLIGKIGLETGKKVINARMVATKLLEKLAGRAIIPTCAVPGGVSKPLTE
DDRKEIEEGAKKLVDFSQFTLKIFEDVVLKNQKYLDLIMGDVYKHETYYMGLVDEKGLVN
YYDGKVRVVDPKGRIYTEFHPKDYLNHIGEHVETWTYLKFPYLKSLGWKGIVDGETSGVY
RVGPLGRLNVADGFATPLAQEAYEKFKEILGKPAHATLGYHWARVIEILNAAERVLELSK
DPDITGKDFRVPLTNTPSEGVGIVEAPRGTLIHHYKTDQNGILTDVNLIVATTHNNAGIC
MSVKKASQQLIRGGNVNDGLLNMIEMAFRAYDPCLACGTHALPGQMPLDVCIYDANGRLV
VEIKRP*
>Ga0105162_100004586
MGRTVIIDPITRLEGHGKIAIFLDDEGNVVNAYLQVPELRGFEKFLVGRPAEDAPQITSR
ICGVCPTAHHMAATKALDDLYAVEPPSPARKVRELVYNLFMFEDHALHFYVLGGPDFIVG
PKAPKAERNVFGVLKKVGSEVGLKVIKTRKAARDMITAIAGKVIHPVFGLPGGIAKPVDE
SLRSKLLEVANSLVDFALFTRKIFKDLVLSNREYLDLILSDAYTHRTYYMGLVDSANRVN
FYDGMLRVVDPNGREFAKFDVHDYLDHIAEHVEPWTYVRFSYLRKVGWKGFEDGVNSGIF
SVAPLARLNVADGMATPYAQEAYEEMVTMVGSKPIHHTLAMHWARVIEMIQAAEKVKELA
EDPEITDTNIRNMPEKPRGVGIGVVEAPRGVLIHHYETDEKGIIKKANLLVATQHNSARI
SLSVSKAAKSLIKNGNIDEGLLNMVEMAYRAYDPCHACATHNLPGGFKPIIHIYDIRGNL
IKVIKP*
>Ga0105162_10014315
MREVIINPITRLEGHGKIVVVLDDAGNCIKAYLQVPELRGFEKFAVGRHAEDMPQITPRI
CGVCPMAHHMASTKTLDDLYKVDPPEPAKKIREMVYNIFMLEDHALHFYILAGPDFIVGP
KAPKTERNVIGVIKKVGNEVALKIIGMRKKLRKLNETIAGKVIHPVFGLPGGISRPLSKE
VVEEARKISDEAIEFAEFTYKIFKDIVLKNEEYVNLITSEAYTHRTYYMGLVDDKNRVNF
YDGKIRVVSPRGLEYAKFDVHQYLDYIAEHVEPWTYIKFPYLKKVGWRGFIDGEDSGIMS
VAPLARLNAAEGMATPRAQEAYEEMYSMLGGKPVHHTLANHWARVIEIIYAAERFRELAY
DPDIESRDVRKIPTAIPDVGVGVVEAPRGTLIHHYETDERGVIKKANLLVATQHNAARIA
LSVDKAARSLIKGGVIDEGLLNMVEMAFRAYDPCHACGTHTLPGNLPIKIYIYNTEGQLI
KTIERF*
>Ga0105162_10015854
VREIVIDPITRLEGHGKIIIFINDVGNVDRAYIQIPELRGFEKFAEGRAVEDMPQITARI
CGVCPMAHHMASTKTLDDLYNCPPTLTARKIRELMYNIFMLEDHALHVYILGGPDFIVGP
TSPKEERNILGVINKVGKENVLRVISIRKKLREINLMLGGKTIHPVSGVPGGVSRPIKNN
ELEKIKQVAEESVEFAKFTMKLFKTLVLSNDQYFNLITSDAYTHRTYYMGLVDEKNQLNF
YDGKIRVVDPKGNEFAKFDVHQYLEYVGEHVEPWTYIKFTFLKKIGWKGFIDGEDSGIYS
VAPLARLNVSQSLPTHEAQSAFEEMISMIGRPVHHTLANHWARVIEMIYAAERIQELAND
PDITDQNIRNIPKDQPSEGMGVVEAPRGTLIHHYITDERGVVKQANLIVATQNNAARIAL
SIDKAAKQLIRQGQINEGILNMIEMAFRAYDPCHACGTHSLPGNMPLAVYIYDMNGKLLN
VVRHNL*
>Ga0105162_10034761
MGKRIEIDPITRLEGHGKIEIFLDEKGNVEKAYLVVPELRGFEIFSLGKPAELMPQITPR
ICGVCPTAHHMASAKACDDLFKVEVPSAAKKLREMFYNMFMVEDHTLHFYILGGPDFIVG
PDAPKAERNVLGVINKVGLEIGKKVIGIRRKIRELMTFLGGKVIHPVWALPGGVSKGLKK
EDQKKFIEVAQEAVDFSLFTLKAFKDIVLSNKKYVELITSDTYTHRTYYMGLVDDKNKVN
FYDGWIRVVDPEGKEFAKFKVQDYQKFLAEHVEPWTYIKFLYLKDVGWKGFVDGKDSGIY
AVAPLARLNASDGMATPKAQEAYEEMYKTLGGKPVHHTLAMHWARVIEIIYAAERFLELA
KDDEITSDKIRNIPKETPKEGFGVVEAPRGTLYHHYQTDEKGRITKANLLVATQNNSARI
AMSVEKAAKGLIKGGKVDDGILNMIEMAFRAYDPCHACGTHSIPGRIPIKVLIYNKDREI
IKEIRNF*
>Ga0105162_10035273
VKEIVINPITRLEGHGKITIFLNEEGDVDEAYFQVPELRGFEKFCEGRRAEDLPIITTRI
CGVCPVAHHMASAKALDAAFNVEPPEPAKKLRELMYCGYYLYDHTLHFYYLGGPDFVVGP
DAPPEKRNVLGVIEKAGLEIGKEVIKHRAYGQKITEILGGKATHPVSACIPGGFARPISE
EERREIERMVRSCLEFAKFSLKLFDDIVLKNSAYVDLIKSEAYTLRTYYMGLVDKNNKVN
FYDGNVRVVDPNGREFVKFTPRDYLDVIEERVEPWTYVKLPYLKKVGWKGFIDGPDNGVY
RVGPLGRLNAADGMATPLAQAEYERMYATLGGKPVHNTLAYHWARLIELLYAAERALELV
TDPEITSTNIRNKPGKPGEGVGIVEAARGTLIHHYQLDENALAKKVNLIVATTHNVPSIC
MSIRDAAKGLIRKGKVTDGILNMVEMAFRAYDPCFACATHFAVGQMPLEVEIYDSEKRLI
QKIKR*
>Ga0105163_100000356
MKKVVTIQPITRLEGHGKISIFLDETGNVKDAYYQVVEFRGFERFCIGRPVEEMPIITPR
ICGVCPWAHHMASAKAVDAVYGAELPKTAKKIREMAYNIFYIHDHSAVFYALSAPDFVVG
PDAPRAERNILGLIGKIGLETGKKVINARMVATKLLEKLAGRAIIPTCAVPGGVSKPLTE
DDRKEIEEGAKKLVDFSQFTLKIFEDVVLKNQKYLDLIMGDVYKHETYYMGLVDEKGLVN
YYDGKVRVVDPKGRIYTEFHPKDYLNHIGEHVETWTYLKFPYLKSLGWKGIVDGETSGVY
RVGPLGRLNVADGFATPLAQEAYEKFKEILGKPAHATLGYHWARVIEILNAAERVLELSK
DPDITGKDFRVPLTNTPSEGVGIVEAPRGTLIHHYKTDQNGILTDVNLIVATTHNNAGIC
MSVKKASQQLIRGGNVNDGLLNMIEMAFRAYDPCLACGTHALPGQMPLDVCIYDANGRLV
VEIKRP*
>Ga0105163_100005814
MRKIVVDPITRLEGHGRIVAILDERGDCIRAYLQVPELRGFEKFLEGRPAEDAAVITPRI
CGVCPTAHHMASTKALDDLFHVDPPIAAKKIRELAYNIFMLEDHALHFYVLAGPDFIVGP
EAPREERNIIGVLKKVGALGYKIISIRRKLRKLNEKIMGRTIHPPFGRPGGISKPLEPEV
IKELRDSVNEAIELATTTHKVFKSIVLGDPSIYKLIASDAYRHETYYMGLVDDKNRLNFY
DGKLRIVDPRGREYAKFDVHEYLNYVAEHIEPWTYIKFPYLKTVGWKGFIDGPDSGILCV
APLARLNVSDSMATPMAQQAFEEMYETLGEKPVHYTLATHWARVIEIIYAAERIKELAED
PDIESREVLNIPTKTPGPTGIGVVEAPRGVLIHHYESDERGILRKANLLVATQWNAARIN
MSIDKAARALIRGGEVREGLLNMIEMAFRAYDPCHACGTHALPGELKIIVELYNEKGELL
EKKYLRD*
>Ga0105163_100031630
MREVIINPITRLEGHGKIVVVLDDAGNCIKAYLQVPELRGFEKFAVGRHAEDMPQITPRI
CGVCPMAHHMASTKTLDDLYKVDPPEPAKKIREMVYNIFMLEDHALHFYILAGPDFIVGP
KAPKTERNVIGVIKKVGNEVALKIIGMRKKLRKLNETIAGKVIHPVFGLPGGISRPLSKE
VVEEARKISDEAIEFAEFTYKIFKDIVLKNEEYVNLITSEAYTHRTYYMGLVDDKNRVNF
YDGKIRVVSPRGLEYAKFDVHQYLDYIAEHVEPWTYIKFPYLKKVGWRGFIDGEDSGIMS
VAPLARLNAAEGMATPRAQEAYEEMYSMLGGKPVHHTLANHWARVIEIIYAAERFRELAY
DPDIESRDVRKIPTAIPDVGVGVVEAPRGTLIHHYETDERGVIKKANLLVATQHNAARIA
LSVDKAARSLIKGGVIDEGLLNMVEMAFRAYDPCHACGTHTLPGNLPIKIYIYNTEGQLI
KTIERF*
>Ga0105163_10030606
VKEIVINPITRLEGHGKITIFLNEEGDVDEAYFQVPELRGFEKFCEGRRAEDLPIITTRI
CGVCPVAHHMASAKALDAAFNVEPPEPAKKLRELMYCGYYLYDHTLHFYYLGGPDFVVGP
DAPPEKRNVLGVIEKAGLEIGKEVIKHRAYGQKITEILGGKATHPVSACIPGGFARPISE
EERREIERMVRSCLEFAKFSLKLFDDIVLKNSAYVDLIKSEAYTLRTYYMGLVDKNNKVN
FYDGNVRVVDPNGREFVKFTPRDYLDVIEERVEPWTYVKLPYLKKVGWKGFIDGPDNGVY
RVGPLGRLNAADGMATPLAQAEYERMYATLGGKPVHNTLAYHWARLIELLYAAERALELV
TDPEITSTNIRNKPGKPGEGVGIVEAARGTLIHHYQLDENALAKKVNLIVATTHNVPSIC
MSIRDAAKGLIRKGKVTDGILNMVEMAFRAYDPCFACATHFAVGQMPLEVEIYDSEKRLI
QKIKR*
>Ga0105163_10035131
VREIVIDPITRLEGHGKIIIFINDVGNVDRAYIQIPELRGFEKFAEGRAVEDMPQITARI
CGVCPMAHHMASTKTLDDLYNCPPTLTARKIRELMYNIFMLEDHALHVYILGGPDFIVGP
TSPKEERNILGVINKVGKENVLRVISIRKKLREINLMLGGKTIHPVSGVPGGVSRPIKNN
ELEKIKQVAEESVEFAKFTMKLFKTLVLSNDQYFNLITSDAYTHRTYYMGLVDEKNQLNF
YDGKIRVVDPKGNEFAKFDVHQYLEYVGEHVEPWTYIKFTFLKKIGWKGFIDGEDSGIYS
VAPLARLNVSQSLPTHEAQSAFEEMISMIGRPVHHTLANHWARVIEMIYAAERIQELAND
PDITDQNIRNIPKDQPSEGMGVVEAPRGTLIHHYITDERGVVKQANLIVATQNNAARIAL
SIDKAAKQLIRQGQINEGILNMIEMAFRAYDPC
>Ga0105163_10047133
MSRREIVIDPITRLEGHGKIHIFLNEKGEVDRAYFQVPELRGFEKFAVGRPAEEMPQITS
RICGVCPTAHHMAATKALDDLYQVDPPPAAKKIRELVYCTFMVEDHALHFYFLGGPDFVV
GPTAPKAERNILGVLARVGLEIGREVIGVRKQLRDLITRVGGKVIHPVFGLPGGIAKPLT
PEDREAFLAGADRAVQFALFSLKLFEDIVLKNPQYVEWIRSEAYTHRTYYMGLVDDRNRV
NFYDGWLRVVDPNGREFLKFPVRDYLKHIAEHVEPWSYVKFCYLKDVGWKGFVDGPESGV
YSVAPLARLNAADGMATPRAQEAYEQFYATLGGKPVHHTLANHWARLIELLYAAERMQEL
ARDPEILDPRVRTLPTAVPREGIGVVEAPRGTLIHHYETDERGIITRANLIVATQNNAAR
IAMSVDKAARSVIRNGEVGEGILNLVEMAFRAYDPCHACATHALPGQMPLLIRIYNPRGE
LVREIRRD*
>Ga0105347_10009737
MTRHITIDPITRLEGHGKIDVLLDDHGNVDRAYFQVPELRGFERFAQGRPAEDMPQITSR
ICGVCPMAHHMASTRALDDLYKVDPPPAAHKVRELLYTIFFVEDHALHFFYLGGPDFVVG
PDAPKGERNIIGVLGAVGIETGKKVIGMRRELRGLMALAMGKAIHPAFGLPGGISRPIAP
EHQAAFIDVAERAVEFAQFSLKVFDDVVLANQKYVEYITSDMYTHRTYYMGMVDDRKKVN
FYNGVLRVVAPDGREVRTFPGSRYLDHIAEHIEPWSYMKFSYLKDIGWKGFTDGPGSGIA
SVAPLARLNAAEGMATPLAQAAYQRFFDTLGGKPVHHTLANHWARLIELLYAAERMRELA
GDPDIVSTHVRELPTNTPKEGIGVVEAPRGTLFHHYTTDERGVIETANLIVATQNNAARI
ALSVDKAARCALSEGRVDDGVLNLIEMAFRAYDPCNGCATHTLPGTMPLLVRVYDRSHTL
IQEIRRDPT*
>Ga0113563_100007658
MKRITIDPITRLEGHGKIEIFLNDEGEVGNVYFQVPELRGFEKFCEGRPVEELPAITAKI
CGVCPGCHHMASGKAVDAVFGVDPPPTAKKLRELFYMAHFVHSHTAHFYALAAPDFVVGP
QSPPSKRNILGVIEKVGKEIGTEVIKQRRTAQEIQALLGGHQTFVVMNIPGGVRKGLSDQ
ERDDIVTKANGFVEFAKFTLKIFEDIVLKNNEYVDIILNGPYSLKLHSMGLVDVNNKVNF
YDGKVRVVDTAGKELYKYSPPEYLDYVAEHVEPWSYLKFPFLKKIGWKGFIDGQNSGLYH
ATPLSRLNAADGMATPQAQKEYERMYSTLGGKPVHATLAMHWARLIELLYSAERLLELAV
DPDITGKELRAPLGPIPGEGVGIVEAQRGTLTHHYWTDDKGVVTKVNLIVGTTNNHGAIS
MSIKKAAEGLIKKGVEVTEGILNMIEMAFRAYDPCFSCATHCIPGQMPMILEIRDASGEL
LQRLIRN*
>Ga0113563_100033187
MQKISIDPVTRLEGHGRIDIFLNDAGEVANAYMVIPELRGFEKFAQGRRVEELTDITPRI
CGVCPEAHHLASTKACDAVFHVDPPPAAKKLRELFYSAFYVADHTVHFYILGGPDFVMGP
DAPVAERNILGVIHKVGVETGTKVIQARGKAMDIIGMLGGRKIHPTFGLPGGVAKALKEE
ERKQVETTAREEIEFALFTLQLFRDLVLKNRGYMDLILSEGFTLPTYYMGMVDPKNRVNF
YDGQIRVVDPEGKEFVKYNAKDYLEVIAERVEPWTYLKFPYLKKVGWKGLTPGKDNGIYQ
ATPLSRLNAADGMATPRAQEAYEEMYKTFGKKPVHNLLATHWARLIELLYAAERLLELAT
DPEITDPKVRNIPTEKPTEGVGTVEAPRGTLTHHYLTDEKGIVKKANMVVGTTNNYAPIS
LAVKKAAQAVIRKGQPISEGMLNRVEMAFRLYDPCFGCATHALPGRMPLEIRLFDEAGNL
QDVRKRGAA*
>Ga0113563_100280614
MQRISIDPMTRLEGHGKIEIFLDDSGHVANSYMQIPELRGFERFCVGRPVEEMPVLTSRI
CGVCPEAHHMAAAKAADAVYGVTPPPAGRKLRELLYSAFFFADHTTHFYILGGPDFIMGP
DAPVAERNILGVIHKVGLEIGSQVIQARHFGHTTVEMIGGRKVHPVTAVPGGMTKQLSEE
ERVEIERMGRWAVGFAQTSLQLFNDLVLGNAEYRDLVLGDSYTHRTWYIGLLDENRKVNF
YDGRVHVVSPSGKRFGSYAPDEYTDWIAERVEPWSYLKFPYLKKVGWKGFTDGEDSGVYM
ATPLSRLNVADGMATPLAQAEYERFYEYLGGKPVHQRLAIHWARLIELLYAAERWVELAT
DPDITSPDIRSVIDSTPTEGVGIVEAPRGTLTHHYRTDANGLLTMVNLVVGTTNNNASMS
LSINKAAKALIQPGTKVDESLLNRIEMAYRAYDPCLGCATHALTGRIALQISIHDTTGDV
VQVIRS
>Ga0114918_1000044824
MRKISIDPITRLEGHGKIEIFLDGEGNVANAYLVIPELRGFEKFAEGRPVEEMPRITPRI
CGVCPEAHHIASAKACDAVYHVEVPPTGRKLREILYSAFFVADHTVHFYILGAPDFVLGP
DAPPAERNILGLIHKVGLEIGGRVISCRGMGMDIVGMLGGKTVHPVGALPGGVSKAINEE
ERAQIEAWGHELVEFGQFGLQLFHDVVLANEAYLDMILSDTFTAPMYYMGLVDERNLVNF
YDGKVRVVDPEGNEFVKYAPEEYLDVIAERVEPWTYLKFPYLKGVGWKGFVTGMDSGIYQ
ATPLSRLNAADGMTTPQAQEAYEHFYETMGGKPVHGTLATHWARLIELLYAAERIVELAT
DPEITDPHVRNVPTETPDEGVGIVEAPRGTLTHHYITDERGIVQKCNLIVGTTNNYAPMS
ISIKKAAQAFIKEGQVSEGLLNRVEMAFRSYDPCLGCATHTLPGQMPLEVLVRDAEGNVV
DVLRQNID*
>Ga0114918_1000684510
MDTPTKTTEKRITIDPITRLEGHGKIEIFLDDNGNVANAYWQVPELRGFEKFCIGRSADE
LNKLTSRLCGVCPGAHHICSTKALDNLFHADPPETAKVLRETFYMAHFIHSHVAHFYALA
AADFVLGPGAPKAERNILGVVAAVGLEIGGEVIKHRSYAQKIQEMLGGKATHPVCGIPGG
FSKSISEDERAKIEAMGKSCVEFSKFTCKLFEDVVLKNPDYLKLIADPNIYYHETYHLGT
VDKNDRINFYDGMQKMISPSGEEVAKFTGKDYLKYIAEHTLPWSYEKFCYFKPVGWKGLV
DGKDSGIYRATPMSRLNVSKGFTTPLAQVEYDKYFGTFRDLGVKGPIQHTMAMHWARVIE
ILYASERLVELTQDPRITGKDIRTPVKIPDEGVGILEAPRGTLFHHYTSDPDGITTNVNL
VVGTTNNNAPINLDIKKSATALIKEWMVSDGLLNAVEMAYRAYDPCNSCATHTLLGQMPL
QATIRRADGSVYKKLAKNL*
>Ga0114918_100082611
MSKKITIGPITRLEGEAKIEIFLDKKGNVEDTYFQIVELRGFEKFCEGRPVEELPRITSR
ICGVCSGAHHIASCKALDGVYGVNPPSAGKKLRELFYCAHSLHSHLAHVFALAAPDLVLG
FNAPKEKRNIFGVIEKLGLELGKKVLTARGYAQKIQSIIGGSEIHASGGIAGGLSKPLDE
EKRIEIEKMSEELLEFAKISLNLFKKIISDNGELKEILDSKDYSLQTYYMGMVDDQEKVN
LYDGDIKVVDPEGKEFVRFKAKDYLSHIEEHVEPWTYVKFPYLKKIGWKGLVEGIDSGIY
RVGPLARLNVAKGMATPLADKAYQEMYDLLGLKPLHSALALNWARVVEIVYIAERINELV
KDKEITDKKVRTIPEGVVGEGVGCVEAPRGTLFHHYIADEQGIAKKVNFIVATTHNN
>Ga0114918_100271674
LSKKITIGPITRLEGEAKIEIFLDKKGNVEDTYFQVEELRGFEKFCEGRPVEELPRITSR
ICGVCSGAHHIASCKALDGVYGVNPPSAGKKLRELFYCAHSLHSHLAHVFALAAPDLVLG
FNAPKEKRNIFGVIEKLGLELGKKVLTARGYAQKIQRIIGGSEVHASAGMAGGLSKPLNE
DSRMEIEKMSEELLEFAKISLDLFKKIISDNGELKEILDSKDYSLKTYYMGMVDDQEKVN
LYDGDIKVVDPEGKEFVRFKAKDYLSHIEEHVEPWTYVKFPYLKKIGWKGLVEGINSGIY
RVGPLARLNAAKGMATPLADKACQEMYELLGGKPLHSALALNWARVVEIVYIAERINELV
KDKEITDKKVRTIPEGIVGEGVGCVEAPRGTLFHHYIADEQGIAKKVNFIVATTHNNGPI
CMSIKKAAQRVIKNFKVDDGLLNLIEVAFRAYDPCLACASHCLPGHMAMKANIYNSDKKL
INEIIRKEKVR*
>Ga0114918_100386584
MTQRFVIDPITRLEGHGKIDIILNDEGTVDRAYFQVPELRGFERFAQGRPAEDMPQITPR
ICGVCPTAHHMAATKALDELYKIDPPSAAKKVRELLYSIFYVEDHALHFYFLAGPDFVVG
PKAPKAERNILGVLGKVGQEIGLEVIGVRKQLRDLMALAMGKTIHPVFGLPGGISKPIAK
EDQQKFIEAANHAVEFGQFSLKLFNDVVLKNQEYVDYIVSDAYTHKTYYMGMVDENNKVN
FYDGKLRVVDPDGKEYLKFSGNEYLDHMAEHVEPWSYIKFPYLKNIGWRGFEDGADSGVF
AVAPLARLNAAEGMATPLAQEAYDQYFQTLGGKPVHHTLATSWARLIELLYAAERMKELA
SDPEIVSPDVRTLPKEIPTEGVGVIEAPRGTLFHHYKTDERGVITSANLIVATQNNAARI
AMSVDKAAKGLISDGKVDDGILNMVEMAFRAYDPCHGCATHALPGQMPLVVRVYDSNHNV
KQEIHRG*
>Ga0114919_1000016252
MKKISIDPITRLEGHGKIEIFLDEEGNVANAYLIIPELRGFEKFAEGRPVEEMPRITPRI
CGVCPEAHHMASAKACDAVYHVEVPPTGKKLRELLYSAFYVADHTVHFYILAAPDFVLGP
DAPPAERNILGLIHKVGLEIGGKVIRSRGMGMDIIGMLGGKTVHPVGALPGGVSKAINEQ
ERAQIEAWGHELVKFGQFSLQLFHDVVLENKVYLDMILSDAYTTPMYYMGLVDENNKVNF
YDGLVRVVDPAGNEFVKYAPEEYLDVVAEHVEPWTYLKFPYLKEVGWKGLVTGKDSGVYQ
ATPLSRLNAADGIATPLAQEAYEEFYETMGGKPVHNTLAIHWARLIELLYAAERIVELAT
DPEITNPHVRNIPTETPDEGVGIVEAPRGTLTHHYITDQKGIVEKCNLIVGTTNNHAPIS
ISIKKAAEALIKKGQVISEGLLNRVEMAFRAYDPCMACATHTLPGQMPLEVIIHDADGEV
VERLTQYLD*
>Ga0114919_100002705
MKKITIDPITRLEGHGKIEIFLNDEGNCERACLQIPELRGFEKFSEGRPAEEMPRITTMI
CGVCPTAHHMASTKALDDLWKVEPTSAAKKIRELMYNAFLAEDHILHFFFLGGPDFVVGP
QAPAGERNILGVIAKAGLETGGKVIEMRKGMRNVLRIIGGKPVMPSCGLPGGVSKGINEE
ERKTIIEAAEYAVNFCKFALGLFDDIVLKNKSYVDLITGDIYQHKTYYMGLVDENNKVNF
YDGDIRVVDPNGKEFAKFKVQQYLDHIREHVEPWTYVKFSYLKNIGWKGFIDGIDSGVFR
VAPLARLNASDGMTTPLAQEAYEKMYSVLGGKPVHSTLAFHWARLVEALYASERVLELAH
DPEITSSDIVNLPTATPKEGIGVVEAPRGTLIHHYQTDDRGILTGVNLIVATQNNSAAIN
MSVEKAAKSLIKNGNVPDGILNMIEMAFRAYDPCHACATHSLPGRMPLELKVYDSKGDLV
KKLRRGA*
>Ga0114919_1000095216
MNKRITIDPITRLEGHGKIEIFLNDKGDVDRAILQIPELRGFEQFAVGRPAEEMPRITPR
ICGVCPTAHHMASTKTLDDLFHVEPTPTAKMIRELIYNAFQFEDHTLHFFFLGGPDFIVS
PQAPASDRNILGVIGKVGLETGKKVIRARREARDIINYLGGKIIHPVCGLPGGVSKGLDE
EHRVQFLESAKFIVEFAQFALQAFNDIVLKNKEYVDIIVGDAYQIKTYYMGLVDENNKVN
FYDGDIRVIDPEGKEFVKFKPREYLDHVAEHVESWTYIKFPFLKNVGWKGFEEGKDSGVF
RVAPLARLNASDGMATPLAQEHYEKMYKTLGGKPSHHTLAFHWARLIEALQAAETMITLL
ENKDITDPNIRNIPTETPTEGVGVVEAPRGTLFHHYKTDEIGIITEANLIVATVNNAAAI
NMSIEKAAKAFIKGGKVSEGLLNMAEMAFRPYDPCHACGTHALPGDMPLIINIYDKNKEL
IKQLKR*
>Ga0114919_1000191518
MTNNKRITIDPITRLEGHGKIEIFLDDKGDVERAFLQIPELRGFEQFAVGRPAEEMPRIT
PRICGVCPTAHHMASTKTLDDLFHVEPTPTGRMIRELIYNAFQFEDHTLHFFFLGGPDFV
VGPQAPAGDRNILGVIGKVGLEIGGKVIRVRREAREIINYLGGKIIHPVCGLPGGVSKAL
DEEHRVQFLESAKFTVEFSQFALQIFDDIVLKNKEYVDIVVGDAYQIKTYYMGLVDEKNK
VNFYDGNIRVVDPEGKEFAKFKARDYLDHISEHVEPWTYVKFPFLKNIGWKGFVEGKDSG
VYRVAPLARLNASDGMATPLAQEHYEKMYEVLGGKPSHHTLAFHWARLIEALQASESMVQ
LLENKDILDPNIRNIPTETPTEGVGVVEAPRGTLFHHYKTDEKGIITEANLIVATVNNAA
AINMSIEKAAKALIKGGKVTEGLLNMTEMAFRAYDPCHACGTHALPGDMPLVIKIYDKDR
ELVKQLKR*
>Ga0114919_100025429
MADGPILSDEKKKTDKKRITIDPITRLEGHGKIEIFLDDNGDCTNAYWQIPELRGFERFC
IGRHISELPVLTNRLCGVCPAAHHIASTLTLDAVFNAETTETAHKLRELFYMGQYTHSHI
AHFYALAAADFVLGPAAPAEKRNILGVVEAVGLEIGSKVIEHRHYGQKVQEIIGGRATHP
VFGIPGGVSKPLKEEDRQEIEKMAKSCVEFGKFTLELFDNVVLKNKDYLDIILNGNTYYL
ETNYMGLVDDNDMVELYKGKVRVVDPNGKELAKFEPNQYLDYIAEHVEPWTYMKMPFFKP
IGWKGLVDGASSGMLRVGPLGRLNASKGMSTPLAQEAFEKMYGTFRDLGVKGPIHNSLVF
HWARVIEQLHAAERMLELATDKEITSSDVRGKIDTPTEGVGITEAPRGTLIHHYRSSPDG
LCEMINMVVATTHNNAAICTDVKKTAQALIKNGEVSPGLLNMVEMTFRCYDPCNSCGTHI
LPNGQRAIEIHIKDANGELLKVLKNF*
>Ga0114919_100044188
MGKTITIAPVTRLEGHAKVTIELDDAGNVADTKVQIVELRGFEKFCIGRPVEELPRILTS
ICGVCPWSHHLASAKTTDAIFGVTPPPAGEKLRRLCNAAAFTEEHILHFFFLAGPDFVMG
PDADYKERNVFGIAAANPEIGQKVIRNRHLGARILNIVSGKSIHPVTAVPGGFSKPLTET
ERKASLEMAEEVLEFSKWAIAWAKEDIFPKYLDAVKTIGVIETGFLGTVTEDGTMDLYDG
KFRLMKPDGSYEDFEPADYTDYIEEKVLPWTYLKFPYAKSWGEGFSIDSENPKGMYRTNT
LARLNVADKLATPLAQKELEEYRETFGRPVQLTLLYNWARLIELLHNAEYMVELLNDPEI
TSKETRVPVEPRAARGVGCVEAPRGTLIHDYETDEDGIVTNVNLIVGTTHNNGPINMSVN
QAARTLIKDGKYDEAILNMVEMAIRAYDPCLSCATHRLDSTIAVKVKIVGPDGEEVATFT
N*
>Ga0114919_100075252
MTPEGASPAKTETRRISIDPITRLEGHGRIEIFLNDEGDVANAYFQVPELRGFERFCQGR
PAEEMPVITERICGVCPSAHHMASTKALDAVFKVQPPPAAIKLRRLLYNAFYVADHATHF
YALGGPDFVVGPEADPAERNILGVIAKVGMEIGGQVLTALRLTHEVVAMLGGKYVHPSCG
IPGGVSKGLTEEERAKVEEIATAAIDFGKLTVSILNDVVLANKDYLDLILSDAYTHRTYY
MGLVDENNKVDFYDGLIRVVDPDGKEFAKFHPSEYLDHIAEYVEPWTYLKFPFLKRIGWK
GLQDGKDSGIYRVAPLARLNAADGMATPVAQAEYERMYETLGGKPVHQTLATHWARVIEL
VQAAEQMLELSRDPEITSTDIRTIPTETPEEGVGVVEAPRGTLFHHYWTDERGVIEKVNL
IVGTGNNHGAICMSIKKAAEGLIKKGTVITEGLLNKVEMAFRAYDPCLACATHSLPGQMP
LIVSIYDRKGELVEQLRRD*
>Ga0114919_100079492
VKKITIDPITRLEGHGKIEIFLNDDGDVDKAYLQIPELRGFEKFCEGRPAEEMPRITTMI
CGVCPTAHHMASTKALDDLFKVEPTSTAKKIRELMYNAFQAEDHILHFFFLGGPDFVVGP
MAPAGERNILGVIAKVGLDVGGKVIEMRKRLRNVLRIIGGKPIMPSCGLPGGVSKAITEE
ERKTIIDAAEYAVEFCKFALGLFDDVVLKNKDYVDLVVGDIYKHRTYYMGLVDGNNKVNF
YDGQIRVVDPNGKEFAKFKGRNYLDHIREHVEPWTYVRFSYLKNVGWKGFVDGEESGIFR
VAPLARLNAADGMATPLAQEAYERMYEVLGGKPVHNTLAFHWARLIEALYASERVLELAR
DPELTSPDIVNLPTETPKEGIGVVEAPRGTLFHHYKTDERGILTEVNLIVATQNNAASIC
MSIEKAAKSLIKKGEVSDGILNMIEMAFRAYDPCLACATHSLPGRMPLEVNVYNSEGDLV
RRLRRDE*
>Ga0114919_100091033
MEEKKRVITISPITRLEGHGKISIFLNEEGNVKDAYFQVVELRGFERFCVGRPVEELPRI
TPRICGVCPWAHHMASTKAADAVFKAKTPKAAKKLREMAYCAHIMHSHQLHFYALGAPDF
IVGPKADPAKRNIIGVVEKVGKELGLEVIRARGYAQRIQEIVGGKATHPVCGLPGGMSKA
LSDEERGEIEEKARKLIDFGKKSLEIFDDLVLKNKEYVDLIAGDTYYHETYYMGMVDEND
KVNFYEGKIKVVDPEGKEYVKFDAKDYLDYISEGVEPWSYLKFPYLKGVGWKGLVDGKDS
GIYRVNSLARLNVAHGMATPAAQEAYRKMYDFFGTKPVHNTLAFHWARLVENLYAAERCL
ELIQDPEITSKEIRGEIGEPGEGVGCVEAPRGTLFHHYWADKEGIITKMNLIVATVQNNG
PMCMSIKKAAQKLIKNWKVEEGLLNMVEMAFRAYDPCLACATHSLPGQMPLEINIYDSDG
NTFQRLRR*
>Ga0114919_100161635
MTQAQQPQSKRITIEPITRLEGEAKIDIFLNDEGNVDNAYFQVVELRGFERFCQGRPVEE
MPRITTRICGVCPGAHHMASSKAVDAVFNVDPPEPAKKLRELFYCAHVLHSHIAHFYALA
GPDFILGPDADPAKRNILGVIEAVGLDAGKKVITARGYAQRIQEMIGGKATHPVCGLPGG
MSKAITEEERKEIEEMAKFLIDFSKFSLQLVDDLILKNKTYVDLITGDIYRHETYYMGMV
DENNKVNFYDGDIRVVDQNGTEYAKFQPKDYLDYIEEHVEPWSYLKFPYLKGIGWKGLVD
GKDSGIYRVNSLARLNVADGMATPLAQEAYDRMFDILGGKPSHATLAFNWARIVEIMYAS
ERLLELATDKDITSKDIRAIPKEKPNEGLGCVEAPRGTLFHHYWTDEDGLITKVNLIVAT
GQNNGPMCMSVKKAAQSLIKNWKVDQGLLNMVEMAFRAYDPCLACATHSLPGHMPLEVII
HDPKGKIVERLSQ*
>Ga0114919_100340962
MEEKKRIITISPITRLEGHGKISIFLNEKGNVKDAYFQVVELRGFERFCVGRPVEEVPRI
TPRICGVCPWAHHMASTKACDAVFKAEPPPAAKKLREMAYSAHMMHSHQLHMYALAGPDF
YVGPKADPASRNILGIVGKVGAELGLEVIHARGYAQRIQEIVGGKATHPVCGLPGGMSKA
LSDEERDEIEDKAKKLVAFGKQALSLWDDLVMKNKELADLITGDTYYHETYYMGMVDEND
KVNFYEGKIKVVDPEGKEYVRFEAKDYLDYIAEGVEPWSYLKFPYLKGVGWKGLVDGKDS
GIYRVNSLARLNVASGLATPAAQEAYERFYDYFGKKPVHNTLAFNWARIIENLYAAERCL
ELIQDPEITSKDIRGELGEPGEGVGCVEAPRGTLFHHYWADKDGMVTKMNLVVATVQNNG
PMCMSIK*
>Ga0114920_1000041518
MRKITIDPVTRLEGHGRIEIFLNDAGEVENSYFQVPELRGFEKFCEGRLAEDMPQITQRI
CGVCPEAHHTASAKALDDLFQIDPPSPAKKLRELLYSAFYVTDHTTHFYILGGPDFIMGP
DAPVAERNILGVIAKVGLELGGAVIKTRKQNHHIIQMLGGRAVHPVFGLPGGVSKGLNEE
ERKEVEQIAKDSVEFAKLSLKVFDDIVLKNKEYVDMIVSDAYTHRTYYMGLVDQNNKVNF
YEGKVKVVDPEGKEFAKYAPPDYLKHIAEHVEPWTYIKFPYLKNVGWKGFVDGKESGVFR
VAPLARLNVADGMATPLAQEAYEKMYSTLGGKPVHHTLAMHWARLIELLYAAERLLQLSQ
DPEITSPDIRTIPTATPSEGIGIVEAPRGTLIHHYITDERGVIKKVNLIVATVNNAAAVN
MSVKKAATALIKPGKEITEGLLNRIEMAWRPYDLCLACASHTFPGYGGMPINVYNSKGEL
IKNLP*
>Ga0114920_100043306
MKRITINPITRLEGHGKIDIYLNDSGDVDQAYFQVPEFRGFEKFCEGRAAEEMPTLTQKI
CGVCPTAHHTASSKTLDALFSVEPPTAARKIREFLYNSFMFEDHLLHFYFLGGPDFVVGP
NAPKEKRNILGVIGKVGLDIGKKVIDMRKRIRSINATISGSPLHPVHGLPGGVSRPLTED
DRAQMKDVVKDVVDFAELTLKIFDDIVLKNREYIDLITGDVYKHQTYYMGLVDENNKVSF
YEGKIRVVDPQGNEFAKFEAKDYMQHLEEAVFAWSYVKVLYLKNVGWKGFVDGKDSGIYR
VAPLARLNVADGMATPLAQAEFEKMFTTLGSKPAHNTLAYHWARLIEVLYAAERMNELVN
DEELTSPKVRNIPSQPPAEGVGVCEAPRGTLFHHYQTDDNGIIKKVNLLVATQNNAAGIC
MSIERAARKLIKGGKVSDGILNMVEMAFRAYDPCLACATHSLPGDMPLIVNIYDAKKKLV
KEISRH*
>Ga0114920_100048241
MSTNGKITIDPITRLEGHGRIEIFLDKKGNVKKAYFQVPEFRGFETFCLGRPAEEMPQIT
SRICGVCPTAHHMASTKALDDLYKVTPPSPAIKIRELMNSIFMVEDHALHVYILGGPDLI
VGPTAPKEVRNVVGVIQKLGLDVGKRVIMTRKKLRELMTYLGGKVIHPVLGLPGGVTKGI
KQEDLPKFKEAAEEAVSFATFTIDTVKSIILKDKKLLDLVKSDAYTHRTYYMGLVDEHNR
LNFYDGLIRVVDPEGKEVTKFDVHKYIEEISEHVEPWSYMKFCYLKRVGWKGFVDGKNSG
VYCVAPLARLNVSDAISTPLANAALKEYRETLGGTPVHFTLANHWARGVEMLYAAERMLE
LVNDPEITSADLRIIPSEKPSVGIGVVEAPRGTLIHHYETDDKGLLRKVNLIVATQNNAA
RIALSVEKAATSLIKGGKVNDGLLNMIEMAFRAYDPCHACGTHSIPGHILLKATVHDSDM
NVVKVLES*
>Ga0114920_100053954
MKRITIDPITRLEGHGRIEIFLDAEGNVANAYLQIPELRGFEKFCEGRPVEEMPRITQRI
CGVCPGAHHMASTKACDALFHVDPPPAAKKLRELYYCAHMCHSHIAHFYALAAPDFVLGP
DADPAERNILGVIAKVGLEVGGEVLKHRAYAQEIQAVIGGKATHSVCGLPGGMSRAITEE
ERADFEEKAKSMVEFGKFSLKLFDDVVLANEDYLGLITGDIYTMKSYYMGLVDANNKVNF
YDGDIRVVDPEGKEFAKFKPAEYVDYIGEHTEPWSYLKFPFLKKVGWKGLTEGKESGVYR
VAPLARLNVADGMATPIAQEAYERMYQTLGGKPVHATLAFHWARLVELMYAAERLLELCQ
DKEVTDPNVRTIPTATPDEGVGVVEAPRGTLYHHYKTDERGMVEKVNLIVATVQNNPAMN
MSIKKAAQGLIKAGQVVSEGLLNMVEMAYRAYDPCIACATHTLPGQMPLEVIIRDPQGNI
LQTLSRNVS*
>Ga0114920_100063525
MKQIVIQPVTRIEGHAKITIQLDDQGNVADTRVNVMELRGFERFCIGRPAEELPRIVCRI
CGVCPWAHHLASSKACDAVFGVDIPPVAKKLRELAYMGHFIHSHVLHFFILAGADFVMGP
DADYSVRNVFGIIQKVPDIAKQVVRARYLAQMMTQVLGGKAIHPDVSVPGGWSKPVTKEE
IEQVKEMAKECLDFATFAMDFAKKDIFPKYLDVVKTLAAIETGFLGTVKDGALELYDGDL
RMMTPDGKYEDFPVENYLDYIGEHVEPWTYSKLPYYKKMGQFSMDLDNPVGIYRVNALAR
INVCDRIPTPLAQKELEEFRSNFGRPAQLTLLYHWARLIETLYCAERATELLNDPEITDP
NTWKAVTPRAARGVGVVEAPRGTLIHDYETDERGMITNINIIVGTTHNMAPINMSVKRAA
IDLIKNGVYDQGLLNKVEMAIRAYDPCFSCATHELDGRIAVKIDILNAAGGTVDTLMN*
>Ga0114920_100079564
VKQIVIQPVTRIEGHAKVTIQLDDQGNVADTRVSVMELRGFERFAIGRPVEELPRIVCRI
CGVCPWAHHLASSKACDAVFGVDIPAVAKKLRELAYMGHFIHSHVLHFFILSGPDFVMGP
DADYSIRNVFGIIQKVPDIAKRVVRTRFLGQMMTQVLGGKAIHPDVSVPGGWSKPATKEE
IEQVKEMAKECLDFASFAIDFAKKEIFPKYLDVVKTLGNIETGFLGTVKDGELNFYEGDL
RMMMPDGKYEDFPAENYLDYIGEHVEPWTYVKFPYYKKMGQFSMDLDNPVGIYRTNALAR
INVCDRIPTPLAQKELEEFRASFGRPAQLTLLYHWARLIELVYAAERATELLNDPEITDP
DTWKAVTPRAARGVGVVEAPRGTLIHDYETNENGIVTSCNIIVGTTHNAAPINMSVKRAA
IDLIKNGVYDQGLLNKVEMAIRAYDPCLSCATHELDGRIAVKIDVLNASGETVDTLIN*
>Ga0114920_100145842
VKKITIDPITRLEGHGRIEIFLNDEGDVDKAYLQIPELRGFEKFSEGRPAEEMPRITTMI
CGVCPTAHHMASTKALDDLWKVEPTPTAKKIRELMYNAFQCEDHILHFIFLGGPDFIVGP
TAPAAERNVLGVIAKVGLEVGGKVIEMRKRLRNVLRIIGGKPIQPSCGLPGGVSKGINEE
ERKTIIEAGEYGLEFCKVALGLFDDIVLKNKDYVDLIVGDIYKHRTYYMGLVDENNKVNF
YDGKIKVVDPNGKEFAKFKPQEYLDHVREHVEPWSYVKFCYLKNVGWKGFVDGEDSGIYR
VAPLARLNVADGMATPLAQEAYERMYEVLGGKPVHNTLAFHWARLIEALYAAERVLELAH
DPELTSPDIVNIPTATPKEGIGVVEAPRGTLFHHYQTDEKGILTKVNLIVATTNNAAPIW
MSIEKAAKSLIHKGEVSDGILNMIEMAFRAYDPCHACATHSLPGRMPLEVNIYDSNGDLV
KRLRR*
>Ga0114921_1000007636
MEAKKREITIDPITRLEGHGKISIFLNDEGNVKDAFFQVVELRGFERFCEGRLVEELPRI
TSRICGVCPWAHHMASTKALDAVFKAKTPQAAKKLREMAYCAHIMHSHQLHFYALGGPDF
IVGPKADPVKRNIIGVVEKVGKDLGLEVIHARGYAQRIQEIVGGKATHPVCGLPGGMSKA
LSGEERDEIEDKAKKLVVFGKKSLEIFDALVLKNKEYVDLIAGDTYYHETYYMGMVDENE
KVNFYEGKIRVVDPDGKEYARFDAKDYLDYIGEGVEPWTYLKFPYLKGVGWKGLVDGKDS
GIYRVNSLARLNVASGMATGAAQEAYKGMYDFFGRKPVHNTLAFHWARLVENLYAAERCL
ELIQDPEITSEDIRGELGEPGEGVGCVEAPRGTLFHHYWADEKGITKKVNLIVATVQNNG
PMCMSIKKAAQSLIKNWKVEEGLLNMVEMAFRAYDPCLACATHTLPGQMPLEINIYDCGG
NIYERLRR*
>Ga0114921_100014794
MRKITIDPVTRLEGHGRIEIFLNDAGEVENSYFQVPELRGFEKFCEGRLAEDMPQITQRI
CGVCPEAHHTASAKALDDLFQIDPPSPAKKLRELLYSAFYVTDHTTHFYILGGPDFIMGP
DAPVAERNILGVIAKVGLELGGAVIKTRKQNHHIIQMLGGRAVHPVFGLPGGVSKGLNEE
ERKEVEQIAKDSVEFAKLSLKVFDDIVLKNKEYVDMIVSDAYTHRTYYMGLVDQNNKVNF
YEGKVKVVDPEGKEFAKYAPPDYLKHVAEHVEPWTYIKFPYLKNVGWKGFVDGKESGVFR
VAPLARLNVADGMATPLAQEAYEKMYSTLGGKPVHHTLAMHWARLIELLYAAERLLQLSL
DPEITSPDIRTIPTATPSEGIGIVEAPRGTLIHHYITDERGVIKKVNLIVATVNNAAAVN
MSVKKAATALIKPGKEITEGLLNRIEMAWRPYDLCLACASHTFPGYGGMPINVYNSKGEL
IKNLP*
>Ga0114921_100026888
MKRISIDPITRLEGHGRVDLFLNEDGGLENAYMVIPELRGFEKFCEGRPVEEMPRITQRI
CGVCPIAHHMAAAKAGDAVYHVDPPPTAKKLRELMYSYFFVSDHALHFFALGGPDFIVGP
GAPKAERNILGVINKVGTEIGATVMGLLKDNHEATAIIGGRYIHSVNSLVGGVSKSINEE
ERERLAEISKSSLEVAKFSLQIFEDVVLNNQAYVDLIVSDAFTQKTYYMGMVDENNHPNF
YDGKVRVVDPAGNEFVKYSPSEYLDVVAEHVEPWTYLKFPYLKEVGWKGFVDGPDSGVYQ
ATPLSRLNAADGMATPLAQAEYERFYNTLGGKPVHHTLATHWARLIELLYATERSLELVE
DPEITGTDIRTIPTEVPTEGVGIVEAPRGTLTHHYVTDDRGLLTKVNLIVGTTNNYAAID
MSILKAAKELIKPGVKISDPILNQIEMAFRAYDPCFGCATHSLPGRQAFQVRVFNHEYDL
VQEIMRE*
>Ga0114921_100065525
MGKKIIIQPVTRIEGHAKVTILLDDSGNVDDTMFNVVELRGFEKFCIGRPVEELPMIVTR
ICGVCPWSHHLASAKACDAVFGVEIPSAAKKLRELCNSVAYTEEHILHFYFLAGADFVMG
PDSDYTVRNVIGIAGKVPDIAKKVVRCRYLGAKMLQVISGKSIHPVAAVPGGFSKVLTSE
EKSECLKMANEVLEFAKFSIDYAKKNIFPQYIEAVKTLGVIETGFLGTVTEDGTLDLYDG
VLRMMQPDGSYEDFTYEQYTDYIGEHIEPWTYLKFPYMKKAGKLSMDLDNPIGVYRTNTL
ARLNVCDKIRTPLALKEFEEYRKEFGRPVQLTLLYNWARLIELLYNAEYAVQLLNDPEIT
SMDIRVPVKPRAARGIGCVEAPRGTLIHDYEVDENGIVTDVNIIVGTTHNNAPINMSVKK
AATDLIKDGKYDQGILNRVEMAIRAYDPCLSCATHNLDGCIAVKIDIVDASGKVVQTYKN
*
>Ga0114921_100088675
MADGPILSDEKKKTDKKRITIDPITRLEGHGKIEIFLDDNGDCTNAYWQVPELRGFERFC
IGRHIGELPVLTNRLCGVCPAAHHIASTLALDAVFNAETTETAHKLRELFYMGQYTHSHI
AHFYALAAADFVLGPAAPAEKRNILGVVEAVGLEIGSKVIEHRHYGQKVQEIIGGRATHP
VFGIPGGVSKPLKEEERQEIEKMAKSCVEFGKFTLELFNNVVLKNKDYLDIILNGNTYYL
ETNYMGLVDDNDMVELYKGKVRVVDPNGKELAKFEPNQYLDYIAEHVEPWTYMKMPFFKP
IGWKGLVDGASSGMLRVGPLGRLNVSKGMSTPLAQEAFEKMYGTFRDLGVKGPIHNSLAY
HWARVIELLHAGERMLELASDKEITSSDVRGKIDTPTEGVGITEAPRGTLVHHYRSSPDG
LCEMINMIVATTHNNAAICTDVKKTAQALIKNGEVSPGLLNMVEMTFRCYDPCNSCGTHI
LPNGQRAIEIHIKDANGELLKVLKNF*
>Ga0114921_100090744
MLEDRKVIVIEPVTRLEGHAKIDVFLDDKGNVEDAYFQIVELRGFEEFCKGRPVEEMPRL
TTRLCGVCPWAHHIASSKAVDDVFGIEPPAAGKKLRELGYCAHFLESHLEHIYVLGFAPD
FLLGPKSDPKKRNVFGVIEKVGMKIGKEVIKNRAYAVKIEEMLGGKSTHPVYGLPGGVSH
PLKEEDRKEVLRMGEALVDFCLFTLKVVDDYVLKNKEYLDLILDKDMYYHETYYIGLVDE
KNRVNFYEGKLRVVDPTGREFVKFKAKDYLKHIREHVEPWTYLKFPYLKNVGWKGIVEGP
DSGIVRAAPLARLNVADGMATPKAQEAYEKFFDTLGGKPAHYTLAFHWARAVEALYAAER
VVELARDSEITDTKVRNIPTGIKGEGVSAIEAPRGSLIHHYIADENGLIEKVNLIVATAF
NYGGMCLSIGKAAKALIKEYNVDEGILNMVEMAFRAYDPCLSCATHFLPGQMPMQIDVFT
ADGELYKRIEREI*
>Ga0114923_1000013145
MTDEKVIRIDPVTRLEGHGSLTIKLGPGNKVKDVQFNVNSTRFFEKFLEGRPMEEAPRIA
PRICGICPIPHHLASVKAVEAAWGVTPPPAAIKLRRLMIEAKQLSSHAIHFYALAAPDFV
FGPFADPSVRNVAAVLKHLPDVAVQAIKLMEFGQELIKTVGAKAVHPTTAIPGGQLAPLT
EEDRDLFLGKVPEMLDNIHKTVDLAKTVVNAYIDVITKIAVTPTYYIGMNNKGVHDIYDG
TIRVMDTEGKIVADFEPKDYTQHYGEHVAKHSYATHIYHKPAGYPEGIWRANTLARCNVV
EKMATPLADAALTEMRELIGRPSHHTFAYHYARIVELVQAAEWCKILLEDPDICNTDVKL
SDVEPRAGDGVGMVEAPRGTLMHNYVSDDKGMLVKANLIVATNNNIAGIEKSLMTAAKQV
FEDKAHESLKLPDPLVKT*
>Ga0114923_100004856
MGYPKLEDEKYKVKEKVIKIAPATRLEGHAQINVFLDDKGEVEDSYFQVVELRGFEEFCK
GRPIEEMPRITTRLCGVCPWPHHLASTKALDMAYSVEPTPAAKKLREAGYCAHMLHSHIA
HIYALAVGPDLICGWAAEPEERNIVGVINVVGPEIGKKVLINRANAEMIQEIIGGKATHP
IFGLPGGVSQPLSKENRDKIAKWADELVEFGKFTLQVVDDFILKNKTLVDVVVNKDLFYH
ETYYMGMVDKNNQLNFYDGEIRIIDPKGKEFSRFTPKTYIEDMAEHVVPWSYLKMPYLRK
VGWKGFKDGPESGIVRVAPLARLNVADKIPTPLAQQAAEQFFGILGGKPVHFTLAFHWAR
AIELMYAAERLKELIEDPKITSKDVRNIPTEKPTVGVGIIAAPRGTLIHHYECDEKGLIK
KLNLLVASSINYPAMNLSIKKVAKAVIHKFEVSNGILNMLEMCFRAYDPCFSCSTHALPG
QMAMEVKIFDSKKHLIKTIARGETNL*
>Ga0114923_100018133
MSYPKLEDEKYKVAEKVIKIAPATRLEGHAQISVFLDDNGEVEDTYFQVVELRGFEEFCK
GRPIEEMPRITTRLCGVCPWPHHLASTKALDMAYNVQPTPAAKKLREAGYCAHMLHSHIA
HIYALAVGPDFICGWAADPAERNIVGVINVVGPEIGKKVLVARAHAQLIQEIIGGKATHP
IFGLPGGVSQSLSKENRKKIAEMADELLEFGKFTLQVVDDFILKNKTLVDVIVNKDLYYH
ETYYMGMVNDKNELNFYDGQIRIIDPAGNEFSRFGPENYLEDMAEHVVPWSYLKMPYLRK
VGWHGFKDGPDSGIVRVAPLARLNVADKIPTPLAQAATDKFFEVLGGKPAHFTLAFHWAR
AIELMYAAERLKELIEDPEITSEKVRNIPTEKPTVGIGIIAAPRGTLMHHYECDDKGLIQ
KLNLLVASSINYPAMNLSMKKVAKAVIHKSEVSNGILNLLEMAFRAYDPCFSCSTHALPG
QMPMRLNVFNSKKELVKTISR*
>Ga0114923_100036805
MSKQIVIQPVSRIEGHAKVTIQLDDTGNVTDTKVNVVELRGFEKFCIGRPVEELPRIVTS
ICGVCPWSHHLASAKANDAVFGVEPPPAGKKLRDLCNSIAFTEEHILHFFFLAGADFIMG
PDADYSVRNVFGIAQAHPEIGKKVVRNRHLGAHMLEIISGKAIHPVTAVPGGFSKPLTQK
ERDEILPMAEEVLEFSKFSIAFAKENIFPKYLDAVKTLGVINTGFLGTVTDDGTMNMYDG
KLRLMKPDGSYEDFTYEQYTDFISEKIEDWSYMKFPYAKSWGEGFSMDFNDPKGIYRTNT
LARINVVDKMATPLAQKEFEEFRSQFGRPAQLTLLYHWARLIELLYNAEHAVELLNDPDI
TSRETRVPVTPRAARGIGCTEAPRGTLIHDYETDENGIVTNMNLIVGTTHNNAPINMSVN
QAAKALIKDGKYDQGILNRVEMAIRAYDPCLSCATHKLDGSLPVKIDIVDKNWDLIETLK
NV*
>Ga0114923_100178813
MSYPKLNDEKYKVKKRVIRIAPATRLEGHAQINVFLDDKGEVEDTYFQVVELRGFEEFCK
GRPIEEMPRITTRLCGVCPWPHHLASTKALDMAYGVEPPPAAKKLREMGYCAHMLHSHIA
HIYALAVGPDLICGWAASPEERNIVGVINVVGPEIGKAVLVNRAHAELIQEIVGGKATHP
IFGLPGGVSQSLSEENRDKIAKMTDELVEFAKFTLQVVDDFILKNKQLVDVVVNKDLFYH
ETYYMGMVNDKNELTFYDGDIRIIDPAGKEFGRFNPETYLDHMAEHVVPWSYLKMPYLRK
VGWHGFKDGPDSGIVRVAPLARLNVADKIPTPLAQQAAEQFFNVLGDKPVHFTLAFHWAR
AIEIMYAAERLKELVNDPEITSQEVRNIPTEKPTVGIGIIAAPRGTLIHHYECDDDGFIK
KLNLLVASSINYPAMNLSMKKVAKAIIHNFEVSNGILNMLEMCFRAYDPCFSCSTHALPG
QMAMEVRIFDSKKELIKTIKRPEHEI*
>Ga0114925_100011243
MKKVTIDPITRLEGHGKIDIFLNDGGDVANVYFQVPELRGFEQFCVGRLAEEMPIITNRI
CGVCPEAHHMASLKALDDLFEVEPPDAAKKIRELLYMAFYVTDHTTHFYALGGPDFIVGP
DAPPSERNIFGVIKKVGLDIGKQVIETRAQNHHVIEMLGGRKVHPCAGLPGGWSKPVTEE
ERKEIEAIAKKNIEFSLFSLKTFDKIVLNNPDLLELITSDIYTHQTYYMGTVDDENHVNF
YDGMVRVVDPEGKEFVKYHPKDYMEHIMENVESWTYLKVPYLKKIGWKGFIDGMDSGVYC
ATPLSRLNVSDSMATPLAQEHFEKFYETFGSKKKNGRYQPVHFRLSTHWARLIEMLYAAE
HMLELASDPEITSPEIRNLPSGKAKGVGIGSVEAPRGTLTHHYVTDENAVIQKVNMIVGT
TNNYAPISMSLKRAAEKLITKGKVIKDGLLNKIEIAFRLYDPCLSCATHHLPGTMPMVVK
IINSGGDVLDTFTRD*
>Ga0114925_100022026
MSEDKKRIVINPVTRLEGHAKISIFLDDNKDVDKAYFQIVELRGFEEFCKGRPAEEMPRI
VTRLCGVCPWAHHIASSKALDNVFGVEPPPTGKKLRELGYCAHMLESHLEHIYALGPAPD
FIVGPTADSSKRNLFGVIEKLGLEIGKKVIQHRAYAVKIEDMLGGKSTHPVYSIPGGVSH
PLKEEDRKEILKMGEALVDFSLFTLKVVDDYILKKKEYLDLILDENVYYHKTYYIGLVDD
KNKINFYEGELRVVDPEGKEYVKFKGEDYLEHIREHVEPWTYLKFPYLKNIGWNGIIDGK
GSGLMRTAPLGRLNVADGMATPKAQEAYEQFFDTLGGKPVHNTLAFHWARAIECLYAAER
VVEIAKDSEITSSKVRTIPGEIIGKGIGTIEAPRGSLIHHYVANKDGLIEKINLIVATAF
NYGGMCMSIEKAAKALIKKGNVNEGILNMVEMAFRAYDPCLSCATHSLPGQMPLQINIYT
SDGRLYKRIKREE*
>Ga0114925_100027007
MSGNYKSIVIDPITRLEGHGKIHIFLNDQGNVANAYFQVPELRGFERFCEGRLVEEMPRI
TTRICGVCPGAHHMASSKALDKVFNVDPPEPAKKLRELYYSAHMIHSHIAHFYALGGPDF
IVGPSAPPAQRNILGVVAAVGLEIGTEVIKHRSYAQQIQAMIAADAVLPCAGVPGGMLKP
LSEEERAQIEEWAISTVEFSKFTIKIFNDVVLGKEENKALVLDPGYYMKSYYMGLVDSNN
HVNFYDGQIRVVDPHGREYAKFNADDYLDHIEERPLPYSYLKATYLKNIGWKGLVEGDDS
GIYRVAPLARLNAATGMATPLANEEYKKMMEVLGKPAHHTLANHWARVIEQLYASELLLE
LIKDPQITSTDIRAQPNKPDEGVGVVEAPRGTLIHHYKTDEKGVLLKDGVNLIVATCQNN
APICISIKKAAQQFVKGPDVKEGMLNMVEMAFRAYDPCFACATHSLPGRMPLEVIIRDVN
KNIIWRKSQNIK*
>Ga0114925_100056223
MAKRITIDPITRLEGHGKIEIFLNDNGNVEKAFFQVPELRGFEKFSEGRMAEEMARITPK
ICGVCPTAHHMASGKALDDLFHVTPPSPAKKIRELINSAFMAEDHTLHFFFLGGPDFIVG
PQAPAGERNILGVIQKVGLDAGKKVIDIRKRLRNIITKQGGRVIHPVCNLPGGVSKGVTK
EDREEYIQTGKDAVEFARFALKAFEDIVLKNKEYVDIIVGDIYKHKTYYMGLVDEDNKVN
FYDGDIRVVDPEGKEFARFKPREYLNHIEEHVEPWSYMKFPYLKDVGWKGFVDGKGSGVY
RVAPLARLNASDGMATPLAQVEYEKMYNILGGKPAHNTLAYHWARLVELLYAAERLLELA
QDEEILDPDVRNIPTAVPDEGIGVVEAPRGTLYHHYKTDDNGVITGVNLIVATVNNAASI
CMSIEKAAKGLIKEGKVSEGLLNMVEMAFRAYDPCLACATHSLPGHMPLEINIRDHEANI
IETVRRL*
>Ga0114925_100360751
MKKITIDPITRLEGHGKIEIFLNDKGEVENSYFQVPELRGFEKFCEGRLAEDMPQITQRI
CGVCPEAHHLASTKALDDLFHVDPPSPAKKLRELLYSSFYVTDHTTHFYILGGPDFVMGP
DAPVAERNILGVIAKVGLELGGAVINTRKQNHHVIQMLGGRAVHPVFGQPGGVSKGLNEE
ERKEVEQIAKDSVEFAQLSLKVFDDIVLKNKDYVDMIVSDAYTHRTYYMGLVDDNNKVNF
YDGKVRVVDPEGKEFAKFAPREYLEHVAEHVEPWTYVKFPFLKKIGWKGFVDGKDSGVFR
VAPLARLNAADGMTTPLAQEAYEKMYTTLGGKPVHHTLAMHWARLIELLYAAERMVELVQ
DPEITSTDIRTIPTATPDEGVGIVEAPRGTLIHHYFTDERGVIKKANLIVATVHNAAA
>Ga0114930_1000005228
MKEIVINPITRLEGHGKITIFLNDEGNVENAYLQVPELRGFERFCEGRKAEDLPIITTRI
CGVCPVAHHMAGAKACDAAFNVEPPETAKKLRELEYCGYFIYDHILHFYFLGGPDFVVGP
DAPPAKRNILGVIEKAGIEVGKEVIKHRAYGQRITAIIGGRATHPVTALPGGIAKALSEE
DRQEIEKMARSCVEFAKFSLKLFDDIVLKNIDYVNLIKSEPYTLKTHYMGTVDKNNKVNF
YDGDVRVVDTQGNEFVKFTPSEYLDVIEEHVEPWTYVKLPYLKKFGWRGLIDGPESGIYR
VGPLGRLNAAEGMATSIAQEEYERMYKILGGKPIHATLAFHWARLIELMYAAERALELVT
DPGITRKDIRNKPGKPGEGVGIVEAARGTLIHHYILDEKALAKKVNLVVATTHNAPGICM
SIRNAAKGLIRNGNVNDGLLNKVEMAFRAYDPCFACATHFAIGEMPLEVGIYNHEKQLLK
KLRR*
>Ga0114930_1000046620
MGKTITIAPVTRIEGHAKVTINLDDSGNVADTFVNVVELRGFEKFAIGRPVEEMPRIVTS
ICGVCPWHHHLASAKANDAVFGVEIPPVGKKLRDLCQSIAFCSDKILHFFFLAGPDFVMG
PDADYSVRNVLGILQANPDMGKKVVHARYLGTQMLNIASGKSIHPVTAVPGGFSKPLTEE
ERQKVLPMAEEVLEFAKFAISFAKENLFSKYLDTINTLGVINTGFLGLVTDDGSVNFYDG
KLRHMKPDGSYEEFDPKDYTEYIAEHIEPWSYLKFPYAKKWGEFSMDLDSPSGIYRTNAL
ARINVCDKMATPLAQAELDEFRSKFGRPAQQTLLYNWARLIELVYSAEHAVELLNDPEIT
SKETRVPVTPRAARGVGCVEAPRGTLIHDYETDENGLITNCNLIVGTTHNNAPINMSVKQ
AAKALIRDGNYDQGILNRVEMAIRAYDPCLSCATHDFDGKVAVKIQIVAASGDIVATLEN
*
>Ga0114930_100007737
MARRITIDPITRLEGHGKIEIFLNEAGDVERVFFQVPDLRGFERSCEGRPAEEMRRTTPR
TCGVCPTADHMASTKALDDLWRVEPPRAAKLLPELLYSAFMVEDHYIHFFFLRGPDFAVG
PQAPAAERNILGVIAKVGLKIAGQAIRVRKECREIMQTLAGKVVHPVFGLPGGVSRGMSE
EEREKFMEIAKFAVEFAQFALQLFGDVILKNKEYVDLVLSDTYSLRTYYMGLVDDNDKVN
FYDAKVRVVDPEGKEVAKFAPREYVDYIREHIEPWSYISFPYLKSVGWRGFVDGAGSGVY
RAAALARLNVADGMATPLAQQAYERMYELLGGKPVHSTLAFHWARVIEPLYSAERMVELL
EDPEITSDHIRNVPTETPEEGVGVVEAPRGTLFHHYQTDEKGILTGVNLIVATNQNAAPI
ATSVEKAAKALIKGGKVSDGLLNMIEMAFRAYDPCHACATHAVGQRPLKLTLYDAQGQLL
DRIVR*
>Ga0114930_1000084714
MKQIVIQPVTRIEGHAKVTIQLDDQGNVAGSRVNVVELRGFERFCIGRPVEELPRIVCRI
CGVCPWAHHLASSKACDAVFGVEIPSVAKKLRELAYMAHFIHSHVLHFFVLSGPDFVMGP
DADYSIRNVVGIIQRAPDVAQRVVRTRFLGQMMTQVLGGKAIHPDVSVPGGWSKPVTGEE
VERLKEMAKECLDFASFAIDFAKKDIFPKYLDMVKSFAPLSTGYLGMVKDGAMSFYDGNL
RMMSPDGKCEDFAGEEYLDHIGEHIEPWTYLKFPYHKKAGQFSMDLANPVGIYRTNALAR
INVCDRIPTALANKELEEFRASFGRPAQLTLLYHWARLIELVYAAERAVELLDDPEITDP
NTRKAVSPRAARGVGVVEAPRGTLIHDYETDENGIVTDVNIIVGTTHNNAAINMSVMKAA
QDNIKGGIYDQAILNTVEMAIRAYDPCLSCATHKLDGRIPVRIDIFDSSGHLVATLVD*
>Ga0114930_1000139813
MKRITIDPITRLEGHGKIELFLDDDGNVANAYLQIPELRGFEKFCEGRPVEELPRITPRI
CGVCPSAHHMASTKATDAVYHVNPPPAAKKLRELYYCAHMCHSHIAHFYALAAPDFVLGP
TADPAERNILGVVARVGLEIGGEVIKHRAYAQEIQAVIGGKATHSVCGLPGGMSRAITEE
ERAVFEEKAKSMVEFAKFSLKLFDDVVLANKGYVDLITGDIYTMQSYYMGMVDANNKVNF
YDGNIRVVDPEGKEVAKFKPADYLDYVAEHTEPWSYLKFPFLKKVGWKGFVEGKESGVYR
VAPLARLNVADGMATPIAQEAYERMYQTLGGKPVHATLAMHWARLVELMYAAERLLELSQ
DKEVADPNVRTIPTATPDEGVGVVEAPRGTLFHHYQTDERGIVKKVNLIVATGNNHAAIC
MSIKKAAQGLIKAGQVVSEGLLNMVEMAFRAYDPCMACATHTLPGQMPLEVIIRDHQGNV
LQTLSRNLS*
>Ga0114930_1000141215
MKRITIDPITRLEGHGKIEIFLNDEGDVENAYLQIPELRGFEKFCEGRPVEEMPRITPRI
CGVCPGAHHMASTKATDAVYHVDPPAAAKKLRELFYCAHMIHSHIAHFYALAAPDFVMGP
TADPAQRNILGVISKVGLEVGGEVIKHRAYAQDIQATIGGKATHPVCGLPGGMSKAITDE
ERRDFEEKAKSCVEFGKFSLKLFDDLVLANKEYLDLITGDIYTMKSYYMGMVDANNRVNF
YEGDIRVVDPDGKEAAKFKAADYLEHIAEHTEPWSYLKFPFLRKVGWKGFTEGNDSGVYR
VSPLARLNVADGMATPLAQEEYERMYQTLGGKPVHATLAFHWARLVELLYAAERLLELCQ
DKEITSPEVRTIPTATPDEGVGVVEAPRGTLFHHYKTDEKGIVTKVNLIVATAHNYPAMN
MSIKKAAQGLIEKGKEATEGLLNMVEMAFRAYDPCMACATHTLPGQMPLEVVIHNSKGEV
VERLSQHLHSEPLEIRVAVLHKGTGE*
>Ga0114930_1000153310
MKKITIDPITRLEGHGKIEIFLNDEGDVENAYLQIPELRGFEKFCEGRPVEEMPRITPRI
CGVCPGAHHLASTKATDAVYHVDPPPAAKKLRELFYCAHMIHSHIAHFYALAAPDFVLGP
TSDPAERNILGLIAKVGLEVGGEVIKHRAYAQDIQSVIGGKATHPVCGLPGGMSKAITEE
ERKDFEEKAKSSVEFGKFSLKLFNDLVLANKEYLEMITGDIYTMNSYYMGMVDSNNKVNF
YEGDIRVVDPEGKEVAKFKPADYLEYIAEHTEPWSYLKFPFLKKVGWKGLVDGKDSGVYR
VNSLARLNVADGMATPLAQSEYERMFETLGGKPVHATLAFHWARLIELLYAAERLLELCQ
DGEVTSPEVRTIPTATPDEGVGVVEAPRGTLFHHYQTDNKGIIQKVNLIVATVQNNPAMN
MSIKKAAQGLINKGKVVSEGLLNMVEMAFRAYDPCMACATHTLPGQMPLEVVIWDSKGSV
VKKFSRH*
>Ga0114930_1000162215
MAQAQQPKSKRITIEPITRLEGEAKIDIFLNDEGNVDNAYFQVVELRGFERFCQGRPVEE
MPRITTRICGVCPGAHHMASSKAVDAVFNVDPPEPAKKLRELFYCAHMLHSHIAHFYALA
GPDFVLGPDADPSKRNILGVIEAVGLDTGKKVIAARGYAQRIQEMIGGKATHPVCGLPGG
MSKAITEEERKEIEEMAKSLIDFAKFSLQLVDDLILKNKVYMDLITGDIYHHETYYMGMV
DENNKVNFYDGDIKVVDQKGKEYAKFKPKDYLNYIEEHVEPWSYLKFPYLKGIGWKGLVD
GKDSGIYRVNSLARLNVADGMATPLAQEAYDRMFDILGGKPSHATLAFNWARIVEIMYAS
ERLLELATDKDITSKDIRTIPKEKPGEGLGCVEAPRGTLFHHYWSDEEGIIKKVNLIVAT
GQNNGPMCMSVKKAAQSLIKNWKVDQGLLNMVEMAFRAYDPCLACATHSLPGHMPLEVII
RDPKGKIVERLRQ*
>Ga0114930_1000183815
MRQIIIQPVTRIEGHAKVTIQLDDQGNVADAKVNVVELRGFERFCIGRPVEELPRIVCRI
CGVCPWAHHLASSKACDAVFGVEIPSVAKKLRELAYMAHFIHSHVLHFFILSGPDFVMGP
DADYSIRNVVGIIERAPDVARRVVRTRFLGQMISQVLGGKAIHPDVSVPGGWSKPVTGEE
VKRLKEMAKECLDFASFAIDFAKKEIFPKYLDVVKSLAPITTGFLGTVKEGALNLYDGNL
RMMSPDGKYEDFAVEGYLDYIGEHIEPWTYLKFPYDKRAGQFSMDLDNPVGIYRTNALAR
INICDRIPTPLANKELEEFRANFGRPAQLTLLYHWARLIELVYAAEMATELLNDPEITEP
NTRKAVTPRAARGIGVVEAPRGTLIHDYETDEKGMVKDVNIIVGTTHNNAAINMSVKKAA
QDNIKGGKYNQGILNMVEMAIRAYDPCLSCATHNLDGRIPVKIDIFDSGGQLTGTLVE*
>Ga0114930_1000190316
MTQAQQPKAKRITIEPITRLEGEAKIDIFLNDEGNVDNAYFQVVELRGFERFCQGRPVEE
MPRITPRICGVCPGAHHMASSKAVDAVFGVDPPEPAKKLRELFYCAHVIHSHIAHFYALA
GPDFVLGPAADPSKRNILGVIEAVGLDIGRKVITARSYAQRIQETIGGKATHPVCGLPGG
MSKPITEEERKEIEEMAKSLVEFSKFSLELVDNVILRNKDYIDLILSDTYSHETYYMGMV
DQNNKVNFYDGDIRVVDLKGKEYAKFKPKDYLNYIAEHVEPWSYLKFPYLKGIGWKGLVD
GEDSGIYRVNCLARLNVADGMATPLAQEAYDKMYDVLGGKPSHATLAFNWARIVETMYAS
ERLLELATDKDVTSKDVRAIPTGTPEEGVGCVEAPRGTLFHHYWTDEEGIIKKVNLIVAT
GQNNGPMCMSIKKAAQSLIKNWKVDQGLLNMVEMAFRAYDPCLACATHTLPGQMPLEVII
RDIKGNEVRRLSRHLHPEPLGIRVDVVS*
>Ga0114930_100024215
MKQILIDPITRLEGHGKIHLFVNDDNSLANAYFQVPELRGFEKFCQGRPVEEMCRITTRI
CGVCPTAHHMASAKAADAVYGVKIPSAAFKLRELMYNAFYAGDHTTHFYALAGPDFVCGP
DAPPAERNILGVIQKVGIDAGKKVIAQRAAGQRIIEIIGGKKVHPVTALPGGMAKRVSKE
EQQEMIKIGEEMVEFAKFTIEVFNGIVLGNKAYVDLILSDMYSHQTYNMGLVDENGKVNF
YDGQVRVTAPDGTKHAEYEPIYYLDYVAEHVEPYSYLKYPFLKKIGWKGLIDGMDSGVYK
ATPLSRLNVSDGMATPLAQEEYERFYETLANDSSGKTPVHSTLATHWARIVELVFACEAV
SQQAKDDEITSDHILDPPTGIVGEGIGIVEAPRGTLTHHYKTDKNGIITEANLIVGTTNN
NAPISMSIKRAAEGLIKKGEEITDGVLNKIEMAFRAYDPCFGCATHSLLGQMPMEIIVHD
AESGEVIQVVRRNC*
>Ga0114930_100026836
MKRITIDPVTRLEGHGKIEIFLDEEGEVANAFMQIPEFRGFEKFCEGRPAEELPRITPRI
CGVCPPAHHLASTKACDDLWKVDPPSPAKKLRELFYSAYYFSDHLLAFYYLQGPDLIVGP
TAPAAKRNILGVIEKVGLDVGKEVIKHRAYGQKILQMLGGKPIHPTWGIPGGVTKGFTEE
ERAEVEEMAKSAVEFGKFTLKAIDDIVLKNKEYVDLILSDPYTISSYYMGLVDENNKVNF
YDGDIRVVDPEGKEFAKFKPHEYLNYIEEHVEPWTYLKFPYLKGVGWKGFVGGKDSGVYR
VAPLARLNAADGMATPIAQEEYEKFYQTLGGKPVPHTLATNWARVIEMMYAAEHLLELIQ
DEEITSDNIRIVPTETPTEGVGVVEACRGTLYHHYQTDPDGIITKVNLIVATVNNSAAIC
MSIKKAAQGVIKKGKVDDGILNMVEMAFRAYDPCFACGTHTLPGQMPLEVNIYNHHQELI
QTFKR*
>Ga0114930_100046992
MKKITIEPISRLEGEGKIEIFLNEEGDVVEAFFQVVELRGFEKFCEGRPVEEMPRITPRI
CGVCPGAHHIASTKAMDAVFDVKPPAVATKIRELFYCAHILSSHILHFYFLAAPDLVVGS
AADPAKRNILGVIEAVGLDIGKKVIIARKYAQEIQKTIGGKATHPVFGLPGGISKPLLEE
ERKQIEEMARFLVEFSKFSLEFFDNLISNKKEIADLITGDIYRHETYYMGMVDKDNKVNF
YDGDIRVVNQEGKEVAKFKPKQYLDYIEERVEPWSYLKFPYLKSVGWRGLVDGKESGVYR
VNSLARLNVADGMATPFAQEAYGKMFHILGEKPSHATLAFNWARLVEIMYAAERLLELAT
DGEITSKEVRIIPQGIVGEGLGCVEAPRGTLFHHYWADKEGIITKVNLIVATGQNNAGIC
MSIKKAAQSLIKKGEVNQGLLNMVEMAFRAYDPCLACATHTLSGQMPLQIILRDLHGNII
KKLSR*
>Ga0114930_100072357
MRKVTIDPITRLEGHGKIEIFLDEAGNVANAYLQVPELRGFEKFCQGRPVEEMPRITSRI
CGVCPSAHHMASTKATDAVYHVDPPPAAKMLRELFYCAHMVHSHIAHFYVLAAPDFIVGP
QADPAERNILGVIAKVGRDIGLEVIRHRAYAQDIQALLGGRATHAVCGLPGGMSRGISEE
ERRDFEEKGKSFVEFGKLGLKLFNELVLANKEYLGLITGDVYFMKSYYMGMVDSNNRVNF
YDGDIRVIDPEGKEFARFKAAEYLDHILEQTEPWSYLTFPFLKKVGWKGLTEGMDSGVYR
VNSLARLNVADGMATPLAQEEYERFYQTLGGKPVHATLAFHWARLIELLYAAERFLELAQ
NKEITDPNIRTIPTATPDEGVGVVEAPRGTLYHHYQTDENGIVKRVNLIVATAQNNPAMN
MSVRKAAQGLIKAGRTVTEGLLNMVEMAFRAYDPCLGCATHCLPGQMPLEVIIRDFQGNE
IQRLSRGLSGRI*
>Ga0114930_100096116
MKQIVIQPVTRIEGSAKITIQLDDQGNVADTRVSVVELRGFERFCVGRPVEEMPRITSRI
CGVCPWSHHLASAKACDAVFGVEPPPAGRKLRDLANSIAYMEEHILHFYFLAGADFVMGP
DADYSVRNVIGIVGKLPEVAKQVVRVRHMCARMLEILSGKAIHPVAAVPGGYSKPLTEDE
KKKLQEMANEALELAKFSIDYAKKNIFPNYLDAVKTLGVIKTGFLGTVDADGALNLYDGK
LRMMTADGQYEEFAPADYLDYIAEDVEPWSYAKFPYNKKWGQFSMDLDNPVGIYRVNTLA
RINVCDKMATPLAQKELEEFRSNFGRPAQLTLLYHWARLIELLYNAEHVVELLNDPQITS
TETRLPVTPRAARGVGCVEAPRGTLFHDYTTDEKGLLTAVNLLVATVQNNAPINMSVKRA
ATDLIKNGVYDQALLNMVEMAIRAYDPCLSCASHSLDGRLAVKIDIQNASGETVDTLTT*

>Ga0114930_100180284
VSKEVKRISIDPITRLEGHGRIELFLDEEGELADAFLQIPELRGFERFCQGRKGEDMPQI
TERICGVCPEAHHFASAKALDDCFSAPPPPRAVKLRELLYNAYIFSDHLLHFYYLGGPDY
LVGPYAPPQERNILGVIGKVGLELGKEVIKHRSYGQRIIEAVGGRSIHPVTGLPGGQSKA
INEEERSEIEQMARSCVEFGQATLSVFKKMYLGDKTYQQFSQDEAQRLPTYYMGLVDEDG
AVNFYDGKVRVVAPDGEEFALAEGKEVLDLIAERTEPWTYVKIPYLKSVGWQGFHAGKDS
GIYRVGPLARLNVCKQMGSPLAQPEYEAYLDYFGGGVVHATFAYHWARVIEMLAAAEKVA
RLVVDPELMKGELRSELSDPGEGVGIIEAARGTLIHHYLLDERGLVQSANLIVATTHNIA
GISLSIKEMARAVVHNSQVDQGILNLIEMSFRNYDPCLACATHALPGQMPLLVVVHDPTG
REIMRIER*
>Ga0114930_100180994
MKKTNKPRKITIDPVTRLEGEAKISIFLNDKGDVENAYFQVVELRGFERFCQGRPVEEMP
RIVTRICGVCPGAHHMASGKAVDDVYHVDIPSPAKKLRELFYCAHMIHSHLAHFYALSGP
DFVVGPDADPAKRNILGIIEKVGLQVGSEVIKHRSYAQNIQGIIGGKATHPVCNLPGGLS
KAINSEERKKIEDMAISLVEFSKFSLKLVEDVILKNKGYMDLITSDPYRHETYYMGMVDE
SNRINFYEGDIRVVNQRGEEYAKFKPKDYLNHIGEHVEPWSYLKFPYLKNVGWKGLIDGP
DSGIYRVNSLARLNAAEGIPTLLAQEAYEKMYETLGGKPAHFTLAFNWARIVEMMYASER
LLELVRDEEITSKDIRIIPTETPTEGIGCVEAPRGTLYHHYWTDEEGMIEKVNLIVATGQ
NNGPMCISIKKAAQSLIKKFQVKEELLNMIEMAFRAYDPCLACATHMLPGQMPLEVNIYD
SQKNLFNRLKR*
>Ga0114930_100190074
VKRITIDPITRLEGHGKIEIFLNDDGDVENAYLQIPELRGFEKFCEGRPVEEMPRIVPRI
CGVCPGAHHMASTKATDAVYHVDPPPAAKKLRELFYCAHVLHSHIAHFYALAAPDFVLGP
TSDPAQRNILGLIAKVGLEVGGEVIKHRAYAQDIQAVIGGKATHPVCGLPGGMSKPITEE
ERKDFEEKAKSLVEFGKFSIKLFNDLVLANKEYLELITGDIYTMKSYYMGMVDNNNKVSF
YEGDIRVVDPEGKEVAKFKPADYLDYIAEHTEPWSYLKFPFLKKVGWKGLVDGKDSGVYR
VNSLARLNVSDGMATPLAQTEYERMFDTLGGKPVHATLAFHWARLIELLYAAERLLELCR
DGEITSPEVRTIPTATPDEGVGVVEAPRGTLIHHYQTDEKGIVEKVNLIVATGHNYPAMN
MSVKRAAQGLIKKGKVASEGLLNMVEMAFRAYDPCMACATHTLPGQMPLEIVIYNSKGEV
AERLSRL*
>Ga0114930_100238054
MSKRITINPITRLEGHGKIEIFLDDAGDVERAFFQVPELRGFETFCLGRPSEEMPRITER
ICGVCPTAHHMASTRCLDDLWKVDPPPAAKKVRELVYSAFMVEDHYIHFFFLGGPDFVVG
PTAPAAERNILGVIAKVGLDIAGKVIRVRRECRELIQTVAGKVIHPVFGLPGGISRGVTE
EERDKFLDTANFTIDFAQFALQLFDDVVLGNKDYVELVLNDAYAHKTYYMGLVDENNKVN
FYDGKVRVVDPEGKEVAKFAPRDYTKHIAEHVEPWSYITFPFLKNVGWKGLVDGADSGVY
RVAPLARLNAADGMATPLAQGAYEKMYDVLGGKPAHATLAFHWARLIEALYAAERMKELL
EDPEITSTNIRAVPTQIPEEGVGIVEAPRGTLIHHYCTDPDGLLTKVNLIVATNHNSAPI
AMSVEKAAKGLIKKGQVNDGLLNMVEM
>Ga0114930_100252942
MNKVTIDPITRLEGHGKIEIFLDDEGNVANAYLQIPELRGFEKFCEGRPVEELPRITPRI
CGVCPSAHHMASTKATDAVFHVDPPPAAKKLRELYYCAHMCHSHIAHFYALAAPDFVVGP
TADPAERNILGVIAKVGLEIGGEVIKHRAYAQDIQAVIGGKATHSVCGLPGGMSRAITEE
ERADFEEKAKSMVEFGKFGLKLFDDVVLGNKEYVDIITGPVYTMQSYYMGMVDANNKVNF
YDGDIRVVDPEGKEVAKFKPADYVDYIGEHTEPWSYLKFPFLKKVGWKGFVEGKDSGVYR
VAPLARLNVADGMATPMAQEAYEKMYSTLGGKPVHATLAFHWARLVELLYAAERLLELCQ
DKEVTDPNVRTIPTATPDEGVGVVEAPRGTLYHHYKTDENGMVEKVNLIVATGNNHAAMC
MSIKKAAQGLIKAGQVVSEGLLNMVEMAFRAYDPCMACATHTLPGQMPLEVIIRDAEGNI
VHRLSRNLC*
>Ga0114930_100273904
MKKISIDPITRLEGHGRIDIFLDEEGEVANAYLVIPELRGFEKFCQGRPVEELPRITSRI
CGVCPEAHLMASAKACDAVYHVDPPSAGKKLRELFYSAFYVADHTTHFYILGAPDFVMGP
DADPAVRNILGVIAKVGVETGGKVIEARARALDIIKMLGGRPVHPICAIPGGMSKPMSEE
ERTGVEESARWLLDFAQFTIQLFNDLVLANKEYVDLILSNPYTLPTYYMGLVDDQNRVNF
YDGLVRVVDPEGAELVKYAPAQYLDNIAERVEPWTYVKIPYLKKVGWKGFVGGKDSGVYQ
ATPLSRLNVADGMATPLAQAEYERMYETLGGKPVHQTLATHWARIIELLYAAERLLELTM
DPEITDRNVRTIPTETPTEGVGIVEAPRGTLTHHYVTDEQGLVTRCNLIVGTTNNIAPIS
ISIRQAAQGLIKKGEVISEGLLNMVEMAFRAYDPCMSCATHALPGSLPLEVRILDSAGQL
VERLSQGLD*
>Ga0114938_10041323
MKRISIDPITRLEGHGRIEIFLNDEGDVANAYLQVPELRGFEQFCVGRPAEDMPVITNRI
CGVCPEAHHLAATKALDDLFMTEPPRPAKLLRETLYSAFFCTDHTTHFYALGGPDFIVGP
DAAPSERNLLGVVRKVGLDAGQKVIATRKRNHGIIKMLGGRGVHPAAGLPGGWSKAIGEE
ERLIIEQTARENIEFARFSLDVFDQIVLQNPVFSELLKSDIYLHRTYAMGTVDAQNRVNF
YDGQIRVVDPEGVEVLKYAPRDYQKHIAERVESWTYMKFPYLRKIGWKGFGDGEESGVYC
SSPLSRLNVSDSMATPLAQEEFTKFYAAFGGRMVNGRQAPIHHRLATHWARLIELLYAAE
RMLELARDPEITSPNTRTIPTGEINPNGGIGSVEAPRGTLTHHFEADKNGIITRVNLLVG
TTNNNASMAMSVRRAAENFIKKGKVEQGLLNRVEMAFRLYDPCLSCATHNLPGETPMLVT
IRNASGTIVEQIRRD*
>Ga0114946_100007554
MSKETLMKQKISIDPITRLEGHGRVDLFLDEDGSLANAYLIVPELRGFEKFCEGRPVEEM
PRITQRICGVCPIAHHMAAAKAGDAVYHVEIPPTAKKLRELMYSAFFVADHATHFYILGG
PDFVVGPDAPKADRNILGVVRKVGKEFGAKVMQLLRDNHEITAMIGGRYIHSVSAIVGGV
SKPITEAERLAILERSLRSVEFAKESLALFDDIVLGNPAYVEMITSDAYAHQTYYMGLVD
ENNHVNFYDGKVRVVSPSGKEFVKYGPDEYLDVIAEHIEPWTYLKFPYLKEIGWKGFVDG
EDSGVYRASPLSRLNAADGMATPEAQKMYERFFDTMGGKPVHSTLATHWARLIEILYAAE
RAVELASDETITDPHVHTIPTETPTEGIAIVEAPRGTLTHHYKTDERGLVQAVNLIVGTT
NNYAAIDMSIVKAAKNLIKAGQTVTDAALNKIEMAFRAYDPCLGCATHAQPGETPLKIKL
FDHNHNLIEEIRRD*
>Ga0114946_100026507
MKTLTIDPITRLEGHGKILLHLDDQGVLAGAVLQVPELRGFEAFCLGRRAEEMPQITERI
CGVCPEAHHLASVRALDAAFGAVVPEAARLQRALFYNTHIFSDHLLHLVFLGGPDLFLPE
DTPRAGRNVLGVLQAFPELGREVVGVRARAQKVIEMIGGRAIHPVFALPGGVARPLAADE
LEVIRGHTQAMVGLAESLVAVFHERILSQARFQALLCAPEAILPTHYMGLVDAACAPSFH
EGDVRVVAPDGREVFRLDAAAALDRIAEHSEPWTYAKFPYLKEPGWTGFAAGPQSGVYRV
GPLARLNVADGMATPRAQAEFERFRDWFGARPVHATFAYHWARLVEAVQAAEAADELARD
DGLTGADVRGKLGAPGEGVGVVEAARGTLFHHYRLDEQALVAGVNLIVATTHNTAGIGLS
VQHMAAAVVHEGADEVLLNRVEMAFRAYDPCLACATHFLPGQMPLEVEVRGPDGALVRRA
SRAAPPALSVPAHPVKEVPS*
>Ga0114946_1000270210
MKQRITIDPITRLEGHGKIEIFLNNEGDVENSYFQIPELRGFERFIVGRPVEEMPLLTNR
ICGVCPEAHHMAAAKAVDAVYGVEVPRTGKMLRELLYMAFYCTDHTTHFYALAGPDFVMG
PDAPVAERNILGVIHKVGLEIGGKVIQMRKYGHNVVEIIGGRKVHPCTSIPGGLTKGITE
DQRKEIEEMGRWAIDFALFSLKLFDDIVLKNKTYLDLILGDIYTHDTYYMGMVDENNKVN
FYDGKVRVVDPEGKEFVKYAPHEYHQHIAEHVEPWTYLKFPYLKKVGWKGFVDGKDSGVY
MATPLSRLNASDGMATPLAQEEYEKMYQTLGGKPVHQRLAIHWARLIELLYAAERWVDLA
TDPEITSPNYHTIPTETPTEGVGIVEAPRGTLTHHYWTDERGVVTKANLIVGTTNNYASL
QMSTNKAARNLIKGGKVSEGILNMVEMAFRAYDPCFGCATHSLPGQMPLQITIHDANGKV
IKVLEQFLD*
>Ga0114946_100053767
MKKKISIDPITRLEGHARVDLFLNEDGALANAYLIIPELRGFEKFCEGRPVEEMPRITQR
ICGVCPIAHHMAAAKAGDAVYHVDPPPTAKKLRELMYSAFFVADHATHFYILGGPDFVVG
PDAPKSERNILGVIRKVGKEFGAKVMQLLKDNHEITAMIGGRYIHSVSAIVGGVSKPITE
EDRLAILERAQRSVDFAKESLVLFDDIVLGNPAYVEMITSDAFAHQTYYMGLVDENNLVN
FYDGKVRVVSPNGKELIKYGPEEYLDVIAEHVEPWTYLKFPYLKEIGWKGFMDGENSGVY
RASPLSRLNAADGMATPEAQRMYEKFFDTLGGKPVHSTLATHWARLIELLYAAERSVELA
SDATITDPNVHTIPTETPTEGVAIVEAPRGTLTHHYKTDERGLVQAVNLIVGTTNNYAAI
DMSIVKAAKDLIKAGQNITDAALNKIEMAFRAYDPCMGCATHAQPGETPLKIKLFDHNHT
LIDEVHRD*
>Ga0114946_100064956
MKRITIDPITRLEGHGKIEIFLNEDGDVANAYFQIPELRGFEQFSVGRPAEEMPRITNRI
CGVCPEAHHMAATKALDALYHVEPSSAAKKVREMFYSSFYVTDHTTHFYALGGPDFVMGP
DAPPAERNILGVIHKVGVDIGKQVIDTRIRNHHLIKTLGGRGVHPVAGLPGGWSKAITEE
ERQEFEEIAKKNVDFGLFSLKLFDDIVLANQEYVDLILSDAFTHRTYYMGTVDENNHVNF
YDGKIRVVDPQGGEFVKYPAHDYAKHIAERVEPWTYLKFPYLKGVGWKGLEDGMESGLYC
ATPLSRLNAADGMATPKAQEFFEKFYETLGSKKINGRFEPVHHRLATHWARLIELLYAAE
RMVELIADSEITDPNIRQVITSTPDEGIGSVEAPRGTLTHHYWTDDKGILTKVNLIVGTT
NNYGPIAMSVKKAAQSLIQKGTVISEGLLNKIEMAFRNYDPCMSCATHSLPGQMPLEVTI
YDHNGQVIDILSKNI*
>Ga0114946_100068044
MKRVSIDPITRLEGHGRIDIFLDDAGDVANVYFTIPELRGFEQFCVGRPAEEMPRITNRI
CGVCPEAHHMAATKALDDLYGVEPSAAVRKLREMFYMAFFVTDHTTHFYALGGPDFVVGP
EAPPAERNILGVIRKVGVEIGKQVIETRIRNHEVIKMLGGRGVHPVAGLPGGWSQAVTPE
MRDRIAESAAKNVDFGLFSLKLFEDVVLSNQAYLDLILSDGYTHRTYYMGTVDAQNRANF
YDGLIRVVDPAGKEFVRYPARDYAQHIAERVEPWTYLKFPYLKGVGWKGLVDGADSGVYC
ATPLSRVNAADGMATPRAQEAYEQMFETLGSAKVNGRYEPIHYRLATHWARLVELLYAAE
RMQELASDPEITDPNVRPVVTSTPSEGVGSVEAPRGTLTHHYQTDANGILTRVNMVVGTT
NNYAPMAMSVKKSAEALIQKGTVITEGLLNKVEMAFRAYDPCMSCATHALPGRMPLEVTV
RAPDGSVVECVQQYVD*
>Ga0114946_100106585
MTQGTTNNRRITIDPITRLEGHGKIDIFLDENGSVEKAFYQIPELRGFEVFCLGRPAEEM
PQITSRICGVCPTAHHMAGTKALDDLYRVTSPPAAKKIRELIYNTFMLEDHALHVYVLGG
PDFIVGPDAPKELRNIIGVIKKVGVDVGKKVIAMRKRLRAFITYAGGKVIHPVFGLPGGV
AKQISSDELPKLRELAKDGLEFALFTLDVFKDIVLKNEKYVDLITSDIYTHKTYYMGLVD
DNNKVNFYDGKMRVVDPDGNEAITFPARDYADHIAEHVEPWSYVKFPYLKKIGWNGFTDG
KESGIFAVAPLARLNASDGIATPEAQKAYEEFNETLGGRPVHHTLANHWARVVEMIYAAE
RMNELVNDPDITSKEIRVIPTETPTTGVGMVEAPRGSLFHHYETDERGLITKVNLIVATQ
NNAGRIAMGIEKSAKGLIKNGNVSDGLLNKIEMTFRAYDPCNACATHSLPGQMPLRVCVR
DKHGELIEEIRR*
>Ga0114951_1000004764
MKHISIDPITRLEGHGKIEIFLNNDGEVENAYFQVPELRGFEKFCEGRPVEELPSIVTKI
CGVCPGCHHMASGKAVDRVFGVEPPPTARKLRELFYMAHFVHSHIAHFYALAAPDFVVGP
TASPAERNILGVISKAGIKIGSEVIRQRKMAQEIQAMIGGHQTHVVMNIPGGVKKGISPV
QRDDIVKKAEGFIDFSKFSIQLFKDVVLGNKEYVELILKGPYSLVLHSMGLVDEKNKVSF
YDGKVRVVDTRGEELYKYPAEQYLDFVEERVEPWTYLKFPYLKKIGWKGFIDGQESGVYQ
ATPLSRLNAADGMATPLAQQEYEYMYSTLGGKPVHATLAMHWARLIELMYASEHCLELAM
DPEITGNELRAPLGKIVGEGVGIVEAQRGTLTHHYWTDDNGMVRKVNLIVGTTNNHAAIC
MSIKKAARGLIKKGSEITEGTLNMIEMAFRAYDPCFSCATHSLPGEMKMVLNIRDSEGQI
IDSISR*
>Ga0114951_1000022159
MNPEVQQAWNESNFKANAAYQKKRHVSINPVTRLEGHGKIDVFLDDKGDVERAYFQVPEL
RGFEVFSLGRPAEDMPQITSRICGVCPTAHHMASTKALDDLYKVEPTSAGRKIRELVYNT
FTLEDHALHVFVLGGPDFIVGPQAPAGERNIVGVIGKVGIEAGRKVISTRRRLRELISYF
GGKVVHPVLGLPGGVSKPLAAEDLPKFKQLAKDGVEFAEWTLAVIKQIVLGNPEYVKLIT
GDAYTHKTCYMGQVDEQNKVNFYDGKVRVVDCNGKEVCKFAPQQYRDYVAEHVEPWSYMK
FTFLKSRGWKGFVEGPDTSIYSVGPLARLNASDGMATPKAQAAYEEFYKTLGGKPVHHTL
ANHWARVIEMIQAAERIEQLVNDPEITSPDVRRVPTNKPVEGMGIVEAPRGTLFHHYKTD
ERGIITMANMVVATGNNAARIAMSVDKAAKGLIKGGVVTDGLLNMVEMAFRAYDPCLGCA
THTLPGQMPLIVRIYNPKRELVKEIRQN*
>Ga0114951_1000039146
MKHISIDPITRLEGHGKIEIFLNDEGEVENAYFQVPELRGFEKFCEGRPVEELPSIVTKI
CGVCPGCHHMASGKAVDAVFGVEPPPTAKKLRELFYMAHFVHSHIVHFYALAAPDFVVGP
TASPVDRTILGVINKVGLQIGSEVIKQRRIAQEIQALIGGHQTHVIMNTPGGVKKGITPE
QRDDIIKKAEGFVEFSKFSIQLFKDVVLGNKDYVDLIMNGPYSLVLHSMGLVDEQNKVNF
YDGKVRVVDTKGKELYKYSPEHYLDFVEERVEPWTYLKFPYLKKIGWKGFTEGQESGVYH
ATPLSRLNAADGMATAVAQQEYEFMFKTLQGKPVHATMAMHWARLVELIYSAEHCLELAM
DPEITGNELRAPLGKIVGEGVGIVEAQRGTLTHHYWTDDKGMVRKVNLIVGTTNNHAAIC
MSIKKAARGLIKKGSEITEGTLNMIEMAFRAYDPCFSCATHSLPGQMRMILNIRDIEGNI
IDSFRR*
>Ga0114951_1000095719
MKQYTIDPVTRLEGHGKIEIFCNDDGDVENVYFQVPELRGFEKFVEGRPIEEVSQIVTKI
CGVCPGCHHMAAGKAADMVFGVEPTPTARMIRELFYSAHFVHSHIAHFYALGAPDFVVGP
TAPKAERNVLGVIAKVGAEIGTEVLKQRRIAQEIQALLGGHQTHVVMNVPGGVRKGLTEE
QRKDVLAKAKGFVEFGKFSMKIFNDVVLANKDYVDIIVNGPYSLKIHSMGLVDANNKVNF
YDGKVRVVDTLGKELHKYAPADYREYIAERVEPWSYLKFPYLKKVGWKGFVEGQDSGVYQ
ATPLSRLNASDGMATPIAQEEYERMYSVLGGKPVHATLAMHWARLVELIYAAERAVELAS
IPEITSPDLRAKIEKVPTEGVGTVEAQRGTLTHHYWTDERGLITKANLIVGTTNNNAPIC
MSLKKAAQGLIKKGVTVDDGILNMVEMAFRAYDPCFSCATHSLPGQMPMVINFRDMEGNI
QRQVKRD*
>Ga0114951_100025339
MKKISVDPITRLEGHGKIEIFVDDDNKVQNVYFQIPELRGFERFCVGRPVEELARITPRI
CGVCPEAHHMAATKAIDAVFGVEVAPTGRLLRELLYNTFYVTDHTTHFYILAGPDFIMGP
QSDPAARNILGVIGKVGLETAGAMIKLRAEAAEVISMIGGKQIHPVCGLPGGVSQAITAE
QRDRIVEVTAAQIEFAKFTLQLFDDVVLANNDYVELIKSDAFTHETYYMGMVDENNKVNF
YDGQIRVVGPDGVELEKFAGKDYLDHIAEHVEPYSYLVYPYLKSVGWKGFTDGKDSGVYR
ASPLSRLNAADGMATPLAQAEYERFYSTLGGKPVHATLATHWARLVELLYAAERAHELAT
DPEIINPDVRNIPTGIVGEGVGVVEAPRGTLYHHYKTDDKGIVTNVNLIVGTTNNNAAIS
MSLKKAAEGILTGGKDISEGSLNMIEMAFRAYDPCFGCATHTLPGDMPLQVTVKREATRE
VITSVKRNM*
>Ga0114951_100098035
MNDPLKQVWNQGQQAAAAAYKARRVTIDPITRLEGHGKIDIHLDDKGDVQRAYFQVPELR
GFEVFSIGRPAEDMPQITSRICGVCPTAHHMAGVKAMDDLYKVEPTSAAKKLRELVYSTF
MLEDHALHVYILGGPDFIVGPDAPPELRNVVGVIQKVGLEVGKRVISTRRRLRALISYLG
GKVIHPVLGLPGGVAKGMSPADLPEFQQLGKDGLDFALFTLQVFKDIVLKNEAYVKLITS
DDYTHKTYYMGMVDANNKINFYDGKIRVVTPTGKEYAKFDIQQYKDFIAEHVETWSYMKF
CYLKPVGWNGFTEGEKSGIYSVAPLARLNASEGFTTPLAQKAYEEFYATLGGKPVHHTLA
NHWARCIEIIYAAERMNELLNDPEITSKDIRCLPTNKPTVGIGVVEAPRGTLIHEYHTDD
NGILTKANLIVATQGNAARMAMSVEKAAKGLIHGGKVDQGLLNKVEMAFRAYDPCLGCAT
HAIGQTPMIVTIRDPQGNVVQTLRRD*
>Ga0114983_10018433
VKKIEINPITRLEGHGKIAIFLDEAGNVDDAFFQVVEFRGYEKFLQGMPIEEVPRTVSTI
CGVCRGVHFTASMKASDEVFGVAPTETGRKLREMFFNAHYIEDHAVILYALGFPDYVVGP
DASPAERNVVGLINKVGAELGKDILKKRALAVKIFEMLGGKPNHPVAALPGGWSKRLGEE
ERKQIAKWADELVELGKTTLKIFDDIVLKNDAYMELVTGDMYKVPVGYMGSVDEKGRVAY
YDGLQKVIDSEGKEVGTFSGKEYLDFIKEKVQPWSYLKFPYQKKMGWKGLVDGPGTSLYC
VGPLARMNVAQGMDTPLAQEAFEQFQATFKEKPVHYIQAYHWARAIELLSAAEKLKELAN
DPEITNPDTLAERGEVTGEGVGIIEAPRGTLIHHYKTDDKAVVTDANLIVATTHNNGPIN
MAVKKAARHFIHDGKVDEGILNHVEMAFRPYDLCLACATHTVTGGGTPLKVDIYNPDGSL
RKHLSNF*
>Ga0114983_10024913
MGKTLNIAPVSRIEGHASVSIHLNDSGNVEDAKLHVLSLRGFEKFVIGRPVEEVPRIVNR
ICGICPWQHHLASNKAADECLGVKLPPTGKKLRELCQMMSYIPDKILHFYFLAAPDFVIG
PDADYSVRNVVGIVGANPDLAKKVVHMRYKAQMMLEKFAGKVIHPIAAVPGGFSKPLNED
ERKEILEGIQELKDFCVFTIKFAREEVFPKYLDAVKILGVFPSGYLGTVRPEDGALELYD
GELRLMDQNGDYDQFKYSEYTDYIGEHVEPWSYLKFPYAKKWGDLKLDENDPVGVYRSNC
LARINVCDKMATPLAQEELDIFRKEFGRPSHLTLLYHWARLIELVQCCERAEELLNDPEI
TSRDIRDSNIQPKSGEGVGCVEAPRGTLLHHYQTDDKGQVTMANLIVGTTHNNAPMNLSV
KQAAKALIKDGNYDQGMLNRIEMAIRAYDP*
>Ga0115026_100010864
MKRITIDPITRLEGHGKIEIFLNDEGEVGNVYFQVPELRGFEKFCEGRPVEELPAITAKI
CGVCPGCHHMASGKAVDAVFGVDPPPTAKKLRELFYMAHFVHSHTAHFYALAAPDFVVGP
QSPPSKRNILGVIEKVGKEIGTEVIKQRRTAQEIQALLGGHQTFVVMNIPGGVRKGLSDQ
ERDDIVTKANGFVEFAKFTLKIFEDIVLKNNEYVDIILNGPYSLKLHSMGLVDVNNKVNF
YDGKVRVVDTAGKELYKYSSPEYLDYVAEHVEPWSYLKFPFLKKIGWKGFIDGQNSGLYH
ATPLSRLNAADGMATPQAQKEYERMYSTLGGKPVHATLAMHWARLIELLYSAERLLELAV
DPDITGKELRAPLGPIPGEGVGIVEAQRGTLTHHYWTDDKGVVTKVNLIVGTTNNHGAIS
MSIKKAAEGLIKKGAEVTEGILNMIEMAFRAYDPCFSCATHCIPGQMPMILEIRDASGEL
LQRLIRN*
>Ga0115026_100017883
LSFFEECRDEGMSKRITIDPVTRLEGHGKIEIFLNEAGDVERAYFQVPELRGFEAFSVGR
PAEEMPRLTSKICGVCPTAHHICATKALDDLYKVEPPPAAKKLRELMYSAFMLEDHMLHF
FFLGGVDFIAGPLASPAERNILGVISKLGLDVAKKVIKLRKECRDIITYLGGRVIHPVCG
LPGGVSKPMTEDERLKIVEVAKGGIEFTQYACTMFNDIVLKDKDYHGLLMGDTFKHKTYY
MGMVDQQNKVNFYHGDIRVVTPEGNEFLKFKPKDYLRHIAEHVETWSYTKYPYLRKHGWQ
GFTDGMASGIYRVAPLARLNVADGMATPLAQAEYERIFKTLGGKPAHNTLAFHWARLIEA
LYAAEHMLELAQDESITDPHIRNIPSATPKEGIGIVEAPRGTLIHHYKTDKKGIITEANL
IVATVHNAAAICMSIEKAARRLIQKGNVSEGLLNMVEMAFRAYDPCFACATHTLPGVTGL
SLCIRNCHGEIIRKLV*
>Ga0115026_100120144
LSFFEECGAQRMSKRITIDPVTRLEGHGKIEIFLNEEGDVERAYFQVPELRGFEAFSVGR
PAEEMPRLTSKICGVCPTAHHICATKALDDLYKVEPPPAAKKLRELMYSAFILEDHMLHF
FFLGGTDFIVGPLSSPAERNILGVISKLGLDVAKKVIKLRKECRDIITYLGGRVIHPVCG
LPGGISKPMTEDERLKIVGAAKDSIEFMQYTCRMFNDIVLKNKEYRDLLTGDTFEQQTYY
MGMVDQQNKVNFYHGDIRVVTPAGNEFVKFKPKDYLRHIAEHVETWSYAKYPYLRKFGWR
GFTDGADSGVYRVAPLARLNVADGMATPLAQAEYERVFKTLGGKPVHNTLVFHWARLIEA
LYAAEHMLELAQDREIIDPHIRNIPSATPGEGIGIVEAPRGTLIHHYKTDKKGIITEANL
IVATVHNAAAICMSIEKAAQRFIQKGNVSEGLLNMVEMAFRAYDPCFACATHTLSLATGS
SVRVRNCHDDIIRTLG*
>Ga0115028_100039654
MTQRVTIDPITRLEGHGKIEIFLDDKGEVANSYFQIPELRGFERFCVGRPVEEMALLTNR
ICGVCPEAHHMAGAKAADAVYHVDPPRTAKMLRELLYSAFYATDHTTHFYALAGPDFIVG
PDAPVAERNILGVIHKVGLEIGGKVIQMRKYGHTVVEMIGGRKVHPATSIPGGITKILSE
EERVQIEEMGRWAIDFALFTIQAFKDIVLANKTYLDLIVGDVYNHKTYYMGLVDANNKVN
FYDGKVRVVDPEGKEFCKYEPKDYMQHIAEHVEPWTYLKFPYLKNVGWKGFVDGKDSGVY
MATPLSRLNASDGMATPKAQAAYDEMYSTLGGKPVHQRLAIHWARLVELLYASERWVELA
TDPEITSPNVHTKPTETPTEGVGIVEAPRGTLTHHYWTDERGVVTKVNLIVGTTNNYAPI
QMSTNKAARNLIHGGKVNEGLLNMVEMAFRAYDPCFGCATHSLPGQMPLEVTIRNKHGEV
VEVVKQFVD*
>Ga0116102_100003153
MRKILIDPVTRLEGHGKIAIFLDDDGEVANTYFQVPELRGFEQFCVGRPVEEMPRITTRI
CGVCPEAHHMASVKACDAVFHVEPPPAAKKLRELLYSAFFVGDHTLHFYALGGPDFVVGP
DAPPAERNILGVVKKVGLEAGQKVIELRKRAQRVVSLIGGKAIHPVTGVPGGVAKRLTAE
ERDEIVGHTAYFLEFAKFTIGVFDQVVLGNQAYVDMILSDTYTHRLYSMGTVDENNKGNF
YDGKIRVVDPDGREFVKFPPRDYLQVLAEHVEPWTYLKFPFLKQVGWKGFVEGKDSGVYR
ATPLSRLNAADGMATPLAQEQYERMYQTLGGKPVHQTLATHWARVIELLYAAERAAELAR
DDEILSDKIRTIPTATPSEGVGCVEAPRGTLYHHYVTDERGILRKVNLIVGTTNNHAPIA
MSIRKAAHGVIRRGVEITDGVLNRIEMAFRAYDPCFGCATHSLPGKMPLEVQVFDSHGNL
LTSRRRESV*
>Ga0116102_10017927
MADQNQQAPPDTCQKIADTSTVFVRSRITIDPITRLEGHGKIDIFLDDSGAVERAYFQVP
ELRGFEKFVQGRPVEEMPQITSRICGVCPTAHHMAATKALDNVYKVEPPPAAKKIRELIY
STFIVEDHALHFYFLGGPDFVVGPDAPAAERNVLGVIAKVGIETGKKVIAMRRRLRELMA
LAGGKAAHPVFGLPGGVAKHITSEAQKQFQEVAAEAVDFAQFTLRLFEDVVLKNTGYVNL
ILSDAYTHRTYYMGMVDNQNRVNFYDGPLRVVTPGGKEWKKFAPDKYLENIAEHVEPWSY
VKFCYLKPVGWKGFTEGEDSGVYSVAPMARLNVSDGMATPLAQKAYEAYFSTLGGKPVHH
TLANHWARLVELLYAAERMKELAADPALTDDNIRVLPTETPKEGIGIVEAPRGTLIHHYW
TDENGLVEKANLIVATQNNAARIAMSVEKAAKKLISGANVPEGVLNQIEMAFRAYDPCHG
CATHSLPGSMPLLVRVRNQSGNTLTTLRRDFNGSVHRE*
>Ga0116103_100001883
MKTVTINPVTRLEGHGKISIFLNDEGNVENAYFQVPELRGFEKFCEGRPVEEMPDITSRI
CGVCPEAHHVAATKALDALFHVDPPPAAKKLRELLYSAFFVADHTTHFYILAGPDFIMGP
TAPKAERNILGVIGKVGAEVGTSVIKHRSDALDAIAIIGGKRVHPSFGLPGGVSKAINET
ERSRIEEIAKSEVEFAQFTLKIFDDLVLHNKEYMNLITSDMYATETYYMGTVDSQNRVNF
YDGNIRIVDPEGKEFAKYPAADYQKYIAEHVEPWTYLKYPYLKSIGWRGLVGGKNSGVYR
ATPLARLNVSDGMATPLAQAEYTKMYETLGKKPVHSTLATHWARLVELMYAAERMLELSR
DPEVTNPNVRTIPTEIPDEGVGCVEAPRGTLIHHYKTDERGLVKNVNLIVATTNNHAAIS
MSIKQAAEGLIKKGDVSDGVLNMVEMAFRAYDPCFACATHTLPGQMPLDVKIYDKNRNLL
RNLRRP*
>Ga0116103_100003483
MSEPEQRRITIDPVTRLEGHGKIEIFLNEQGEVDRAYFQVPELRGFETFCVGRRAEDMPQ
ITSRICGVCPTAHHMASVKALDSLYQVDPPPAAKKIRELVYSTFMAEDHALHFYFLGGPD
FIVGPSAPAAERNVLGVIAKVGVEVGRKVISARRRLRELITLACGKVIHPVFGLPGGVAK
ALKREDQARFCEVAKETVDFALFTLETFEKIVLKNSGYVDLILSDTFTQRTYYMGMVDDS
NRVNFYDGAIRVVSPGGEEFARFQPNAYLDYIAEHVEPWTYMKFCFLKPVGWKGLTEGPD
SGVYCVAPLGRLNASERMATPLAQEAREKLFATLGSKPVHHTLASHWARLVELLYAAERM
QELSSDPEIVDPHVRTLPTETPREGIGVVEAPRGTLIHHYQTDEKGIIRKANLIVATQNN
AARIALGVGKTAKAFVKSGKISDGILNIVEMTFRAYDPCLGCATHSLAGSMPLFIQVRDP
LGTILTTLQRDSEGRIHKAFCEEKKLGRST*
>Ga0116103_100016914
MKKISIDPVTRLEGHGRIDLFLDDQGEVANAYMVIPELRGFEKFSQGRRVEELTDITPRI
CGVCPEAHHLASTKACDGVFHVDPPPAAKKLRELFYSAFYVADHTVHFYILGGPDFVMGP
DAPVAERNILGVIHKVGVEIGTKVIEARGKAMDIIGMLGGRKVHPTFGLPGGVSKALTEE
ERKQVEQTAKESIEFALFSLQLFRDIVLANKGYLDLIMSPIFTMPTYYMGMVDDKNKVNF
YDGKIRVVDPEGKEFAKYSPNDYLEHVAERVEPWTYLKFPYLKKVGWKGLVPGKDSGVYQ
ATPLSRLNASDGMATPKAQEAYEEMYKTFGKKPVHNLLATHWARLIELLYAAERLLELST
DPGITDPKVRTIPTEKPTEGVGVVEAPRGTLTHHYVTDEKGIVTKANLIVGTTNNYAPIS
IAVKQAAQGLIKKGVEVTEGILNRVEMAFRLYDPCFGCATHTLPGRMPLVINVIDPAGEV
VRQIRRD*
>Ga0116104_1000047120
MKEVVINPITRLEGHGKIVVCLDDNGNCDRAYLQVPELRGFEKFAEGRPAEDMPQITSRI
CGVCPMAHHMASTKALDDLFKVEPPLPAKKIRELVYNIFMLEDHAVHVFILGGPDFIVGP
TAPRAERNILGVIAKVGREVGLRVIDLRKTLRKTNEMLAGRTIHPVIGLPGGVSRPVSLE
EAQELKTIGEKAVDFSLFTLKVFKDFVLSKKEYVDLITSDAYTHQTYYMGLVDDKGSVNF
YDGKVRVVRPDGVEFEKFDGRDYLQHLSEHVEPWTYMKFPYLRNVGWKGFVDGEASGILS
VAPLARLNVSDQMATPIAQKAYEEMFRILGGKPVHHTLANHWARVIEMIYAAERLRELAN
DPEITDPNIRNLPIEIPRAGIGVVEAPRGTLIHHYETDQRGVIRKANLMVATQHNSARIA
LSVDKAARNYVKNGKIDDGMLNMVEMAFRAYDPCNACGTHSLPGSMPLMVYVYNRNGELV
ETVSRNVPSTERR*
>Ga0116104_100005646
MKTVTINPVTRLEGHGKISIFLNDEGNVENAYFQVPELRGFEKFCEGRPVEEMPDITSRI
CGVCPEAHHVAATKALDALFHVDPPPAAKKLRELLYSAFFVADHTTHFYILAGPDFIMGP
TAPKAERNILGVIGKVGAEVGTSVIKHRSDALDAIAIIGGKRVHPSFGLPGGVSKAINET
ERSRIEEIAKSEVEFAQFTLKIFDDLVLHNKEYMNLITSDMYATETYYMGTVDSQNRVNF
YDGNIRIVDPEGKEFAKYPAADYQKYIAEHVEPWTYLKYPYLKSIGWRGLVGGKNSGVYR
ATPLARLNVSDGMATPLAQAEYTKMYETLGKKPVHSTLATHWARLVELMYAAERMLELSR
DPEVTNPNVRTIPTEIPDEGVGCVEAPRGTLIHHYKTDERGLVKNVNLIVATTNNHAAIS
MSIKQAAEGLIKKGDVSDGVLNMVEMAFRAYDPCFACATHTLPGQMPLDVKIYDKNRNLL
RNLRRP*
>Ga0116104_100005922
MPETKDLRRRITIDPITRLEGHGKIEVFLNEHGSVERAFFQVPELRGFEKFAQGRPAEEM
PQITSRICGVCPTAHHMASTKALDGLYRVTPPPAARKIRELFYSAFVTEDHALHVYFLGG
PDFIVGPKAPAAERNVLGVIAKVGVEVGQKVIGMRRKLREIMTAIGGKAVHPVLGLPGGV
AKHITPSEQEKIKQIAKEAVDFGSFTLETFNKLVLQNTEYVDLIRSDAFTHRTYYMGMVD
EANLVNFYDGPVRVVTPEGKEWKKFAAEKYLDYIAEHVEPWSYVKFAYLKPLGWKGFTEG
SESSVYCVAPLARLNTAQGMATPLAQEAYQQYFAALGGKPVHHTLANHWARVVELLYAAE
RLKELAEDPEITDSQIRTLPTEAPREGVGVVEAPRGTLIHHYQTDEKGIIQKANMIVATQ
NNAARIAMSVEKAAKGLISDGNVSEGILNMVEMAFRAYDPCHGCATHSLPGSMPLLVRVH
DHRGDVQATLRRDWDGSIRRS*
>Ga0116104_100015218
MQRITIDPITRLEGHGKIEIFLDDKGEVANTYFQIPELRGFERFCVGRPIEEMPILTNRI
CGVCPEAHHMAAAKACDAVYHVEPPPAGKKLRELLYSAFYVTDHTTHFYALGGPDFVMGP
DAPVAERNILGVIHKVGLEVGGKVIQARKYGHTVVEIIGGRKVHPCTAIPGGQSKGITEE
QRREIEAMGRWSVEFAQFSLKLFEDIVLKNKTYLDLVLGDAYTHKTHYIGLVDEKNRVNF
YDGKVSVVDPEGKRLGKYAPSEYQDWIAEHVEPWTYLKFPYLKKVGWKGFVDGKDSGVYC
ATPLSRLNAADGMATPLAQAEYERFFKTLGGKPVHQRLATHWARLIELLYAAERWVELAT
DPEITSDNFRTIPTEKPTEGVGIVEAPRGTLTHHYWTDERGIVTKVNLIVGTTNNYAPIS
MSIRKAAQAFVHNGKVVSEGMLNRVEMAFRAYDPCFGCATHTLPGQMPLEVTIRDAHGVL
VTNLKQKC*
>Ga0116104_100030726
MKKISIDPVTRLEGHGRIDLFLDDQGEVANAYMVIPELRGFEKFSQGRRVEELTDITPRI
CGVCPEAHHLASTKACDGVFHVDPPPAAKKLRELFYSAFYVADHTVHFYILGGPDFVMGP
DAPVAERNILGVIHKVGVEIGTKVIEARGKAMDIIGMLGGRKVHPTFGLPGGVSKALTEE
ERKQVEQTAKESIEFALFSLQLFRDIVLANKGYLDLIMSPIFTMPTYYMGMVDDKNKVNF
YDGKIRVVDPEGKEFAKYSPNDYLEHVAERVEPWTYLKFPYLKKVGWKGLVPGKDSGVYQ
ATPLSRLNASDGMATPKAQEAYEEMYKTFGKKPVHNLLATHWARLIELLYAAERLLELST
DPGITDPKVRTIPTEKPTEGVGVVEAPRGTLTHHYVTDEKGIVTKANLIVGTTNNYAPIS
IAVKQAAQGLIKKGVEVTEGILNRVEMAFRLYDPCFGCATHTLPGRMPLVINVIDPAGEV
VRQIRRD*
>Ga0116104_100032326
MKTVTINPVTRLEGHGKISIFLNDEGNVENAYFQVPELRGFEKFCEGRPVEEMPDITSRI
CGVCPEAHHIASTKALDQVFHVEPPPAAKKLRELLYSAFFIADHITHFYILAGPDFVMGP
SAPKAERNILGVIGKVGLEVGSSVIKHRSDALDVIAMIGGKRIHPSCGVPGGVSKPITED
ERARIESIAKSEVEFAKFTMKLFDDIVLKNKDYVNLITSDNYATETYCMGTVDEQSHVNF
YDGKIRVVDPEGHEFAKFPAADYQQYISEHVEPWTYLKFPYLKKIGWKGLVGGKDSGVYK
ATPLARLNVSEGMATPTAQAEYKRLYETLGQKPVHSTLATHWARLVELVYASERLVQLSQ
DPDITNPNVRNIPTQTPDEGVGAVEAPRGTLFHHYKTDAKGMVTNVNLIVATTNNHAAIS
MSIKQAAEGFIKKGEVSDGILNMVEMAFRAYDPCYACATHTLPGQMPLDIKIYNRNRAIL
HNIRRP*
>Ga0116104_10029485
MTSPHVKTKEGLRRISIDPVTRLEGHGKIDIFLDQDGNVADCFFQVPELRGFEKFCEGRP
VEELPRITPRICGVCPEAHMMASAKACDAVYGADLPLTARMLRELQYNIFYVTDHTTHFY
ALGGPDFVMGPQSDPALRNLIGVIGKVGVAIGGEVIKCRTWGHEAAGIFGGKPVNPVNAI
PGGMSKALKPEERDRLEEICRFMVEFGKFTLKLFHDVVLSNKEYVDLILNGPYYHETYSM
GLVDEKNRVNFYDGKVRVVAPDGQELCKYAPPEYMQHIAERVEPWTYLKFPYLKKVGWKG
FVGGKESGVYRATPQSRLNVADGMNSPLAQEAYEEYFETLTGDRSGKKPVHHTLAIHWAR
VIELMNAAERSLELVRHPEITHPENYRVVCDKIPREGVGIVEAPRGTLTHHYVTDERGIV
QKANLIVGTTNNHAAICMSIKQAAQGLIRKGVDVTEGVLNMIEMAFRAYDPCFGCATHSL
PGQMPLTVRVRDADGSVLTEVSR*
>Ga0116106_100001931
MRKILIDPVTRLEGHGKIAIFLDDDGEVANTYFQVPELRGFEQFCVGRPVEEMPRITTRI
CGVCPEAHHMASVKACDAVFHVEPPPAAKKLRELLYSAFFVGDHTLHFYALGGPDFVVGP
DAPPAERNILGVVKKVGLEAGQKVIELRKRAQRVVSLIGGKAIHPVTGVPGGVAKRLTAE
ERDEIVGHTAYFLEFAKFTIGVFDQVVLGNQAYVDMILSDTYTHRLYSMGTVDENNKGNF
YDGKIRVVDPDGREFVKFPPRDYLQVLAEHVEPWTYLKFPFLKQVGWKGFVEGKDSGVYR
ATPLSRLNAADGMATPLAQEQYERMYQTLGGKPVHQTLATHWARVIELLYAAERAAELAR
DDEILSDKIRTIPTATPSEGVGCVEAPRGTLYHHYVTDERGILRKVNLIVGTTNNHAPIA
MSIRKAAHGVIRRGVEITDGVLNRIEMAFRAYDPCFGCATHSLPGKMPLEVQVFDSHGNL
LTSRRRESV*
>Ga0116106_10017085
MRQTVAEPASASGREITIEPVTRIEGHARIGIRLDESGNVAEARVHIMSMRGFEKFLEGR
AAEEVPGIVTRICGICPWQHHLASNKAVDGCFGAEVPPAGRLLRELTQVLAHISDKVLHF
FFLAGPDFFVDSHQCGAGNILRIAAQAPELAQRVIEMRYRGQMMLEKFAGRSIHPDAIVP
GGFSKPMTLPEREQLLADALDQLDFARFALDFAKERVFSRFDAGLMQLGEITTGFLGMVN
AEDGSLELSDGILRLMQPDGSFHEFSGREYTDFIGEHVEPWSYAKFPYARGWEEGFSMLL
DDPRGIYRTNCLARINVADFIRTPHAQAELLEFRSLFGRPAQSTILYHWARLIELLYACE
RVIELLEDPAITGQQVRSDVVPKAGRGVGCVEAPRGTLIHDYSTDENGFITRANLIVGTT
HNLAPINMSVNRVARDVIKNGQVTGEALNRIEMAVRAYDP*
>Ga0116106_10050593
MGKTIVIQPVTRIEGHAKITIQLDDAGNVNRARVNVIELRGFERFCIGRPVEDMPRITPR
ICGVCPWSHHLAAAKACDAVFGVEPPPAGAKLRELCNSIAYMEEHILHFYFLAGADFLLG
PDADYSVRNVIGVLQAAPEVARRVVRVRHMCAKMLEVLAGKPIHPQAAVPGGFSKPLAKD
ERDHLRKMADEALELAKFSIAFAKENVFPKYLDVVKSLGVITSGFIGTVKANGALNLYDG
KLRLMASDGSFEDFPYDRYTEFIGEHIEPWSYLKFPYAKKRGAFALEDNAPGLYRANTLA
RLNVCDFIDTPLAQAELEEFRRNFGRPAQLTLLYHWARLIELLYNAENAIRLLDDPDITS
LETRVKVTPRAARGVGCTEAPRGTLIHDYETDAEGMITNMNLIVGTTHNNAPINLSVTQA
AKSLIHDGKYDQGILNTVEMTIRAYDPCFSCATHRLDGKLSVKLDILDAKGSLLDSLAN*

>Ga0116106_10061451
MDSRRITIEPITRLEGHGKIEIFVDGQGQVERAFFQVPELRGFEKFAQGRPAEDMPQITS
RICGVCPTAHHLASTKALDALYQVTPPPAARKIRELVYSTFYVEDHALHFYFLGGPDFVV
GPQAPAAERNVLGVIAKVGIETGQKVIAMRRRLRELMVLAAGKAAHPVFGLPGGVAKPLT
AEDAVRFREVANEAVDFACFTLGVFEKIVLQNSGYVDVILSDAYTHRTYYMGLVDEKNQV
NFYDGMLRVVAPDGHEWAKFRPAQYLDYIGERAEPWSYMKFCYLKGLGWKGFSEGDDSGV
YCVAPLARLNVADGMATPQAHEAYLKYHATLGGRPVHHTLANHWARLVELLYAAERMQEL
AHDPELISPDVRTLPTAIPREGVGVVEAPRGTLFHHYKTDERGIITGANLIVATQNNAAR
IAMSVEKAAKKLITGGEVPEGLLNMVEMA
>Ga0116107_100003266
MKTVTINPVTRLEGHGKISIFLNDEGNVENAYFQVPELRGFEKFCEGRPVEEMPDITSRI
CGVCPEAHHIASTKALDQVFHVEPPPAAKKLRELLYSAFFIADHITHFYILAGPDFVMGP
SAPKAERNILGVIRKVGLEVGSSVIKHRSDALDVIAMIGGKRIHPSCGVPGGVSKPITED
ERARIESIAKSEVEFAKFTMKLFDDIVLKNKDYVDLITSDNYATETYCMGTVDEQNHVNF
YDGKIRVVDPEGHEFAKFPAADYQQYISEHVEPWTYLKFPYLKKIGWKGLVGGKDSGVYK
ATPLARLNVSEGMATPTAQAEYKRLYETLGQKPVHSTLATHWARLVELVYASERLVQLSQ
DPDITNPNVRNIPTQTPDEGVGAVEAPRGTLFHHYKTDAKGMVKNVNLIVATTNNHAAIS
MSIKQAAEGFIKKGEVSDGILNMVEMAFRAYDPCYACATHTLPGQMPLDINIYNKNRAIL
HNIRRP*
>Ga0116107_100003626
MSEPEQRRITIDPVTRLEGHGKIEIFLNEQGEVDRAYFQVPELRGFETFCVGRRAEDMPQ
ITSRICGVCPTAHHMASVKALDSLYQVDPPPAAKKIRELVYSTFMAEDHALHFYFLGGPD
FIVGPSAPAAERNVLGVIAKVGVEVGRKVISARRRLRELITLACGKVIHPVFGLPGGVAK
ALKREDQARFCEVAKETVDFALFTLETFEKIVLKNSGYVDLILSDTFTQRTYYMGMVDDS
NRVNFYDGAIRVVSPGGEEFARFQPNAYLDYIAEHVEPWTYMKFCFLKPVGWKGLTEGPD
SGVYCVAPLGRLNASERMATPLAQEAREKLFATLGSKPVHHTLASHWARLVELLYAAERM
QELSSDPEIVDPHVRTLPTETPREGIGVVEAPRGTLIHHYQTDEKGIIRKANLIVATQNN
AARIALGVGKTAKAFVKSGKISDGILNIVEMTFRAYDPCLGCATHSLAGSMPLFIQVRDP
LGTILTTLQRDSEGRIHKAFCEEKKLGRST*
>Ga0116107_100019246
MTNMQRITIDPITRLEGHGKIEIFLNEEGDVANTYFQIPELRGFERFCVGRPVEEMPLLT
NRICGVCPEAHHMAAAKAVDAVYHVDIPSTAKKLRELLYMAFYCTDHTTHFYALGGPDFI
MGPDAPVAERNILGVIHKVGLEIGGKVIQMRKYGHTVVEIIGGRKVHPCTSIPGGLTKGI
TEEQRVEIEKMGRWAVEFAQFSLKVFNDIVLANPKYVDLILGDIYTHQTYYMGLVDANNK
VNFYDGKVRVVSPDGKEYVKYEPKDYAANIAEHVEPWTYLKFPYLKNVGWKGLVDGPDSG
IYMATPLSRLNASDGMATPLAQAEYEKFYATLKGKPVHQRLAIHWARLVELLYAAEHWVE
LATDPEITSPNFHTIPTEKPTEGVGIVEAPRGTLTHHYWTDERGVVTKVNLIVGTTNNYA
PITMSIKKAASSLIKKGNVNAGLLNMVEMAFRAYDPCFGCATHSLPGQMPLEVTIHDAEG
QPIKVLRQSMG*
>Ga0116107_10008962
MRSITIDPITRLEGHGKVHLFLDDDGCLANAYFQVPELRGFEVFCRNRPVEEMPRITTRI
CGVCPEAHHMASVKAADAVYGVTPPPAARKLRELLYDGFFAGDHTTHFFALGGPDFVLGP
DAPKAERNILGVVAKVGLELGAEVIRQRARGQRVVQIIGGKALHPVTALPGGMAKRVTKE
EQQELIEIGREMVEFAKIAIKVFDDVVLANPAYVDLILSEAFSHRTYSIGLVDADGRVNF
YDGTVRVTTPEGKELCRYHPSEYLDHIAEAVMPFSYLKYPYLKEVGWKGLVDGADSGVYR
ATPMSRLNVSSGMATPLAQAEYERLYSTLTGDASGSKPVHATLAIHWARIVELVFACEAT
YRLAQDDEITSDEIRTLPTGIVGEGVGTVEAPRGLLTHHYKTDERGFITEGNLIVGTTNN
NAAISMSIKKAAQSLITGGHEVREASLNMIEMAFRAYDPCFGCATHAALGRMPLQIEVRE
PDGRVRETIRRFC*
>Ga0116107_10030483
MKKISIDPVTRLEGHGRIDLFLDDQGEVANAYMVIPELRGFEKFSQGRRVEELTDITPRI
CGVCPEAHHLASTKACDGVFHVDPPPAAKKLRELFYSAFYVADHTVHFYILGGPDFVMGP
DAPVAERNILGVIHKVGVEIGTKVIEARGKAMDIIGMLGGRKVHPTFGLPGGVSKALTEE
ERKQVEQTAKESIEFALFSLQLFRDIVLANKGYLDLIMSPIFTMPTYYMGMVDDKNKVNF
YDGKIRVVDPEGKEFAKYSPNDYLEHVAERVEPWTYLKFPYLKKVGWKGLVPGKDSGVYQ
ATPLSRLNASDGMATPKAQEAYEEMYKTFGKKPVHNLLATHWARLIELLYAAERLLELST
DPGITDPKVRTIPTEKPTEGVGVVEAPRGTLTHHYVTDEKGIVTKANLIVGTTNNYAPIS
IAVKQAAQGLIKKGVEVTEGILNRVEMAFRLYDPCFGCATHTLPGRMPLVINVIDPAGEV
VRQIRRD*
>Ga0116107_10031072
MNDPVKQLWNQGQQRAAAAYVQRRHVAIDPITRLEGHGKIDIFLDQQGEVERAYFQVPEL
RGFEVFSIGRPAEDMPQITSRICGVCPTAHHMAGTKALDDLYKVEPTSAAKKIRELVYTT
FMLEDHALHVYILGGPDFIVGPDAPPELRNVVGVIQKVGLEIGKRVISTRRRLRELIAYL
GGKVIHPVLGLPGGVAKGMSPADLPQFQQLAKDGLDFAQFTLQVFKDIVLKNEAYVKLIT
SDTYTHRTYYMGTVDANNKVNFYDGKIRVVTPDGREYAKFSAQQYRDFVAEHVEPWSYMK
FCYLKPVGWNGFTEGEKSGIYSVAPLARLNVSDGMATPLAQKAYEEFYATLGGKPVHHTL
ANHWARVVEMLYAAERMNELINDPEITSKDLRVIPTAKPTVGIGVVEAPRGTLIHQYETD
DNGIIRKANLIVATQGNSARMAMSVEKAAKGLIHGGEVSEGLLNKVEMAFRAYDPCLGCA
THAIGQTPMIVTIRDASSGRVLRTLRRD*
>Ga0116108_1000011120
MKTVTINPVTRLEGHGKISIFLNDEGNVENAYFQVPELRGFEKFCEGRPVEEMPDITSRI
CGVCPEAHHVAATKALDALFHVDPPPAAKKLRELLYSAFFVADHTTHFYILAGPDFIMGP
TAPKAERNILGVIGKVGAEVGTSVIKHRSDALDAIAIIGGKRVHPSFGLPGGVSKAINET
ERSRIEEIAKSEVEFAQFTLKIFDDLVLHNKEYMNLITSDMYATETYYMGTVDSQNRVNF
YDGNIRIVDPEGKEFAKYPAADYQKYIAEHVEPWTYLKYPYLKSIGWRGLVGGKNSGVYR
ATPLARLNVSDGMATPLAQAEYTKMYETLGKKPVHSTLATHWARLVELMYAAERMLELSR
DPEVTNPNVRTIPTEIPDEGVGCVEAPRGTLIHHYKTDERGLVKNVNLIVATTNNHAAIS
MSIKQAAEGLIKKGDVSDGVLNMVEMAFRAYDPCFACATHTLPGQMPLDVKIYDKNRNLL
RNLRRP*
>Ga0116108_100004915
MSEPEQRRITIDPVTRLEGHGKIEIFLNEQGEVDRAYFQVPELRGFETFCVGRRAEDMPQ
ITSRICGVCPTAHHMASVKALDSLYQVDPPPAAKKIRELVYSTFMAEDHALHFYFLGGPD
FIVGPSAPAAERNVLGVIAKVGVEVGRKVISARRRLRELITLACGKVIHPVFGLPGGVAK
ALKREDQARFCEVAKETVDFALFTLETFEKIVLKNSGYVDLILSDTFTQRTYYMGMVDDS
NRVNFYDGAIRVVSPGGEEFARFQPNAYLDYIAEHVEPWTYMKFCFLKPVGWKGLTEGPD
SGVYCVAPLGRLNASERMATPLAQEAREKLFATLGSKPVHHTLASHWARLVELLYAAERM
QELSSDPEIVDPHVRTLPTETPREGIGVVEAPRGTLIHHYQTDEKGIIRKANLIVATQNN
AARIALGVGKTAKAFVKSGKISDGILNIVEMTFRAYDPCLGCATHSLAGSMPLFIQVRDP
LGTILTTLQRDSEGRIHKAFCEEKKLGRST*
>Ga0116108_10011507
MKRITIDPITRLEGHGKIEIFLNDNGEVANTYFQVPELRGFEKFCEGRLAEDMPQITQRI
CGVCPEAHHLASTKALDAVFHVDPPGPAKKLRELLYSAFYVTDHTTHFYILAGPDFIMGP
EAPVAERNILGVIAKVGLELGGAVIKTRMQNHHIVQMLGGRAVHPVFGLPGGISKGLNEE
ERKEVEVIAKESVEFAKLSLQVFDDIVLKNKEYVDMVVSDVYTHKTYYMGMVDKNNKVNF
YDGVMRIVDPSGKEFAKYEPKDYLAHLAEHVEPWSYMKFPFLKNVGWKGFVDGASSGVFR
VAPLARLNASDGMATPLAQEQYEKFYATLGGKPVHHTLATHWARLIELLYAAERLLELSL
DPEITSPDIRKIPTAVPDEGVGIVEAPRGTLIHHYATDEKGIIRKVNLIVATLNNAAAVN
MSVNKAATSLFTPGKEITEGLLNRIEMAWRPYDLCLACATHNLPGPSPLPIYVYDSRGKL
IKKL*
>Ga0116108_10040023
MKKISIDPVTRLEGHGRIDLFLDDQGEVANAYMVIPELRGFEKFSQGRRVEELTDITPRI
CGVCPEAHHLASTKACDGVFHVDPPPAAKKLRELFYSAFYVADHTVHFYILGGPDFVMGP
DAPVAERNILGVIHKVGVEIGTKVIEARGKAMDIIGMLGGRKVHPTFGLPGGVSKALTEE
ERKQVEQTAKESIEFALFSLQLFRDIVLANKGYLDLIMSPIFTMPTYYMGMVDDKNKVNF
YDGKIRVVDPEGKEFAKYSPNDYLEHVAERVEPWTYLKFPYLKKVGWKGLVPGKDSGVYQ
ATPLSRLNASDGMATPKAQEAYEEMYKTFGKKPVHNLLATHWARLIELLYAAERLLELST
DPGITDPKVRTIPTEKPTEGVGIVEAPRGTLTHHYVTDEKGIVTKANLIVGTTNNYAPIS
IAVKQAAQGLIKKGVEVTEGILNRVEMAFRLYDPCFGCATHTLPGRMPLVINVIDPAGEV
VRQIRRD*
>Ga0116110_100003040
MRQTVAEPASASGREITIEPVTRIEGHARIGIRLDESGNVAEARVHIMSMRGFEKFLEGR
AAEEVPGIVTRICGICPWQHHLASNKAVDGCFGAEVPPAGRLLRELTQVLAHISDKVLHF
FFLAGPDFFVDSHQCGAGNILRIAAQAPELAQRVIEMRYRGQMMLEKFAGRSIHPDAIVP
GGFSKPMTLPEREQLLADALDQLDFARFALDFAKERVFSRFDAGLMQLGEITTGFLGMVN
AEDGSLELSDGILRLMQPDGSFHEFSGREYTDFIGEHVEPWSYAKFPYARGWEEGFSMLL
DDPRGIYRTNCLARINVADFIRTPHAQAELLEFRSLFGRPAQSTILYHWARLIELLYACE
RVIELLEDPAITGQQVRSDVVPKAGRGVGCVEAPRGTLIHDYSTDENGFITRANLIVGTT
HNLAPINMSVNRVARDVIKNGQVTGEALNRIEMAVRAYDP*
>Ga0116110_100006419
MRKILIDPVTRLEGHGKIAIFLDDDGEVANTYFQVPELRGFEQFCVGRPVEEMPRITTRI
CGVCPEAHHMASVKACDAVFHVEPPPAAKKLRELLYSAFFVGDHTLHFYALGGPDFVVGP
DAPPAERNILGVVKKVGLEAGQKVIELRKRAQRVVSLIGGKAIHPVTGVPGGVAKRLTAE
ERDEIVGHTAYFLEFAKFTIGVFDQVVLGNQAYVDMILSDTYTHRLYSMGTVDENNKGNF
YDGKIRVVDPDGREFVKFPPRDYLQVLAEHVEPWTYLKFPFLKQVGWKGFVEGKDSGVYR
ATPLSRLNAADGMATPLAQEQYERMYQTLGGKPVHQTLATHWARVIELLYAAERAAELAR
DDEILSDKIRTIPTATPSEGVGCVEAPRGTLYHHYVTDERGILRKVNLIVGTTNNHAPIA
MSIRKAAHGVIRRGVEITDGVLNRIEMAFRAYDPCFGCATHSLPGKMPLEVQVFDSHGNL
LTSRRRESV*
>Ga0116110_10091453
MADQNQQAPPDTCQKIADTSTVFVRSRITIDPITRLEGHGKIDIFLDDSGAVERAYFQVP
ELRGFEKFVQGRPVEEMPQITSRICGVCPTAHHMAATKALDNVYKVEPPPAAKKIRELIY
STFIVEDHALHFYFLGGPDFVVGPDAPAAERNVLGVIAKVGIETGKKVIAMRRRLRELMA
LAGGKAAHPVFGLPGGVAKHITSEAQKQFQEVAAEAVDFAQFTLRLFEDVVLKNTGYVNL
ILSDAYTHRTYYMGMVDNQNRVNFYDGPLRVVTPGGKEWKKFAPDKYLENIAEHVEPWSY
VKFCYLKPVGWKGFTEGEDSGVYSVAPMARLNVSDGMATPLAQKAYEAYFSTLGGKPVHH
TLANHWARLVELLYAAERMKELAADPALTDDNIRVLPTETPKEGIGIVEAPRGTLIHHYW
TDENGLVEKANLIVATQNNAARIAMSVEKAAKKLISGANVPEGVLNQIEMAFRAYDPCHG
CATHSLPGSMPLLVRVRNQSGNTLTTLRRDFNGSVHRE*
>Ga0116111_100111812
VTRIEGHAKITIQLDDTGNVNLARVNVIELRGFERFCMGRPVEDMPRITPRICGVCPWSH
HLAAAKACDAVFGVTPPPAGAKLRELCNSIAYMEEHILHFYFLAGADFLLGPDADYSVRN
VIGVLGAAPEVARRVVRVRHMCAKMLEIIAGKAIHPQAAVPGGFSKPLAKDERDQLRKMA
DEALELAKFSIAFAKESVFPKYLDVVKSLGVITSGFIGTVKDNGALNLYDGKLRLMASDG
SFDDFPYDRYTEFIGEHIEPWSYLKFPYAKKRGGFSLEDDAPGLYRANTLARINVCDFID
TPLAQAELEEFRRNFGRPAQLTLLYHWARLIELLYNAENAIRLLDDPDITSLETRVKVTP
RAARGVGCTEAPRGTLIHDYETDADGMLTNMNLIVGTTHNNAPINLSVTQAAKSLIHDGK
YDQGVLNTVEMAIRAYDPCLSCATHRLDGKMSVKLDIFDAQGSLLDSLAN*
>Ga0116111_100153313
MGKTLVIQPVTRIEGHAKVTIQLDDAGNVDTARVNVIELRGFERFCLGRAVEDMPRITPR
ICGVCPWSHHLAAAKACDAVFGVVPPPAGAKLRELCNSIAYMEEHILHFYFLAGADFLLG
PNADYSVRNVIGILQAAPDVARRVVRVRHMCAHMLEVIAGKAIHPQAAVPGGFSKPLASS
DRDDLQKMAEEALELAKFSIAFAKENIFPKYLDVVKSLGVITTGFLGTVNDKGALNLYDG
KLRLMKPDGSFEDFPYDRYTDFIAEHIEPWTYLKFPYAKNWGSFSMDEGKTGAIYRTNTL
ARINVCDHIDTPLAQAELEEFRQKFGRPAQLTLLYHWARLIELLYNAENAARLLADPEIT
STETRVKVTPRAARGVGCTEAPRGTLIHDYETDADGMLTNVNLIVGTTHNNAPINMSVTQ
AAKGLIRGGNYDQGILNTVEMSIRAYDPCFSCATHRLDGKLWVKVDIKGANGKILDSFAN
*
>Ga0116111_10022327
MTREILIDPLTRLEGHGRIHVFLDADGEVERAYLQIPELRGFEKFAQGRRAEDIPQITSR
ICGVCPMAHHMAATKALDDLYQVEPPPAAKKIRELVYSAFMIEDHALHFFFLGGPDFIVG
PDAPRPERNILGVIAAVGLEIGKEVIGVRKQLRELVGAVAGKAIHPVFGLPGGVSQALTR
ELQDQAAAAAARAVEFGLFALGAFRKIVLGNPEYVELVTSEAYTHRTYAMGLVDAANRVT
FYDGTLRVVDPEGREFLKFASRDYLDHVSEHVEPWTYMKFCFLKDVGWKGFTDGVDSGVY
SVAPLARLNASDGMATPRAEEAYEELVATLGGKPVHFTLANHWARIVELVYAAERMAELA
ADPEILDPKVRTLPTEVPREGVGVVEAPRGTLFHHYRTDERGLITTANLIVATQNNAARI
ALSVDKAARSLIHHGEADDGLLNRIEMAFRAYDPCFGCATHSLPGQMPLIVEIRDAGGSL
VREIQRG*
>Ga0116111_10031893
MKKITIDPVTRLEGHGRIDIFLDDQGDVANAYMVIPELRGFEKFSQGRRVEELSDITPRI
CGVCPEAHHLASVKASDAVFHVDPPPAAKKLRELFYSAFYVADHTVHFYILGGPDFVMGP
DAPVAERNILGVIHKVGVEIGTKVIEARGKAMDIIGMLGGRKIHPTFGLPGGVAKALSEE
ERTQVEATAKDSIEFALFSLQLFKDIVLANKGYLDLIMSPIFTMPTYYMGMVDEKNKVNF
YDGKIRVVDPEGKEFAKYNASDYLDHVAERVEPWTYLKFPYLKKVGWKGLTLGKDSGVYQ
ATPLSRLNASDGMATPKAQEAYEEMYKTFGAKPVHNLLATHWARLIELLYAAEHLLELSQ
DPGITDPKVRTIPTEKPTEGVGVVEAPRGTLTHHYITDEKGIVTKANLIVGTTNNYAAIS
IAVKQAAQGLIKKGVTVTEGILNRVEMAFRLYDPCFGCATHTLPGRMPLVINIMDQGGEV
VRQIRRD*
>Ga0116111_10047732
MPSEQQVTIEDTAKGNSQPSRRHITIDPITRLEGHGRIEIFLDEAGQVERAFFQVPELRG
FEKFVQGRPVEEMPQITSRICGVCPTAHHMAATKALDHLYKVEPPPAAKKIRELIYSTFV
TEDHALHFYFLGGPDFIVGPEAPVAERNVLGVIAKVGVETGKKVIAMRRRLRDLIALAGG
KAAHPVFGLPGGVAKHFTPDMQKQFQEVAADAVEFGKFTLQIFEDVVLKNSDYVRLVLSD
AYTHRTYYMGMVDDKNRVNFYDGLIRVVSPEGKEWKKFSADQYLENVAEHVEPWSYMKFC
YLKPVGWKGFKEGADSGIYSVAPLARLNASEGMATPFAQQAYEKFFTTLGGKPVHQTLAN
HWARVIELLYAAERMKELASDPELIDPHVRTLPTEKPHEGIGVVEAPRGTLIHHYQTDEN
GIVEKANLIVATQNNAARIAMSVEKAAKSLISGSNIPEGVLNKVEMAFRAYDPCNGCATH
SLPGSMPLVLRVRDRNGNPLATLRREFDGSVHRD*
>Ga0116112_100008514
MSEPEQRRITIDPVTRLEGHGKIEIFLNEQGEVDRAYFQVPELRGFETFCVGRRAEDMPQ
ITSRICGVCPTAHHMASVKALDSLYQVDPPPAAKKIRELVYSTFMAEDHALHFYFLGGPD
FIVGPSAPAAERNVLGVIAKVGVEVGRKVISARRRLRELITLACGKVIHPVFGLPGGVAK
ALKREDQARFCEVAKETVDFALFTLETFEKIVLKNSGYVDLILSDTFTQRTYYMGMVDDS
NRVNFYDGAIRVVSPGGEEFARFQPNAYLDYIAEHVEPWTYMKFCFLKPVGWKGLTEGPD
SGVYCVAPLGRLNASERMATPLAQEAREKLFATLGSKPVHHTLASHWARLVELLYAAERM
QELSSDPEIVDPHVRTLPTETPREGIGVVEAPRGTLIHHYQTDEKGIIRKANLIVATQNN
AARIALGVGKTAKAFVKSGKISDGILNIVEMTFRAYDPCLGCATHSLAGSMPLFIQVRDP
LGTILTTLQRDSEGRIHKAFCEEKKLGRST*
>Ga0116112_100040024
MTNMQRITIDPITRLEGHGKIEIFLNEEGDVANTYFQIPELRGFERFCVGRPVEEMPLLT
NRICGVCPEAHHMAAAKAVDAVYHVDIPSTAKKLRELLYMAFYCTDHTTHFYALGGPDFI
MGPDAPVAERNILGVIHKVGLEIGGKVIQMRKYGHTVVEIIGGRKVHPCTSIPGGLTKGI
TEEQRVEIEKMGRWAVEFAQFSLKVFNDIVLANPKYVDLILGDIYTHQTYYMGLVDANNK
VNFYDGKVRVVSPDGKEYVKYEPKDYAANIAEHVEPWTYLKFPYLKNVGWKGLVDGPDSG
IYMATPLSRLNASDGMATPLAQAEYEKFYATLKGKPVHQRLAIHWARLVELLYAAEHWVE
LATDPEITSPNFHTIPTEKPTEGVGIVEAPRGTLTHHYWTDERGVVTKVNLIVGTTNNYA
PITMSIKKAASSLIKKGNVNAGLLNMVEMAFRAYDPCFGCATHSLPGQMPLEVTIHDAEG
QPIKVLRQSMG*
>Ga0116112_10036103
MADQNQQAPPDTCQKIADTSTVFVRSRITIDPITRLEGHGKIDIFLDDSGAVERAYFQVP
ELRGFEKFVQGRPVEEMPQITSRICGVCPTAHHMAATKALDNVYKVEPPPAAKKIRELIY
STFIVEDHALHFYFLGGPDFVVGPDAPAAERNVLGVIAKVGIETGKKVIAMRRRLRELMA
LAGGKAAHPVFGLPGGVAKHITSEAQKQFQEVAAEAVDFAQFTLRLFEDVVLKNTGYVNL
ILSDAYTHRTYYMGMVDNQNRVNFYDGPLRVVTPGGKEWKKFAPDKYLENIAEHVEPWSY
VKFCYLKPVGWKGFTEGEDSGVYSVAPMARLNVSDGMATPLAQKAYEAYFSTLGGKPVHH
TLANHWARLVELLYAAERMKELAADPALTDDNIRVLPTETPKEGIGIVEAPRGTLIHHYW
TDENGLVEKANLIVATQNNAARIAMSVEKAAKKLISGANVPEGVLNQIEMAFRAYDPCHG
CATHSLPGSMPLLVRVRNQSGNTLTTLRRDFNGSVHRE*
>Ga0116112_10057884
MMNMQRITIDPITRLEGHGKIEIFLNDEGNVANTYFQIPELRGFERFCIGRPVEEMPLLT
NRICGVCPEAHHMAAAKAVDAVYHVDPPAPAKKLRELLYSAFYCTDHTTHFYALGGPDFI
MGPDAPVAERNILGVIHKVGLEVGGKVIQMRKYGHTVVEIIGGRKVHPCTSIPGGLTKGI
TEEQRKQIEEMGRFAIEFAQFSLKAFNDIVLGNKQYVDLILGDIYTHHTYYMGLVDENNK
VNFYDGKVRVVDPDGKEFVKYAPKDYADNIAEHVEPWTYLKFPYLKKVGWKGLVDGKDSG
IYMATPLSRLNASDGMATPLAQAEYEKFYKTLGGKPVHQRLAIHWARLVELLYAAERWME
LATDPEITSPNFHTIPTEKPTEGVGIVEAPRGTLTHHYWTDERGVVTKVNLIVGTTNNYA
PITMSIKKAADSLIKKGKVNEGLLNMVEMAFRAYDPCFGCATHSLPGQMPLEITIHAADG
ERVDVLKQYC*
>Ga0116114_100032915
MDSRRITIEPITRLEGHGKIEIFVDGQGQVERAFFQVPELRGFEKFAQGRPAEDMPQITS
RICGVCPTAHHLASTKALDALYQVTPPPAARKIRELVYSTFYVEDHALHFYFLGGPDFVV
GPQAPAAERNVLGVIAKVGIETGQKVIAMRRRLRELMVLAAGKAAHPVFGLPGGVAKPLT
AEDAVRFREVANEAVDFACFTLGVFEKIVLQNSGYVDVILSDAYTHRTYYMGLVDEKNQV
NFYDGMLRVVAPDGHEWAKFRPAQYLDYIGERAEPWSYMKFCYLKGLGWKGFSEGDDSGV
YCVAPLARLNVADGMATPQAHEAYLKYHATLGGRPVHHTLANHWARLVELLYAAERMQEL
AHDPELISPDVRTLPTAIPREGVGVVEAPRGTLFHHYKTDERGIITGANLIVATQNNAAR
IAMSVEKAAKKLITGGEVPEGLLNMVEMAFRAYDPCLGCATHSLPGSMPLVVHVRDPRGA
PLAVLRRDSDGSIHRE*
>Ga0116114_100034724
MRKILIDPVTRLEGHGKIAIFLDDDGEVANTYFQVPELRGFEQFCVGRPVEEMPRITTRI
CGVCPEAHHMASVKACDAVFHVEPPPAAKKLRELLYSAFFVGDHTLHFYALGGPDFVVGP
DAPPAERNILGVVKKVGLEAGQKVIELRKRAQRVVSLIGGKAIHPVTGVPGGVAKRLTAE
ERDEIVGHTAYFLEFAKFTIGVFDQVVLGNQAYVDMILSDTYTHRLYSMGTVDENNKGNF
YDGKIRVVDPDGREFVKFPPRDYLQVLAEHVEPWTYLKFPFLKQVGWKGFVEGKDSGVYR
ATPLSRLNAADGMATPLAQEQYERMYQTLGGKPVHQTLATHWARVIELLYAAERAAELAR
DDEILSDKIRTIPTATPSEGVGCVEAPRGTLYHHYVTDERGILRKVNLIVGTTNNHAPIA
MSIRKAAHGVIRRGVEITDGVLNRIEMAFRAYDPCFGCATHSLPGKMPLEVQVFDSHGNL
LTSRRRESV*
>Ga0116114_10022197
VIIMARKITIDPITRLEGHGKIELLLDEEGKVKDAYWQVAELRGFERFCLGRPAEEMPRI
VPNICGVCPSAHHMAATKALDDLYSVEPTPAARLIRELEYNAFYIEDHYIHFFFLAAPDF
VVGPHADPKERNILGVIGKVGTEIGLKVIEVRKRNRDIIRHIFGKAPHPEGGLPGGVPRG
ISEQDRKWIKETAAFSLEFAQFAIQLFKDVVLSNSSYVDLILNEAYKLKTYYMALVDENN
RANFYDGKVRVVDQEGAEYLKFDARDYDQYIGEWVEPWTYIKLNYLRNLGWQGLKEGDGT
SLYRVAPLARLNVADAMQSPLAQKEAEIMFDTLGGKPAHQTLATHWARLICALQAAEQNV
GIADDPQLTSKDIRNMNLKLKKKGVGCVEAPRGTLFHHYETDDEGILTKVNLIVATQNNA
APICMSVKKAAQEFVRGPEVKEGFLNMVEMAFRAYDPCLSCATHSLPGRMPLKVNIRDHE
GRLIREINR*
>Ga0116115_100003683
MSEPEQRRITIDPVTRLEGHGKIEIFLNEQGEVDRAYFQVPELRGFETFCVGRRAEDMPQ
ITSRICGVCPTAHHMASVKALDSLYQVDPPPAAKKIRELVYSTFMAEDHALHFYFLGGPD
FIVGPSAPAAERNVLGVIAKVGVEVGRKVISARRRLRELITLACGKVIHPVFGLPGGVAK
ALKREDQARFCEVAKETVDFALFTLETFEKIVLKNSGYVDLILSDTFTQRTYYMGMVDDS
NRVNFYDGAIRVVSPGGEEFARFQPNAYLDYIAEHVEPWTYMKFCFLKPVGWKGLTEGPD
SGVYCVAPLGRLNASERMATPLAQEAREKLFATLGSKPVHHTLASHWARLVELLYAAERM
QELSSDPEIVDPHVRTLPTETPREGIGVVEAPRGTLIHHYQTDEKGIIRKANLIVATQNN
AARIALGVGKTAKAFVKSGKISDGILNIVEMTFRAYDPCLGCATHSLAGSMPLFIQVRDP
LGTILTTLQRDSEGRIHKAFCEEKKLGRST*
>Ga0116115_100022227
MKRITIDPITRLEGHGKIEIFLNDNGEVANTYFQVPELRGFEKFCEGRLAEDMPQITQRI
CGVCPEAHHLASTKALDAVFHVDPPGPAKKLRELLYSAFYVTDHTTHFYILAGPDFIMGP
EAPVAERNILGVIAKVGLELGGAVIKTRMQNHHIVQMLGGRAVHPVFGLPGGISKGLNEE
ERKEVEVIAKESVEFAKLSLQVFDDIVLKNKEYVDMVVSDVYTHKTYYMGMVDKNNKVNF
YDGVMRIVDPSGKEFAKYEPKDYLAHLAEHVEPWSYMKFPFLKNVGWKGFVDGASSGVFR
VAPLARLNASDGMATPLAQEQYEKFYATLGGKPVHHTLATHWARLIELLYAAERLLELSL
DPEITSPDIRKIPTAVPDEGVGIVEAPRGTLIHHYATDEKGIIRKVNLIVATLNNAAAVN
MSVNKAATSLFTPGKEITEGLLNRIEMAWRPYDLCLACATHNLPGPSPLPIYVYDSRGKL
IKKL*
>Ga0116115_10002536
MKTVTINPVTRLEGHGKISIFLNDEGNVENAYFQVPELRGFEKFCEGRPVEEMPDITSRI
CGVCPEAHHVAATKALDALFHVDPPPAAKKLRELLYSAFFVADHTTHFYILAGPDFIMGP
TAPKAERNILGVIGKVGAEVGTSVIKHRSDALDAIAIIGGKRVHPSFGLPGGVSKAINET
ERSRIEEIAKSEVEFAQFTLKIFDDLVLHNKEYMNLITSDMYATETYYMGTVDSQNRVNF
YDGNIRIVDPEGKEFAKYPAADYQKYIAEHVEPWTYLKYPYLKSIGWRGLVGGKNSGVYR
ATPLARLNVSDGMATPLAQAEYTKMYETLGKKPVHSTLATHWARLVELMYAAERMLELSR
DPEVTNPNVRTIPTEIPDEGVGCVEAPRGTLIHHYKTDERGLVKNVNLIVATTNNHAAIS
MSIKQAAEGLIKKGDVSDGVLNMVEMAFRAYDPCFACATHTLPGQMPLDVKIYDKNRNLL
RNLRRP*
>Ga0116115_10008035
MKKISIDPVTRLEGHGRIDLFLDDQGEVANAYMVIPELRGFEKFSQGRRVEELTDITPRI
CGVCPEAHHLASTKACDGVFHVDPPPAAKKLRELFYSAFYVADHTVHFYILGGPDFVMGP
DAPVAERNILGVIHKVGVEIGTKVIEARGKAMDIIGMLGGRKVHPTFGLPGGVSKALTEE
ERKQVEQTAKESIEFALFSLQLFRDIVLANKGYLDLIMSPIFTMPTYYMGMVDDKNKVNF
YDGKIRVVDPEGKEFAKYSPNDYLEHVAERVEPWTYLKFPYLKKVGWKGLVPGKDSGVYQ
ATPLSRLNASDGMATPKAQEAYEEMYKTFGKKPVHNLLATHWARLIELLYAAERLLELST
DPGITDPKVRTIPTEKPTEGVGVVEAPRGTLTHHYVTDEKGIVTKANLIVGTTNNYAPIS
IAVKQAAQGLIKKGVEVTEGILNRVEMAFRLYDPCFGCATHTLPGRMPLVINVIDPAGEV
VRQIRRD*
>Ga0116116_1000050125
MKRITIDPITRLEGHGKIEIFLNDNGEVANTYFQVPELRGFEKFCEGRLAEDMPQITQRI
CGVCPEAHHLASTKALDAVFHVDPPGPAKKLRELLYSAFYVTDHTTHFYILAGPDFIMGP
EAPVAERNILGVIAKVGLELGGAVIKTRMQNHHIVQMLGGRAVHPVFGLPGGISKGLNEE
ERKEVEVIAKESVEFAKLSLQVFDDIVLKNKEYVDMVVSDVYTHKTYYMGMVDKNNKVNF
YDGVMRIVDPSGKEFAKYEPKDYLAHLAEHVEPWSYMKFPFLKNVGWKGFVDGASSGVFR
VAPLARLNASDGMATPLAQEQYEKFYATLGGKPVHHTLATHWARLIELLYAAERLLELSL
DPEITSPDIRKIPTAVPDEGVGIVEAPRGTLIHHYATDEKGIIRKVNLIVATLNNAAAVN
MSVNKAATSLFTPGKEITEGLLNRIEMAWRPYDLCLACATHNLPGPSPLPIYVYDSRGKL
IKKL*
>Ga0116116_100005344
MKTVTINPVTRLEGHGKISIFLNDEGNVENAYFQVPELRGFEKFCEGRPVEEMPDITSRI
CGVCPEAHHVAATKALDALFHVDPPPAAKKLRELLYSAFFVADHTTHFYILAGPDFIMGP
TAPKAERNILGVIGKVGAEVGTSVIKHRSDALDAIAIIGGKRVHPSFGLPGGVSKAINET
ERSRIEEIAKSEVEFAQFTLKIFDDLVLHNKEYMNLITSDMYATETYYMGTVDSQNRVNF
YDGNIRIVDPEGKEFAKYPAADYQKYIAEHVEPWTYLKYPYLKSIGWRGLVGGKNSGVYR
ATPLARLNVSDGMATPLAQAEYTKMYETLGKKPVHSTLATHWARLVELMYAAERMLELSR
DPEVTNPNVRTIPTEIPDEGVGCVEAPRGTLIHHYKTDERGLVKNVNLIVATTNNHAAIS
MSIKQAAEGLIKKGDVSDGVLNMVEMAFRAYDPCFACATHTLPGQMPLDVKIYDKNRNLL
RNLRRP*
>Ga0116116_100006658
MERITIDPVTRLEGHGKIEIFLDPDGEVANAYFQIPELRGFERFCVGRPVEEMPTLTNRI
CGVCPEAHHMAAAKAADAVYHVDPPRAAKLLRELLYSAFYVTDHTTHFYALGGPDFVVGP
DAPASERNILGVLAKVGMEVGGKVIEARKNGHHVIEMIGGRKIHPATAVPGGMTQGITEE
QRAEIEKIGRWSIEFAQFSLGIFDQIVLGNAEYKEMVLSDGYTHRTYYMGLVDPNGKVNF
YDGNVSIMSPDGTRVGTYAPAEYRDWIAEHVEPWTYLKFPYLKKVGWKGFVDGAESGVYC
ATPLSRLNTADGMATPLAQAAYERFYDTLAPTPESGGKRLVHHRLATHWARLIELLYAAE
RMVELATDPEITSPNVRTVPTEKPTEGVGTVEAPRGTLTHHYWTDERGILTAVNLVVGTT
NNYAPMAMSIKKAAQSLIHNGTVVHQGLLNRVEMAFRLYDPCFGCATHSFPGEMPLQVAI
RNSDGEVIEVLSQNC*
>Ga0116116_100007484
MNDPVKQLWNQGQQRAAAAYVQRRHVAIDPITRLEGHGKIDIFLDQQGEVERAYFQVPEL
RGFEVFSIGRPAEDMPQITSRICGVCPTAHHMAGTKALDDLYKVEPTSAAKKIRELVYTT
FMLEDHALHVYILGGPDFIVGPDAPPELRNVVGVIQKVGLEIGKRVISTRRRLRELIAYL
GGKVIHPVLGLPGGVAKGMSPADLPQFQQLAKDGLDFAQFTLQVFKDIVLKNEAYVKLIT
SDTYTHRTYYMGTVDANNKVNFYDGKIRVVTPDGREYAKFSAQQYRDFVAEHVEPWSYMK
FCYLKPVGWNGFTEGEKSGIYSVAPLARLNVSDGMATPLAQKAYEEFYATLGGKPVHHTL
ANHWARVVEMLYAAERMNELINDPEITSKDLRVIPTAKPTVGIGVVEAPRGTLIHQYETD
DNGIIRKANLIVATQGNSARMAMSVEKAAKGLIHGGEVSEGLLNKVEMAFRAYDPCLGCA
THAIGQTPMIVTIRDASSGRVLRTLRRD*
>Ga0116116_100013849
MQRITIDPITRLEGHGKIEIFLDDKGEVANTYFQIPELRGFERFCVGRPIEEMPILTNRI
CGVCPEAHHMAAAKACDAVYHVEPPPAGKKLRELLYSAFYVTDHTTHFYALGGPDFVMGP
DAPVAERNILGVIHKVGLEVGGKVIQARKYGHTVVEIIGGRKVHPCTAIPGGQSKGITEE
QRREIEAMGRWSVEFAQFSLKLFEDIVLKNKTYLDLVLGDAYTHKTHYIGLVDEKNRVNF
YDGKVSVVDPEGKRLGKYAPSEYQDWIAEHVEPWTYLKFPYLKKVGWKGFVDGKDSGVYC
ATPLSRLNAADGMATPLAQAEYERFFKTLGGKPVHQRLATHWARLIELLYAAERWVELAT
DPEITSDNFRTIPTEKPTEGVGIVEAPRGTLTHHYWTDERGIVTKVNLIVGTTNNYAPIS
MSIRKAAQAFVHNGKVVSEGMLNRVEMAFRAYDPCFGCATHTLPGQMPLEVTIRDAHGVL
VTNLKQKC*
>Ga0116116_100014650
MSEPEQRRITIDPVTRLEGHGKIEIFLNEQGEVDRAYFQVPELRGFETFCVGRRAEDMPQ
ITSRICGVCPTAHHMASVKALDSLYQVDPPPAAKKIRELVYSTFMAEDHALHFYFLGGPD
FIVGPSAPAAERNVLGVIAKVGVEVGRKVISARRRLRELITLACGKVIHPVFGLPGGVAK
ALKREDQARFCEVAKETVDFALFTLETFEKIVLKNSGYVDLILSDTFTQRTYYMGMVDDS
NRVNFYDGAIRVVSPGGEEFARFQPNAYLDYIAEHVEPWTYMKFCFLKPVGWKGLTEGPD
SGVYCVAPLGRLNASERMATPLAQEAREKLFATLGSKPVHHTLASHWARLVELLYAAERM
QELSSDPEIVDPHVRTLPTETPREGIGVVEAPRGTLIHHYQTDEKGIIRKANLIVATQNN
AARIALGVGKTAKAFVKSGKISDGILNIVEMTFRAYDPCLGCATHSLAGSMPLFIQVRDP
LGTILTTLQRDSEGRIHKAFCEEKKLGRST*
>Ga0116116_100017634
MKKISIDPVTRLEGHGRIDLFLDDQGEVANAYMVIPELRGFEKFSQGRRVEELTDITPRI
CGVCPEAHHLASTKACDGVFHVDPPPAAKKLRELFYSAFYVADHTVHFYILGGPDFVMGP
DAPVAERNILGVIHKVGVEIGTKVIEARGKAMDIIGMLGGRKVHPTFGLPGGVSKALTEE
ERKQVEQTAKESIEFALFSLQLFRDIVLANKGYLDLIMSPIFTMPTYYMGMVDDKNKVNF
YDGKIRVVDPEGKEFAKYSPNDYLEHVAERVEPWTYLKFPYLKKVGWKGLVPGKDSGVYQ
ATPLSRLNASDGMATPKAQEAYEEMYKTFGKKPVHNLLATHWARLIELLYAAERLLELST
DPGITDPKVRTIPTEKPTEGVGVVEAPRGTLTHHYVTDEKGIVTKANLIVGTTNNYAPIS
IAVKQAAQGLIKKGVEVTEGILNRVEMAFRLYDPCFGCATHTLPGRMPLVINVIDPAGEV
VRQIRRD*
>Ga0116116_100031226
MEQAVKNTFNQGAARAAADYQNARRRYTVDPITRLEGHGKIDIFLNGAGDVERAYLQVPE
LRGFEVFSLGRPAEDMPQITSRICGVCPTAHHMAATKALDDLYQVQPTSAARKIRELVYN
TFMLEDHALHVYVLGGPDFIVGPDAPAAQRNIVGVIQKVGVEVGKKVISMRRRLRTMIAY
FGGKVVHPVLGLPGGVSKALAPAELAGMKEIARDGLEFAQFTNQVFHDIVLKNPDYVKLI
TSADFTHKTYYMGLVDEKNRVNFYDGLIRVVDPSGKEFAKFPVRQYRDFVAEHVEPWSYM
KFCYLKPLGWQGFDESPKSSVYAVAPLARLNVADAMATPLAQKAAEEYFATLGGKPVHHT
LANHWARVVEMIQAAETIVALLDDPEITSPDVRVIPTAKPNLGCGVVEAPRGTLFHHYET
DDNGLITKANMIVATQNNAARIAMSVEKAAKGLIHGGNVSEGLLNMVEMAFRAYDPCLGC
ATHSLPGHVPLSVNLYGPDHRLVRQLVQD*
>Ga0116116_100061117
MPEGEARNQGRRITIDPITRLEGHGKIEVFLDAQGSVERAFFQVPELRGFEKFAQGRPAE
DMPQITSRICGVCPTAHHMASTKALDGLYRVTPPPPAKKIRELFYSAFVAEDHALHLYFL
GGPDFIVGPQAPAAERNVLGVIAKVGVEVGKKVIGARRKLREMMTAIGGKAVHPVLGLAG
GVARPIHASEQAKIKEVAKETVDFASFTLETFTKLVLQKSEYVDLIRSDAFTHRTFYMGM
VDQANRVNFYDGALRVVTAEGKEWAKFAPEKYLDYIAEHVEPWSYVKFAYLKPLGWKGFS
EGPESSVYCVAPLARLNAADGMATPLAQEAYQHYLAALGGKPVHHTLANHWARVIELIYA
AERLKQLADDPEITDSVIRTLPTEVPREGIGVVEAPRGTLIHHYQTDEKGIIQKANMIVA
TQNNAARIAMSVEKAAKALISKGKVSEGILNMVEMAFRAYDPCHGCATHSLPGSMPLMVR
VHDHQGNVQATLRRDWDGNICRT*
>Ga0116116_10009023
MKTVTINPVTRLEGHGKISIFLNDEGNVENAYFQVPELRGFEKFCEGRPVEEMPDITSRI
CGVCPEAHHIASTKALDQVFHVEPPPAAKKLRELLYSAFFIADHITHFYILAGPDFVMGP
SAPKAERNILGVIGKVGLEVGSSVIKHRSDALDVIAMIGGKRIHPSCGVPGGVSKPITED
ERARIESIAKSEVEFAKFTMKLFDDIVLKNKDYVNLITSDNYATETYCMGTVDEQSHVNF
YDGKIRVVDPEGHEFAKFPAADYQQYISEHVEPWTYLKFPYLKKIGWKGLVGGKDSGVYK
ATPLARLNVSEGMATPTAQAEYKRLYETLGQKPVHSTLATHWARLVELVYASERLVQLSQ
DPDITNPNVRNIPTQTPDEGVGAVEAPRGTLFHHYKTDAKGMVTNVNLIVATTNNHAAIS
MSIKQAAEGFIKKGEVSDGILNMVEMAFRAYDPCYACATHTLPGQMPLDIKIYNRNRAIL
HNIRRP*
>Ga0116116_10025582
MPETKDLRRRITIDPITRLEGHGKIEVFLNEHGSVERAFFQVPELRGFEKFAQGRPAEEM
PQITSRICGVCPTAHHMASTKALDGLYRVTPPPAARKIRELFYSAFVTEDHALHVYFLGG
PDFIVGPKAPAAERNVLGVIAKVGVEVGQKVIGMRRKLREIMTAIGGKAVHPVLGLPGGV
AKHITPSEQEKIKQIAKEAVDFGSFTLETFNKLVLQNAEYVDLIRSDAFTHRTYYMGMVD
QANRVNFYDGAVRVVTPEGKEWKKFAAEKYLDYIAEHVEPWSYVKFAYLKPLGWKGFTEG
SESSVYCVAPLARLNTAQGMATPLAQEAYQQYFAALGGKPVHHTLANHWARVVELLYAAE
RLKELAEDPEITDSQIRTLPTEAPREGVGVVEAPRGTLIHHYQTDEKGIIQKANMIVATQ
NNAARIAMSVEKAAKGLISDGNVSEGILNMVEMAFRAYDPCHGCATHSLPGSMPLLVRVH
DHRGDVQATLRRDWDGSIRRS*
>Ga0116116_10046115
MKEVVINPITRLEGHGKIVVCLDDNGNCDRAYLQVPELRGFEKFAEGRPAEDMPQITSRI
CGVCPMAHHMASTKALDDLFKVEPPLPAKKIRELVYNIFMLEDHAVHVFILGGPDFIVGP
TAPRAERNILGVIAKVGREVGLRVIDLRKTLRKTNEMLAGRTIHPVIGLPGGVSRPVSLE
EAQELKTIGEKAVDFSLFTLKVFKDFVLSKKEYVDLITSDAYTHQTYYMGLVDDKGSVNF
YDGKVRVVRPDGVEFEKFDGRDYLQHLSEHVEPWTYMKFPYLRNVGWKGFVDGEASGILS
VAPLARLNVSDQMATPIAQKAYEEMFRILGGKPVHHTLANHWARVIEMIYAAERLRELAN
DPEITDPNIRNLPIEIPRAGIGVVEAPRGTLIHHYETDQRGVIRKANLMVATQHNSARIA
LSVDKAARNYVKNGKIDDGMLNMVEMAFRAYDPCNACGTHSLPGSMPLMVYVYNRNGELV
ETVSRNVPSTERR*
>Ga0116118_10074784
MSDAIVIDPLTRLEGHGKIHIFLDTDGGVDRAYLQIPELRGFEKFAQGRRAEDMPQITSR
ICGVCPMAHHMAATKALDALYQVEPPPAGRKIRELLYNAFMVEDHALHFFFLGGPDFIVG
PDAPRQKRNILGVVDAVGLEVGKEVIGVRKQLRDLVAAVAGKAVHPVFGLPGGVSRSLSS
EVRQEAAAAAARAVDFAQFALGAFREAVLGNPGYVELISSEAYTHRTYYMGLVDGANKVT
FYDGTLRVVGPEGKELLTFTGRDYLDHVAEHVEPWTYMKFCFLKDIGWTGFADGAGSGVY
SVAPLARLNVADGMATPRAQEAYEEFVTTLGPKPVHYTLANHWARIVELVYAAERMAELA
GDPEITDPQVRALPTALPREGVGVVEAPRGTLFHHYQTDERGLVTAANLIVATQNNAARI
ALSVDKAARALIRNGQVGDGLLNQVEMAFRAYDPCFGCATQSLPGHMPLIVEIRDPDGAL
VREIRRD*
>Ga0116119_1000001601
MEATTTTRRITIDPITRLEGHGKIDIFLDDKGEVTKAYYQIPELRGFEIFSKGRPAEDMP
QITSRICGVCPTAHHMAGTKALDDLYKVTPPPAAKKIRELIYNLFMLEDHALHVYVLGGP
DFIVGPDAPKELRNIVGVIGKVGVDVGKKVISMRRRLRELISYLGGKVIHPVFGLPGGVA
KGIAPEDLPKFKEVANDGLEFAKFTLQVFKDIVLKNDHYIKMITSDTYTHKTYYMGLVNE
NNKINFYDGKVRVVDPNGKEFLKFVPQQYLEHIAEQVEPWSYVKFPYLKQIGWKGFIDGA
ESGVYSVAPLARLNASDGMATAEAQTACDELYKTLGGKPVHMTLANHWARVVEMLQAAER
CVELVNDIEITSKDIRVIPTKTPTVGVGIVEAPRGTLIHHYETDERGLITKVNLIVATAH
NGARIAMGIDKAAKGLIHGGKVNDGLLNMIEMAFRAYDPCNACATHALPGEMPLLVHILD
KSGNLIDELKR*
>Ga0116119_1000013120
MKTVTINPVTRLEGHGKISIFLNDEGNVENAYFQVPELRGFEKFCEGRPVEEMPDITSRI
CGVCPEAHHVAATKALDALFHVDPPPAAKKLRELLYSAFFVADHTTHFYILAGPDFIMGP
TAPKAERNILGVIGKVGAEVGTSVIKHRSDALDAIAIIGGKRVHPSFGLPGGVSKAINET
ERSRIEEIAKSEVEFAQFTLKIFDDLVLHNKEYMNLITSDMYATETYYMGTVDSQNRVNF
YDGNIRIVDPEGKEFAKYPAADYQKYIAEHVEPWTYLKYPYLKSIGWRGLVGGKNSGVYR
ATPLARLNVSDGMATPLAQAEYTKMYETLGKKPVHSTLATHWARLVELMYAAERMLELSR
DPEVTNPNVRTIPTEIPDEGVGCVEAPRGTLIHHYKTDERGLVKNVNLIVATTNNHAAIS
MSIKQAAEGLIKKGDVSDGVLNMVEMAFRAYDPCFACATHTLPGQMPLDVKIYDKNRNLL
RNLRRP*
>Ga0116119_100004583
MSEPEQRRITIDPVTRLEGHGKIEIFLNEQGEVDRAYFQVPELRGFETFCVGRRAEDMPQ
ITSRICGVCPTAHHMASVKALDSLYQVDPPPAAKKIRELVYSTFMAEDHALHFYFLGGPD
FIVGPSAPAAERNVLGVIAKVGVEVGRKVISARRRLRELITLACGKVIHPVFGLPGGVAK
ALKREDQARFCEVAKETVDFALFTLETFEKIVLKNSGYVDLILSDTFTQRTYYMGMVDDS
NRVNFYDGAIRVVSPGGEEFARFQPNAYLDYIAEHVEPWTYMKFCFLKPVGWKGLTEGPD
SGVYCVAPLGRLNASERMATPLAQEAREKLFATLGSKPVHHTLASHWARLVELLYAAERM
QELSSDPEIVDPHVRTLPTETPREGIGVVEAPRGTLIHHYQTDEKGIIRKANLIVATQNN
AARIALGVGKTAKAFVKSGKISDGILNIVEMTFRAYDPCLGCATHSLAGSMPLFIQVRDP
LGTILTTLQRDSEGRIHKAFCEEKKLGRST*
>Ga0116119_100038115
MKRITIDPITRLEGHGKIEIFLNDNGEVANTYFQVPELRGFEKFCEGRLAEDMPQITQRI
CGVCPEAHHLASTKALDAVFHVDPPGPAKKLRELLYSAFYVTDHTTHFYILAGPDFIMGP
EAPVAERNILGVIAKVGLELGGAVIKTRMQNHHIVQMLGGRAVHPVFGLPGGISKGLNEE
ERKEVEVIAKESVEFAKLSLQVFDDIVLKNKEYVDMVVSDVYTHKTYYMGMVDKNNKVNF
YDGVMRIVDPSGKEFAKYEPKDYLAHLAEHVEPWSYMKFPFLKNVGWKGFVDGASSGVFR
VAPLARLNASDGMATPLAQEQYEKFYATLGGKPVHHTLATHWARLIELLYAAERLLELSL
DPEITSPDIRKIPTAVPDEGVGIVEAPRGTLIHHYATDEKGIIRKVNLIVATLNNAAAVN
MSVNKAATSLFTPGKEITEGLLNRIEMAWRPYDLCLACATHNLPGPSPLPIYVYDSRGKL
IKKL*
>Ga0116119_10010999
MADQNQQAPPDTCQKIADTSTVFVRSRITIDPITRLEGHGKIDIFLDDSGAVERAYFQVP
ELRGFEKFVQGRPVEEMPQITSRICGVCPTAHHMAATKALDNVYKVEPPPAAKKIRELIY
STFIVEDHALHFYFLGGPDFVVGPDAPAAERNVLGVIAKVGIETGKKVIAMRRRLRELMA
LAGGKAAHPVFGLPGGVAKHITSEAQKQFQEVAAEAVDFAQFTLRLFEDVVLKNTGYVNL
ILSDAYTHRTYYMGMVDNQNRVNFYDGPLRVVTPGGKEWKKFAPDKYLENIAEHVEPWSY
VKFCYLKPVGWKGFTEGEDSGVYSVAPMARLNVSDGMATPLAQKAYEAYFSTLGGKPVHH
TLANHWARLVELLYAAERMKELAADPALTDDNIRVLPTETPKEGIGIVEAPRGTLIHHYW
TDENGLVEKANLIVATQNNAARIAMSVEKAAKKLISGANVPEGVLNQIEMAFRAYDPCHG
CATHSLPGSMPLLVRVRNQSGNTLTTLRRDFNGSVHRE*
>Ga0116120_1000008112
MKTVTINPVTRLEGHGKISIFLNDEGNVENAYFQVPELRGFEKFCEGRPVEEMPDITSRI
CGVCPEAHHVAATKALDALFHVDPPPAAKKLRELLYSAFFVADHTTHFYILAGPDFIMGP
TAPKAERNILGVIGKVGAEVGTSVIKHRSDALDAIAIIGGKRVHPSFGLPGGVSKAINET
ERSRIEEIAKSEVEFAQFTLKIFDDLVLHNKEYMNLITSDMYATETYYMGTVDSQNRVNF
YDGNIRIVDPEGKEFAKYPAADYQKYIAEHVEPWTYLKYPYLKSIGWRGLVGGKNSGVYR
ATPLARLNVSDGMATPLAQAEYTKMYETLGKKPVHSTLATHWARLVELMYAAERMLELSR
DPEVTNPNVRTIPTEIPDEGVGCVEAPRGTLIHHYKTDERGLVKNVNLIVATTNNHAAIS
MSIKQAAEGLIKKGDVSDGVLNMVEMAFRAYDPCFACATHTLPGQMPLDVKIYDKNRNLL
RNLRRP*
>Ga0116120_100006814
MSEPEQRRITIDPVTRLEGHGKIEIFLNEQGEVDRAYFQVPELRGFETFCVGRRAEDMPQ
ITSRICGVCPTAHHMASVKALDSLYQVDPPPAAKKIRELVYSTFMAEDHALHFYFLGGPD
FIVGPSAPAAERNVLGVIAKVGVEVGRKVISARRRLRELITLACGKVIHPVFGLPGGVAK
ALKREDQARFCEVAKETVDFALFTLETFEKIVLKNSGYVDLILSDTFTQRTYYMGMVDDS
NRVNFYDGAIRVVSPGGEEFARFQPNAYLDYIAEHVEPWTYMKFCFLKPVGWKGLTEGPD
SGVYCVAPLGRLNASERMATPLAQEAREKLFATLGSKPVHHTLASHWARLVELLYAAERM
QELSSDPEIVDPHVRTLPTETPREGIGVVEAPRGTLIHHYQTDEKGIIRKANLIVATQNN
AARIALGVGKTAKAFVKSGKISDGILNIVEMTFRAYDPCLGCATHSLAGSMPLFIQVRDP
LGTILTTLQRDSEGRIHKAFCEEKKLGRST*
>Ga0116120_100010158
MERITIDPVTRLEGHGKIEIFLDPDGEVANAYFQIPELRGFERFCVGRPVEEMPTLTNRI
CGVCPEAHHMAAAKAADAVYHVDPPRAAKLLRELLYSAFYVTDHTTHFYALGGPDFVVGP
DAPASERNILGVLAKVGMEVGGKVIEARKNGHHVIEMIGGRKIHPATAVPGGMTQGITEE
QRAEIEKIGRWSIEFAQFSLGIFDQIVLGNAEYKEMVLSDGYTHRTYYMGLVDPNGKVNF
YDGNVSIMSPDGTRVGTYAPAEYRDWIAEHVEPWTYLKFPYLKKVGWKGFVDGAESGVYC
ATPLSRLNTADGMATPLAQAAYERFYDTLAPTPESGGKRLVHHRLATHWARLIELLYAAE
RMVELATDPEITSPNVRTVPTEKPTEGVGTVEAPRGTLTHHYWTDERGILTAVNLVVGTT
NNYAPMAMSIKKAAQSLIHNGTVVHQGLLNRVEMAFRLYDPCFGCATHSFPGEMPLQVAI
RNSDGEVIEVLSQNC*
>Ga0116120_100014838
MQRITIDPITRLEGHGKIEIFLDDKGEVANTYFQIPELRGFERFCVGRPIEEMPILTNRI
CGVCPEAHHMAAAKACDAVYHVEPPPAGKKLRELLYSAFYVTDHTTHFYALGGPDFVMGP
DAPVAERNILGVIHKVGLEVGGKVIQARKYGHTVVEIIGGRKVHPCTAIPGGQSKGITEE
QRREIEAMGRWSVEFAQFSLKLFEDIVLKNKTYLDLVLGDAYTHKTHYIGLVDEKNRVNF
YDGKVSVVDPEGKRLGKYAPSEYQDWIAEHVEPWTYLKFPYLKKVGWKGFVDGKDSGVYC
ATPLSRLNAADGMATPLAQAEYERFFKTLGGKPVHQRLATHWARLIELLYAAERWVELAT
DPEITSDNFRTIPTEKPTEGVGIVEAPRGTLTHHYWTDERGIVTKVNLIVGTTNNYAPIS
MSIRKAAQAFVHNGKVVSEGMLNRVEMAFRAYDPCFGCATHTLPGQMPLEVTIRDAHGVL
VTNLKQKC*
>Ga0116120_100046023
MKEVVINPITRLEGHGKIVVCLDDNGNCDRAYLQVPELRGFEKFAEGRPAEDMPQITSRI
CGVCPMAHHMASTKALDDLFKVEPPLPAKKIRELVYNIFMLEDHAVHVFILGGPDFIVGP
TAPRAERNILGVIAKVGREVGLRVIDLRKTLRKTNEMLAGRTIHPVIGLPGGVSRPVSLE
EAQELKTIGEKAVDFSLFTLKVFKDFVLSKKEYVDLITSDAYTHQTYYMGLVDDKGSVNF
YDGKVRVVRPDGVEFEKFDGRDYLQHLSEHVEPWTYMKFPYLRNVGWKGFVDGEASGILS
VAPLARLNVSDQMATPIAQKAYEEMFRILGGKPVHHTLANHWARVIEMIYAAERLRELAN
DPEITDPNIRNLPIEIPRAGIGVVEAPRGTLIHHYETDQRGVIRKANLMVATQHNSARIA
LSVDKAARNYVKNGKIDDGMLNMVEMAFRAYDPCNACGTHSLPGSMPLMVYVYNRNGELV
ETVSRNVPSTERR*
>Ga0116120_10024397
MPETKDLRRRITIDPITRLEGHGKIEVFLNEHGSVERAFFQVPELRGFEKFAQGRPAEEM
PQITSRICGVCPTAHHMASTKALDGLYRVTPPPAARKIRELFYSAFVTEDHALHVYFLGG
PDFIVGPKAPAAERNVLGVIAKVGVEVGQKVIGMRRKLREIMTAIGGKAVHPVLGLPGGV
AKHITPSEQEKIKQIAKEAVDFGSFTLETFNKLVLQNTEYVDLIRSDAFTHRTYYMGMVD
EANLVNFYDGPVRVVTPEGKEWKKFAAEKYLDYIAEHVEPWSYVKFAYLKPLGWKGFTEG
SESSVYCVAPLARLNTAQGMATPLAQEAYQQYFAALGGKPVHHTLANHWARVVELLYAAE
RLKELAEDPEITDSQIRTLPTEAPREGVGVVEAPRGTLIHHYQTDEKGIIQKANMIVATQ
NNAARIAMSVEKAAKGLISDGNVSEGILNMVEMAFRAYDPCHGCATHSLPGSMPLLVRVH
DHRGDVQATLRRDWDGSIRRS*
>Ga0116120_10030602
MEQAVKNTFNQGAARAAADYQNARRRYTVDPITRLEGHGKIDIFLNGAGDVERAYLQVPE
LRGFEVFSLGRPAEDMPQITSRICGVCPTAHHMAATKALDDLYQVQPTSAARKIRELVYN
TFMLEDHALHVYVLGGPDFIVGPDAPAAQRNIVGVIQKVGVEVGKKVISMRRRLRTMIAY
FGGKVVHPVLGLPGGVSKALAPAELAGMKEIARDGLEFAQFTNQVFHDIVLKNPDYVKLI
TSADFTHKTYYMGLVDEKNRVNFYDGLIRVVDPSGKEFAKFPVRQYRDFVAEHVEPWSYM
KFCYLKPLGWQGFDESPKSSVYAVAPLARLNVADAMATPLAQKAAEEYFATLGGKPVHHT
LANHWARVVEMIQAAETIVALLDDPEITSPDVRVIPTAKPNLGCGVVEAPRGTLFHHYET
DDNGLITKANMIVATQNNAARIAMSVEKAAKGLIHGGNVSEGLLNMVEMAFRAYDPCLGC
ATHSLPGHVPLSVNLYGPDHRLVRQLVQD*
>Ga0116120_10035678
MKTVTINPVTRLEGHGKISIFLNDEGNVENAYFQVPELRGFEKFCEGRPVEEMPDITSRI
CGVCPEAHHIASTKALDQVFHVEPPPAAKKLRELLYSAFFIADHITHFYILAGPDFVMGP
SAPKAERNILGVIGKVGLEVGSSVIKHRSDALDVIAMIGGKRIHPSCGVPGGVSKPITED
ERARIESIAKSEVEFAKFTMKLFDDIVLKNKDYVNLITSDNYATETYCMGTVDEQSRVNF
YDGKIRVVDPEGHEFAKFPAADYQQYISEHVEPWTYLKFPYLKKIGWKGLVGGKDSGVYK
ATPLARLNVSEGMATPTAQAEYKRLYETLGQKPVHSTLATHWARLVELVYASERLLQLSQ
DPDITNPNVRNIPTQTPDEGVGAVEAPRGTLFHHYKTDAKGMVKNVNLIVATTNNHAAIS
MSIKQAAEGFIKKGEVSDGILNMVEMAFRAYDPCYACATHTLPGQMPLDIKIYNRNRAIL
HNIRRP*
>Ga0116120_10038296
MAKTLVIQPVTRVEGHAKVTIQLDDGGNVNTARVNVIELRGFERFCIGRPVEDMPRITPR
ICGVCPWSHHLASAKACDAVFGVVPPPAGRKLRELCNSLAYMEEHILHFYFLAGADFLLG
PSADYSVRNVIGILQAAPDVARRVVRVRHMCAHMLEILAGKPIHPQAAVPGGFSKPLAAG
ERDDLAKMAEEGLELAKFSIAFAKENVFPKYLDVVKSLGVITTGFLGTVSDSGALNLYDG
KLRLMKADGSFEEFPYDRYTEFIAEHIEPWTYLKFPYAKKWGSFSMDEGKTAGIYRVNTL
ARLNVCDRIDTPLAQAELEEFRQKFGRPAQLTLLYHWARLIELLYNAENAVRLLADPEIT
SPETRVKVTPRAARGVGCVEAPRGTLIHDYETDADGMLTNVNLIVGTTHNNAPINMSVTQ
AAKGLIRGGNYDQGILNTVEMSIRAYDPCFSCATHRLDGKLSVKVDIMGANGKLLDSFAN
*
>Ga0116120_10112841
MKRISIDPITRLEGHGKIEIFLNDDGSVANCYFQVPELRGFEKFIEGMPIEEVPRVVSRI
CGVCPASHHLAAGKAVDAVYKVDPPPAAKKLRELYYSAHYFHSHIAHFYALAAPDFVVGP
DADPAKRNILGIVEKVGIPVAAEVLKHRAIGQDIQIMVGGRSTHPVWTLPGGVSKGITEE
QRTEIIEKAKSCVEFAKFSLKLFEDVVLSNKTYLDIILSDIYELDTYWIGTVDEKNLVNF
YHGDHRVVDQKGKEVFRYKDHQYLDYIAEHVEKFTYLKFPYLKKIGWKGFVDGPDSGLYQ
ATPLSRLNAADGMATPLAQTEYEKMYKTLGGKPVKKLMATHWARLVELLYAAERLLELAQ
DPEITSPNFRTLPTQIPEEGVGIVEAMRGILTHHYKTDKKGLVTEANLIVGTTNNHAPIS
MSIKRAAQKLIQPGKEIGQGLLNMVEMAFRLYDPCFSC
>Ga0116122_100004757
MKKIMIDPITRLEGHGKIAIFLNDMGDVANAYLQIPELRGFEKFCEGRPAEDMPQILQRI
CGVCPEAHHLASTKALDDLFQVEPTVTAKKVRELLYSAFFVTDHTTHFYILAGPDFIMGP
ESPVAERNIFGVIRKVGVELGKRVIQTRQQNYWVIETIGGRGIHPVFGLPGGISKGISEE
NRAKIEEIAKNSVDFARLSLKIFDDMVIKNKEYLDMMLSDTFTHRTYYMGLVDDQNKLNF
YDGRIRVVDPQGKEFAKYAPREYLEHLAERVEPWSYLKFPYLKKVGWRGFTDGKSSGVYQ
ATPLSRLNVADGMATPLAQEEYEKMYETLGGKPVHHTLATHWARVIEMLYAAERMLELSR
DPGITNLDIRNIPASTPKEGVGVVEAPRGTLTHHYVTDEKGLIRKCNLIVGTTNNHAAIC
LAIKKAAQDLIKQGREITEGLLNRIELSWRAYDPCMGCATHALPGQLPLEVKIYDSDGHV
VRTLNQFDS*
>Ga0116122_10054433
MADQNQQAPPDTCQKIADTSTVFVRSRITIDPITRLEGHGKIDIFLDDSGAVERAYFQVP
ELRGFEKFVQGRPVEEMPQITSRICGVCPTAHHMAATKALDNVYKVEPPPAAKKIRELIY
STFIVEDHALHFYFLGGPDFVVGPDAPAAERNVLGVIAKVGIETGKKVIAMRRRLRELMA
LAGGKAAHPVFGLPGGVAKHITSEAQKQFQEVAAEAVDFAQFTLRLFEDVVLKNTGYVNL
ILSDAYTHRTYYMGMVDNQNRVNFYDGPLRVVTPGGKEWKKFAPDKYLENIAEHVEPWSY
VKFCYLKPVGWKGFTEGEDSGVYSVAPMARLNVSDGMATPLAQKAYEAYFSTLGGKPVHH
TLANHWARLVELLYAAERMKELAADPALTDDNIRVLPTETPKEGIGIVEAPRGTLIHHYW
TDENGLVEKANLIVATQNNAARIAMSVEKAAKKLISGANVPEGVLNQIEMAFRAYDPCHG
CATHSLPGSMPLLVRVRNQSGNTLTTLRRDFNGSVHRE*
>Ga0116123_100001283
MKTVTINPVTRLEGHGKISIFLNDEGNVENAYFQVPELRGFEKFCEGRPVEEMPDITSRI
CGVCPEAHHVAATKALDALFHVDPPPAAKKLRELLYSAFFVADHTTHFYILAGPDFIMGP
TAPKAERNILGVIGKVGAEVGTSVIKHRSDALDAIAIIGGKRVHPSFGLPGGVSKAINET
ERSRIEEIAKSEVEFAQFTLKIFDDLVLHNKEYMNLITSDMYATETYYMGTVDSQNRVNF
YDGNIRIVDPEGKEFAKYPAADYQKYIAEHVEPWTYLKYPYLKSIGWRGLVGGKNSGVYR
ATPLARLNVSDGMATPLAQAEYTKMYETLGKKPVHSTLATHWARLVELMYAAERMLELSR
DPEVTNPNVRTIPTEIPDEGVGCVEAPRGTLIHHYKTDERGLVKNVNLIVATTNNHAAIS
MSIKQAAEGLIKKGDVSDGVLNMVEMAFRAYDPCFACATHTLPGQMPLDVKIYDKNRNLL
RNLRRP*
>Ga0116123_1000021125
MKRITIDPITRLEGHGKIEIFLNDNGEVANTYFQVPELRGFEKFCEGRLAEDMPQITQRI
CGVCPEAHHLASTKALDAVFHVDPPGPAKKLRELLYSAFYVTDHTTHFYILAGPDFIMGP
EAPVAERNILGVIAKVGLELGGAVIKTRMQNHHIVQMLGGRAVHPVFGLPGGISKGLNEE
ERKEVEVIAKESVEFAKLSLQVFDDIVLKNKEYVDMVVSDVYTHKTYYMGMVDKNNKVNF
YDGVMRIVDPSGKEFAKYEPKDYLAHLAEHVEPWSYMKFPFLKNVGWKGFVDGASSGVFR
VAPLARLNASDGMATPLAQEQYEKFYATLGGKPVHHTLATHWARLIELLYAAERLLELSL
DPEITSPDIRKIPTAVPDEGVGIVEAPRGTLIHHYATDEKGIIRKVNLIVATLNNAAAVN
MSVNKAATSLFTPGKEITEGLLNRIEMAWRPYDLCLACATHNLPGPSPLPIYVYDSRGKL
IKKL*
>Ga0116123_100004183
MSEPEQRRITIDPVTRLEGHGKIEIFLNEQGEVDRAYFQVPELRGFETFCVGRRAEDMPQ
ITSRICGVCPTAHHMASVKALDSLYQVDPPPAAKKIRELVYSTFMAEDHALHFYFLGGPD
FIVGPSAPAAERNVLGVIAKVGVEVGRKVISARRRLRELITLACGKVIHPVFGLPGGVAK
ALKREDQARFCEVAKETVDFALFTLETFEKIVLKNSGYVDLILSDTFTQRTYYMGMVDDS
NRVNFYDGAIRVVSPGGEEFARFQPNAYLDYIAEHVEPWTYMKFCFLKPVGWKGLTEGPD
SGVYCVAPLGRLNASERMATPLAQEAREKLFATLGSKPVHHTLASHWARLVELLYAAERM
QELSSDPEIVDPHVRTLPTETPREGIGVVEAPRGTLIHHYQTDEKGIIRKANLIVATQNN
AARIALGVGKTAKAFVKSGKISDGILNIVEMTFRAYDPCLGCATHSLAGSMPLFIQVRDP
LGTILTTLQRDSEGRIHKAFCEEKKLGRST*
>Ga0116123_10035196
MERITIDPVTRLEGHGKIEIFLDPDGEVANAYFQIPELRGFERFCVGRPVEEMPTLTNRI
CGVCPEAHHMAAAKAADAVYHVDPPRPAKLLRELLYSAFYFTDHTTHFYALGGPDFVVGP
DAPATDRNILGVLAKVGMEVGGQVIEARKNGHHVIEMIGGRKIHPATAVPGGMTQGIIEE
QRAEIEKIGRWGIEFAQFSLGLFDQIVFGNDAYREMILSDGYTHRTYYMGLVDPNGKVNF
YDGQVSIMSPDGARVGTYAPADYRDWIAEHVEPWTYLKFPYLKKIGWKGFVDGPDSGVYC
ATPLSRLNTADGMATPLAQAAYERFYETLAPTPESGGKRIVHHRLATHWARLIELLYAAE
HMVELATDPEITSPNVRTIPTEMPTEGVGVVEAPRGTLTHHYWTDERGILTAVNLVVGTT
NNYAPMAMSIKKAAQSLIHKGTVVHQGLLNRVEMAFRLYDPCFGCATHSLPGEMPLQVAI
RNSDGEVIEVLAQNC*
>Ga0116124_100002383
MKTVTINPVTRLEGHGKISIFLNDEGNVENAYFQVPELRGFEKFCEGRPVEEMPDITSRI
CGVCPEAHHVAATKALDALFHVDPPPAAKKLRELLYSAFFVADHTTHFYILAGPDFIMGP
TAPKAERNILGVIGKVGAEVGTSVIKHRSDALDAIAIIGGKRVHPSFGLPGGVSKAINET
ERSRIEEIAKSEVEFAQFTLKIFDDLVLHNKEYMNLITSDMYATETYYMGTVDSQNRVNF
YDGNIRIVDPEGKEFAKYPAADYQKYIAEHVEPWTYLKYPYLKSIGWRGLVGGKNSGVYR
ATPLARLNVSDGMATPLAQAEYTKMYETLGKKPVHSTLATHWARLVELMYAAERMLELSR
DPEVTNPNVRTIPTEIPDEGVGCVEAPRGTLIHHYKTDERGLVKNVNLIVATTNNHAAIS
MSIKQAAEGLIKKGDVSDGVLNMVEMAFRAYDPCFACATHTLPGQMPLDVKIYDKNRNLL
RNLRRP*
>Ga0116124_100005158
MERITIDPVTRLEGHGKIEIFLDPDGEVANAYFQIPELRGFERFCVGRPVEEMPTLTNRI
CGVCPEAHHMAAAKAADAVYHVDPPRAAKLLRELLYSAFYVTDHTTHFYALGGPDFVVGP
DAPASERNILGVLAKVGMEVGGKVIEARKNGHHVIEMIGGRKIHPATAVPGGMTQGITEE
QRAEIEKIGRWSIEFAQFSLGIFDQIVLGNAEYKEMVLSDGYTHRTYYMGLVDPNGKVNF
YDGNVSIMSPDGTRVGTYAPAEYRDWIAEHVEPWTYLKFPYLKKVGWKGFVDGAESGVYC
ATPLSRLNTADGMATPLAQAAYERFYDTLAPTPESGGKRLVHHRLATHWARLIELLYAAE
RMVELATDPEITSPNVRTVPTEKPTEGVGTVEAPRGTLTHHYWTDERGILTAVNLVVGTT
NNYAPMAMSIKKAAQSLIHNGTVVHQGLLNRVEMAFRLYDPCFGCATHSFPGEMPLQVAI
RNSDGEVIEVLSQNC*
>Ga0116124_100007083
MSEPEQRRITIDPVTRLEGHGKIEIFLNEQGEVDRAYFQVPELRGFETFCVGRRAEDMPQ
ITSRICGVCPTAHHMASVKALDSLYQVDPPPAAKKIRELVYSTFMAEDHALHFYFLGGPD
FIVGPSAPAAERNVLGVIAKVGVEVGRKVISARRRLRELITLACGKVIHPVFGLPGGVAK
ALKREDQARFCEVAKETVDFALFTLETFEKIVLKNSGYVDLILSDTFTQRTYYMGMVDDS
NRVNFYDGAIRVVSPGGEEFARFQPNAYLDYIAEHVEPWTYMKFCFLKPVGWKGLTEGPD
SGVYCVAPLGRLNASERMATPLAQEAREKLFATLGSKPVHHTLASHWARLVELLYAAERM
QELSSDPEIVDPHVRTLPTETPREGIGVVEAPRGTLIHHYQTDEKGIIRKANLIVATQNN
AARIALGVGKTAKAFVKSGKISDGILNIVEMTFRAYDPCLGCATHSLAGSMPLFIQVRDP
LGTILTTLQRDSEGRIHKAFCEEKKLGRST*
>Ga0116124_100009549
MQRITIDPITRLEGHGKIEIFLDDKGEVANTYFQIPELRGFERFCVGRPIEEMPILTNRI
CGVCPEAHHMAAAKACDAVYHVEPPPAGKKLRELLYSAFYVTDHTTHFYALGGPDFVMGP
DAPVAERNILGVIHKVGLEVGGKVIQARKYGHTVVEIIGGRKVHPCTAIPGGQSKGITEE
QRREIEAMGRWSVEFAQFSLKLFEDIVLKNKTYLDLVLGDAYTHKTHYIGLVDEKNRVNF
YDGKVSVVDPEGKRLGKYAPSEYQDWIAEHVEPWTYLKFPYLKKVGWKGFVDGKDSGVYC
ATPLSRLNAADGMATPLAQAEYERFFKTLGGKPVHQRLATHWARLIELLYAAERWVELAT
DPEITSDNFRTIPTEKPTEGVGIVEAPRGTLTHHYWTDERGIVTKVNLIVGTTNNYAPIS
MSIRKAAQAFVHNGKVVSEGMLNRVEMAFRAYDPCFGCATHTLPGQMPLEVTIRDAHGVL
VTNLKQKC*
>Ga0116124_10003947
MEQAVKNTFNQGAARAAADYQNARRRYTVDPITRLEGHGKIDIFLNGAGDVERAYLQVPE
LRGFEVFSLGRPAEDMPQITSRICGVCPTAHHMAATKALDDLYQVQPTSAARKIRELVYN
TFMLEDHALHVYVLGGPDFIVGPDAPAAQRNIVGVIQKVGVEVGKKVISMRRRLRTMIAY
FGGKVVHPVLGLPGGVSKALAPAELAGMKEIARDGLEFAQFTNQVFHDIVLKNPDYVKLI
TSADFTHKTYYMGLVDEKNRVNFYDGLIRVVDPSGKEFAKFPVRQYRDFVAEHVEPWSYM
KFCYLKPLGWQGFDESPKSSVYAVAPLARLNVADAMATPLAQKAAEEYFATLGGKPVHHT
LANHWARVVEMIQAAETIVALLDDPEITSPDVRVIPTAKPNLGCGVVEAPRGTLFHHYET
DDNGLITKANMIVATQNNAARIAMSVEKAAKGLIHGGNVSEGLLNMVEMAFRAYDPCLGC
ATHSLPGHVPLSVNLYGPDHRLVRQLVQD*
>Ga0116124_10004164
MKKISIDPVTRLEGHGRIDLFLDDQGEVANAYMVIPELRGFEKFSQGRRVEELTDITPRI
CGVCPEAHHLASTKACDGVFHVDPPPAAKKLRELFYSAFYVADHTVHFYILGGPDFVMGP
DAPVAERNILGVIHKVGVEIGTKVIEARGKAMDIIGMLGGRKVHPTFGLPGGVSKALTEE
ERKQVEQTAKESIEFALFSLQLFRDIVLANKGYLDLIMSPIFTMPTYYMGMVDDKNKVNF
YDGKIRVVDPEGKEFAKYSPNDYLEHVAERVEPWTYLKFPYLKKVGWKGLVPGKDSGVYQ
ATPLSRLNASDGMATPKAQEAYEEMYKTFGKKPVHNLLATHWARLIELLYAAERLLELST
DPGITDPKVRTIPTEKPTEGVGIVEAPRGTLTHHYVTDEKGIVTKANLIVGTTNNYAPIS
IAVKQAAQGLIKKGVEVTEGILNRVEMAFRLYDPCFGCATHTLPGRMPLVINVIDPAGEV
VRQIRRD*
>Ga0116124_100060717
MPEGEARNQGRRITIDPITRLEGHGKIEVFLDAQGSVERAFFQVPELRGFEKFAQGRPAE
DMPQITSRICGVCPTAHHMASTKALDGLYRVTPPPPAKKIRELFYSAFVAEDHALHLYFL
GGPDFIVGPQAPAAERNVLGVIAKVGVEVGKKVIGARRKLREMMTAIGGKAVHPVLGLAG
GVARPIHASEQAKIKEVAKETVDFASFTLETFTKLVLQKSEYVDLIRSDAFTHRTFYMGM
VDQANRVNFYDGALRVVTAEGKEWAKFAPEKYLDYIAEHVEPWSYVKFAYLKPLGWKGFS
EGPESSVYCVAPLARLNAADGMATPLAQEAYQHYLAALGGKPVHHTLANHWARVIELIYA
AERLKQLADDPEITDSVIRTLPTEVPREGIGVVEAPRGTLIHHYQTDEKGIIQKANMIVA
TQNNAARIAMSVEKAAKALISKGKVSEGILNMVEMAFRAYDPCHGCATHSLPGSMPLMVR
VHDHQGNVQATLRRDWDGNICRT*
>Ga0116124_10007286
MPETKDLRRRITIDPITRLEGHGKIEVFLNEHGSVERAFFQVPELRGFEKFAQGRPAEEM
PQITSRICGVCPTAHHMASTKALDGLYRVTPPPAARKIRELFYSAFVTEDHALHVYFLGG
PDFIVGPKAPAAERNVLGVIAKVGVEVGQKVIGMRRKLREIMTAIGGKAVHPVLGLPGGV
AKHITPSEQEKIKQIAKEAVDFGSFTLETFNKLVLQNTEYVDLIRSDAFTHRTYYMGMVD
EANLVNFYDGPVRVVTPEGKEWKKFAAEKYLDYIAEHVEPWSYVKFAYLKPLGWKGFTEG
SESSVYCVAPLARLNTAQGMATPLAQEAYQQYFAALGGKPVHHTLANHWARVVELLYAAE
RLKELAEDPEITDSQIRTLPTEAPREGVGVVEAPRGTLIHHYQTDEKGIIQKANMIVATQ
NNAARIAMSVEKAAKGLISDGNVSEGILNMVEMAFRAYDPCHGCATHSLPGSMPLLVRVH
DHRGDVQATLRRDWDGSIRRS*
>Ga0116124_10018718
MNDPVKQLWNQGQQRAAAAYVQRRHVAIDPITRLEGHGKIDIFLDQQGEVERAYFQVPEL
RGFEVFSIGRPAEDMPQITSRICGVCPTAHHMAGTKALDDLYKVEPTSAAKKIRELVYTT
FMLEDHALHVYILGGPDFIVGPDAPPELRNVVGVIQKVGLEIGKRVISTRRRLRELIAYL
GGKVIHPVLGLPGGVAKGMSPADLPQFQQLAKDGLDFAQFTLQVFKDIVLKNEAYVKLIT
SDTYTHRTYYMGTVDANNKVNFYDGKIRVVTPDGREYAKFSAQQYRDFVAEHVEPWSYMK
FCYLKPVGWNGFTEGEKSGIYSVAPLARLNVSDGMATPLAQKAYEEFYATLGGKPVHHTL
ANHWARVVEMLYAAERMNELINDPEITSKDLRVIPTAKPTVGIGVVEAPRGTLIHQYETD
DNGIIRKANLIVATQGNSARMAMSVEKAAKGLIHGGEVSEGLLNKVEMAFRAYDPCLGCA
THAIGQTPMIVTIRDASSGRVLRTLRRD*
>Ga0116124_10026498
MKTVTINPVTRLEGHGKISIFLNDEGNVENAYFQVPELRGFEKFCEGRPVEEMPDITSRI
CGVCPEAHHIASTKALDQVFHVEPPPAAKKLRELLYSAFFIADHITHFYILAGPDFVMGP
SAPKAERNILGVIGKVGLEVGSSVIKHRSDALDVIAMIGGKRIHPSCGVPGGVSKPITED
ERARIESIAKSEVEFAKFTMKLFDDIVLKNKDYVNLITSDNYATETYCMGTVDEQSRVNF
YDGKIRVVDPEGHEFAKFPAADYQQYISEHVEPWTYLKFPYLKKIGWKGLVGGKDSGVYK
ATPLARLNVSEGMATPTAQAEYKRLYETLGQKPVHSTLATHWARLVELVYASERLLQLSQ
DPDITNPNVRNIPTQTPDEGVGAVEAPRGTLFHHYKTDAKGMVKNVNLIVATTNNHAAIS
MSIKQAAEGFIKKGEVSDGILNMVEMAFRAYDPCYACATHTLPGQMPLDIKIYNRNRAIL
HNIRRP*
>Ga0116124_10035589
MKKITIDPITRLEGHGKITIFLNDDGSVANVYTQIPELRGFEKFCEGRPVEDMPQITQRI
CGVCPEAHHMAATKALDDMFHTEPTSTTKKIRELLYSAFYVTDHTTHFYILAGPDFIMGP
DAPVAERNILGVIAKVGMDLAGQVLKTRQENHWIIQAVGGRQIHPVFGLPGGVSKRISEE
DRTKIEDIAKRDVAFAQLSLKVFSDIVLKNKGYVDLIVSDAFTSNTYYMGLVDDKNKVNF
YDGKVRVVDPSGKEFAKYSPSEYLENIAEHVEPWSYTKFPFLKKVGWKGFVDGKDSGVYR
ATPLSRLNAADGMATPLAQAEYDKMYSTLGGKPVHHTLATHWARLIELLYAAERLLELSQ
DKEITGPNIRNIPTNKPTEGIGIVEAPRGTLTHHYVADEKGCIKKCNLIVGTTNNQAAIF
MSVKKAAQALIQPGKDIPESLLNQVEMAWRPYDPCMSCSTHTLPGKMPLEITVVDSSGCI
VKKLAR*
>Ga0116124_10049494
MKRITIDPITRLEGHGKIEIFLNDNGEVANTYFQVPELRGFEKFCEGRLAEDMPQITQRI
CGVCPEAHHLASTKALDAVFHVDPPGPAKKLRELLYSAFYVTDHTTHFYILAGPDFIMGP
EAPVAERNILGVIAKVGLELGGAVIKTRMQNHHIVQMLGGRAVHPVFGLPGGISKGLNEE
ERKEVEVIAKESVEFAKLSLQVFDDIVLKNKEYVDMVVSDVYTHKTYYMGMVDKNNKVNF
YDGVMRIVDPSGKEFAKYEPKDYLAHLAEHVEPWSYMKFPFLKNVGWKGFVDGASSGVFR
VAPLARLNASDGMATPLAQEQYEKFYATLGGKPVHHTLATHWARLIELLYAAERLLELSL
DPEITSPDIRKIPTAVPDEGVGIVEAPRGTLIHHYATDEKGIIRKVNLIVATLNNAAAVN
MSVNKAATSLFTPGKEITEGLLNRIEMAWRPYDLCLACATHNLPGPSPLPIYVYDSRGKL
IKKL*
>Ga0116124_10055633
MKTVTINPVTRLEGHGKISIFLNDEGNVENAYFQVPELRGFEKFCEGRPVEEMPDITSRI
CGVCPEAHHIASTKALDQVFHVEPPPAAKKLRELLYSAFFIADHITHFYILAGPDFVMGP
SAPKAERNILGVIGKVGLEVGSSVIKHRSDALDVIAMIGGKRIHPSCGVPGGVSKPITED
ERARIESIAKSEVEFAKFTMKLFDDIVLKNKDYVNLITSDNYATETYCMGTVDEQSHVNF
YDGKIRVVDPEGHEFAKFPAADYQQYISEHVEPWTYLKFPYLKKIGWKGLVGGKDSGVYK
ATPLARLNVSEGMATPTAQAEYKRLYETLGQKPVHSTLATHWARLVELVYASERLVQLSQ
DPDITNPNVRNIPTQTPDEGVGAVEAPRGTLFHHYKTDAKGMVTNVNLIVATTNNHAAIS
MSIKQAAEGFIKKGEVSDGILNMVEMAFRAYDPCYACATHTLPGQMPLDIKIYNRNRAIL
HNIRRP*
>Ga0116126_1000010105
MRQTVAEPASASGREITIEPVTRIEGHARIGIRLDESGNVAEARVHIMSMRGFEKFLEGR
AAEEVPGIVTRICGICPWQHHLASNKAVDGCFGAEVPPAGRLLRELTQVLAHISDKVLHF
FFLAGPDFFVDSHQCGAGNILRIAAQAPELAQRVIEMRYRGQMMLEKFAGRSIHPDAIVP
GGFSKPMTLPEREQLLADALDQLDFARFALDFAKERVFSRFDAGLMQLGEITTGFLGMVN
AEDGSLELSDGILRLMQPDGSFHEFSGREYTDFIGEHVEPWSYAKFPYARGWEEGFSMLL
DDPRGIYRTNCLARINVADFIRTPHAQAELLEFRSLFGRPAQSTILYHWARLIELLYACE
RVIELLEDPAITGQQVRSDVVPKAGRGVGCVEAPRGTLIHDYSTDENGFITRANLIVGTT
HNLAPINMSVNRVARDVIKNGQVTGEALNRIEMAVRAYDP*
>Ga0116126_100012419
VIIMARKITIDPITRLEGHGKIELLLDEEGKVKDAYWQVAELRGFERFCLGRPAEEMPRI
VPNICGVCPSAHHMAATKALDDLYSVEPTPAARLIRELEYNAFYIEDHYIHFFFLAAPDF
VVGPHADPKERNILGVIGKVGTEIGLKVIEVRKRNRDIIRHIFGKAPHPEGGLPGGVPRG
ISEQDRKWIKETAAFSLEFAQFAIQLFKDVVLSNSSYVDLILNEAYKLKTYYMALVDENN
RANFYDGKVRVVDQEGAEYLKFDARDYDQYIGEWVEPWTYIKLNYLRNLGWQGLKEGDGT
SLYRVAPLARLNVADAMQSPLAQKEAEIMFDTLGGKPAHQTLATHWARLICALQAAEQNV
GIADDPQLTSKDIRNMNLKLKKKGVGCVEAPRGTLFHHYETDDEGILTKVNLIVATQNNA
APICMSVKKAAQEFVRGPEVKEGFLNMVEMAFRAYDPCLSCATHSLPGRMPLKVNIRDHE
GRLIREINR*
>Ga0116126_100022013
MRKILIDPVTRLEGHGKIAIFLDDDGEVANTYFQVPELRGFEQFCVGRPVEEMPRITTRI
CGVCPEAHHMASVKACDAVFHVEPPPAAKKLRELLYSAFFVGDHTLHFYALGGPDFVVGP
DAPPAERNILGVVKKVGLEAGQKVIELRKRAQRVVSLIGGKAIHPVTGVPGGVAKRLTAE
ERDEIVGHTAYFLEFAKFTIGVFDQVVLGNQAYVDMILSDTYTHRLYSMGTVDENNKGNF
YDGKIRVVDPDGREFVKFPPRDYLQVLAEHVEPWTYLKFPFLKQVGWKGFVEGKDSGVYR
ATPLSRLNAADGMATPLAQEQYERMYQTLGGKPVHQTLATHWARVIELLYAAERAAELAR
DDEILSDKIRTIPTATPSEGVGCVEAPRGTLYHHYVTDERGILRKVNLIVGTTNNHAPIA
MSIRKAAHGVIRRGVEITDGVLNRIEMAFRAYDPCFGCATHSLPGKMPLEVQVFDSHGNL
LTSRRRESV*
>Ga0116126_100042225
MSDAIVIDPLTRLEGHGKIHIFLDTDGGVDRAYLQIPELRGFEKFAQGRRAEDMPQITSR
ICGVCPMAHHMAATKALDALYQVEPPPAGRKIRELLYNAFMVEDHALHFFFLGGPDFIVG
PDAPRQKRNILGVVDAVGLEVGKEVIGVRKQLRDLVAAVAGKAVHPVFGLPGGVSRSLSS
EVRQEAAAAAARAVDFAQFALGAFREAVLGNPGYVELISSEAYTHRTYYMGLVDGANKVT
FYDGTLRVVGPEGKELLTFTGRDYLDHVAEHVEPWTYMKFCFLKDIGWTGFADGAGSGVY
SVAPLARLNVADGMATPRAQEAYEEFVTTLGPKPVHYTLANHWARIVELVYAAERMAELA
GDPEITDPQVRALPTALPREGVGVVEAPRGTLFHHYQTDERGLVTAANLIVATQNNAARI
ALSVDKAARALIRNGQVGDGLLNQVEMAFRAYDPCFGCATQSLPGHMPLIVEIRDPDGAL
VREIRRD*
>Ga0116126_100056811
MGKTIVIQPVTRIEGHAKITIQLDDAGNVNRARVNVIELRGFERFCIGRPVEDMPRITPR
ICGVCPWSHHLAAAKACDAVFGVEPPPAGAKLRELCNSIAYMEEHILHFYFLAGADFLLG
PDADYSVRNVIGVLQAAPEVARRVVRVRHMCAKMLEVLAGKPIHPQAAVPGGFSKPLAKD
ERDHLRKMADEALELAKFSIAFAKENVFPKYLDVVKSLGVITSGFIGTVKANGALNLYDG
KLRLMASDGSFEDFPYDRYTEFIGEHIEPWSYLKFPYAKKRGAFALEDNAPGLYRANTLA
RLNVCDFIDTPLAQAELEEFRRNFGRPAQLTLLYHWARLIELLYNAENAIRLLDDPDITS
LETRVKVTPRAARGVGCTEAPRGTLIHDYETDAEGMITNMNLIVGTTHNNAPINLSVTQA
AKSLIHDGKYDQGILNTVEMTIRAYDPCFSCATHRLDGKLSVKLDILDAKGSLLDSLAN*

>Ga0116127_100004526
MSEPEQRRITIDPVTRLEGHGKIEIFLNEQGEVDRAYFQVPELRGFETFCVGRRAEDMPQ
ITSRICGVCPTAHHMASVKALDSLYQVDPPPAAKKIRELVYSTFMAEDHALHFYFLGGPD
FIVGPSAPAAERNVLGVIAKVGVEVGRKVISARRRLRELITLACGKVIHPVFGLPGGVAK
ALKREDQARFCEVAKETVDFALFTLETFEKIVLKNSGYVDLILSDTFTQRTYYMGMVDDS
NRVNFYDGAIRVVSPGGEEFARFQPNAYLDYIAEHVEPWTYMKFCFLKPVGWKGLTEGPD
SGVYCVAPLGRLNASERMATPLAQEAREKLFATLGSKPVHHTLASHWARLVELLYAAERM
QELSSDPEIVDPHVRTLPTETPREGIGVVEAPRGTLIHHYQTDEKGIIRKANLIVATQNN
AARIALGVGKTAKAFVKSGKISDGILNIVEMTFRAYDPCLGCATHSLAGSMPLFIQVRDP
LGTILTTLQRDSEGRIHKAFCEEKKLGRST*
>Ga0116127_10017417
MTREILIDPLTRLEGHGRIHVFLDADGEVERAYLQIPELRGFEKFAQGRRAEDIPQITSR
ICGVCPMAHHMAATKALDDLYQVEPPPAAKKIRELVYSAFMIEDHALHFFFLGGPDFIVG
PDAPRPERNILGVIAAVGLEIGKEVIGVRKQLRELVGAVAGKAIHPVFGLPGGVSQALTR
ELQDQAAAAAARAVEFGLFALGAFRKIVLGNPEYVELVTSEAYTHRTYAMGLVDAANRVT
FYDGTLRVVDPEGREFLKFASRDYLDHVSEHVEPWTYMKFCFLKDVGWKGFTDGVDSGVY
SVAPLARLNASDGMATPRAEEAYEELVATLGGKPVHFTLANHWARIVELVYAAERMAELA
ADPEILDPKVRTLPTEVPREGVGVVEAPRGTLFHHYRTDERGLITTANLIVATQNNAARI
ALSVDKAARSLIHHGEADDGLLNRIEMAFRAYDPCFGCATHSLPGQMPLIVEIRDAGGSL
VREIQRG*
>Ga0116127_10030723
MKKISIDPVTRLEGHGRIDLFLDDQGEVANAYMVIPELRGFEKFSQGRRVEELTDITPRI
CGVCPEAHHLASTKACDGVFHVDPPPAAKKLRELFYSAFYVADHTVHFYILGGPDFVMGP
DAPVAERNILGVIHKVGVEIGTKVIEARGKAMDIIGMLGGRKVHPTFGLPGGVSKALTEE
ERKQVEQTAKESIEFALFSLQLFRDIVLANKGYLDLIMSPIFTMPTYYMGMVDDKNKVNF
YDGKIRVVDPEGKEFAKYSPNDYLEHVAERVEPWTYLKFPYLKKVGWKGLVPGKDSGVYQ
ATPLSRLNASDGMATPKAQEAYEEMYKTFGKKPVHNLLATHWARLIELLYAAERLLELST
DPGITDPKVRTIPTEKPTEGVGVVEAPRGTLTHHYVTDEKGIVTKANLIVGTTNNYAPIS
IAVKQAAQGLIKKGVEVTEGILNRVEMAFRLYDPCFGCATHTLPGRMPLVINVIDPAGEV
VRQIRRD*
>Ga0116127_10049773
MADQNQQAPPDTCQKIADTSTVFVRSRITIDPITRLEGHGKIDIFLDDSGAVERAYFQVP
ELRGFEKFVQGRPVEEMPQITSRICGVCPTAHHMAATKALDNVYKVEPPPAAKKIRELIY
STFIVEDHALHFYFLGGPDFVVGPDAPAAERNVLGVIAKVGIETGKKVIAMRRRLRELMA
LAGGKAAHPVFGLPGGVAKHITSEAQKQFQEVAAEAVDFAQFTLRLFEDVVLKNTGYVNL
ILSDAYTHRTYYMGMVDNQNRVNFYDGPLRVVTPGGKEWKKFAPDKYLENIAEHVEPWSY
VKFCYLKPVGWKGFTEGEDSGVYSVAPMARLNVSDGMATPLAQKAYEAYFSTLGGKPVHH
TLANHWARLVELLYAAERMKELAADPALTDDNIRVLPTETPKEGIGIVEAPRGTLIHHYW
TDENGLVEKANLIVATQNNAARIAMSVEKAAKKLISGANVPEGVLNQIEMAFRAYDPCHG
CATHSLPGSMPLLVRVRNQSGNTLTTLRRDFNGSVHRE*
>Ga0116128_100003183
MSEPEQRRITIDPVTRLEGHGKIEIFLNEQGEVDRAYFQVPELRGFETFCVGRRAEDMPQ
ITSRICGVCPTAHHMASVKALDSLYQVDPPPAAKKIRELVYSTFMAEDHALHFYFLGGPD
FIVGPSAPAAERNVLGVIAKVGVEVGRKVISARRRLRELITLACGKVIHPVFGLPGGVAK
ALKREDQARFCEVAKETVDFALFTLETFEKIVLKNSGYVDLILSDTFTQRTYYMGMVDDS
NRVNFYDGAIRVVSPGGEEFARFQPNAYLDYIAEHVEPWTYMKFCFLKPVGWKGLTEGPD
SGVYCVAPLGRLNASERMATPLAQEAREKLFATLGSKPVHHTLASHWARLVELLYAAERM
QELSSDPEIVDPHVRTLPTETPREGIGVVEAPRGTLIHHYQTDEKGIIRKANLIVATQNN
AARIALGVGKTAKAFVKSGKISDGILNIVEMTFRAYDPCLGCATHSLAGSMPLFIQVRDP
LGTILTTLQRDSEGRIHKAFCEEKKLGRST*
>Ga0116128_10008293
MADQNQQAPPDTCQKIADTSTVFVRSRITIDPITRLEGHGKIDIFLDDSGAVERAYFQVP
ELRGFEKFVQGRPVEEMPQITSRICGVCPTAHHMAATKALDNVYKVEPPPAAKKIRELIY
STFIVEDHALHFYFLGGPDFVVGPDAPAAERNVLGVIAKVGIETGKKVIAMRRRLRELMA
LAGGKAAHPVFGLPGGVAKHITSEAQKQFQEVAAEAVDFAQFTLRLFEDVVLKNTGYVNL
ILSDAYTHRTYYMGMVDNQNRVNFYDGPLRVVTPGGKEWKKFAPDKYLENIAEHVEPWSY
VKFCYLKPVGWKGFTEGEDSGVYSVAPMARLNVSDGMATPLAQKAYEAYFSTLGGKPVHH
TLANHWARLVELLYAAERMKELAADPALTDDNIRVLPTETPKEGIGIVEAPRGTLIHHYW
TDENGLVEKANLIVATQNNAARIAMSVEKAAKKLISGANVPEGVLNQIEMAFRAYDPCHG
CATHSLPGSMPLLVRVRNQSGNTLTTLRRDFNGSVHRE*
>Ga0116128_10026844
MKKISIDPVTRLEGHGRIDLFLDDQGEVANAYMVIPELRGFEKFSQGRRVEELTDITPRI
CGVCPEAHHLASTKACDGVFHVDPPPAAKKLRELFYSAFYVADHTVHFYILGGPDFVMGP
DAPVAERNILGVIHKVGVEIGTKVIEARGKAMDIIGMLGGRKVHPTFGLPGGVSKALTEE
ERKQVEQTAKESIEFALFSLQLFRDIVLANKGYLDLIMSPIFTMPTYYMGMVDDKNKVNF
YDGKIRVVDPEGKEFAKYSPNDYLEHVAERVEPWTYLKFPYLKKVGWKGLVPGKDSGVYQ
ATPLSRLNASDGMATPKAQEAYEEMYKTFGKKPVHNLLATHWARLIELLYAAERLLELST
DPGITDPKVRTIPTEKPTEGVGVVEAPRGTLTHHYVTDEKGIVTKANLIVGTTNNYAPIS
IAVKQAAQGLIKKGVEVTEGILNRVEMAFRLYDPCFGCATHTLPGRMPLVINVIDPAGEV
VRQIRRD*
>Ga0116130_100011813
MRKILIDPVTRLEGHGKIAIFLDDDGEVANTYFQVPELRGFEQFCVGRPVEEMPRITTRI
CGVCPEAHHMASVKACDAVFHVEPPPAAKKLRELLYSAFFVGDHTLHFYALGGPDFVVGP
DAPPAERNILGVVKKVGLEAGQKVIELRKRAQRVVSLIGGKAIHPVTGVPGGVAKRLTAE
ERDEIVGHTAYFLEFAKFTIGVFDQVVLGNQAYVDMILSDTYTHRLYSMGTVDENNKGNF
YDGKIRVVDPDGREFVKFPPRDYLQVLAEHVEPWTYLKFPFLKQVGWKGFVEGKDSGVYR
ATPLSRLNAADGMATPLAQEQYERMYQTLGGKPVHQTLATHWARVIELLYAAERAAELAR
DDEILSDKIRTIPTATPSEGVGCVEAPRGTLYHHYVTDERGILRKVNLIVGTTNNHAPIA
MSIRKAAHGVIRRGVEITDGVLNRIEMAFRAYDPCFGCATHSLPGKMPLEVQVFDSHGNL
LTSRRRESV*
>Ga0116130_10002863
MADQNQQAPPDTCQKIADTSTVFVRSRITIDPITRLEGHGKIDIFLDDSGAVERAYFQVP
ELRGFEKFVQGRPVEEMPQITSRICGVCPTAHHMAATKALDNVYKVEPPPAAKKIRELIY
STFIVEDHALHFYFLGGPDFVVGPDAPAAERNVLGVIAKVGIETGKKVIAMRRRLRELMA
LAGGKAAHPVFGLPGGVAKHITSEAQKQFQEVAAEAVDFAQFTLRLFEDVVLKNTGYVNL
ILSDAYTHRTYYMGMVDNQNRVNFYDGPLRVVTPGGKEWKKFAPDKYLENIAEHVEPWSY
VKFCYLKPVGWKGFTEGEDSGVYSVAPMARLNVSDGMATPLAQKAYEAYFSTLGGKPVHH
TLANHWARLVELLYAAERMKELAADPALTDDNIRVLPTETPKEGIGIVEAPRGTLIHHYW
TDENGLVEKANLIVATQNNAARIAMSVEKAAKKLISGANVPEGVLNQIEMAFRAYDPCHG
CATHSLPGSMPLLVRVRNQSGNTLTTLRRDFNGSVHRE*
>Ga0116131_100001483
MKTVTINPVTRLEGHGKISIFLNDEGNVENAYFQVPELRGFEKFCEGRPVEEMPDITSRI
CGVCPEAHHVAATKALDALFHVDPPPAAKKLRELLYSAFFVADHTTHFYILAGPDFIMGP
TAPKAERNILGVIGKVGAEVGTSVIKHRSDALDAIAIIGGKRVHPSFGLPGGVSKAINET
ERSRIEEIAKSEVEFAQFTLKIFDDLVLHNKEYMNLITSDMYATETYYMGTVDSQNRVNF
YDGNIRIVDPEGKEFAKYPAADYQKYIAEHVEPWTYLKYPYLKSIGWRGLVGGKNSGVYR
ATPLARLNVSDGMATPLAQAEYTKMYETLGKKPVHSTLATHWARLVELMYAAERMLELSR
DPEVTNPNVRTIPTEIPDEGVGCVEAPRGTLIHHYKTDERGLVKNVNLIVATTNNHAAIS
MSIKQAAEGLIKKGDVSDGVLNMVEMAFRAYDPCFACATHTLPGQMPLDVKIYDKNRNLL
RNLRRP*
>Ga0116131_100007124
MKRITIDPITRLEGHGKIEIFLNDNGEVANTYFQVPELRGFEKFCEGRLAEDMPQITQRI
CGVCPEAHHLASTKALDAVFHVDPPGPAKKLRELLYSAFYVTDHTTHFYILAGPDFIMGP
EAPVAERNILGVIAKVGLELGGAVIKTRMQNHHIVQMLGGRAVHPVFGLPGGISKGLNEE
ERKEVEVIAKESVEFAKLSLQVFDDIVLKNKEYVDMVVSDVYTHKTYYMGMVDKNNKVNF
YDGVMRIVDPSGKEFAKYEPKDYLAHLAEHVEPWSYMKFPFLKNVGWKGFVDGASSGVFR
VAPLARLNASDGMATPLAQEQYEKFYATLGGKPVHHTLATHWARLIELLYAAERLLELSL
DPEITSPDIRKIPTAVPDEGVGIVEAPRGTLIHHYATDEKGIIRKVNLIVATLNNAAAVN
MSVNKAATSLFTPGKEITEGLLNRIEMAWRPYDLCLACATHNLPGPSPLPIYVYDSRGKL
IKKL*
>Ga0116131_100007683
MSEPEQRRITIDPVTRLEGHGKIEIFLNEQGEVDRAYFQVPELRGFETFCVGRRAEDMPQ
ITSRICGVCPTAHHMASVKALDSLYQVDPPPAAKKIRELVYSTFMAEDHALHFYFLGGPD
FIVGPSAPAAERNVLGVIAKVGVEVGRKVISARRRLRELITLACGKVIHPVFGLPGGVAK
ALKREDQARFCEVAKETVDFALFTLETFEKIVLKNSGYVDLILSDTFTQRTYYMGMVDDS
NRVNFYDGAIRVVSPGGEEFARFQPNAYLDYIAEHVEPWTYMKFCFLKPVGWKGLTEGPD
SGVYCVAPLGRLNASERMATPLAQEAREKLFATLGSKPVHHTLASHWARLVELLYAAERM
QELSSDPEIVDPHVRTLPTETPREGIGVVEAPRGTLIHHYQTDEKGIIRKANLIVATQNN
AARIALGVGKTAKAFVKSGKISDGILNIVEMTFRAYDPCLGCATHSLAGSMPLFIQVRDP
LGTILTTLQRDSEGRIHKAFCEEKKLGRST*
>Ga0116131_100038618
MNDPVKQLWNQGQQRAAAAYVQRRHVAIDPITRLEGHGKIDIFLDQQGEVERAYFQVPEL
RGFEVFSIGRPAEDMPQITSRICGVCPTAHHMAGTKALDDLYKVEPTSAAKKIRELVYTT
FMLEDHALHVYILGGPDFIVGPDAPPELRNVVGVIQKVGLEIGKRVISTRRRLRELIAYL
GGKVIHPVLGLPGGVAKGMSPADLPQFQQLAKDGLDFAQFTLQVFKDIVLKNEAYVKLIT
SDTYTHRTYYMGTVDANNKVNFYDGKIRVVTPDGREYAKFSAQQYRDFVAEHVEPWSYMK
FCYLKPVGWNGFTEGEKSGIYSVAPLARLNVSDGMATPLAQKAYEEFYATLGGKPVHHTL
ANHWARVVEMLYAAERMNELINDPEITSKDLRVIPTAKPTVGIGVVEAPRGTLIHQYETD
DNGIIRKANLIVATQGNSARMAMSVEKAAKGLIHGGEVSEGLLNKVEMAFRAYDPCLGCA
THAIGQTPMIVTIRDASSGRVLRTLRRD*
>Ga0116131_10029154
MKKISIDPVTRLEGHGRIDLFLDDQGEVANAYMVIPELRGFEKFSQGRRVEELTDITPRI
CGVCPEAHHLASTKACDGVFHVDPPPAAKKLRELFYSAFYVADHTVHFYILGGPDFVMGP
DAPVAERNILGVIHKVGVEIGTKVIEARGKAMDIIGMLGGRKVHPTFGLPGGVSKALTEE
ERKQVEQTAKESIEFALFSLQLFRDIVLANKGYLDLIMSPIFTMPTYYMGMVDDKNKVNF
YDGKIRVVDPEGKEFAKYSPNDYLEHVAERVEPWTYLKFPYLKKVGWKGLVPGKDSGVYQ
ATPLSRLNASDGMATPKAQEAYEEMYKTFGKKPVHNLLATHWARLIELLYAAERLLELST
DPGITDPKVRTIPTEKPTEGVGVVEAPRGTLTHHYVTDEKGIVTKANLIVGTTNNYAPIS
IAVKQAAQGLIKKGVEVTEGILNRVEMAFRLYDPCFGCATHTLPGRMPLVINVIDPAGEV
VRQIRRD*
>Ga0116131_10031642
MTSPHVKTKEGLRRISIDPVTRLEGHGKIDIFLDQDGNVADCFFQVPELRGFEKFCEGRP
VEELPRITPRICGVCPEAHMMASAKACDAVYGADLPLTARMLRELQYNIFYVTDHTTHFY
ALGGPDFVMGPQSDPALRNLIGVIGKVGVAIGGEVIKCRTWGHEAAGIFGGKPVNPVNAI
PGGMSKALKPEERDRLEEICRFMVEFGKFTLKLFHDVVLSNKEYVDLILNGPYYHETYSM
GLVDEKNRVNFYDGKVRVVAPDGQELCKYAPPEYMQHIAERVEPWTYLKFPYLKKVGWKG
FVGGKESGVYRATPQSRLNVADGMNSPLAQEAYEEYFETLTGDRSGKKPVHHTLAIHWAR
VIELMNAAERSLELVRHPEITHPENYRVVCDKIPREGVGIVEAPRGTLTHHYVTDERGIV
QKANLIVGTTNNHAAICMSIKQAAQGLIRKGVDVTEGVLNMIEMAFRAYDPCFGCATHSL
PGQMPLTVRVRDADGSVLTEVSR*
>Ga0116132_100001283
MKTVTINPVTRLEGHGKISIFLNDEGNVENAYFQVPELRGFEKFCEGRPVEEMPDITSRI
CGVCPEAHHVAATKALDALFHVDPPPAAKKLRELLYSAFFVADHTTHFYILAGPDFIMGP
TAPKAERNILGVIGKVGAEVGTSVIKHRSDALDAIAIIGGKRVHPSFGLPGGVSKAINET
ERSRIEEIAKSEVEFAQFTLKIFDDLVLHNKEYMNLITSDMYATETYYMGTVDSQNRVNF
YDGNIRIVDPEGKEFAKYPAADYQKYIAEHVEPWTYLKYPYLKSIGWRGLVGGKNSGVYR
ATPLARLNVSDGMATPLAQAEYTKMYETLGKKPVHSTLATHWARLVELMYAAERMLELSR
DPEVTNPNVRTIPTEIPDEGVGCVEAPRGTLIHHYKTDERGLVKNVNLIVATTNNHAAIS
MSIKQAAEGLIKKGDVSDGVLNMVEMAFRAYDPCFACATHTLPGQMPLDVKIYDKNRNLL
RNLRRP*
>Ga0116132_100009749
MQRITIDPITRLEGHGKIEIFLDDKGEVANTYFQIPELRGFERFCVGRPIEEMPILTNRI
CGVCPEAHHMAAAKACDAVYHVEPPPAGKKLRELLYSAFYVTDHTTHFYALGGPDFVMGP
DAPVAERNILGVIHKVGLEVGGKVIQARKYGHTVVEIIGGRKVHPCTAIPGGQSKGITEE
QRREIEAMGRWSVEFAQFSLKLFEDIVLKNKTYLDLVLGDAYTHKTHYIGLVDEKNRVNF
YDGKVSVVDPEGKRLGKYAPSEYQDWIAEHVEPWTYLKFPYLKKVGWKGFVDGKDSGVYC
ATPLSRLNAADGMATPLAQAEYERFFKTLGGKPVHQRLATHWARLIELLYAAERWVELAT
DPEITSDNFRTIPTEKPTEGVGIVEAPRGTLTHHYWTDERGIVTKVNLIVGTTNNYAPIS
MSIRKAAQAFVHNGKVVSEGMLNRVEMAFRAYDPCFGCATHTLPGQMPLEVTIRDAHGVL
VTNLKQKC*
>Ga0116132_100013643
MPETKDLRRRITIDPITRLEGHGKIEVFLNEHGSVERAFFQVPELRGFEKFAQGRPAEEM
PQITSRICGVCPTAHHMASTKALDGLYRVTPPPAARKIRELFYSAFVTEDHALHVYFLGG
PDFIVGPKAPAAERNVLGVIAKVGVEVGQKVIGMRRKLREIMTAIGGKAVHPVLGLPGGV
AKHISPSEQEKIKQIAKEAVDFGSFTLETFNKLVLQNTEYVDLIRSDAFTHRTYYMGMVD
EANLVNFYDGPVRVVTPEGKEWKKFAAEKYLDYIAEHVEPWSYVKFAYLKPLGWKGFTEG
SESSVYCVAPLARLNTAQGMATPLAQEAYQQYFAALGGKPVHHTLANHWARVVELLYAAE
RLKELAEDPEITDSQIRTLPTEAPREGVGVVEAPRGTLIHHYQTDEKGIIQKANMIVATQ
NNAARIAMSVEKAAKGLISDGNVSEGILNMVEMAFRAYDPCHGCATHSLPGSMPLLVRVH
DHRGDVQATLRRDWDGSIRRS*
>Ga0116132_100026739
MKRITIDPITRLEGHGKIEIFLNDNGEVANTYFQVPELRGFEKFCEGRLAEDMPQITQRI
CGVCPEAHHLASTKALDAVFHVDPPGPAKKLRELLYSAFYVTDHTTHFYILAGPDFIMGP
EAPVAERNILGVIAKVGLELGGAVIKTRMQNHHIVQMLGGRAVHPVFGLPGGISKGLNEE
ERKEVEVIAKESVEFAKLSLQVFDDIVLKNKEYVDMVVSDVYTHKTYYMGMVDKNNKVNF
YDGVMRIVDPSGKEFAKYEPKDYLAHLAEHVEPWSYMKFPFLKNVGWKGFVDGASSGVFR
VAPLARLNASDGMATPLAQEQYEKFYATLGGKPVHHTLATHWARLIELLYAAERLLELSL
DPEITSPDIRKIPTAVPDEGVGIVEAPRGTLIHHYATDEKGIIRKVNLIVATLNNAAAVN
MSVNKAATSLFTPGKEITEGLLNRIEMAWRPYDLCLACATHNLPGPSPLPIYVYDSRGKL
IKKL*
>Ga0116132_100054516
MKKIMIDPITRLEGHGKIAIFLNDMGDVANAYLQIPELRGFEKFCEGRPAEDMPQILQRI
CGVCPEAHHLASTKALDDLFQVEPTVTAKKVRELLYSAFFVTDHTTHFYILAGPDFIMGP
ESPVAERNIFGVIRKVGVELGKRVIQTRQQNYWVIETIGGRGIHPVFGLPGGISKGISEE
NRAKIEEIAKNSVDFARLSLKIFDDMVIKNKEYLDMMLSDTFTHRTYYMGLVDDQNKLNF
YDGRIRVVDPQGKEFAKYAPREYLEHLAERVEPWSYLKFPYLKKVGWRGFTDGKSSGVYQ
ATPLSRLNVADGMATPLAQEEYEKMYETLGGKPVHHTLATHWARVIEMLYAAERMLELSR
DPGITNLDIRNIPASTPKEGVGVVEAPRGTLTHHYVTDEKGLIRKCNLIVGTTNNHAAIC
LAIKKAAQDLIKQGREITEGLLNRIELSWRAYDPCMGCATHALPGQLPLEVKIYDSDGHV
VRTLNQFDS*
>Ga0116132_100065723
MADQNQQAPPDTCQKIADTSTVFVRSRITIDPITRLEGHGKIDIFLDDSGAVERAYFQVP
ELRGFEKFVQGRPVEEMPQITSRICGVCPTAHHMAATKALDNVYKVEPPPAAKKIRELIY
STFIVEDHALHFYFLGGPDFVVGPDAPAAERNVLGVIAKVGIETGKKVIAMRRRLRELMA
LAGGKAAHPVFGLPGGVAKHITSEAQKQFQEVAAEAVDFAQFTLRLFEDVVLKNTGYVNL
ILSDAYTHRTYYMGMVDNQNRVNFYDGPLRVVTPGGKEWKKFAPDKYLENIAEHVEPWSY
VKFCYLKPVGWKGFTEGEDSGVYSVAPMARLNVSDGMATPLAQKAYEAYFSTLGGKPVHH
TLANHWARLVELLYAAERMKELAADPALTDDNIRVLPTETPKEGIGIVEAPRGTLIHHYW
TDENGLVEKANLIVATQNNAARIAMSVEKAAKKLISGANVPEGVLNQIEMAFRAYDPCHG
CATHSLPGSMPLLVRVRNQSGNTLTTLRRDFNGSVHRE*
>Ga0116132_10007559
MSEPEQRRITIDPVTRLEGHGKIEIFLNEQGEVDRAYFQVPELRGFETFCVGRRAEDMPQ
ITSRICGVCPTAHHMASVKALDSLYQVDPPPAAKKIRELVYSTFMAEDHALHFYFLGGPD
FIVGPSAPAAERNVLGVIAKVGVEVGRKVISARRRLRELITLACGKVIHPVFGLPGGVAK
ALKREDQARFCEVAKETVDFALFTLETFEKIVLKNSGYVDLILSDTFTQRTYYMGMVDDS
NRVNFYDGAIRVVSPGGEEFARFQPNAYLDYIAEHVEPWTYMKFCFLKPVGWKGLTEGPD
SGVYCVAPLGRLNASERMATPLAQEAREKLFATLGSKPVHHTLASHWARLVELLYAAERM
QELSSDPEIVDPHVRTLPTETPREGIGVVEAPRGTLIHHYQTDEKGIIRKANLIVATQNN
AARIALGVGKTAKAFVKSGKISDGILNIVEMTFRAYDPCLGCATHSLAGSMPLFIQVRDP
LGTILTTLQRDSEGRIHKAFCEEKKLGRST*
>Ga0116132_10042324
MKKISIDPVTRLEGHGRIDLFLDDQGEVANAYMVIPELRGFEKFSQGRRVEELTDITPRI
CGVCPEAHHLASTKACDGVFHVDPPPAAKKLRELFYSAFYVADHTVHFYILGGPDFVMGP
DAPVAERNILGVIHKVGVEIGTKVIEARGKAMDIIGMLGGRKVHPTFGLPGGVSKALTEE
ERKQVEQTAKESIEFALFSLQLFRDIVLANKGYLDLIMSPIFTMSTYYMGMVDDKNKVNF
YDGKIRVVDPEGKEFAKYSPNDYLEHVAERVEPWTYLKFPYLKKVGWKGLVPGKDSGVYQ
ATPLSRLNASDGMATPKAQEAYEEMYKTFGKKPVHNLLATHWARLIELLYAAERLLELST
DPGITDPKVRTIPTEKPTEGVGIVEAPRGTLTHHYVTDEKGIVTKANLIVGTTNNYAPIS
IAVKQAAQGLIKKGVEVTEGILNRVEMAFRLYDPCFGCATHTLPGRMPLVINVIDPAGEV
VRQIRRD*
>Ga0116132_10065653
MKTVTINPVTRLEGHGKISIFLNDEGNVENAYFQVPELRGFEKFCEGRPVEEMPDITSRI
CGVCPEAHHIASTKALDQVFHVEPPPAAKKLRELLYSAFFIADHITHFYILAGPDFVMGP
SAPKAERNILGVIGKVGLEVGSSVIKHRSDALDVIAMIGGKRIHPSCGVPGGVSKPITED
ERARIESIAKSEVEFAKFTMKLFDDIVLKNKDYVNLITSDNYATETYCMGTVDEQSHVNF
YDGKIRVVDPEGHEFAKFPAADYQQYISEHVEPWTYLKFPYLKKIGWKGLVGGKDSGVYK
ATPLARLNVSEGMATPTAQAEYKRLYETLGQKPVHSTLATHWARLVELVYASERLVQLSQ
DPDITNPNVRNIPTQTPDEGVGAVEAPRGTLFHHYKTDAKGMVTNVNLIVATTNNHAAIS
MSIKQAAEGFIKKGEVSDGILNMVEMAFRAYDPCYACATHTLPGQMPLDIKIYNRNRAIL
HNIRRP*
>Ga0116136_100002416
MKKIMIDPITRLEGHGKIAIFLNDMGDVANAYLQIPELRGFEKFCEGRPAEDMPQILQRI
CGVCPEAHHLASTKALDDLFQVEPTVTAKKVRELLYSAFFVTDHTTHFYILAGPDFIMGP
ESPVAERNIFGVIRKVGVELGKRVIQTRQQNYWVIETIGGRGIHPVFGLPGGISKGISEE
NRAKIEEIAKNSVDFARLSLKIFDDMVIKNKEYLDMMLSDTFTHRTYYMGLVDDQNKLNF
YDGRIRVVDPQGKEFAKYAPREYLEHLAERVEPWSYLKFPYLKKVGWRGFTDGKSSGVYQ
ATPLSRLNVADGMATPLAQEEYEKMYETLGGKPVHHTLATHWARVIEMLYAAERMLELSR
DPGITNLDIRNIPASTPKEGVGVVEAPRGTLTHHYVTDEKGLIRKCNLIVGTTNNHAAIC
LAIKKAAQDLIKQGREITEGLLNRIELSWRAYDPCMGCATHALPGQLPLEVKIYDSDGHV
VRTLNQFDS*
>Ga0116136_100005261
MKTVTINPVTRLEGHGKVSIFLNDEGNVENAYFQVPELRGFEKFCEGRRVEEMPDITSRI
CGVCPEAHHLASTKALDAVFHVDPPPTAKKLRELLYSAFYVADHTTHFYILAGPDFVMGP
SAPKAERNILGVISKVGIDVGASVIKHRSDALDVVGIIGGKRIHPACGVPGGVTKAITEE
ERTRIEKIAESEVEFAKFTLKLFDEVVLQNKEYVSLILSETYASKTYYMGTVDEENRVNF
YDGKIRVVDPEGKEFAKYHPKDYQQYIAEHVEPWTYLKYPYLKSIGWKGFVGGKDSGVYK
ATPLSRLNAADGMATPLAQEEYKKMYETLGGKPVHATLATHWARLVELLYAAERMLELSG
DKEITNPNVRTLPTATPDEGVGCVEAPRGTLTHHYKTDERGLVRNVNLIVGTTNNHAAIS
MSIKQAAQGLIKNGDVSDGILNMVEMAFRAYDPCYGCATHTLPGQMPLDIKIYNKQRIVT
HHLRRP*
>Ga0116136_100073511
MAENETSGRRITIDPITRLEGHGKIEIFLNDQGNVDRAFFQVPELRGFEKFAQGRPAEDM
PQITSRICGVCPTAHHMASTKALDALYRIDPPPAAKKIRELFYSCFVVEDHALHVYFLGG
PDFIVGPKAPASERNVLGVIAKVGIEVGQKVIGMRRKLREIMTAIGGKPVHPVLGLPGGV
AKHISAAEQEKIKQVAKEAVDFGKFTLETFRKLVLENGEYVDMIRSDAYTHRTYYMGMVD
QANKVNFYDGSVRVVTPAGGEWNKFAPAKYLDYIAEHVEPWSYIKFAYLKPLGWKGFTEG
AESGVYCVAPLARLNAAEGMATPLAQEAYEQYVALLGGKPVHHTLANHWARVIELLYAAE
RLEELSNDPEITSPEIRTLPTEIPREGIGVVEAPRGTLIHHYQTDEKGLITKANMIVATQ
NNAARMAMSVEKAAKGLISGGTVSEGLLNMVEMAFRAYDPCHGCATHSLPGSMPLLVRVH
DSSGNIQSTLRRDWDGKTRRS*
>Ga0116136_10014399
MADQNQQAPPDTCQKIADTSTVFVRSRITIDPITRLEGHGKIDIFLDDSGAVERAYFQVP
ELRGFEKFVQGRPVEEMPQITSRICGVCPTAHHMAATKALDNVYKVEPPPAAKKIRELIY
STFIVEDHALHFYFLGGPDFVVGPDAPAAERNVLGVIAKVGIETGKKVIAMRRRLRELMA
LAGGKAAHPVFGLPGGVAKHITSEAQKQFQEVAAEAVDFAQFTLRLFEDVVLKNTGYVNL
ILSDAYTHRTYYMGMVDNQNRVNFYDGPLRVVTPGGKEWKKFAPDKYLENIAEHVEPWSY
VKFCYLKPVGWKGFTEGEDSGVYSVAPMARLNVSDGMATPLAQKAYEAYFSTLGGKPVHH
TLANHWARLVELLYAAERMKELAADPALTDDNIRVLPTETPKEGIGIVEAPRGTLIHHYW
TDENGLVEKANLIVATQNNAARIAMSVEKAAKKLISGANVPEGVLNQIEMAFRAYDPCHG
CATHSLPGSMPLLVRVRNQSGNTLTTLRRDFNGSVHRE*
>Ga0116136_10081441
MAKTLVIQPVTRVEGHAKVTIQLDDGGNVDTARVNVIELRGFERFCIGRPVEDMPRITPR
ICGVCPWSHHLASAKACDAVFGVVPPPAGRKLRELCNSLAYMEEHILHFYFLAGADFLLG
PSADYSVRNVIGILQAAPDVARRVVRVRHMCAHMLEILAGKPIHPQAAVPGGFSKPLAAS
ERDDLAKMAEEGLELAKFSIAFAKENVFPKYLDVVKSLGVITTGFLGTVTDNGALNLYDG
KLRLMKADGSFEEFPYDRYTEFIAEHIEPWTYLKFPYAKKWGGFSMDEGKTAGIYRVNTL
ARLNVCDRIDTPLAQAELEEFRQKFGRPAQLTLLYHWARLIELLYNAENAVRLLADPEIT
SPETRVKVTPRAARGVGCVEAPRGTLIHDYETDADGMLTNVNLIVGTTHNNAPINMSVTQ
AAKGLIRGGNYDQGILNTVEMSIRAYDPCFSCATHRLD
>Ga0116137_100002483
MKTVTINPVTRLEGHGKISIFLNDEGNVENAYFQVPELRGFEKFCEGRPVEEMPDITSRI
CGVCPEAHHVAATKALDALFHVDPPPAAKKLRELLYSAFFVADHTTHFYILAGPDFIMGP
TAPKAERNILGVIGKVGAEVGTSVIKHRSDALDAIAIIGGKRVHPSFGLPGGVSKAINET
ERSRIEEIAKSEVEFAQFTLKIFDDLVLHNKEYMNLITSDMYATETYYMGTVDSQNRVNF
YDGNIRIVDPEGKEFAKYPAADYQKYIAEHVEPWTYLKYPYLKSIGWRGLVGGKNSGVYR
ATPLARLNVSDGMATPLAQAEYTKMYETLGKKPVHSTLATHWARLVELMYAAERMLELSR
DPEVTNPNVRTIPTEIPDEGVGCVEAPRGTLIHHYKTDERGLVKNVNLIVATTNNHAAIS
MSIKQAAEGLIKKGDVSDGVLNMVEMAFRAYDPCFACATHTLPGQMPLDVKIYDKNRNLL
RNLRRP*
>Ga0116137_1000039125
MKRITIDPITRLEGHGKIEIFLNDNGEVANTYFQVPELRGFEKFCEGRLAEDMPQITQRI
CGVCPEAHHLASTKALDAVFHVDPPGPAKKLRELLYSAFYVTDHTTHFYILAGPDFIMGP
EAPVAERNILGVIAKVGLELGGAVIKTRMQNHHIVQMLGGRAVHPVFGLPGGISKGLNEE
ERKEVEVIAKESVEFAKLSLQVFDDIVLKNKEYVDMVVSDVYTHKTYYMGMVDKNNKVNF
YDGVMRIVDPSGKEFAKYEPKDYLAHLAEHVEPWSYMKFPFLKNVGWKGFVDGASSGVFR
VAPLARLNASDGMATPLAQEQYEKFYATLGGKPVHHTLATHWARLIELLYAAERLLELSL
DPEITSPDIRKIPTAVPDEGVGIVEAPRGTLIHHYATDEKGIIRKVNLIVATLNNAAAVN
MSVNKAATSLFTPGKEITEGLLNRIEMAWRPYDLCLACATHNLPGPSPLPIYVYDSRGKL
IKKL*
>Ga0116137_100004826
MSEPEQRRITIDPVTRLEGHGKIEIFLNEQGEVDRAYFQVPELRGFETFCVGRRAEDMPQ
ITSRICGVCPTAHHMASVKALDSLYQVDPPPAAKKIRELVYSTFMAEDHALHFYFLGGPD
FIVGPSAPAAERNVLGVIAKVGVEVGRKVISARRRLRELITLACGKVIHPVFGLPGGVAK
ALKREDQARFCEVAKETVDFALFTLETFEKIVLKNSGYVDLILSDTFTQRTYYMGMVDDS
NRVNFYDGAIRVVSPGGEEFARFQPNAYLDYIAEHVEPWTYMKFCFLKPVGWKGLTEGPD
SGVYCVAPLGRLNASERMATPLAQEAREKLFATLGSKPVHHTLASHWARLVELLYAAERM
QELSSDPEIVDPHVRTLPTETPREGIGVVEAPRGTLIHHYQTDEKGIIRKANLIVATQNN
AARIALGVGKTAKAFVKSGKISDGILNIVEMTFRAYDPCLGCATHSLAGSMPLFIQVRDP
LGTILTTLQRDSEGRIHKAFCEEKKLGRST*
>Ga0116137_100063423
MNDPVKQLWNQGQQRAAAAYVQRRHVAIDPITRLEGHGKIDIFLDQQGEVERAYFQVPEL
RGFEVFSIGRPAEDMPQITSRICGVCPTAHHMAGTKALDDLYKVEPTSAAKKIRELVYTT
FMLEDHALHVYILGGPDFIVGPDAPPELRNVVGVIQKVGLEIGKRVISTRRRLRELIAYL
GGKVIHPVLGLPGGVAKGMSPADLPQFQQLAKDGLDFAQFTLQVFKDIVLKNEAYVKLIT
SDTYTHRTYYMGTVDANNKVNFYDGKIRVVTPDGREYAKFSAQQYRDFVAEHVEPWSYMK
FCYLKPVGWNGFTEGEKSGIYSVAPLARLNVSDGMATPLAQKAYEEFYATLGGKPVHHTL
ANHWARVVEMLYAAERMNELINDPEITSKDLRVIPTAKPTVGIGVVEAPRGTLIHQYETD
DNGIIRKANLIVATQGNSARMAMSVEKAAKGLIHGGEVSEGLLNKVEMAFRAYDPCLGCA
THAIGQTPMIVTIRDASSGRVLRTLRRD*
>Ga0116137_10014096
MTSPHVKTKEGLRRISIDPVTRLEGHGKIDIFLDQDGNVADCFFQVPELRGFEKFCEGRP
VEELPRITPRICGVCPEAHMMASAKACDAVYGADLPLTARMLRELQYNIFYVTDHTTHFY
ALGGPDFVMGPQSDPALRNLIGVIGKVGVAIGGEVIKCRTWGHEAAGIFGGKPVNPVNAI
PGGMSKALKPEERDRLEEICRFMVEFGKFTLKLFHDVVLSNKEYVDLILNGPYYHETYSM
GLVDEKNRVNFYDGKVRVVAPDGQELCKYAPPEYMQHIAERVEPWTYLKFPYLKKVGWKG
FVGGKESGVYRATPQSRLNVADGMNSPLAQEAYEEYFETLTGDRSGKKPVHHTLAIHWAR
VIELMNAAERSLELVRHPEITHPENYRVVCDKIPREGVGIVEAPRGTLTHHYVTDERGIV
QKANLIVGTTNNHAAICMSIKQAAQGLIRKGVDVTEGVLNMIEMAFRAYDPCFGCATHSL
PGQMPLTVRVRDADGSVLTEVSR*
>Ga0116137_10037643
MKKIMIDPITRLEGHGKIAIFLNDMGDVANAYLQIPELRGFEKFCEGRPAEDMPQILQRI
CGVCPEAHHLASTKALDDLFQVEPTVTAKKVRELLYSAFFVTDHTTHFYILAGPDFIMGP
ESPVAERNIFGVIRKVGVELGKRVIQTRQQNYWVIETIGGRGIHPVFGLPGGISKGISEE
NRAKIEEIAKNSVDFARLSLKIFDDMVIKNKEYLDMMLSDTFTHRTYYMGLVDDQNKLNF
YDGRIRVVDPQGKEFAKYAPREYLEHLAERVEPWSYLKFPYLKKVGWRGFTDGKSSGVYQ
ATPLSRLNVADGMATPLAQEEYEKMYETLGGKPVHHTLATHWARVIEMLYAAERMLELSR
DPGITNLDIRNIPASTPKEGVGVVEAPRGTLTHHYVTDEKGLIRKCNLIVGTTNNHAAIC
LAIKKAAQDLIKQGREITEGLLNRIELSWRAYDPCMGCATHALPGQLPLEVKIYDSDGHV
VRTLNQFDS*
>Ga0116137_10080354
MMNMQRITIDPITRLEGHGKIEIFLNDEGNVANTYFQIPELRGFERFCIGRPVEEMPLLT
NRICGVCPEAHHMAAAKAVDAVYHVDPPAPAKKLRELLYSAFYCTDHTTHFYALGGPDFI
MGPDAPVAERNILGVIHKVGLEVGGKVIQMRKYGHTVVEIIGGRKVHPCTSIPGGLTKGI
TEEQRKQIEEMGRFAIEFAQFSLKAFNDIVLGNKQYVDLILGDIYTHHTYYMGLVDENNK
VNFYDGKVRVVDPDGKEFVKYAPKDYADNIAEHVEPWTYLKFPYLKKVGWKGLVDGKDSG
IYMATPLSRLNASDGMATPLAQAEYEKFYKTLGGKPVHQRLAIHWARLVELLYAAERWME
LATDPEITSPNFHTIPTEKPTEGVGIVEAPRGTLTHHYWTDERGVVTKVNLIVGTTNNYA
PITMSIKKAADSLIKKGKVNEGLLNMVEMAFRAYDPCFGCATHSLPGQMPLEITIHAADG
ERVDVLKQYC*
>Ga0116138_100002822
MPETKDLRRRITIDPITRLEGHGKIEVFLNEHGSVERAFFQVPELRGFEKFAQGRPAEEM
PQITSRICGVCPTAHHMASTKALDGLYRVTPPPAARKIRELFYSAFVTEDHALHVYFLGG
PDFIVGPKAPAAERNVLGVIAKVGVEVGQKVIGMRRKLREIMTAIGGKAVHPVLGLPGGV
AKHITPSEQEKIKQIAKEAVDFGSFTLETFNKLVLQNTEYVDLIRSDAFTHRTYYMGMVD
EANLVNFYDGPVRVVTPEGKEWKKFAAEKYLDYIAEHVEPWSYVKFAYLKPLGWKGFTEG
SESSVYCVAPLARLNTAQGMATPLAQEAYQQYFAALGGKPVHHTLANHWARVVELLYAAE
RLKELAEDPEITDSQIRTLPTEAPREGVGVVEAPRGTLIHHYQTDEKGIIQKANMIVATQ
NNAARIAMSVEKAAKGLISDGNVSEGILNMVEMAFRAYDPCHGCATHSLPGSMPLLVRVH
DHRGDVQATLRRDWDGSIRRS*
>Ga0116138_100007226
MQRITIDPITRLEGHGKIEIFLDDKGEVANTYFQIPELRGFERFCVGRPIEEMPILTNRI
CGVCPEAHHMAAAKACDAVYHVEPPPAGKKLRELLYSAFYVTDHTTHFYALGGPDFVMGP
DAPVAERNILGVIHKVGLEVGGKVIQARKYGHTVVEIIGGRKVHPCTAIPGGQSKGITEE
QRREIEAMGRWSVEFAQFSLKLFEDIVLKNKTYLDLVLGDAYTHKTHYIGLVDEKNRVNF
YDGKVSVVDPEGKRLGKYAPSEYQDWIAEHVEPWTYLKFPYLKKVGWKGFVDGKDSGVYC
ATPLSRLNAADGMATPLAQAEYERFFKTLGGKPVHQRLATHWARLIELLYAAERWVELAT
DPEITSDNFRTIPTEKPTEGVGIVEAPRGTLTHHYWTDERGIVTKVNLIVGTTNNYAPIS
MSIRKAAQAFVHNGKVVSEGMLNRVEMAFRAYDPCFGCATHTLPGQMPLEVTIRDAHGVL
VTNLKQKC*
>Ga0116138_100028015
MKTVTINPVTRLEGHGKISIFLNDEGNVENAYFQVPELRGFEKFCEGRPVEEMPDITSRI
CGVCPEAHHVAATKALDALFHVDPPPAAKKLRELLYSAFFVADHTTHFYILAGPDFIMGP
TAPKAERNILGVIGKVGAEVGTSVIKHRSDALDAIAIIGGKRVHPSFGLPGGVSKAINET
ERSRIEEIAKSEVEFAQFTLKIFDDLVLHNKEYMNLITSDMYATETYYMGTVDSQNRVNF
YDGNIRIVDPEGKEFAKYPAADYQKYIAEHVEPWTYLKYPYLKSIGWRGLVGGKNSGVYR
ATPLARLNVSDGMATPLAQAEYTKMYETLGKKPVHSTLATHWARLVELMYAAERMLELSR
DPEVTNPNVRTIPTEIPDEGVGCVEAPRGTLIHHYKTDERGLVKNVNLIVATTNNHAAIS
MSIKQAAEGLIKKGDVSDGVLNMVEMAFRAYDPCFACATHTLPGQMPLDVKIYDKNRNLL
RNLRRP*
>Ga0116138_10003544
MKEVVINPITRLEGHGKIVVCLDDNGNCDRAYLQVPELRGFEKFAEGRPAEDMPQITSRI
CGVCPMAHHMASTKALDDLFKVEPPLPAKKIRELVYNIFMLEDHAVHVFILGGPDFIVGP
TAPRAERNILGVIAKVGREVGLRVIDLRKTLRKTNEMLAGRTIHPVIGLPGGVSRPVSLE
EAQELKTIGEKAVDFSLFTLKVFKDFVLSKKEYVDLITSDAYTHQTYYMGLVDDKGSVNF
YDGKVRVVRPDGVEFEKFDGRDYLQHLSEHVEPWTYMKFPYLRNVGWKGFVDGEASGILS
VAPLARLNVSDQMATPIAQKAYEEMFRILGGKPVHHTLANHWARVIEMIYAAERLRELAN
DPEITDPNIRNLPIEIPRAGIGVVEAPRGTLIHHYETDQRGVIRKANLMVATQHNSARIA
LSVDKAARNYVKNGKIDDGMLNMVEMAFRAYDPCNACGTHSLPGSMPLMVYVYNRNGELV
ETVSRNVPSTERR*
>Ga0116138_100053719
MKTVTINPVTRLEGHGKISIFLNDEGNVENAYFQVPELRGFEKFCEGRPVEEMPDITSRI
CGVCPEAHHIASTKALDQVFHVEPPPAAKKLRELLYSAFFIADHITHFYILAGPDFVMGP
SAPKAERNILGVIGKVGLEVGSSVIKHRSDALDVIAMIGGKRIHPSCGVPGGVSKPITED
ERARIESIAKSEVEFAKFTMKLFDDIVLKNKDYVNLITSDNYATETYCMGTVDEQSRVNF
YDGKIRVVDPEGHEFAKFPAADYQQYISEHVEPWTYLKFPYLKKIGWKGLVGGKDSGVYK
ATPLARLNVSEGMATPTAQAEYKRLYETLGQKPVHSTLATHWARLVELVYASERLLQLSQ
DPDITNPNVRNIPTQTPDEGVGAVEAPRGTLFHHYKTDAKGMVKNVNLIVATTNNHAAIS
MSIKQAAEGFIKKGEVSDGILNMVEMAFRAYDPCYACATHTLPGQMPLDIKIYNRNRAIL
HNIRRP*
>Ga0116138_10022685
MKKISIDPVTRLEGHGRIDLFLDDQGEVANAYMVIPELRGFEKFSQGRRVEELTDITPRI
CGVCPEAHHLASTKACDGVFHVDPPPAAKKLRELFYSAFYVADHTVHFYILGGPDFVMGP
DAPVAERNILGVIHKVGVEIGTKVIEARGKAMDIIGMLGGRKVHPTFGLPGGVSKALTEE
ERKQVEQTAKESIEFALFSLQLFRDIVLANKGYLDLIMSPIFTMPTYYMGMVDDKNKVNF
YDGKIRVVDPEGKEFAKYSPNDYLEHVAERVEPWTYLKFPYLKKVGWKGLVPGKDSGVYQ
ATPLSRLNASDGMATPKAQEAYEEMYKTFGKKPVHNLLATHWARLIELLYAAERLLELST
DPGITDPKVRTIPTEKPTEGVGVVEAPRGTLTHHYVTDEKGIVTKANLIVGTTNNYAPIS
IAVKQAAQGLIKKGVEVTEGILNRVEMAFRLYDPCFGCATHTLPGRMPLVINVIDPAGEV
VRQIRRD*
>Ga0116138_10033354
MKTVTINPVTRLEGHGKISIFLNDEGNVENAYFQVPELRGFEKFCEGRPVEEMPDITSRI
CGVCPEAHHIASTKALDQVFHVEPPPAAKKLRELLYSAFFIADHITHFYILAGPDFVMGP
SAPKAERNILGVIGKVGLEVGSSVIKHRSDALDVIAMIGGKRIHPSCGVPGGVSKPITED
ERARIESIAKSEVEFAKFTMKLFDDIVLKNKDYVNLITSDNYATETYCMGTVDEQSHVNF
YDGKIRVVDPEGHEFAKFPAADYQQYISEHVEPWTYLKFPYLKKIGWKGLVGGKDSGVYK
ATPLARLNVSEGMATPTAQAEYKRLYETLGQKPVHSTLATHWARLVELVYASERLVQLSQ
DPDITNPNVRNIPTQTPDEGVGAVEAPRGTLFHHYKTDAKGMVTNVNLIVATTNNHAAIS
MSIKQAAEGFIKKGEVSDGILNMVEMAFRAYDPCYACATHTLPGQMPLDIKIYNRNRAIL
HNIRRP*
>Ga0116138_10062881
MADQNQQAPPDTCQKIADTSTVFVRSRITIDPITRLEGHGKIDIFLDDSGAVERAYFQVP
ELRGFEKFVQGRPVEEMPQITSRICGVCPTAHHMAATKALDNVYKVEPPPAAKKIRELIY
STFIVEDHALHFYFLGGPDFVVGPDAPAAERNVLGVIAKVGIETGKKVIAMRRRLRELMA
LAGGKAAHPVFGLPGGVAKHITSEAQKQFQEVAAEAVDFAQFTLRLFEDVVLKNTGYVNL
ILSDAYTHRTYYMGMVDNQNRVNFYDGPLRVVTPGGKEWKKFAPDKYLENIAEHVEPWSY
VKFCYLKPVGWKGFTEGEDSGVYSVAPMARLNVSDGMATPLAQKAYEAYFSTLGGKPVHH
TLANHWARLVELLYAAERMKELAADPALTDDNIRVLPTETPKEGIGIVEAPRGTLIHHYW
TDENGLVEKANLIVATQNNAARIAMSVEKAAKKLISGANVPEGVLNQIEMAFRA
>Ga0116200_100001058
MKVSIDPITRLEGHGRIEIFLNDKGNVDRAYMQIPELRGFEQFCRGRKAEDMPIITARIC
GVCPEAHHVAAAKALDRAFHAEPPETAKKLRELLYNAYYFYDHCLHLYYLGGIDVLLGDV
PKEERNVIGLIRKFGLEVGKEVIKHRRYAMEIVKTLGGREIHPVSSIPGGVSKGLTEEER
ADIEKKAEECIDFATTTMNIFKEVFGSKRWNEMLGLDSMQTYYMGMVDKKNRANYYDGDI
RVVSPDGKEFAKIKPDDIFKYVEETVEEWTYVKFPYLKKVGWKGFTDGMESGIYRVGPLG
RLNVADGMNTKLAMKEFTEFKKNGPVHETFGYYQARLIEMLNAAERMYELSRDSGITGTD
LRTMPGEPGDGIGVVEAARGTLIHHYKLDKNGLVEEVNLIVATTNNNAAINMSVANAARK
VIKKGKVDDILLNKVESAFRCYDPCLACASHALGETPLVANIHWKGKVYKRLEKNV*
>Ga0116200_100002135
MKKISIDPITRLEGHGRIDLFLNENGELENAYLIIPELRGFEKFCEGRPVEEMPRITQRI
CGVCPLAHHMAAAKAGDAVYHVDPPPAAKKLRELLYSSFFVADHATHFYVLAAPDFVVGP
DAPKAERNILGLVRKVGKEIGARVIQLLQENHEIAAIVAGRYIHSVSCIIGGMSKPITEE
ERDRIVEIAENSVETAKFSLQLFEDVVLKNPAYLDMILSDAFTHKTYYMGLVDENNHVNF
YDGKVRVVEPDGKELVKYGPDEYLDVVAEHIEPWTYLKFPYLKQVGWKGFVDGPDSGVYR
ATPLSRLNAADGMATPLAQAEYERFYDTLGGKPVHHTLATHWARLIEILYAAEHTLELAR
DPEITSTEVHTIPTETPDEGVGIVEAPRGTLTHHYVTDENGILRKVNLIVGTTNNYAAIN
MSIKKAAQGLVQPGKPLDDGVLNMIEMAFRAYDPCFGCATHALPGQMPMIVRVYNHERKL
VQEIRRD*
>Ga0116200_100002416
MAQKRILYKILGKNKEKKKEIVIEPVSRLEGHAKIDIFLNDEGNVENAYFQVVELRGFER
FCIGRPVEEMPRITPRICGVCPGAHFTASAKAVDAVFNVEPPEPAKKLRELYYCGHYLHS
HIAHFYALAGPDFVVGPSAPPMERNIIGVIKKVGVEIGKKVITARAQAQKIQEIIGGRAT
HSINFLPGGIAKGITDEERMEIESMAKNLVEFGKFTLQLFEDVVLKNREYVDLILGDIYQ
HKTNYMGLVDKNNKVNFYDGMVRVVDPDGKEIVKFEGKDYLEHIAEHVEPWSYLKFPFLK
KIGWKGFVDGKDSGIYRVAPLARLNVADGMATPIAQEAYEKFYETLGGKPVHATLAYHWA
RIIEIIYAAERALELIQEPDITSNEFRIIPTEKPDEGVGVVEAPRGTLYHHYKTDEDGIL
QKVNILVATGNNNAAICMSVKRAAEKLIKNWKVDQGILNMVEMAFRAYDPCFACATHTLP
GHMPLEIRIFDNDGNLYKRISRIE*
>Ga0116200_100002787
MVKEIIIDPITRLEGHGKIVIILDDKGDCVKAYFQIPELRGFEKFAEGRHAEDMPQIAPR
ICGVCPTAHHMASTKALDDLYKVDPPIAAKKIRELFYNLFMLEDHALHVYILAGPDFIVG
PDAPKEERNIIGIIKKVGTEVGLKIIGMRKKIRKMMEVIGGKTIHPVFGLPGGISKPLNE
DIVNELKKLADEAVEFSLFTLNIFKDIVLKDSKYVDLITSEAYTHRTYYMGLVDEKNRVN
FYDGMIRVVDPNGREYAKFDVHKYLDYIAEHVEPWTYVTFTYLKGIGWKGFVDGEDSGIY
SVAPLARLNAADAMATPKAQEAYEEMYDTLGGKPVHHTLANHWARIIEMIYSAERIRELA
NDPDILDKNVRVIPEATPDVGISVVEAPRGTLIHHYETDERGVIKKANLLVATQHNAARI
ALSVDKAARSLIKGGVINDGLLNMVEMAFRAYDPCHACATHSIPGSMPLALYIYNQDGKL
IRVVKRGF*
>Ga0116200_100003838
MKVSIDPITRLEGHGKIEIFLDKDGNVEKAYMQVPELRGFEMFCRGRKAEDMPIITARIC
GVCPEAHHMAAAKALDAAFNVEPPETAKKLRELLYNAYIFYDHCLHLYYLGGIDVLLGDV
SKEERNVIGLIKKFGVEIGKEVIKHRRYAMEIVKMLGGREIHPVSAIPGGVSKGINEEER
GEILEKAKSCIEFGKKSMEIFKEVFNSKRWNELLGLDSLQTYYMGLVDKNNHVNYYDGDI
RIVSPDGKEVAKIKPRDILNYIEEHVEEWSYVKFPYLKEIGWKGFVDGKDSGIYRVGPLA
RLNVADGMNTSQAMKEFEEFRKDGVVHETFGYYQARLIEMLNAAERMYDLANDNAITGSD
IRNMPNEPGEGIGVIEAARGVLIHHYKLDDNGLVKEANMIVATTNNNAAINMSVANAARK
VIKNGKVNDILLNKVESAFRCYDPCLACASHSLGDTPIVADIYWKGKLYKRLKKNV*
>Ga0116200_100005548
VSEPKNNIILISPATRLEGEAKISIILDEHGNAKDAYFQVIELRGFEKFCQGRPVEELPR
IVTRVCGVCPWAHHLASAKATDVIFGIELPRTAKMIREMGECVHIIHSHLVHFYALAAPD
LLLGPDYDPAYRNIFGLLKEFPEIAKSALIHRGYAKKMQEIIGAKSTHPVTAIPGGMSKG
ISPEEQKEIEKMAKSCVEFATKSFELFEKQVLKRDDTRELIESDTYNLPTYYMGTVDKNG
KLNLYDGMIRVVDSKGNEIVKFKPERYLDHIGEAVLEWSYIKFAYLKDVGWKGLSLDNGS
GIYRVNSLARLNAVDGISTPLASEAHDRMYEVLGGKPAHNAIAFNWARLVEVLYASERIL
ELVQDDDITGKEYRIPLSEVKSKVGIGSVEAPRGTLFHHYEVDDNGIVKNVNLVVPTTQN
NAAICLSVKKAATKLIKNGQISEGLLNRIEMAFRAYDPCLACATHALIGKMPMTVEIYDH
EGQLVKRLVR*
>Ga0116200_100011751
MKLIRINPITRLEGEGVISIILDDQGNVKDAYYHIIEFKGFEKFCIGRPVEELPRIVTRI
CGVCPWAHHMASGKAVDQIYGRDPSPAAKKIRELAYCAHVIDSHMLHFFYLAAPDFLAGP
GAPKEERNVIGLFKKNPDLVKDIVKHRSYAVKVTDTIGGKAIHPVCNVPGGVSKPLSEED
VKEFRGYAKELIKFSLNWIEKFEKEILNKYKDLIFSDLYYAETYYMGIVDNYNRMNFYDG
MVRVVDPKGNEVAKFQNDEYANYIAEKVVRWSYTKFPYLKKVGWKGLSDGIDSGMYRVGP
LARLNVSDKLATDRAQEVFERFKELGGHPCHYSMFYHYARLIEILYAAERMLELLEDEEI
LSKDIVNYDGEPTYKGVGIAEAPRGILFHHYETDENLITRRVNIIIPTTQNNLPINYEIK
KAAQKMIKNGQVNDEILNLIEVAFRTYDPCLACSAHAINQGPLLRVRILRENGEVVKELP
A*
>Ga0116200_100015264
MGREIKIDPVTRLEGHAKIAIFLDDKGNVEDSYFQIVELRGFEEFCKGRPVEEMPRLVTR
LCGVCPWAHHIASAKAADGVFGVEPPPTGKKLREIGYLAHFLESHLEHIYALGPAPDFIV
GPDADPAKRNLFGVIEKVGLEVGKKVIEHRAYAVRIEDMLGGKSTHPVYAIPGGVSHPIT
EEERDEIRKMGQSLVDFCLFTLDVVDKYILKNDRFLELIMSPDVYYHETHYISLVDDKNK
VNFYEGDFRVVDPKGREILKFAPEEYLDHIAEHVEPWTYLKFPYLKDKGWHGFVDGPESG
VMRSAPLGRLNASEGFTTPKAQAEYEKFFEFMGGKPVHNTLTYHWARAIECLYSAERIVE
LCDEPDITDKHVRNVPTPETYKGEGIAGIEAPRGSLIHHYRGDENGLITELNLIVATAFN
YAGMNMSIKKAAKALIKNGKVDQGILNMVEMAFRCYDPCFSCATHSLPGTMPIKIDIFDK
DGNLVDTIQRG*
>Ga0116200_100036841
MKVIRINPVTRLEGEGIISIILDDQGNVKDAYYHIIEFKGFEKFCIGRPIEELPRIVTRI
CGVCPWAHHMASGKAVDQIYGREPPQAAKKIRELAYCAHVIDSHSLHFFYLAAPDFLAGL
EASKEERNVIGLFRKNPDLVKSIVRHRSYAVKITDTIGGKAIHPVCNVPGGVSKPLSEKD
IEEFTRYSKELIKFSLDWIEKFEKEILDKYKDIIFGDLYYAETYYMGIVDNYNRMNFYDG
VIRVVDPKGNEVAKFPNNEYANHIAEKVMRWSYTKFPYLKKVGWKGLFDGMNSGMYRVGP
LARLNISDKLATDKAQEVFERFKELGGHPCHYSMFYHYARLIEMLYAAERMLELLEDEEI
LSKDVINYDGEPTYKGVGIAEAPRGILFHHYETDENLITKRVNIIIPTTQNNPPINYEIK
KTAQKIIKNGQVNDRILNLIEVT
>Ga0116200_100045874
MREIKIIPVSRLEGEGEITIILDDSGRVKNAFFHVVEFKGFEKFCVGRPAEELPRIVTRI
CGVCPWAHHMASAKALDKIFGREPTETAKKIRELAYCAHIIDSHIIHFYVLAVPDFIMSP
KALKFERNIIGMFKKNPDLVKEIIKHRKYIVRIEEIIGGKSIHPVCGIPGGVSKGLNEDE
RKEILEMGKQLIEFFGKWLDIFEKEILKKYERIFLTKDTYYLETYYMGLVDSNGRVNFYD
GDIKVINPEGKEVAKFGPDEYLNYITERVEPWSYTKFPYLKTIGWKGFVDGPDSGVYRVG
PLARLNVANGFATERAQEAYEKYIEFFGKPVHYTMAYHWARLIEMLYASERIVELASDET
ITSDDIANYEGEFIGKGVGVVEAPRGILFHHYETDENGIVKRVNLVIPTTQNNPAINMDI
RSAAQQFIRDGKVSDEILNMVEMAFRAYDPCLACSAHSIPGGFPLKVIIKSETGQVLKVI
KRGMG*
>Ga0116200_100058244
MRKIEIHPITRLEGEARIYIILDNGKVKDAYFQVLEFKGFERFCVGRPVEELPRIVTRIC
GVCPWAHHMASGKAVDAVFGRDPPPTAKKIRELAYCAHILDSHTLHFYYLAVPDFLVSPE
APRKQRNIIYLYKKSPEAVKEIVNMRKMITKIETIIGGKSIHPVCAVPGGVSKKLSEEER
KEIEEYSKSLIKFCEKWIEIWEKKLIPKYKEVIYSDIYYLKTYYMGVVGENNSLNFYDGM
IRVVDQKGHEVAKFKPDDYLDYIAERVLPWSYTKFPYLKSIGWKGLVDGEMSGIYRVGPL
GRLNVIDRITTEKAQRAYERFVEAGGKPVHATMFYHWARLIEMLYASERILELAQDDEIT
SENIVNYEGEFNGKGVGVVEAPRGILFHHYETDENALVKLVNLIIPTTQNNPSISLEIKN
SAKKLLKGKQITDGLLNRIEMAFRAYDPCLACSTHSLPGKLPLRIILMDPEGNIMGEIKR
*
>Ga0116200_100067701
VVKKRITIDPITRLEGHGKIEIFLDDKGDVDKAYFQVPELRGFEKFCEGRPAEEMPRITP
KICGVCPTAHHMASTKTLDSLYKVEPTSAARKIRELMYHSFMFEDHMLHFFFLGAPEFIV
GLDAPPAERNILGVIGKVGVEIGKKVIDARKRTRDLITMIGGKVIHPVCGLPGGVSKPLT
EENREQAKATADYVVEFSKFALKLFDDIVLKNNKYVDLIAGDIYKHNTYYMGLVDENNKV
NFYDGEIRVVDPEGVEFVKFKAQDYTDHISEHVEPWSYITFPYLKKVGWKGFVDGKDSGV
YRVAPLSRLNASDGMATPLAQEEYEKMYSLLGGKPLHNTLAFHWARLIEALYAAERMVEL
ANDPELTDPNVRNLPTEVPTEGIGVVEAPRGTLFHHYKTDEKGVITEANLIVATVNNAAA
ISMSVEEAAKRLIKGGEVVSDKLLNMVEMAFRAYDPCLACATHSLPGQMPLEVNIHNSSG
EVIKALSR*
>Ga0116200_100068694
MKVSIDPITRLEGHGRIEIFLDENGNVEKAYMQIPELRGFEKFCQGRKAEDMPRITSRIC
GVCPEAHHMAAAKALDMAFNVEPPKTAKLLRELLYNAYIFYDHCLHLYYLGGIDVLLGDV
PKGERNVIGLIKKFGLEIGKEVIKHRRYAMEVIKMLGGREIHPVSAIPGGVSKGINEDER
REIEEKAKSCINFALKSLEIFKEVFNSKRWNELLGLDSLETYYMGLVDEKNHVNYYDGDI
RVVDPNGKELFKVKPKDILKYVEEHVEEWTYVKFPYLKQIGWKGFVDGKDSGIYRVGPLA
RLNVADGMNTKHAMEEFKEFRKDGIVHETFAYYYARLIEMLNAAERMLDLVKDSNITGED
LRNMPNEPSEGIGVVEAARGVLIHHYVLDGKGLVKKANMIVATTNNNAAINMSVANAAKK
VIKNGKVDDILLNKVESAFRCYDPCLACASHALGQTPLIVNLYKEGKLYRRLKKNV*
>Ga0116200_100072414
MRVVEINPVTRLEGEARIIILLDDNGKVKDAYFQVLEFKGFERFCIGRPAEEMPRIVTRI
CGVCPWAHHMASGKAVDAVFGREPTPIAKKIRELAYCAHILDSHSVHFYFLAAPDFLTSP
DASRAERNAIYLYKVAPDLVREIIEARRGITKIETLIGGKSIHPVCCLPGGVSKGLNEDE
RKEIEEIAKNLIRFSEKWLDIWDKEILSKYEDIILGDTYYLETYYMGLVGENNTLNFYDG
DIRVVDQMGKEVYRFKPDEYLNYVVERVEPWSYTKFPYLKPIGWKGLVDGPKSGIYRVGP
LARLNVIDKISTEKAQEAYEKFVEIGGKPAHATMMYHWARLIEMLYASERILELVQEEDI
TSNDIVNYSGELQRKGVGVVEAPRGILFHHYETDENALITMANLIIPTTQNNPSICMDIK
KSASKLITNGNISEGILNRVEMAFRAYDPCLACSTHALPGRLPIRILVLSSDGQLIKEIT
R*
>Ga0116200_100075112
VNSKGHVIKIEPVTRLEGEAKITIVLGEDGRVKNAYFQVMDYRGFEKFLVGRQAEEVPRI
AERICGVCSWAHHMAAVKAVERIFGREPPQPARKLRELSYCAHIIHSHLLHFFIFASPDL
FLSPDEDPSVRNFIGLLKKHPELMKRALKWHTEAEMIQEVIGGKAIHPVFTIPGGVSKPL
SEGERSKILEKTRGILNFSLDALSFFKRRVVENEKYRELFYGDLYRLETYYMGLVDGKNQ
VNFYDGQIRVVDPEGAENAMFDCSSYLEYIAEKVEPWTYTKFPYLKKVGWKGLTDGKGSG
VYRVNSLPRLNVSEGMPTPMAQEAYEEFVEKLGMPAHATLGFHWARLIEVVYCAERMIEL
LEDPDITSKDIVCYNGEYRGEGVGVVEAPRGTLIHHYKADEKGVITECNLIVPTTMNNAA
ICIEIKNTASKLISGGEISEGILNRVEMAFRAYDPCLSCSTHSLPGEMPLEVLIVREDGK
VVRRLRRC*
>Ga0116200_100083471
MSDKVIVVDPITRLEGHGKITIFLDEAGNVKRAYFQIPELRGFEIFCRGRIAEDMPIITP
RICGVCPTAHHTASTKTLDDLYKVKPTPTAEKLRRLMYNLFMFEDHVLHIYVLAGPDFIV
GPKAPKAERNIFGIIKKVGKEVGLKVIGARKKAREFMTIIGGKTIHPVFGLPGGVSKQLS
EETRKQLLEWADEAIEFAKFTHDLFKKLFLEEYKDLVFSDAYMHKTYYMGLVDEHNKVDF
YDGKIRIVNPKGNEYAKFDVHQYLDYLGEHVEPWTFVRMTFLKKVGWKGFVDGEDSGILC
VAPLARLNAADGMKTPIAQEAYEEFFEAFGGRPVHYTLAMHWARIVETIQAAERIKELAS
DPDITSPDIRNIPTEKPSVGMAVVEAPRGTLIHHYETDENGIIQKVNLIVATQNNAARIC
LSIDKAARSLIKNGQVDEGLLNMVEMAFRAYDPCHACATHSLPGSIPLVIEIRNSKGKVI
KELRNT*
>Ga0116200_100104222
MKVIKIDPITRLEGEARISILLDDNGKVKDAFFQVMEFRGFERFCRGRPVEEMPRIVTRI
CGVCPWAHHMASGKTVDAVFGREPTETAKKIREIGYCAHMLDSHTVHFYFLAVPDLLVSP
DAERGQRNVAYLGKIAPEVVKEILRQRRNITKIETIIGGKSIHPVCNVPGGVSKGLSEEE
AKEIEEYAKDTLKFLDIWLEKWEKEILTKYEDLIYSDVYHQETYYMGIVGDGNTLNFYDG
DIRVVDQRGKEVFRFKPEDYLNYISERVEEWSYTKFPYLKPIGWKGLVDGPDSGIYRVGP
LGRLNVIDKISTEKAQEAYKRYIEAGGKPTHFSMFYHWARIIEMIYSCERILELITDEDI
TSKDTVNYDGDFVGEGVGVVEAPRGILYHHYKTDEKGLVEMANLIIPTTQNNPSISLEIK
KAAQKLISNGEISEGILNRIEMAFRAYDPCLACSTHSLPGGLPLIVTVYDSNGALIKEIR
RGGK*
>Ga0116202_100000094
MKTITIDPITRLEGHGKIAIFLDDEGGVKNTYFQIPELRGFEKFTEGRLAEDMPQITQRI
CGVCPEAHHMASAKTLDMVFHTDPPETASKLRELLYCAFYVTDHTTHFYILAGPDFVMGP
DAPVAERNILGVIAKVGLELGGAVIKARMQNHHVIQMLGGRAVHPVFALPGGVSKGITEE
ERKEIEQVARDSVEFAKLSLKVFDDIVLKNKAYVDMIVSDTFTHRTYYMGLVDEKNRVNF
YDGQLRVVDPDGKEFVKFPVERYLDHIDEHVEPWTYIKFPYLKKIGWKGFVDGRDSGIFR
VAPLARLNAAEGMSTPLAQEAYEKMFSTLGGKPVHFTLATHWARLVEILNAAERMLELSL
DPEITSTNIRTIPKATPDEGMGVVEAPRGTLIHHYITDENGVIKKANLIVATVNNAAAIN
LSVRKAAMGLIKPGKEITQGLLNRIEMAWRPYDPCFGCATHTLPGQTPCPITVYDSHGKQ
IF*
>Ga0116202_1000022613
MKRITIDPITRLEGHGKIEIFLNDDGDVNNVYFQVPELRGFEKFCEGRPVEELPSIVAKI
CGVCPGCHHMASGKAVDAVFGVEPPPTAKKLRELFYMAHFVHSHIAHFYALAAPDFVVGP
QAPKTDRNILGVIGKVGVEIGTEVIKQRRIAQEIQALLGGHQTFVVMNIPGGVRKGLTEE
ERDDIVKKAKGFVEFAKFSLQIFENVVLSNKTYVDIILNGPYSLKLHSMGLVDENNKVNF
YDGRVRVVDTEGNELCKYAPHEYREFVAERVEPWSYLKFPYLKKIGWRGFVDGQESGVYH
ATPLSRLNASDGMATPQAQQEYDRMYKTLGGRPVHATLAMHWARLIELLYAAERCLELAE
DTDIIGKELRAPLDKIPCEGVGIVEAQRGTLTHHYWTDEKGVVIKANIIVGTTNNNAAIS
MSVKKAAEGLISKGTVVTDGILNMVEMAFRAYDPCFSCATHTLPGEMPLIVEIRDPKGTL
VQRLKRD*
>Ga0116202_1000053313
VQKISIDPITRLEGHGKIEIFLNDKGAVENAYLQIPELRGFEKFCEGRPVEEMPRITTRI
CGVCPGAHHLASTKAVDAVYHIDPPSAAKKLRELFYCAHMIHSHIAHFYALAAPDFVLGP
TSAPDQRNILGVVGKVGPDIGLSVIKHRAYAQDIQALIGGKATHPVCGLPGGISRAISEE
ERKDIEAKAESLIEFAKFSLKLFNDVVLANKEYLDLIIGDVYTMKTYYMGTIDQNNKVNF
YDGDIRVVAPDGKEAARFKPADYLEYIGEHTEPWSYLKFPFLKKVGWNGLVDGEKSGVYR
VNSLARLNAADGMATPLAQAEYEKFFSTLGGKPVHATLAFHWARLVELMYAAERLLELSR
DEEITSPEVRTLPSQIPTEGVGVVEAPRGTLIHHYQTDEKGMLRKANLIVATCQNNPAMN
ISVCRAAQKLIKSGKTASEGLLNMVEMAFRAYDPCMACATHCLPGQMPLHLIIYDFQGNT
LEEYRR*
>Ga0116202_100005562
MKHIQIDPITRLEGHGKIEIFLNDDGDVENAFFQVPELRGFEKFCEGRPVEELSQIVTKI
CGVCPGCHHMASGKATDAVFHVEPPPTAKKIRELFYMAHFVHSHIAHFYALAAPDFVMGP
TASPAERNIIGLIGKVGLEVATEVIKQRRMAQEIQAMMGGHQTHVVLNVPGGVRKGITEA
ERDSLEEKTKSFVEFAKFSLQLFDNIVLSNPDYLEIILNGPYHLTLHSMGLVDKNNKVNF
YDGRVRVVDTKGVEMFTYEPPEYTEFIAEHVEPWSYLKFPYIRKIGWKGFIDGQDSSVYH
ATPLSRLNAADGMATPLAQAEYSRMYATLGGKPVHATMAMHWARLIELLYASERALELVR
DPDITGKELRAPITHVPDEGVGIVEAQRGTLTHHYWTDKKGIVTKANLIVGTTNNNAAIC
MSIKKAAKGLIKKGTELSEGTLNMIEMAFRAYDPCFSCATHHLPGEMPLAVNIRDHRGKL
LRSVARK*
>Ga0116202_1000081612
MQRISIDPITRLEGHGKIDIFLDDEGNFANSYFQIPELRGFERFCVGRQVEEVPILTNRI
CGVCPEAHHMAGAKAVDAVYHVDPPRTAKMLRELLYMAFYCTDHTTHFYALAGPDFIIGP
DAPVAERNILGVIHKVGLEIGGKVIQMRKYGHTVIEMIGGRKVHPCTSIPGGLTKGITKE
QREEIEKMGRWAIEFAQFSLQVFNDIVLGNKGYVDLILGDIYTHHTHYIGLVDDNNKVNF
YDGKVSVVDPEGKRLGKYAPNEYTEWIAEHVEPWTYLKFPYLKKVGWKGFIDGKESGVYM
ATPLSRLNAADGMATPLAQAEYEKFYSTLGGKPVHQRLAIHWARLIELLYAAERWVELAT
DPEITSDNFRTLPTEKPTEGVGIVEAPRGTLTHHYTTDERGVTTKVNLIVGTTNNYAALQ
MSTKKAAQNLIKKGTPVTEGMLNMVEMAFRAYDPCFGCATHSLPGQMPLEVSIHDVNGKI
INVLKQNC*
>Ga0116202_1000108210
MKQISIDPVTRLEGHGKIEIFLTDDGDVENVYFQVPELRGFEKFCEGRPIEEVSQIVTKI
CGVCPGCHHMAAGKAADMVFGVTPPPAARKIRELFYMAHFLHSHIAHFYALAAPDFVVGP
TAPKAERNILGLIAKVGKEIGTEVIKQRRRAQEIQAQLGGHQTHIVLNIPGGVRKGLKEE
ERQEVVETAKGFVEFSKFSIKLFNDLVLGNKEYLDIILNGPYSLKLHSMGLVDDNNKVNF
YDGKVRVVDTEGKELFKYTPVEYTEFVAERVEPWSYLKFPYLKKIGWKGFVDGQGSGVYH
ATPLSRLNAADGMATPVAQEEYERMYATLGGKPVHATLAMHWARLIEIIYAAEHFLELAQ
DPEITSTDLRAKIDRVPSEGIGIIEANRGTLTHHYKTDERGLVVKANLIVGTTNNNAAIC
MSVKKAAQGLIRKGVTVDDGILNMVEMAFRAYDPCFSCATHHLPGDMPLVVNFRDSRGEI
IRTVSRHTSKTNNS*
>Ga0116202_100011133
MNKRITIDPITRLEGHGKIEIFLDDKGDVERAFLQIPELRGFEQFAVGRPAEEMPRITPR
ICGVCPTAHHMASTKCLDDLFHVEPTPTAKKLRELIYNTFMMEDHTLHFFFLGGPDFVVG
PQAPAGERNILGVIGKVGLEIAGKVIRVRRECRDILNHICGKVIHPVCGLPGGVSKGLDE
EHRVQFLETAKFAVEFAQFALKIFDDVVLKNKAYVDVVVGDAYKMKTYYMGLVDGNNKVN
FYDGDIRVVSPEGKEFAKFKPREYLNHVSEHVEPWSYIKFPFLKKVGWKGFVEGKESGIY
RVAPLARLNASDGMATPLAQEHYDRMYKTLGGKPVHNTLAFHWARLIEALQASEAMVKLL
EDKDITSPNIRNIPTQTPTEGVGVVEAPRGTLFHHYKTDEKGIITEANLIVATINNAAAI
TMSIEKAAKAFIKGGKVSEGLLNMAEMAFRPYDPCHACGTHALPGDMPLVINIYDKNKEL
VKRLKR*
>Ga0116202_1000125413
VTINPITRLEGHGKIEIFLNDDGNVENAYFQVPELRGFEKFCEGRLVEEMPDITSRICGV
CPEAHHMAATKALDAVFHVDPPSAAKKLRELLYSAFYVADHTTHFYILAGPDFIMGPKAP
KAERNILGVINKVGLDIGSSVIKHRSDALDAVAMIGGRRIHPTCGVPGGVSKSITEEQRT
KIEEIAKSEIEFAKFTLKLFDDVVLSNKDYVSLIKSDFYTTPTYYMGLVDDQNRVNFYDG
KVRVVDPEGNEFAKYGAAEYQQHLAEHVEPWTYLKFPYLKKVGWKGLVGGKDSGVYRATP
LARLNVAEGMATPLAQVEYKRMYDTLGPKPIHSTLATHWARLIELLYAAERMHELSRDPE
ITSQNVRTIPTATPDEGVGIVEAPRGTLTHHYTTDEKGLVKKVNLIVGTTNNHAAISMSI
KQAAQGLIKKGEVSDGLLNMVEMAFRAYDPCYGCATHTLPGQMPLEVNIYNKERALLRKL
QRP*
>Ga0116202_100046306
MKRITIDPITRLEGHGKIEIFLTESGDVENVYFQVPELRGFEKFCEGRPVEELSMIVTKI
CGVCPGCHHMASGKAIDGVFGLTPPPTGRKIRELFYMAHFIHSHIAHFYALAAPDFVLGP
NADPAERNILGVIAKVGKEVGLEVIKQRRLAQEIQASLGGHQTHVVLNIPGGVRKGVTEE
QRDQFLTIGKGFVDFAKFSLQLFRDVVLSNNDYVNLILEGPYNLKIHSMGLVDKNNHVNF
YDGKVRVVDTEGKELYKYKPTEYLDYVSERVEPWSYLKFPFLKKIGWKGFVEGQDSGVYH
ATPLSRLNVADGMATPLANEAYQEMYKTFGGKPVHATLAMHWARLIELLYAAEHFNQLVK
DPDITGKELREMPKEIVGEGIGIVEAQRGTLTHHYWTDSRGLVKKVNIIVGTTNNHAAIC
MSLKKAAQHLIRSGVSVDQGILNQIEMAFRAYDPCFSCATHSLPGQMPLVVNFRDPEGKI
MRSVRRD*
>Ga0116202_100066674
VSSRITIDPITRLEGHGKIEIFLNDKGDVDDAYLQVPELRGFEQFCVGRKAEDMPQLTSR
ICGVCPVAHHYASTKALDMAFGVVPTPTALKLRDLLYCGYYIYDHILHFYFLGAPDFVVG
PTAPKAKRNILGVIEKVGLDMAKEVIKHRAYGQKITEILGGKPTHPVSGIPGGQTRGINE
AERKEIEAMAESCVRFAELSLKVFADVVLANKDYMSLVLNPNLGLALYNMGMVDENNHVN
FYDGKIRVTDPKGKQFAKFEAKDYLDHIREHVYEWTYVKIAYLKAVGFKGLTDGMDSGIY
RVGPLGRLNAADGMATPKANERYKTMFATFGAKPVNSTLAFHWARLIELLYAAEHALELA
RDPDITGTDIRNLDYDMQEQGIGVTEAARGTLYHHYWLTEDRLIKKVNLIVATTNNAGAI
CQSIRNAAKTLIHGGKADDGLLNMVEMFFRAFDPCFACATHVLGRPPLVVSLRAPDGSLI
RELKNTR*
>Ga0116202_100234961
MKSIVIDPITRLEGHGKIHLFVNDDGSLANCYFQIPELRGFEKFCQGRPVEELCRITTRI
CGVCPDAHHLASIKATDAVYGVIPPPAAVKLRRLLYNGFYVSDHTVHFYALAGPDFVCGP
DAPPGERNILGLIAKVGLDVGKAVIAQRARGQRVIEIIGGKKVHPVTAQPGGMAKRISKE
EQAELVKIGEEMVEFGKFTIKVFDDIVLANKAYVDLILSDVYAHKTYNMGLVNEKNQVDF
YDGKVRVVGPDGKEHCKYEPKDYLQYVAEHVEPFSYLKYPYLKKIGWKGFVDGVDSGVYK
ATPLSRLNASDGMATPLAQAEYERFYETLTKDKSGKTPVNATLATHWARIIELLQACEAT
LELAKDDEITSDKIHNPPQGIIGEGIGIVEAPRGTLTHHYKTDQNGIVTEANLIVGTTNN
YAPITMSIKRAAEGFIKKGVEITDGILNRIEMAFRAYDPCHGCATHALPGQTPLILRVYN
RNGELRREIKR
>Ga0116204_100032423
MTMQRISIDPITRLEGHGKIDIFLDDKGDVANSYFQIPELRGFERFCVGRPIEEMALLTN
RICGVCPEAHHMAASKAADAVYKVDPPRTAKMLRELLYMAFYATDHTTHFYALGGPDFIV
GPDAPVAERNILGVIHKVGLEIGGKVIQMRKYGHETVEIIGGRKVHPATSIPGGITKILS
EEERVEIEKMGRWAIDFALFSLQALKDIVLANKTYLDLIVGDVYTHKTYYMGLVDENNKV
NFYDGKVRVVDPDGKEYCKYEPKDYMKHIAEHVEPWTYLKFPYLKNVGWKGFADGKDSGV
YMATPLSRLNASDGMATPKAQEAYEEMYATLGGKPVHQRLAIHWARLVELLYASERWVEL
VTDPEITSPNVHRVPTEVPTEGVGIVEAPRGTLTHHYWTDERGVVTKANLIVGTTNNYAP
IQMSTNKAARNLIKGGVVNEGLLNMVEMAFRAYDPCFGCATHSLPGQMPLEITIRTEDGE
VVDVVKQFVD*
>Ga0116204_10042716
MPRTITIDPITRLEGHGKVSIFLDDEGRVTDSYFQIPELRGFERFVVGRPIEELPRIVTR
ICGVCPASHHMAGAKAVDGCFGGEIAPLAHKLRDMYYHAHFMHSHIAHFYALAAPDFVCG
PDSDPATRNILGVVAKVGLEIGGAVIKARAMAQQIQQILGGRTTHLVWCLPCGVSKGLSA
SELEQIRPLVAELRGFALFSLRLFRDLVLGNPAYVEMILHGPYHLRIQQMGLVDEDNAPN
FYHGKVRVVDCEGREICKYGPREYARHVAEHVESWSYLKFPYLKQRGWKGFAEGVDSSIY
CATPLSRLNVADRMATPAAQEAYEEMYSTLGGKPCLALMAQHWARLVEMVQNAEMLQRHC
DDPEITSPEFRVVPRHITGEGVGIVEAMRGTLTHHYTCDDKGICTSANLIVGTTNNNAAI
QMTVKKAAQAYIQPGKEVTQGILNRLEMGFRAFDPCYSCATHTLPGQMPLAVQVWQGGEL
RQELARNLG*
>Ga0116210_1000003208
MKKISIDPITRLEGHGKIEIFLNDAGSLENVYFQVPELRGFEKFCEGRLAEDLPQITQRI
CGVCPEAHHMASTKCLDDLFHVEPPSAAKKLRELFYNAFYVTDHTTNFYILGGPDFIMGP
EAPVAERNIIGVIAKVGLELGGAVIKTRMQNHRIIHMLGGRAVHPVFGLPGGVSKGLTEE
ERKEVEQIAKDSVEFAKLSLKVFDDIVLKNKEYVDMILSDAYTHRTYYMGLVDDKNRVNF
YDGKVRVVDPDGKEFAKFAPREYLDHIAEHVEPWSYIKFPFLKKIGWKGFVDGKDSGVYR
VAPLARLNAADGMATPLAQEAYEKMYSTLGGKPVHHTLAMHWARLIELMQAAEALLELSR
DPEITSPNIRNIPTATPDEGVGIVEAPRGTLFHHYITDDKGVIKKVNLIVATIGNSAAVN
MSVKKAAMALIQPGKKITEGLLNRIEMAWRPYDLCLACATHYLPGQTPMEVIIRNSKGEV
IERLKR*
>Ga0116210_100000743
MKQIMIDPITRLEGHGRIDIFLDDKGEVANTYFVIPELRGFEQFCVGRPVEEMPRITNRI
CGVCPEAHHMAATKALDALYHVEPTPAAKKIREMFYSAFYVADHTTHFYALGGPDFVVGP
DAPPAERNILGVVHKVGLEIGKQVIDARVRNHHVIQMVGGRGVHPVAGLPGGWSKSITKE
ERDEIEQIARQNVDFGLFSLKVFEDIVLSNQEYVDLITSDVYTHRTYYMGTVDASNRVNF
YDGMVRVVDPDGNEFVKYHPKDYLQHIAEHVEPWTYLKFPFLKAVGWKGFVDGVDSGVYV
ATPLSRLNAADGMATPRAQEAFEKMYETLGSKKVNGRYEPVHFRLATHWARLIELLYAAE
RMLELIGDPEITDPNTRAPITATPDEGVGCVEAPRGTLTHHYWTDERGILTKVNLIVGTT
NNYAPIAMSVRKAAQSLIKKGTVITDGLLNRIEMAFRAYDPCLGCATHSLPGQMPLEVTI
YAPDGSVIEHLKR*
>Ga0116210_100009952
MKKITIDPITRLEGHGKITIFLNDDGSVANVYFQVPELRGFEKFCEGRPAEDMPQITQRI
CGVCPEAHHMAATKALDDLFHVEPTSTARKLRELLYSAFYVTDHTTHFYILASPDFVMGP
DAPPAERNILGVIAKVGLELGGAVINTRKQNHWIIQTVGGRPINPCFGLPGGVSRAITEE
ERKQIEEIAKQSVEFGKLSLKLFDDVVLKNKAYLDMILSETFTQRSYNMGLVDEKNRVNF
YDGKVRVVGPDGKEFCKYAPREYLDHIAEHVEPWTYLKFPYLKKIGWKGFIDGKDSGVYR
ATPLSRLNAADGMATPLAQAEYEKMYSTLGGKPVNYTLATHWARLIELLYAAERLLELSR
DPEITSPNIRNIPTAKPDEGVGIVEAPRGTLTHHYITDERGVIKKCNLIVGTTNNYAPLF
MSIKKAAEDFIKPGVKITEGLLNRIEMAWRPYDPCASCATHALPGQLPLEVTIYDAQGNE
LKRLSRGIS*
>Ga0116210_100023517
MKRISIDPITRLEGHGKIEIFLDDQGNVANAYLLIPELRGFEQFCVGRPAEEMPRITNRI
CGVCPEAHHMASTKALDALYHVEPSSAVKKVREFFYSAFYVTDHTTHFYALGGPDFVVGP
DAPAAERNILGVVHKVGLEIGKEVIDCRIRNHHIIEELGGRGVHPVAGLPGGWSKPITKE
MQSEFAEISQKNVDFALFSLKLFEDVVLKNQAYVDIILSDTYTHRTYYMGTVDANNCVNF
YDGMIRVVDPEGKGFVRYHPREYATHVAEHVEPWTYLKFPFLRGVGWKGFVDGKESGVYC
ATPLSRLNAADGMATPRAQEAYEKMYETLGSKKRDGRYQPIHYRLATHWARLIELLYAAE
RMVELINDPEITDPNLRVVVTSTPDEGVGCVEAPRGTLTHHYWTDEKGILTRVNLIVGTT
NNYAPIAMSIRKAAQGLIKKGTAVTEEVLNRIEMAFRAYDPCMACATHALPGQMPLEVII
RDAQHQVIDRILRTGR*
>Ga0116210_100027951
MIMTRISIDPITRLEGHGKIEIFLDEQGNVANCYFQVPELRGFEIFCVGRPVEEMPFLTS
RICGVCPEAHLMAAAKACDAVYKVEVPPAGKKLRELLYMAFFVTDHTTHFYALGGPDFVV
GPEAPAAERNILGVIAKVGLEIGGQVIDARKRNHQVIEMIGGRPVHPVAAIPGGMTHPIT
EEQRQQIVEIARKNVEFGQFTISLFHDVVLKNTEYVELITSPGYTQRTYYMGLVDENNHV
NFYDGKVRVVDPDGVEHCKYAPHEYREYIAEHVEPWSYLKFPYLKKVGWKGFVDGKDSGV
YCATPLSRLNAADGMATPLAQAEYERMYEILGGKPVHHTLATHWARIIELLYAAERMLEL
AQDPEITSPEVRAIPKATPSEGVGIVEAPRGTLTHHYITDENGILQRANLIVGTTNNNAP
ISISIRKAAQALIRDGQVSDGILNKIEMAFRAYDPCLSCATHSLPGQMPLEVIVRDHKGQ
VVRHLSQYVAARELTQF*
>Ga0116210_100031054
MGILDIFRKKSQEGGNGMKKIEINPMTRLEGHGKITIFLDEQGNVENAYLQTVEFMGYER
FLRGMPIEEVPRTVSTICGVCRGVHFTASMKASDGVFGVEPTPTAKKLRDIFFNAHMVED
HTAILYALGFPDFVCGPTAPPAERNLVGLIMKVGVDVGKLVLKKRAGAVKIFEMLGGRPI
HPVAAVPGGWSKAITEEQRKEILTIADDLIELGKLTLDVFDKVVLQNKDYLDLVLSDAYK
VVVNYLGGVDENGKITYYDPKEEVFVDTKGNEIARFKGKEYLDHIAERTLPWSYLKSPYI
KKFGWKGIVDGDGTSLYSVGPLARFNVGGGFPTPLAQEAYEKMLNTFGGKPVHNILAYHW
ARAIELLSAAENIKALASDESITDKNVRQELTQVVGEGVGIVEVPRGTLIHHYKTDENAI
VTEANLIVATTHNKGAINLAIKKAAQHFIKGGKVDEGILNMVEMAYRPYDLCFACATHTL
PGRTPIELNIYSHDGELIKSLRNYEIA*
>Ga0116210_100031727
MAGVQATMKRISIDPITRLEGHGKIDIFLDDQGNVANAYLQIPELRGFERFCVGRPAEEM
PNLTNRICGVCPEAHHMAATKALDDLFQVDPPPTAKKLRELFYSIFYATDHTTHFYALGG
PDFVVGPEAPPLERNILGVVKKVGLEIASKVLKMRHDGHHLIQMIGGRRVHPNWGLPGGV
SRGINEEQRQEIERLGREAVEFAQFSLKLFHDVVLGNTRYVELIRSDTYVHRTYNMGTVD
AQNRVNFYDGQIRVVGPDGREHAKYPPRQYSEYIAEHVEPWTYLKFPYLKKIGWKGFVDG
VDSGVYKASPLSRLNAADGMATPLAQAEYERFYDALGGKPVHHTLATHWARLIELLYATE
RWVELATDPEITGKEYRVLPTKTPSEGVGCVEAPRGTLTHHYWTDERGILTRVNLIVGTT
NNYAPISMSIRKAAQNLIRGGQLREGLLNMVEMAFRAYDPCFGCATHSLPGQMPLEVRLR
AADGSVLRTLRQNLD*
>Ga0116210_10004175
MTKTIVIDPITRLEGHGKISIFLDDQGAVEDCYFQIPEFRGFEQFVVGRPLEELPRIVTR
ICGVCPASHHMASAKAVDACFGNEVAPVAHKLRDMYYNAHYIHSHTAHFYALAAPDFVMG
PDADPAVRNILGVVGKVGLEIGGKVIRCRGLAQEIQRVIGGRNTQDIWCLPGGVAKPLKP
EELEQIKPWVEELYDFTVFSLQLFADVVLNNPQYVELILRGPYTLDVHSMGLVDDNNAPN
FYHGKVRVVDYEGNEIHKYEPKDYAEYVAEHVEPWSYLKFPFLKKRGWKGFVEGIDTSIY
CATPLARLNVADRMATPRAQEAFEQMYATLGGHPSRALLAQHWARLIEMVQNAETLKAYC
ADPEITSDQVRVIPRTITGEGVGIVEAMRGTLTHHYTCDEQGICTSANLIVGTTNNNAPI
HMVTKKVAQALIKPGVEPDQGLLNMIEMAFRAFDPCYSCATHSLGKMPLEVIIYRGGELV
KTIKRNC*
>Ga0116210_10005607
MKRIAIDPVTRLEGHGRIEIFLNDEGDVANAYFIVPELRGFEQFCVGRPAEEMPRITDRI
CGVCPEAHHMASAKALDDLFKVDPPPAAKKLRELLYSAFYVADHTTHFYALAGPDFVMGP
DAPPAERNILGVVRKVGLEIGKQVIDARIRNHQVIKLLGGRGVHPVAALPGGWSRPLAPA
DREGIEAVARQNVDFALFSLKLFEDLVLGNPQYVELILSDTFTHRTYSMGTVDANNRVNF
YDGMIRVVDPEGAEFVKYHPREYASHIAEHCETWTYLKFPYLKAIGWKGLVDGKESGVYC
ATPLSRLNAADGMATPRAQEAYEKFYETLGSTRVNGRYQPVHFRLATHWARLVELLYAAE
RMLELATDPQITDPQVRAPITATPTEGVGSVEAPRGTLTHHYWTDERGILTRVNLIVGTT
NNYAPIAMSVKKAAQGLIQKGTVITEGLLNRIEMGFRAYDPCFGCATHALPGQMPLEVVI
RDVHGAEVQRLSQGIG*
>Ga0116210_100057118
MTKRIAIDPLTRLEGQGRIELFLDDAGNVEKAFLLVPELRGFEAFLVGRPAEEMPRLTSK
ICGVCPTAHHMCATKALDDLFRVDPPPAAKKLRELMYTAFILEDHLLHLFFLGGVDFFVG
PSSEPARRNILGVRDAIGAEIIRNVITLRRECRGIIAQLGGRVIHPVCGLPGGVSKPMTE
GEREKIASVAAWAVACMREISGLFAERILKDATYQAFLMDERFGLPTHYMGMVDRAGRVA
FYDGDIRVIDPEGKEFAAFRPREYLRHIAEHVEPWNYMKYPYLKKVGWRGFVAGKESGVY
RVAPLARLNVAVGMATPLAQTEYENFFGAFGGKPVHSTFAFHWARAIEALYAAERLRELA
EDPGITDPHVRNVPSATPREGIACVEAPRGTLIHHYKTDRRGVITMANLIVATVQNAAAL
SLSIEHAAKSLVREAATPDAVLNVIEMAFRAYDPCFACATHFVTKGDKRLGRRSFSPDPE
INAAKPYGAPRADVRGEGEPRTGRAGEKMRRGARSADQRVDSPARFW*
>Ga0116210_100102716
MQKISIDPITRLEGHGRIDIFLNDAGDVANAYLVIPELRGFEKFAEGRRVEEMNDITPRI
CGVCPEAHHMAATKAADAVYHLDPPPTAKKLRELFYSAFYVADHTVHFYILAAPDYVLGP
DAPPAERNILGLIHKVGVETGTAVIQARGKAMDIVGALGGRKVHPTFGVPGGVAKRITEE
ERAGFEKTARELVDFGLFSIQLFKDVVLKNQGYVDLILSEAFTLPTYYMGMVDANNKTNF
YDGKVRVVGPDGKELLKYSPNEYLDVVAERVEPWTYLKFPYLKKVGWKGLVPGKDSGVYQ
ATPLSRLNAADGMATPRAQEAYEEFYATLGGKPVHHTLATHWARLVELLYAAERLLELCT
DPDITNPHVRNLPTEKPTEGVGIVEAPRGTLTHHYVTDERGIVKRANLIVGTTNNYAPIA
ISVRKAAQAVIQKGVITEGILNRVEMAFRAYDPCFGCATHTLTGQMPLEVRIFDAAGNLK
DVLKRE*
>Ga0116210_100123211
MTQRITIDPITRLEGHGKIEIFLNEEGEVANTYFQIPELRGFERFCVGRPIEEMPLLTNR
ICGVCPEAHHMAAAKAADAVYHVDPPRTAKMLRELLYSAFYVTDHTTHFYALAGPDFVMG
PDAPVAERNILGVIHKVGLEIGSKVIRARKYGHTVVEIIGGRKVHPCTSIPGGLTKGITE
EQRLEILEMGKWAVEFAQFSLKLFSDIVLSNKAYVDLILGDIYTHRTYYIGTVDENNRVN
FYDGKVSVVDPQGNRIGKYAPHEYTEWIAEHVEPWTYLKFPYLKKVGWKGFVDGKDSGVY
CATPLSRLNAADGMATPRAQEEYERFYATLGGKPVHQRLATHWARLIELLYAAERWVELA
SDPEVAGPNFHTVPTEMPTEGVGIVEAPRGTLTHHYRTDERGIVTKANLIVGTTNNYAPI
SMSINKAARTLIKKGQQITEPILNMIEMAFRPYDPCFGCATHTLPGQMPLEVTIRNAQGE
VVQVLKR*
>Ga0116210_10023887
MQKISIDPITRLEGHGRIDIFLDDEGNVANAYLVIPELRGFEKFVEGRPVEELMDITPRI
CGVCPEAHHMASVKACDAVYHVEVPSAAKKLRELFYSAFYVADHMTHFYILAGPDFVVGP
DAPPAERNILGLIHKVGVEVGKQVIQARGMVMDIIGMLGGRKVHPIFGVPGGVTRAITEE
ERAQIEAIARHEVEFALFTLQLFRNVVLGNKAYVDMILSDTFTIPTYYMGMVDERNRVNF
YDGMVRVVDPEGREFVKYAPHEYLEVVAEHVEPWTYLKFPFLKKVGWKGLVTGRDSGVYQ
ATPLSRLNAADGMATPRAQEAYEEFYKTLGGKPVHHTLAIHWARLIEVLYAAERLLELST
DPEITSPHVRNIPTATPDEGVGIVEAPRGTLTHHYVTDERGLVKKCNLIVGTTNNYAPIA
ISIRKAAQGLIRKGQVVSEGLLNRVEMAFRAYDPCFGCATHALPGQLPLEVCIYDAAGEL
KDVLRRGV*
>Ga0116210_10035023
MEQATRARRITVDPITRLEGHGRIEIFLNEQGAVDRAYFQVPELRGFEQFAVGRPAEDMP
QITSRICGVCPTAHHMASTKALDDLYQVDPPPAAKKIRELVYCAFMVEDHALHFYFLGGP
DFIVGPEAAAGERNVLGVIGRVGVETAQKVIAMRRKLREVIALVGGKPAHPVFGLPGGVA
KWLTKEDQAQLQSVAAEAVEFGQFSLELFQKLVLDNSAYLDLILSDAFTHKTYYMGLVDE
GDHVNFYDGALRVVTPEGRRLRRFNPGQYLEHIAEHVEPWSYMKFCYLKPVGWKGFTDGP
ESGVYCVAPLARLNAAEAMATPLAQQAYQKYIATLGRPVHHTLANHWARLIELLYAAERM
KQLADDPEITSPHVRTLPSATPREGVGVVEAPRGTVIHHYKTDSRGVIQQANLIVATQNN
AARISLSVEKAARALISGADVPEGLLNQIEMAFRAYDPCLGCATHSLPGSMPLDVRVRRA
GGQMVARLRRDGDGRIRRD*
>Ga0116210_10057691
VNKIVIDPITRLEGHGKILLYLNENGTLRDAVLQVPELRGFEVFCRGRRGEEMPQITERI
CGVCPEAHHLASAKALDAAYGAKVPLPARLQRELFYNVYIFSDHLLHLVFLGGPDLLLSE
DTPKEARNVLGVLQAFPELGRRVVTVRARAQRILEIIGGKAIHPCFALPGGVSRPLSPDQ
AKEIQDHTRAVKALAQDMIQVFHEEVLPSPDYQALLAAPEATLATHYMGTVDENLAPNFY
DGKIRAVSSQGKELFLLEAAEAMDQIGEHTEPWTYVKFPYVKALGWQGFVGGEDSGVYRV
GPLARLNVAERMGTPLAQEEYERFLDFFGGKPVHATFAYHWARLVELVQAAEALASLAER
KELVGGEVRGKLGNPGSGVGAVEAARGTLFHRYTLDSQGLVQEVDLIVATTHNAAALGLS
VKQMAQALVGRDGLDDALLNRVEMAFRAYDPCLACATHFLPGQAPLVVEIYDAHGKRTRV
LRR*
>Ga0116215_10057025
MDSARRITIEPITRLEGHGKIEIFLDEQGHVDRAYFQVPELRGFEKFAQGRPAEDMPQIT
SRICGVCPTAHHMAATKALDALYQVTPPPAARKIRELVYSTFVVEDHALHFYFLGGPDFV
VGPQAPAAERNVLGVIAKVGIETGQKVIAMRRKLRELMTLAAGKPIHPVFGLPGGVSKPL
SAEDAARFRTVAGEAVEFALFTLDVFEKLVLGNSGYVDLILSDPFTHRTYYMGQVDQKNQ
LNFYDGVLRVVAPDGHEWARFRPEEYLDRIGEHTEPWTYMKFCYLKALGWKGFSEGEESG
VYCVAPLARLNVADGMATPLAHQAYLKFHGTLGGRPVHHTLANHWARVVEMLYAAERMKE
LAHDPELTDPVVRTLPTAVPREGVGVVEAPRGTLIHHYRTDERGIITSANLIVATQNNAA
RIAMSVEKAAKHLITGANVPEGLLNMVEMAFRAYDPCLGCATHALPGGMPLEVQVRDPRG
APLAVLRRDGDGSIHRH*
>Ga0116216_100053074
MGKTIVIQPVTRIEGHAKITIQLDDAGDVNLARVNVIELRGFERFCMGRPVEDMPRITPR
ICGVCPWSHHLAAAKACDAVFGVEPPPAGAKLRELCNSIAYMEEHILHFYFLAGADFLLG
PDADYSVRNVIGVLQAAPEVARRVVRVRHMCAKMLEIIAGKAIHPQAAVPGGFSKPLAKD
ERDQLRKMADEALELAKFSIAFAKESVFPKYLDVVKSLGVITSGFIGTVKDNGALNLYDG
KLRLMASDGSFDDFPYDRYTEFIGEHIESWSYLKFPYAKKRGGFSLEDNAPGLYRANTLA
RINVCDFIDTPLAQAELEEFRRKFGRPAQLTLLYHWARLIELLYNAENAIRLLDDPDITC
PETRVKVTPRAARGVGCTEAPRGTLIHDYETDADGMLTNMNLIVGTTHNNAPINLSVTQA
AKSLIHGGQYDQGVLNTVEMAIRAYDPCLSCATHRLDGKMSVKLDIFDAKGRLLDSLAN*

>Ga0116217_100030593
MDSARRITIEPITRLEGHGKIEIFLDEQGHVDRAYFQVPELRGFEKFAQGRPAEDMPQIT
SRICGVCPTAHHMAATKALDALYQVTPPPAARKIRELVYSTFVVEDHALHFYFLGGPDFV
VGPQAPAAERNVLGVIAKVGIETGQKVIAMRRKLRELMTLAAGKPIHPVFGLPGGVSKPL
SAEDAARFRTVAGEAVEFALFTLDVFEKLVLGNSGYVDLILSDPFTHRTYYMGQVDQKNQ
LNFYDGVLRVVAPDGHEWARFRPEEYLDRIGEHTEPWTYMKFCYLKALGWKGFSEGEESG
VYCVAPLARLNVADGMATPLAHQAYLKFHGTLGGRPVHHTLANHWARVVEMLYAAERMKE
LAHDPELTDPVVRTLPTAVPREGVGVVEAPRGTLIHHYRTDERGIITSANLIVATQNNAA
RIAMSVEKAAKHLITGANVPEGLLNMVEMAFRAYDPCLGCATHALPGGMPLEVQVRDPRG
APLAVLRRDGDGSIHRH*
>Ga0116217_100089025
MAQKITIDPITRLEGHGKIEIFLGDDGKVSRAYFQVPELRGFEQFAVGRPAEEMPQITSR
ICGVCPTAHHMASTKALDALFQVDPPPAAKMLREMLYSIFMLEDHALHFFFLGGPDFIVG
PTAPKAERNILGVLGKVGVEVGRSVIAMRKELRELMTYLGGKAIHPVFGLPGGVAKPLNP
ADQPRFVETAKKGLDFALFTLAKFEDIVLQNQEYVATITSEMYTHRTYYMGMVDEKNRVN
FYDGRIRIVDPEGKEFGSFTACEYLDAIEEHVEPWSYIKFPFLKKIGWKGFVDGADSGIY
SVAPLARLNAANGMATPRAQEAYSQLYAVLGGKPVHHTLANHWARIVEMVYAAERFLELA
SDPEIVDQRVRTLPTEIPKVGMGVVEAPRGTLFHHYETDEAGLITRANLIVATQNNAARI
ALSVDKVARALLDASKADDQGLLNMVEMAFRAYDPCHGCGTNALPGAVSLKISIRDAAGN
LLRTVSR*
>Ga0116217_100149205
MKRININPITRLEGHGTIEIFLDERGDVANTYFQVPELRGFEQFCVGRRAEDMPDITSRI
CGVCPEAHHMASVKALDNLFAVDPPSAAKKLRELFYMAFFVTDHTTHFYALGGPDFILGP
DAPPAQRNILGVVKKVGLEIGKQVIECRARNYHVIEMLGGRAIHPTAGVPGGWSKSISEE
ERAEIQAIAEANIEFALFTLELFDKLVLGNSAYLDLVTSEVYLHRTYSMGTVDENNRLNF
YDGKIRVVDPEGREFLKYNPSDYVSHIAERVEPWTYLKFPYLKKLGWKGFTDGAESGVYT
ATPLARLNVCDGLATSRAQEQFERFYQTFGSQRVNGRFQPVHHRLATHWARLIELLYAAE
RMKELAVDPEITSPQVRNIPQRIAGEGIGCVEAPRGTLTHHYVTDENAILKRVNLVVGTT
NNYAAMSMSIKRVAEKLIHGHDVIEEGLLNRVEMAFRLYDPCLSCATHSLPGSMPLIVNI
RNPQGEILRSLRRD*
>Ga0116217_100166523
MNPATQQTWNQANLKANATYQAERRRVTVEPITRLEGHGKIDIFLDDAGDVERAYLQIPE
LRGFEVFSLGRPAEEMPQITSRICGVCPTAHHMAATKALDDLYQVEPPPAARKIRELVYN
TFVLEDHALHVYILGGPDFIVGPQAPPEKRNILGVIEKVGVEVGKRVISMRRRLRELIAY
FGGKVIHPVLGLPGGVSKGLKPEDLPQFKELAKDGLDFALFTLQVFEDLVLKNPDYVKLI
TGDTYTHRTYYMGLVDAQNKVNFYDGLIRVVDATGKEYAKFPARRYRDFIAEHVEPWSYV
KFCFLKPIGWHGFEEGPQSSVYAVAPLARLNVAEGMATPQAQKAYEEFFNTLGGKPVHHT
LANHWARVVEMIYAAERMVELVNDPEITNTNLRVIPSAKPSVGVGVVEAPRGTLYHHFET
DDRGLITKANLIVATQNNAARIAMSVDKAARGLIKKGQVSEGLLNMVEMAFRAYDPCFGC
ATHSLPGHLPLSVSIYNRERHLLRQLVQS*
>Ga0116218_10032384
MAKTLVIQPVTRIEGHAKVTIQLNDAGNVDTARVNVIELRGFEKFCLGRHVEDLPRITPR
ICGVCPWSHHLASAKACDAVFGVEPPPAGKKLRELCNSIAYMEEHILHFYFLAGADFLLG
PDAPYSVRNVIGVLQAAPDIARKVVKVRHMCAKMLEVLAGKAIHPQAAVPGGFSKPLAPA
ERDQLRKQADDALELAKFSIAFAKENIFPKYLDVVKSLGVITTGFIGTVKDNGALNLYDG
KLRLMTPNGTYQDFPVDRYTEFISEHIEPWSYLKFPYAKQWGEGFSMDLENPKGVYRANT
LARINVCDFIDTPLAQAELVEFRQKFGRPAQLTLLYHWARLIELLYNAENTIRLLDDPEI
TSTETRVKVTPRAARGVGVTEAPRGTLIHDYTTDADGLITNVNLIVGTTHNNAPINMSVT
QAAKSLIHDGKYDQGVLNTVEMSIRAYDPCLSCATHRLDGKMSVKLDIFDADGKLLGSLA
N*
>Ga0116219_100006607
MDSARRITIEPITRLEGHGKIEIFLDEQGHVDRAYFQVPELRGFEKFAQGRPAEDMPQIT
SRICGVCPTAHHMAATKALDALYQVTPPPAARKIRELVYSTFVVEDHALHFYFLGGPDFV
VGPQAPAAERNVLGVIAKVGIETGQKVIAMRRKLRELMTLAAGKPIHPVFGLPGGVSKPL
SAEDAARFRTVAGEAVEFALFTLDVFEKLVLGNSGYVDLILSDPFTHRTYYMGQVDQKNQ
LNFYDGVLRVVAPDGHEWARFRPEEYLDRIGEHTEPWTYMKFCYLKALGWKGFSEGEESG
VYCVAPLARLNVADGMATPLAHQAYLKFHGTLGGRPVHHTLANHWARVVEMLYAAERMKE
LAHDPELTDPVVRTLPTAVPREGVGVVEAPRGTLIHHYRTDERGIITSANLIVATQNNAA
RIAMSVEKAAKHLITGANVPEGLLNMVEMAFRAYDPCLGCATHALPGGMPLEVQVRDPRG
APLAVLRRDGDGSIHRH*
>Ga0116221_100032428
MEITRTVTIEPVTRLEGHGRIEIFLDSQGSVERAYFQVPELRGFEKFAQGRPAEDMPQIT
SRICGVCPTAHHMASTKALDALYQVTPPPAARKIRELVYSAFFVEDHALHFYFLGGPDFV
VGPQAPASERNVLGVIAKVGIETGRKVIAMRRKLRELMALAAGKAAHPVFGLPGGVSKPL
TVEDAARFREVADEAVDFACFTMDVFEKIVLGNSGYVNLILSDTFTHRTYYMGLVDENNH
VNFYDGAIRVVAPDGHQWARFEPGEFLNHVAEHTEPWTYMKFCYLKELGWKGFSEGEDSG
VYSVAPLARLNVADGMATPLAHQAYLKFHGTLGGRPVHHTLANHWARVVEMLYAAERMRE
LANDPELTDPTVRVLPTAIPCEGVGVVEAPRGTLVHHYRTDPRGIITGANLIVATQNNAA
RISMSVEKAAKKLITGGQVPDGILNMVEMAFRAYDPCLGCATHSLPGSMPLSVQVRDAAG
APLVVLRRDSHGTVRRE*
>Ga0116221_10129221
MDSARRITIEPITRLEGHGKIEIFLDEQGHVDRAYFQVPELRGFEKFAQGRPAEDMPQIT
SRICGVCPTAHHMAATKALDALYQVTPPPAARKIRELVYSTFVVEDHALHFYFLGGPDFV
VGPQAPAAERNVLGVIAKVGIETGQKVIAMRRKLRELMTLAAGKPIHPVFGLPGGVSKPL
SAEDAARFRTVAGEAVEFALFTLDVFEKLVLGNSGYVDLILSDPFTHRTYYMGQVDQKNQ
LNFYDGVLRVVAPDGHEWARFRPEEYLDRIGEHTEPWTYMKFCYLKALGWKGFSEGEESG
VYCVAPLARLNVADGMATPLAHQAYLKFHGTLGGRPVHHTLANHWARVVEMLYAAERMKE
LAHDPELTDPVVRTLPTAVPREGVGVVEAPRGTLIHHYRTDERGIITSANLIVATQNNAA
RIAMSVEKAAKHLITGANVPEGLLNMVEMAFRAYDPCLGCATHALPGGMPLEVQVRDPRG
APL
>Ga0116222_100053812
MGKTIVIQPVTRIEGHAKITIQLDDAGDVNLARVNVIELRGFERFCMGRPVEDMPRITPR
ICGVCPWSHHLAAAKACDAVFGVEPPPAGAKLRELCNSIAYMEEHILHFYFLAGADFLLG
PDADYSVRNVIGVLQAAPEVARRVVRVRHMCAKMLEIIAGKAIHPQAAVPGGFSKPLAKD
ERDQLRKMADEALELAKFSIAFAKESVFPKYLDVVKSLGVITSGFIGTVKDNGALNLYDG
KLRLMASDGSFDDFPYDRYTEFIGEHIESWSYLKFPYAKKRGGFSLEDNAPGLYRANTLA
RINVCDFIDTPLAQAELEEFRRKFGRPAQLTLLYHWARLIELLYNAENAIRLLDDPDITC
PETRVKVTPRAARGVGCTEAPRGTLIHDYETDADGMLTNMNLIVGTTHNNAPINLSVTQA
AKSLIHGGQYDQGVLNTVEMAIRAYDPCLSCATHRLDGKMSVKLDIFDAKGRLLDSLAN*

>Ga0116223_1000014956
MDSARRITIEPITRLEGHGKIEIFLDEQGHVDRAYFQVPELRGFEKFAQGRPAEDMPQIT
SRICGVCPTAHHMAATKALDALYQVTPPPAARKIRELVYSTFVVEDHALHFYFLGGPDFV
VGPQAPAAERNVLGVIAKVGIETGQKVIAMRRKLRELMTLAAGKPIHPVFGLPGGVSKPL
SAEDAARFRTVAGEAVEFALFTLDVFEKLVLGNSGYVDLILSDPFTHRTYYMGQVDQKNQ
LNFYDGVLRVVAPDGHEWARFRPEEYLDRIGEHTEPWTYMKFCYLKALGWKGFSEGEESG
VYCVAPLARLNVADGMATPLAHQAYLKFHGTLGGRPVHHTLANHWARVVEMLYAAERMKE
LAHDPELTDPVVRTLPTAVPREGVGVVEAPRGTLIHHYRTDERGIITSANLIVATQNNAA
RIAMSVEKAAKHLITGANVPEGLLNMVEMAFRAYDPCLGCATHALPGGMPLEVQVRDPRG
APLAVLRRDGDGSIHRH*
>Ga0116223_100029368
MAQKITIDPITRLEGHGKIEIFLGDDGKVSRAYFQVPELRGFEQFAVGRPAEEMPQITSR
ICGVCPTAHHMASTKALDALFQVDPPPAAKMLREMLYSIFMLEDHALHFFFLGGPDFIVG
PTAPKAERNILGVLGKVGVEVGRSVIAMRKELRELMTYLGGKAIHPVFGLPGGVAKPLNP
ADQPRFVETAKKGLDFALFTLAKFEDIVLQNQEYVATITSEMYTHRTYYMGMVDEKNRVN
FYDGRIRIVDPEGKEFGSFTACEYLDAIEEHVEPWSYIKFPFLKKIGWKGFVDGADSGIY
SVAPLARLNAANGMATPRAQEAYSQLYAVLGGKPVHHTLANHWARIVEMVYAAERFLELA
SDPEIVDQRVRTLPTEIPKVGMGVVEAPRGTLFHHYETDEAGLITRANLIVATQNNAARI
ALSVDKVARALLDASKADDQGLLNMVEMAFRAYDPCHGCGTHALPGAVSLKISIRDAAGN
LLRTVSR*
>Ga0116223_100063351
MEITRTVTIEPVTRLEGHGRIEIFLDSQGSVERAYFQVPELRGFEKFAQGRPAEDMPQIT
SRICGVCPTAHHMASTKALDALYQVTPPPAARKIRELVYSAFFVEDHALHFYFLGGPDFV
VGPQAPASERNVLGVIAKVGIETGRKVIAMRRKLRELMALAAGKAAHPVFGLPGGVSKPL
TVEDAARFREVADEAVDFACFTMDVFEKIVLGNSGYVNLILSDTFTHRTYYMGLVDENNH
VNFYDGAIRVVAPDGHQWARFEPGEFLNHVAEHTEPWTYMKFCYLKELGWKGFSEGEDSG
VYSVAPLARLNVADGMATPLAHQAYLKFHGTLGGRPVHHTLANHWARVVEMLYAAERMRE
LANDPELTDPTVRVLPTAIPCEGVGVVEAPRGTLVHHYRTDPRGIITGANLIVATQNNAA
RISMSVEKAAKKLITGGQVPDGISELAQSGQGLAGEELLAPLLFRGTDGAISGFGAASES
VNAGTGQSRQAGWRALPVQRTAGQGLHAEGSILGKGGAQRLAGDQ*
>Ga0116223_100127333
MQRITINPVTRLEGHGKIVIFLTDDGEVGNCYFQVPELRGFERFCVGRPVEEMPRITTRI
CGVCSEAHHMASAKACDDVYHVDPPPAAKKLRELLYSAFYVSDHTLHFYALGGPDFVVGP
DAPPAERNILGVIHKVGLEAGQKVIEARRRAQRAVALIGGKAIHPVTSLPGGISRPITPA
ERDEIIEHTKYFVEFAKFTLGVVDSVVLKNREYVDQILSDTYTHHFYSMGTVDASNRLNF
YDGMIRVVDPDGREFVKFHPRDYLDVLEEHVEPWTYLKFPYLKKIGWKGFVEGKESGIYR
ATPLGRLNAADGMATPLAQAEYERFYSTLGGKPVHQTLATHWARVIELLYAAERAAELAC
DEEILSTHVRAIPTATPSEGVGCVEAPRGTLYHQYSTDEHGILKRVNLIVGTTNNHAPIA
MSIRKAAQGLIRRGADITDGVLNRIEMAFRAYDPCFACATHSLPGKMPLEVQVLDSHGNL
LASRKRSG*
>Ga0116223_100377551
MRKIVIDPVTRLEGHGKIAIFLNDDGEVANTYFQVPELRGFEQFCVGRPVEEMPRITTRI
CGVCPEAHHMASTKACDAVFHVEPPPAAKKLRELLYSAFYVGDHTLHFYALGGPDFVVGP
DAPPGERNILGVVKKVGLEAGQKVIELRKRAQRVVSMIGGKAIHPVTGLPGGVAKPLKAE
ERDEILGHTAYFLEFAKFTLGVVDQVVLGNQAYVDMILSDTYTHRVYSMGTVDENNKGNF
YDGKIRVVDPDGKEFVKFSPRDYLQVLAEHVEPWTYLKFPYLKQVGWKGFVDGKDSGVYR
ATPLSRLNASDGMATPLAQEQYERMYQTLGGKPVHQTLATHWARVIELVYAAERAAELAR
DDEILSDNIRTIPTATPSEGVGCVEAPRGTLYHHYTTDERGILRKVNLIVGTTNNH
>Ga0116225_10024836
MAQKITIDPITRLEGHGKIEIFLGDDGKVSRAYFQVPELRGFEQFAVGRPAEEMPQITSR
ICGVCPTAHHMASTKALDALFQVDPPPAAKMLREMLYSIFMLEDHALHFFFLGGPDFIVG
PTAPKAERNILGVLGKVGVEVGRSVIAMRKELRELMTYLGGKAIHPVFGLPGGVAKPLNP
ADQPRFVETAKKGLDFALFTLAKFEDIVLQNQEYVATITSEMYTHRTYYMGMVDEKNRVN
FYDGRIRIVDPEGKEFGSFTACEYLDAIEEHVEPWSYIKFPFLKKIGWKGFVDGADSGIY
SVAPLARLNAANGMATPRAQEAYSQLYAVLGGKPVHHTLANHWARIVEMVYAAERFLELA
SDPEIVDQRVRTLPTEIPKVGMGVVEAPRGTLFHHYETDEAGLITRANLIVATQNNAARI
ALSVDKVARALLDASKADDQGLLNMVEMAFRAYDPCHGCGTHALPGAVSLKISIRDAAGN
LLRTVSR*
>Ga0116225_10029109
MDSARRITIEPITRLEGHGKIEIFLDEQGHVDRAYFQVPELRGFEKFAQGRPAEDMPQIT
SRICGVCPTAHHMAATKALDALYQVTPPPAARKIRELVYSTFVVEDHALHFYFLGGPDFV
VGPQAPAAERNVLGVIAKVGIETGQKVIAMRRKLRELMTLAAGKPIHPVFGLPGGVSKPL
SAEDAARFRTVAGEAVEFALFTLDVFEKLVLGNSGYVDLILSDPFTHRTYYMGQVDQKNQ
LNFYDGVLRVVAPDGHEWARFRPEEYLDRIGEHTEPWTYMKFCYLKALGWKGFSEGEESG
VYCVAPLARLNVADGMATPLAHQAYLKFHGTLGGRPVHHTLANHWARVVEMLYAAERMKE
LAHDPELTDPVVRTLPTAVPREGVGVVEAPRGTLIHHYRTDERGIITSANLIVATQNNAA
RIAMSVEKAAKHLITGANVPEGLLNMVEMAFRAYDPCLGCATHALPGGMPLEVQVRDPRG
APLAVLRRDGDGSIHRH*
>Ga0123519_10000015128
MGQPESSNTQTGVRRRLVIDPITRLEGHGKIDIFLSEDGEVERAYLQIPELRGFEKFAQG
RPAEDMPQITSRICGVCPTAHHMASTKTLDAVWGVEPTSAARKIRELVYSAFMMEDHALH
FYFLGAPDFVVGPEAPATERNVLGVIAKVGVEVGRKVIGIRRQLRELVALAGGKAGHPVL
GLPGGVAKRLSAEDRELARKVAAEAVEFGKFTLKVFADVVLNNSGYLDMIRSETYTHRTY
YMGMVDAQNRVNLYDGAIRVVTPEGKEYAKFAPKDYLKYIAEHVEPWTYVKFCYLKPVGW
RGFVDGADSGIYSVAPLARLNVADGMATPEAQAAYEEYVTRLGGKPVHHTLANHWARVIE
LLYAAERLRELAEDEEITSDRVRRLPLGVPTEGIGAVEAPRGTLIHHYATDERGVVKKAN
LIVATQGNAARIAMSVEKAAKGMIRGGAVDEGILNKVEMAFRAYDPCMGCASHALPGSMP
LVVRLMDRAGNTKGMLRRGENGSISKEF*
>Ga0123519_1000004345
MKKIMIDPITRLEGHGKIAIFLKDDGSVANVYFQVPELRGFEKFCEGRPAEDMPQITQRI
CGVCPEAHHMASTKALDDLFHVEPTSTAKKLRELFYSSFYVTDHTTHFYILAAPDFVVGP
DAPPAERNIFGVIAKVGLELGGAVIRTRHENHWVIQTIGGRAVHPCFGLPGGVSKAITEE
ERVKIEEIAKRSVDFAKLSLKVFDDVVLKNKQYLDMILSDTYTHRTYYMGLVDEKNRVNF
YDGKVRVVDPDGKEFCKYAPRDYLEHVAEHVEPWTYLKFPYLKKVGWKGFVDGKDSGVYR
ATPLSRLNAADGMATPLAQAEYEKMYSTLGGKPAHQTLATHWARLIELLYAAERMLELAR
DPEITSPNIRNIPTAIPDEGVGIVEAPRGTLTHHYITDERGVIKKVNLIVGTTNNYAAFY
MSVKKAAEDFIKPGVKITEGLLNRIEMAWRPYDLCLACATHSLPGQMPLEVVIYDSQGNE
IKRLSQGIA*
>Ga0123519_1000004451
MSAAGSNQSQSFRRISIDPITRLEGHGKIDIFLDQEGNVADCYLQIPELRGFEKFCEGRP
VEEMPRLTPRICGVCPEAHMMASAKACDAVYGVELPLTARLLRELQYNIFFVTDHATHFY
ALGAPDFIMGPKSDPATRNLIGIIGKVGLEIAGKVIQCRAWGHEAAAIFGGKPVNPANAI
PGGMSKGLSAAERARLEEICRFMVEFGKLTLKILHDVVLSNQEYVDLILNGPYYQRTYSM
GLVDEKNRVNYYDGHVRVVDPDGRELCRYAPSEYMNHVAERVEPWSYLKFPYLKAVGWKG
FVDGADSGVYTATPQSRLNAADGMNTPLAQEAYEEYFETLTGDRSGRKPVHYTLAIHWAR
CIELLNAAERALELVQHPEITHPENYRVVCDKTPREGVGIVEAPRGTLTHHYVTDEKGIV
RKANLIVGTTNNNAAICMSVKRAAQGLIKKGVEVSEGLLNMVEMAFRAYDPCFGCATHSL
PGRMPLVVRVRDWDGTVLSEARR*
>Ga0123519_1000004466
MPAETKPVNRITIDPITRLEGHGKIEIFLNDEGTVDRAYFQVPELRGFEKFAEGRPVEDM
PQITSRICGVCPTAHHMASTKALDAVYQVEPTSAGRKIRELVYSAFMIEDHALHFYALGG
PDFVVGPSAPPAERNVLGVINKVGVETGKKVLAMRRKLRSLVSLAAGKAGHPVFGLPGGV
ARRISEGERAEFCKAAAEAVEFAEFSLDLFDSVVLKNSAYVELIRSETYTHRTYYMGLVD
GKNRVNFYDGELRVVSPEGREVAKFNPARYADYIAERVEPWSYMKFCYLKEPGWKGFEDG
PSSGIYSVAPLARLNAADGFATPRAQAAYEKYVSTLGGKPVHHTLANHWARLVEMLYAAE
RMRELAEDPEVSSPDIRRLPAAVPKEGVGVVEAPRGTLFHHYVTDENGLVKKANLIVATQ
NNAARIALSVDRAARGQVTRENLSEGMLNLVEMAFRAYDPCLGCATHALPGRMPLEARVR
DSAGRILYTVRRDADGLRLESRR*
>Ga0123519_1000006771
MKRVTIDPITRLEGHGKIEIFLDEKGDVANAYLQIPELRGFERFCVGRPVEEMPNLTARI
CGVCPEAHHMAATKALDAVFHVDPPETAKKLRELFYSIFFATDHTTHFYALGGPDFVVGP
DAPKAERNILGVVKKVGLEIGGQVIKMRHVGHNLIQMIGGRRVHPNWGLPGGVSKGITEE
QRREIEAAGREAIEFAKFSLDLFDKLVLKNSDYVSLITGDVYVQKTYYMGTVDANNHVNF
YDGMVRVVGPDGKEHAKYHPRDYREYIAERVEPWSYLKFPYLKKVGWKGFVDGPDSGVYQ
ATPLSRLNAADGMATPLAQKEYQRFYEVLGGKPVHHTLATHWARLIELLYAAERWVELAS
DPAITGKDYRVLPKEKPTEGVGCVEAPRGTLTHHYVTDERGLVVKANLIVGTTNNNASIC
MAVRRAAQKLIHGFEIREGLLNRVEMAFRSYDPCFGCATHTLPGQMPLEVIIRNADGAVL
ERLTQCLD*
>Ga0123519_1000010359
MKEHAMNDQLKQVWNQGQQAAAAAYKARRVSIDPITRLEGHGKIDIHLDEKGDVERAYFQ
VPELRGFEVFSLGRPAEDMPQITSRICGVCPTAHHMAGVKALDDLYKVEPTSAAKKLREL
VYNAFMLEDHALHVYILGGPDFIVGPDAPPELRNVVGVIQKVGLEIGKRVIATRRRVREL
IAYLGGKVIHPVLGLPGGVAKGMSPEDLPAFQQLGKDAVDFAQFTLQVFKDIVLKNEAYV
KLITSDDYTHKTYYLGMVDANNKVNFYDGKIRVVTPAGKEYAKFDIQQYKDFVAEHVEPW
SYMKFCFLKPVGWNGFTEGEQSGIYSVAPLARLNASDGMATPLAQKAYEEFYATLGGKPV
HHTLANHWARCIEIIYAAERMNELLNDPEITSKEIRCLPVNKPTVGIGVVEAPRGTLIHE
YHTDENGLITKANLIVATQGNAARMAMSVEKAAKGLIHGGKIDQGLLNKVEMAFRAYDPC
LGCATHAIGQTPMIVTIRDPQGNVIQQFRRD*
>Ga0123519_1000015283
MSSASSNQERHFRRISIDPLTRLEGHGKIDIFLDQEGNVANCYLQIPELRGFEKFCEGRP
VEEMPRLTSRICGVCPEAHMMASAKACDAVYGVELPLTARLLRELQYNIFFVTDHATHFY
ALGAPDFIMGPKSDPATRNLIGVIGKVGLDIARKVIQCRAWGHEAAAIFGGKPVNPANAI
PGGMSKGLTAAERDRIEEICRFMVEFGKLTLKILHDVVLSNQEYVDFIFNGPYYQRTYSM
GLVDEQNRVNYYDGHVRVVDPDGRELCRYAPSEYMNHVAERVEPWSYLKFPYLKAVGWKG
FVDGADSGVYTATPQSRLNAADGMNTPLAQEAYEEYFETFTGDRSGRKPVHYTLAIHWAR
CIELMNAAERALELVQHPEITHPEDYRVVCDKTPHEGVGVVEAPRGTLTHHYVTDEKGIV
RKANLIVGTTNNNAAICMSIKRAAQGLIKKGVEVTESVLNMVEMAFRAYDPCIGCATHSL
PGRMPLEVRLRDWDGTVLSEARR*
>Ga0123519_1000017734
MSQRITIDPITRLEGHGKIEIFLNDAGDVERAFLQVPELRGFEQFAVGRPVEEMPRITPR
ICGVCPTAHHMASTKCVDAVFHVEPTPTARKIRELIYNAFMMEDHTLHFFFLGGPDFVVG
PQAPAAERNILGVLGKVGLEIGGQVIRVRRECREIINYFGGKVIHPVCGLPGGVSKGLDE
EHRVKFLETARYAVEFARFALKIFDDVVLKNKQYVDLVVGDAYKLTTYYMGLVDEKNKVN
FYDGLIRVVDPEGKEFAKFKPADYLEHVAEHVEPWSYIKFPYLKKIGWKGFIEGKETSIY
RVAPLARLNASDGMATPLAQQEYERMYQVLGGKPAHNTLAFHWARLIEALQAAEAMVTLL
EDKEITSPDIRRIPTETPTEGVGVVEAPRGTLFHHYKTDERGLVTEANLIVATVNNSAAI
TMSIEKAAKAFIKGGKVSEGLLNLAEMAFRPYDPCHACGTHALPGDMPLVINIYNSRREL
VEQLRRE*
>Ga0123519_1000022410
MANTVINEINNSVVPESKNGRRHIVIDPITRLEGHGKIDIILNQQGNVDRAFFQVPELRG
FEKFAEGRRAEDMPQITSRICGVCPTAHHMCATKALDDLYKVDPPPAAKKIREMVYCAFF
IEDHALHFYYLGGPDFVVGPTAPKSERNILGVLGKVGLDIGKEVIGLRKQIRDLIALAGG
KVIHPVFGLPGGVSKPLTKEDQEQFIAGAKHAVEFGEFSLKIFNDVVLKNKEYLDWIVSD
TYTHQTYYMGLVDSQNRVNFYDGMLRVVKPDGKEFVKFKVQDYAKHIGEHVEPWSYIKFC
FLKDVGWDGFSEGVDSGIFSVAPLARLNAAEGMATPKAQKAYEEFYKTLDGRPVHHTLAN
HWARLIELLYAAERMLELANDPDIVSPDIRNIPKETPKQGFGVVEAPRGTLFHHYQTDEK
GLISMANLIVATQNNAARIAMSVDKAARGVIKNGKIDDGILNMVEMAFRAYDPCHGCATH
SLPGQMPLIVRVLSPHGGLMQEIRRD*
>Ga0123519_1000037870
MKKISIDPITRLEGHGRIDIFLNDEGEVENAYFVIPELRGFEKFAEGRPVEEMIRITPRI
CGVCPEAHHMAATKACDAVYHVDPPPAAKRVREAFYSFFYCSDHATHFYALAAPDFVMGP
DCPVPQRNILGIIHKVGLEIGGRVIQHLAENHRAVGIIGGKDIHPVGGIPGGWSKPISEE
ERQELVRIARNSVEFGQFSLKLFTDVVLGNQAYVDMILSDAFTVPCYSMGLVDANNKVNF
YDGLVRVVDPDGNEFVKYAPHEYREVVAEKVLPYTYLKYPYLKKVGWKGFVAGKDSGVYH
ATPLSRLNASEGMATPLAQEEYERFYETLTGDRSGRKPVHQMLATHWARLIEMLYAAERA
LELVSDPDFTDPNVRTIPTATPTEGVGIVEAPRGTLTHHYITDERGIVQKANLIVGTTNN
YAPLTISIQKAAKAVIRKGVEITEGILNRIEMAFRSYDPCFGCATHTLPGQMPLEVVVYD
ANGEIVARGSRGID*
>Ga0123519_100006004
MMAKKVVIDPITRLEGHGKVEIFLDDSGNVEHAYFVIPEFRGFERFSIGRKVEDMPWITP
RLCGVCPTTHHLCSAKTCDAVYKVTPPLPAIKIRKLFNNLFMFEDHLIHFYYLGGPDFIV
GPTAPKAERNILGVIGKVGLEIAGKLIAMRKEVRQLMEDMGGRVIHPVFAVPGGITKPLD
KDIVERLKEATVRMVDFADFTIKAFHDIVLGNKEYVDIILNGPYYSVTNHMGLVDENNKV
EWYDGMVRVVDTKGKELYKFHPSEYTEYIGEHVEPWTWMKFPFLKKLGWKGFVDGEGTSL
YRVAPLARLNASDGMKTPKAQEEYEKLYETLGGKPCQHSLAFHWARVVEVMQAAEDAQRL
ANDPDILDPNVRTIPTETPSEGVGIVEAPRGTLIHHYKTDENGIVTDANLIVATAHNEAV
IAMEINKAAKAFIKNGKVDDGILNLVEMAFRPYDPCHACATHSLPGQMPLKITIRRSSDG
EVIDVIQRD*
>Ga0123519_1000087939
MAETAIRRKITIDPVTRLEGHGKIEIFIDDAGQVEQAYFQVPELRGFERFAQGRPAEDMP
QITSRICGVCPTAHHMAATKALDALYKVTPTPAARKIRELVYSTFMAEDHTLHFYFLGGP
DFVVGPKAPAAERNVLGVVAKVGVETGKAVIGMRRKLRELTALAAGKAVHPVFGLPGGVS
KRLTRDDQAKFQAVAAEAVEFARCTLDIFDKIVLENSDYVELITSDAFTHSTYYMGMVDE
QNRLNFYDGQLRIVGPDGKQYAKFEPAKYLDYVSEHVEPWTYMKFCYLKPLGWKGLQDGA
GSGVYAVAPMARLNVIDGFTTPLAQAAYEKYIATLGKPVHHTLANHWARVIELAYAAERM
KQLADDPEITDPGIRAIPKETPTEGIGVVEAPRGTLFHHYVTDERGVITRANLIVATQNN
AARIAMSVDKAAKGLISGKEVDEGLLNMVEMAFRAYDPCLGCATHSLPGAMPLLVTVRNG
RTGEEVSTLRRDVNGSVHRS*
>Ga0123519_1000111622
MPKEFKIDPVTRLEGHAKIEIFLDDKGDVDDAYFQVVELRGFEEFCKGRSVEEMPQIVTR
LCGVCPWAHHIASAKATDGVFGVEVPPAGKKLRMLGYYAHYLESHLEHIYALGPAPDFIV
GPDADPLKRNVFGVIEKVGLDIGKKVIQNRAYAVRIEDITGGKSTHPVYAIPGGVSHPLK
EEERKEIEKMGESLVDFCEFTLDVVDKFILQNKKYLDIIMSKDIYYHETNYIGLVDKNNK
VNFYEGEFRVVNPMGKEIVRFKPEDYLEHIGEHVEPWSYLKFPYLKDKGWKGFVDGEDSG
VMRAAPLGRLNASDGFTTPKAQAAYEKFFDFFKTKPVHHTLTFHWARAIEALHAAEIVLQ
LSRDPEIMDRHVRNIPVPENYKGEGIGGVEAPRGSLIHHYKTDKNGLITELNLIVATAFN
YAAMNMSVKKAAKALIKNGKADQGILNMVEMAFRNYDPCFSCATHSLPGTMPIVINIYDK
DGNLKDVIKR*
>Ga0123519_1000133810
MKHIKIDPITRLEGHGRIDIFLDEEGEVKECFFVIPELRGFEVFAKGRPVEEMPRITTRI
CGVCPEAHHMASVKACDDVYKVEIPSTARKLRELLYSTFYVADHTVHIYALGGPDFIVGP
DAPKAERNILGVINKVGLDAGKQVIKLRALAQEIIQMIGGKKIHQVTAIPGGIAKGITEE
ERQKILGYTEYFIEFAKFTVKVFEDIVLKNKEYVDLILSDTYTHKTYYIGLVDENNKVNF
YDGKVRVVDPDGNEVCKYSPKEYLDNIAEHIEPWTYLKFPFLKKIGWKGFVDGKESGVYR
ATPLSRLNASDGMATPLAQEEYEKFYETLTGDRSGKTPVHFTLATHWARVVELVYAAELA
NQLAKDPEITSPNIRIIPTATPSEGVGIVEAPRGTLTHHYITDENGIVKSANLIVGTTNN
YAAIAMSIKKAAKGLIRKGVEITDGILNRIEMAFRAYDPCFACATHYFGERPFILHIYDN
DGNLIDVIDK*
>Ga0123519_1000137123
MKSGREIEIYPASRLEGHARISIFLDEKGAVKDAFFQILELRGFEEFCKGRLVEEMPRIT
PRICGVCPWAHHLASAKAADAVYGVEPTEAAKKIREMGYSAFFVHDHLLHFYLLALPDFI
PGPRAPPAERNVVGLLNRVGKELGGRLLRAFKYSHEIQEIVGGRSTHPVFCLPGGVSKPI
GEDERAKIEEGAKYLLEFSEATLELFKKALLGDDKYSKMILEDKNVNRVNSLAMVGDGDS
LSLLSGMLKAVDPEGRTIGLFEPKDYLDHISEHVEPWTYSKFTFLKALGWRGLRDGKGSG
VYRVGPLARLNVIEKIPTPKAQGAFEEMFEVLDKPCHSTFAYHWARVIETLYAAERLMEL
IKDPSITDGDIRNIPGSPRGRGVGAVEAPRGTLIHDYTSNGDGRIRELNLIVPTTHNNSV
ICMSVRNAARDLIKSGSIDEGLLNEVEMAFRAYDPCLACATHALPGQLPLKVSIFDSRGT
LLKEISRP*
>Ga0123519_1000139722
MDTAAQQVWNQAQQQANAAYMQARRRVTIDPITRLEGHGKIDIFLNDHGDVDRAYLQIPE
MRGFEVFSIGRPAEDMPQITSRICGVCPTAHHMAAAKTLDDLYKVEPTAPARKIRELVYN
AFMFEDHALHVYILGGPDFIVGPDAPKQLRNVVGVIQKVGLETGKKVISMRRRVRELISY
FGGKVIHPVLGLPGGVSKGLDPAKLPEFKQLAQDAVDFALFTVQVFKDIVLKNPEYLKLI
TSDTYTHKTYYMGLVDAQNRVNFYDGQLRVVDPNGKEYAKFPVQKYRDYIAEHVEPWSYI
KFCYLKPLGWHGFEEGPESGVYAVAPLARLNAADGMATPRAQAAYEEFFKTLGGKPVHHT
LATHWARVVEIVQAAERMLELVNDPEITSTDIRRIPTEKPSVGYGVVEAPRGTLIHHYET
DENGLIKMANLIVATQNNAARIGMSVDKAARGLIKGGKVSDGLLNMVEMAFRAYDPCFGC
ATHTLPGQTPLIVSIYDANRRLIQQLRQG*
>Ga0123519_1000176922
MKKISIDPITRLEGHGRIDIFLNEEGEVENVYFVIPELRGFEKFAEGRPVEEMTRITPRI
CGVCPEAHHMAATKACDAVYHVDPPPTAKKLRELFYSYFYCSDHATHFYILAAPDFVLGP
DAPVAERNILGLIHKVGLELGGRVIQHLAESHEAVATLGGKDIHPVAGLPGGWSKAITEE
ERRRLEEIARRAVEFGQLSLKLFHDIVLGNPAYLDMILSEAFILPTYYMGLVDANNKVNF
YDGLVRVVDPDGNEFVKYSPAEYQEVLAERVVPYSYLKFPYLKKVGWKGLVGGKDSGVYR
ATPLSRLNASDGMATPLAQEEYERMYETLTGDRSGRKPVHHTLATHWARLIEMLYAAERA
LELVTDPDITDPNVRTIPTATPTEGVGIVEAPRGTLTHHYITDERGIVRKANLIVGTTNN
YAPIAISLKQAAQGVIRKGVEITEGILNRIEMAFRAYDPCFACATHALPGQMPLAVLVYD
AGGEMVARASRGLD*
>Ga0123519_1000225819
MKKITIDPITRLEGHGKIEIFLNDAGAVENVYFQVPELRGFEKFCEGRLAEDMPQITQRI
CGVCPEAHHMAATKCLDDLFHVEPPSAAKKLRELFYSAFYVTDHTTHFYILGGPDFIMGP
EAPVAERNILGVIAKVGLELGGAVIKTRMQNHRIIHMLGGRAVHPVFGLPGGVSKGLNKE
EQKEVEQIAKDSVEFAKLSLKVFDDIVLKNKEYVDMILSDAYTHRTYYMGLVDDKNKVNF
YDGKVRVVDPDGKEIAKFAPREYLDHIAEHVEPWSYIKFPYLKKIGWKGFVDGKDSGVYR
VAPLARLNAADGMATPLAQEAYEKMYSTLGGKPVHHTLAMHWARLVELLYAAERLLELSR
DPEITSPNIRVIPTAKPDEGVGIVEAPRGTLIHHYITDDKGVIKKANLIVATVGNSAAVN
MSVKKAAIALIQPGKKITEGLLNRIEMAWRPYDLCLACATHSLPGQAPMEVIIYNSQGEV
IERLKH*
>Ga0123519_100023414
MEQALKDIFNQGAARANTAYQMGRRRFTVDPITRLEGHGKIDIYLDEKGNVERAYMQVPE
LRGFEVFSLGRPAEDMPQITSRICGVCPTAHHMASTKCLDDLYQVEPPPAARKIRELVYN
TFMLEDHALHFFVLGGPDFVVGPEAPPAERNIVGVIGKVGLEAGKKVITTRRRLRELIAY
FGGKVVHPVLGLPGGVSKPLHPADLPRFQQLAKDGVEFAEWTLQVFKDIVLKNSDYVKMI
TSDTFTHKTCYMGTVDEQNRVNFYDGKLRVVDCNGKELFKFTARQYLDFVAEHVEPWSYM
KFTFLKPRGWNGFVEGPDTSIYAVAPLARLNAADGMATPKAQAAYEEFYKILGGKPVHHT
LATHWARVIEMIQAAETMQKLLNDPEITSKDIRRIPTAVPKEGMGVVEAPRGTLFHHYRT
DERGCITMANMIVATANNAARIAMSVEKAAKGLIKGGQVTEGLLNKVEMAFRAYDPCLGC
ATHSLPGHVPLAVRIYDRQRRLVQELRQP*
>Ga0123519_1000271222
MKRISIDPISRLEGHGKIEIFLDDQGNVANAYLLIPELRGFEQFCVGRPAEEMPRITTRI
CGVCPEAHHMASTKALDALYHVEPSSAVKKVREFFYSAFYVTDHTTHFYALGGPDFVVGP
DAPPAERNILGVVHKVGVEIGKQVIDCRIRNHHIIEELGGRGVHPVAGLPGGWSKAITKE
MQQEFAEISRQNVEFGLFSLKLFEDIVLKNKAYVDMILSDTYTDRTYYMGTVDANNCVNF
YDGMIRVVDPEGKGFVRYHPREYVTHIAEHVEPWTYLKFPYLRGVGWKGFVDGKGSGVYC
ATPLSRLNAADGMATPRAQEAYEKMYETLGSKKRDGRYQPIHYRLATHWARLIEVLYAAE
RMVELINDPEITDPNLRTPVTSTPDEGVGCVEAPRGTLTHHYWTDEKGILTRVNLIVGTT
NNYAPIAMSIRKAAQGLIKKGTAITDGVLNRIEMAFRAYDPCIACATHALPGQMPLEVII
RDAQHHIVDRVVRGGS*
>Ga0123519_1000321819
MKKIKIDPITRLEGHGKIDIFVNDEGEVENCYFIIPELRGFEKFVQGRPVEELPRITTRI
CGVCPEAHHMASAKACDAVYKVELPSTAKKLRELLYSVFFCADHTVHFYALGGPDFVVGP
EAPKAERNLLGLIKKVGLDAGKKVIKLRALAQNIIQTLGGKKIHQVTSIPGGVTRGLSEE
EREVFAKDLEYFIEFGKFTFKVFEDIVLSNSKYVDLILSDIYTQKTYYMGLVDENNKVNF
YDGKVRVVGPDGKEFCKYSPNEYVEHIAEHIESWNYLKYPYLKKIGWKGFVDGPESGVYQ
ATPLSRLNASDGMATPLAQEEYEKFYQTFTGDHSGKIPVHHTLATHWARIIELMYAAERA
NELINDPEITSTNIRTIPTGIPSEGVGIVEAPRGTLTHHYVTDENGIVKRANLIVGTTNN
HAAISMSIGKAARGLIKKGVEVTDGLLNMIEMAFRAYDPCIGCATHTLPGQMPLQLNFYN
KNGELIKQINRF*
>Ga0123519_1000345613
MQKRITIDPITRLEGHGKIEIFLDDNGNVEKTYFQIPELRGFEVFCVGRPAEEMPRITPK
ICGVCPTAHHICSAKALDSLYKTQPTSSAKKIRELMYSTFMLEDHTLHFYFLGGPDFVVG
PTANPAERNILGVISKVGVDIAKKVINLRKECRDVITLIGGRVIHPVCGLPGGVSRPLNE
EERLKIEHVAENGVEFAKFSLKVFDDIVLKNKDYVDVITGDVYKHNTYYMGLVDKNNKVN
FYDGDIRVVTPDGNEFARFKPEDYLEHIAERVEPWSYIKFTYLKNIGWKGFIDGTDSGVY
RVAPLARLNVADGMATPLAQAEYEKMYSTLGGKPLHNTLAFHWARLIEALYAAERMLELS
RDKEVTDTNIRNIPVSIPEEGIGVVEAPRGTLIHHYKTDTKGIITEVNLIVATVNNAAAI
CMSIEKAAKKLIKNGEISDGLLNMVEMAFRAYDPCFACATHLLENDNRLKINIYNKNGDI
IRQL*
>Ga0123519_100037876
MKQITIDPVTRLEGHGKIEIFLNDKGKVANTYFVIPELRGFERFCVGRPAEEMPRITNRI
CGVCPEAHHMAATKALDALYHVEPTPAAKKIREMFYSAFYVADHTTHFYALGGPDFVVGP
DAPPAERNILGVVHKVGLEIGKQVIDARIRNHHVIRTIGGRGVHPVAGLPGGWSKAITKE
EREELEQIARQNVEFGLFSLKVFEDIVLGNQEYVDLITSDAYTHRTYYMGTVDANNRVNF
YDGMVRVVDPDGKEFVKYHPKDYLQHIAEHTEPWTYLKFPFLKGVGWKGFVDGADSGVYV
ATPLSRLNAADGMATPRAQEAFEKMYETLGSKKVNGRYEPVHFRLATHWARLIELLYAAE
RMLELISDPEITDPNTRAPITATPDEGVGCVEAPRGTLTHHYWTDERGILTKVNLIVGTT
NNYAPIAMSVKKAAQSLIKEGTVITDGLLNRIEMAFRAYDPCIGCATHTLPGQMPLEVTI
YAADGSIIERLRR*
>Ga0123519_1000388820
MEKAVKDAFNQGSARANAAYEIGRRRFMVDPITRLEGHGKIDIFLDEKGDVERAYMQVPE
LRGFEVFSIGRPAEDMPQITSRICGVCPTAHHMAATKCLDDLYKVEPTPTGRKIRELVYN
TFMLEDHALHFFVLGGPDFIVGPEAPPAERNIVGVIGKVGLDAGKKVIGTRRRLRELITY
FGGKVVHPVLGLPGGVSKGLNPADLPKFKQLAADAVEFATWTLDVLKKIVLGNPEYVKMI
TSEAFTHKTCYMGTVDDRNRVNFYDGQLRVVDCNGKEIFKFAPRQYLDYVAEHVEPWSYM
KFTFLKPRGWKDFVEGPDTSIYAVAPLARLNAADGMATPLAQAAYEDFYKTLGGKPVHHT
LANHWARVIEMIQAAERMQELVNDPEITGTEIRRIPTAVPQEGVGVVEAPRGTLFHHYRT
DERGLITMANMIVATQNNSARIAMSVERAAKGLIKGGKVTEGLLNKVEMAFRAYDPCLGC
ATHSLPGHLPISLRIFDHKRELVEELRQD*
>Ga0123519_100038921
MEQQLKRKVSIDPITRLEGHGRIEIFFDDNKNVEKAYLQIPELRGFEKFCEGRLPEDMPQ
ITSRICGVCPTAHHIASAKTLDKLFNVEPTPTAKKIRELVYNAFMFEDHALHFYILGGPD
FIVGTGAPKELRNVIGVIQKVGTDIAKQLISIRKRNRELISYLGGKVIHPVLGLPGGVAK
GIDEDELSKIKQLAQDNLEFALFTLDTFKRIILENHEYLNLVTSPAYTHQTYYMGMVDSG
NRVNFYDGMIRVVDPNGKEYVKFDPREYRNHIGEHVEPWTYIKFCYLKNVGWKGFKDGID
SGIYCVAPLGRLNACESMATPKAQQAYEEYIKTLGKPVHYTLATHWARIIEIIYASERMI
ELVNDPEITGKDLRNIPSKVGEIGIAAVEAPRGTLFHHYETDSKGLLRKVNLIVATQNNA
GRISLSIDKSAKELMKNGDGSITEELL
>Ga0123519_1000410020
MSERRISIDPITRLEGHGKIDIFLDDDGNVIDAFLQIPELRGFERFCVGRMVEDMPNLTS
RICGVCPEAHHMASAKALDDVFRVQPPPTARKLREMFYCIFFATDHTTHFYALGGPDFVM
GPDAPKTDRNILGVIRKVGMEIAGRVIKMRADGHSLIKMIGGRAVHPNWAVPGGVSRGIT
EEQRREIERLGRDAVEFARFSIDLFNQIVLGDSGYVDLLRSEAFTTRVYNMGTVDERNRV
NFYDGMIRVVGPDGREHAKYHPREYRDHIAEHVEPWSYLKFPFLKKPGWKGFVDGGDSGL
YRATPLSRLNAADGMATPLAQKEYERMYEVLGGKPVNHTLATHWARLIELLYAAERWVEL
ACDPEITGREYRVLPAGPSEEGVGSVEAPRGTLTHHYWCDGRGILTRVNLIVGTTNNYAP
ISLSIKQAARALIRKGAALTEGVLNRIEMAFRAYDPCFGCATHHMPGTMPLEVTLRRRDG
SVMERVRRTDGRVVRTDGQ*
>Ga0123519_100041256
MANTITKQRITIDPITRLEGHGKIEIFLDDNGNVTKAYYQIPELRGFEIFCKGRPAEDMP
QITSRICGVCPTAHHMAGTKALDDLYKVDPPLPAKKLRELIYNLFMLEDHALHVYILGGP
DFIVGPSEKKEIRNVVGVIEKVGIGVGKQVISMRRNIRELISYLGGKVIHPVFGLPGGVS
KGIAMEDLPKFKEVINEALEFAKFTLKIFRDVVLRNDEYVKLITSDVYTHKTYYMGLVDE
NNKVNFYDGKIRIVDPQGKEFAKFSVKDYLNYIAEHVESWSYVKFPYLKTIGWKGFVDGI
ESGVYSVAPLARLNASDGMATPEAQKAYEEFYKTLGGKPVHMTLANHWARIVEMLQAAEK
CVELINDPEITSQDLRNIPTSTPSVGIGVVEAPRGTLIHHYETDERGVIQKVNLIVATVH
NSARIAMSIDKAAKGLIHKGKVDDGLLNMIEMAFRAYDPCNACATHSLPGEMPISVDIKD
KFGNLIKTMHR*
>Ga0123519_1000518318
MQIMEQTAPAADGAARQRIKIDPVTRLEGHGKIEIFLTEDGGVRDAFFQIPELRGFEKFC
EGRPVEELARITPRICGVCPEAHHMASSKALDAVYHVQPPPAGRKLRELLYNAFTAGDHT
THFYALGGPDFVVGPDAPAAERNILGVIAKVGLEIGGKVIKMRAAGQEVVKIIGGKAIHP
VCGLPGGVSKAITEDERQRIEEIGRYMVEFAQFSLKVFDQIVLGNSAYVDLIQSDAYTHR
TYYMGLVNAKNQVDFYDGVVRVVTPEGREFAKFAPADYLEHIAEHVEPWSYLKFPFLKKV
GWKGLIDGPESGVYRAAPLARLNAADGMATPLAQAEYERMFDTLGGKPVHATLATHWARL
VELLQAAERTLELSRDPDITSPDVRTIPTATPDEGVGVVEAPRGILFHHYRTDERGLVKK
VNLIVGTTNNNAAICMSIKKAAQALIRPGAPITDGLLNKVEMAFRAYDPCFGCATHTLPG
QMPLEVSIYDAQGRLVHTLSRA*
>Ga0123519_100054776
MGATIQQRITIDPVTRLEGHGRIEVFLKPDGAVDRAFFQVPELRGFEKFVEGRPAEDMPQ
ITSRICGVCPTAHHMAAVKALDRLFGVEPPPAARKIRELVYSAFFIEDHALHFYYLGGPD
FIVGPKAPKAARNILGVIEKVGAETALKVIALRRRLREIIGIAGGKAIHPVLGLPGGVAR
RIHPEEQERFVEIAAEAVAFSQFSLQAFHEMVLQNAEYLHLICSQEYTHQTYYMGLVDLD
GGLNFYDGRVRVVRPDGSEYVTFAPDQYLDYIAEHVEPWSYVKFCYLKPLGWKGFVDGAE
SGVYCVAPLARLNACGHVPTPLAKRAYEEYFATLGGKPVHHTLANHWARLIEMLYAAERL
KELAADPELTSRDIRNLPEKVAGVGIAVVEAPRGTLIHHYEADEKGLIRKANLIVATQNN
SARIALSVDRAAKAMVRGPEASEEMLNMVEMAFRAYDPCYGCASHALRGAYPIEVRFYGA
QQKLTGITRRCGDGTVERRFLKTAEEVNV*
>Ga0123519_1000555518
MKRITIDPITRLEGHGKIEIFLNDEGEVNNVYFQVPELRGFEKFCEGRPVEELPAITAKI
CGVCPGCHHMASGKAVDAVFGVEPPPTAKKLRELFYMAHFIHSHTAHFYALAAPDFVLGP
HAPAAKRNIVGLIEKVGREIGTEVIKQRRFAQEIQALLGGHQTFVVMNIPGGVRRGLSEM
ERDDIVEKAKGFVGFAQFSLKIFEDFVLNNKEYVDLIINGPYSLKLHSMGLVDANNKVNF
YDGKVRVVDTEGKELCKYSPTEYLDYVAEHVEPWSYLKFPFLKKIGWKGFIDGQASGVYH
ATPLSRLNVADGMATPLAQIEYERMYNTLGGKPAHVTLAMHWARLIELLYSAERLLELAM
DPDITGTELRAKLGAIPGEGVGIVEAQRGTLTHHYWTDEKGIVTKANIIVGTTNNNAAIC
MSIKKAAQGLIKKGTEVTDGVLNMIEMAFRAYDPCFSCATHSLPGKMPMILEIRSADGEL
LERIKRG*
>Ga0123519_1000811017
MTPEVWDQTQKIKEKRITIDPITRLEGHGKIEIFLDDDGNVKNAYWQVPELRGFEKFCIG
RSVDEMNKLTARLCGVCPGAHHMASTKALDAVYDADPPSAAKKLRELFYSAHYVHSHIAH
FYALAAPDFVLGPSAPAGKRNIIGVVDAVGLEIGGAVIRHRSYAQKIQEMLGGKATHPVC
GIPGGMSKPINEDERKEIEKMAKSCVEFSKFTCQLFENVVLKNKDYLSIISDPNIFYNET
NYVGLVDKNNKINFYDGMLRAIDPKGNEIAKFDPKDYLEYIGEHVEPWSYEKFCFLKKIG
WKGLVDGADSGVYRVAPLARINVSNGFATPLAQAEYEKMIGFFRDAGVKGPIHHTQAYHW
ARVIELLYASERLLELAQDPEITSKDIKTKTKTPGEGIGCVEAPRGVLIHHYVSDENGIV
QNVNLIVGTTNNNAPINISVAKAAKALIKNWEVSPGLLNMIEMAYRAYDPCNSCATHTLP
GHMPLTVCIRKPDGTEYKRFSNF*
>Ga0123519_100086394
MDLSGILNFFHGGQKSKEGVRNDMALTKIEINPMTRLEGHGKISMFLDEKGNVDNAFFQV
VELRGYERFLQGMPIEEVPRTVSTICGVCRAVHFTASMKASDGVYNVEPTPTARKIREIF
FNAHYVEDHAAILYALGFPDFVVGPTANPAERNLIGLVNAVGAETGKLVLRKRYAAVKVL
EMLGGKPIHPVAALPGGWSKRVTQDERKEIMALAEEMVELGQLTLKIFEDVVLKNPEYVK
LVTGDVYKVVSNYLGSVDENDKVAFYDGTQKFVDTNGKEIARFKGKEYLDYIAERVLPWS
YLKMPYMKQKGWKGVVDGPDTSLYSVGPLPRLNVASGMPTPLAQEAYEKMFNVFGHKPVH
NIMGYHWARAIELLCAAENIREFAKDETLCNPEVRSKLGPASEGVGIVEAPRGTLIHHYV
TNEKGIVEKANIVVATTHNKGPINVAVKRAAQNFIKDGVINEGLLNMVELAYRPYDLCLA
CATHALPGHDPLQIDIYDHEGKPYKTLKNF*
>Ga0123519_1001063912
MREIIIDPITRLEGHGKISIFLNEKGNVENAFFQVPELRGFEKFCEGRRAEDLPIITTRI
CGVCPVAHHMASAKALDAAFNVEPTETAKKLRELMYAAYYIYDHILHFYFLGGPDFVVGP
DAPAEKRNVLGVIEKAGIAIGKDVIKHRAYGQRITGILGGRPTHPVSACLPGGIAKALNE
DERKEIEKMAKSCVEFAKFSLKLFDDVVLKNVDYVNMIKSDPYTLRTYYMGMVDDNNKVN
FYDGNVRVVDPDGKEFVKFAPKEYLDVIEEHVEPWTYVKLTYLKRVGWRGLVDGNESGIY
RVGPLGRLNAAEGMATPLADAEYQRMYKILGGKPVHNTLAFHWARLIELLYASERALELV
MDKEITGKNVKNKLGKPGEGVGIVEAARGTLIHHYVLDDKALAKKVNLIVATTHNSSGIC
MSVRSAAKSLIRDGMINDGLLNKVEMAFRAYDPCLACATHFAMGQMPLKAKIYDHKKRLI
KTIES*
>Ga0123519_100121217
MQRITIDPITRLEGHGKIEIFLDEEGNVANTYFQIPELRGFERFCVGRPIEEMPLLTNRI
CGVCPEAHHMAAAKAVDAVYHVEPPPTARKLRELLYMAFYCTDHTTHFYALGGPDFVMGP
DAPVAERNILGVIHKVGLEAGGKVIQMRKYGHMVVEMIGGRKVHPCTSIPGGLTKGITEE
ERKQIEEMGRWAIEFAQFSLKLFNDMVLSNTAYRDLILGDIYTHRTYYMGLVDEQNRVNF
YDGKVRVVGPDGRELVKYAPHEYVDHIAEHVEPWTYLKFPYLKKVGWKGFVDGPDSGVYM
ATPLSRLNAADGMATPRAQEEYERFYAALGGKPVHQRLAIHWARLIELLYAAERWVELAT
DPEITSPNVRVVPTEKPTEGVGIVEAPRGTLTHHYWSDERGVVTKVNLIVGTTNNYAPIS
MSINKAARSLIQKGVVVTEGLLNRIEMAFRAYDPCFGCATHSLPGRMPLEVTIRDASGNV
MEVLKQFVD*
>Ga0123519_100129263
VDFSKILNLFHGGQKSKEGVRNDMALTKIEINPMTRLEGHGKISIFLDEKGNVDNAFFQV
VELRGYERFVQGMPIEEVPRTVSTICGVCRAVHFTASMKASDGVYNVEPTPTARKIREIF
FNAHYVEDHAAILYALGFPDFVVGPTANPAERNLIGLINAVGAETGKLVLKKRFAAVKIL
EMLGGKPIHPVAALPGGWSKRVTQDERKEIMALAEEMVELGQLTLKIFEDVVLKNPEYVK
LVTGDVYKVVTNYLGSVDENDKVAFYDGTQKFIDTNGKEIARFKGKEYLNYIAERVLPWS
YLKMPYMKQKGWKGVVDGPDTSLYSVGPLPRLNVASGMPTPLAQEAYEKMYNVFGHKPVH
NILAYHWARAIELLCAAENIRELAKDESLCNPDVRSKLGPASEGVGIVEAPRGTLIHHYV
TDEKGIVEKANLIVATTHNKGPINVAVKRAAQNFIKDGVVNEGLLNMVELAYRPYDLCLA
CATHALPGRDPLQIDIYDCDGKLYKTLKNF*
>Ga0123519_100142638
MEVIKIDPITRLEGHGKIIIFLNDDGEVGNCYFQVPELRGFERFCVGRPVEEMPRITTRI
CGVCPEAHHMASAKACDAVYHVEPPPAAKKLRELLYSAFFVGDHTLHFYALGGPDFVVGP
DAPPAERNILGVIKKVGLEAGGKVIELRKRAQRVISIIGGKAVHPVTALPGGVAKPLTKE
ERDEIIEHAKYFVEFAKFSLGIVNYVVLKDKEYVDMILSDTYTHQTYSMGTVDVNNKVNF
YDGMIRVVDPEGNEFVKFHPRDYLGVLEEHVEPWTYLKFPFLKHVGWKGFVDGKDSGVYR
ATPLSRLNAADGMATPMAQEEYERMYSTLGSKPVHQTLATHWARVIEIMYAAERALELAE
DEEILSPEVRTLPTETPTEGVGCVEAPRGTLYHHYVTDERGILQKVNLIVGTTNNHAAIA
MSIRKAAFGLIKRGAEITDGILNRIEMAFRAYDPCFACATHTLPGKMPLEVQVFDSDGTL
LTSRRRE*
>Ga0123519_100166264
MEKPVQDAFNEAHKQANAAYVAARRRITVDPITRLEGHGKIDIFLDDKGNVERAYFQVPE
LRGFEVFSLGRPAEDMPQITSRICGVCPTAHHMAATKALDDLYKVTPPEPAKKLRELVYN
TFMLEDHALHVFVLGGPDFIVGPDAPASMRNILGVVEKVGVEVGKRVIATRRKLREFIAY
LGGKVIHPVLGLPGGVSKGIAPEDLPRFKELCREALDFSLFTLQVFRDIVLKNDDYVKLI
TSDAYTHKTHYMGLVDSNNCPNFYDGLIRVVDPTGKEVAKFPAQKYLDYVAEHVEPWSYV
KFCYLKPIGWKGFVEGSDSGIYSVAPLARLNASEKMATPEAQKAREEFFSTLGYPVHHTL
ANHWARVVEMVYAAERMNELINDPDITSTNIRTLPTAKPTVGMGVVEAPRGTLFHHYETD
ERGILTKVNLIVATQNNSARMAMSVEKAAKALIRNGDVSEGLLNKIEMAFRAYDPCHACA
THSLPGEMPLIARIRNAQGTIIRELRR*
>Ga0123519_100175103
MNEQAKQVWNQAQAQANAAFAARRRNVTVDPITRLEGHGKIDVFLDEKGNVERAYFQVPE
LRGFEVFARGRPAEEMPQITSRICGVCPTAHHMAATKCLDSLYGVKPTPAGRKIRELVYN
TFMLEDHALHVYVLGGPDFIVGPEAPAAERNIVGVIGKVGVETGKRVIGMRRRLRELIAY
FGGKVVHPVLGLPGGVSKALNPADLPKFQQLAKDAVDFAQFTLQVFKDIVLKNSEYVKLI
TSEAYTHKTYYMGMVDEKNRVNFYDGMLRVVNPEGKEFAKFPVENYREYVAEHVEPWSYM
KFCYLKPLGWKGFEEGAGTSVYSVAPLARLNASEGFSTPLAQAAYDEYFKTLGGKPVHHT
LANHYARVVEMIHAAERMVELLNDPDITSPDVRTVPTNRPSVGIGVVEAPRGTLFHHYET
DERGIIKMANMIVATQNNAARIAMSVDRAAKALIKNGQVREGLLNKVEMAFRAYDPCLGC
ATHSLPGHMPLIARIYNHRRELVGEIEQH*
>Ga0123519_100191697
MRRITIDPITRLEGHGKIEIFLDEEGEVKNVFFQVPELRGFEKFCEGRPAEELPSITAKI
CGVCPGCHHMASGKAVDAVFGLVPPPAARKLRELFYMAHFVHSHTAHFYALAAPDFVVGP
DAPPAKRNIVGLIEKVGKEIGTEVIKQRRIAQEIQALLGGHQTFVVMNIPGGVRRGLSEA
ERDYVVEKAKGFVEFAQFSLKIFNDFVLGNKDYVDLIVNGPYNLKLHSMGLVDANNRVNF
YDGKVRVVDTQGNELCKYGPDEYLEYVAEHVEPWSYLKFPYLKKIGWKGFIDGQDSGVYH
ATPLSRLNAADGMATPLAQKEYERMYATLGGKPVHATLAMHWARLIELLYSAERCLELAQ
DPEIIGTELRAEPGPIAGEGVGIVEAQRGTLTHHYWTDKKGIITKANIIVGTTNNNAAIC
MSIKKASEGLIKKGVIVDQGILNKIEMAFRAYDPCFSCATHSLPGEMPLVLEILDANGNL
LQRVKRN*
>Ga0123519_100220574
MDESIQTVWNEAQTRANEAYYVQRRRITVDPITRLEGHGKIDIFLNEQGEVERAYFQVPE
LRGFEVFSLGRPAEDMPQITSRICGVCPTAHHMAATKALDDLYRVEPPSPARKIRELVYN
TFMLEDHALHVYVLGGPDFIVGPDAPPEMRNVLGVIQTVGVDIGKRVIATRRRLREFIAY
LGGKVVHPVLGLPGGVAKGIAPEDLPRFQELAKDALDFALFTLQVFHDVVLKNQAYVDLI
TSDTYTHRTYYMGLVDEKNRVNFYDGKVRVVSPDGKEYAKFAAQAYLDYIAEHVEPWSYV
KFCYLKGIGWKGFTDGAESGIYSVAPLARLNASDGMATPEAQKAYEQFFNTFGQKPVHHT
LANHWARVIEMVYAAERIVELINDPEITSQNLRVIPTTSPTVGVGVVEAPRGTLFHHYET
NEDGILRKVNLIVATQNNSARMAMSVEKAAKGLIHGGEVSDGLLNKVEMAFRAYDPCHAC
ATHSLPGQMPLILTVYNAHGEVVHQQKR*
>Ga0123519_100255463
VKRITIDPITRLEGHGKITIFLDDKGDVANAYFQVPEFRGFEAFCEGRPVEEMPLITQRI
CGVCPMAHHMAAAKAADAVFKVTPPPTALKIRELAYNAFVAGDHATHFYVLAGPDFLVGP
DVDAAQRNILGIVAKVGLATGRRVIQHLQESHEVLAMLGGRFVHPAMALPGGVSKAVTPE
MQQRLIEIGEHFVEFGRFSLQLWREAVLGSQQFKDMVLGSVYYHRTHNMGLVDERNRVNF
YDGHVRVVDVEGKELARYRPADYLEHVSEHVEPWTYLKFPYLKKIGWKGFVDGPDSGVYR
ATPLGRLNAAEGMATPLAQEAYEEFYDYMGGKPVHATLATHWARVIEMLYAGERVLELAK
DPGLTDPNIRMLPTEAPGEGVGIVEAPRGTLTHHYIPDERGLIKKANLIVGTTNNHAAIC
MSIKKAAQELIKGGQVITQGLLNRIEMAFRAYDPCFGCATHALPGEMDLEVSIIDHRGEL
LMKLSR*
>Ga0123519_100256196
MNEQAKNVWNQAQAMANAAYRARRRNVTIDPITRLEGHGKIDIFLNEQGGVERAYFQVPE
LRGFEVFSIGRPAEDMPQITSRICGVCPTAHHMASAKCLDSLYGVQPPPAGRKIRELVYS
AFMFEDHALHVYVLGGPDFIVGPEAPAAERNIFGVIGKVGVDVGKKVIGMRRRLRELIAY
FGGKVVHPVMCLPGGVSKGLDPADLPKFKQLAADGLEFAQFTLQVFKDIVLKNPEYVKLI
TSEAYTHKTYYMGLVDENNKVNFYDGQLRVVDPNGKEFAKFPVEKYRDYVAEHVEPWSYM
KFPYLKPLGWRGFEEGPDSSIYAVAPLARLNASDGFTTPLAQKAYEEYFATLGGKPVHHT
LATHYARVVEMIYAAERMVELLNDPEITSKEIRTIPTKTPSVGIGVVEAPRGTLFHHYET
DERGIIKMANLIVATVNNSARIAMSVERAAKGLIKNGEISEGLLNKVEMAFRAYDPCLGC
ATHSLPGHMPLVAN
>Ga0123519_100257603
METEEKKRITIDPITRLEGHGRIEIFLDENGNAEKAYLQIPELRGFEKFCVGRPSEDMPQ
LTSRICGVCPTAHHTASTKVLDKLYKVEPTITARKIRELIYNAFMFEDHALHVYILGGPD
FIVGPDSPKGLRNVVGVIQKVGLDIAKKLISMRRRNRELITYLGGKVIHPVFGLPGGVAK
GIDKDELPKIKELARDNLEFALFTLDTFKNIVLKNKDYLNLITSTAYMHKTYYMGMVDEK
NRPNFYDGKIRVVDPEGKEYARFLPQDYLDHISEHIEPWTYIKFCYLKNIGWKGFKEGKD
SGVYCVAPLARLNACDGMATPKSQMAYEEYIKTLGKPVHYTLANHWARIIEIIYASERMI
ELANDPDITGKDLRVLPTQAPSIGIDAVEAPRGTLFHHYETEANGLIKKANLIVATQNNA
ARISMSVDAAAKEFVKNGKVLDGMLNRVEMAFRAYDPCIGCATHSLPGEMPFIVNIRDNS
GKIIKEITRE*
>Ga0123519_100275713
MKKISIDPITRLEGHGKIEIFLNDDGEVANCYFQIPELRGFERFCIGRPVEELPRTVCKI
CGVCPVDHHLASAKAVDAVYHVDPPPAAKKLRELYKAAHTVHSHVAHFYALAAPDFVLGP
DAPAAERNVLGLVKKVGLEIGGQVLAIRKAAQRIQTLIGGACTHTVFCVPGGVSKPLSKE
EHQEILKLSANFVEFAKFSLKLFDDVVLKNKAYVDLILSDPYQLRIHNLGLVDEQNRVNF
YDGKPRIVDVNGKEIAKYSPSEYYKHIGEHVEPYSYLKFPYLLAKGWKGFVEGEDSGVYR
AAPLARLNAADGMATPLAQAEYEKFFSTLKKPVNSTLAFHWARLIELMYSAELIVQLAND
PEILSPEVRRLPTEKPTEGVGIIEASRGLLTHHYKTDEKGIVTYVNLIVGTTNNNAAISM
SIKKAAMGLIKKGKVISDGILNMIEMAFRAYDPCFSCATHSLPGKMPLIVEIKNKDGETI
QTIKRD*
>Ga0123519_100277965
MKTITIEPVTRIEGHAKIQIMLDESGNVNDARVKVVELRGFEKFAIGRPIEEIIRIVPRI
CGVCPWAHHLASAKAADAVFGVDIPSPAKKIRELAYMGHMLHSHILHFFMLAGGDFVVGP
DADFERRNVFGIIEKAPDIAKAVVRNRWLAQMITQKLGGKAIHPDVAVPGGWAKQITPEE
RDECKKMLNELYDFALFSIDYAKKNIFPQYLDFVSNVSVIKTGFLGLVKNGNLELYDGKL
RMMKADGSYEDFEPKDYKEYISEHVEDWSYLKFPYMKKAGAFSMDLDNPIGIYRTNALAR
VNVCDKISTPKAQAELEEFRAKFGRPAQPTFLYHWARLIEIVYCAERAIELVDDEEIISD
NIRLKLEPVAGRGTGCVEAPRGTLLHTYETDAKGLITKANIIVGTTHNNAAINMSVKKAA
KDLIKNGKYDQGILNKVEMAIRAYDPCLSCATHSLNGKIFCEITLINHLGEVIDVIK*
>Ga0123519_100361945
MREIVVDPITRLEGHGKIVIILNDEGNVDHAYIQIPELRGFEKFAEGRAVEDMPQITERI
CGVCPMAHHMASTKTLDDLYKCAPTPTARKIRELMYNIFMLEDHALHVYILGGPDFIVGP
TSPKEERNIIGVINKVGKENVLKVISMRKKLREINLMLGGKTIHPVAGVPGGVSRPIKDD
EIERIKQVARESVEFARFTLKLFKDLVLKNDQYFKLITSDAYTHRTYYMGLVDEKNRLNF
YDGKIRVVDPKGSEHAKFDVHQYYDYIAEHVEPWTYIKFTYLKNVGWRGFIDGENSGIYS
VAPLARLNVSDSLATPEAHAAYEEMVSMLGKPVHHTLANHWARIIEMIQAAETIQELAND
PEITDKNIRNIPKHTPSEGMGVTEAPRGTLIHHYKTDEKGVVRQANLIVATQNNAARIAL
SIDKAAKHLIRQGQINDGLLNMVEMAFRAYDPCHACGTHTLPGSMPIIVYIYDTSGKLLN
VVRHNL*
>Ga0123519_100403292
MKRVTIDPITRLEGHGKIEIFLDDRGEVANAYLQIPELRGFERFCVGRPVEEMPNLTARI
CGVCPEAHHMAATKALDAVFHVDPPATAKKLRELFYSIFFATDHTTHFYALGGPDFVVGP
DAPKAERNILGVVNKVGLEIGGQVIKMRHVGHSLIQLMGGRRVHPNWGLPGGVSRGITEE
ERREIEAAGRDAVEFAKFSLQLFDKLVLKNSEYVALITGDVYVQKTYYMGTVDANNHVNF
YDGMIRVVGPDGREHAKYHPKDYREYVAERVEPWTYLKIPYLKKVGWKGFVDGPDSGVYQ
ATPLSRLNASDGMATPLAQKEFQRFYEVLGGKPVHHTLATHWARLIELLYATERWLELAS
DPAITSKDYRVLPKEKPTEGVGCVEAPRGTLTHHYVTDDRGLVVKANLIVGTTNNNASIC
MSVRRAAQKLIKGGQVREGLLNRVEMAFRSYDPCFGCATHSLPGQMPLEVIIRNPAGDVV
ERLTQCLD*
>Ga0123519_100444863
MKEVIIDPITRLEGHGKITIKLDENGNVKRALLQIPELRGFEKFLVGRTVEDAPQITSRI
CGVCPWAHHMAATKALDDLFKVDPPLTAKLIREFVYNVFMLEDHSLHFYVLGGPDFLVGP
KAPKEERNLVGIIRKLGADIVKNIIVTRKKLRYLEQLIGGKITHPVLGLPGGVAKPLSDE
DWKLCYETTKEGIEFAKFAYRALKDLVLSNDEYVELMRSDIYTHRTYYMGLVDQGNNVNF
YDGKIRVVDPEGKEFAKFGAREYLDHIAEDVEPWSYVRFTYLRRVGWKGFIDGRESGIYS
VAPLARLNASDGMATPMANELYKEFYQAMGGKPVHNTLAFHWARVVEMVYAAERMMELIE
NPEIKRKEVRNIPKEKPDVGIGVVEAPRGTLIHHYETDEKGIIKKANLIVATQNNSARMV
LSVEKAAKSLIKNGKVDDGILNMVEMAFRAYDPCHACATHSLPGSMPLIVRIYDSEDNLI
KEIRRD*
>Ga0123519_100468982
MKEIVINPITRLEGHGKITIFLNDEGDVDEAYFQVPELRGFEKFCEGRRAEDLPIITPRI
CGVCPVAHHMASAKALDAAFNVEPPEPAKKLRELMYCGYYLYDHTLHFYYLGGPDFVVGP
DAPPEKRNVIGVIEKAGLEIGKEVIKHRAYGQKITEILGGKATHPVSACIPGGFARPISE
EERREIEKMVRSCLEFAKFSLKLFDDIVLKNTNYVNLIKSDAYTLKTYYMGLVDKNNKVN
FYDGNVRVVDPSGREFVKFQPKEYLDVIEEHVEPWTYVKLPYLKKVGWKGLVDGPESGLY
RVGPLGRLNAAEGMATPLAQAEYERMYATLGGKPVHNTLAYHWARLIELLYAAERALELV
TDPEITSRNVRNKPGKPGEGVGIVEAARGTLIHHYQLDENALAKKVNLIVATVNNAPSIC
MSIRNAAKGLIKKGKVTDGILNMVEMAFRAYDPCFACATHFAIGQMPLEVEIYDSEKKLI
QTIKR*
>Ga0123519_100473191
MKRIAIDPITRLEGHGKIDIFLDDQGNVANAYLVIPELRGFERFCVGRPAEDMPNLTNRI
CGVCPEAHHMASTKALDDLFHVDPPPAAKKLRELFYSIFFATDHTTHFYALAGPDFVMGP
DAPPAERNILGVIKKVGMDIAGRVLKMRRDGHELIRLIGGRRVHPNWGLPGGVSRGITEE
ERREIEARGREAVEFAQFSLRLFEDVVLKNTEYLRLIQSDTYTHRTYNMGTVDAQNRVNF
YDGMIRVVGPDGREHAKYHPRDYREYVAERVEPWTYLKIPYLKKVGWKGWQDGPDSGIYK
ATPLSRLNAADGMATPLAQKEYEKMFDALGGKPVHHTLATHWARLIELLYATERWVELAT
DPQITSREVRVLPTQTPTEGVGCVEAPRGTLTHHYWTDERGILTRVNLIVGTTNNYAPIM
LSVRRAAQDLIRGGQVREGLLNRVEMAFRAYDPCLGCATHSLPGQMPLEVNIRSSDGTLL
HCLRQNLHNS*
>Ga0129297_1000059516
MKNVTINPITRLEGHGKIEIFLNNEGNVENAYFQVPELRGFEKFCEGRPVEEMPDITSRI
CGVCPEAHHMAATKALDAVFHIDPPSPAKKLRELLYSAFYVADHTTHFYILAGPDFVMGP
NAPKAERNILGLINKVGLDVGASVIKHRSAALDVVGMIGGRRIHPTCGVPGGVSKPISEE
ERARIEEIAKSEIEFAKFTLKLFDDIVLSNKDYLNLIKSDIYATETYYMGLVDEQDRVNF
YDGKVRVVDPEGNEFAKYGAADYQQHLSEHVEPWTYLKYPYLKQVGWKGLVGGKGSGVYR
ATPLSRMNVAEGMATPLAHVEYKRMYDTLGHKPIHSTLATHWARLIELLYAAERMHELSR
DPEITSQNVRTIPTATPDEGVGIVEAPRGTLTHHYQTDEKGIVKKVNLIVGTTNNHAAIS
MSIKQAAQGLIKRGEISDGLLNMVEMAFRAYDPCYGCATHTLPGQMPLDLNIYNNERVLL
RRLTRH*
>Ga0129297_100019218
MAQRITIDPITRLEGHGKIEIFLNEAGDVERAFFQVPELRGFEKFCEGRPAEEMPRITPR
ICGVCPTAHHMASTKALDDLWKVEPPRTAKLLREFIYNTFMVEDHYIHFFFLGGPDFVVG
PQAPAAERNILGVIAKVGLEIAGQVIRVRKECREIIKALGGKVIHPVFGLPGGVSRGMTE
EEREKFMATARFAVEFAQFALQIFDDVVLKNKEYVDLVLSDTYSHRTHYMGLVDDNGKVN
FYDGKVRAVDPAGKKVAEFAPRDYVNHIREHVEPWTYISFPYLRSVGWKGFVDGANSGIY
RVAPLARLNVADGMATPLAQQAYERMYQVLGGKPAHATLAFHWARLIEALYAAERMGGLL
QDPEITSEHIRNLPTATPQEGVGIVEAPRGTLIHHYQTDGKGILTKVNLIVATNHNAAPI
AMSVEKSARGLIKGGKVSDGLLNMIEMAFRAYDPCHACATHALGQTPLVVELRSANGDLL
ERISNLVQV*
>Ga0129297_100025855
VKHRTITIDPVTRVEGRGKITIWLDGRGDVKDAHFSVFDLRMFEKFLEGRPVEEAPQIVT
RICGICPVSHHLASAKACDMLFDVEPAETGSLIRELMHMGQYIHNHSLHFFFLAGPDFLV
KGREQGLLALIREKPELAEKAIQLRKVGQEIVEKTGGRAIHPVTALPGGVTKKMSKKEVD
EIAADLSSVEKDLRELVNACKEGLLDKKELMLELDSQRSYYSALLNNGDFDLYNGKIRII
KPDGQIAEEFNPNNYQTQIGEHVEPWTYLKFPFYKKAEWPDGAYRVGPLARLNVAERIPT
PEANREFTEFKDEFGKPVHNTLLYNWARLIELYYALERAKEIVEHEKTAANDVRHSFKIK
KGEGIGVIEAPRGTLIHHYVANDEGIIERANLIAATTQNNMHINQSVRDVAKRRIKSGRI
DERVLNDIEVVVRAYDPCLSCSTHMSGQTNLEVEILNEHGEHLKALTN*
>Ga0129297_100074125
MGKTITIAPVTRIEGHAKVTIHLDDAGNVADTQVNVVELRGFEKFCIGRPVEEMPRIVTS
ICGVCPWSHHLASAKANDAVFGVTPPGAGRKLRELCNAIAYTEEHILHFFFLAGADFVMG
PDADYAVRNVLGIAQANPEIAKKVIRNRHMGARMLSIVSGKSIHPVTAVPGGFSKPLTEQ
ERERLLPMADEVLEFAKFAIGFAKQSIFPKYLDAIKTLGVTKTGFLGTVTDDGALNLYDG
KLRLMKPDGSYTDFAYDRYAEHLGEKVLAWSYLKFPYAKAWGEGFDMNLDAPKGIYRTNT
LARINVCDRVATPLAQAEFEEFRAKFGRPAQHTLLYHYARLIELLYNAELVVQLLNEPDI
TSTETRVPVKPRAGRGVGCVEAPRGTLIHDYQTDDEGMVTDVNLIVGTTHNNAPINMSVK
QAATSLIKNGQYDQGVLNKVEMAIRAYDPCLSCATHALDGTLPVKVEIFDHTGQLLDTFV
NC*
>Ga0129297_100075094
MERLKSIFKKKEEPKPPVGETKPPVAAEKKPKEVTIAPKTGTVWTEEKPKAAPAGAQKEI
VINPITRLEGHGKISIFLNDKGDVREAYFQVPELRGFERFCIGRPVEEVPRIVPRICGVC
PWPHHMAATKAVDAVFKAEPPEAAKKLREMLYCAHYMHSHQLHFYALAAPDFVPGPTAPA
AERNVVGLIGKVGVELGLEVIKHRGYAQKIQQMLGGRATHPVGGLPGGWSKALSPEERDQ
VEEMAKKLLDFSKKTVDIFDSVVLKNKDYVDIILGDTYYHETYYMGCVDKNNKVNFYEGM
VKVVAPDGTEYAKFEGKDYLKHIGEHVEPWSYLKFPYLKGVGWKGLVDGKGSGIYRVNTL
ARLNVANGMATPLAQAAYETMYKTFGKKPVHHTLAYHWARVIENLYAAERCLELIQDPEI
TSKDIRADVGEPGEGVGYVEACRGSLFHHYWADENGMAKKLNILVATGHNNGAICMSVKK
AAQSLIHNWKVDPGILNMVEMAFRAYDPCYACATHTLPGKMPLEVDIFDSKGKIYKRLER
*
>Ga0129297_100119334
MNKRITIDPITRLEGHGKIEIFLDDKGDVERAFLQVPELRGFEQFAVGRPAEEMPRITPR
ICGVCPTAHHLASTKTVDALFHVEPTATARKIRELIYNTFMMEDHTLHFFFLGGPDFVVG
PQAPASERNILGVIGKVGLEIAGKVIRVRRECREILNYLGGKVIHPVCGLPGGISKGLDE
EHRVQFLETAKFAVEFAQFALKIFDDVVLKNKGYVDVVVGDAYKIVTYYMGLVDGNNKVN
FYDGDIRVVDPAGKEFAKFKPSEYLNYISEHVEPWSYIKFPFLKKIGWKGFVEGKESGIY
RVAPLARLNASDGMATPLAQEAYEMMYATLGGKPVHNTLAFHWARLIETLQAAESMVKLL
EDKSITDTNIRNIPTAKPDEGVGIVEAPRGVLIHHYKTDEKGIITEANLIVATIHNSAAI
NMSIEKAAKAFIKGGKVSDGLLNMAEMAFRPYDPCHACGTHALPGDMPLII
>Ga0129298_1000009826
LKEKTLTIKPVTRVEGHAKVSIFLNEQGQVDRATLNIMEFRGFEKFLEGRPIEEAPNIVT
RICGICPVSHHLVSAKACDRAVGVSPTETATKLRELMHMGQYIHNHPLHILFLGGPDFLL
EDVGPTERNIVGLLKAHPALASKAIEVRAFGQKVVEIAGGSAIHPTTSLPGGISKHPGKG
RLENLRDEIGSVKNKADQIISAVEKGVEKKFESLLSEDSWKSHYMALNRGGNFELYDGNI
RIIGKDGAVEEDFEASDYPKRIEEHVEGWSYTRFPYYKKEGWPDGVYRVGPLARINVAEN
IEMPKAAAKLKEIRSRFGHPLHDTFHYNTARLMELIYAIEKAEAILSDDSILHEDVRTPF
EFRRGEGVAAIEAPRGTLIHHYKVNDHGIITGANIIVATTHNNGAMNRSVLNISKRLVKG
EEVDYQLANKIESVIRHYDPCLSCSTHLDGRFKVEIALIDNDGRLLQTLRN*
>Ga0129298_100001127
MKKITIDPITRLEGHGKIEIFLNDEGDVNNVYFQVPELRGFEKFIEGRPAEEVPHIVTKI
CGVCPGCHHMASGKAVDMAFGVEPTPTAKMLREFFYMVHFVHSHIAHFYALAAPDFVVGP
TAPKAERNILGVIAKVGAEIGTEVIKQRRIAQEIQALLGGHQTHVMLNMPGGVRKGLTEE
QRLDMISKSEGFVEFSKFSLKVFEDIVLSNKNYVDIILKGPYKLDLYSMGLVDENNNVNF
YDGKVRVVDQDGVEHCKYSPTEYREFIAERIEPWSYLKFPYLKKIGWKGFEDGKDSGVYH
ATPLSRLNASDGMATPLAQEEYERMYSTLGGKPVHNTMAMHWARLIELLYSSERALELAR
NDIIAGKELRTPIERITGEGVGIVEAQRGTLTHHYWTDQKGIITKANIIVGTTNNNAAIC
MSIKKAAQGFIKKGTIIDDGVLNLIEMAFRAYDPCFSCATHSLPGKMPMIVCLRDAKGNL
LRSVSRD*
>Ga0129298_100026874
MDRLKSIFKKKEGPKPPVGETKPPVAEEKKPKEVTIAPKTGTVWTEEKPKAAPAGAQKEI
VINPITRLEGHGKISIFLNDKGDVREAYFQVPELRGFERFCIGRPVEEVPRIVPRICGVC
PWPHHMAATKAVDAVFKAEPPEAAKKLREMLYCAHYMHSHQLHFYALAAPDFVPGPTAPA
AERNVVGLIGKVGVELGLEVIKHRGYAQKIQQMLGGRATHPVGGLPGGWSKALSPEERDQ
VEEMAKKLLDFSKKTVDIFDSVVLKNKDYVDIILGDTYYHETYYMGCVDKNNKVNFYEGM
VKVVAPDGTEYAKFEGKDYLKHIGEHVEPWSYLKFPYLKGVGWKGLVDGKGSGIYRVNTL
ARLNVANGMATPLAQAAYETMYKTFGKKPVHHTLAYHWARVIENLYAAERCLELIQDPEI
TSKDIRADVGEPGEGVGYVEACRGSLFHHYWADENGMAKKLNILVATGHNNGAICMSVKK
AAQSLIHNWKVDPGILNMVEMAFRAYDPCYACATHTLPGKMPLEVDIFDSKGKIYKRLER
*
>Ga0129298_100033386
MKQYTIDPITRLEGHGKVEIFCTDDGDVENVYFQVPELRGFEKFLEGRPVEEASQIVTKI
CGVCPGCHHMAAGKATDAVFGVKPTPTAVKLRELFYMAHFVHSHIAHFYALAAPDFVVGP
TAPAAERNVLGVIAKVGVETGTEVLKQRRIAQEIQALLGGHQTHVVMNTPGGVRKGLTEE
QRKDIELKAKGFVEFARFSLKVFNDVVLANKTYVDIILNGPYSLNLYSMGLVDENNKVNF
YDGKVRVTDQDGKEHCKYSPHDYRNWLEERVEPYSYLKYPFLKQIGWKGFVEGKDSGVYH
ATPLSRLNAADGMATPLAQEQYEFMYKTLGGKPVHATLAMHWARLVELLYSAERALELAQ
DKEITGTDIQAELPNVPREGVGIVEAQRGTLTHHYLTDEKGIITKANIIVGTTNNNAAIS
MSLKKAAQGLIKKGVTVDDGILNMVEMAFRAYDPCFSCATHSLPGNMPLEVIFRNSKGDI
TRQVKRR*
>Ga0129298_100034604
MNKRITIDPITRLEGHGKIEIFLDDKGDVERAFLQVPELRGFEQFAVGRPVEELPRITPR
ICGVCPTAHHMASTRCVDDVFHVEPTPTAKKLREFIYNTFMMEDHTLHFFFLGGPDFVVG
PQAPAAERNILGVIGKVGLEIAGKVIRIRRECRDILNHLCGKVIHPVCGLPGGVSKGLDE
EHRVQFLETAKFAVEFAQFALKIFDDVVLKNKEYVSVVLGDAYKMKTYYMGLVDSANKIN
FYDGHIRVVDPEGKEFAKFKPREYLNHVSEHVEPWSYIKFPFLKKVGWKGFVEGKESGVY
RVAPLARLNASDGMATPLAQEHYDRMYKTLGGKPVHNTLAFHWARLIETLQAAETMVKFL
EDKEITSPDIRKIPTEIPTEGVGVVEAPRGTLFHHYKTDEKGIVTEANLIVATINNAAAI
AMSIEKAAKAFIKGGKISEGLLNMAEMAFRPYDPCHACGTHALPGDMPLVINIYDKDKEL
IKQLKR*
>Ga0129298_100042056
MRRITIDPVTRLEGHGKIEIFLNDAGEVENSYFQVPELRGFEKFAEGRPAEDMPQITQRI
CGVCPEAHHMASTKALDDLYHVDPPSTAKKLRELLYSAFYVTDHTTHFYILAGPDFVMGP
EAPVAERNILGVIAKVGLELGRAVINTRKQNHHIIQMLGGRAVHPVLGLPGGVIKGLTEE
QRKEVEQIAKDSVEFAKLSLKVFDDIVLKNKEYVDMITSDTYTHRTYYMGLVDEKNKVNF
YDGKVRIVDPEGKEFAKYSPRQYLDYVAEHVEPWTYMKFPYLKKIGWKGFVDGIDSGVFR
VAPLARLNAADGMATPLAQEAYEKFFATLSGKCVHHTLATHWARLIEMLYAAERLLELSR
DPEITSTNLRVIPTATPDEGIGIVEAPRGTLTHHYITDAKGVVQKANLIVATVNNAAAIS
MSISKAAKDIIKPGKEITEGLLNRIEMAWRAYDPCFGCATHFLPGQMPLEVIIRDRNGGV
VRRLGQHLRK*
>Ga0129298_100086933
MSRTIKIDPITRLEGHGKIDIFLDDAGAVRDCYFQIPELRGFERFVVGRPIEELPRIVTR
ICGVCPASHHLASAKAVDGCFGGEAPPLAHKLREMYYQAHYIHSHIAHFYALAAPDFVCG
PDCDPATRNILGVVAKVGLAIGGQVIKARALAQDIQKIIGGKSTHPEFCLPGGVSKGLTT
DELAQIKPMVAELSSFADFSLKLFKEVVLGNEGYVELILKGPYTLDIQYMGLVDGENAPN
FYDGQVRVVDFEGKEICKYRPADYQQHVAEHVEPWTYLKFPYLKQRGWKGFREGIDSSIY
CATPLARLNVADRMATPRAQAAFEEMFQTLGGHPCKALLASHWARLVEMLQNAETLERFC
ADPEITGDKYRVVPQKITGEGVGIVEAMRGTLTHHYTCDQNGICTSANLIVGTTNNNAPI
QMVTKKAAAHLIKPGKEPDQGILNMIEMAFRSFDPCFSCATHSLPGQMPLKVEIFRGGKL
YRRFQR*
>Ga0129299_100005320
MMTQRITIDPITRLEGHGKIEIFLDDAGEVANTYFQIPELRGFEVFCLGRPAEDMPRLTN
RICGVCPEAHHMAAAKALDMLFHVDPPPAAKKLRELFYSAFYCTDHTTHFYALGGPDFVV
GPDAPAAQRNILGVIGKVGVEAGLKVINTRKNNHEVIKIIGGRAIHPACGLPGGMTKAIN
EEERQFIEQVARANVEFALWSLELFDSIVLKNSAYVDLILSDAYTQKVYYMGLVDENNHV
NFYDGKIRVVDPDGVEFVKYAPAEYLDHIAEHVEPYSYLKFPYLKKVGWKGLVDGKDSGM
YACTPMSRLNAADGMATPRAQEAYEKLFATLGGKPVHHTLAIHWARLVELLYAAERMLEL
AVDPEITDPNVRTIPTETPTWGVGTVEAPRGTLTHHYETDERGILTRVNLIVGTTNNTAP
ITLSIKKAAKAMIHGGVVNDGILNMVEMAFRSYDPCFSCSTHSLPGQMPLEVNIYDAKGN
IIDRRLQNITS*
>Ga0129299_10017641
MKRISIDPITRLEGHGKIDIFLNDEGEVANAYLQIPELRGFERFCMGRPAEEMPNLTGRI
CGVCPEAHHMAATKALDDLFHVDPPPAAKKLRELFYSIFFVTDHTTHFYALGGPDFVVGP
TAPPAQRNILGVVQKVGMDIAGKVLKMRRDGHHLIEMIGGRKVHPNWGLPGGVSRGINEE
QRREIEQLGRDAVEFALFSLNLFEDVVLKNSNYVKLILGDAYVHRTYNMGTVDANNCVNF
YDGKIRVVGPDGKEHAKYDARDYREYVAERVEPWSYLKFPYLKKIGWKGFVDGVDSGVYK
ATPLSRLNAADGMATPLAQAEYERFYDSLGGKPVHHTLATHWARLIELLYAAERWVELAT
DPEITSKEYRVLPTQTPTEGVGCVEAPRGTLTHHYATDERGILTKVNLIVGTTNNNAPIS
MSVKKAAQSVIRKGQQVTEGLLNMVEMAFRAYDPCFGCATHNLPGQMPLEITIRDPSGQV
VQRYSRFVS*
>Ga0129299_10028524
MSKRITINPITRLEGHGKIEIFLDAAGNVERAFLQVPELRGFETFCIGRPAEEMPRITPR
ICGVCPTAHHMASTKCLDDLWKVDPPSAAKKVRELAYCAFMNEDHFLHFFFLGGPDFVVG
PTAPAAERNILGVIAKVGLDIAGQVIRVRREVRQMMETMMGKVIHPVFGLPGGVSKGLTE
EERKKFLETANFTVEFSQFALKLFDDVVLANKAYVDLVLNDAYAHKTYYMGLVDRNNKVN
FYDGMVRVVSPEGKEVAKFHPRDYRNHIAEHVESWSYITFPFLKKVGWKGFVDGADSGVY
RAAPLARLNAADGMATPLAQKAYEKMYEVLGGRPAHATLAFHWARLVEALYAAERMKELL
EDPEITSTEIRTIPTETPSEGVGIVEAPRGTLIHNYWTDGDGILTRVNLIVATNHNAAPI
AMSVEKAAKGMIKDGQVTDGLLNMVEMAFRAYDPCHACATHALGQMPLEARIYDQNRCLL
KVIRK*
>Ga0129299_10053925
MMKQRITIDPITRLEGHGKIEIFLDEAGDVANTYFQIPELRGFEVFSLGRPAEEMPRITN
RICGVCPEAHHMAAAKALDMLYHVDPPLAGKLLRELFYMAFYCTDHTTHFYALGGPDFVV
GPDAPAAQRNVLGVIAKVGVEAGLKVINTRKTNHEVIKIIGGRAIHPVAALPGGMSKAIN
EEERQYIEQVARANIEFALWSLEIFDQIVLRNSAYVDLIVSDTYTQKIYYMGLVDANNHV
NFYDGMVRVVDPDGVEFVKYAPHEYTEHIAEHVEPYSYLKYPYLRRVGWKGFVDGKDSGM
YACTPLSRLNAADGMATPRAQEAYEKLFATLGGKPVHHTLATHWARLVELLYAAEHMLEL
ATHPEITSPDVRTIPTEKPTWGVGTVEAPRGTLTHHYETDENGILTRVNLIVGTTNNNAP
ITLSIKKAASGLIKKGQVNDGILNMVEMAFRSYDPCFSCATHSLPGQMPLEVIVHDAEGK
IIDRRAQYVDIE*
>Ga0129299_10055565
MKRISIDPITRLEGHGKIDIFLNEQGDVANAYLQIPELRGFEQFCVGRPVEDMPNLTARI
CGVCPEAHHMAATKALDAVFHVDPPPTAKKLRELFYSIFFVTDHTTHFYALGGPDFVVGP
TAPKAQRNILGVIAKVGMDVAGKVLKMRRDGHELIKMMGGRPVHPNWGLPGGVSRGINQE
QRKTIEQLGREAIEFAKFSLKLFDDLVLKNTEYVKLITGDVYVHRTYNMGMVDANNCTNF
YDGKIRVASPSGKEHAKYDPADYRQYVAERVEPWTYLKFPYLKQVGWKGFVDGEDSGVYK
ATPLSRCNAADGMATPLANAEYKRMYETLGGKPIHHTLATHWARLIEILYAAERWVELAA
DPEITGKDYRVLPTQTPTEGVGCVEAPRGTLTHHYWTDSRGIVTKVNLIVGTTNNNAPIS
MSVKRAAEKLIRGGKVSEGLLNMVEMAFRAYDPCFGCATHSLPGQMPLEVNIRGPQGQLL
ERLTQYVG*
>Ga0129299_10076164
MKKISIDPITRLEGHGRIDIFLNDEGEVANTYFVIPELRGFEKFAEGRPVEEMIRITPRI
CGVCPEAHHMCATKACDAVYHVDPPEAAKRVREAFYSFFYCSDHATHFYALGAPDFVLGP
DAPVAERNILGIIHKVGVEIGGRVIQHLAENHRAIGIIGGKDIHPVGGLPGGWSKPISKE
EREELERIARNAVEFGQFSLKLFADIVLGNKAYVDMILSDAFTVPCYSMGLVDANNRANF
YDGMVRVVDPDGNEFVKYAPHEYREVVAEAVLPYTYLKYPYLRKVGWKGFVVGKDSGVYH
ATPLSRCNAADGMATPLAQEAYEQMYETLTGDRSGRKPIHQMLATHWARLVEMLYAAERA
LELVTHPDFCDPNVRTVPTATPTEGVGIVEAPRGTLTHHYWTDERGIVQKANLIVGTTNN
YAPITISIQQAAKAVIKKGVQITEGILNRIEMAFRSYDPCFGCATHTLPGQMPLEVRIYD
ANGELLQVAKQNMD*
>Ga0129299_10076831
MPRISIDPITRLEGHGKIDIFLDDEGNVRNAYLQIPELRGFERFCVGRLAEDLPNLTSRI
CGVCPEAHHMAGTKALDEVFHVEPPPTARKLRELFYSIFYVTDHTTHFYALGGPDFVVGP
EAPPAERNILGVIRKVGMDIGGKVIQMRRTGHDLIMMIGGRRVHPNWGLPGGVSRGITEE
QRREIEARGREAVEFAQFSLKLFDDVVLANSGYVDLIKSDAYVHKTYNMGMVDEKNRTNF
YDGMIRVTSPSGKEHARYHPRDYRQYVAERVEPWSYLKFPYLKKVGWKGFVDGEDSGVYK
ATPLSRCNVAEGMATPLAHQAWERMYETLGGRPVHHTLATHWARLVELLYAAERWVELAT
DPQITGRDYRVLPTKTPTEGVGCVEAPRGTLTHHYVTDERGIITKCNLIVGTTNNNAPIN
MSIAKAARALIRKGVQVREGLLNKIEMAFRAYDPCFGCATHFLPGQMPME
>Ga0129299_10156992
MQRISIDPITRLEGHGKIEIFLDEEGEVANTYFQIPELRGFERFCVGRPVEEMPLLTNRI
CGVCPEAHHMAAAKAADAVYHVDPPRPAKLLRELLYSAFFFADHTTHFYALAGPDFIVGP
DAPVAERNILGIIHKVGLETGGKVIQARKFGHLVVEMIGGRKVHPCTSVPGGLTKGITEE
QRQQIEQMGRWAIEFARFSLQAFNDIVLGNQAYVDLILGDLYTHQTYSIGLVNEKNQVNF
YDGKVSVVAPDGERIGKYAPNEYMDWIAERVEPWTYLKFPYLKKIGWKGFVDGKDSGVYM
ATPLSRLNAADGMSTPLAQEEYERFYSTLGGKPVHQRLAIHWARLIELLYTAERWVELAT
DPEITSDHVRIVPSEKPTEGVGIVEAPRGTLTHHYWTDERGVLTKVNLIVGTTNNYAAIQ
MSTRKAAQSLIHRGQVTEGLLNRIEMAFRAYDPCFGCATHTLPGQMPLEVTIRDARGEMI
ETIRQFC*
>Ga0129301_100000749
MKKITIDPITRLEGHGKIEIFLNDAGAVENVYFQVPELRGFEKFCEGRLAEDLPQITQRI
CGVCPEAHHMASTKCLDDLFHVDPPSPAKKLRELFYSAFYVTDHTTHFYILGGPDFVMGP
EAPVAERNIIGVINKVGLELGGAVIKARMQNHHIIHMLGGRAVHPVFGLPGGISKGLNEE
ERKEVEQIAKDSVEFAKLSLKVFDDIVLKNKEYVDMILSDAYTHRTYYMGLVDEKNKVNF
YDGKVRVVDPDGKEFAKFSPREYLDHIAEHVEPWSYIKFPFLKKIGWKGFVDGKDSGVYR
VAPLARLNAADGMATPLAQEAYEKMYSTLGGKPVHHTLAMHWARLVELLYAAERLLELSK
DPEITSPNIRTIPTATPDEGVGIVEAPRGTLIHHYTTDDKGIIKKANLIVATVGNSAAVN
MSVKKAAMALIQPGKKITEGLLNRIEMAWRPYDLCLACATHSLPGQAPMEVIIYNSKGEV
VERLKR*
>Ga0129301_100008319
MSKRITIDPITRLEGHGKIEIFLDDKGDVERAWLQIPELRGFEQFAVGRPAEEMPRITPR
ICGVCPTAHHMASTKTLDDLFHVEPTPTARKLRELIYNAFMMEDHTLHFFFLGGPDFVVG
PQAPAAERNILGVLGKVGLEIGGKVIRVRRECREIINYLGGKVIHPVCGLPGGVSKGLDE
EHRLQFLDTAKFAVEFAQFALQIFDDVVLKNKEYVDLVVGDAYKIVTHYMGLVDKNNKVN
FYDGDLRVVDPEGKEFAKFKPREYLEHIAEHVEPWSYIKFPFLKKIGWKGFIEGKESSIY
RVAPLARLNASEGMATPLAQEHYERMYKTLGGKPAHNTLAFHWARLIEALQAAEAMVMLL
EDKEITDPNIRNIPTATPDEGVGIVEAPRGVLIHHYKTDEKGIITEANLIVATIHNAAAI
NMSIEKAAKSFIKGGKVSEGLLNLAEMAFRPYDPCHACGTHALPGDMPLIINIYDSNQRL
TKQLKR*
>Ga0129301_10020654
VERIVIDPITRLEGHGKISIFLDDKGEVADAYFQVPELRGFETFCEGRPVEELPRIMTRI
CGVCPEAHHMASAKAVDAVFHVEPTPTGKQLRELMYSAFFASDHATHFYILAGADFLVGP
DAPVAKRNIFGLIDKVGEEIGRRVIRHRMECAEAIALIAGRQVHPVCALPGGVSKPLSEQ
ERDRLEQIARDAVKFGELSLQLFGDLVLTNPAYKDLILSPTYAQQTYYMGTVDEHNQVNF
YDGDIRVVDPAGKQFARFRPSEYTDYLAERVEPWTYLKFPYLKGVGWKGFIPGPESGVYQ
ATPLSRLNAADGMATPLAQAAYENMYDTLGGKPVHLTLATHWARLIEMLYAAERMLQLVQ
DPQITNKDVRVIPSETPDEGVGVVEAPRGTLYHHYQTDSKGIVRKVNLIVGTTNNHAAIC
MSIKRAAQGLISADKPPTPGVLNMIEMAFRAYDPCLACATHFLPGEMPLDLWVYDAQGKL
LYRVTR*
>Ga0129301_10039693
MKEVVINPITRLEGHGKITIFLNDNGDVENAYLQVPELRGFEKFCEGRRAEDLPIITTRI
CGVCPVAHHMASAKALDAAFNVEPTETAKKLRELEYVAYYIYDHILHFYFLGGPDFVVGP
DAPPTKRNVLGVIEKAGLEIGKEVIKHRAYGQKITGMIGGRPTHPVSACVPGGIAKALSE
EERREIETMVRSCVEFAKFSLKLFDDIVLKNADYVNLVKSEPYTLKTYYMGTVDKNNHVN
FYDGKVRVVDPNGKEFVKFAASEYLDVIEEHVEPWTYVKLPYLKKVGWSGFVDGIESGIY
RVGPLGRLNAAEGMATPLANEEYKRMYKTLGGKPVHATLAFHWARLIELLYAAERALELI
TGPDITKKDIKNKPGKPGEGVGIVEAARGTLIHHYILDERALAKKVNLIVATTHNAPGIC
MSIKNAAKGLIRNGKVNDGILNMVEMAFRAYDPCFACATHFAVGNMPLEVEIYDSEKRLV
KTLRR*
>Ga0129301_10056481
MSKEIVIEPATRLEGHAKIVIKLDKNNKVEDAHFGVTVTRFFEKFVEGRLMERVIRIVPR
ICGICPEAHHLASVSAVEAAWGITPPKAALKLRDLLLQAKTISSHALHFYALAAPDFLVG
PLAEPQYRNVVTVIKHLPDAGKKAIELMKIGQDLCFLVGGRAIHPVTSVPGGQSKPMTEE
ERDEQLKRIDRAMELAKFTLDLARKVVGDYLDVITKLGVFDSYYIGLAREGVHTIFGDAT
VRVMSPDGKIVADFAKKDYLDYVAEHVAPHSYATHIFFKPASYPDGIWRAGPLGRINVAD
KMETPLAQEALKEFRDAVGRPCHATLAYNWARVVELVEAVEKAKMLLEDPDIVSTDVKLA
DVEPREGNGVGVVEAPRGTLIHHYWSDEKGIC
>Ga0129302_100066521
MVQPNVAKTIHVAPVSRIEGHAGFEIYLDDNGNVTDARLMILALRGFEKFVVGRPVEEVP
RIVNRICGICPWHHHLAANKAVDGCLGVTVPPTGKKLREFCQMLAFIPDKILHFYFLAAP
DFVLGPDADYAVRNVVGVVGAAPELAKQVVHMRYKTQMALEKFAGKVIHPIAAVTGGFSH
PMSEDDRKELMAVIQEAKEFALFTIKFAKENVFPKYLDAVKTVGVFPSGYLGTVRPDDGA
LELYDGELRMMDMDGKYEQFKADQYMDYIAEHVEPWSYCKFPYMKKAGKLSLDETNPVGV
YRVNCLARINVCDKMATPLAQQELEEFRSMFGRPAHLTLLYHWARLIELVQCCERAEELL
NDPEILGPEFRAKGIEPRAGEGVGCVEAPRGTLTHHYKTDDNGMVTMANLIVATGHNNAG
MNLAVKQAAKALIKDGKYDQGILNTVEMTIRAYDP*
>Ga0129302_10028207
MGIRDILSSMFGLGRKQEFTPNETSKGGTVKKIEINPMTRLEGHGKIAIFLDDAGNVDDA
FFQTVEFRGYEKFLQGMPIEEVPRTVSTVCGVCRGVHFLAAMKASDNVYGVTPPPTGRKL
RELFYTAHTVEDHCVVLYALGFPDFVVGPGAPAGERNIIGLIQKVGADTGKLVLRKRSLA
VKIFELLGGKPNHPVAALPGGWSKRLTEEERSQVEKWAEELVELGKLTMQVFDDVVLKNP
EYMKLVTGDMFKVEVGHMGSVDDRGRVAYYDGTQKVIDASGKVVGTFQGKEYLDFIAERV
LPWSYLKFPYNKKLGGWDGIKEGPDTNIYCVGPLARLNVADGMNTPLAQEHYEKFHSTFG
ARPVHYILGYHWARAIEMLNAAERCLELARDPEITGEDTWNQPTSCTGEGVGIIEANRGT
LIHHYQTDQDGIVTRANLIVATTHNNAPINLAVKKAAKHFIKDGNVSEALLNHVEMAFRP
YDLCLACATHTVTGGGTPLEISVYKPGGELYRTLKNF*
>Ga0129302_10065724
MAQKITISPITRLEGHGKIDIFLDDQGNVSDTYFQVVELRGFEKFCQGRPVEELPRIMPK
ICGVCPGAHHMASSKAADAVYNVKIPTAARKLRELFYNAHIAHSHILHFFALAAPDFIPG
AEADPARRNVIGLIDVVGKDVGVEVLKNRGYAQKIQGIIAGHPIHPVASIPGGMSKPLTG
DERKEIEQMGRSLVDFAQKSLKIFEDLVLANKKYADLILSDIYHHETYYAGLVDTKGHVN
FYDGRIRVVGPNGKEFVTFDAADYLQHIGERVEPWSYLKFPYLKAIGWKGLVDGPESGVY
RVNSLARLNVAEGMATPLAQEAYEKFFAFFGLKPVHNTLAFHWARLIENLFACEEVLRLS
QDPEITDPKVRTLPTEKPTEGVGVVEAARGTLYHHYIADDQGIVKKVNLIVATVQNNAAM
GMSVKKAAGKLIKNGEVDNRLLDMVEMAFRAYDPCLACATHCLPGQMPLEVRLIRRGEPV
RVLARNIGK*
>Ga0129302_10079724
MSEIEINPITRLEGHGNIKIFTEDDGTLKQAYLQIPELRAFEKFCVGRQAEYMPQLTSRI
CGVCPVPHHLASIKTLDMAYNAPPTERATALRRIMHYGYMIEDHLLHFYYLGGPDLLLGP
DTPVGKRNIIGIIETYGKEIASTIMEHRKYGQEMVRMLGGKAIHPAFGIPGGVSKGLTEE
ERDEVRSMAESCIEFAQTTLSIFHDKVMGSDFFADALKSSEYELETYNLGTVNKDNQPEY
YDGDLRLTDTTGTQLANFVPFDYLDYIGEAVEEYSYMKFPFYRKLGWKGLVESPENGVYR
VGPLGRYNASTSYSTPLANEEGKLLEKTLGRPCNMTLAYHWTRLTEVLNVSEMLRDLADS
DILVEGELRNPVGEIQGRGVGSVEAARGTLIHDYVVDDEGLIKDVNLIVPTTHNAAAISL
SIAKAARAELASGNTNVDQMNRVEVALRAYDPCFGCATH*
>Ga0129302_10082222
MKKITIDPITRLEGHGKIDIFLNDSGQVENAYLEVPELRGFEKFCEGRPVEELPRIVPKI
CGVCPGTHHMASVKAVDAVYKVTPPPAAIKLRRLYYEAHNIHSHIAHFYALAAPDFVVGP
DADKSKRNILGVIEKVGLATGKAVIEARSKAQKIQAMLTGHQTHTVMGLPGGVSKGLNKE
EAAQIKKWAAELLEFAKVTLKIFDDVVLANKAYVDLILSDPYKLVTNYMGLVDEDNKMNM
YDGKVRVVDSAGSELYKFEPKDYLDYIAEHAEEWTYLKFPYLKKKGWKGLNDGPDSSFAS
VAPMGRLNACDGLTTPIAQENYEKLFKTLGGKPAHQVLAQHWARVIELMYFSEHLVELAN
DGEILSDKIRVIPTEKPEEGVGIVEAQRGTLIHHYKTDEKGMTKSVNIIVATSFNYGPMN
MAIRNAAKALVAKEGKVTDAILNMIEMAFRAYDPCFGCATHSLPGEMPIIVKIRDGNGKV
KDILKRI*
>Ga0136557_10006627
VKKIEINPMTRLEGHGKIAIFLDDSGNVDEAFFQVVEFRGFEKFLVGMPIEEVPRTVSTI
CGVCRGVHFTAAMKASDGVYGVQPTAVAKKLRELFFNAHYVEDHAVILYALGLPDFVVGP
NAPAAERNVVGLINAVGAEVGREVLKKRGHAVKIFEMLGGKPNHPVAAIPGGWSKTLNEI
EREQIEEWAHELVDLSKLTLKVFGDVILNNPEYMKLVTGDMYKVPVNYMGTVDDNNMVAL
YDGTQKVVDVNGNHLYSYNGMEYIDYISERVLPWTYLKMPYQKKMGWKGIVDGDGTSLYS
VGPLARFNVADGLTTPLANEEFGKFFDTFGCKPVHNIMGYHWARAIEMLHCSENILKLAQ
DPEITSDNARAPLQEVTGEGVGIIEAPRGTLIHHYNTDEKGIVTDANIVVATTHNKGPIN
LAVRKAAKHFIKDGNVDDGILNHVEMAFRPYDLCLGCATHAVKPGSSPVEINIYDSNKEL
QQTMKNF*
>Ga0136651_1000009223
MERITIDPITRLEGHGKIEIFLDDKGNVENAYLQIPELRGFEQFSIGRPAEEMPRITNRI
CGVCPEAHHMAATKALDALFDVEPPSVVKKLRELFYNSFYVTDHTVHFYALGGPDFVLGP
DSNPAERNILGVIHKVGVDIGKQVIECRKRNHEVIKMLGGRGIHPVAGLPGGWSKSMSEE
DQKIILEYAKQNIDFALFSLKLFDDVVLANQAYVDLIVSDTFTHETYYMGTVDENNLSNF
YDGMIRVTGPDGKEFVKYPAKDYAKHIAERVEPWSYLKFPYLKAVGWKGFVDGKDSGVYC
ATPLSRLNASDGFTTPKAQEHFERFYETLGSKKVDGRFTPVHHRLATHWARLVELLYSAE
RMLELTEDPEITDPNVRQVVTNTPTEGVGSVEAPRGTLTHHYKTDENGILTDVNLIVGTT
NNYAPIAMSIKKAAVGLIKGGEVSEGLLNTIEMAFRNYDPCMSCATHSLPGQMPLEVQIK
DAEGNLIETQSQYID*
>Ga0136651_1000037116
MSQRITIDPITRLEGHGKIEIFLDDKGDVERAFLQIPELRGFEQFAVGRPAEEMPRITPR
ICGVCPTAHHMASTKTLDDLFKVEPTPTARMIRELIYNAFQFEDHTLHFFFLGGPDFVVG
PHAPKAERNILGVIGKVGLEIGGKVIRARREARDIINYLGGKVIHPVCGLPGGVSKGLDE
EHRVQFLETAKFLREFAQFALQIFDDVVLKNKEYVDLVTGDAYKMETYYMGLVDKNNKVD
FYDGDVRVVDPEGKEFAKFKSHEYLDHISEHVEPWTYVKFPFLKKVGWKGFTEGKDSGIY
RVAPLARLNASDGMATPLAQEAYEKMYEILGGKPSHHTLAFHWARLIEALQAAEGMVELL
ENKDITDPNIRNIPTATPDEGVGIVEAPRGTLIHHYKTDERGIITEANLIVATVNNAAAI
TMSIEKAARAFIKGGKVDDGILNLAEMAFRPYDPCHACGTHALPGDMPLEIRVYDHQGEL
VKKLRK*
>Ga0136651_100044944
MAKKISIDPITRLEGHGKIEIFLDDDGNVKNAYLQVPELKGFEQFCVGRPVEELARITPR
ICGVCPTTHHMCSTKALDAVYHVKPTETALKLRRLIYDAFMAEDHLLHFFFLGGPDFVVG
PNAPAGERNILGVIGKVGVEIGKKVIDMRRRLRSIITHLGGRVIHPVCGLPGGISKGLAE
DQRQAFLKVAKDSVEFSKFCLQVFNDIVLKNDTYLDLIVGDIFQHQTYYMGLVDENNKED
LYDGMVRVVDPTGKEYVKFAGKDYLDHIVEHVEPWSYIKFPYLKNVGWKGFEDGIDSGVY
RVAPLARLNVADGMKTPLAQAEYEKMFETLGKPSHHTLAFHWARLIEVMYVCEEMVQLLE
DKFITNPDIRNLPTETPDEGVGVIEAPRGTLFHHYKTDENGMVSGVNLIVATVNNSAAIS
MSIAKAAKNLIKNGKVDDGLLNMVEMAFRPYDPCLACATHSLPGKMPLIVNIRDKNREII
KKIKRD*
>Ga0136651_100084234
MGKEIKIDPVTRLEGHAKIAIFLDSKGNVEDAYFQIVELRGFEEFCKGRPVEEMPRIVTR
LCGVCPWAHHIASSKAADGVYGVEPPPTGKKLREMGYLAHFLESHLEHIYALGPAPDFIV
GPDADPAKRNIFGVIEKVGLDIGKKVIQNRAYAVKIEDMLGGKSTHPVYSIPGGVSHPLT
EEERKEILKMGESLVEFCEFTLEVVDKFILQNPRYLELILSKDVYYHETNYIGLVDDQNK
VNFYEGVFRVVNPDGKEILKFNPEEYLDHIAEHVEPWTYLKFPYLKDIGWKGFVDGCASG
VMRSAPLGRLNASEGFTTPRAQAAYEKFFDFLGGKPAHYTLTFHWARAIECLYAAERIVE
LCNDPEITDKNVRTIPDKKTYKGEGIGGIEAPRGSLIHHYRADENGLITELNLIVATAFN
YAAMNMSVKKAAQALIKNGKADQGILNMVEMAFRNYDPCFSCATHSLPGTMPIKVEIFDW
RGRLVDVIKRG*
>Ga0136653_1000001160
MKQISIDPVTRLEGHGKIEIFLTDDGDVENVYFQVPELRGFEKFCEGRPIEEVSQIVTKI
CGVCPGCHHMAAGKAADMVFGVTPPPAARKIRELFYMAHFLHSHIAHFYALAAPDFVVGP
TAPKAERNILGLIAKVGKEIGTEVIKQRRRAQEIQAQLGGHQTHIVLNIPGGVRKGLKEE
ERQEVVETAKGFVEFSKFSIKLFNDLVLGNKEYLDIILNGPYSLKLHSMGLVDDNNKVNF
YDGKVRVVDTEGKELFKYTPVEYTEFVAERVEPWSYLKFPYLKKIGWKGFVDGQGSGVYH
ATPLSRLNAADGMATPVAQEEYERMYATLGGKPVHATLAMHWARLIEIIYAAEHFLELAQ
DPEITSTDLRAKIDRVPSEGIGIIEANRGTLTHHYKTDERGLVVKANLIVGTTNNNAAIC
MSVKKAAQGLIRKGVTVDDGILNMVEMAFRAYDPCFSCATHHLPGDMPLVVNFRDSRGEI
IRTVSRHTSKTNNS*
>Ga0136653_100000174
MKTITIDPITRLEGHGKIAIFLDDEGGVKNTYFQIPELRGFEKFTEGRLAEDMPQITQRI
CGVCPEAHHMASAKTLDMVFHTDPPETASKLRELLYCAFYVTDHTTHFYILAGPDFVMGP
DAPVAERNILGVIAKVGLELGGAVIKARMQNHHVIQMLGGRAVHPVFALPGGVSKGITEE
ERKEIEQVARDSVEFAKLSLKVFDDIVLKNKAYVDMIVSDTFTHRTYYMGLVDEKNRVNF
YDGQLRVVDPDGKEFVKFPVERYLDHIDEHVEPWTYIKFPYLKKIGWKGFVDGRDSGIFR
VAPLARLNAAEGMSTPLAQEAYEKMFSTLGGKPVHFTLATHWARLVEILNAAERMLELSL
DPEITSTNIRTIPKATPDEGMGVVEAPRGTLIHHYITDENGVIKKANLIVATVNNAAAIN
LSVRKAAMGLIKPGKEITQGLLNRIEMAWRPYDPCFGCATHTLPGQTPCPITVYDSHGKQ
IF*
>Ga0136653_100001068
MKRITIDPITRLEGHGKIEIFLDDEGEVSNVYFQVPELRGFEKFCEGRPVEELPAIVTKI
CGVCPGCHHMASGKAVDAVFGVEPTPTAKKLRELFYMAHFIHSHIAHFYALAAPDFVVGP
QAPAAERNILGVIGKVGVEIGKEVIRQRRLAQEIQALLGGHQTYVVMNIPGGVRKGLTEE
EAAGIAAKAEGFIEFSKFSLSVFSDIVLGNKDYVDLILNGPYSLVLHSMGLVDDNNRVNF
YDGKVRVVDIQGHELYKYSAPDYLDYVAEHVEPWSYLKFPYLKKKGWTGFTEGQESGLYH
ATPLSRLNAADGMATPLAQAEYRRMYDTLGGKPVHATLAMHWARLIELLYSSERCLELAR
DPYIWGKELRAPLGEIHGEGVGIVEAQRGTLTHHYWTDKRGMVQKVNIIVGTTNNNGAIC
MSLKKAAQGLIRKNTEVTDGILNMIEMAFRAYDPCFSCATHSLPGNMPFVLNIRDRTGNI
LRTISRFTS*
>Ga0136653_100001716
MKRITIDPITRLEGHGKIEIFLTESGDVENVYFQVPELRGFEKFCEGRPVEELSMIVTKI
CGVCPGCHHMASGKAIDGVFGLTPPPTGRKIRELFYMAHFIHSHIAHFYALAAPDFVLGP
NADPAERNILGVIAKVGKEVGLEVIKQRRLAQEIQASLGGHQTHVVLNIPGGVRKGVTEE
QRDQFLTIGKGFVDFAKFSLQLFRDVVLSNNDYVNLILEGPYNLKIHSMGLVDKNNHVNF
YDGKVRVVDTEGKELYKYKPTEYLDYVSERVEPWSYLKFPFLKKIGWKGFVEGQDSGVYH
ATPLSRLNVADGMATPLANEAYQEMYKTFGGKPVHATLAMHWARLIELLYAAEHFNQLVK
DPDITGKELREMPKEIVGEGIGIVEAQRGTLTHHYWTDSRGLVKKVNIIVGTTNNHAAIC
MSLKKAAQHLIRSGVSVDQGILNQIEMAFRAYDPCFSCATHSLPGQMPLVVNFRDPEGKI
MRSVRRD*
>Ga0136653_1000028616
MKHIQIDPITRLEGHGKIEIFLNDDGDVENAFFQVPELRGFEKFCEGRPVEELSQIVTKI
CGVCPGCHHMASGKATDAVFHVEPPPTAKKIRELFYMAHFVHSHIAHFYALAAPDFVVGP
TASPAERNIIGLIGKVGLEVATEVIKQRRMAQEIQAMMGGHQTHVVLNVPGGVRKGITEA
ERDSLEEKTKSFVEFAKFSLQLFDNIVLSNPDYLEIILNGPYHLTLHSMGLVDKNNKVNF
YDGRVRVVDTKGVEMFTYEPPEYTEFIAEHVEPWSYLKFPYIRKIGWKGFIDGQDSSVYH
ATPLSRLNAADGMATPLAQAEYSRMYATLGGKPVHATMAMHWARLIELLYASERALELVR
DPDITGKELRAPITHVPDEGVGIVEAQRGTLTHHYWTDKKGIVTKANLIVGTTNNNAAIC
MSIKKAAKGLIKKGTELSEGTLNMIEMAFRAYDPCFSCATHHLPGEMPLAVNIRDHRGKL
LRSVARK*
>Ga0136653_100003643
MKRITIDPITRLEGHGKIEIFLNDAGEVKNSYFQVPELRGFEKFSEGRLAEDMPQITQRI
CGVCPEAHHMASTKCLDDLFHVDPPSPAKKLRELFYSTFYVTDHTTHFYILAGPDFVMGP
DAPVAERNILGVIAKVGLELGGAVINTRMKNHHIIHMLGGRAVHPVFGLPGGVSKGLNED
ERKEVEQIAKDSIEFAKLSLKVFDDIVLKNKAYVDMIVSDAFTHRTYYMGLVDDKNRVNF
YDGKVRVVDPDGKEFAKYAPREYLNNVAEHVEPWSYMKFPFLKNVGWKGFVDGKDSGVFR
ATPLSRLNASDGMATPLAQEAYEKFYSTLGGKPVHHTLATHWARLVELLYAAERLLELSK
DPEITSPNIRTIPTAKPDEGVGIVEAPRGTLTHHYITDENGIIKKANLIVATVNNAAAVN
MSVNKAARALIQPGKEITEGLLNRIEMAWRPYDLCLACATHTLPGQAPMEVVIYNSKREI
IKRLKR*
>Ga0136653_1000046113
VQKISIDPITRLEGHGKIEIFLNDKGAVENAYLQIPELRGFEKFCEGRPVEEMPRITTRI
CGVCPGAHHLASTKAVDAVYHIDPPSAAKKLRELFYCAHMIHSHIAHFYALAAPDFVLGP
TSAPDQRNILGVVGKVGPDIGLSVIKHRAYAQDIQALIGGKATHPVCGLPGGVSRAISEE
ERKDIEAKAESLIEFAKFSLKLFNDVVLANKEYLDLIIGDVYTMKTYYMGTIDQNNKVNF
YDGDIRVVAPDGKEAARFKPADYLEYIGEHTEPWSYLKFPFLKKVGWNGLVDGEKSGVYR
VNSLARLNAADGMATPLAQAEYEKFFSTLGGKPVHATLAFHWARLVELMYAAERLLELSR
DEEITSPEVRTLPSQIPTEGVGVVEAPRGTLIHHYQTDEKGMLRKANLIVATCQNNPAMN
ISVCRAAQKLIKSGKTASEGLLNMVEMAFRAYDPCMACATHCLPGQMPLHLIIYDFQGNT
LEEYRR*
>Ga0136653_100006673
MKEVVINPITRLEGHGKIVLVLDDAGNCKKGYLQIPEIRGFEKFAEGRHAEDMPQITSRI
CGVCPFAHHMASTKALDDLFKVEPPSPAKKVREMAYNIFMLEDHALHVYVLGGPDFIVGP
TAPKAERNILGVIAKVGKEAGLRVITMRKKLRKTNEMIAGRTIHPVLGLPGGVSRPISSG
EAQEIRKLADESLDFTLFTLKIFKDIVLSKKEYVDLITSDAYTHRTYYMGLVDDKNKVNF
YDGKIRVVNPSGREFARFDVHDYPENVSEHVEPWTYVKFAFLKKVGWKGFVDGEDSGIMS
VAPLARLNASDGMATPKAQEAYEEMFKTLGGKPVHHTLANHWARTIEMIYAAERFKELAS
DPEITNPNTRKLPTAPPQVGTGVVEAPRGTLVHQYETDDRGVIKKANLLVATQHNSARMA
LSVDKAARSLIKGGKIDDGMLNMVEMAFRAYDPCHACGTHTLPGSMPFMIYIYDENGALI
ETVKRNLP*
>Ga0136653_100080463
MKSVTINPITRLEGHGKIEIFLNDDGNVENAYFQVPELRGFEKFCEGRLVEEMPDITSRI
CGVCPEAHHMAATKALDAVFHVDPPSAAKKLRELLYSAFYVADHTTHFYILAGPDFIMGP
KAPKAERNILGVINKVGLDIGSSVIKHRSDALDAVAMIGGRRIHPTCGVPGGVSKPITEE
QRTKIEEIAKSEIEFAKFTLKLFDDVVLSNKDYVSLIKSDFYTTPTYYMGLVDDQNRVNF
YDGKVRVVDPEGNEFAKYGAAEYQQHLAEHVEPWTYLKFPYLKKVGWKGLVGGKDSGVYR
ATPLARLNVAEGMATPLAQVEYKRMYDTLGPKPIHSTLATHWARLIELLYAAERMHELSR
DPEITSQNVRTIPTATPDEGVGIVEAPRGTLTHHYTTDEKGLVKKVNLIVGTTNNHAAIS
MSIKQAAQGLIKKGEVSDGLLNMVEMAFRAYDPCYGCATHTLPGQMPLEVNIYNKERALL
RKLQRP*
>Ga0136653_100129762
MKKISIDPITRLEGHGKIEIFLNDAGEVENSYFQVPELRGFEKFSEGRLAEDMPQITQRI
CGVCPEAHHMASTKTLDALFHVDPPSPAKKLRELFYSAFYVTDHTTHFYILAGPDFVMGP
DAPVAERNILGVIAKVGLELGGAVINTRMKNHHIIHMLGGRAVHPVFGLPGGVSKGLNED
ERKEAEQIAKDSIEFAKLSLKVFDDIVLKNKAYVDMIVSDAFTHRTYYMGLVDEKNKVNF
YDGKVRVVDPDGKEFAKYEPREYLNHVAEHVEPWSYMKFPYLKNIGWKGFVDGKDSGVFR
ATPLSRLNASDGMATPLAQEAYEKFYSTLGGKPVHHTLATHWARLVELLYAAERLLELSQ
DPEITSPNIRTIPTAKPDEGVGIVEAPRGTLTHHYITDENGIIKKANLIVATVNNAAAVN
MSVKKAAMALIKPGKEITEGLLNRIEMAWRPYDLCLACATHNLPGKAPMEVVIYNSKGEI
IQTLKS*
>Ga0136653_100150511
VSSRITIDPITRLEGHGKIEIFLNDKGDVDDAYLQVPELRGFEQFCVGRKAEDMPQLTSR
ICGVCPVAHHYASTKALDMAFGVVPTPTALKLRDLLYCGYYIYDHILHFYFLGAPDFVVG
PTAPKAKRNILGVIEKVGLDMAKEVIKHRAYGQKITEILGGKPTHPVSGIPGGQTRGINE
AERKEIEAMAESCVRFAELSLKVFADVVLANKDYMSLVLNPNLGLALYNMGMVDENNHVN
FYDGKIRVTDPKGKQFAKFEAKDYLDHIREHVYEWTYVKIAYLKAVGFKGLTDGMDSGIY
RVGPLGRLNAADGMATPKANERYKTMFATFGAKPVNSTLAFHWARLIELLYAAEHALELA
RDPDITGTDIRNLDYDMQEQGIGVTEAARGTLYHHYWLTEDRLIKKVNLIVATTNNAGAI
CQSIRNAAKTLIHGGKADDGLLNMVEMFFRAFDPCFACATHVLGRPPLVVSLRAPDGSLI
RELKNTR*
>Ga0136653_100173104
MQRISIDPITRLEGHGKIDIFLDDEGNFANSYFQIPELRGFERFCVGRQVEEVPILTNRI
CGVCPEAHHMAGAKAVDAVYHVDPPRTAKMLRELLYMAFYCTDHTTHFYALAGPDFIIGP
DAPVAERNILGVIHKVGLEIGGKVIQMRKYGHTVIEMIGGRKVHPCTSIPGGLTKGITKE
QREEIEKMGRWAIEFAQFSLQVFNDIVLGNKGYVDLILGDIYTHHTHYIGLVDDNNKVNF
YDGKVSVVDPEGKRLGKYAPNEYTEWIAEHVEPWTYLKFPYLKKVGWKGFIDGKESGVYM
ATPLSRLNAADGMATPLAQAEYEKFYSTLGGKPVHQRLAIHWARLIELLYAAERWVELAT
DPEITSDNFRTLPTEKPTEGVGIVEAPRGTLTHHYTTDERGVTTKVNLIVGTTNNYAALQ
MSTKKAAQNLIKKGTPVTEGMLNMVEMAFRAYDPCFGCATHSLPGQMPLEVSIHDVNGKI
INVLKQNC*
>Ga0137333_100002122
MQRISIDPITRLEGHGKIEIFLDEKGNVANSYFQVPELRGFERFVVGRPIEEMPLITNRI
CGVCPEAHNMAASKAADAVYKVDPPRAAKMLRELLYSAFYCTDHTTHFYALGGPDFVMGP
DAPVAERNILGVIHKVGLETGGKVIQMRKYGHTVVEMIGGRKIHPCTSIPGGMTKGITEE
QHTEIEAMGRWAIEFAQFSLKLFNDIVLGSKKYVDLILGDVYTHHTYYMGMVDENNKVNF
YDGKVRVVDPYGKEFVKYAPKDYAEHIAEHVEPWTYLKFPYLKGVGWKGFVDGFDSGVYM
TTPLSRLNVSDGMATPRAQEEYERFYSTLSGKPVHQRLATHWARLIELLYAAERWVELVT
DSEITSPNIHAKPTQIPIEGIGMVEAPRGTLTHHYWTDERGIVTKANLIVGTTNNYAPIQ
MSTHKAAASLIKNGKVTEGLLNMVEMAFRAYDPCFGCATHSLPGQMPLEITIHDVDGNPV
EVLKQFC*
>Ga0137336_100002515
MQRISIDPITRLEGHGKIEIFLDEKGNVANSYFQVPELRGFERFVVGRPIEEMPLITNRI
CGVCPEAHNMAASKAADAVYKVDPPRAAKMLRELLYSAFYCTDHTTHFYALGGPDFVMGP
DAPVAERNILGVIHKVGLETGGKVIQMRKYGHTVVEMIGGRKIHPCTSIPGGMTKGITEE
QHTEIEAMGRWAIEFAQFSLKLFNDIVLGSKKYVDLILGDVYTHHTYYMGMVDENNKVNF
YDGKVRVVDPYGKEFVKYAPKDYAEHIAEHVEPWTYLKFPYLKGVGWKGFVDGFDSGVYM
TTPLSRLNVSDGMATPRAQEEYERFYSTLSGKPVHQRLATHWARLIELLYAAERWVELVT
DSEITSPNIHAKPTQIPIEGIGMVEAPRGTLTHHYWTDERGIVTKANLIVGTTNNYAPIQ
MSTHKAAASLIKNGKVTEGLLNMVEMAFRAYDPCFGCATHSLPGQMPLEITIHDVDGNPV
EVLKQFC*
>Ga0137366_100394534
MTQRISIDPITRLEGHGKIEIFLDNQGNVANTYFQIPELRGFERFVVGRPIEEMALITNR
ICGVCPEAHNMAASKAADMVYKVDPPRTAKLLRELLYMGFYCTDHTTHFYALGGPDFVMG
PDAPVAERNILGVIHKVGLEIGGKVIQMRKYGHNVVEMIGGRKVHPCASIPGGMTKGITE
EQRKEIEEMGRWAIEFAQFSLKLFNDIVLGNPAYVDLVLGDIYTHHTYYMGLVDENNKSN
FYDGKVRVVDPNGKEFVKYAPKDYADNIAEHVEPWTYLKFPYLKNVGWKGFVDGVDSGVY
MTTPLSRLNVSDGMATPRAQEEYERFYSTLGGKPVHQRLATHWARLIELLYAAERWVELV
TDPEITSQNVHAKPTQTPTEGIGIVEAPRGTLTHHYWTDERGIVTKANLIVGTTNNYAPI
QMSTHKAASSLIKEGKVTEGLLNMVEMAFRAYDPCFGCATHSLPGQMPLEITIR
>Ga0137367_100033756
MMKRVTISPITRLEGHGKIEIFLDADGNVANAYFQVPELRGFEQFCVGRRAEDMPVIMNR
ICGVCPEAHHLAATKALDRLFAVEPPPAAKKIRELLYMAFYVTDHTTHFYALGGPDFIVG
PDAPPAERNILGVIRKVGLDVGKQVIACRARNHHAIKMLGGRGVHPAAGVPGGWSKFITE
QERKELEQIAIENVKFAQFTLQVFESAVLKNTAYAEVIHSDVYHHQTYYMGTVDKNNRAN
FYDGEIRVVDPEGRELLKFRAADYFQHISERVEPWTYLKFPYLKKVGWKGIVDGIDSGVY
CASPLSRLNVSDGLATPLAQAEYERFYAAFDREKIEGRYQPVHHRLATHWARLIELLYAS
ERMLELVHDPEITSQEVRRIPTGIAGVGVGSVEAPRGTLIHHYEADERGILTRVNLVVGT
TNNHAAIALSIKRAAEKLIHAGHVIEEGLLNRIEMAFRLYDPCLSCATHALPGTMPLIVN
LRNGEGEILRSFRRDD*
>Ga0137378_1000167214
MKQVTISPITRLEGHGKIEIFLDSEGNVANAYLQVPELRGFEQFCLGRKAEDMPVIMSRI
CGVCPEAHHLASTKALDQLFAAEPPAAANKIRELLYMAFFVTDHVTHFYALGGPDFIVGP
DAPPAERNILGVIRKVGLDIGKQVIACRARNHHVIQVLGGRGIHLPAGLPGGWSKSVSEQ
ERREIEKIAVENLEFAQFSLRLFDSVVLKNTVYADLIQSDVYCHETYYMGTVDEKNQSNF
YDGDIRVVDPEGREFLRFPAAQYAQHIAERVEPWTYLKLPYLRSVGWKGLTDGIASGVYC
ATPLSRLNVSDGLATPLAQAEFDRFYAAFGRRKVDGRYAPVHHRLATHWARLIEVLYAAE
RMIELVRDPEITSHDVRRIPTGVAGVGVGSVEAPRGTLFHHYEADARGILTKVNLIVGTT
NNHAAIALSIKRAAQKLIRAGQVIEEGLLNRIEMAFRLYDPCLSCATHALPGEMPLIVNL
RNREGEIVRSLRRDG*
>Ga0137438_100004212
MKPMQRISIDPITRLEGHGKIEIFLDEQGNVANTYFQIPELRGFERFVVGRPIEEMPLIT
NRICGVCPEAHHMAASKAADAVYKVDPPRAAKMLRELLYSAFYCTDHTTHFYALGGPDFV
MGPDAPVAERNILGVIHKVGLEIGGKVIQMRKYGHTVVEMIGGRKVHPCTSIPGGMTKGI
TEEQRQEIETMGRWAIEFAQFSLKLFNDIVLGNKGYVDLILGDVYTHHTYYMGMVDENNK
VNFYDGKVRVVDPNGKEFVKYAPQDYAEHIAEHVEPWTYLKFPYLKKVGWKGFVDGIDSG
VYMATPLSRLNASDGMATPLAQEQYEKFYATLGGKPVHQRLATHWARLIELLYAAERWVE
LVTDPEITSANIHTKPTQIPTEGIGIVEAPRGTLTHHYWTDERGVVTKANLIVGTTNNYA
PIQMSTHKAATSLIKNGNVTEGLLNMVEMAFRAYDPCFGCATHSLPGQMPLEITIRDVDG
NPVEVLKQFC*
>Ga0153915_1000004133
MEDAAKQVFNAANARANASYQAARRNVTIDPITRLEGHGKIDIYLDDKGDVERAYLQVPE
LRGFEVFSLGRPAEDMPQITSRICGVCPTAHHMAATKALDDLYKVEPTSAGRKIRELVYN
TFMLEDHALHVFVLGGPDFIVGPEAPPEQRNIIGVIGKVGLEAGKRVIATRKRLRELIAY
FGGKVVHPVLGLPGGVSKGLQSGDLAKFQELAKDGVEFAEWTLGVFKQIVLGNPDYVQMI
QSDPFTHKTCYMGMVDDQNKVSFYDGKIRVVDCYGQEVCKFTAQQYRDFVAEHVEPWSYM
KFTFLKQRGWKDFVEGPDTPIYAVGPLARLNAADGMATPKAQAACDEFYSILGGRPVHHT
LATHWARVIEMIQAAERIEQLVHDPEITSQEVRRIPTATPSEGMGVVEAPRGTLFHHYKT
DGRGVITMANMIVATGNNAARIAMSVEKAAKGLIKGGHVTEGLLNKVEMAFRAYDPCLGC
ATHSLPGHTPLKVSIYSPGRRLLRQLVQE*
>Ga0153915_1000004991
MTNDKTIRIEPVTRLEGHGALTITLGAGNKVKDVQFNIGSTRFFERFLVGRPMEEVPRIA
PRICGICPEPHHLASVKAVEAAWGVKPPPAAIKLRRLLIESKQLSSHAIHFYALAAPDFV
FGPFADPSVRNVAAVLKYMPDVAVQAIKIMEFGQELCRDVGAKAIHPVTAIPGGMLNSLT
EEERDKWLKAVPQLLENVQKTVDLAKTVVKAYIDVITKVAVTPTYYVGLSNKGVLDIYDG
TIHVMDPNGTMVADFEPKDYTKYWGEHVPDHSYATHIYYKPAGYPDGIWRANTLARCNIA
EKMATPLAQAALKEMRDLVGRPSHHTFAYHYARIVELVQAAESIKKLLEDPDIVCTDVKL
SDVTPRAGEGVGVVEAPRGTCLHNYECDDEGIVTKANIIVATNHNVGGIEKSLMDAARLI
FEQDGLKKLRLPEPLVKT*
>Ga0153915_1000084115
MPKIWDETHHTDERVITIEPVTRLEGHAKIDIFLDSDGNVENTYFQVVELRGFEEFCRGR
PAEEMPRIVTRLCGVCPWPHHLASSRALDRLFDAPPPPTAHKIREMGYCAHMLESHLEHI
YALGPAPDLVLGPAADPAKRNVLGVIEAVGLEVGKKVIQHRAYAVEIENLVGGKSTHPVF
SIPGGVSRPMTQEQLDRIRTLADLLVDFSEFTLKVVDDVVLSNKEYLSIILNKDLYYHDS
YHMGMVDPGGKLTYYGGKLAVMAPDGARTASFAEEEYLDYVAEHPVPWSYLKFPYLKKVG
WAGLTDGMASGLYRVAPLSRLNVCEGMSTPKAQKEYERFFATLGPKPVQNSLAFHWARAV
ECLYAAERLRELAHDPEVLGTDYRTLSRGVVGEGVGIIEAPRGTLFHHYRTDAEGMMTDL
NLIVASSQNYGAMNIDIRKVATALIKGGQVSNGILNMVEMGFRSYDPCFSCATHAAIGQM
PMELLIHDRDGRVTQRIGR*
>Ga0153915_1000134917
VKTMAGPIINDTPTKTKERKITIDPITRLEGHGKIEIFLDGAGNVENAYLQIPELRGFER
FCIGRHVMELPVLTNRLCGVCPAAHHLAATKALDAVFSAEPTLTAKKLRELFYMGQYTHS
HIAHFYALAAPDFVLGPSAPSNKRNILGVVDAVGVPIGAEVIKHRSYGQKVQEIVGGRAT
HPVFGLPGGVSKQISEEERAKMEEMAKSCVEFGKFTIKLFHDVVLGNKDYLSLVVNPDLY
YLETYYMGTVDKNNKSNFYDGDVRVVDQTGKQLLKFKPSEYLDIIAEHVEPWTYMKMPYL
KKVGWKGFVDGASSGIYRVGPLGRINVCEGYTTPLAQKEYEVFRKTFSDLGVKGPVHHTL
AFHWARVIELQYATERMLELASDKSVTSEDIRGPFKEPKEGVGIVEAPRGTLIHHYASDK
DGLCTKINMIVATTNNYAAINTSVRKAAKALIKDWMVSPGLLNKVEMAFRCYDPCNSCGT
HSLNGGPALEVTVRKKDGSVLSSLRNF*
>Ga0153915_1000135511
MNDQVKQLWNQGQQKAANAYTKARHVAIDPITRLEGHGKIDIFLDQKGDVERAYFQVPEL
RGFEIFSIGRPAEDMPQITSRICGVCPTAHHMAGTKALDDLYKVEPTSAARKIRELVYTT
FMLEDHALHVYILGGPDFIVGPDAPPELRNVVGVIQKVGLEIGKRVITTRRRLRELITYL
GGKVIHPVLGLPGGVAKGMSPADLPQFQQLAKDGLDFAQFTLQVFKDIVLKNEAYVKLIT
SDTYTHRTYYMGTVDANNKINFYDGKIRVVTPDGKEYAKFSAQQYRDFVAEHVEPWSYMK
FCYLKPVGWNGFTEGEKSGIYSVAPLARLNVSDGMATPLAQKAYEEFFATLGGKPVHHTL
ANHWARVIEMLYAAERMNELINDPEITSKDLRVIPTAKPTVGIGVVEAPRGTLIHQYETD
ENGIISKANLIVATQGNAARMAMSVEKAAKGLIHGGAIDQGLLNKVEMAFRAYDPCLGCA
THAIGQTPMIVTIRDAVSGSVLRTLRRD*
>Ga0153915_100017865
MTRKITIDPITRLEGHGKIEIFLDDHGDVERAILQVPELRGFEQFSVGRPVEEMSRITPR
ICGVCPTAHHMAAGKAADAVFGVEPTATARKLRELIYNAFFFEDHTLHFFFLGGPDFIVG
PQAPAAERNILGVIGKVGAEIGIKVIRMREDVRGIMAYLGGKSIHPVCCLPGGVSKGLDE
EHRLRFLETARAAVDFAEFALQVFDDVVLKNKAYVDIVVGEAYKIKTYYMGLVNPKNQVE
FYDGDIRVVNPDGREFAKFKPADYLDHIAEHVEPWTYVKFPFLKKVGWKGFVEGNDSGVY
RVAPLARLNVADGMQTPRAQKHHDRMYDVLGGKPVHNTLAFHWARLIESLQAAEKMVELL
EDPTITGADLRNLPTLKPKEGVGIVEAPRGVLIHHYKTDERGLVTAANLIVATIGNAAAI
NMSIEKAAKAFIKGGQVSDGLLNMAEMAFRPYDPCHGCGTHAWPGGGPLTVMIYTRSGEL
VHKLQR*
>Ga0153915_100022476
MTRKITVDPITRLEGHGKIDIFLNDKGNVDRAYFQVPELRGFEKFAEGRPAEDMPQITSR
ICGVCPTAHHMAATKALDDLYKVDPPPAAKKIRELVYSTFYAEDHALHFFFLGGPDFVVG
PTAPKAERNILGVLGKVGIEVGKKVIGFRKEMRELITLAAGKVIHPVFGLPGGVSKSLCA
EDQRKFITGGDHAVEFAKFCLNVFNDVVLKNKQYVETILSDVYTHKTYYMGTVDPHNKVN
FYDGDLRVVAPDGTEFLKFKSGDYLKHIAEHVEPWSYIKFCYLKDIGWKGFEDGPQSGVY
AVAPLARLNAADGMATPEAQAAYELFYSTLGGRPVHCTLANHWARLIELLYAAERMKELA
GDPEIIDPKVRNIPKKIPVEGVGVVEAPRGTLFHHYQTDARGVIEKANLIVATQNNAARI
AMSVDKAARGVIKDGKVDDGILNLVEVAFRAYDPCHGCATHTLPGQMPLVVRVFDSHKKI
VSEIRRQ*
>Ga0153915_1000241916
MTQRITIDPITRLEGHGKIEIFLDDLGNVERAILQVPELRGFEQFAIGRPVEEMPRITPR
ICGVCPTAHHMAATKAVDAVFHIEPTPTARKLRELIYNAFFMEDHTLHFFFLGGPDFVVG
PQAPAAERNILGVIGKVGVEIGSRVIRIREDVREIMNHLCGKAIHPVCGLPGGVAKGLDE
EHRLKFLETAKAAVDFAEFALQIFDDVVLKNKGYVEVVVGEAYKIKTYYMGLVNDRNQVE
FYDGHLRVVDPDGREFAKFKPADYLEHIAEHVEPWTYVKFPFLKKVGWKGFVEGKDSGVY
RVAPLARLNAADSMQTPRAQKHYERMYATLGGKPVHNTLAFHWARLIEALQAAERMVELL
QDQEITSPDIRRLPTQTPTEGVGIVEAPRGVLVHHYKTDEKGLITDANLIVATIGNAAAI
NMSIEKAAKAFIKGGQVSEGLLNMAEMAFRPYDPCHGCGTHAWPGNVPLILNIRGPRGQL
LRQLRR*
>Ga0153915_1000350310
MKRKITIDPITRLEGHGKIDIILDEQGNVEHAYFQVPELRGFEKFAEGRQAEDMPQITSR
ICGVCPTAHHMASTKTLDDLYKVEPPMAAKKIRELIYSIFFVEDHALHFFFLGGPDFIVG
PTAPKGQRNILGVIGKVGLEIGKEVIAVRKQLRELISLVAGKVIHPVFGLPGGISKGITE
KDQERFTAASKKAVEFGKFSLKIFNDVVLKNKQYVDWILSDTYTHKTYYMGLVDHNNKVN
FYDGHLRVVGPNGKEFTKFPSGDYLKHVAEHVEPWSYIKFCYLKDIGWKGFTEGESSGVY
AVAPLARLNAADGMATPAAQEAYEQFFDTLGGKPVHHTLANHWARLIELLYAAERMQELS
NDPDIIDPNIRKIPDNAPKEGVGVVEAPRGTLIHHYKTNERGLITMANLIVATQNNAARI
AMSVDKAARGVIQNGRVDDGILNLVEMAFRAYDPCHGCATHALPGQMPLVVRLLGRDGSL
VGEVKRG*
>Ga0153915_1000371915
MKKISIDPITRLEGHGRIDLFLNDKGELANAYFIVPELRGFEKFCEGRPVEELMVLTPRI
CGVCPTSHHLASAKAADAVYHCEIPSVAKKLRELMNSAYYVADHTTHFYALGGPDFVVGP
DAPKAERNILGVVKKVGLEIGGKVIRQRAICHEVVSMLGGKYVHPSAATVGGMGKGLSEE
ERKKCQEIAEESVEFGKFSLKVFGDIVLSNKAYVDLITSDAYTIKTYYMGLVDDKNKVNF
YEGKIRVVDPEGKEFSKFEAKDYLNHIVESVEPWTYLKFPYLKSVGWKGLVDGKDSGVYR
VAPLARLNAADGMATPLAQEEYQRMYETLGGKPVHFTLANHWARLVELLYAAERFLELSK
DPEITDPNTRVIPTARPDEGIGVVEAPRGTLIHHYQTDERGVTQKV
>Ga0153915_100088494
MTRLTIDPITRLEGHGKIEIFLDDHGDVERTYFQVPELRGFESFCVGRPVEEMPTLTNRI
CGVCPEAHHLAAAKAADAVYGVDPPRPAKLLRELLYCAFFVTDHTTHFYALGGPDVIVGP
DAPIADRNILGVIRKVGLEFGSRVIETRRGGHRVIELIGGRRVHPCTSVPGGLTKGITPD
ERDEIEGIARSMLDFAGVSLDTFDRVMTDGPTRDLVLGDLFRHETYYAGLVDDEGRVALY
DGRVRVVAPDGERLGTYAPAEYRDWIAEHVEPWTYLTFPYLRQIGWKGFVDGKDSGVYCV
GPLGRLNTATGMATPRAQEAYERYFATLAPPVDGRRQLVHQRGASHWARLIEMLYAAERM
LELLADPDITSDDVRTVTTQTPTEGVGTVEAPRGTLTHHYWTDERGILTKVNLIVGTTNN
HAPIAMSIDRAARGLIRAGVVVDNGLLDRIEMAFRSYDPCFGCATHSLPGHMPLEVTIRN
VQGDTIDVLRRDD*
>Ga0153915_100132414
MKRISIDPITRLEGHGKIEIFLDEDGEVANVYFQIPELRGFEQFCVGRPAEEMPRITNRI
CGVCPEAHHLASTKALDALFHIEPAPVVKKLREMFYSAFFVTDHTTHFYALGGPDFVMGP
DAPAADRNILGVVHKVGLEIGKQVIDCRQRNHHVIQLLGGRGVHPVAGLPGGWSRSISED
ERAEIEGIARQNVSFAQFSLKLFEDIVLGNPGYVELIVSDTFTHRTYSMGTVDKQNHVNF
YDGMIRVVDPDGTEFVKYEPRQYSHHIAEHVEPWTYLKFPYLKQVGWKGFIDGSDSGVYC
ATPLSRLNTADGMATPGAQEFYEKMFTTLGSRKINGRYQPIHYRLATHWARLIELLYAAE
RMLELATDTEITDPNVRPVVTEVPIEGVGSVEAPRGTLTHHYWTDENGILTKVNMIVGTT
NNYAPIAMSIKKAAQTLIKKGTVITNGLLNRVEMAFRSYDPCFGCATHSLPGQMPLEIKI
RDVHGELVEVLQQFYG*
>Ga0153915_100220105
LNKRITIDPITRLEGHGKIEIFLDDKGDVEKAYFQVPELRGFEVFSVGRPAEEMPRITPK
ICGVCPTAHHICSAKALDDLFKVEPTPTAKKIRELIYSAFMLEDHTLHFFFLGGPDFVVG
PTAPAAERNILGVIGKVGLEIAGKVIAMRKACRDIIIYFGGRVIHPVCGLPGGVSKPLTE
EYRQKFVEVAKNGVEFAQFALKIFEDVVLKNKEYVDLIAGDIYRHETYYMGLVDGQNRVN
FYDGDIRVVSPEGKEFAKFKPKDYLDHIGEHVEQWSYVKFPYLKKVGWNGFVEGKDSGVY
RVAPLARLNASDGMATPLAQAEYEKMYSVLGGKPVHNTLAFHWARLIEAQYAAERMLQLV
SDKDITDPNVRNIPTATPEEGIGVVEAPRGTLIHHYKTDKNGIMTEANLIVATVNNAAAI
CMSVEKAARGLIKGGEVSDGLLNMVEMAFRAYDPCFACATHSLPGQMPMSVHVRDSKGDI
IRVLTRG*
>Ga0153915_100223632
MKKITIDPVTRLEGHGKIEIFLDDSGAVKNTYFQIPELRGFEKFAEGRLAEDMPQITQRI
CGVCPEAHHLASTKTLDDVFHVDPPPAAKKLRELFYSSFYVTDHTTHFYILGGPDFVMGP
DAPVAERNIIGVIGKVGLELGGTVINIRMKNHHVIQMLGGRAVHPVFGLPGGVSTHLTEE
QRREVEQIARDSVEFAKLSLKIFDDIVLANKAYVDLILSDAFKHETYYMGMVDEKNKVNF
YDGQIRVVDPAGKEVAKFGPREYLNEIQEHVEPWTYIKFPFLKKVGWKGFVDGKDSGVFR
VAPLARLNVADGMATPLAQEAYEKMFATLGGKPVHYTLATHWARLVELMYAAERMLELAR
DPEITSPTVRTIPKATPDEGVGIVEAPRGTLVHHYITDDKGVIKKANLIVATVNNAAAIN
MSVGKAAKALIKPGVTITEGLLNRIEMAWRPYDPCFGCATHALPGHPVVPMLVYDSKGDL
VKRYD*
>Ga0153915_100244792
MSPEITDQTHKTKEKRITIDPITRLEGHGKIEIFLDDTGNVRNAYWQVPELRGFEKFCIG
RSVDELNKLTARLCGVCPGAHHMASTKALDGVYDADPPDAAKKLRELFYSAHYVHSHIAH
FYALAGPDFVVGPAAPAAKRNILGVVDAVGVKIGGEVIKHRSYAQKIQEMLGGKATHPVC
GIPGGMSKPLSEEERVEVERMARSCVEFSRFTNKVFEDVVLKNPDYMALITNPDIFYHET
YYMGMVDGDNKINFYDGMLRVVDPKGNETYKFKPSDYLDYIAEHVEPWSYEKFCYLAKKG
WKGLVDGVDSSIYRAAPLARINVSSGFTTPLAQAEYEKMIGFFRDAGVKGPIHHTQVYHW
ARVIELIYASERLLELAQDSEITSKDIKTRVKTPGEGVGCVEAPRGTLIHHYVSDENGIT
QDVNLIVGTTNNNAAINMSVRKAAHALIKDWEVSPGLLNTIEMAYRAYDPCNSCATHTLP
GQMPLLVNIRRSDGSIFKTLANP*
>Ga0153915_100304954
MNQIKIDPITRLEGHGKIDIFLNDDGEVENSYFQIPELRGFEQFCVGRPVEELPRITTRI
CGVCPEAHHMASAKACDAVFHADPPPTAKKLRQLLYNVFFAGDHTTHFYALGGPDFIVGP
TAPAAERNILGVIKKVGLEVGGKVIEMRKRSQEVLKVLGGKQTHQVTSLPGGVSKGITPD
EAQQIEQHCLWFVEFGKFTIQAFHDIVLKNKEYVDLILSDAFSHKTYYMGLVDDDNRVNF
YDGKVRVVDPDGKELVKYSPNEYLDNVAEHTESWTYLKFPFLKKVGWKGLVDGKDSGVYR
ATPLSRLNAADGMPTPLAQAEYDEMFKTLGGKPVHATLATHWARVIELLSAAEMALALVR
DPEITGTQIRTIPTQTPTEGVGIVEAPRGTLTHHYVTDERGIVRKVNLIVGTTNNYAPIS
MSINKAARGLIKKGTPVTEGVLNMIEMAFRAYDPCFGCATHALPGVTPLIVRIRDRNGEI
LEEIIR*
>Ga0153915_100317742
MSEIMIDPITRLEGHGRIHIFLDEGGTVDHAYLQIPELRGFEKFVQGRRAEDMPQITSRI
CGVCPMAHHMAGTKALDDLYQVDPPSAAKKIRELVYSTFMVEDHALHFFFLGGPDFVVGP
TAPKAERNILGVIGKVGLEVGKEVIGVRKELRGLIEDAAGKVIHPVFGLPGGVSRAISPA
LQERFAAGAAHAVEFGKFALQVFRDVVLGNSEYVDMVTSEAYTHRTYYMGLVDAANNVNF
YDGRLRVMDPEGKEFLAFEPREYLDHVAEHVEPWSYMKFAYLKDVGWNGFTDGAESGVFA
VAPLARLNASDGMATPVAQEAYEELVSTLGGKPVHYTLATHWARIVEMVYAAERLAELAA
DPEITSPDIRTLPTATPVEGIGVVEAPRGTLIHHYQTDERGLITQANLIVATQNNAARIA
LSVDKAARALIHGPDVDEGLLNEVEMAFRAYDPCFGCATHALPGQMPLIVEIRDLRGELV
REIRRD*
>Ga0153915_100414104
MRNIKIDPITRLEGHGKINIFLNDDGEVARTYFQIPELRGFEQFCVGRPVEEMPRITTRI
CGVCPEAHHMASVKACDAVFHVEVPPTGKKLRQLLYNVFYAGDHTTHFYALGGPDFIVGP
DAPPAERNILGVIKKVGLEVGGKVIEMRKRTQEVIKTIGGKQTHQVTALPGGISKGITAE
ERARIEEHCTWFIEFAKFTIKAFNDIVLKNKAYVDLILSDAYTQRTYYMGLVDEQNRVNF
YDGKVRVVGPDGKELVKYAPHEYLENIAEHVEPWTYLKFPFLKKVGWKGLVDGPESGVYQ
ATPLSRLNAADGMPTPLAQEEYDKMYATLSGKPVHHTLATHWARVIELLSAAEMALDLSR
DPEITGTHFRTIPTATPTEGVGIVEAPRGTLTHHYVTDEKGILTKVNLIVGTTNNYAPIA
MSIQRAAKGLIKKGTEVTDGVLNMIEMAFRAYDPCFGCATHAFTGRPPLEVRIFDASGTL
VQKIERT*
>Ga0153915_100476433
MKTVTIDPITRLEGHGKIEIFLNDEGNVENAYFQVPELRGFEKFCEGRPVEEMPDITSRI
CGVCPEAHHMAATKALDAVFHVDPPSAAKKLRELLYSAFYVADHTTHFYILASPDFIMGP
NAPKAERNILGVINKVGLDVGSSVIKHRSDALDVVGMIGGRRIHPTCGVPGGVSKPITEE
QRAKIEEIAKSEIEFAQLTLKLFDDVVLSNKEYVNLIKSDFYTTPTYYMGLVDDQDRVNF
YDGKIKVVDPEGNEFARYSAAEYQQHLAEHVEPWTYLKYPYLKKVGWKGLVGGKDSGVYR
ATPLARLNVAEGMATPLAQAEYNRMYETLGGKPIHSTLATHWARLIELLYAAERMHELSR
DPEITSQNVRTIPTAIPDEGVGIVEAPRGTLTHHYTTDGRGLVKSVNLIVGTTNNHAAIS
MSIKQAAQGLIKKGEVSDGLLNMVEMAFRAYDPCYGCATHTLPGQMPLEVSIYSNERVLL
RKLRRP*
>Ga0153916_1000015215
MNRISIDPITRLEGHGKIDIFLDDHGEVANAYLQIPELRGFERFCVGRPAEDMPNLTARI
CGVCPEAHHMAATKALDGVFHVDPPPTAKKLRELFYSIFYATDHTTHFYALGGPDFVVGP
KAPPAERNILGVVKKVGMDIASKVLKMRRDGHHLIQVMGGRQVHPNWGLPGGVSRGIHEE
HRKEIEELGRAAIQFAKFSLRLFEDVVLKNSEYVKLITGDVYVHRTYNMGTVDAANCVNF
YDGRIRVTGPDGREFAKYDPRDYREHVAERVEPWSYLKFPYLKKIGWKGLVDGPDSGVYK
ATPLSRLNAADGMATPLANAEYKRFYETLGGKPVHHTLATHWARLIELLYATERWVELAT
DPEITGREYRVLPTETPSEGVGCVEAPRGTLTHHYVTDERGILTRVNLIVGTTNNNAPIS
MSVKKAAQGLIHKGQVSEGLLNMVEMAFRAYDPCFGCATHNLPGRMPLEITLRGPDGEVL
KRLSQYVD*
>Ga0153916_1000022317
MTNDKTIRIEPVTRLEGHGALTITLGAGNKVKDVQFNIGSTRFFERFLVGRPMEEVPRIA
PRICGICPEPHHLASVKAVEAAWGVKPPPAAIKLRRLLIESKQLSSHAIHFYALAAPDFV
FGPFADPSVRNVAAVLKYMPDVAVQAIKIMEFGQELCRDVGAKAIHPVTAIPGGMLNSLT
EEERDKWLKAVPQLLENVQKTVDLAKTVVKAYIDVITKVAVTPTYYVGLSNKGVLDIYDG
TIHVMDPNGTMVADFEPKDYTKYWGEHVPDHSYATHIYYKPAGYPDGIWRANTLARCNIA
EKMATPLAQAALKEMRDLVGRPSHHTFAYHYARIVELVQAAESIKKLLEDPDIVCTDVKL
SDVTPRAGEGVGVVEAPRGTCLHNYECDDEGIVTKANIIVATNHNVGGIEKSLMDAARLI
FEQDGLKKLRLPEPLVKT*
>Ga0153916_100002812
MQRISIDPITRLEGHGKIEIFLDDEGNFANSYFQIPELRGFERFCVGRQVEEVPILTNRI
CGVCPEAHHMAGAKAVDAVYHVEPPRTGKMLRELLYSAFYCTDHTTHFYALAGPDFVMGP
TAPVAERNILGVIHKVGLEIGGQVLQMRKYGHTVVEMIGGRKVHPCTSIPGGLTKGITEE
QRQEIEKMGRWAIEFAQFTIKLFNDVVLGNKEYVDLILGDIYTHHTHYIGTVDENNKVNF
YDGKVSVVDPEGKRLGKYAANEYTDWIAEHVEPWTYLKFPYLKKVGWKGFVDGKDSGVYM
ATPLSRLNAADGMATPLAQAEYEKFYSTMGGKPVHQRLAIHWARLIELLYAAERWVELAT
DPEITSDNYRTIPTATPTEGVGIVEAPRGTLTHHYTTDDRGITTKVNLIVGTTNNYAPIQ
MSTKKAAQSLIKKGGVISEGLLNMVEMAFRAYDPCFGCATHTLPGQMPLEIVIRDANSIT
VDILKQYC*
>Ga0153916_100010994
MKKITIDPITRLEGHGKIEIFLNDAGEVENTYFQIPELRGFEKFCEGRLAEDMPQITQRI
CGVCPEAHHMAATKALDDVFHVDPPSAAKKLRELFYSSFYVTDHTTHFYILAGPDFVMGP
EAPVAERNILGVIAKVGLELGGAVIKTRMQNHRIIQMLGGRAVHPVFGLPGGVSKGLNED
ERKEVEQIAKDSVEFAKLSLKVFDDIVLKNKEYLDMVLSDAYTHHTYYMGLVDEKNRVNF
YDGKVRVVDPDGKEFVKYSPKEYLDNVAEHVEPWTYVKIPYLKKVGWKGFVDGKDSGVFR
ATPLSRLNAADGMATPLAQAEYERFFSTLGGKPVHQTLATHWARLVELLYAAERLLELSK
DPEITSPNIRTIPTAKPDEGVGIVEAPRGTLTHHYITDENGIIKKANLIVATVNNVAAIS
MSVNKAAKALIKPGKKITEGLLNRIEMAWRPYDPCFGCATHTLPGQAAMEVVIYNSKGEV
VDRLHR*
>Ga0153916_100016219
MTRKITIDPITRLEGHGKIEIFLDDHGDVERAILQVPELRGFEQFSVGRPVEEMSRITPR
ICGVCPTAHHMAAGKAADAVFGVEPTATARKLRELIYNAFFFEDHTLHFFFLGGPDFIVG
PQAPAAERNILGVIGKVGAEIGIKVIRMREDVRGIMAYLGGKSTHPVCCLPGGVSKGLDE
EHRLRFLETARAAVDFAEFALQVFDDVVLKNKAYVDIVVGEAYKIKTYYMGLVNPKNQVE
FYDGDIRVVNPDGREFAKFKPADYLDHIAEHVEPWTYVKFPFLKKVGWKGFVEGNDSGVY
RVAPLARLNVADGMQTPRAQKHHDRMYDVLGGKPVHNTLAFHWARLIESLQAAEKMVELL
EDPTITGADLRNLPTLKPKEGVGIVEAPRGVLIHHYKTDERGLVTAANLIVATIGNAAAI
NMSIEKAAKAFIKGGQVSDGLLNMAEMAFRPYDPCHGCGTHAWPGGGPLTVMIYTRSGEL
VHKLQR*
>Ga0153916_1000213310
VPERITINPITRLEGHGKIEIFLNDAGDVERAFFQVPELRGFETFCLGRPAEEMPRITPR
ICGVCPTAHHMASTKCLDDLWKVDPPPAAKKIRELAYSTFYVEDHYIHFFFLAAPDFVVG
PTAPAAERNILGVIARVGMDIAGQVIRVRRECRQMLQTMMGKVIHPVFGVPGGVSRGISE
EERKQFLETAKFAVEFAQFALKLFDDVVLKNKQYVDLILSDAYTHKTHYMGLVDENNKVS
FYDGQVRVVDPAGKEVAKFHPRQYRDFIAEHVEPWSYVTFPYLKQVGWKGFVDGAASGIY
RVAPLARLNAADGMATPLAQQAYDTMYATLGGKPAHATLATHWARLIEALYAAERMRELL
EDPEITSKDIRTVPTATPEEGVGIVEAPRGTLIHNYWTDGDGILTRVNLIVATNHNAGPI
AMSVEKAAKGMIRGGQVSEGLLNTVEMAFRAYDPCHACATHALPGKTPLLISIFDSQGKL
LREIRRDG*
>Ga0153916_100070935
MTQRITIDPITRLEGHGKIEIFLDDLGNVERAILQVPELRGFEQFAIGRPVEEMPRITPR
ICGVCPTAHHMAATKAVDAVFHIEPTPTARKLRELIYNAFFMEDHTLHFFFLGGPDFVVG
PQAPAAERNILGVIGKVGVEIGSRVIRIREDVREIMNHLCGKAIHPVCGLPGGVAKGLDE
EHRLKFLETAKAAVDFAEFALQIFDDVVLKNKGYVEVVVGEAYKIKTYYMGLVNDRNQVE
FYDGHLRVVDPDGREFAKFKPADYLEHIAEHVEPWTYVKFPFLRKVGWKGFVEGKDSGVY
RVAPLARLNAADSMQTPRAQKHYERMYATLGGKPVHNTLAFHWARLIEALQAAERMVELL
QDQEITSPDIRRLPTQTPTEGVGIVEAPRGVLVHHYKTDEKGLITDANLIVATIGNAAAI
NMSIEKAAKAFIKGGQVSEGLLNMAEMAFRPYDPCHGCGTHAWPGNVPLILNIRGPRGQL
LRQLRR*
>Ga0153916_100093204
MTRQITIDPITRLEGHGKIDIFLDEQGNVRRAYLRVPELRGFEKFVQGRPAEDMPQITSR
ICGVCPTAHHVASAKALDALYQVEPPPAARKIRELVYNTFLFEDHALHFYFLGGPDFLVG
PDAPKAQRNILGVVEKMGRELGTRVIAIRRAARELIALVGGEAIHPVFGLPGGVAKPLRP
EDRLCFIEVADQAVEFALVTLGTFHQTVLANPKYVDLIASDPYTHRTYYMGLVDERNRLS
FYDGKLRVVAPGGKEFLKFPARDYLKHVAEHVEPWSYVKFCYLKDVGWRGFEDGPQSGVY
AVGPLARLNAADGMPTPKAQEAYEQFYDVLGGKPVHHTLATHWARLVEMLAAAETMRTLA
RDPDLIRPEVRTIPTAAPIEGIGVVEAPRGTLIHHYQTDRRGLITAANLVVATQNNAARI
AMSVDKAAKGVIRNGQVDDGLLNRIEMALRAYDPCHGCATHALSGQRSLAVRVYDASRRL
VREIRRSPAPTGRS*
>Ga0153916_100318464
MSYPKLEDKKYKLKEKVIRIAPATRLEGHAQISVFLDDNGEVVDTYFQVVELRGFEEFCK
GRPIEEIPRITTRLCGVCPWPHHLAAVKALDMAYAVQPTPVAKKLRELGYCAHMLHSHIA
HIYAMAVGPDLICGWAAEPEERNIVGVINVVGPEIGKKVLINRAHTQLIQEIIGGKATHP
IFGLPGGVSQPLSEENRDKIAKMADELVEFGKFTLQVVDDFILKNQRIVDVVTDKNLFYH
ETYYMGLVNTNNELNFYDGEVRIIDPAGKEFGRFVPETYLEHLAEHVVPWSYLKMPYLRK
VGWHGFKDGPDSGIVRVAPLARLNVADKIPTPLAQEAAEHFFNTLGGKPVHYTLAFHWAR
AIEIMYAAERLKELIEDPEITAKDARNIPTEKPTVGIGIIAAPRGTLIHHYECDDNGLVK
NLNLLVASSINYPAMNLSMKKVAKALIHKFEVSNGILNMLEMCFRAYDPCFSCSTHALPG
QMAMEVKVFDSKKDLIKTITRGIPD*
>Ga0153916_100600981
MKRITIDPITRLEGHGKIEIFLNDDGDVENVYFQVPELRGFEKFCEGRPVEELAQIVTKI
CGVCPGCHHMASGKAADAVYGVEPPPTAKKIRELFYMAHFVHSHIAHFYALAAPDFVCGP
TAPAAERNILGVINKVGVEIGTEVIKQRRIAQEIQALLGGHQTHVVLNIPGGVRKGLTED
QRKDIEKKAKGFIEFSKFSLKIFNDVVLANKTYVDIIVNGPYSLKLHSMGLVDENNKVNF
YDGKVRVVDTKGKELYKYAPKDYTEFVAERVEPWSYLKFPYLKKIGWKGFVDGQESGVYH
ATPLSRLNAADGMATPLAQAEYERMYSTLGGKPVHATLAMHWARLIELLYASEHALELIR
DPEITGKELRAPLTKTPSEGVGTVEAQRGTLTHHYWTDEKGIVVRANLIVGTTNNNAAIC
MSLKKAAQNI
>Ga0153916_100636321
MKNIKIDPITRLEGHGKINIFLNDEGEVEKTYFQIPELRGFEQFCVGRPVEEMPRITTRI
CGVCPEAHHMASVKACDAVFHVEVPPTGKKLRQLLYNTFFAGDHTTHFYALGGPDFVVGP
DAPPSERNILGVIRKVGLEVGGKVIEMRKRSQEVIKTIGGKQTHQVTALPGGMSKGITPE
ERARIEEHCKFFVEFGKFTIQVFNDIVLKNKAYVDLILSDAYTQKTYYMGLVDEHNRVNF
YDGKVRVVGPDGKELVKYAPNEYIDNVAEHVEPWTYLKFPFLKKVGWKGLVDGPDSGVYQ
ATPLSRLNVADGMPTPLAQEEYEKMFSTLGGKPVHHTLATHWARVIELLSAAEMALDLVR
DPEITGPQFRTIPTEKPTEGVGIVEAPRGTLTHHYTTDERGILTRVNLIVGTTNNYAPIA
MSIQKAAKGLIKKGTEVSEGILNMIEMAFRASCWWCPRSNCPW*
>Ga0153916_100755794
MKKITIDPITRLEGHGKIEIFLNDAGEVENSYFQVPELRGFEKFCEGRLAEDMPQITQRI
CGVCPEAHHMAATKALDEVFHVDPPSAAKKLRELFYSSFYVTDHTTHFYILAGPDFIMGP
EAPVAERNILGVIAKVGLELGGAVIKTRMQNHRIIQMLGGRAVHPVFGLPGGVSKGLNED
ERKEVEQIAKESVEFAKLSLKVFDDIVLKNKEYLDMVLSDAYTHHTYYMGLVDAKNKVNF
YDGKVRVVDPDGKEFAKYAPREYLDHVAELVEPWTYVKIPYLKKVGWKGFVDGKDSGVFR
ATPLSRLNAADGMATPLAQAEYERFYSTLGGKPVHQTLATHWARLVELLFAAERLLELSR
DPEITSPNIRTIPTAKPDEGVGIVEAPRGTLTHHYITDENGVIKKANLIVATVNNVAAIS
MSVKKAAQALIKPGKKITEGLLNRIEMAWRPYDPCFGCAPPTLPGQAPMDVVIYNRRGEI
IERLHR*
>Ga0163199_100016915
MKKITIDPITRLEGHGKIEIFLTDQGDVENVYFQVPELRGFEKFCEGRPVEELSRIVTKI
CGVCPGCHHMAAGKAIDAVFGLAPPPTALKIRELFYMAHFIHSHIAHFYALAAPDFVVGP
NADPSERNILGVIAKVGKEVGTEVIRQRRLAQEIQAMLGGHQTHVVLNIPGGVRKGLTEE
QREQLIPIGKGFQKFAKFSLQLFRDVVLANSDYVNMILEGPYNLKIHSMGLVDSNNKVNF
YDGMVRVVDTEGKEKYKYHAIDYRDYIAERVEPWTYLKFPYLRKIGWKGFVEGQDSGVYH
ATPLSRLNAADGMATPLANEAYQELFSTFGGKPVHATLAMHWARLVELLYAAERFNELIK
DPEITGKELRADLKEIVGEGVGCVEAQRGTLTHHYWTDSRGMVTKVNIIVGTTNNHAAIC
MSLKKAAQYVIKAGIEPDQGILNQIEMAFRAYDPCFSCATHSLPGQMPLLVNFKDSDGNI
IRTIQRD*
>Ga0163199_10031473
MGKGVEEKIMTQRISIDPITRLEGHGKIEIFLDDQGNVANSYFQIPELRGFERFCVGRPI
EEMPLLTNRICGVCPEAHHMAASKAADMVYKVDPPRTAKMLRELLYSAFYCTDHTTHFYA
LGGPDFVMGPDAPVAERNILGVIHKVGLEIGGKVIQMRKVGHTVVEMLGGRKVHPCTSIP
GGMTKGITEEQRKEIEEMGRWAIDFAQFSLKIFDDIVLGNKAYVDLILGDIYTHRTYYMG
LVDENHKVNFYDGKVRVVDPNGKEFIKYAPKEYTEHIAEHVEPWTYLKFPYLKKIGWKGF
VDGEDSGVYMATPLSRLNASDGMATPRAQEEYERFYATLGGKPVHQRLATHWARLVELLY
AAERWVELATDPEITSPNVHTKPTQIPTEGIGIVEAPRGTLTHHYWTDERGIVTKVNLIV
GTTNNYAPIQMSTHKAATSLIKNGVVNEGLLNMVEMAFRAYDPCFGCATHSLPGQMPLEI
TIRDADGNPVNILKQFC*
>Ga0163200_100004714
MRRITIDPITRLEGHGKIEIFLKDDGGVENVYFQVPELRGFEQFCVGRPVEELSQIVTKI
CGVCPGCHHMASGKAADAVYGVEPPPTAKKLRELFYMAHFVHSHIAHFYALAAPDFVVGP
TADPSVRNIIGVIEKVGIPIGSEVIKQRRIAQEIQALLGGHQTHVVMNIPGGVRKGLTAE
ERDDVVKKAEGFVDFGKFSMNLFKDVVLGNKTYVDIILNGPYALKIHSMGLVDNNNHVNF
YDGKVRVVDTEGKELFKYGPNEYLNYVAEHVEPWSYLKFPYLKTKGWKGFVEGQESGVYH
ATPLSRLNASDGMATPIAQEEYEFMYKTLGGKPVHNTLAMHWARLVELIYSAERCLELAK
DPEIIGKDLRAPLDNVPSVGVGIVEAQRGTLTHHYWTDEKGIVTKVNIIVGTTNNNAPIC
MSIKKAAEGLITKDTEITEGILNMIEMAFRAYDPCFSCATHSLPRQMRMELVLKDSEGKT
IRSIKRS*
>Ga0163200_10012934
MKRITIDPITRLEGHGKIEIFLDDEGDVKNVYFQVPELRGFEKFCEGRPVEELPAIVSKI
CGVCPGCHHMGSGKAVDAVFGVQPPPTARKLRELFYMAHFVHSHIAHFYALAAPDFVVGP
QAPKSERNILGVINKVGVEIGTEVIKQRRLAQEIQALLGGHQTFVVMNIPGGVRRGLSEQ
ERDDIVEKSNGFIKFAQFSLKIFEDVVLGNKQYVDIILNGPYSLCLHSMGLVDANNKVNF
YDGKVRVVDTEGKELCKYSPAEYRDFVAERVEPWSYLKFPYLKKIGWKGFVDGQDSGVYH
ATPLSRLNASDGMATPLAQQEYERMYTILGGKPVHATLAMHWARLIELLYAAEHCLELAL
DADITGKELRTPLNKIVGEGVGIVEAQRGTLTHHYWTDAKGIVTKVNIIVGTTNNHAAIT
MSIKKAAQGLIKKGITVTDGILNMVEMAFRAYDPCFSCATHSLPGEMPMILEIRDVKGEL
LQRITRN*
>Ga0163200_10056621
MERITIDPITRLEGHGKIEIFLDKEGNVANTYFQVPQLRGFERFCVGRQVEEVPLLTNRI
CGVCPEAHHMAGAKAADAVYHVDPPRTAKMLRELLYSAFYVTDHTTHFYALAGPDFVMGP
DAPVAERNILGVIHKVGLEIGGKVLQCRKYGHTVIEMIGGRKVHPCTSIPGGLTKGITKE
QQKEIEEMGKWAVEFAQFSLKLFADIVLGNKAYVDLILGDIYTHHTYYMGMVDENNRINF
YDGKVRVVDPDGKEFVKYAPKDYLDVLAEHVEPWTYLKFPYLKKVGWKGFVDGKDSGVYC
ATPLSRLNAADGMATPLAQEEYDKFYKTLGGKPVHQRLATHWARLIELLYAAERWMELVT
DPEITSDNFHTIPTEKPTEGVGIVEAPRGTLTHHYWTDERGVTTKVNLIVGTTNNYAPIS
MSINK
>Ga0163200_10071722
MKSVTINPITRLEGHGKIEIFLNDDGNVENAYFQVPELRGFEKFCEGRLVEEMPDITSRI
CGVCPEAHHMAATKALDAVFHVDPPSAAKKLRELLYSAFYVADHTTHFYILAGPDFIMGP
KAPKAERNILGVINKVGLDVGSSVIKHRSDALDAVAMIGGRRIHPTCGVPGGVSKPITEE
QRTKIEEIAKSEIEFAKFTLKLFDDVVLSNKDYVSLIKSDFYTTPTYYMGLVDDQNRVNF
YDGKVRVVDPEGNEFAKYGAAEYQQHLAEHVEPWTYLKFPYLKKVGWKGLIGGKDSGVYR
ATPLARLNVAEGMATPLAQAEYKRMYDTLGRKPIHLTLATHWARLIELLYAAERMHELSR
DPEITSQNVRTIPTATPDEGVGIVEAPRGTLTHHYTTDEKGLVKKVNLIVGTTNNHAAIS
MSIKQAAQGLIKKGEVSDGLLNMVEMAFRAYDPCYGCATHTLPGQMPLEVNIYNKERALL
RKLQRP*
>Ga0163203_100002824
MAKRITIDPITRLEGHGKIEIFLDDKGDVSKAYFQVPELRGFEKFSEGRMAEEMARITPK
ICGVCPTAHHMASGKALDDLFKVAPPPAARKIRELINSAFMAEDHTLHFFFLGGPDFIVG
PQAPAADRNILGVIRKVGLDAAKQVIDIRKKLRNVITKQGGRVIHPVCNLPGGVSRGVTK
EDRQEYIQTGKDAVEFAGFALKAFEDVVLKNKEYVDVIVGDIYKHETYYMGLVDENNKVN
FYDGDIRVVDPEGREFVKFKAQDYLDHIEEHVEPWSYIKFPYLKAVGWKGFVDGKGSGVY
RVAPLARLNASDGMATPLAQAECEKMYDVLGGKPVHNTLAYHWARLIELLYAAERFLELA
QDEEILDPNVRTIPTAVPDEGIGVVEAPRGTLYHHYKTNGKGIITEVNLLVATLNNSAAI
CMSIERAAKALIKGGNVSDGLLNMVEMAFRAYDPCLACATHSLPGQMPLEVNIRDPEGDV
VETLRRG*
>Ga0163203_10057671
MSPQITDETTRAESKRLTIDPITRLEGHGKIEIFLNDDGNVENAYWQIPELRGFERFCIG
RSVEELNKITSRLCGVCPGAHHICATKALDDVYNVEPTETGHKLRELFYQAHYIHSHIAH
FYALAAPDFVLGPAAPVAQRNILGLVAAVGLDIGVEVIKHRSYAQKIQEMLGGKATHPVC
GMPGGMSKGLDNDERDQIEEMAKSCVEFSKFSLDLVNDVVLKNEDYLNLIIDPNIFYHET
NYISLVDKDNKINFYDGDLRVVNPSGEEIMKFHPDNYLDYIAEHVYPWSYEKFPFLKKIG
FKGLVDGPDSGLYRSAPLARLNASTGFTTPLAQEHFENYFGFFRDAGVKGPIHFTLAFHW
ARLIEQLYSSERLLELAQDPQITNKDIRAMVTETPDEGIGCIEAPRGVLIHHYKSDPKGI
TTDVNLIVGTTNNNGPINMSVRKAAEGLIKNWQVSPGLLNMVEMAFRAYDPCNSCATHTL
PGELPIKAIIRKADGSVYRTIKNF*
>Ga0163209_100000444
MKKITIDPITRLEGHGKIEIFLNDAGEVENSYFQVPELRGFEKFSEGRLAEDMPQITQRI
CGVCPEAHHAASAKCLDDLFHIDPPSPAKKLRELFYSSFYVTDHTTHFYILAGPDFVMGP
EAPVAERNILGVVAKVGLELGGAVINTRMKNHHIIQMLGGRAVHPVFGLPGGVSKGLNEE
ERKEVEQIAKDSVEFAKLSLKVFEDIVLKNKEYLDMVLSDAYTHRTYYMGLVDEKNKVNF
YDGKVRVVDPDGKEFVKYAPREYLEHVAEHVEPWTYVKIPYLKKVGWKGFVDGKDSGVFR
STPLSRLNAADGMATPLAQEAYEKFYSTLGGKPVHQTLATHWARLVELLYAAERLLELSK
[truncated: 150,523 more chars]
