# Supplementary material for: Origin and Evolution of Flavin-Based Electron Bifurcating Enzymes
Source: Front Microbiol. 2018 Aug 3;9:1762. doi: 10.3389/fmicb.2018.01762 (PMC6085437; doi:10.3389/fmicb.2018.01762)
Supplement: Supplementary file 6 [file Data_Sheet_3.FASTA]

>ACD_75C00585G0002
MTNSIEEFENADCIFIIGSNTSVAHPLIATRIYRAKKNGAKIIVADPRKVHISEIADIYV
RQKMGTDVALLNGIMHVILENGWHDQAFIDERTEEFAGFKKVVEAFTPEMAAEICGVSVA
DIRSIAECYGRADKASVVYCMGITQHTTGVDNVKTLANLAMLTGNLGKESSGVNPLRGQN
NVQGACDMGGLPNVFTAYQPVTSSAAIEKFAKAWGVDNLSANVGLTIPGMLEGLEKETVK
ALYVLGENPVVSDPDVKHVRKALEKADFLVVQDIFLTATAELADVVLPGVSFAEKDGTFS
NTERRVSRVRQAVEPSGEARQDWRIIQEISNRFGYPMNYASPEDIFTEIASLTPSYAGIT
YQRLEGDGIQWPCPTLDHAGTRFLHKDKVTRGKGLFHAVEFKPPAEIVDDQFPFWLSTGR
VFAHYHTGTMTRNSPTLDAEIAEGFLELNDEDAAKINVTHGDWVTISSRRGSIEAKAMLT
KRIAQGSVFMPFHFIESCANVLTNPAHDPICKIPELKVCAVNVVKTH
>C687J26634_100044103
VDYRSVLTTCPYCGCGCGMYLPVVNGRLGRPLPDRSHPLSQGRLCIKGYAAHEHVNSPDR
LTRPLVRDGQGLRPATWDEALKLVASRLMGIRDEHGPDSLAFLCSAKCTNEENYLLQKLA
RACFGTNHIDHCARLCHAPTVAGLVVAFGSGAMTNSIPDLEEADCILLTGSNTSENHPLI
STRLLRAKRNGARLIVVDPRGIHLTRFADIHARPRPGTDVAWINGLMHIILAEGWENREF
IAARTEGIEALRAKVAEYPXERVEKITGIEPQQLREIARLYAGAERGSIVYAMGITQHTT
GTDNVLALADLAMLTGHVGRRGTGVNPLRGQDNVQGACDMGGLPDVFPGYQPVADPEARV
KFGKAWLEDGGDASAVRELPHEPGLTVVEMMSAAAEGRLKAMYVLAENPMLSDPDIHHVR
EALQALEFLVVQDIFLTETAELADVVLPGSSFAERDGTFTCTDRSVQRIRKAVETPGEAR
PDWQIIGQVASACGASGFEHGTPEAVFAEMARLTPIYGGISYDRLEREWLRWPCRSPDDR
GTELLHVDRFSRGLGHFTPVDYRPPAEEPDEQYPFVLTTGRTMFHYHTGSMTRRSPSLDR
ELREGFVELNPLDARNLGIADGGRARIASRRGQIEITARLDPAAPPGVVFIPFHFAESAA
NALTHRSLDPVSKIPEFKVCAVSVEAG*
>C687J29039_100025836
VDYRSVLTTCPYCGCGCGMYLPVVNGRLGRPLPDRSHPLSQGRLCIKGYAAHEHVNSPDR
LTRPLVRDGQGLRPATWDEALKLVASRLMGIRDEHGPDSLAFLCSAKCTNEENYLLQKLA
RACFGTNHIDHCARLCHAPTVAGLVVAFGSGAMTNSIPDLEEADCILLTGSNTSENHPLI
STRLLRAKRNGARLIVVDPRGIHLTRFADIHARPRPGTDVAWINGLMHXILAEGWENREF
IAARTEGIEALRAKVAEYPXERVEKITGIEPQQLREIARLYAGAERGSIVYAMGITQHTT
GTDNVLALADLAMLTGHVGRRGTGVNPLRGQDNVQGACDMGGLPDVFPGYQPVADPEARV
KFGKAWLEDGGDASAVRELPHEPGLTVVEMMSAAAEGRLKAMYVLAENPMLSDPDIHHVR
EALQALEFLVVQDIFLTETAELADVVLPGSSFAERDGTFTCTDRSVQRIRKAVETPGEAR
PDWQIIGQVASACGASGFEHGTPEAVFAEMARLTPIYGGISYDRLEREWLRWPCRSPDDR
GTELLHVDRFSRGLGHFTPVDYRPPAEEPDEQYPFVLTTGRTMFHYHTGSMTRRSPSLDR
ELREGFVELNPLDARNLGIADGGRARIASRRGQIEITARLDPAAPPGVVFIPFHFAESAA
NALTHRSLDPVSKIPEFKVCAVSVEAG*
>C687J29651_100327671
VDYRSVLTTCPYCGCGCGMYLPVVNGRLGRPLPDRSHPLSQGRLCIKGYAAHEHVNSPDR
LTRPLVRDGQGLRPATWDEALKLVASRLMGIRDEHGPDSLAFLCSAKCTNEENYLLQKLA
RACFGTNHIDHCARLCHAPTVAGLVVAFGSGAMTNSIPDLEEADCILLTGSNTSENHPLI
STRLLRAKRNGARLIVVDPRGIHLTRFADIHARPRPGTDVAWINGLMHIILAEGWENREF
IAARTEGIEALRAKVAEYPPERVEKITGIEPQQLREIARLYAGAERGSIVYAMGITQHTT
GTDNVLALADLAMLTGHVGRRGTGVNPLRGQDNVQGACDMGGLPDVFPGYQPVADPEARV
KFGKAWLEDGGDASAVRELPHEPGLTVVEMMSAAAEGRLKAMYVLAENPMLSDPDIHHVR
EALQALEFLVVQDIFLTETAELADVVLPGSSFAERDGTFTCTDRSVQRIRKAVETPGEAR
PDWQIIGQVASACGASGFEHGTPEAVFAEMARLTPIYGGISYDRLEREWLR
>C687J35088_100021842
VDYRSVLTTCPYCGCGCGMYLPVVNGRLGRPLPDRSHPLSQGRLCIKGYAAHEHVNSPDR
LTRPLVRDGQGLRPATWDEALKLVASRLMGIRDEHGPDSLAFLCSAKCTXEENYLLQKLA
RAXFGTNHIDHCARLCHAPTVAGLVVAFGSGAMTNSIPDLEEADCILLTGSNTSENHPLI
STRLLRAKRNGARLIVVDPRGIHLTRFADIHARPRPGTDVAWINGLMHIILAEGWENREF
IAARTEGIEALRAKVAEYPPERVEKITGIEPQQLREIARLYAGAERGSIVYAMGITQHTT
GTDNVLALADLAMLTGHVGRRGTGVNPLRGQDNVQGACDMGGLPDVFPGYQPVADPEARV
KFGKAWLEDGGDASAVRELPHEPGLTVVEMMSAAAEGRLKAMYVLAENPMLSDPDIHHVR
EALQALEFLVVQDIFLTETAELADVVLPGSSFAERDGTFTCTDRSVQRIRKAVETPGEAR
PDWQIIGQVASACGASGFEHGTPEAVFAEMARLTPIYGGISYDRLEREWLRWPCRSPDDX
GTELLHVDRFSRGLGHFTPVDYRPPAEEPDEQYPFVLTTGRTMFHYHTGSMTRRSPSLDR
ELREGFVELNPLDARNLGIADGGRARIASRRGQIEITARLDPAAPPGVVFIPFHFAESAA
NALTHRSLDPVSKIPEFKVCAVSVEAG*
>Ga0007793_10004611
MSPDFIKTICPYCGVGCGLVLKVEEGKVVGTYPDKEHPVSRGTLCIKGWSAHEFIHHRER
LKTPLVKKGDTFEEISWNDAIALAVEKLKAAAVRHGGDAVGGLSSAKCTNEENYLFQKMI
RMAFKTNNVDHCARLCHAPTAVGMGQTTGSGAMTNSISDLAGAECILIIGSNAAESHPII
MGEIYKAVDRGAAVIVVDPRKTAVAENAQIHLRINPGTDIPLLTGMMRHIIDEELHNAKF
IQERMDGFEELKKFLRSWPVERAAKECGIDEGEIRKVAEMYAKAKDAAVVYCMGITQHAC
GTANVHAVCDLAMLCGQIGKTFSGVYPLRGQNNVQGACDMGALPNVYPGYQSVNDPAVKE
KFEKAWGRELSREPGLTVTEMIGSAGKEIRALYIMAENPALSDPDVNHVLESLNKLDFLI
VQDIFLTETAKFAHLVLPAVCFAEKTGTYTNTERRFQLLRKAVEPPGEAKGDFEIICLLA
NALGLDFSYKHPGE
>Ga0007798_100020664
MEFSYVPTTCPYCGTGCGFNLVVKDKKVVGVAPWHRSPVNEGKLCPKGNYAWEFVNSPDR
LTTPLIKKDGKFVEASWDEAYKLIVSKFKSYKGEEMACLSSARVSNEENYLMQKFARAVL
KTPNIDHCARLCHASTVVGLAGAFGSGAMTNSIEDIGESKCIFVLGSNTFENHPLIGRQI
MLAKKRGGKVIVADPRFTPTAKQADLYMSFYSGTDVALLNGIMQYILKNGWENKEFIAKR
TKDFDKVKEVLMKPEYSLENVSKITGISAKDIATTAEWIAKAESSNVLYSMGITQHTTGV
DNVKSVANLQMITGHLGKRGGGVCALRGQNNVQGACDMGALANVYSGYQAVIVPEMRKKM
MDAWGCEIAEGKVGLTVTKLINVLADQPGTVKCAYIMGENPMISDPDLHHVEKGLKNLEF
LVVQDIFMTETGALANVVLPAACFAEKDGTQTSTERRVQKWRKAQDPPGQAKADWQIISE
LGIAMGYEKQFPYKSAEDIFTEVAKVTPSYGGMDYTRLDKPEALCWPCPTKEHPGTPILH
KEKFTHPDGLGILTPIEFKYPAEVPDKDYPLIMTSGRCIWQWHTGTMTRRSESLEREEPT
GWVEINTDDAKALGIRDKEMVKAITRRGEITIGARVTPGIKKGEVFIPFHFAECAANTLT
NNALDPVASIPEFKACAVRIEKIAEAK*
>Ga0007798_100114462
KGAKVIYADPRFTPTGKQADLYLPFYSGTDVAILNCIMQQILKNGWENKEFVAKRTKDFE
KVKEIVMKDTYSLENVAKISGIPAKDLATAAEWFGKSGQSAILYSMGITQHTTGVDNVKS
IANLQMLTGNLGRPGTGICALRGQNNVQGACDMGALANVYSGYQAVIVPEMRKKMMDAWG
CEIAEGKVGLTVTKLINTLADTPGVVKCVYIMGENPMISDPDLHHVEKGMKNVEFMVVQD
IFMTETAKFANVVLPAACFAEKDGTQTNTERRVQKWRKAQDPPGEAKADWQIFCELAKHM
GYEKQFPYKSAEEVFTEISKVTPSYGGMTYARLEKPEALHWPCPTAEHPGTPILHKEKFT
HPDGLGIFTPIEFKYPAEVPDKDYPLILTTGRCIWQWHTGTMTRRSESLEREEPTGWVEI
NPEDAKALNIKDKEMVKAITRRGEIKIGARVTSGIKKGVVFIPFHYGECAANTLTNNALD
PVASIPEFKACAVRIEKIPEVK*
>Ga0007798_100126831
SGAMTQSIADIAESKCLLVIGTNTFEQHPLIGRRIMQAKMNGAKIIYADPRLTPTGKIAD
LHLQFYSGTDVALFNCMMQLILKNGWENKEFIKNRTKDFEKVKEVVMKDTYSPENVSKIT
GIPAKDIITAAEWFGKSGQSAILYSMGITQHTTGVDNVKSTANIQMMTGNLGRPGTGICA
LRGQNNVQGACDMGALANVYSGYQSVIVPDMKKKMETAWGCDIAEGKVGLTVTKLINTLA
DEPGKVKCVYIMGENPMLSDPDLHHVEKGMKNVEFMVVQDIFMTETAQFANVVLPAACYA
EKDGTQTSTERRVQKWRKAQDPPGEAKADWQIFCELAKHMGYEKQFPYKSAEEIFNEIAK
VTPSYGGMDYARLDKPEALHWPCPTKEHPGTPILHKEKFTHPDGLGIFTPIEWKPPAEVP
DKDYPLIMTTGRCIWQWHTGTMTRRSVNLEREEPTGWVEINPEDASALDIKDKEMVKAIT
RRGEITIGARVTKNIKKGVVFMPFHYAECAANLLTNNALDPVAAIPEFKACAVRIEKIAE
AQ*
>Ga0007800_100067541
VLKTPNIDHCARLCHASTVVGLAGAFGSGAMTNSIEDIGESKCIFVLGSNTFENHPLIGR
QIMLAKKRGGKVIVADPRFTPTAKQADLYMSFYSGTDVALLNGIMQYILKNGWENKEFIA
KRTKDFDKVKEVLMKPEYSLENVSKITGISAKDIATTAEWIAKAESSNVLYSMGITQHTT
GVDNVKSVANLQMITGHLGKRGGGVCALRGQNNVQGACDMGALANVYSGYQAVIVPEMRK
KMMDAWGCEIAEGKVGLTVTKLINVLADQPGTVKCAYIMGENPMISDPDLHHVEKGLKNL
EFLVVQDIFMTETGALANVVLPAACFAEKDGTQTSTERRVQKWRKAQDPPGQAKADWQII
SELGIAMGYEKQFPYKSAEDIFTEVAKVTPSYGGMDYTRLDKPEALCWPCPTKEHPGTPI
LHKEKFTHPDGLGILTPIEFKYPAEVPDKDYPLIMTSGRCIWQWHTGTMTRRSESLEREE
PTGWVEINTDDAKALGIRDKEMVKAITRRGEITIGARVTPGIKKGEVFIPFHFAECAANT
LTNNALDPVASIPEFKACAVRIEKIAEAK*
>Ga0007800_100075972
MDVKYVPTTCPYCGTGCGFNLVVKDKKVVGVAPWHRNPVNDGKLCPKGNYAHEFINSPDR
LTKPLIKKDGKFVEASWDEAYKLIASKFKSYKGEEMACLASARVSNEENYLMQKFARAVL
KTPNIDHCARLCHASTVVGLAGAFGSGAMTQSIADIAESKCLLIIGSNTFETHPLIGRRV
MQAKAKGAKVIYADPRFTPTGKQADLYLPFYSGTDVAILNCIMQQILKNGWENKEFVAKR
TKDFEKVKEIVMKDTYSLENVAKISGIPAKDLATAAEWFGKSGQSAILYSMGITQHTTGV
DNVKSIANLQMLTGNLGRPGTGICALRGQNNVQGACDMGALANVYSGYQAVIVPEMRKKM
MDAWGCEIAEGKVGLTVTKLINTLADTPGVVKCVYIMGENPMISDPDLHHVEKGMKNVEF
MVVQDIFMTETAKFANVVLPAACFAEKDGTQTNTERRVQKWRKAQDPPGEAKADWQIFCE
LAKHMGYEKQFPYKSAEEVFTEISKVTPSYGGMTYARLEKPEALHWPCPTAEHPGTPILH
KEKFTHPDGLGIFTPIEFKYPAEVPDKDYPLILTTGRCIWQWHTGTMTRRSESLEREEPT
GWVEINPEDAKALNIKDKEMVKAITRRGEIKIGARVTSGIKKGVVFIPFHYGECAANTLT
NNALDPVASIPEFKACAVRIEKIPEVK*
>Ga0007800_100076932
KTPNIDHCARLCHASTVVGLAGAFGSGAMTNSIEDIGESKCIFVLGSNTFEQHPLIGRQI
MLAKKRGGKVICADPRFTPTAKIADLYMPFYSGTDVALLNGIMQHILKNGWENKEFIAKR
TKDFDKLKEVVMKDTYSLENVSKITGIPAKDIATTAEWIAKAESSNVLYSMGITQHTTGV
DNVKSVANLQMITGHLGKRGGGVCALRGQNNVQGACDMGALANVYSGYQAVIVPEMRKKM
MDAWGCDIAEGKVGLTVTKLINVLADQPGTVKCAYIMGENPMISDPDLHHVEKGLKNLEF
LVVQDIFMTETGELANVVLPAACFAEKDGTQTSTERRVQKWRKAQDPPGEAKADWQIISE
LGAAMGYEKQFPYKSAEDIFTEVSKVTPSYGGMDYTRLDKPEALHWPCPTKEHPGTPILH
KEKFTHPDGLGILTPIEFKYPAEVPDKDYPLIMTTGRCIWQWHTGTMTRRSESLEREEPT
GWVEINTEDAKALGIKDKEMVKAITRRGEITIGARVTKEIKKGVVFMPFHYKECAANILT
NNALDPVASIPEFKACAVRIEKIAEAQ*
>Ga0008651_100098823
VAGLAASFGSGAMTNSLVDLEGSDTIFIIGSNTATSHPLVATRILRARENGAKILVADPR
KNQIADLSHLYVRHRPGTDVALLNGMMKVILDERLEDTDFIKKKTEAYDAFKNLIEKVDL
DAVSKICGVSVEDIKTLALTYAREGSSAIVYCMGITQHTNGVSNVKSLANLAMLTGNLGK
PGTGVNPLRGQNNVQGACDMGSLPDVYTGYQSVTLGAANKKFADAWGVPELPTKVGLTIP
ELMSGIEKDEVKALWVMGENPVVSDPDANHVIKALEKIDLLIVQDIFLSATAKLADVVLP
GVSFAEKDGTFVNTERRVMRVRKAIEPVGESHQDWKIIQDISNLFGYQMNYDSPEAIFKE
IAELTPSYAGITYERLEGQGIQWPCPSLAHPGTPILHTDGNFARGKGMFHAIDYKPPAEV
IDEEYPFWMTTGRVYAHYHTGTMTRRSKSLNFEVSQGFIEINPADAKTFDVKDGHRIKIN
SRRGEIETRVKITKRVEKGVVFMPFHFEEMNVNKLTNPAYDPIAKIPELKVCAVKLEKV*

>Ga0008651_100107296
MTNAISEIEDSGCIFVIGSNTTACHPLIARRIIRAKEKGAKLIVADPRNIQLSRFADMAV
NQRLGSDVALLNGMMHIIIKNGWHNQEYIAQRTEDYDALEQMVKGYTPEKVRDITGISTA
DLEKMAELYACHPPASLLYAMGITQHTTGVDNVKSCCNLAMLCGNVGVYGGGVNPLRGQN
NVQGACDMGGLPNVMTGYQSVADPNVLEKFSKAWGTTLSDKPGMTITDMVPAMLEGKLKG
LYIIGENPKLSDPDWNHLDHAMKELEFLVVQELFLSETAQVADVVFSAASVAEKEGTVTN
TERRCMRIQKAINPIGNTLPDWEIIARLSTAMGYEMDYESPEQIFNEMAALTPKSYEGMT
YERLGLDGLQWPCPDRDHPGTPYLHKDQFARGKGMFFAVDYKDPAEMPDEEYPYFLTTGR
MFAHFHTGTMTRISPHLDVEQKTAYVDINPEDAESLAVKDGDILILSSRRGRIEAPARVT
TSVEHGTVFLPIHFGETPTNVLTDAEAFDPLAKIPEFKVSAVNIEKFIGKGVAGDAPPA*

>Ga0031653_100011405
MTNSIEEIENADCIFIIGSNTSVAHPLIATRVFRAKAKGAKLIVADPRRIPIILQSDLHL
QQNLGTDVALVNGLMHIILKKGWQDQAFIDERTENVEELKKAVEHYPPEKVSEITGVPVA
DLEKAAEYYAKAERATILYTMGITQHTTGVDNVKSLANLAMLTGNLGKESTGINPLRGQN
NVQGACDMGGLPNVYTGYQAVIDQAVRQKFEEAWGAKLSDKIGLTATEMFPAVLNGKMKA
LVILGENPVVSDADCLHVEKALQALDFLLVIDIFKTPTADLAHVVLPGAAFAEKEGTFSN
TERRVQLLRKAVEPPGEAKPDWQIIQELSSRFGYPMDYASPRAIMEEIAKLTPSYGGVTY
DRLQGDGLQWPCPNTEHPGTKFLHQGRFTRGKGLFSAIEYKPAAETADEEYPFQLTTGRV
HVHYHTGTMTRNSPSLEREIHECFLEIHPEDAAELNVRDGDWVVIASRRGSVPTRVKLTE
VSGRKTVFMPFHFIESRANILTNPTFDPIAKIPEFKVCTVKIQKMEISDKSISSYTSAH*

>Ga0031653_100036191
MTNSTPELEDAECILITGSNTTEAHPLIGSRILKAKEKGAKLIVIDPRKTQIARYADIFV
RQRLGTDVAWVNGLMYIILKEGWENKEFISTRTEGFEALKKEVENYPPEKVEDITGISKA
DLRAIAETYAKAKKGTIVYAMGITQHITGTENVLSLANLAMLTGNIGRLSTGVNPLRGQN
NVQGACDMGGLPNVYTGYQSVADEAVAKKFEEAWKVSLSRKPGLTIMEMFQAVEEGKLKA
LYIMGENPMVSDPDLHHVEKVLKKLELLVVQDIFMTETAKLGHVILPGVSFAEKDGTFSA
TDRRVQRIRKAIEPLGEAKPDYEIICDLARSMGSADFQYDSVEEIFKEIARVTPIYQGIT
YERIEKEGIQWPCRTPEDSGTPFLHKDQFSKGKGSFFPIPYREPAEQADQEFPFWLTTGR
IGFHYHTRTMTGVSPSLQKEAEQNYMEINPFDAAELGIEEGEAVKVVSRRGEIQIKAKLT
FVVGRQVVFIPFHFVEGAANVLTNTAIDPVAKIPEFKVGAVRVEKIEERVNA*
>Ga0031653_100110381
LAAVFGSGAMTNSIGDIADSKCIFVIGSNTFEQHPLIGRNMLLAKKKGAKLIVADPRVTP
TAKQADLYMPFYSGTDVQIFNGMMHQIIKNGWEDKEFIEKRTKDFDKLKALVMQDKYNLE
NTAKISGIPADRIATAAEWFAKAESACICYSMGITQHSTGVDNVKSIANLQMITGNLGKP
GTGVNALRGQNNVQGACDMGCLPNVYSGYQQVINEEMQKKMKDAWGVDTIAEGKVGYTVT
DMINIAADKPGTLKCLYIVGENPMLSDPDLHHVKKAFDNLDFVIVQDIFMTETGQEADVV
LPGACYAEKDGTQSNTERRVQKWRKAQEPPGDAKLDWQIICDLAKAMGYEKQFSFKSAEE
IFEEIRKVTPSYAGITYARLDKADAVHWPCPTVEHPGTPILHKEKFATPDGIGILSPIEF
KYPAEVPDAEYPLILTTGRCLWQFHTGSMTRRSEDLEREAPTGWVEIYPEDAKALGIVNG
EMVRAVSRRGKVDIPAKVTEDIKKGEVFIPFHFAECAANILTNNALDPIAKIPEYKACAV
RIEKIKEGS*
>Ga0031654_100012116
MDLQYVPTTCPYCGVGCGLNLVVKDDKLVGVEPWKRTPVNEGKLCPKGLSCWEFVQNKDR
LTTPLIKKDGKFVKASWDXALDLVASRLTXIHKANGRNSVAFQVSCRTPNEECXEMQKLA
RVGFSTNYVDNCARICHGPSVAGLSLSFGSGAATNGFADALNADVVFMIGSNALEAHPLA
GRRVIXAKEKGAHLIVCDPRFSTTAKQADTYVRYKPSSQIAXLNSMMYWIIKEDLHDKEF
IANRTKGFEDLKATVEKYADVEARTGVPTEFVXEVARKYATAKNAVXIYCLGITEQTTGT
XNVMSLGNLAMLTGNIGRPGVGVNPLRGQNNVQGACDMGAYPNVYSGYQKCELPEMRAKM
EKAWGVTDLPSEYGLTLTEQIDACGDEIKAMVIMGENPVMSFPDSNHVRRQLEKLDFLVV
LDIFPTDTTPYADVVLPGACFAEKDGTFTSGERRVQRIRTAVAPPGDAKPDWVILRDLAQ
KLGLKGFEFTSAEDIFNDMAXVTPQYAGITYERLEKPEALIWPCPTLEHPGTPILHTARF
ALPDGLGAFYGIEDQLPAELPDAEYPYELMTGRILFHYHTGTQTRRSPTLDAEVPTGYVE
ISVEDAKELDIQSHDRVKLRSRRGEAETLARVTSDMPKGVLYMSFHFSEGPANNLTNTAL
DPMSKMPELKYCAVALEKAALEKA*
>Ga0031654_100014772
MNXXYVPTTCPYXGCGCGLNLVVQDGKLAGVETWKRHPVSEGKLCPKGHACAEFVHSEDR
LTVPLIKKDGKFVESTWDEALALVASKFKATRDQYGPNSVAFLSSARTTNEENYLMNKLA
RTGFHTNYLDHCARLCHGPTVSGLARSFGSGAMTNSIADIVEANCIFIIGSNTMEQHPLI
GRSVIRAKEKGAKIIVADPRFSTTAKLADIYVPFKPGTDVALLNSMMYWIIKEGKEDKEF
IAERTKGFDELKEVVKNYADVQEITTVPPELVKKVAMAYADADAAALIYSMGITQHTTGT
DNVLSTSNIAMLTGNIGRPGTGVNPLRGQNNVQGACDMGALPVVYSGYQSVAVDAARQKM
EQFWGVTDLPAVGGLTVTEMLGAAGDEIKNLYIVGENPMMSDPDLTHAAECLKKLDFLVV
QDIFLTETAELADVVLPGACWAEKEGTFTSTERRVXRVRXAVEPPGEAXADWEIICAXAN
KLEIPGFNFESAEQIFEEVRQCTPQYAGMTYARLEKPEALHWPXPTEEHPGTPILHTAKF
SAPDGLGTFVGIEWKPPAEVTDKDYPFILTTGRILFHFHYHTGTMTRRSPTLNAEVPTGY
VEISPEDAAELGIAKGDMVKVRTRRGEVTTPALVTKDIPKGILFMPFHFKEAAANVLTNT
ALDPAAKMPELKVCAAAVEAA*
>Ga0031655_1000014234
MTNSIAEIEAADCIFIIGSNTTEAHPLIGTRILKAKEKGAKLIVADPRRIHLAKYADVYV
RQNLGTDVALINGIMHVILKEGWHNQKFIEERTEGFENLQKVVEKYPLEKVEEITGVRAE
DIRKIAELYARSEKSSIVYAMGITQHITGVDNVKSLANLAMLCGQIGRESTGVNPLRGQN
NVQGACDMGGLPNVYPAYQPVTDAQNAEKFGKAWNANLSTRLGLTVTDMMKAAIAGEIKA
MFILGENPMVSDADIHHVEKALNALDFLVVQDIFMSETARLADVVLPGVSFAEKDGTFTN
TERKVKRVRKAIEPVGESRDDWKVISELSSRMGYEMSYKDPSQILEEVAQVTPSYGGISY
ERIEKDGLHWPCPNPTHPGTPVLHKERFTRGRGLFSAIEYLPPNELSDKEYPYLLTTGRI
YVHYHTGTMTRRSPSLSKEVEEGFVEINPQEARELGIRQGEKIKILSRRGEIEIKVDLSE
RMEKSTLFIPFHFAESAANVLTNPAFDPIAKIPEFKVCAVRIEKLSEKPTARPV*
>Ga0031655_1000047213
MVESKEMLKYVPTTCPYCGVGCGLNLVVNDGKCVGVEPYKRSPINEGKLCPKGETCWEFV
HSPDRLTTPLIKKGDKFEEASWDEALDLIAKKFKETSDKFGPKSLGFQVSCRTPNEDCYI
MQKWARVAFKTNNVDNCARICHGPSVAGLSLSFGSGAATNPFEDVLNSDLIVMWGSNAVE
AHPLAGRRVMQAKKKGTPIIVVDPRLSATARLADDWIQFNPSTHIALANSMMYWIIKEGL
EDKEFITKRTKGFEDLKKTVEQYADVESIHGVPLEKVKDFARKYANAKNAVIIYCLGITE
LTTGTDNVRSMGNLSMLTGNIGRPGVGVNPLRGQNNVQGACDMGAYPNVYSGYQKCELPE
MRKKMEDAWGVKDLPGWYGATLTEQINQAGDPIKAMYFLGLNPVVSYPDSNHVKRSLDKL
DFVVMQDIFWNESCEYADVVLPGACFAEKDGTFTSGERRINRVRKAVNPPGDSKADWEIF
VLLAKKMGLKGFDFKSAEDVWNDMRAVTPSMFGATYARMEKPESIHWPCPTVEHPGTPIL
HKEKFSAADGLGTFFGLEYRPPAEVADKEYPYTLMTGRVIFHYHTRTQTDRCKVLHYEVP
ESFIEMNTKDAAELGIKNLEKIKVRSRRGETITTARVSTGIAPKVLYMPMHFANGANNLT
NTALDPLSKMPELKHCAVAVEKIAEAK*
>Ga0031655_1000097514
MELNYVPTTCPYCGTGCGLNLVVKDKKVVGVAPWHRNPVNDGKLCPKGNYAWEFVNSPDR
LTTPLIKKDGRFVEASWDEAYKLIVSKFKSYKGEEMACLSSARVSNEENYLMQKFARAVL
KTPNIDHCARLCHASTVVGLAGAFGSGAMTNSITDIGESKCIFVLGSNTVEQHPLIARQI
MLAKKRGGKVICADPRFTPTARLADLYMPFNSGTDVALLNGLMQHILKNGWENKEFIAKR
TKDFDKFKEVVMKPEYSLENVSKITGIPVKDLATTAEWIAKAESSNVLYSMGITQHTTGV
DNVKSVANLQMITGHLGKRGGGVCALRGQNNVQGACDMGALANVYSGYQSVIVPDMRKKM
MDAWGCEIAEGKVGLTVTKLINVLADQPGTVKAAYIMGENPMISDPDLHHVEKGLKNLEF
LVVQDIFMTETGELANVVLPAACFAEKDGTQTSTERRVQKWRKAQDPPGQAKADWQIISE
LAAEMGFAKQFPYKNAEEIFTEVAKVTPSYAGMDYVRLDKPEALHWPCPTKEHPGTPILH
KEKFTHPDGLGILTPIEFKYPAEVPDKDYPFIMTTGRCIWQWHTGTMTRRSKDLEREEPT
GWVEMNPEDAKALGIRDKEMVKAITRRGEITIGARVTSGIKKGIVFMPFHYKECAANLLT
NNALDPVAGIPEFKACAVRLEKIAEAK*
>Ga0031655_100012533
MEMNYIPTTCPYCGAGCGFNLVVRDKKVVGVAPWHRHPVNEGKLCPKGNYAWEFINSPDR
LTTPLIKKDGKFVEASWDEAYKLIVSKFKTYKGDEMACLSSARVSNEENYLMQKFARAVL
KTPNIDHCARLCHASTVVGLAGAFGSGAMTNSIADIGESKCIFVLGSNTFENHPLIGRQI
MLAKKRGGKLIVADPRFTPTAKQADLYMPFYSGTDVAILNGIMQHIIKNGWENKEFIAKR
TKDFDKLKEVVMKDAYSLENVSKISGIPAKDLATAAEWIAKAESSNVLYSMGITQHTTGV
DNVKSVANLQMLTGHLGKRGGGVCALRGQNNVQGACDMGALANVYSGYQAVIVPEMRKKM
MDAWGCEIAEGKVGLTVTKLINVLADQPGTVKCAYIMGENPMVSDPDLHHVEKGLKNLEF
LVVQDIFMTETGALADVVLPAACFAEKEGTQTNTERRVQKWRKAQDPPGEAKADWQIISE
LGRAMGYEKQFPYKSAEEIFTEVSKVTPSYGGMDYTRLEKPEALHWPCPTKEHPGTPILH
KEKFTHPDGLGIFSPIEFKYPAEVPDKDYPLILSTGRCIWQWHTGTMTRRSEDLEREEPT
GWVEMNPEDAKALGIRDKEMVRAITRRGEIKIGARVTKNIKKGEVFIPFHFVECAANTLT
NNALDPVASIPEFKACAVRIEKIAEAQ*
>Ga0031655_100032344
MTNSIQELEDSDCILVTGSNTTEAHPLVASRILKAKEKGAKLVVVDPRRTQVARYADIFA
RQKLGTDVAWINGLMNIILKEGWENKAFVETRTEGFEELKKELEKYPPEKVEEITGISQT
DLRAIAEAFGKAERASIVYAMGITQHITGTENVLSLANLAMLTGNIGRLSTGVNPLRGQN
NVQGACDMGGLPNVYTGYQSVADEAVAKRFEQAWNRPLSRKPGLTIMEMFQAIDEGRVKA
LYIMGENPLVSDPDLHHVEKVLEKLDLLVVQDIFLTETARLAHVVLPGVSFAEKDGTFTG
TDRRVQRVRKAIRPLGEARQDWEIISALAREMGAGDVTYSSPEEIFREMAGLTPIYQGIT
YEKIEKDGIQWPCRSQEDRGTLFLHKDQFSKGKGSFFPIPYREPAELVDREYPFWLTTGR
IGFHYHTRTMTGVSPSLQKEAEEGFVEMNPLDASRLGVEEGAPVIVASRRGEIQTKATLT
FNVGRGVLFIPFHFAESAANVLTHAAIDPVAKIPEYKVCAVKVEKVVAC*
>Ga0031655_100126213
SKFKSYKGEEMACLSSARVSNEENYLMQKFARAVLKTPNIDHCARLCHASTVVGLAGAFG
SGAMTQSIADIAESKCLLVIGTNTFEQHPLIGRRIMQAKKNGAKIIYADPRLTPTGKQAD
LHLQFYSGTDVALLNCFMHQALKNGWENKDFIKNRTKDFEKVKEIVMKDTYSPENVAKIT
GVPAKDIITAAEWFCKSGQSAILYSMGITQHTTGVDNVKSTANLQMMTGNLGRPGTGICA
LRGQNNVQGACDMGALANVYSGYQSVIVPDMKKKMETAWGCEIAEGKVGLTVTKLINVLA
DEPGKVKAAYIMGENPMISDPDLHHVEKGLKNLEFLVVQDIFMTETAELANVVLPGACFA
ERDGTQTSTERRVQKWRKAQDPPGQAKADWQIISELAAAMGFAKQFPYKSAEEIFNEVAK
VTPSYGGMDYTRLEKPEALCWPCPTKEHPGTPILHKERFSHPDGLGIFTPIEWKPPAEVP
DKDYPLIMTTGRCIWQWHTGTMTRRSEDLEREEPTGWVEMNPEDAKGLGIRDKEMVKAVT
RRGEIKIGARVTKNIKKGVVFXPFHYAECAANVLTNNALDPVASIPEFKACAVRIEKLAE
AK*
>Ga0031655_100354861
PLAGRRIAQAKKKGIPIIVIDPRYSATARLADQWLRFNPSTHIALANSMMYWIIKEGKQD
KEFIEKRTKGFEDLKKTVEKYADAEAITGVPTEKVKEIAFKYAAAKNAVIIYCLGITELT
TGTDNVRSLGNLSMLCGNIGRPGVGVNPLRGQNNVQGACDMGAYPNVYSGYQKCELPEMR
KKMEDAWGVTGLPDWYGVTLTEQITQCGDPIKAMYILGLNPVVSYPDSNHVMRSLDKLDF
LVIQDIFWTESCKYADVVLPGACFAEKDGTFTSGERRINRVRKAVNPPGDAKADWEIFVL
LAKKMGLKGFDFKSAEDVWNDMRSVTPSMFGATYAKMEKPESVHWPCPTIEHPGTPILHK
EKFSAADGLGTFFGLEYRPPAEVADAEYPFTLMTGRVIFHYHTRTQTDRCAVLHYEVPES
YIQINTDDAKKLGIKQGEKIKVRSRRGEIETLARVTDDVAPKVLYMPMHFDKGANTLTNT
ALDPMSKMPELKHCAVVVEKIAGAK*
>Ga0031656_100137202
MSQNRPENLKYVPTTCPYCGVGCGLNLVVSDGKAVGVAPWNRSPINEGKLCPKGMTCWEF
IHSPDRLTKPLIKKNGKFEEASWDEALDLVAKKFQETYEKYGPRSLGFQVSCRTPNEDCY
IMQKFARVAFKTNNVDNCARICHGPSVAGLSLSFGSGAATNPFADVLNSDFILIWGSNAV
EAHPLAGRRITQAKLKGIPIMVVDPRFTPTARLADTWVRFNPSTHIALINSMMYWIIKED
LHDKEFIEKRTKGFEDLKKTVEKYAEVEKITGVPTEKVKEMARKYAAAKNAVIIYCLGIT
ELTTGTDNVRSLGNLSMLCGNIGRPGVGVNPLRGQNNVQGACDMGAYPNVYSGYQKCEVA
ENREKMEKAWGVTGLPDWYGVTLTEQINQCGDPIKAMYFLGLNPAVSYPDSNHVMRSLEK
LDFLVMQDIFPTETTQFADVILPGACFAEKDGTFTSGERRINRVRKAVEPPGDAKADWEI
FVLLAKKMGLKGFDFTSAKDVWDDMRSVTPSMFGCTYEKLEKPESIHWPCPTIEHPGTPI
LHKEKFSAPDGLGTFFGIEYRPPAEVADAEYPFTLMTGRLIFHYHTRTQTGRSKVLDYEV
PEGYVQINTDDAKKIGIKEGEKVRIRSRRGESFPVARVSEEVAPGVLFMAMHFPQGANAL
TNTALDPMSKMPELKHCAVAVEKIAGEK*
>Ga0031656_100392891
MNPEFIRTICPYCGTGCGLVLKVEEGRAAATYPDRENPVSRGSLCVKGWVAHEFVHHPER
LTSPLLRKGDRFEEISWEEAIELAATKLKETAAKYGPDSVGGLSSAKCTNEENYLFQKLI
RAAFKTNNVDHCARLCHAATTVGMLQTLGSGAMTNSISDLAGADCILFIGSNAAESHPVL
MGEVYKALDRGAKIIVIDPRETPVARNAHKLLRLNPGTDIPLLAGMMRHIVDKGLHKTGF
IEKRTENFENLKGFLQAWPVEKAAKETGIDEAIICEVAETYATAENAAIVYCMGITQHAC
GAANVIAVVDLAMLCGHVGKPFSGIYPLRGQNNVQGACDMGALPNLYPGYQAVADAAVRE
KFQKAWKTELSDKPGRTVTELINAAGKDIRALYIMAENPCVSDPDVNHVIEALQRLDFLI
VQDIFLTETAKFAHLVLPGACFAEKTGTYTNTERRFQLLHKAVEPPGKAMGDFEILCLLG
KALGLPFDYA
>Ga0031658_10005453
MEVKYVPTTCPYCGTGCGFNLVVKDKKVVGVAPWHRNPVNEGKLCPKGNYAHEFINSPDR
LTKPLIKKDGKFVEASWDEAYKLIASKFKSYKGEEMACLASARVSNEENYLMQKFARAVL
KTPNIDHCARLCHASTVVGLAGAFGSGAMTQSXADIAEAKCVFIIGSNTFETHPLIGRRV
MQAKKKGAKVIYADPRFTPTGKQADLYLPFYSGTDVAIFNCIMQQVLKNGWENKDFIAKR
TKDFEKVKEIVMKDIYSLDNVAKISGIPAKDLATAAQWIGTSGSTAILYSMGITQHTTGV
DNVKSIANLQMMTGNLGRPGTGICALRGQNNVQGACDMGALANVYSGYQSVIVPEMRKKM
MDAWGCEIAEGKVGLTVTKLINTLADEPGKVKCVYIMGENPMISDPDLHHVEKAMKNTEF
MVVQDIFLTETAQFANVVLPAACYAEKDGTQTNTERRVQMWRKAQDPPGEAKADWQIFCE
LAKHMGFEKQFPYKSAEEVFTEISKVTPSYGGMNYARLGKPEALHWPCPTVEHPGTPILH
KEKFTHPDGLGIFTPIEFKYPAEVPDKDYPLILTTGRCIWQWHTGTMTRRSEDLEREEPT
GWVEINPEDAKALNIKDKEMVKAITRRGEIKIGARVTSNIKKGVVFIPFHYVECAANTLT
NNALDPTASIPEYKACAARIEKIPEVK*
>Ga0031658_10043872
PVNDGKLCPKGNYAAEFINSPDRLTTPLIKKDGKFVEASWDEAYKLIASKFKSYKGEEMA
CLASARVSNEENYLMQKFARAVLKTPNIDHCARLCHASTVVGLAGAFGSGAMTQSIADIA
DSKCLLIIGSNTFETHPLIGRRVMQAKAKGAKVIYADPRFTPTGKQADLYLPFYSGTDVA
ILNCFMHQILKNGWENKDFVAKRTKDFEKVKEIVMKDAYSPANVSKISGIPEKDLITAAE
WFGKSGQSAVLYSMGITQHTTGVDNVKSIANLQMLTGNLGRPGTGICALRGQNNVQGACD
MGALANVYSGYQAVIVPEMRKKMMDAWGCEIAEGKVGLTVTKLINTLADEPGKVKCVYIM
GENPMISDPDLHHVEKGMKNIEFLVVQDIFLTETAQFANVVLPAACYAEKDGTQTNTERR
VQKWRKAQDPPGEAKADWQIFCELAKHMGYEKQFPYKSAEDVFTEISKVTPSYGGMTYAR
LEKPEALHWPCPTAEHPGTPILHKEKFTHPDGLGIFTPIEFKYPAEVPDKDYPLILTTGR
CIWQWHTGTMTRRSESLEREEPTGWVEINPEDAKALNIKDKETVKAVTRRGEIKVGARVT
PNIKKGVAFIPFHYVECAANTLTNNALDPTASIPEFKACAVRIEKIAEAK*
>Ga0051980_100150603
MIEYKNVLTVCPYCGCGCNFYLQVLDGELVGILPCKSHLVSQGKLCIKGWNAADFVISKD
RLTKPLMKKNGKFVEISWDEALKVVTEKLKQYSPDAVAVLSSAKCTNEENYLMMKFARAV
LKTNSVDHCARLCHASTVVGLGKTFGSGAMTNSIGELEDADCIFVIGSNTTEQHPLIARY
IMRARAKGAKLIVADPRLIPLTQFADYHLRQRPGTDVALLNGLMNVILKEGWEDKKFINE
RTEGFAELKEVVKKYTPEYVEKITGIPKELIMEAARIYAQAKSASLVYSMGITQHTTGVD
NVVSCSNLALLTGNVGRPSTGVNPLRGQSNVQGACDVGALPNVYSGYQSVADENTHAKFE
KAWDTELPSQPGLTVVEMMNEAAKGNLKAIYIMGENPMLSDPDIHQVKKALENLEFLVVQ
DIFLTETAQLADLVLPGTSYAERDGTFTATDRRVQRIRKAIEPRGESKPDWQIICALARK
MGSKGFEYSSPAEIMDEIASVTPIYGGIGYERIEDIGLQWPCPSKEHPGTPYLHQGKFSR
GKGKFFGIEFKEAAELPDADYPFILTTGRTIFHYHTGTMTRRTEALNREVPTGYVEINFK
DAEKLNIFEGEIVSVKSRRGKIEVKVQVTRKVPEGVIFIPFHFAESPANALTNSAFDPVA
KIPEYKVCAVQVEKKPSLP*
>Ga0051981_100223454
MTNSVEELEDAACIMIIGSNTTASHPIVAMHIFRAKEKGAKIIVIDPRKTHIASYADLYL
AEKSGTDVAIINGLLHIIIKEGWYDKQFVEERTEGFVELKTLLEEYPPARVAEITGVPEA
QLRQAAEMFAKTKQSSIVYCMGITQHTVGVDNVLSLANLSMATGHIGKWASGVNPLRGQN
NVQGSTDMAAIPNVLPGYQSLADDAVVSKFEAAWGVTLPRKPGLTLMEIMGAIGTGGIKA
LYVMGENPAVSDPDIQHVKKALEALELLIVQDIFPTETVALAHVVLPAVSFAERDGTFVT
TDRRVQRIRKAIEPIGDTRPDWQIICDVAHAMGAGGFDFASPSEIFAEIASLVPLYAGIS
YERIAENGIQWPCPTKDAPSTVFLHKDRFSKGLGTFKPVAYKAPAELPDEEYPFILITGR
DGFHFHTGSMTRRSKSLTAQINRCYVQIHPL
>Ga0065167_10024472
GFNLVVKDKKVVGVAPWHRTPVNEGKLCPKGNYAWEFVNSPDRLTTPLIKKDGKFVEASW
DEAYKLIVSKFKSYKGEEMACLSSARVSNEENYLMQKFARAVLKTPNIDHCARLCHASTV
VGLAGAFGSGAMTNSIEDIGESKCIFVLGSNTFENHPLIGRQIMLAKKRGGKVIVADPRF
TPTAKQADLYMSFYSGTDVALLNGIMQYILKNGWENKEFIAKRTKDFDKVKEVLMKPEYS
LENVSKITGISAKDIATTAEWIAKAESSNVLYSMGITQHTTGVDNVKSVANLQMITGHLG
KRGGGVCALRGQNNVQGACDMGALANVYSGYQAVIVPEMRKKMMDAWGCEIAEGKVGLTV
TKLINVLADQPGTVKCAYIMGENPMISDPDLHHVEKGLKNLEFLVVQDIFMTETGALANV
VLPAACFAEKDGTQTSTERRVQKWRKAQDPPGQAKADWQIISELGIAMGYEKQFPYKSAE
DIFTEVAKVTPSYGGMDYTRLDKPEALCWPCPTKEHPGTPILHKEKFTHPDGLGILTPIE
FKYPAEVPDKDYPLIMTSGRCIWQWHTGTMTRRSESLEREEPTGWVEINTDDAKALGIRD
KEMVKAITRRGEITIGARVTPGIKKGEVFIPFHFAECAANTLTNNALDPVASIPEFKACA
VRIEKIAEAK*
>Ga0066617_13259882
VAGLAASFGSGAMTNSLVDLEGSDTIFIIGSNTATSHPLVATRILRARENGAKILVADPR
KNQIADLSHLYVRHRPGTDVALLNGMMKVILDERLEDTDFIKKKTEAYDAFKNLIEKVDL
DAVSKICGVSVEDIKTLALTYAREGSSAIVYCMGITQHTNGVSNVKSLANLAMLTGNLGK
PGTGVNPLRGQNNVQGACDMGSLPDVYTGYQSVTLGAANKKFADAWGVPELPTKVGLTIP
ELMSGIEKDEVKALWVMGENPVVSDPDANHVIKALEKIDLLIVQDIFLSATAKLADVVLP
GVSFAEKDGTFVNTERRVMRVRKAIEPVGESHQDWKIIQDISNLFGYQMNYDSPEAIFKE
IAELTPSYAGITYERLEGQGIQWPCPSLAHPGTPILHTDGNFARGKGMFHAIDYKPPAEV
IDEEYPFWMTTGRVYAHYHTGTMTRRSKSLNFEVSQGFIEINPADAKTFDVKDGHRIKIN
SRRGEIETRVKITKRVEKGVVFMPFHFEEMNVNKLTNPAYDPIAKIPELKVCAVKLEKV*

>Ga0066628_12071764
VAGLAASFGSGAMTNSLVDLEGSDTIFIIGSNTATSHPLVATRILRARENGAKILVADPR
KNQIADLSHLYVRHRPGTDVALLNGMMKVILDERLEDTDFIKKKTEAYDAFKNLIEKVDL
DAVSKICGVSVEDIKTLALTYAREGSSAIVYCMGITQHTNGVSNVKSLANLAMLTGNLGK
PGTGVNPLRGQNNVQGACDMGSLPDVYTGYQSVTLGAANKKFADAWGVPELPTKVGLTIP
ELMSGIEKDEVKALWVMGENPVVSDPDANHVIKALEKIDLLIVQDIFLSATAKLADVVLP
GVSFAEKDGTFVNTERRVMRVRKAIEPVGESHQDWKIIQDISNLFGYQMNYDSPEAIFKE
IAELTPSYAGITYERLEGQGIQWPCPSLAHPGTPILHTDGNFARGKGMFHAIDYKPPAEV
IDEEYPFWMTTGRVYAHYHTGTMTRRSKSLNFEVSQGFIEINPADAKTFDVKDGHRIKIN
SRRGEIETRVKITKRVEKGVVFMPFHFEEMNVNKLTNPAYDPIAKIPELKVCAVKLEKV*

>Ga0066636_100076114
MTNSIEEIEGADCILIIGSNTSIAHPLIATRVSRAKARGAKLIVADPRKIPIILQSDLHL
QQNLGTDVALINGLMHIILKKGWQDQVFIDERTENIEALKKVVENYPPEKVSEITGIPVA
DLEKAAEYYAKAERASILYTMGITQHTTGVDNVKSLANLAMLTGNLGKESTGINPLRGQN
NVQGACDMGGLPNVYTGYQAVIDQAVRQKFEEAWGARLPDKIGLTATEMFPAVLDGKMKA
LIILGENPVVSDADCLHVEKALKAIDFLLVIDIFKTPTSDLAHVVLPGAAFAEKEGTFSN
TERRVQLLRKAVEPPGESKPDWQIIQELSSRFGYPMDYASPRAIMEEIAKLTPSYGGITY
DRLQGDGLQWPCPNTEHPGTKFLHQGRFTRGKGLFSAIEYKPAAEIADEEYPFQLTTGRV
HVHYHTGTMTRNSPSLEREISECFLEMHPEDAVELKVADGDWVVIASRRGAVSSRVKLTD
AAGRKTVFMPFHFLESRANILTNPAFDPIAKIPEYKVCAVKIQKMDPSDKSILSSASAH*

>Ga0066636_100089423
VAGLAAAFGSGAMTNSVEELEDAACIMIIGSNTTASHPIVAMHIFRAKEKGAKIIVIDPR
KTHIASYADLYLAEKSGTDVAIINGLLHIIIKEGWYDKQFVEERTEGFAELKTLLEEYPP
ARVAEITGVPEAQLRQAAEMFAKTKQSSIVYCMGITQHTVGVDNVLSLANLSMATGHIGK
WASGVNPLRGQNNVQGSTDMAAIPNVLPGYQSLADDAVVSKFEAAWGVTLPRKPGLTLME
IMGAIGTGGIKALYVMGENPAVSDPDIQHVKKALEALELLIVQDIFPTETVALAHVVLPA
VSFAERDGTFVTTDRRVQRIRKAIEPIGDTRPDWQIICDVAHAMGAGGFDFASPSEIFAE
IASLVPLYAGISYERIAENGIQWPCPTKDAPSTVFLHKDRFSKGLGTFKPVAYKAPAELP
DEEYPFILITGRDGFHFHTGSMTRRSKSLTAQINRCYVQIHPLDAKKLKIKAGQMIRLRS
RRGAIEVEARITPIVQSGSVFVPFHFAETAANVLTNPALDPVVKIPEYKICAVKLEKAT*

>Ga0066636_100161681
VKYKNVLTTCPYCGAGCNFYLQVLDGELIGVLPCKSHTVSQGKLCIKGWNASEFVTSKER
LSRPLIKRNGSFIEASWDEALDTIAKKLKEYKEIDPDSIAVLSSAKCTNEENYLMMKFAR
AVLGTNNVDHCARLCHASTVVGLGQSFGSGAMTNSIRELEDADCILIIGSNTAEQHPLIA
RYILRAKEKGTKLIVVDPRAITLTQFADYYLRQRPGTDVAVFNGFMNVILANGLEDKKFI
EERTEGFEELKETVKIYTPEHVEKITGIPKDKLFAAATTYAKAEHASIVYSMGITQHTTG
VDNVSSSANLAMLTGNVGKPSTGVNPLRGQNNVQGACDLGALPNVYSGYQSVTDKKIRAK
FEDAWKTKLPEKPGLTVVEMMNEAAKGNIKAMYIMGENPMISDPDISHVREGLENLEFLA
VQDIFLTETAQLADVVLPATSYAEKEGTFTSTERLVQMVRKAIEPLGESRADWEIICDLA

>Ga0066637_100190212
MIEYKNVLTVCPYCGCGCNFYLQVLDGELVGILPCKSHLVSQGKLCIKGWNAADFVISKD
RLTKPLMKKNGKFVEISWDEALKVVTEKLKQYSPDAVAVLSSAKCTNEENYLMMKFARAV
LKTNSVDHCARLCHASTVVGLGKTFGSGAMTNSIGELEDADCIFVIGSNTTEQHPLIARY
IMRARAKGAKLIVADPRLIPLTQFADYHLRQRPGTDVALLNGLMNVILKEGWEDKKFINE
RTEGFAELKEVVKKYTPEYVEKITGIPKELIMEAARIYAQAKSASLVYSMGITQHTTGVD
NVVSCSNLALLTGNVGRPSTGVNPLRGQSNVQGACDVGALPNVYSGYQSVADENTHAKFE
KAWDTELPSQPGLTVVEMMNEAAKGNLKAIYIMGENPMLSDPDIHQVKKALENLEFLVVQ
DIFLTETAQLADLVLPGTSYAERDGTFTATDRRVQRIRKAIEPRGESKPDWQIICALARK
MGSKGFEYSSPAEIMDEIASVTPIYGGIGYERIEDIGLQWPCPSKEHPGTPYLHQGKFSR
GKGKFFGIEFKEAAELPDADYPFILTTGRTIFHYHTGTMTRRTEALNREVPTGYVEINFK
DAEKLNIFEGEIVSVKSRRGKIEVKVQVTRKVPEGVIFIPFHFAESPANALTNSAFDPVA
KIPEYKVCAVQVEKKPSLP*
>Ga0066637_100208242
VEYKNVLTTCPYCGCGCNFYLQVLDGKLIGILPCKSHPVSQGKLCIKGLNAGDFVTSKDR
LTKPLIKRNGKFTDISWDEALFLVAKKLKEYKESYGPDSIAVLSSAKCTNEENYLMMKFA
RAVLGTNNVDHCARLCHASTVVGLVQSFGSGAMTNSIRELEDADCILVIGSNTPEQHPLI
ARYILRAKEKGAKIIVADPRSITLVQFADYHLRHRPGTDVALFNGMMNVILNEGLEDKEF
IKERTEGIEELKEVVKKYTPEYVEQITGVPKDILVDAARTYAKAERASIIYSMGITQHTT
GVDNVRSSANLAMLTGNLGKPSTGVNPLRGQVNVQGACDMGALPNVYSGYQNVVDEKARE
KFGNAWKVKLPEKPGLTIIEMMNEAAKGNIKAMYIMGENPMVSDPDISHVKEGLEKLEFL
VVQDIFLTETAQLADVVLPGACYAEKEGTFTSTERLVQMVRKAIEPPGESKADWEIICSL
AKAMGSKEFEYVSPAEIMDEIASFTLSYGGMSYDRLQKGGLAWPCPSKEHPGTPYLHKEK
FSRANGKGKFFGIEFKEPAELPDEEYPFILSTGRIIFHFHTGTMTRRTELLNKEVPTGYV
EIAHIDAARLGIGAGEFVSVQTRRGQIKTKALITERVPEGMIFIPFHFAECAANVLTNPA
FDPVAKIPEYKVCAARIEKVKVS*
>Ga0066793_1000006027
MNYKTIQSTCPYCGCGCGIYLEVIDGHLVGTMPVLNHPISKGSLCIKGWAAHEFVESEDR
LRRPLWKRGANLEPTDWDSALYSVADRLTAIKQQYGPDSIGFLSSAKCTNEENYVLMKFA
RAVVGTNNIDHCARLCHSPTVAGLARAFGSGAMTNSVPELEEADCILITGSNTTENHPMI
ASRIVAARDRGAYIIVIDPRRIHLANHADLFLQPRLGTDVAWINGMMNIIISEGWHDRDF
IRDRTENFAEMRQTVASYTPERVQEISGIEPHLLRHAAAMYASSARSSLVYTMGITEHTT
GTDNVLSLANLAMLCGQVGKPGSGINPLRGQNNVQGACDMGALPDVLTGYQRVDDPETIS
KFARAWGANLPREPGITVTDMIDAAADGELKALYIMGENPMLSDPDINHVKEALSNLELL
VVQDIFMNQTTELAHVVFPAQSYAEKAGTVTSTDRRVQRVRKAIEGVGEALTDWEIFSRL
AKIMGAKGFSYETPIEIFEEIRSLTPSYAGITYFRLDSEELQWPCPTEDHPGTRYLHEGE
FTRGKGAFTAVEWKPPVEVADEDYPFFLTTGRVHFHYHTGTMTRRSPTLNREMAGAAADI
NPTDATDLGIKDSDMMTVSSRRGEVKIRARLTDSVPKGTIFIPFNFRESAANMLTISARD
PIAKIPEFKVCAVKVEKAVSRR*
>Ga0066793_1000015315
MNYKTIQSTCPYCGCGCGIYLEIVDGHLVGTMPVLNHPISEGSLCIKGWAAHEFVESEDR
LKRPLWMRGANLEATDWDSALYAVADRLNQIKLEYGPDAIGFLSSAKCTNEENYVLMKFA
RGVVGTNNIDHCARLCHAPTVTGLAQAFGSGAMTNSVPELEEATCILVTGSNTTENHPMI
ASRIIRAREKGAFVMVIDPRRIHLANHSDMFVQPRLGTDVAWINGMMNMIISEGLHDEEF
IRARTENFEAVRETVAAYTPERVQEITGIEPDLLRRAARAYATSERSSLIYTMGITEHTT
GTDNVLSLANLAMLCGQIGRRGTGINPLRGQNNVQGACDMGALPDVLTGYQKVTDPAAIA
KFESAWGMELPTEPGLTVVEMIDAAMDGDLKALYVMGENPMLSDPDINHVKEALSNLELL
VVQDIFMNQTAELAHVVFPAQSYAEKAGTVTSTDRRVQRVRKAIDGIGEALTDWEIVSRL
AKIMGASGFDYETPIEIFEEIRTLTPSYAGITYVRLDSEEVQWPCPTEDGPGTEYMHKDS
FTRGAGHFTAVEWKPPVEVPDEDYPYFLTTGRVHFHYHTGTMTRRSPTLNREMAAAAADI
NPVDAEALGIKSKDMMKVSSRRGEVKIRARLTTSVPPGTIFIPFNFRESAANALTISARD
PVSKIPEFKVCAVKIEKAVGRRVGV*
>Ga0066793_100007059
MTNTMDDIEQAKAILVIGSNTTEAHPIIGLRIKKAVMQNDCKLIVAEPRHIRLCYYADKW
LQHMPGTDVALLNGMMNVIISEGLYDEKFVHERCDGFDELAELVKEYTPERAAEITGVAA
EDIREAARTFANADCAAIIYAMGITQHTTGTDNVVTVANLSMLTGNIGKPGAGVNPLRGQ
NNVQGACDMGALPNVFTGYRPVTDEDVRKKFEEAWGVELPSEPGLTATAMMDAAAKGDIK
AMYIVGENPMMSDANLHHAEAALKNLDFLVVQDIFLTETAELADVVLPASSFAEKEGTFS
ATDRRVQRVRKAVDLPGEARADNEIVAEISKRMGYDMGDVTPSLMMDEIASLTPHYGGIS
HARLDEGVTIHWPCPDADHPGTPILHTKQFTRGKGWFCPVEFVPPAEVADSEYPLVLTTG
RVLWQYHTGTMTRKTEGINEIDPHGKVWISPFDAEKLGVESGKEVQVSTRRGEIDIEAMV
TERMPEGVIFIPFHYVEAAANTLTNDAVDPVSKVPEFKVSAAKVMVK*
>Ga0066793_100488242
MNYKTVMSVCPYCGCGCGLYLEVVDGHLVGTMPSNTHPISRGSLCIKGWSAHEFVESEDR
LRRPLWKRGANLESTDWDTALYFVAERLKAIKDKYGPDSIGFLSSAKCTNEENFAFMKFA
RAVIGTNNIDHCARLCHAPTVAGLARAFGSGAMTNSIPDLEDASCILITGSNTTENHPMV
ASRVIGALEKGAFLIVVDPRRIHLANYADLFIQPRLGTDVAWINGMINIIIEEGWHNSDF
IIERTEGFEALKATVAEYTPERVGDIAGIDPALLKVAARKYALSPNAAILYTMGITEHTT
GTDNVLALANLAMLTGQVGKRGSGINPLRGQNNVQGACDMGALPDVLTGYQKVADPISRK
KFEDAWGVELPSGEGLTVLELIDAAARGEIKALYVMGENPMLSDPDINHVREALAGLELL
VVQDIFMNQTAELATVVFPAQSYAEKDGTFTSTDRRVQLVRKAIDPVGDSRPDWEIISRL
AGIMWAAGMDYRTPAELFEEIASLTPSYAGITYSRLERGSLQWPCANEEDPGTEYMHAER
FTRGRGAFVPVEWKAPAEVVDEEYPLYLTTGRVHFHYHTGTMTRRSPTLNREMSS
>Ga0066794_1000000242
MTNSINELAGADCIMITGSNTTEQHPVIAGKILDAVRKGADLIVFDPRRIQLSPYASVHL
AQKPGTDVAYINALAKVVIDEGLFDREFVTSRTEGFADLKRSLDGCTPEWASEITGIPAE
DLVKAARAFAGARNAAIIYCMGITQHTSGTDNVKALANLAMLTGNVGRPSTGVNPLRGQN
NVQGACDVGGLPEFYPGYQRVDDDEAARKFEGAWGRELPRKPGLTLMEMMEAAASDKVKF
MYILGENPLVSDPNITHVRAALENLDFLVVQDIMETDTTELADVVLPGACWAEKDGTFTN
TERRVQRVRKAVEPPGEALADWEMLCGLARAMGAPGFDFTSPEDVFNEMASLAPQYAGIS
YERLGTLGLQWPCTTPDHPGTVFLHEGQFTRGKGRFNPVEYRPPAELPDDEYPFTLMTGR
MMFQYHTGTMTRNSPSLDREVDSAYVEVNPADANGLGISDGGRVKVASRRGELTLEARLT
ERVKRGEVFIPFHFAESPANVLTSDALDPVSRIPELKVCAVKMEGVGS*
>Ga0066794_1000002618
MNYKTVMSVCPYCGCGCGLYLEVVDGHLVGTMPSNTHPISRGSLCIKGWSAHEFVESEDR
LRRPLWKRGANLESTDWDTALYFVAERLKAIKDKYGPDSIGFLSSAKCTNEENFAFMKFA
RAVIGTNNIDHCARLCHAPTVAGLARAFGSGAMTNSIPDLEDASCILITGSNTTENHPMV
ASRVIGALEKGAFLIVVDPRRIHLANYADLFIQPRLGTDVAWINGMINIIIEEGWHNSDF
IIERTEGFEALKATVAEYTPERVGDIAGIDPALLKVAARKYALSPNAAILYTMGITEHTT
GTDNVLALANLAMLTGQVGKRGSGINPLRGQNNVQGACDMGALPDVLTGYQKVADPISRK
KFEDAWGVELPSGEGLTVLELIDAAARGEIKALYIMGENPMLSDPDINHVREALAGLELL
VVQDIFMNQTAELATVVFPAQSFAEKDGTFTSTDRRVQLVRKAIDPIGDSRPDWEIISRL
AGIMGAKGMDYRTSAELFEEIASLTPSYAGITYSRLERGSLQWPCTSEEDQGTEYMHAER
FTRGRGAFVPVEWQAPAEVVDEEYPLYLTTGRVHFHYHTGTMTRRSPTLNREMSSASVDI
NPDDARALGLESRDLVKVSSRRGEVKIHARVTDMVPPGTLFIPFNFQESAANALTNPARD
PVAKIPEFKVCAVRMEKVVPRGR*
>Ga0066795_100099062
VHSPDRLTVPLIKKDGKFVESTWEEALTLVASKLKATQDQYGPNSVAFLASARTTNEENY
LMNKLARTGFHTNYLDHCARLCHGPTVSGLAKSFGSGAMTNSIADIVEANCIFIIGSNTM
EQHPLIGRSVIRAKEKGAKIIVADPRFSTTAKLADIYVPFKPGTDVALLNSMMYWIIKEG
KEDKEFIAERTKGFEELKATVENYADVQDITYVPPELVKEIAMAYADADATALIYSMGIT
QHTTGTDNVLSTSNIAMLTGNIGRPGTGVNPLRGQTNVQGACDMGALPVVYSGYQSVAVD
AARQKMEEFWGVTDLPAVGGLTVTEMLGAAGDEIKNLYIVGENPMMSDPDLTHTAECLKK
FDFLVVQDIFLTETGELADVVLPGACWAEKEGTFTSTERRVNRVRKAVEPPGEAKTDWEI
ICALANKLEIPGFNFESAEQIFEEVRQCTPQYAGMNYARLEKPEALHWPCPTEEHPGTPI
MHTAKFSAPDGLGTFFGIEWRPPAEVTDADYPFILTTGRILFHYHTGTMTRRSPTLNAEV
PTGYVEISPEDAAELGIAKGDMVKVRTRRGEVTTPAKVTKDIPKGILFMPFHFKEAAANM
LTNTALDIPSKMPELKVCAAAVEAA*
>Ga0066797_10000357
MTNSINELAGADCIMITGSNTTEQHPVIAGKILDAVRKGADLIVFDPRRIQLSPYASVHL
AQKPGTDVAYINALAKVVIDEGLFDREFVTSRTEGFADLKRSLDGCTPEWASEITGIPAE
DLVKAARAFAGARNAAIIYCMGITQHTSGTDNVKALANLAMLTGNVGRPSTGVNPLRGQN
NVQGACDVGGLPEFYPGYQRVDDDEAARKFEGAWGRELPRKPGLTLMEMMEAAASDKVKF
MYILGENPLVSDPNITHVRAALENLDFLVVQDIMETDTTELADVVLPGACWAEKDGTFTN
TERRVQRVRKAVEPPGEALADWEMLCGLARAMGAPGFDFTSPEDVFNEMASLAPQYAGIS
YERLGTLGLQWPCTTPDHPGTVFLHEGQFTRGKGRFNPVEYRPPAELPDDEYPFTLMTGR
MMFQYHTGTMTRNSPSLDREVDSAYVEVNPADANGLGISDGGRVKVASRRGELTLEARLT
ERVKRGEVFIPFHFAESPANVLTSDALDPVSRIPELKVCAVKMEGVGS*
>Ga0066797_10023403
MNYKTVMSVCPYCGCGCGLYLEVVDGHLVGTMPSNTHPISRGSLCIKGWSAHEFVESEDR
LRRPLWKRGANLESTDWDTALYFVAERLKAIKDKYGPDSIGFLSSAKCTNEENFAFMKFA
RAVIGTNNIDHCARLCHAPTVAGLARAFGSGAMTNSIPDLEDASCILITGSNTTENHPMV
ASRVIGALEKGAFLIVVDPRRIHLANYADLFIQPRLGTDVAWINGMINIIIEEGWHNSDF
IIERTEGFEALKATVAEYTPERVGDIAGIDPALLKVAARKYALSPNAAILYTMGITEHTT
GTDNVLALANLAMLTGQVGKRGSGINPLRGQNNVQGACDMGALPDVLTGYQKVADPISRK
KFEDAWGVELPSGEGLTVLELIDAAARGEIKALYIMGENPMLSDPDINHVREALAGLELL
VVQDIFMNQTAELATVVFPAQSFAEKDGTFTSTDRRVQLVRKAIDPIGDSRPDWEIISRL
AGIMGAKGMDYRTSAELFEEIASLTPSYAGITYSRLERGSLQWPCTSEEDQGTEYMHAER
FTRGRGAFVPVEWQAPAEVVDEEYPLYLTTGRVHFHYHTGTMTRRSPTLNREMSSASVDI
NPDDARALGLESRDLVKVSSRRGEVKIHARVTDMVPPGTLFIPFNFQESAANALTNPARD
PVAKIPEFKVCAVRMEKVVPRGR*
>Ga0066797_10040171
AMTNSIADIVEANCIFIIGSNTMEQHPLIGRSVIRAKEKGAKIIVADPRFSTTAKLADIY
VQFKPGTDVALLNSMMYWIIKEGKEDKEFIAERTKGFDELKETVKNYADVQDITTVPPEL
VKEVAMAYADADATALIYSMGITQHTTGTDNVLSTSNIAMLTGNIGRPGTGVNPLRGQNN
VQGACDMGALPVVYSGYQSVAVDAARQKMEKFWGVTDLPAVGGLTVTEMLGAAGDEIKNL
YIVGENPMMSDPDLTHAAECLKKLDFLVVQDIFLTETAELADVVLPGACWAEKEGTFTST
ERRVNRVRKAVEPPGEAKADWEIICALANKLEIPGFNFESAEQIFEEVRQCTPSYAGMTY
ARLEKPEALHWPCPTEEHPGTPIMHTAKFSAPDGLGTFFGIEWRPPAEVTDADYPFILTT
GRILFHYHTGTMTRRSPTLDAEVPTGYVEISPEDAAELGIAKGDMVKVRTRRGEVTTPAK
VTKDIPKGILFMPFHFKEAPANMLTNTALDIPSKMPELKVCAAAVEAA*
>Ga0066798_1000016618
MNYKTVMSVCPYCGCGCGLYLEVVDGHLVGTMPSNTHPISRGSLCIKGWSAHEFVESEDR
LRRPLWKRGANLESTDWDTALYFVAERLKAIKDKYGPDSIGFLSSAKCTNEENFAFMKFA
RAVIGTNNIDHCARLCHAPTVAGLARAFGSGAMTNSIPDLEDASCILITGSNTTENHPMV
ASRVIGALEKGAFLIVVDPRRIHLANYADLFIQPRLGTDVAWINGMINIIIEEGWHNSDF
IIERTEGFEALKATVAEYTPERVGDIAGIDPALLKVAARKYALSPNAAILYTMGITEHTT
GTDNVLALANLAMLTGQVGKRGSGINPLRGQNNVQGACDMGALPDVLTGYQKVADPISRK
KFEDAWGVELPSGEGLTVLELIDAAARGEIKALYIMGENPMLSDPDINHVREALAGLELL
VVQDIFMNQTAELATVVFPAQSFAEKDGTFTSTDRRVQLVRKAIDPIGDSRPDWEIISRL
AGIMGAKGMDYRTSAELFEEIASLTPSYAGITYSRLERGSLQWPCTSEEDQGTEYMHAER
FTRGRGAFVPVEWQAPAEVVDEEYPLYLTTGRVHFHYHTGTMTRRSPTLNREMSSASVDI
NPDDARALGLESRDLVKVSSRRGEVKIHARVTDMVPPGTLFIPFNFQESAANALTNPARD
PVAKIPEFKVCAVRMEKVVPRGR*
>Ga0068707_10050256
MTNSIPEFETDTNCFLIMGSNTSEGHPLIASRIMKAKESRGARIIVIDPRDTQMGRIADL
YLPFRPGTDVAVLNGLMNVIISEGLEDREFIATRTENYDEFKAVVEQFTPERVEEISGIP
ADKLRQAARLYATHRPSAIVYAMGITQHTTGTDNVKSCANLAMLTGNLGIPGGGVNPLRG
QNNVQGACDMGGLPNVYPGYQAVTSPDVQQKFRDAWGSTSDLEVGLTVTEMVNAVGDGRV
QALFVMGENPMVADPDIHHARHCLEQAGFLVVQDIFLSETAAMAHVVLPGAAFAEKDGTF
TATDRRVQRGRKAVEPPGEARADWEILCDLARKMGARGFDFTSPQEIMEEIARLTPSYGG
IRYERLEELGFLQWPCPTPDHPGTPYLHKGKFSRGLGHFHAVDFKEAAELPDDEYPFTLT
TGRIMFHFHTGTMTRRSEKLHQEVPEAYVEMHPDDAARIGLNGGRRVRVSSRRGQIELGV
RVTRRIKPGIVFIPFHFVEAAANALTHAAVDPIAKIPEYKVCAVKVEPV*
>Ga0068707_10072656
MTNSMEEIEEAACIFVIGSNTTECHPLVARRIVRAREKGAYLMVADPRRIHLSRFADLAV
HHRLGTDVALLNGMMHVILREGWHDEAYVRDRTEGFEAMAEVVMAYDPQRVEAITGVPAA
QVKALARAYACRRPASILYAMGITQHVTGVDNVKAVCNLAMLCGHVGVRGGGVNPLRGQN
NVQGACDMGGLPNVLPGYQPVTDPHVVARFSELWGRPVPTKPGLTITEMAFAMTAGTLKG
LYVIGENPKLSDPDWHHVSHALRRLDFLVVQDLFLSETAQVANVVFPAAASAEKDGTFTN
TERRCLRIRKAVDPVGEALADWQILCRLSATMGYPMDYAHPEEIFREIAQASPKHYGGMS
YERLGVDGLFWPCPSADHPGTPYLHKDRFTKGRGTFHAVEYRSPAELPSADNPFFLTTGR
MFAHYHTGTMTRISPHLDVEQRAGYAEMHPDDAQRLGVLQGELVVVASRRGEMEVPVRLT
DRVPRGMVFVPIHFGESPANILTSGTDFDPLAKIPEFKVGAVSVRKAPKTG*
>Ga0068707_10107115
MTNSIPEFETDTNCFLIMGSNTSEGHPLIASRIMKAKETRGAKIVVIDPRDTQMARLADL
YLPFRPGTDVAVLNGLMNVIISEGLEDRAYIAERTEGYEEMKAVVAAYTPERVEQISGIP
ADGLQAAARMYATHKPAAIIYAMGITQHTTGTDNVKSCANLAMLTGNVGVPGGGVNPLRG
QNNVQGACDMGGLPNVYPGYQVVTSPDVQQKFRQAWGSTSDLKVGLTVTEMVNAVGEGAV
RALYVMGENPMVADPDINHARHCLEQAEFLVVQDIFLSETAQLAHVVLPGAAFVEKDGTF
TATDRRVQRVRKAVEPPGEARADWEIICDLAQRMVSGFRFQVSGEPETLKPETWQYASPA
DIMAEIARLTPSYGGINYARLDSLGFLQWPCPTEDHPGTPYLHKGKFSRGLGHFHAIEFK
EPAELPDDEYPFTLTTGRLMFHYHTGTMTRRSPKLQQEVPEAYVELHPDDAERIGLGRKR
RVRVSSRRGQIELGVRVTKRIRPGIVFIPFHFAEAAANALTNAAIDPVAKIPEYKVCAVR
VEPVDGTGGWGHP*
>Ga0070723_100012816
MTNSIAEIEDSACIFVTGSNTTACHPLIARRIFRAKEKGAKLIVADPRYIQLSRFADVAV
TQRLGSDVAMLNGMMHIIVKNDWHAKSYIQDRTEAFDDFVAVLDAYTPDKVEAITGISQG
DLEKMAELYATNSPAALLYAMGITQHTTGVDNVKSCCNLALLCGNVGVASGGVNPLRGQN
NVQGACDMGGLPNVFPAYQPVNVEANNEKFSKAWSKELSDQIGYTITDMVQAMLDGKLKA
LYVVGENPMLSDPDQNHVEKALEKLDLLVCQDIFLTETAEKADVVFAATSVAEKDGTFTN
TERRCLRIHKAIDPVGDALDDWQIISRLSSAMGYEMSYEGPEEIFNEITTVAPSYAGMSY
ERLGLDGLQWPCPNADHPGTQFLHAAQFTRGKGLFHAIEYLDPAEMPDDEYPYFLTTGRM
FAHYHTGTMTRVSAHLDAEQKTGYVEIHPEDAEKLAVQDGEIVNLATRRGEIQIPARISG
KVKPGLLFVPFHFAENSANILTNSAFDPTAKIPEYKVCAVKIEKAA*
>Ga0070727_100273223
MTNSIEEIEDSACIFITGSNTSACHPLIARRVFRAKEKGAKLIVADPRNIQLSRFADVAV
TQRLGSDVAMLNGMMHIILKNGWQAQSYIEERTEEFEGFKAAVESYTPDKVEQITEIAQN
DLEKMAELYATNSPASILYAMGITQHTTGVDNVKSICNLAMLCGNVGVKSGGVNPLRGQN
NVQGACDMGGLPNVFPAYQPVTVEANNEKFTNAWGKPLSDKIGYTITDMIQAMLDGKLKA
LYVIGENPRMSDPDQNHLDKALANLEFLVCQDIYLTETAQKADVVFAAVSVAEKEGTFTN
TERRCMKVNKAIDPIENTLNDWEITSKFSTAMGYEMKYEGPEEIFNEMRTVTPSYGGFTY
ERLGLDGLQWPCPSVEHPGTQFLHKDQFTRGKGLFHAVEYLDPAEMPDEEYPFWLTTGRM
FAHYHTGTMTRASLHLDTEQKTGYVEINPEDAKTLGVNDGETVRLATRRGETEIPARISD
KVVPGLLFVPFHFAESPANILTNSAFDPIAKIPEYKVCAVKIEKAA*
>Ga0070728_100113914
MTNSIAEFENAECIFIIGSNTSVSHPLIATRIFKAKKNGAKIIVADPRKIHITEIADIHV
TQKMGTDVALLNGIMNVILENGWQDQSFIDEHTEDYEAFIKVVEQFTPEKASEICGVAAD
DIRNIAKAYATVDKASIVYCMGITQHTTGVDNVKSLANLTMMTGSLGKESSGLNPLRGQN
NVQGACDMGGLPNVFTAYQPVTSEAAAEKFAKAWGVDSLSTKVGLTIPYMLEGIENDTVK
ALYVVGENPVVSDPDVNHVRKAMEKVELLVVQDIFLTETAEMADVVFPGVSFAEKEGTFS
NTERRVSRVRQAVEPWGDVKQDWQIIQEVSTRFGYEMQYDGPEQIFDEMTALTPSYGGMT
YERLEGQGLQWPCPTPDHPGTPVLHVGKIARGKGLFHAIDFKPPAEIVDDEYPFWLSTGR
VFAHYHTGTMTRNSPTLDSEIKEGLLELNEEDAAELSVKEGDVVRISSRRGEIEAKAHVT
KRIGKGSVFMPFHFIESCANILTNTAHDPICKIPELKVCAVNVAKAA*
>Ga0070729_1000001594
MTNGTAELEDADTIFIIGSNTATAHPLVATRIFRALEKGAKLVVADPRKNQIAEFAHIYL
RHKPGTDVALLNGMMKIILEKGLQDQPFIDANTEEFDAFKTNIESVDLNQCAAVTGLTVE
EMEQAAQMYGSAGKASIVYCMGITQHTNGVDNVKSLANLAMVTGNIGREGTGVNPLRGQN
NVQGACDMGGLPNVFTGYQPVTLGAASKKFARAWGVDELPTHIGLTIPEMLTAIEKDKLN
ALWIMGENPVVSDPDADHVRKTFEKIDFLVVQDIFLTPTARLADVVLPGVSFAEKNGTFV
NTERRITRVRKAVEPKGEARADWQIIQDISTAFGYEMGYGSAEEIFNEIASLTPSYAGIT
YPRLEGEGIQWPCPTAEHPGTPYLHKDGRFTRGKGLFHAIEYKGPAEVVDTQYPLWMTTG
RVYAHYHTGTMTRNSVALDAEISQGFLEIHPNDAAALGVCDGDWVNLASRRGEIKTRIIT
TDRVEKGVVFMPFHFEEANVNKLTNPAFDPIAKIPELKVCAVKVTPA*
>Ga0070729_1000004826
MTNSIEEFEHDSKVIFVIGSNTTACHPLIASRIIQAKENGAKLIVADPRNIQLTRIADLT
VHHRLGSDVALLNGMMHVILKNNWHDEAYIQNRCQDFDALSTALDAYTPARVSAITEVDE
KDIIKMAEYYAQNSPAALLYAMGITQHTTGVDNVKSCCNLAMLCGNVGVRGGGVNPLRGQ
NNVQGACDMGGLPNVFTGYQPVNDPAANEKFSKAWNCELSATPGMTITDMITAIDTGKIK
ALYVIGENPKLSDPDWNHLNHALKKLKFLVTQDIFLSETAQVSHVVLSSASLGEREGTFT
NTERRCMVTRKAVEPVGNTLPDWEIFSRLSTAMGYEMAYESAEEIFNEMASLTEKSYGGM
TYERLGINGLQWPCPTQDHPGTPYLHKEQFARGKGKFHAVEYKDPAELACEEYPFLLTTG
RMFAHFHTGTMTRISKHLDVEQKTGYVEIHPEDAIKIKVKANDPVLVTSRRGKMEVPARI
TRDVKPGNLFLPIHFGENPTNVLTSSDAFDPLAKIPEFKVGAVRVERLIE*
>Ga0070729_100026126
MTNSIAEFENAECIFIIGSNTSVSHPLIATRIFKAKKNGAKIIVADPRKIHITEIADIHV
TQKMGTDVALLNGIMNVILENGWQDQSFIDEHTEDYEAFIKVVEQFTPEKASEICGVAAD
DIRNIAKAYATVDKASIVYCMGITQHTTGVDNVKSLANLTMMTGSLGKESSGLNPLRGQN
NVQGACDMGGLPNVFTAYQPVTSEAAAEKFAKAWGVDSLSTKVGLTIPYMLEGIENDTVK
ALYVVGENPVVSDPDVNHVRKAMEKVELLVVQDIFLTETAEMADVVFPGVSFAEKEGTFS
NTERRVSRVRQAVEPWGDVKQDWQIIQEVSTRFGYEMQYDGPEQIFDEMTALTPSYGGMT
YERLEGQGLQWPCPTPDHPGTPVLHVGKIARGKGLFHAIDFKPPAEIVDDEYPFWLSTGR
VFAHYHTGTMTRNSPTLDSEIKEGLLELNEEDAAELSVKEGDVVRISSRRGEIEAKAHVT
KRIGKGSVFMPFHFIESCANILTNTAHDPICKIPELKVCAVNVAKAA*
>Ga0074045_100161704
MEFKYVPTTCPYCGTGCGLNLVVVDKKVVGVQPWHRNPVNEGKLCPKGNYAWEFINSPDR
LTKPLIRKEGKYEEAGWDEAYQLIASKFRSFKPDEIQCLSSARVSNEENYLMQKFARAVL
KTPNIDHCARLCHSSTVVGLAGAFGSGAMTNSITDIGESKCVFVIGSNTFENHPLIGRQI
ILARQRGAKVIVADPRLTPTAKQADLYMQFRSGTDVAILNGLMHHIIGNGWENKEFIRNR
TKDFEKLKEVVMKDDYALDKVSRISGIPEAQLAQAAEWIAKAESSNVLYSMGITQHTTGV
DNVKSVANLQMLTGHLGKRGGGVCALRGQNNVQGACDMGALPNVYSGYQAVTNPDLHKKM
KDAWGCDIAAGKVGYTVTDMVNVLADTPGKLKCLYIMGENPMVSDPDLHHVEKGLKNAEF
IVVQDIFMTETAQMADVVLPAACFAEKDGTQTSTERRVQKWRKAQDPPGEAKADWQILCE
LAGVMGFGKQFPFKSPEEIFTEIAKVTLSYGGMTYARLEKPEALHWPCPTAEHPGTPILH
KEKFAHPDGLGIFTPIEFKYQAEVPDKDFPILLTTGRCIWQWHTGSMTRRSPSLEREEPT
GWIEINADDAKEWGIRDKEMVKAVTRRGEITIGARITKGIKRGEVFIPFHFVECAANVLT
INALDPTAKIPEFKACALRIEKIAGA*
>Ga0074045_100645312
MIDGNTMLKYVPTTCPYCGVGCGLNLVVSEGKLVGVEPYKRSPVNEGRLCPKGATCWQFV
HSPDRLTKPLIKKDGKFVEATWDEALDLVAGKFKETYEKYGPKSLGFQVSCRTPNEECYA
LQKLARVAFKTNNIDNCARICHGPSVAGLSLCFGSGAATNPFEDVLNSDLILIWGSNAVE
AHPLAARRIVQAKKKGIPILVVDPRYTPTARLADEWLRHNPATNIALANSMMYWIIKEGK
HDQEFIKKRTKGFEDLAKTVEKYADVEAITGVPKERVREIALKYAAAKNAVIIYCLGITE
LTTGTDNVRSLGNLSMLCGNVGRPGTGVNPLRGQNNVQGACDMGAYPNVFSGYQKCEDPA
VRKKMEDLWGVTGLASEYGVTLTEQITQCGDPIKAMYIFALNPVVSYPDSNHVMRSLDKL
DFLVVQDIFWTETCNYADVVLPGACFAEKDGTFTSGERRLNRIRKAVEPPGEAKADWEIF
VMLAQKLGLKGFDFKSAEDIWNDVRRVTPSMAGISYARMEKPESVHWPCPADEHPGTPIL
HCEKFACPDGLGTFFGIDYRAPAEEPDEKYPFSMMTGRLLFHYHTRTQTGRCDILNYEVP
ESYVQINPSDAKSLNIKNGEKIKLRSRRGETETIARVTDEVAPKVLMMAMHFAKGANMLT
NTALDPMSKMPELKFSAVAVEKITEGSR*
>Ga0074046_100158202
MEFKYVPTTCPYCGTGCGFNLVVVDKKVVGVQPWHRNPVNEGKLCPKGNYAWEFINSPDR
LTKPLIKKDGRFEEASWDEAYKLIAQKFKSYKGDEIQCLSSARVSNEENYLMQKFARAVL
KTPNVDHCARLCHASTVVGLAGAFGSGAMTNSISDIGESKCVFVLGSNTFENHPLIGRQI
ILAKQRGGKVIVADPRLTPTAKQADLYMQFHSGTDVAILNGMMQYIIRNGWENKDFIKNR
TKDFEKLKEVVMKEAYTLENVSKICGIPAPQLAQAAEWIAKAESSNVLYSMGITQHTTGV
DNVKSVANLQMLTGHLGKRGGGVCALRGQNNVQGACDMGALPNVYSGYQAVINADLRKKM
TDAWGCGIAEGKVGYTVTEMVNVLADTPGKLKCLYIMGENPMVSDPDLHHVEKGLKNAEF
IVVQDIFLTETAQLANVVLPAACFAEKDGTQTSTERRVQKWRKAQDPPGEAKADWQIICE
LAKVMGYEKQFPFKSPEEIFTEVAKVTPSYGGMNYARLEKPEALHWPCPTLEHPGTPILH
KEKFAHPDGLGIFTPIEFKYPAEVPDKDFPIILTTGRCIWQWHTGSMTRRSPSLEREEPT
GWVEINTEDAKEWGIKDKEMVKAVSRRGEITLGARVTKGIKRGEVFIPFHFVECAANVLT
NNALDPTAKIPEFKACALRIEKIAEAQ*
>Ga0074046_100181772
MIDGNTMLKYVPTTCPYCGVGCGLNLVVSEGKLVGVEPYKRSPVNEGRLCPKGATCWQFV
HSPDRLTKPLIKKDGKFVEATWDEALDLVAGKFKETYEKYGPKSLGFQVSCRTPNEECYA
LQKLARVAFKTNNIDNCARICHGPSVAGLSLCFGSGAATNPFEDVLNSDLILIWGSNAVE
AHPLAARRIVQAKKKGIPILVVDPRYTPTARLADEWLRHNPATNIALANSMMYWIIKEGK
HDQEFIKKRTKGFEDLAKTVEKYADVEAITGVPKERVREIALKYAAAKNAVIIYCLGITE
LTTGTDNVRSLGNLSMLCGNVGRPGTGVNPLRGQNNVQGACDMGAYPNVFSGYQKCEDPA
VRKKMEDLWGVTGLASEYGVTLTEQITQCGDPIKAMYIFALNPVVSYPDSNHVMRSLDKL
DFLVVQDIFWTETCNYADVVLPGACFAEKDGTFTSGERRLNRIRKAVEPPGEAKADWEIF
VMLAQKLGLKGFDFKSAEDIWNDVRRVTPSMAGISYARMEKPESVHWPCPADEHPGTPIL
HCEKFACPDGLGTFFGIDYRAPAEEPDEKYPFSMMTGRLLFHYHTRTQTGRCDILNYEVP
ESYVQINPSDAKSLNIKNGEKIKLRSRRGETETIARVTDEVAPKVLMMAMHFAKGANMLT
NTALDPMSKMPELKFSAVAVEKITEAK*
>Ga0074046_100288692
MEFKYVPTTCPYCGTGCGLNLVVVDKKVVGVQPWHRNPVNEGKLCPKGNYAWEFINSPDR
LTKPLIRKEGKYEEAGWDEAYQLIASKFRSFKPDEIQCLSSARVSNEENYLMQKFARAVL
KTPNIDHCARLCHSSTVVGLAGAFGSGAMTNSITDIGESKCVFVIGSNTFENHPLIGRQI
ILARQRGAKVIVADPRLTPTAKQADLYMQFRSGTDVAILNGLMHHIIGNGWENKEFIRNR
TKDFEKLKEVVMKDDYALDKVSRISGIPEAQLAQAAEWIAKAESSNVLYSMGITQHTTGV
DNVKSVANLQMLTGHLGKRGGGVCALRGQNNVQGACDMGALPNVYSGYQAVTNPDLHKKM
KDAWGCDIAEGKVGYTVTDMVNVLADTPGKLKCLYIMGENPMVSDPDLHHVEKGLKNAEF
IVVQDIFMTETAQMADVVLPAACFAEKDGTQTSTERRVQKWRKAQDPPGEAKADWQILCE
LAGVMGFGKQFPFKSPEEIFTEIAKVTPSYGGMTYARLEKPEALHWPCPTAEHPGTPILH
KEKFAHPDGLGIFTPIEFKYQAEVPDKDFPILLTTGRCIWQWHTGSMTRRSPSLEREEPT
GWIEINADDAKEWGIRDKEMVKAVTRRGEITIGARITKGIKRGEVFIPFHFVECAANVLT
INALDPTAKIPEFKACALRIEKIAGA*
>Ga0074280_11914
MRDAKTDLEYVATTCPYCGVGCGLNLVVRNGKCVGVEPYKRSPVNEGKLCPKGATCWEPV
HSPDRLTTPLIRKGDTFEKASWDEALDLIVKKFVETSDAFGPKALGFQVSCRTVNEDCYA
MQKWARVAFKTNNIDNCARICHGPSVAGLSLCFGSGAATNPFDDVLNSDLILLWGSNAVE
AHALAARRIVQAQKKGARVIVLDPRYSPTARLADEWIRLTPSTHIALANSIMYWIIKEGL
EDREFIRNRTKGFEDLKKTVERYADAESITGVPTGKVREFAREYANAKSAVIIYCLGITE
LTTGTDNVRSMGNLAMLTGNIGRPGTGVNPLRGQNNVQGACDMGAYPNVYSGYQKCEAAD
IRAGMEKSWGMPAGSLPDWYGVTLTEQIDQCGDPIRAMYILGLNPAVSYPDSNHVRASLD
RLDFLVVQDIFWTETCEYADVVLPGACFAEKDGTFTSGERRVNRVRKAVEAPGEAKIDYL
IFTELAKKMGLAGFDWKTGKDVWDDMRACTPSMRGVTYEKMEKPESVHWPCPTEEHPGTP
ILHCEKFACADGLGNFFGIEYRPPAEVADRDYPFTLMTGRVIFHYHTRTQTGRCEVLHYE
VPESYIQINPQDAKELGIKNGEKIRVKSRRGETITKARVTDEVAPKVLYMAMHFNEGANN
LTNTALDPLSKMPELKHCAVAVEKIREA*
>Ga0075111_10007496
VAGLAAAFGSGAMTNSIAEIEDSGCIFVIGSNTTACHPLIARRIMRAKERGAKLIVADPR
NIQLSRFADVAVNQRLGSDVALLNGMMHIIIKNGWHAKEYIAQRTEDYEALEKKVYEYTP
EKVQAITGISPDDLEEMTELYATHPPASLLYAMGITQHTTGVDNVKSCCNLAMLCGNVGV
HGGGVNPLRGQNNVQGACDMGGLPNVMTGYQPVANIDVREKFSKAWGRPLSDKPGLTITD
MIPAMLSGKLKGLYVIGENPKLSDPDWNHLDHAMKELEFLVVQELFLSETAQVADVVFSA
ASVAEKEGTVTNTERRCMQIRKAIEPIGNTLADWEIVSRLSTAMGYEMNYESPEQIFNEM
ASLTPKSYSGMTYERIGLDGLQWPCPDTEHPGTPYLHKDQFARGKGKFFAVDYKDPAEMP
DEEYPFFLTTGRMFAHFHTGTMTRTSPHLDVEQKTGYVDIHPKDAAGLAVKNGDVVVLSS
RRGRVEAPARLTDSVKSGTVFLPIHFGETPTNVLTDAEAFDPVAKIPEFKVSAVKIEKFM
G*
>Ga0075111_10032993
MEEIADADCIFVIGSNTTSSHPLVATRIFRAKKKGAKLIVADPRRIQLAQEADVYVSQKL
GTDVALLNGIMHVILENGLENSAFVDERTEGFEEFKKVIADYTPEKVAEITGIAAEDIVK
IAEYYAKAERGSIIYCMGITQHITGVDNVKSLANLAMLAGHIGREATGVNPLRGQNNVQG
ACDMGALPNVYPAYQPVTMLDNQKKFETAWGAKLSGEIGLTIPAMLSGLSDGSVKALYVM
GENPIQSDPDTKHVIKAMKNAELLIVQDIFLTPTAELAHVVLPGASYAEKDGTFSNTERR
VLRVRKAIEPVGDSRADWEIIQEVSNRFGYAMNYDSPEAIMEEIASVTPSYGGISYDRLE
GEGLQWPCPDKDHPGTKFLHKDVFARGKGLFHAIEYKPPAEVVDDEYPFWLTTGRVYAHY
HTATMTRNSPTLDAEVREGFLEINPGDAEKLGVVQGDEVSVTSRRGTVSLKTAVTDRVGE
GLLFMAFHFLESNANVLTNPAMDPIAKIPEFKVCAVRLEKAA*
>Ga0075111_10075732
MTNSISEIEDSGCIFVIGSNTTACHPLIARRILRAKEKGAKLIVADPRNIQLSRFADVAV
NQRLGSDVALLNGMMHIIIKNGWHKEEYIAQRTEDYDALKEKMNDYTPEKVQAITGVSPS
DLEKMTEHYATHPPASLLYAMGITQHTTGVDNVKSCCNLAMLCGNVGVYGGGVNPLRGQN
NVQGACDMGGLPNVMTGYQPVADPIVLDKFSKAWGADLSARPGLTITDMIPAMLAGKLKG
LYVIGENPKLSDPDWNHLNHAMKELEFLVVQELFLSETAQVADVVFSAASVAEKEGTVTN
TERRCMRIRKAIDPIGNTLADWEIVSKLSTAMGFEMSYENPEQIFNEMASLTPKSYAGMT
YERLGLDGLQWPCPDMEHPGTPYLHKDQFARGKGMFFAIDYKDPAEMPDEAYPYFLTTGR
MFAHFHTGTMTRISPHLDVEQKTAYVDINPEDAEALAVKDGDILALSSRRGRIEAPARVT
NSVERGTVFLPIHFGETPTNVLTDAEAFDPLAKIPEFKVSAVKIEKFMG*
>Ga0075112_100000330
MTNSISEIEDSGCIFVIGSNTTACHPLIARRILRAKEKGAKLIVADPRNIQLSRFADVAV
NQRLGSDVALLNGMMHIIIKNGWHKEEYIAQRTEDYDALKEKMNDYTPEKVQAITGVSPS
DLEKMTEHYATHPPASLLYAMGITQHTTGVDNVKSCCNLAMLCGNVGVYGGGVNPLRGQN
NVQGACDMGGLPNVMTGYQPVADPIVLDKFSKAWGADLSARPGLTITDMIPAMLAGKLKG
LYVIGENPKLSDPDWNHLNHAMKELEFLVVQELFLSETAQVADVVFSAASVAEKEGTVTN
TERRCMRIRKAIDPIGNTLADWEIVSKLSTAMGFEMSYENPEQIFNEMASLTPKSYAGMT
YERLGLDGLQWPCPDMEHPGTPYLHKDQFARGKGMFFAIDYKDPAEMPDEAYPYFLTTGR
MFAHFHTGTMTRISPHLDVEQKTAYVDINPEDAEALAVKDGDILALSSRRGRIEAPARVT
NSVERGTVFLPIHFGETPTNVLTDAEAFDPLAKIPEFKVSAVKIEKFMG*
>Ga0075112_100001834
MEEIADADCIFVIGSNTTSSHPLVATRIFRAKKKGAKLIVADPRRIQLAQEADVYVSQKL
GTDVALLNGIMHVILENGLENSAFVDERTEGFEEFKKVIADYTPEKVAEITGIAAEDIVK
IAEYYAKAERGSIIYCMGITQHITGVDNVKSLANLAMLAGHIGREATGVNPLRGQNNVQG
ACDMGALPNVYPAYQPVTMLDNQKKFETAWGAKLSGEIGLTIPAMLSGLSDGSVKALYVM
GENPIQSDPDTKHVIKAMKNAELLIVQDIFLTPTAELAHVVLPGASYAEKDGTFSNTERR
VLRVRKAIEPVGDSRADWEIIQEVSNRFGYAMNYDSPEAIMEEIASVTPSYGGISYDRLE
GEGLQWPCPDKDHPGTKFLHKDVFARGKGLFHAIEYKPPAEVVDDEYPFWLTTGRVYAHY
HTATMTRNSPTLDAEVREGFLEINPGDAEKLGVVQGDEVSVTSRRGTVSLKTAVTDRVGE
GLLFMAFHFLESNANVLTNPAMDPIAKIPEFKVCAVRLEKAA*
>Ga0075112_100017125
MTNSIAEIEDSGCIFVIGSNTTACHPLIARRIMRAKERGAKLIVADPRNIQLSRFADVAV
NQRLGSDVALLNGMMHIIIKNGWHAKEYIAQRTEDYEALEKKVYEYTPEKVQAITGISPD
DLEEMTELYATHPPASLLYAMGITQHTTGVDNVKSCCNLAMLCGNVGVHGGGVNPLRGQN
NVQGACDMGGLPNVMTGYQPVANIDVREKFSKAWGRPLSDKPGLTITDMIPAMLSGKLKG
LYVIGENPKLSDPDWNHLDHAMKELEFLVVQELFLSETAQVADVVFSAASVAEKEGTVTN
TERRCMQIRKAIEPIGNTLADWEIVSRLSTAMGYEMNYESPEQIFNEMASLTPKSYSGMT
YERIGLDGLQWPCPDTEHPGTPYLHKDQFARGKGKFFAVDYKDPAEMPDEEYPFFLTTGR
MFAHFHTGTMTRTSPHLDVEQKTGYVDIHPKDAAGLAVKNGDVVVLSSRRGRVEAPARLT
DSVKSGTVFLPIHFGETPTNVLTDAEAFDPVAKIPEFKVSAVKIEKFMG*
>Ga0075112_100017413
MTNSIDEIKDAECIFVIGSNTTSSHPLVATRIFRAKQKGARLVVADPRKIQLAAEADIHL
SHNLGTDVALLNGMMHVILDQKWHDPAFIEARTEGFEEFKKIIEDYTPEKTAEITGVPAE
DIIKAAEYFGTAETATIIYCMGITQHTTGVDNVKSLANLAMLTGNIGRESTGVNPLRGQN
NVQGACDMGALPNVYPGYQPVTTIDSQKKFSDAWQTDLSDQMGKTVPEMLDGLSDGSVKA
LYVMGENPVQSDPDTTHVKKALAKAELLVVQDIFLTPTAQMAHVVLPGACFAEKDGTFSN
TERRVNRVRKAVDPVGDARADWEIICDVSNRFGYEMNYESPAAIMDEIATLTPSYGGIAY
DRLEGEGLQWPCPDREHPGTKFLHEDAFARGKGLFHAIGHKPPAEVVDEEYPFWLTTGRV
FAHYHTATMTRNCPQLDAEIREGFLELNPEDADTFGILEGDEVKVASRRGEVKIKAMVTD
RVNPGVLFLPFHFLEDDVNALTNPAFDPIAKIPEFKVCAVKLEKAA*
>Ga0075112_10076793
VAGLAAAFGSGAMTNSIAEFENDSKVIFVIGSNTTACHPLIASRIIKAKENGAKLIIADP
RNIQLARLADLCVHHNLGSDVALLNGMMHVIIKNNWHSERYIHDRCEDFDAFKQTIETYT
PAKVSKITGVAKRDIEQMAELYATNSPAALLYAMGITQHTTGVDNVKSCANIAMLCGNIG
VAGGGVNPLRGQNNVQGACDMGGLPNVFTGYQPVANPEVIKKFSEAWKCELSSTPGMTIT
DMISAIDEGKIKAMYIIGENPKLSDPDWNHLNHALKKLDFIAVQDIFLSESAQIADVVFS
SASLGEREGTFTNTERRCSRTRKAVEPVGNALSDWEIISKLSTAMGYEMSYGSAEEIFNE
IARLTENSYGGMTYERLGINGLQWPCPSQSHPGTPYLHKEGFARGKGKFHAIDYKAPAEL
ACEDYPFLLTTGRMFAHFHTGTMTRVSKHLDVEQKTGYVEIHPTDAQKLKIQPNELVRLT
SRRGQMEVPARLTTDVKPGMLFLPIHFGENPANMLTSSTAFDPLAKIPEFKVGAVKIERL
IQ*
>Ga0075114_1000003763
MKIEYKAAICPYCSCGCGIYLVVKDGTIIGQEPWKEHPVNEGKNCPKGKNAYQFLYAEDR
LKTPLVRKNGALEETSWDEALDLIASRFKEATPETFGLLASGKNTNEDAYVLQKFTRVVM
GTNNVEYCGRLCHSPSAAGLGPTVGSGVMETSELDIERADCIFLAGVNLKETFPLMTMRV
LRAKEKGAKVIVMDPRNTVTARYLGDIHLQLKPGTDAAVLNAMMSIILDEGLENKEFIAS
RTAGIDELRQHLSSLDLKELEEISGVPLETIREAAIAYVTAETGCVLYDQGLNQHVTGAD
NVKALASLALLAGHYGRPGTGVNPTRGQINGEGTGDMGCLNVFYPGFKRVSEDVAKIFEE
AWGVENLPTKPGFPYTIMLQKVKFLYVVGTNPMMAAPDVNNVRKALRNLDFLVVQDIFPT
ETTQLAHVVLPAATWVEREGTHAWVDRRVQKIDKIIDPPGEAKPDWWVVCQLAERMGYKD
KFDFSSAREIFEEIRRCVPMYAGITYERLSQTTGGIQWPCPSEDHPGTPTMFVQKFNTPD
GLGHLQVVDYKPPAELPDEEYPYVLTTGRSIFHYHTGSMTRRTQKLNDEVPRGFVQINPA
DAATEGVRSGDMVTLETRRGHIEAPARISTDVPPGLLFVPFHFAESCANVLTNPALDPAC
KMPEYKVCAVRMEVK*
>Ga0075114_100020977
MNPEFIKTICPYCGTGCGLIIKVEGGVAVATYPDREHPVSRGSLCIKGWSAHEFINHPDR
LTDPLLRKGDTFQKIPWDEAIPMAALKLRETAAKYGGDAIGGLSSAKCTNEENYLFQKLI
RMAFKTNNVDHCARLCHAPTTVAMVQTLGSGAMTNSISDLAGAECIFVIGSNAAESHPII
MGEIYKAADKGATIIAVDPRETAVTRNAKIHLRINPGTDIPLLCGMMRHIIDEGLHNEDF
IRARMEGFEDLNEFLQLWPVKRAAAECGIDEEIVRNVAEIYAKAKESAIIYCMGITQHAC
GTANVLAICDLAMLCGHVGTEHSGIYPLRGQNNVQGACDMGALPNVYPGYQGVSDSAIQN
KFQNAWGDTLSDKPGLTVTEIIGLAGKDIRAAYIMAENPALSDPDTNHVLESLKAFDFLI
VQDIFLTETAKFAHLVFPSSCFAEKSGTFTNTERRFQLLRKTVAPPGNAKEDFEILCLLG
NALGLDFSYKNPSEVMDEIASLAPAYGGICFDRLEREGLQWPCPDLEHPGTRYLHKDRFT
RGKGLFVIPEHTPPKELPDENYPYYLSTGRMFSHYHTGTMTRRSSFLNREVEEAYAEINP
EDAALLDVKDGEKIKITTRRGSIITNARITKRVSKGCIFAPFHFAEARANMLTNPALDPR
SKIPEFKVCAAAVRKESQDG*
>Ga0075114_100022078
MRLGDASLPPDVKFVPTTCPYCGTGCGLLLAVVNGLVKGVEPWHRAPINEGKLCQKGRYA
HQFIHSEDRLTHPLIRRGCHFVESTWDEALGLIAEKFASFEPEECACLSSAKCSNEENYL
MQKFARVVLKTPHIDHCARLCHSSTVAGLAEVFGSGAMTNSILDLEEARCIFVIGSLTFE
QHPLIGRRIILAKKKGAKVICADPRRTPTAKQADLYLPMRSGTDVSLLNGIMRHIIEQGW
IDRDFIQERTKGYDPFKETVLKPEYRLENVSEITGVSAEDLAKAAEWIANSKPSALIYSM
GITQHTTGVGNVKSVANLMMLTGNLGVPGGGVNPLRGQNNVQGACDMGCLPSVYSGYQKV
TDPKICERMMNLWGAEEIAPGRIGYAVTEMMDILKDHPKVLKCMYIMGENPMLSDPDINH
VRKALGNLEFLVVQEIFLSEIAELADVVLPAACYAEKNGTITNTERRVQRWRKAIDPPGE
AKPDWFIITKIAERMGYGSQFSYGSEEEIFQEIARVTPSYGGMNYDRLERPEALQWPCPD
ANHPGTAILHAEKFGTADGLGAFSPVDWKPPAEVPDSKYPFIFTTGRSIWHWHTGTITRR
SETLYQEVTTGWIEINPEDAKDLRVENGEIVRAVSRRGELLVPAKVTEDIRKGETFMPFH
FKECAANLLTNRARDEVAKIPEYKACAVRIERIERIENQDATERLDLIGNRDATEKLNLI
WDQDVTQSQDENQRRGREMGRSR*
>Ga0075114_100217082
LIKSIEHIPTVCPYCGCGCGIYLVVKDGILVGMEPWKDHPVCEGKNCQKGRNAQVFLTSD
QRLQRPLIKKNGVFQEASWNEAFGVIADKLQGAEADTVGFINSAKCSNEDLYVIQKFIRV
VQKTNNMDNASRFCHSTTVPALLSTVGSGVMTTSTISIEQADCIFLAGTNLQETYPIIAR
RVIMAKRKGARVIVVDPRITVTVKNLADSYLQIYPATDTALVNGMMRIIIDEGLEDKEFI
EKRTQGFDELKDYLMTLDLKEIERITNISLDMIKEAAITYATAQDACILYNAGIAQHGSG
IENIKALADLALLTGNYGRPGTGVNPLRGHANGEGFGDMGPLPVFYPGFQSVNEETAKRF
EEIWGVKGLPSQPGMTYMDMVEKCKSLYIVGANPMLAAPDTNRVRKALEKKDFLVVQDIF
MTETAEMADIVLPAATFVEKDGTITGVDRRVQRINKAIQPPGDAKPDWMIFCELARIMGF
EKQFSFDSPAQIFEEIRKCVPQYRGITYERLKSAKGIQWPCPTEDHPGTEVMFVDNFPTP
DGLGHFQIAEYTPPLEVPDDTYPYIFTNGRVVFHFHTGTMTRRTERLNNELPNGFAEISR
EDARELAIVDGDPVLLKSRRGEIQTIARVTEDIRKGLIFMPWHFSECAPNILTGPTAGPP
SKMPEFKFCAVSIEKV*
>Ga0075115_1000054216
MELKYVQTTCPYCGTGCSLNLVVKDGKVVGTAPYQRSPVNEGKLCPKGTYAHEFINREDR
LKVPLIKKDGKFVESTWEEANALIVEKFKGYKPDECAVLSSARTSNEDNYALMKFARGAL
KTRHIDHCARLCHASTVAGLAAAFGSGAMTNSIGDIAESKCVFIIGSNTFEQHPLIGRRV
MQAKRAGAKLIYADPRYTCTAKQADLYLQFRSGSDVAILNCLMGEIIRNGWEDKEWVENR
AKGYDDLKEMVTKDDYLPENVEKISGIPAAQLKQAAEWIGTAESSALLYSMGITQHTCGI
DNVKSTANIQMLTGNIGRRGGGVNALRGQNNVQGACDMGALPVVFTAYQKVTDEAAYKKF
DDAWGFPDGICEGKNGYEVTVMMDVLTDNPGELKAMYIMGENPFLSDPDIHHVEHAFENL
EFVVVQDIFLTETAEHADVVLPATCYAERTGTQTSTERRVQMWRTAQAPPGEAKLDWKII
ADIGAAMGYPEQFAWETSEDVFNEMRALTPSYAGMTYERLNKPEALHWPCPTEDHPGTPI
LHIGKCSHPDGMGVMHAIEWKPPAEVPDAEYPFILTTGRCIWHWHTGSMTRRSDTLAKEV
PTGWIEINTEDAKELGIADKEMIKAITRRGEVEVGAKVTDDIMKGVMFMPFHFAECAANF
LTNNALDPIAKIPEYKACAVKVEKITEA*
>Ga0075115_100014711
MTNSISEIEDSGCIFVIGSNTTACHPLIARRILRAKEKGAKLIVADPRNIQLSRFADVAV
NQRLGSDVALLNGMMHIIIKNGWHKEEYIAQRTEDYDALKEKMNDYTPEKVQAITGVSPS
DLEKMTEHYATHPPASLLYAMGITQHTTGVDNVKSCCNLAMLCGNVGVYGGGVNPLRGQN
NVQGACDMGGLPNVMTGYQPVADPIVLDKFSKAWGADLSARPGLTITDMIPAMLAGKLKG
LYVIGENPKLSDPDWNHLNHAMKELEFLVVQELFLSETAQVADVVFSAASVAEKEGTVTN
TERRCMRIRKAIDPIGNTLADWEIVSKLSTAMGFEMSYENPEQIFNEMASLTPKSYAGMT
YERLGLDGLQWPCPDMEHPGTPYLHKDQFARGKGMFFAIDYKDPAEMPDEAYPYFLTTGR
MFAHFHTGTMTRISPHLDVEQKTAYVDINPEDAEALAVKDGDILALSSRRGRIEAPARVT
NSVERGTVFLPIHFGETPTNVLTDAEAFDPLAKIPEFKVSAVKIEKF
>Ga0075115_100102453
MTNSIAEIEDAACIFVIGSNTTVCHPLIARRIFRAKEKGAKLIVADPRNIHLARFADVAV
THRLGSDVALLNGIMHIIIKNDWHSKNYIQDRTQGFDEFKSVVEAYTPDKVEAITGVART
DLERMAELYATNSPAALLYTMGITQHTTGVDNVKSCCNIAMLCGNVGVRSGGVNPLRGQN
NVQGACDMGGLPNVFPAYQVVTVEGNNKKFAKAWGKELPDQVGYTITDMVQAMLDGKLKA
LYVIGENPKLSDPDQNHIITAFEKLELLVCQDIFLSETAEQADVVFAAASVAEKEGTFTN
SERRCMKVNKAIDPVGDALTDWEIISRLSTAMGYEMSYKGAEEIFQEMTPLTPSYAGMSY
ERLGLDGLQWPCPDSQHPGTEFLHANQFARGKGLFHGVEYLDPAEMPDDEYPYFLTTGRT
FSHYHTGTMTRVSKNLDAEQKTGYVEIHPQDAEKLSLQNGDTVNLTTRRGAIQAPARISE
QVTPGLLFVPFHFAENPANALTNSAFDPIAKIPEYKVCAVKIEKAA*
>Ga0075115_100182311
LLKSIEHIPTVCPYCGSGCGIYLVVKDGNIVGMEPWKDHPVCEGKNCQKGRNAQVFLTSD
QRLQTPLIKKNGVFQQTSWNEAFGVIADKLQGAEADTVGFINSAKCSNEDLYVIQKFIRV
VQKTNNMDNASRFCHSTTVPALLSTVGSGVMTTSTISIEQADCIFVAGPNLQETYPIIAR
RVIMAKRKGARVIVVDPRITVTVKNLADSYLQIYPATDTALVNGMMRIIIDEGLEDKEFI
EKRTHGFDELKTYLMTLDLKELERITNISLNVMKEAAITYATAKDACILYNAGIAQHGAG
IENIKALADLALLTGNYGRPGTGVNPLRGHANGEGFGDMGPLPVFYPGFQSVNEETAKRF
EEIWGVKGLPSQPGMTYMDMVEKCKSLYIVGANPMLAAPDTNRVRKALEKKDFLVVQDIF
MTETAEMADIVLPAATFVEKDGTITGVDRRVQRINKAIQPPGDAKPDWMIFCELARIMGF
EKQFSFDSPEQIFEEIRKCVPQYRGITYERLKSPGGIQWPCPTEDHPGTEVMFVEKFPTL
DGLGHFQIAEYTPPLEVPDDTYPYIFTNGRVVFHFHTGTMTRRTKRLNNELPNGFAEISR
EDARELAIVDGDPVLLKSRRGEIQTIARVTEDIRKGLIFMPWHFSECAPNILTGPTAGPP
SKMPEFKFCAVSIEKV*
>Ga0075120_10000007136
MTNSISEIEDSGCIFVIGSNTTACHPLIARRILRAKEKGAKLIVADPRNIQLSRFADVAV
NQRLGSDVALLNGMMHIIIKNGWHKEEYIAQRTEDYDALKEKMNDYTPEKVQAITGVSPS
DLEKMTEHYATHPPASLLYAMGITQHTTGVDNVKSCCNLAMLCGNVGVYGGGVNPLRGQN
NVQGACDMGGLPNVMTGYQPVADPIVLDKFSKAWGADLSARPGLTITDMIPAMLAGKLKG
LYVIGENPKLSDPDWNHLNHAMKELEFLVVQELFLSETAQVADVVFSAASVAEKEGTVTN
TERRCMRIRKAIDPIGNTLADWEIVSKLSTAMGFEMSYENPEQIFNEMASLTPKSYAGMT
YERLGLDGLQWPCPDMEHPGTPYLHKDQFARGKGMFFAIDYKDPAEMPDEAYPYFLTTGR
MFAHFHTGTMTRISPHLDVEQKTAYVDINPEDAEALAVKDGDILALSSRRGRIEAPARVT
NSVERGTVFLPIHFGETPTNVLTDAEAFDPLAKIPEFKVSAVKIEKFMG*
>Ga0075120_1000050613
MTNSIDEIKDAECIFVIGSNTTSSHPLVATRIFRAKQKGARLVVADPRKIQLAAEADIHL
SHNLGTDVALLNGMMHVILDQKWHDPAFIEARTEGFEEFKKIIEDYTPEKTAEITGVPAE
DIIKAAEYFGTAETATIIYCMGITQHTTGVDNVKSLANLAMLTGNIGRESTGVNPLRGQN
NVQGACDMGALPNVYPGYQPVTTIDSQKKFSDAWQTDLSDQMGKTVPEMLDGLSDGSVKA
LYVMGENPVQSDPDTTHVKKALAKAELLVVQDIFLTPTAQMAHVVLPGACFAEKDGTFSN
TERRVNRVRKAVDPVGDARADWEIICDVSNRFGYEMNYESPAAIMDEIATLTPSYGGIAY
DRLEGEGLQWPCPDREHPGTKFLHEDAFARGKGLFHAIGHKPPAEVVDEEYPFWLTTGRV
FAHYHTATMTRNCPQLDAEIREGFLELNPEDADTFGILEGDEVKVASRRGEVKIKAMVTD
RVNPGVLFLPFHFLEDDVNALTNPAFDPIAKIPEFKVCAVKLEKAA*
>Ga0075120_1000082531
MTNSIAEFETDSKLIFVIGSNTTACHPLIASRIMKAKENGAKLIVADPRNIQLARLADLC
VHHSLGSDVALLNGMMHVIIKNNWHSKEYINIRCEDFEAFKKTIEKYTPAKVSKITEVDK
KDIEKMAELYATNSPAALLYAMGITQHTTGVDNVKSCANIAMLCGNVGVAGGGVNPLRGQ
NNVQGACDMGGLPNVFTGYQPVANPAVLKKFSDAWKCELSGTPGMTITDMISAIDHGKIK
AMYIIGENPKLSDPDWNHMNHALKKLDFLAVQDIFLSETAQIADVVLSSAALGEREGTFT
NTERRCSRIRKAVEPIGNALSDWEIISKLSTAMGYDMSYTSAEEIFNEITSLTTNSYGGM
TYELLGINGLQWPCPTQEHPGTPYLHKESFASGKGRFHAIDYKDPAELACEDYPFLLTTG
RMFAHFHTGTMTRVSKHLDVEQKTGYVEINPKDAQKLRIMSNESVLLTSRRGQMEVPARI
TTDIKPGTLFLPIHFGENPTNILTSSTAFDPLAKIPEFKVGAVKIEKLLQ*
>Ga0075120_1000098122
MTNSIAEIEDAACIFVIGSNTTVCHPLIARRIFRAKEKGAKLIVADPRNIHLARFADVAV
THRLGSDVALLNGMMHIIIKNDWHSKTYIQERTEGFDEFKAVVETYTPDKVEAITGVARA
DLERMAELYATNSPAALLYTMGITQHTTGVDNVKSCCNVAMLCGNVGVKSGGVNPLRGQN
NVQGACDMGGLPNVFPAYQVVTVEGNNKKFAKAWGKELPDQVGYTITDMVQAMLDGKLKA
LYVIGENPKLSDPDQNHIITAFEKLELLVCQDIFLSETAEQADVVFAAASVAEKEGTFTN
SERRCMKVNKAIDPVGDALTDWEIISRLSTAMGYEMSYKGAEEIFQEMTPLTPSYAGMSY
ERLGLDGLQWPCPDSQHPGTEFLHANQFARGKGLFHGVEYLDPAEMPDDEYPYFLTTGRT
FSHYHTGTMTRVSKNLDAEQKTGYVEIHPQDAEKLALQNGDTVNLTTRRGAIQAPARISE
QVTPGLLFVPFHFAENPANALTNSAFDPIAKIPEYKVCAVKIEKAA*
>Ga0075120_1000258518
LIKSIEHIPTVCPYCGCGCGIYLVVKDGILVGMEPWKDHPVCEGKNCQKGRNAQVFLTSD
QRLQRPLIKKNGVFQEASWNEAFGVIADKLQGAEADTVGFINSAKCSNEDLYVIQKFIRV
VQKTNNMDNASRFCHSTTVPALLSTVGSGVMTTSTISIEQADCIFLAGTNLQETYPIIAR
RVIMAKRKGARVIVVDPRITVTVKNLADSYLQIYPATDTALVNGMMRIIIDEGLEDKEFI
EKRTQGFDELKDYLMTLDLKEIERITNISLDMIKEAAITYATAQDACILYNAGIAQHGSG
IENIKALADLALLTGNYGRPGTGVNPLRGHANGEGFGDMGPLPVFYPGFQSVNEETAKRF
EEIWGVKGLPSQPGMTYMDMVEKCKSLYIVGANPMLAAPDTNRVRKALEKKDFLVVQDIF
MTETAEMADIVLPAATFVEKDGTITGVDRRVQRINKAIQPPGDAKPDWMIFCELARIMGF
EKQFSFDSPAQIFEEIRKCVPQYRGITYERLKSAKGIQWPCPTEDHPGTEVMFVDNFPTP
DGLGHFQIAEYTPPLEVPDDTYPYIFTNGRVVFHFHTGTMTRRTERLNNELPNGFAEISR
EDARELAIVDGDPVLLKSRRGEIQTIARVTEDIRKGLIFMPWHFSECAPNILTGPTAGPP
SKMPEFKFCAVSIEKV*
>Ga0075120_100288471
VAGLAAAFGSGAMTNSVADIEDAGCIFIIGTNTTACHPLIARRIFRAKEKGAKLIVADPR
KIQLSRFADVAVQHRLGSDVALLNGMMHIIIKNDWHDKGYIEERTEDYEALEKVVSAYTP
EKVTGITGVPAEDIERMAELYAKNPPSSLLYAMGITQHTTGVDNVKSCCNLALLCGNVGI
ASAGVNPLRGQNNVQGACDMGGLPDVMTGYQPVNDIKTIDKFSRAWGCSLSDKPGLTITD
MIPAMLEGKLKGLYVIGENPKLSDPDWNHLNHALKKLDFLVIQELFLSETAQVADVVFSA
ASTAEKDGTFTNTERRCMKINKAIEPIANTLPDWEIICRLSTAMGYEMKYNHPEEIFNEM
TALTPKSYAGMTYERLGIDGLQWPCPDQDHPGTPYLHKDGFARGKGKFHGIEYKDPAELP
DEDYPFFLTTGRMFAHFHTGTMTRVSRHLDVEQTTGYVEINPKDAEAIDVCDNDILILSS
RRGEIEVPARVTWAVPPGTLFLPIHFGESPPNVLTDSNAVDPLAKIPEFKVSAARIEKLI
V*
>Ga0075121_100009842
VAGLAAAFGSGAMTNSVADIEDAGCIFIIGTNTTACHPLIARRIFRAKEKGAKLIVADPR
KIQLSRFADVAVQHRLGSDVALLNGMMHIIIKNDWHDKGYIEERTEDYEALEKVVSAYTP
EKVTGITGVPAEDIERMAELYAKNPPSSLLYAMGITQHTTGVDNVKSCCNLALLCGNVGI
ASAGVNPLRGQNNVQGACDMGGLPDVMTGYQPVNDIKTIDKFSRAWGCSLSDKPGLTITD
MIPAMLEGKLKGLYVIGENPKLSDPDWNHLNHALKKLDFLVIQELFLSETAQVADVVFSA
ASTAEKDGTFTNTERRCMKINKAIEPIANTLPDWEIICRLSTAMGYEMKYNHPEEIFNEM
TALTPKSYAGMTYERLGIDGLQWPCPDQDHPGTPYLHKDGFARGKGKFHGIEYKDPAELP
DEDYPFFLTTGRMFAHFHTGTMTRVSRHLDVEQTTGYVEINPKDAEAIDVCDNDILILSS
RRGEIEVPARVTWAVPPGTLFLPIHFGESPPNVLTDSNAVDPLAKIPEFKVSAARIEKLI
V*
>Ga0075121_100059217
MTNSISEIEDSGCIFVIGSNTTACHPLIARRILRAKEKGAKLIVADPRNIQLSRFADVAV
NQRLGSDVALLNGMMHIIIKNGWHKEEYIAQRTEDYDALKEKMNDYTPEKVQAITGVSPS
DLEKMTEHYATHPPASLLYAMGITQHTTGVDNVKSCCNLAMLCGNVGVYGGGVNPLRGQN
NVQGACDMGGLPNVMTGYQPVADPIVLDKFSKAWGADLSARPGLTITDMIPAMLAGKLKG
LYVIGENPKLSDPDWNHLNHAMKELEFLVVQELFLSETAQVADVVFSAASVAEKEGTVTN
TERRCMRIRKAIDPIGNTLADWEIVSKLSTAMGFEMSYENPEQIFNEMASLTPKSYAGMT
YERLGLDGLQWPCPDMEHPGTPYLHKDQFARGKGMFFAIDYKDPAEMPDEAYPYFLTTGR
MFAHFHTGTMTRISPHLDVEQKTAYVDINPEDAEALAVKDGDILALSSRRGRIEAPARVT
NSVERGTVFLPIHFGETPTNVLTDAEAFDPLAKIPEFKVSAVKIEKFMG*
>Ga0075121_10067143
MTNSIDEIKDAECIFVIGSNTTSSHPLVATRIFRAKQKGARLVVADPRKIQLAAEADIHL
SHNLGTDVALLNGMMHVILDQKWHDPAFIEARTEGFEEFKKIIEDYTPEKTAEITGVPAE
DIIKAAEYFGTAETATIIYCMGITQHTTGVDNVKSLANLAMLTGNIGRESTGVNPLRGQN
NVQGACDMGALPNVYPGYQPVTTIDSQKKFSDAWQTDLSDQMGKTVPEMLDGLSDGSVKA
LYVMGENPVQSDPDTTHVKKALAKAELLVVQDIFLTPTAQMAHVVLPGACFAEKDGTFSN
TERRVNRVRKAVDPVGDARADWEIICDVSNRFGYEMNYESPAAIMDEIATLTPSYGGIAY
DRLEGEGLQWPCPDREHPGTKFLHEDAFARGKGLFHAIGHKPPAEVVDEEYPFWLTTGRV
FAHYHTATMTRNCPQLDAEIREGFLELNPEDADTFGILEGDEVKVASRRGEVKIKAMVTD
RVNPGVLFLPFHFLEDDVNALTNPAFDPIAKIPEFKVCAVKLEKAA*
>Ga0075121_10109542
VAGLAAAFGSGAMTNSIAEIEDAACIFVIGSNTTVCHPLIARRIFRAKEKGAKLIVADPR
NIHLARFADVAVTHRLGSDVALLNGMMHIIIKNDWHSKTYIQERTEGFDEFKAVVETYTP
DKVEAITGVARADLERMAELYATNSPAALLYTMGITQHTTGVDNVKSCCNVAMLCGNVGV
KSGGVNPLRGQNNVQGACDMGGLPNVFPAYQVVTVEGNNKKFAKAWGKELPDQVGYTITD
MVQAMLDGKLKALYVIGENPKLSDPDQNHIITAFEKLELLVCQDIFLSETAEQADVVFAA
VSVAEKEGTFTNSERRCMKVNKAIDPVGEALTDWEIISRLSTAMGYEMSYQGAEEIFQEM
APLTPSYAGMSYERLGLDGLQWPCPDSQHPGTEFLHANQFARGKGLFHGVEYLDPAEMPD
DEYPYFLTTGRTFSHYHTGTMTRVSKNLDAEQKTGYVEIHPRDAEKLALQNGDTVNLTTR
RGAIQAPARISEQVTPGLLFVPFHFAENPANALTNSAFDPIAKIPEYKVCAVKIEKAA*
>Ga0075123_100019575
MELKYVQTTCPYCGTGCSLNLVVKDGKVVGTAPYQRSPVNEGKLCPKGTYAHEFINREDR
LKVPLIKKDGKFVESTWEEANALIVEKFKGYKPDECAVLSSARTSNEDNYALMKFARGAL
KTRHIDHCARLCHASTVAGLAAAFGSGAMTNSIGDIAESKCVFIIGSNTFEQHPLIGRRV
MQAKRAGAKLIYADPRYTCTAKQADLYLQFRSGSDVAILNCLMGEIIRNGWEDKEWVENR
AKGYDDLKEMVTKDDYLPENVEKISGIPAAQLKQAAEWIGTAESSALLYSMGITQHTCGI
DNVKSTANIQMLTGNIGRRGGGVNALRGQNNVQGACDMGALPVVFTAYQKVTDEAAYKKF
DDAWGFPDGICEGKNGYEVTVMMDVLTDNPGELKAMYIMGENPFLSDPDIHHVEHAFENL
EFVVVQDIFLTETAEHADVVLPATCYAERTGTQTSTERRVQMWRTAQAPPGEAKLDWKII
ADIGAAMGYPEQFAWETSEDVFNEMRALTPSYAGMTYERLNKPEALHWPCPTEDHPGTPI
LHIGKCSHPDGMGVMHAIEWKPPAEVPDAEYPFILTTGRCIWHWHTGSMTRRSDTLAKEV
PTGWIEINTEDAKELGIADKEMIKAITRRGEVEVGAKVTDDIMKGVMFMPFHFAECAANF
LTNNALDPIAKIPEYKACAVKVEKITEA*
>Ga0075123_100019963
MRLGDASLPPDVKFVPTTCPYCGTGCGLLLAVVNGLVKGVEPWHRAPINEGKLCQKGRYA
HQFIHSEDRLTHPLIRRGCHFVESTWDEALGLIAEKFASFEPEECACLSSAKCSNEENYL
MQKFARVVLKTPHIDHCARLCHSSTVAGLAEVFGSGAMTNSILDLEEARCIFVIGSLTFE
QHPLIGRRIILAKKKGAKVICADPRRTPTAKQADLYLPMRSGTDVSLLNGIMRHIIEQGW
IDRDFIQERTKGYDPFKETVLKPEYRLENVSEITGVSAEDLAKAAEWIANSKPSALIYSM
GITQHTTGVGNVKSVANLMMLTGNLGVPGGGVNPLRGQNNVQGACDMGCLPSVYSGYQKV
TDPKICERMMNLWGAEEIAPGRIGYAVTEMMDILKDHPKVLKCMYIMGENPMLSDPDINH
VRKALGNLEFLVVQEIFLSEIAELADVVLPAACYAEKNGTITNTERRVQRWRKAIDPPGE
AKPDWFIITKIAERMGYGSQFSYGSEEEIFQEIARVTPSYGGMNYDRLERPEALQWPCPD
ANHPGTAILHAEKFGTADGLGAFSPVDWKPPAEVPDSKYPFIFTTGRSIWHWHTGTITRR
SETLYQEVTTGWIEINPEDAKDLRVENGEIVRAVSRRGELLVPAKVTEDIRKGETFMPFH
FKECAANLLTNRARDEVAKIPEYKACAVRIERIERIENQDATERLDLIGNRDATEKLNLI
WDQDVTQSQDENQRRGREMGRSR*
>Ga0075123_100053152
MNPEFIKTICPYCGTGCGLIIKVEGGVAIATYPDREHPVSRGSLCIKGWSAHEFINHPDR
LTDPLLRKGDTFQKIPWDEAIPMAALKLRETAAKYGGDAIGGLSSAKCTNEENYLFQKLI
RMAFKTNNVDHCARLCHAPTTVAMVQTLGSGAMTNSISDLAGAECIFVIGSNAAESHPII
MGEIYKAADKGATIIAVDPRETAVTRNAKIHLRINPGTDIPLLCGMMRHIIDEGLHNEDF
IRARMEGFEDLNEFLQLWPVKRAAAECGIDEEIVRNVAEIYAKAKESAIIYCMGITQHAC
GTANVLAICDLAMLCGHVGTEHSGIYPLRGQNNVQGACDMGALPNVYPGYQGVSDSAIQN
KFQNAWGDTLSDKPGLTVTEIIGLAGKDIRAAYIMAENPALSDPDTNHVLESLKAFDFLI
VQDIFLTETAKFAHLVFPSSCFAEKSGTFTNTERRFQLLRKTVAPPGNAKEDFEILCLLG
NALGLDFSYKNPSEVMDEIASLAPAYGGICFDRLEREGLQWPCPDLEHPGTRYLHKDRFT
RGKGLFVIPEHTPPKELPDENYPYYLSTGRMFSHYHTGTMTRRSSFLNREVEEAYAEINP
EDAALLDVKDGEKIKITTRRGSIITNARITKRVSKGCIFAPFHFAEARANMLTNPALDPR
SKIPEFKVCAAAVRKESQDG*
>Ga0075124_100074843
MELKYVQTTCPYCGTGCSLNLVVKDGKVVGTAPYQRSPVNEGKLCPKGTYAHEFINREDR
LKVPLIKKDGKFVESTWEEANALIVEKFKGYKPDECAVLSSARTSNEDNYALMKFARGAL
KTRHIDHCARLCHASTVAGLAAAFGSGAMTNSIGDIAESKCVFIIGSNTFEQHPLIGRRV
MQAKRAGAKLIYADPRYTCTAKQADLYLQFRSGSDVAILNCLMGEIIRNGWEDKEWVENR
AKGYDDLKEMVTKDDYLPENVEKISGIPAAQLKQAAEWIGTAESSALLYSMGITQHTCGI
DNVKSTANIQMLTGNIGRRGGGVNALRGQNNVQGACDMGALPVVFTAYQKVTDEAAYKKF
DDAWGFPDGICEGKNGYEVTVMMDVLTDNPGELKAMYIMGENPFLSDPDIHHVEHAFENL
EFVVVQDIFLTETAEHADVVLPATCYAERTGTQTSTERRVQMWRTAQAPPGEAKLDWKII
ADIGAAMGYPEQFAWETSEDVFNEMRALTPSYAGMTYERLNKPEALHWPCPTEDHPGTPI
LHIGKCSHPDGMGVMHAIEWKPPAEVPDAEYPFILTTGRCIWHWHTGSMTRRSDTLAKEV
PTGWIEINTEDAKELGIADKEMIKAITRRGEVEVGAKVTDDIMKGVMFMPFHFAECAANF
LTNNALDPIAKIPEYKACAVKVEKITEA*
>Ga0075124_100329461
YSKDRLTTPLIRKNGSLQQSSWEEALDLISSKLKEASPDKFGFIASCRNSNEDSYVMQKF
TRVVMGNNNIEYCGRLCHSPAAAALIPAMGSGAMQTSQPEIELADCFFLAGVNLKETFPM
ITRRVLRAKARGAKVIYTDPRKTATANNLADIHLQLKSGTDAVLINAMMRIILDEGLEDK
QFIASKTAGFDELRDALSMVDLKEAEAITGVPLDEIREAAITYAKADRGCILYDQGISQH
YVGTDNVRIHANLALLCGHAGKPGSGINPLRGQINGEGGGDMGCLCVFYPGFKRVNEDSA
KFFEQAWKVDKLPTKPGITYIDMLNNCPYLYIVGGDPLMVTPDVNKLKETLTKANFIIVQ
DIFPTEISKFADVVLPAATWVEREATHTWVDRRVQKINKVIDPPGEAKADWWAICQLAEK
MGYKNNFNFSSSGEIFEEIRNCVPQYKGISYERLSKTAGGIQWPCPSEDHPGTPTLFLEK
FATPDGLGHFQAVEYKAPAEMPDKEYPYFLTTGRSIFHYHTGSMTLRTPKLSGEIHQGFV
ELNPEDALKQGIKNKDMVVITTRRGSIEAEAKVTDEVPPGLLFVPIHFPDSRANALTIAV
LDPKAKCAETKVCAARMELKQ*
>Ga0075518_10026933
MNYKTIQSTCPYCGCGCGIYLEVIDGHLVGTMPVLNHPISKGSLCIKGWAAHEFVESEDR
LRRPLWKRGANLEPTDWDSALYSVADRLTAIKQQYGPDSIGFLSSAKCTNEENYVLMKFA
RAVVGTNNIDHCARLCHSPTVAGLARAFGSGAMTNSVPELEEADCILITGSNTTENHPMI
ASRIVAARDRGAYIIVIDPRRIHLANHADLFLQPRLGTDVAWINGMMNIIISEGWHDRDF
IRDRTENFAEMRQTVASYTPERVQEISGIEPHLLRHAAAMYASSARSSLVYTMGITEHTT
GTDNVLSLANLAMLCGQVGKPGSGINPLRGQNNVQGACDMGALPDVLTGYQRVDDPETIS
KFARAWGANLPREPGITVTDMIDAAADGELKALYIMGENPMLSDPDINHVKEALSNLELL
VVQDIFMNQTTELAHVVFPAQSYAEKAGTVTSTDRRVQRVRKAIEGVGEALTDWEIFSRL
AKIMGAKGFSYETPIEIFEEIRSLTPSYAGITYFRLDSEELQWPCPTEDHPGTRYLHEGE
FTRGKGAFTAVEWKPPVEVADEDYPFFLTTGRVHFHYHTGTMTRRSPTLNREMAGAAADI
NPTDATDLGIKDRDMMKVSSRRGEVKIRARLTDSVPSGTIFIPFNFRESAANMLTISARD
PIAKIPEFKVCAVKVEKAVSRR*
>Ga0075520_10010213
MDFNYVPTTCPYCGCGCGLNLVVQEGKLVGVEPWKRHPMNEGKLCPKGLACDEFVHSPDR
LTVPLIKKDGKFVESTWEEALTLVASKLKATQDQYGPNSVAFLASARTTNEENYLMNKLA
RTGFHTNYLDHCARLCHGPTVSGLAKSFGSGAMTNSIADIVEANCIFIIGSNTMEQHPLI
GRSVIRAKEKGAKIIVADPRFSTTAKLADIYVPFKPGTDVALLNSMMYWIIKEGKEDKEF
IAERTKGFEELKATVENYADVQDITYVPPELVKEIAMAYADADATALIYSMGITQHTTGT
DNVLSTSNIAMLTGNIGRPGTGVNPLRGQTNVQGACDMGALPVVYSGYQSVAVDAARQKM
EEFWGVTDLPAVGGLTVTEMLGAAGDEIKNLYIVGENPMMSDPDLTHTAECLKKFDFLVV
QDIFLTETGELADVVLPGACWAEKEGTFTSTERRVNRVRKAVEPPGEAKTDWEIICALAN
KLEIPGFNFESAEQIFEEVRQCTPQYAGMSYARLEKPEALHWPCPTEEHPGTPIMHTAKF
SAPDGLGTFFGIEWRPPAEVTDADYPFILTTGRILFHYHTGTMTRRSPTLNAEVPTGYVE
ISPEDAAELGIAKGDMVKVRTRRGEVTTPAKVTKDIPKGILFMPFHFKEAAANMLTNTAL
DIPSKMPELKVCAAAVEAA*
>Ga0075529_10001952
MNEGKLCPKGLACDEFVHSPDRLTVPLIKKDGKFVESTWEEALTLVASKLKATQDQYGPN
SVAFLASARTTNEENYLMNKLARTGFHTNYLDHCARLCHGPTVSGLAKSFGSGAMTNSIA
DIVEANCIFIIGSNTMEQHPLIGRSVIRAKEKGAKIIVADPRFSTTAKLADIYVPFKPGT
DVALLNSMMYWIIKEGKEDKEFIAERTKGFEELKATVENYADVQDITYVPPELVKEIAMA
YADADATALIYSMGITQHITGTDNVLSTSNIAMLTGNIGRPGTGVNPLRGQTNVQGACDM
GALPVVYSGYQSVAVDAARQKMEEFWGVTDLPAVGGLTVTEMLGAAGDEIKNLYIVGENP
MMSDPDLTHTAECLKKLDFLVVQDIFLTETGELADVVLPGACWAEKEGTFTSTERRVNRV
RKAVEPPGEAKTDWEIICALANKLEIPGFNFESAEQIFEEVRQCTPQYAGMSYARLEKPE
ALHWPCPTEEHPGTPILHTAKFSAPDGLGTFFGIEWRPPAEVTDADYPFILTTGRILFHY
HTGTMTRRSPTLNAEVPTGYVEISPEDAAELGIAKGDMVKVRTRRGEVTTPAKVTKDIPK
GILFMPFHFKEAAANMLTNTALDIPSKMPELKVCAAAVEAA*
>Ga0079037_1000084494
MTNSIPEFETDTNCFLIIGSNTSEGHPLIATRILKAQKRGAKIIVLDPRKNQIGHWADLY
FSFRPGSDVALFNGIMNVIIAEGLADEAFIAERTESYEELKSLVAEYTPEKVEPITGVPA
DGIRQVARLYAKYKPSAIVYAMGITQHTTGVDNVKSTANLAMLCGNMGIPGGGVNPLRGQ
NNVQGACDMGGLPNVYSGYQVVTSPDVQKKFQDAWGAAGPLTVGLTVTEMVNAVGDNKLR
ALLVMGENPMVADPDINHARHCLEKAEFLVVMDIFLSETAQLAHVVLPGASFAEKDGTFT
GTDRRVQRVRKAIEPVGDALPDWQIICNLAKKMGASGFDFESPRQVMEEVARLTPSYGGI
SYDRLEELGSLQWPCPTSDHPGTTYLHKGKFARGVGKFFALPFVEAAELTDDQYPFTLTT
GRIMFHFHTGTMTRRSKKLVSEVPGAYIEMHPEDAQKVGLNGHRRVRVVSRRGQIELNVR
ITENIKPGVVFIPFHFAEAAANALTNSAIDPVAKIPEYKVCAVKIEMVN*
>Ga0079037_1000096614
MDVKYVPTTCPYCGTGCGFNLVVKDGKAVGVAPWHRSPVNDGKVCPKGNYAHEFIHSEDR
LTKPLIKKDGKFVEATWDEAYDLIVKKFKSYKPEEMACLSSARVSNEENYLMQKFARAVL
KTPNVDHCARLCHASTVVGLAGTFGSGAMTQSIGDIAQAKSIFILGSNTFEQHPLIGRRV
MQAKRNGAKLIYADPRLTATGKQADLYLPFYSGTDVAILNGLMQQIIKNGWENKEFIEKR
TKDFDKLKAVVMKPEYSLENVSKISGIPAKDLATAAEWIAKSGANAILYSMGITQHTTGV
DNVKSVANLQMITGNLGRPGTGVCALRGQNNVQGACDMGALPNVYSGYQAVIVPENKKKM
TDAWGTELAEGKVGYTVTDMINILADKPGTLKCLYIMGENPMLSDPDLHHVEKGLKNLEF
MVVQDIFLTETAELANVVLPAACYAEKDGTQTSTERRVQRWRIAVNPPGEAKADWQIISE
LAAKMGFAKQFPYKSAEEIFVEVSKVTPSYGGMTYARLEKPEALHWPCPTADHPGTPILH
KEKFAHPDGLGVLTPIEFKPPAEVPDKEYPLILTTGRCIWQWHTGTMTRRSVDLEREEPT
GWIEINPEDAKALAVADGEMVRAVTRRGQIDITARVTDRIKKGVTFIPFHYKECAANLLT
NNALDPVAKIPEFKACAIRVEKIAGGQ*
>Ga0079037_1000166002
MKYVQTTCPYCGTGCSFNLVVADGKLTGVAPYHRSPVNEGKVCPKGTYAHEFVGSPDRLK
TPLIKKDGKFVAATWDEAYDLIAKKFKSYKPEEMACLSSARVSNEENYLMQKFARAVLKT
PHVDHCARLCHASTVVGLAGAFGSGAMTQSIGDIADAKCVFIIGSNTFEQHPLIGRRVMQ
AKMKGAKLIYADPRLTATGKQADLFLPFYSGADVAIFNGLMQQIIRNGWENKEFIEKRTK
DFDKLKAVVMKPEYSLDNVAKISGIPAKDLATAAEWIAKSGATAILYSMGITQHTTGVDN
VKSVANIQMLTGNLGRPGTGVCALRGQNNVQGACDMGALPNVYSGYQAVIVPDNKKKMTD
AWGTELAEGKVGYTVTDMINILADKPGTLKCLYIMGENPMLSDPDLHHVEKGLRNLEFLV
VQDIFLTETAELANVVLPAACYAEKDGTQTSTERRVQRWRKAVNPPGQAKADWQIFGELA
AKMGFAKQFPYKSAEEVFVEVAKVTPSYGGMTYARLEKPEALHWPCPTADHPGTPILHKE
KFAHPDGLGVFTPLEWKPAAEVPDKDYPLILTTGRCIWQWHTGTMTRRSVSLESEAPTGW
IEINPEDANALGIKDKEKVRAVTRRGQVEVPARVTKDIKKGVTFMPFHYKECAANVLTNN
ALDPVAKIPEFKACAVRIEKLPEVKK*
>Ga0079037_1000867653
VAGLAAVLGSGAMTNSIEEIEGADCILIIGSNTSVAHPLIATRVYRAKARGAKIIVADPR
KIPMVLQSDLHLRQNLGTDVALVNGLMHIILKKGWQDQAFIDERTEKFEELKRAIENYPP
EKVSGITGIATADLERAAEYYAKAERASILYTMGITQHTTGVDNVKSLANLAMLTGNLGR
ESTGINPLRGQNNVQGACDMGGLPNVYTGYQPVTDPAVKQKFEEAWEAKLSDKIGLTATE
MFPAILDGKMRALVILGENPMVSDADSLHVEKALKAVDFLLVIDIFKTPTTDLAHVVLPG
AAFAEKEGTFSNTERRVQLLRKAVEPPGESKQDWQIIQELSSRFGYPMNDDSPRAIMEEI
AKLTPSYGGITYDRLQGDGLQWPCPNTEHPGTKFLHQGRFTRGKGLFSAIEYKPAAEIAD
EEYPFQLTTGRVHVHYHTGTMTRNSPSLEREISECFLEMHPEDAAEMNVTDGDRVVIASR
RGTVSSRVKLTD
>Ga0079037_1001212781
MNPEFIRTICPYCGTGCGLVLKVEEGRAAATYPDRENPVSRGSLCVKGWFAHEFVHHPER
LTSPLLRKGDRFEEISWEEAIALAAQKLKETAAKYGPDAIGGLSSAKCTNEENYLFQKLI
RAAFRTNNVDHCARLCHAATTVGMLQTLGSGAMTNSISDLAGADCILFIGSNAAESHPVL
MGEVYKALDRGAKMIVVDPRETPVARNAHKLLRLNPGTDIPLLAGMMRHILDKGLHKTDF
IEKRMENFEALETFLQAWPVEKAAQETGIDEATIREVAETYAKAENAAIVYCMGITQHAC
GVANVIAVCDLAMLCGHVGKPFSGIYPLRGQNNVQGACDMGALPNLYPGYQAVADPVIRE
KFQKAWKADLSDKPGRTVTELINAAGKDIRALYIMAENPCVSDPDVNHVMEALQRLDFLI
VQDIFLTETAKFAHLVLPGACFAEKTGTYTNTERRFQLLHKAVDPPGKALGDFEILC
>Ga0079303_100003042
MTNSIAELEDADCIFVIGSNTTSSHPLVATRIFRAKEKGARLVVADPRQIQLALKADLYV
RQNLGTDVALLNGIMNVILTRNWHAQSFIDERTEGFDEFRKVIAGYPPERVAELTGVAAS
DIIQIAEWYAKAKAASIVYCMGITQHTTGVDNVKSLANLAMLTGQIGRESTGVNPLRGQN
NVQGACDMGGLPNVYPAYQAVTIPDIQKKFQNAWAATTLSDKVGLTIPGMLSGLAQGSVR
ALYVVGENPMVSDPDVSHVKKALQKAELLVVQDIFLTPTAELAHVVLPGTSFAEKDGTFS
NTERRVQRVRKAIEPLGNARPDWEIIMEVSTRFGYPMHYGSPAEIMEEIGRVTPSYGGIT
FDRLDGPGLCWPCPDKEHPGTKFLHKGRFSRGKGLFHAIDYKPPAEIVDAEYPFWLTTGR
VHVHYHTGTMTRNSPSLHAEMPEGHLEIHPEDAHRLTVRQGDRVRVISRRGEITAKVSLT
TRVDRGVVFMPFHFVECCANILTNPAHDPIAKIPEYKVCAVQIEKAA*
>Ga0079305_100016432
MTDTNGKLRYVPTTCPYCGVGCGLNLVVNDGKLVGAEPYKRTPVNEGKLCPKGATCWEFV
QSPDRLTKPLIKKNGKFEEASWDEAYDLIASKFKETYEKYGPKSLGFQVSCRTPNEECYI
MQKLARVAFKTNNIDNCARICHGPSVAGLSLSFGSGAATNPFEDVLNADVIFLIGSNPIE
AHPLAGRRIVQAKKAGKKIIVCDPRYTPTARLADEWVRYNPSTNIALINSIMYWIIKENL
HDKEFIEKRTTGFEDLKKTVENYADVESITGVPTERVKEIARIYASAENAVIIYCLGITE
LTTGTDNVRSLGNLSMLTGNVGRPGVGVNPLRGQNNVQGACDMGAYPNVFSGYQKCEDDA
TRKRMEELWGVTGLAKEYGVTLTEQITQCGDPIRAMYIFALNPVVSYPDSNHVMRSLQKL
DFLVVQDIFMTETAQFADVILPGASFAEKDGTFTSGERRINRVRKAVEPPGDAKEDWQIF
VDLAHKLGLKGFDFNSPEDIWDDMRRVTPSMAGASYARMEKPESVHWPCPTEDHPGTPIL
HREKFSSADGLGHFFGIEHRPPAEVADAEYPFTLMTGRLLFHYHTRTQTDRAKLLHHEVP
AGFVQINTDDAARMNIRNGEKIKLTSRRGEVETLAKVTDEVAPGVLMMTMHFGDAAANML
TNTALDPLSKMPELKHSAVKVEKITGVQ*
>Ga0079305_100089738
MMEIKYVSTTCPYCGTGCGFNLVVRDGRVFDVAHWQRAPVNGGKLCPKGRYAHEFINSPD
RLTKPLIKKDGGFVEATWDEAYDLIAQKFGSYSPEEMACLSSARTSNEENYLMQKFARVV
LKTPHVDHCARLCHASTVAGLAAVFGSGAMTNSIGDIAQSKCVFVLGSNTFEQHPLIGRS
IIRAKESGAKVIVADPRLTPTARQADLYMPFISGTDVAILNGLMQEIIRNGREDKEFIER
RTKDFEKLKEVVMKDDYSLENVSKISGIPVESLRAAAEWIATADVATLIYSMGITQHTVG
VDNVKSTANLMMLTGNLGKPGAGVNPLRGQNNVQGACDMGALPNVYSGYQKVTDEAARKK
MMDAWGVEDIAEGKVGYTVTEMVNILAENPGELKCMYIMGENPMLSDPDLHHVEEGLRNL
EFLVVQDIFLSETAELADVVLPAACYAEKDGTQTNTERRVQRWKKAQDPPGEAKPDWQII
SELAARMGYAAQFPYQSAEEIFNEVAKVTPSYAGMSYARLDPDGLHWPCPTEEHPGTPIL
HRETFAMPDGLGVFSPIEWKPPAEVPDAEYPFVLTTGRTIWQWHTGTMTRRSWSLEKEAP
IGWIEINPEDAEELGIKDDEVVRASTRRGSVEIPARVTPEIIKGVMFIPFHYKEHPANRL
THNALDPIAKIPEFKACAVKVEKIEEV*
>Ga0100377_10014236
MIEYKNVLTVCPYCGCGCNFYLQVLDGELVGILPCKSHLVSQGKLCIKGWNAADFVISKD
RLTKPLMKKNGKFVEISWDEALKVVTEKLKQYSPDAVAVLSSAKCTNEENYLMMKFARAV
LKTNSVDHCARLCHASTVVGLGKTFGSGAMTNSIGELEDADCIFVIGSNTTEQHPLIARY
IMRARAKGAKLIVADPRLIPLTQFADYHLRQRPGTDVALLNGLMNVILKEGWEDKKFINE
RTEGFAELKEVVKKYTPEYVEKITGIPKELIMEAARIYAQAKSASLVYSMGITQHTTGVD
NVVSCSNLALLTGNVGRPSTGVNPLRGQSNVQGACDVGALPNVYSGYQSVADENTHAKFE
KAWDTELPSQPGLTVVEMMNEAAKGNLKAIYIMGENPMLSDPDIHQVKKALENLEFLVVQ
DIFLTETAQLADIVLPGTSYAERDGTFTATDRRVQRIRKAIEPRGESKPDWQIICALARK
MGSKGFEYSSPAEIMDEIASVTPIYGGIGYERIEDIGLQWPCPSKEHPGTPYLHQGKFSR
GKGKFFGIEFKEAAELPDADYPFILTTGRTIFHYHTGTMTRRTEALNREVPTGYVEINFK
DAEKLNIFEGEIVSVKSRRGKIEVKVQVTRKVPEGVIFIPFHFAESPANALTNSAFDPVA
KIPEYKVCAVQVEKKPSLP*
>Ga0100377_10027896
VAGLAAAFGSGAMTNSVEELEDAACIMIIGSNTTASHPIVAMHIFRAKEKGAKIIVIDPR
KTHIASYADLYLAEKSGTDVAIINGLLHIIIKEGWYDKQFVEERTEGFVELKTLLEEYPP
ARVAEITGVPEAQLRQAAEMFAKTKQSSIVYCMGITQHTVGVDNVLSLANLSMATGHIGK
WASGVNPLRGQNNVQGSTDMAAIPNVLPGYQSLADDAVVSKFEAAWGVTLPRKPGLTLME
IMGAIGTGGIKALYVMGENPAVSDPDIQHVKKALEALELLIVQDIFPTETVALAHVVLPA
VSFAERDGTFVTTDRRVQRIRKAIEPIGDTRPGWQIICDVAHAMGAGGFDFASPSEIFAE
IASLVPLYAGISYERIAENGIQWPCPTKDAPSTVFLHKDRFSKGLGTFKPVAYKAPAELP
DEEYPFILITGRDGFHFHTGSMTRRSKSLTAQINRCYVQIHPLDAKKLKIKAGQMIRLRS
RRGAIEVEARITPIVQSGSVFVPFHFAETAANVLTNPALDPVVKIPEYKICAVKLEKAT*

>Ga0100378_10023586
MIEYKNVLTVCPYCGCGCNFYLQVLDGELVGILPCKSHLVSQGKLCIKGWNAADFVISKD
RLTKPLMKKNGKFVEISWDEALKVVTEKLKQYSPDAVAVLSSAKCTNEENYLMMKFARAV
LKTNSVDHCARLCHASTVVGLGKTFGSGAMTNSIGELEDADCIFVIGSNTTEQHPLIARY
IMRARAKGAKLIVADPRLIPLTQFADYHLRQRPGTDVALLNGLMNVILKEGWEDKKFINE
RTEGFAELKEVVKKYTPEYVEKITGIPKELIMEAARIYAQAKSASLVYSMGITQHTTGVD
NVVSCSNLALLTGNVGRPSTGVNPLRGQSNVQGACDVGALPNVYSGYQSVADENTHAKFE
KAWDTELPSQPGLTVVEMMNEAAKGNLKAIYIMGENPMLSDPDIHQVKKALENLEFLVVQ
DIFLTETAQLADLVLPGTSYAERDGTFTATDRRVQRIRKAIEPRGESKPDWQIICALARK
MGSKGFEYSSPAEIMDEIASVTPIYGGIGYERIEDIGLQWPCPSKEHPGTPYLHQGKFSR
GKGKFFGIEFKEAAELPDADYPFILTTGRTIFHYHTGTMTRRTEALNREVPTGYVEINFK
DAEKLNIFEGEIVSVKSRRGKIEVKVQVTRKVPEGVIFIPFHFAESPANALTNSAFDPVA
KIPEYKVCAVQVEKKPSLP*
>Ga0100379_100151614
MIEYKNVLTVCPYCGCGCNFYLQVLDGELVGILPCKSHLVSQGKLCIKGWNAADFVISKD
RLTKPLMKKNGKFVEISWDEALKVVTEKLKQYSPDAVAVLSSAKCTNEENYLMMKFARAV
LKTNSVDHCARLCHASTVVGLGKTFGSGAMTNSIGELEDADCIFVIGSNTTEQHPLIARY
IMRARAKGAKLIVADPRLIPLTQFADYHLRQRPGTDVALLNGLMNVILKEGWEDKKFINE
RTEGFAELKEVVKKYTPEYVEKITGIPKELIMEAARIYAQAKSASLVYSMGITQHTTGVD
NVVSCSNLALLTGNVGRPSTGVNPLRGQSNVQGACDVGALPNVYSGYQSVADENTHAKFE
KAWDTELPSQPGLTVVEMMNEAAKGNLKAIYIMGENPMLSDPDIHQVKKALENLEFLVVQ
DIFLTETAQLADLVLPGTSYAERDGTFTATDRRVQRIRKAIEPRGESKPDWQIICALARK
MGSKGFEYSSPAEIMDEIASVTP
>Ga0100379_100354223
VEYKNVLTTCPYCGCGCNFYLQVLDGKLIGILPCKSHPVSQGKLCIKGLNAGDFVTSKDR
LTKPLIKRNGKFTDISWDEALFLVAKKLKEYKESYGPDSIAVLSSAKCTNEENYLMMKFA
RAVLGTNNVDHCARLCHASTVVGLVQSFGSGAMTNSIRELEDADCILVIGSNTPEQHPLI
ARYILRAKEKGAKIIVADPRSITLVQFADYHLRHRPGTDVALFNGMMNVILNEGLEDKEF
IKERTEGIEELKEVVKKYTPEYVEQITGVPKDILVDAARTYAKAERASIMYAMGITQHTT
GVDNVRSSANLAMLTGNLGKPSTGVNPLRGQVNVQGACDMGALPNVYSGYQNVVDEKARE
KFGNAWKVKLPEKPGLTIIEMMNEAAKGNIKAMYIMGENPMVSDPDISHVKEGLEKLEFL
VVQDIFLTETAQLADVVLPGACYAEKEGTFTSTERLVQMVRKAIEPPGESKADWEIICSL
AKAMGSKEFEYVSPAEIMDEIASFTLSYGGMSYDRLQKGGLAWPCPSKEHPGTPYLHKEK
FSRANGKGKFFGIEFKEPAELPDEEYPFILSTGRIIFHFHTGTMTRRTELLNKEVPTGYV
EIAHIDAARLGIGAGEFVSVQTRRGQIKTKALITERVPEGMIFIPFHFAECAANVLTNPA
FDPVAKIPEYKVCAARIEKVKVS*
>Ga0100380_1000189411
MIEYKNVLTVCPYCGCGCNFYLQVLDGELVGILPCKSHLVSQGKLCIKGWNAADFVISKD
RLTKPLMKKNGKFVEISWDEALKVVTEKLKQYSPDAVAVLSSAKCTNEENYLMMKFARAV
LKTNSVDHCARLCHASTVVGLGKTFGSGAMTNSIGELEDADCIFVIGSNTTEQHPLIARY
IMRARAKGAKLIVADPRLIPLTQFADYHLRQRPGTDVALLNGLMNVILKEGWEDKKFINE
RTEGFAELKEVVKKYTPEYVEKITGIPKELIMEAARIYAQAKSASLVYSMGITQHTTGVD
NVVSCSNLALLTGNVGRPSTGVNPLRGQSNVQGACDVGALPNVYSGYQSVADENTHAKFE
KAWDTELPSQPGLTVVEMMNEAAKGNLKAIYIMGENPMLSDPDIHQVKKALENLEFLVVQ
DIFLTETAQLADLVLPGTSYAERDGTFTATDRRVQRIRKAIEPRGESKPDWQIICALARK
MGSKGFEYSSPAEIMDEIASVTPIYGGIGYERIEDIGLQWPCPSKEHPGTPYLHQGKFSR
GKGKFFGIEFKEAAELPDADYPFILTTGRTIFHYHTGTMTRRTEALNREVPTGYVEINFK
DAEKLNIFEGEIVSVKSRRGKIEVKVQVTRKVPEGVIFIPFHFAESPANALTNSAFDPVA
KIPEYKVCAVQVEKKPSLP*
>Ga0100381_10021929
MIEYKNVLTVCPYCGCGCNFYLQVLDGELVGILPCKSHLVSQGKLCIKGWNAADFVISKD
RLTKPLMKKNGKFVEISWDEALKVVTEKLKQYSPDAVAVLSSAKCTNEENYLMMKFARAV
LKTNSVDHCARLCHASTVVGLGKTFGSGAMTNSIGELEDADCIFVIGSNTTEQHPLIARY
IMRARAKGAKLIVADPRLIPLTQFADYHLRQRPGTDVALLNGLMNVILKEGWEDKKFINE
RTEGFAELKEVVKKYTPEYVEKITGIPKELIMEAARIYAQAKSASLVYSMGITQHTTGVD
NVVSCSNLALLTGNVGRPSTGVNPLRGQSNVQGACDVGALPNVYSGYQSVADENTQAKFE
KAWDTELPSQPGLTVVEMMNEAAKGNLKAIYIMGENPMLSDPDIHQVKKALENLEFLVVQ
DIFLTETAQLADLVLPGTSYAERDGTFTATDRRVQRIRKAIEPRGESKPDWQIICALARK
MGSKGFEYSSPAEIMDEIASVTPIYGGIGYERIEDIGLQWHCPSKEHPGTPYLHQGKFSR
GKGKFFGIEFKEAAELPDADYPFILTTGRTIFHYHTGTMTRRTEALNREVPTGYVEINFK
DAEKLNIFEGEIVSVKSRRGKIEVKVQVTRKVPEGVIFIPFHFAESPANALTNSAFDPVA
KIPEYKVCAVQVEKKPSLP*
>Ga0100387_100033374
MKKNGKFVEISWDEALKVVTEKLKQYSPDAVAVLSSAKCTNEENYLMMKFARAVLKTNSV
DHCARLCHASTVVGLGKTFGSGAMTNSIGELEDADCIFVIGSNTTEQHPLIARYIMRARA
KGAKLIVADPRLIPLTQFADYHLRQRPGTDVALLNGLMNVILKEGWEDKKFINERTEGFA
ELKEVVKKYTPEYVEKITGIPKELIMEAARIYAQAKSASLVYSMGITQHTTGVDNVVSCS
NLALLTGNVGRPSTGVNPLRGQSNVQGACDVGALPNVYSGYQSVADENTHAKFEKAWDTE
LPSQPGLTVVEMMNEAAKGNLKAIYIMGENPMLSDPDIHQVKKALENLEFLVVQDIFLTE
TAQLADLVLPGTSYAERDGTFTATDRRVQRIRKAIEPRGESKPDWQIICALARKMGSKGF
EYSSPAEIMDEIASVTPIYGGIGYERIEDIGLQWPCPSKEHPGTPYLHQGKFSRGKGKFF
GIEFKEAAELPDADYPFILTTGRTIFHYHTGTMTRRTEALNREVPTGYVEINFKDAEKLN
IFEGEIVSVKSRRGKIEVKVQVTRKVPEGVIFIPFHFAESPANALTNSAFDPVAKIPEYK
VCAVQVEKKPSLP*
>Ga0100388_100036466
MKKNGKFVEISWDEALKVVTEKLKQYSPDAVAVLSSAKCTNEENYLMMKFARAVLKTNSV
DHCARLCHASTVVGLGKTFGSGAMTNSIGELEDADCIFVIGSNTTEQHPLIARYIMRARA
KGAKLIVADPRLIPLTQFADYHLRQRPGTDVALLNGLMNVILKEGWEDKKFINERTEGFA
ELKEVVKKYTPEYVEKITGIPKELIMEAARIYAQAKSASLVYSMGITQHTTGVDNVVSCS
NLALLTGNVGRPSTGVNPLRGQSNVQGACDVGALPNVYSGYQSVADENTQAKFEKAWDTE
LPSQPGLTVVEMMNEAAKGNLKAIYIMGENPMLSDPDIHQVKKALENLEFLVVQDIFLTE
TAQLADLVLPGTSYAERDGTFTATDRRVQRIRKAIEPRGESKPDWQIICALARKMGSKGF
EYSSPAEIMDEIASVTPIYGGIGYERIEDIGLQWPCPSKEHPGTPYLHQGKFSRGKGKFF
GIEFKEAAELPDADYPFILTTGRTIFHYHTGTMTRRTEALNREVPTGYVEINFKDAEKLN
IFEGEIVSVKSRRGKIEVKVQVTRKVPEGVIFIPFHFAESPANALTNSAFDPVAKIPEYK
VCAVQVEKKPSLP*
>Ga0100388_100261621
VEYKNVLTTCPYCGCGCNFYLQVLDGKLIGILPCKSHPVSQGKLCIKGLNASDFVTSKDR
LTKPLIKRNGKFTDISWDEALFLVAKKLKEYKESYGPDSIAVLSSAKCTNEENYLMMKFA
RAVLGTNNVDHCARLCHASTVVGLVQSFGSGAMTNSIRELEDADCILVIGSNTPEQHPLI
ARYILRAKEKGAKIIVADPRSITLVQFADYHLRHRPGTDVALFNGMMNVILNEGLEDKEF
IKERTEGIEELKEVVKKYTPEYVEQITGVPKDILVDAARTYAKAERASIIYSMGITQHTT
GVDNVRSSANLAMLTGNLGKPSTGVNPLRGQVNVQGACDMGALPNVYSGYQNVVDEKARE
KFGNAWKVKLPEKPGLTIIEMMNEAAKGNIKAMYIMGENPMVSDPDISHVKEGLEKLEFL
VVQDIFLTETAQLADVVLPGACYAEKEGTFTSTERLVQMVRKAIEPPGESKADWEIICSL
AKAMGSKEFEYVSPAEIMDEIASFTLSYGGMSYDRLQKGGL
>Ga0100389_10043524
MIEYKNVLTVCPYCGCGCNFYLQVLDGELVGILPCKSHLVSQGKLCIKGWNAADFVISKD
RLTKPLMKKNGKFVEISWDEALKVVTEKLKQYSPDAVAVLSSAKCTNEENYLMMKFARAV
LKTNSVDHCARLCHASTVVGLGKTFGSGAMTNSIGELEDADCIFVIGSNTTEQHPLIARY
IMRARAKGAKLIVADPRLIPLTQFADYHLRQRPGTDVALLNGLMNVILKEGWEDKKFINE
RTEGFAELKEVVKKYTPEYVEKITGIPKELIMEAARIYAQAKSASLVYSMGITQHTTGVD
NVVSCSNLALLTGNVGRPSTGVNPLRGQSNVQGACDVGALPNVYSGYQSVADENTQAKFE
KAWDTELPSQPGLTVVEMMNEAAKGNLKAIYIMGENPMLSDPDIHQVKKALENLEFLVVQ
DIFLTETAQLADLVLPGTSYAERDGTFTATDRRVQRIRKAIEPRGESKPDWQIICALARK
MGSKGFEYSSPAEIMDEIASVTPIYGGIGYERIEDIGLQWPCPSKEHPGTPYLHQGKFSR
GKGKFFGIEFKEAAELPDADYPFILTTGRTIFHYHTGTMTRRTEALNREVPTGYVEINFK
DAEKLNIFEGEIVSVKSRRGKIEVKVQVTRKVPEGVIFIPFHFAESPANALTNSAFDPVA
KIPEYKVCAVQVEKKPSLP*
>Ga0100389_10052353
VAGLAAAFGSGAMTNSVEELEDAACIMIIGSNTTASHPIVAMHIFRAKEKGAKIIVIDPR
KTHIASYADLYLAEKSGTDVAIINGLLHIIIKEGWYDKQFVEERTEGFVELKTLLEEYPP
ARVAEITGVPEAQLRQAAEMFAKTKQSSIVYCMGITQHTVGVDNVLSLANLSMATGHIGK
WASGVNPLRGQNNVQGSTDMAAIPNVLPGYQSLADDAVVSKFEAAWGVTLPRKPGLTLME
IMGAIGTGGIKALYVMGENPAVSDPDIQHVKKALEALELLIVQDIFPTETVALAHVVLPA
VSFAERDGTFVTTDRRVQRIRKAIEPIGDTRPGWQIICDVAHAMGAGGFDFASPSEIFAE
IASLVPLYAGISYERIAENGIQWPCPTKDAPSTVFLHKDRFSKGLGTFKPVAYKAPAELP
DEEYPFILITGRDGFHFHTGSMTRRSKSLTAQINRCYVQIHPLDAKKLKIKAGQMIRLRS
RRGAIEVEARITPIVQSGSVFVPFHFAETAANVLTNPALDPVVKIPEYKICAVKLEKAT*

>Ga0100389_10132242
VEYKNVLTTCPYCGCGCNFYLQVLDGKLIGILPCKSHPVSQGKLCIKGLNASDFVTSKDR
LTKPLIKRNGKFTDISWDEALFLVAKKLKEYKESYGPDSIAVLSSAKCTNEENYLMMKFA
RAVLGTNNVDHCARLCHASTVVGLVQSFGSGAMTNSIRELEDADCILVIGSNTPEQHPLI
ARYILRAKEKGAKIIVADPRSITLVQFADYHLRHRPGTDVALFNGMMNVILNEGLEDKEF
IKERTEGIEELKEVVKKYTPEYVEQITGVPKDILVDAARTYAKAERASIIYSMGITQHTT
GVDNVRSSANLAMLTGNLGKPSTGVNPLRGQVNVQGACDMGALPNVYSGYQNVVDEKARE
KFGNAWKVKLPEKPGLTIIEMMNEAAKGNIKAMYIMGENPMVSDPDISHVKEGLEKLEFL
VVQDIFLTETAQLADVVLPGACYAEKEGTFTSTERLVQMVRKAIEPPGESKADWEIICSL
AKAMGSKEFEYVSPAEIMDEIASFTLSYGGMSYDRLQKGGLAWPCPSKEHPGTPYLHKEK
FSRANGKGKFFGIEFKEPAELPDEEYPFILSTGRIIFHFHTGTMTRRTELLNKEVPTGYV
EIAHIDAARLGIGAGEFVSVQTRRGQIKTKALITERVPEGMIFIPFHFAECAANVLTNPA
FDPVAKIPEYKVCAARIEKVKVS*
>Ga0100390_100014406
MIEYKNVLTVCPYCGCGCNFYLQVLDGELVGILPCKSHLVSQGKLCIKGWNAADFVISKD
RLTKPLMKKNGKFVEISWDEALKVVTEKLKQYSPDAVAVLSSAKCTNEENYLMMKFARAV
LKTNSVDHCARLCHASTVVGLGKTFGSGAMTNSIGELEDADCIFVIGSNTTEQHPLIARY
IMRARAKGAKLIVADPRLIPLTQFADYHLRQRPGTDVALLNGLMNVILKEGWEDKKFINE
RTEGFAELKEVVKKYTPEYVEKITGIPKELIMEAARIYAQAKSASLVYSMGITQHTTGVD
NVVSCSNLALLTGNVGRPSTGVNPLRGQSNVQGACDVGALPNVYSGYQSVADENTHAKFE
KAWDTELPSQPGLTVVEMMNEAAKGNLKAIYIMGENPMLSDPDIHQVKKALENLEFLVVQ
DIFLTETAQLADLVLPGTSYAERDGTFTATDRRVQRIRKAIEPRGESKPDWQIICALARK
MGSKGFEYSSPAEIMDEIASVTPIYGGIGYERIEDIGLQWPCPSKEHPGTPYLHQGKFSR
GKGKFFGIEFKEAAELPDADYPFILTTGRTIFHYHTGTMTRRTEALNREVPTGYVEINFK
DAEKLNIFEGEIVSVKSRRGKIEVKVQVTRKVPEGVIFIPFHFAESPANALTNSAFDPVA
KIPEYKVCAVQVEKKPSLP*
>Ga0100390_100063766
VEYKNVLTTCPYCGCGCNFYLQVLDGKLIGILPCKSHPVSQGKLCIKGLNAGDFVTSKDR
LTKPLIKRNGKFTDISWDEALFLVAKKLKEYKESYGPDSIAVLSSAKCTNEENYLMMKFA
RAVLGTNNVDHCARLCHASTVVGLVQSFGSGAMTNSIRELEDADCILVIGSNTPEQHPLI
ARYILRAKEKGAKIIVADPRSITLVQFADYHLRHRPGTDVALFNGMMNVILNEGLEDKEF
IKERTEGIEELKEVVKKYTPEYVEQITGVPKDILVDAARTYAKAERASIIYSMGITQHTT
GVDNVRSSANLAMLTGNLGKPSTGVNPLRGQVNVQGACDMGALPNVYSGYQNVVDEKARE
KFGNAWKVKLPEKPGLTIIEMMNEAAKGNIKAMYIMGENPMVSDPDISHVKEGLEKLEFL
VVQDIFLTETAQLADVVLPGACYAEKEGTFTSTERLVQMVRKAIEPPGESKADWEIICSL
AKAMGSKEFEYVSPAEIMDEIASFTLSYGGMSYDRLQKGGLAWPCPSKEHPGTPYLHKEK
FSRANGKGKFFGIEFKEPAELPDEEYPFILSTGRIIFHFHTGTMTRRTELLNKEVPTGYV
EIAHIDAARLGIGAGEFVSVQTRRGQIKTKALITERVPEGMIFIPFHFAECAANVLTNPA
FDPVAKIPEYKVCAARIEKVKVS*
>Ga0100390_100128989
VAGLAAAFGSGAMTNSVEELEDAACIMIIGSNTTASHPIVAMHIFRAKEKGAKIIVIDPR
KTHIASYADLYLAEKSGTDVAIINGLLHIIIKEGWYDKQFVEERTEGFVELKTLLEEYPP
ARVAEITGVPEAQLRQAAEMFAKTKQSSIVYCMGITQHTVGVDNVLSLANLSMATGHIGK
WASGVNPLRGQNNVQGSTDMAAIPNVLPGYQSLADDAVVSKFEAAWGVTLPRKPGLTLME
IMGAIGTGGIKALYVMGENPAVSDPDIQHVKKALEALELLIVQDIFPTETVALAHVVLPA
VSFAERDGTFVTTDRRVQRIRKAIEPIGDTRPDWQIICDVAHAMGAGGFDFASPSEIFAE
IASLVPLYAGISYERIAENGIQWPCPTKDAPSTVFLHKDRFSKGLGTFKPVAYKAPAELP
DEEYPFILITGRDGFHFHTGSMTRRSKSLTAQINRCYVQIHPLDAKKLKIKAGQMIRLRS
RRGAIEVEARITPIVQSGSVFVPFHFAETAANVLTNPALDPVVKIPEYKICAVKLEKAT*

>Ga0100391_10194786
VAGLAAAFGSGAMTNSVEELEDAACIMIIGSNTTASHPIVAMHIFRAKEKGAKIIVIDPR
KTHIASYADLYLAEKSGTDVAIINGLLHIIIKEGWYDKQFVEERTEGFVELKTLLEEYPP
ARVAEITGVPEAQLRQAAEMFAKTKQSSIVYCMGITQHTVGVDNVLSLANLSMATGHIGK
WASGVNPLRGQNNVQGSTDMAAIPNVLPGYQSLADDAVVSKFEAAWGVTLPRKPGLTLME
IMGAIGTGGIKALYVMGENPAVSDPDIQHVKKALEALELLIVQDIFPTETVALAHVVLPA
VSFAERDGTFVTTDRRVQRIRKAIEPIGDTRPDWQIICDVAHAMGAGGFDFASPSEIFAE
IASLVPLYAGISYERIAENGIQWPCPTKDAPSTVFLHKDRFSKGLGTFKPVAYKAPAELP
DEEYPFILITGRDGFHFHTGSMTRRSKSLTAQINRCYVQIHPLDAKKLKIKAGQMIRLRS
RRGAIEVEARITPIVQSGSVFVPFHFAETAANVLTNPALDPVVKIPEYKICAVKLEKAT*

>Ga0100391_10240301
VEYKNVLTTCPYCGCGCNFYLQVLDGKLIGILPCKSHPVSQGKLCIKGLNAGDFVTSKDR
LTKPLIKRNGKFTDISWDEALFLVAKKLKEYKESYGPDSIAVLSSAKCTNEENYLMMKFA
RAVLGTNNVDHCARLCHASTVVGLVQSFGSGAMTNSIRELEDADCILVIGSNTPEQHPLI
ARYILRAKEKGAKIIVADPRSITLVQFADYHLRHRPGTDVALFNGMMNVILNEGLEDKEF
IKERTEGIEELKEVVKKYTPEYVEQITGVPKDILVDAARTYAKAERASIIYSMGITQHTT
GVDNVRSSANLAMLTGNLGKPSTGVNPLRGQVNVQGACDMGALPNVYSGYQNVVDEKARE
KFGNAWKVKLPEKPGLTIIEMMNEAAKGNIKAMYIMGENPMVSDPDISHVKEGLEKLEFL
VVQDIFLTETAQLADVVLPGACYAEKEGTYTSTERLVQMMRKAIEPPGESKADWEIICSL
AKAMGSKEFEYVSPAEIMDEIASFTLSYGGMSYDRLQKGGLAWPCPSKEHPGTPYLHKEK
FSRANGKGKFFGIEFKEPAELPDEEYP
>Ga0100392_10016656
MIEYKNVLTVCPYCGCGCNFYLQVLDGELVGILPCKSHLVSQGKLCIKGWNAADFVISKD
RLTKPLMKKNGKFVEISWDEALKVVTEKLKQYSPDAVAVLSSAKCTNEENYLMMKFARAV
LKTNSVDHCARLCHASTVVGLGKTFGSGAMTNSIGELEDADCIFVIGSNTTEQHPLIARY
IMRARAKGAKLIVADPRLIPLTQFADYHLRQRPGTDVALLNGLMNVILKEGWEDKKFINE
RTEGFAELKEVVKKYTPEYVEKITGIPKELIMEAARIYAQAKSASLVYSMGITQHTTGVD
NVVSCSNLALLTGNVGRPSTGVNPLRGQSNVQGACDVGALPNVYSGYQSVADENTQAKFE
KAWDTELPSQPGLTVVEMMNEAAKGNLKAIYIMGENPMLSDPDIHQVKKALENLEFLVVQ
DIFLTETAQLADLVLPGTSYAERDGTFTATDRRVQRIRKAIEPRGESKPDWQIICALARK
MGSKGFEYSSPAEIMDEIASVTPIYGGIGYERIEDIGLQWPCPSKEHPGTPYLHQGKFSR
GKGKFFGIEFKEAAELPDADYPFILTTGRTIFHYHTGTMTRRTEALNREVPTGYVEINFK
DAEKLNIFEGEIVSVKSRRGKIEVKVQVTRKVPEGVIFIPFHFAESPANALTNSAFDPVA
KIPEYKVCAVQVEKKPSLP*
>Ga0100392_100261414
VAGLAAAFGSGAMTNSVEELEDAACIMIIGSNTTASHPIVAMHIFRAKEKGAKIIVIDPR
KTHIASYADLYLAEKSGTDVAIINGLLHIIIKEGWYDKQFVEERTEGFAELKTLLEEYPP
ARVAEITGVPEAQLRQAAEMFAKTKQSSIVYCMGITQHTVGVDNVLSLANLSMATGHIGK
WASGVNPLRGQNNVQGSTDMAAIPNVLPGYQSLADDAVVSKFEAAWGVTLPRKPGLTLME
IMGAIGTGGIKALYVMGENPAVSDPDIQHVKKALEALELLIVQDIFPTETVALAHVVLPA
VSFAERDGTFVTTDRRVQRIRKAIEPIGDTRPGWQIICDVAHAMGAGGFDFASPSEIFAE
IASLVPLYAGISYERIAENGIQWPCPTKDAPSTVFLHKDRFSKGLGTFKPVAYKAPAELP
DEEYPFILITGRDGFHFHTGSMTRRSKSLTAQINRCYVQIHPLDAKKLKIKAGQMIRLRS
RRGAIEVEARITPIVQSGPVFVPFHFAETAANVLTNPALDPVVKIPEYKICAVKLEKAT*

>Ga0100393_100019036
MIEYKNVLTVCPYCGCGCNFYLQVLDGELVGILPCKSHLVSQGKLCIKGWNAADFVISKD
RLTKPLMKKNGKFVEISWDEALKVVTEKLKQYSPDAVAVLSSAKCTNEENYLMMKFARAV
LKTNSVDHCARLCHASTVVGLGKTFGSGAMTNSIGELEDADCIFVIGSNTTEQHPLIARY
IMRARAKGAKLIVADPRLIPLTQFADYHLRQRPGTDVALLNGLMNVILKEGWEDKKFINE
RTEGFAELKEVVKKYTPEYVEKITGIPKELIMEAARIYAQAKSASLVYSMGITQHTTGVD
NVVSCSNLALLTGNVGRPSTGVNPLRGQSNVQGACDVGALPNVYSGYQSVADENTQAKFE
KAWDTELPSQPGLTVVEMMNEAAKGNLKAIYIMGENPMLSDPDIHQVKKALENLEFLVVQ
DIFLTETAQLADLVLPGTSYAERDGTFTATDRRVQRIRKAIEPRGESKPDWQIICALARK
MGSKGFEYSSPAEIMDEIASVTPIYGGIGYERIEDIGLQWPCPSKEHPGTPYLHQGKFSR
GKGKFFGIEFKEAAELPDADYPFILTTGRTIFHYHTGTMTRRTEALNREVPTGYVEINFK
DAEKLNIFEGEIVSVKSRRGKIEVKVQVTRKVPEGVIFIPFHFAESPANALTNSAFDPVA
KIPEYKVCAVQVEKKPSLP*
>Ga0100394_10010646
MIEYKNVLTVCPYCGCGCNFYLQVLDGELVGILPCKSHLVSQGKLCIKGWNAADFVISKD
RLTKPLMKKNGKFVEISWDEALKVVTEKLKQYSPDAVAVLSSAKCTNEENYLMMKFARAV
LKTNSVDHCARLCHASTVVGLGKTFGSGAMTNSIGELEDADCIFVIGSNTTEQHPLIARY
IMRARAKGAKLIVADPRLIPLTQFADYHLRQRPGTDVALLNGLMNVILKEGWEDKKFINE
RTEGFAELKEVVKKYTPEYVEKITGIPKELIMEAARIYAQAKSASLVYSMGITQHTTGVD
NVVSCSNLALLTGNVGRPSTGVNPLRGQSNVQGACDVGALPNVYSGYQSVADENTHAKFE
KAWDTELPSQPGLTVVEMMNEAAKGNLKAIYIMGENPMLSDPDIHQVKKALENLEFLVVQ
DIFLTETAQLADLVLPGTSYAERDGTFTATDRRVQRIRKAIEPRGESKPDWQIICALARK
MGSKGFEYSSPAEIMDEIASVTPIYGGIGYERIEDIGLQWPCPSKEHPGTPYLHQGKFSR
GKGKFFGIEFKEAAELPDADYPFILTTGRTIFHYHTGTMTRRTEALNREVPTGYVEINFK
DAEKLNIFEGEIVSVKSRRGKIEVKVQVTRKVPEGVIFIPFHFAESPANALTNSAFDPVA
KIPEYKVCAVQVEKKPSLP*
>Ga0100394_10136487
VAGLAAAFGSGAMTNSVEELEDAACIMIIGSNTTASHPIVAMHIFRAKEKGAKIIVIDPR
KTHIASYADLYLAEKSGTDVAIINGLLHIIIKEGWYDKQFVEERTEGFVELKTLLEEYPP
ARVAEITGVPEAQLRQAAEMFAKTKQSSIVYCMGITQHTVGVDNVLSLANLSMATGHIGK
WASGVNPLRGQNNVQGSTDMAAIPNVLPGYQSLADDAVVSKFEAAWGVTLPRKPGLTLME
IMGAIGTGGIKALYVMGENPAVSDPDIQHVKKALEALELLIVQDIFPTETVALAHVVLPA
VSFAERDGTFVTTDRRVQRIRKAIEPIGDTRPDWQIICDVAHAMGAGGFDFASPSEIFAE
IASLVPLYAGISYERIAENGIQWPCPTKDAPSTVFLHKDRFSKGLGTFKPVAYKAPAELP
DEEYPFILITGRDGFHFHTGSMTRRSKSLTAQINRCYVQIHPLDAKKLKIKAGQMIRLRS
RRGAIEVEARITPIVQSGSVFVPFHFAETAANVLTNPALDPVVKIPEYKICAVKLEKAT*

>Ga0100394_10151562
VEYKNVLTTCPYCGCGCNFYLQVLDGKLIGILPCKSHPVSQGKLCIKGLNAGDFVTSKDR
LTKPLIKRNGKFTDISWDEALFLVAKKLKEYKESYGPDSIAVLSSAKCTNEENYLMMKFT
RAILGTNNVDHCARLCHASTVVGLVQSFGSGAMTNSIRELEDADCILVIGSNTPEQHPLI
ARYILRAKEKGAKIIVADPRSITLVQFADYHLRHRPGTDVALFNGMMNVILNEGLEDKEF
IKERTEGIEELKEVVKKYTPEYVEQITGVPKDILVDAARTYAKAERASIIYSMGITQHTT
GVDNVRSSANLAMLTGNLGKPSTGVNPLRGQVNVQGACDMGALPNVYSGYQNVVDEKARE
KFGNAWKVKLPEKPGLTIIEMMNEAAKGNIKAMYIMGENPMVSDPDISHVKEGLEKLEFL
VVQDIFLTETAQLADVVLPGACYAEKEGTFTSTERLVQMVRKAIEPPGESKADWEIICSL
AKAMGSKEFEYVSPAEIMDEIASFTLSYGGMSYDRLQKGGLAWPCPSKEHPGTPYLHKEK
FSRANGKGKFFGIEFKEPAELPDEEYPFILSTGRIIFHFHTGTMTRRTELLNKEVPTGYV
EIAHIDAARLGIGAGEFVSVQTRRGQIKTKALITERVPEGMIFIPFHFAECAANVLTNPA
FDPVAKIPEYKVCAARIEKVKVS*
>Ga0100395_100142414
VAGLAAAFGSGAMTNSVEELEDAACIMIIGSNTTASHPIVAMHIFRAKEKGAKIIVIDPR
KTHIASYADLYLAEKSGTDVAIINGLLHIIIKEGWYDKQFVEERTEGFAELKTLLEEYPP
ARVAEITGVPEAQLRQAAEMFAKTKQSSIVYCMGITQHTVGVDNVLSLANLSMATGHIGK
WASGVNPLRGQNNVQGSTDMAAIPNVLPGYQSLADDAVVSKFEAAWGVTLPRKPGLTLME
IMGAIGTGGIKALYVMGENPAVSDPDIQHVKKALEALELLIVQDIFPTETVALAHVVLPA
VSFAERDGTFVTTDRRVQRIRKAIEPIGDTRPDWQIICDVAHAMGAGGFDFASPSEIFAE
IASLVPLYAGISYERIAENGIQWPCPTKDAPSTVFLHKDRFSKGLGTFKPVAYKAPAELP
DEEYPFILITGRDGFHFHTGSMTRRSKSLTAQINRCYVQIHPLDAKKLKIKAGQMIRLRS
RRGAIEVEARITPIVQSGSVFVPFHFAETAANVLTNPALDPVVKIPEYKICAVKLEKAT*

>Ga0100395_10027847
MKKNGKFVEISWDEALKVVTEKLKQYSPDAVAVLSSAKCTNEENYLMMKFARAVLKTNSV
DHCARLCHASTVVGLGKTFGSGAMTNSIGELEDADCIFVIGSNTTEQHPLIARYIMRARA
KGAKLIVADPRLIPLTQFADYHLRQRPGTDVALLNGLMNVILKEGWEDKKFINERTEGFA
ELKEVVKKYTPEEVEKITGIPKELIMEAARIYAQAKSASLVYSMGITQHTTGVDNVVSCS
NLALLTGNVGRPSTGVNPLRGQSNVQGACDVGALPNVYSGYQSVADENTHAKFEKAWDTE
LPSQPGLTVVEMMNEAAKGNLKAIYIMGENPMLSDPDIHQVKKALENLEFLVVQDIFLTE
TAQLADLVLPGTSYAERDGTFTATDRRVQRIRKAIEPRGESKPDWQIICALARKMGSKGF
EYSSPAEIMDEIASVTPIYGGIGYERIEDIGLQWPCPSKEHPGTPYLHQGKFSRGKGKFF
GIEFKEAAELPDADYPFILTTGRTIFHYHTGTMTRRTEALNREVPTGYVEINFKDAEKLN
IFEGEIVSVKSRRGKIEVKVQVTRKVPEGVIFIPFHFAESPANALTNSAFDPVAKIPEYK
VCAVQVEKKPSLP*
>Ga0100395_10515882
VEYKNVLTTCPYCGCGCNFYLQVLDGKLIGILPCKSHPVSQGKLCIKGLNAGDVVTSKDR
LTKPLIKRNGKFTDISWDEALFLVAKKLKEYKESYGPDSIAVLSSAKCTNEENYLMMKFA
RAVLGTNNVDHCARLCHASTVVGLVQSFGSGAMTNSIRELEDADCILVIGSNTPEQHPLI
ARYILRAKEKGAKIIVADPRSITLVQFADYHLRHRPGTDVALFNGMMNVILNEGLEDKEF
IKERTEGIEELKEVVKKYTPEYVEQITGVPKDILVDAARTYAKAERASIIYSMGITQHTT
GVDNVRSSANLAMLTGNLGKPSTGVNPLRGQVNVQGACDMGALPNVYSGYQNVVDEKARE
KFGNAWKVKLPEKPGLTIIEMMNEAAKGNIKAMYIMGENPMISDPDISHVREGLENLEFL
AVQDIFLTETAQLADVVLPVASYAEKEGTFTSTERLVQMVRKAIEPLGESRADWEIICDL
AKAMGSKEFEYGAPADIMDEIASLTPSYGGISFDRLQKGGLAWPCPSKEHPGTPYLHKEK
FSRANGKGK
>Ga0100396_10018824
MIEYKNVLTVCPYCGCGCNFYLQVLDGELVGILPCKSHLVSQGKLCIKGWNAADFVISKD
RLTKPLMKKNGKFVEISWDEALKVVTEKLKQYSPDAVAVLSSAKCTNEENYLMMKFARAV
LKTNSVDHCARLCHASTVVGLGKTFGSGAMTNSIGELEDADCIFVIGSNTTEQHPLIARY
IMRARAKGAKLIVADPRLIPLTQFADYHLRQRPGTDVALLNGLMNVILKEGWEDKKFINE
RTEGFAELKEVVKKYTPEYVEKITGIPKELIMEAARIYAQAKSASLVYSMGITQHTTGVD
NVVSCSNLALLTGNVGRPSTGVNPLRGQSNVQGACDVGALPNVYSGYQSVADENTHAKFE
KAWDTELPSQPGLTVVEMMNEAAKGNLKAIYIMGENPMLSDPDIHQVKKALENLEFLVVQ
DIFLTETAQLADLVLPGTSYAERDGTFTATDRRVQRIRKAIEPRGESKPDWQIICALARK
MGSKGFEYSSPAEIMDEIASVTPIYGGIGYERIEDIGLQWPCPSKEHPGTPYLHQGKFSR
GKGKFFGIEFKEAAELPDADYPFILTTGRTIFHYHTGTMTRRTEALNREVPTGYVEINFK
DAEKLNIFEGEIVSVKSRRGKIEVKVQVTRKVPEGVIFIPFHFAESPANALTNSAFDPVA
KIPEYKVCAVQVEKKPSLP*
>Ga0100396_10023286
VAGLAAAFGSGAMTNSVEELEDAACIMIIGSNTTASHPIVAMHIFRAKEKGAKIIVIDPR
KTHIASYADLYLAEKSGTDVAIINGLLHIIIKEGWYDKQFVEERTEGFAELKTLLEEYPP
ARVAEITGVPEAQLRQAAEMFAKTKQSSIVYCMGITQHTVGVDNVLSLANLSMATGHIGK
WASGVNPLRGQNNVQGSTDMAAIPNVLPGYQSLADDAVVSKFEAAWGVTLPRKPGLTLME
IMGAIGTGGIKALYVMGENPAVSDPDIQHVKKALEALELLIVQDIFPTETVALAHVVLPA
VSFAERDGTFVTTDRRVQRIRKAIEPIGDTRPDWQIICDVAHAMGAGGFDFASPSEIFAE
IASLVPLYAGISYERIAENGIQWPCPTKDAPSTVFLHKDRFSKGLGTFKPVAYKAPAELP
DEEYPFILITGRDGFHFHTGSMTRRSKSLTAQINRCYVQIHPLDAKKLKIKAGQMIRLRS
RRGAIEVEARITPIVQSGSVFVPFHFAETAANVLTNPALDPVVKIPEYKICAVKLEKAT*

>Ga0100396_10049465
VEYKNVLTTCPYCGCGCNFYLQVLDGKLIGILPCKSHPVSQGKLCIKGLNASDFVTSKDR
LTKPLIKRNGKFTDISWDEALFLVAKKLKEYKESYGPDSIAVLSSAKCTNEENYLMMKFA
RAVLGTNNVDHCARLCHASTVVGLVQSFGSGAMTNSIRELEDADCILVIGSNTPEQHPLI
ARYILRAKEKGAKIIVADPRSITLVQFADYHLRHRPGTDVALFNGMMNVILNEGLEDKEF
IKERTEGIEELKEVVKKYTPEYVEQITGVPKDILVDAARTYAKAERASIIYSMGITQHTT
GVDNVRSSANLAMLTGNLGKPSTGVNPLRGQVNVQGACDMGALPNVYSGYQNVVDEKARE
KFGNAWKVKLPEKPGLTIIEMMNEAAKGNIKAMYIMGENPMVSDPDISHVKEGLEKLEFL
VVQDIFLTETAQLADVVLPGACYAEKEGTFTSTERLVQMVRKAIEPPGESKADWEIICSL
AKAMGSKEFEYVSPAEIMDEIASFTLSYGGMSYDRLQKGGLAWPCPSKEHPGTPYLHKEK
FSRANGKGKFFGIEFKEPAELPDEEYPFILSTGRIIFHFHTGTMTRRTELLNKEVPTGYV
EIAHIDAARLGIGAGEFVSVQTRRGQIKTKALITERVPEGMIFIPFHFAECAANVLTNPA
FDPVAKIPEYKVCAARIEKVKVS*
>Ga0100396_10297571
MTNSFAELEDARCIFIIGSNTTVAHPLIATRIYRAKAKGAKLIVADPREIQMARFADIHV
RHRLGTDVALLNGMMHVIYKKGWHDRKFIAERTENLEDLVKVIENWPPERAREVTGVAVD
DIVQMADYYAHSQASSIVYCMGITQHTTGVDNVKSLANLSMLCGQIGRPSTGVNPLRGQN
NVQGACDMGGLPNVYPAYQAVTVPENREKFEKAWKVCLSPNTGLTIMEMMDGILNGKIKA
LVILGENPMVSDPDTNHVKHALESAEFLMVVDIFPTPTTDLAHLVLPGVSFAEKDGTFCN
SERRVQRVRKAREPVGESKVDWLIFQEISNRMGYPMDFHSSADIFEEMKRLTPSYAGMSY
ARLEREGLCWPCPTTEHPGTVYLHKGKFSRGFGLFTPIEYRAPAEEPDQEYPFWLTTGRQ
YMHYHTGTMSRRSPHLDKEMSESLTEIHPDDARGLDIADGDRVRISSRRGSVVSRAQVTD
TVGKGVVFIPFHFAESSANILTNAALDPVAKIPEYKVCAVKLEKAA*
>Ga0100397_10006116
MIEYKNVLTVCPYCGCGCNFYLQVLDGELVGILPCKSHLVSQGKLCIKGWNAADFVISKD
RLTKPLMKKNGKFVEISWDEALKVVTEKLKQYSPDAVAVLSSAKCTNEENYLMMKFARAV
LKTNSVDHCARLCHASTVVGLGKTFGSGAMTNSIGELEDADCIFVIGSNTTEQHPLIARY
IMRARAKGAKLIVADPRLIPLTQFADYHLRQRPGTDVALLNGLMNVILKEGWEDKKFINE
RTEGFAELKEVVKKYTPEYVEKITGIPKELIMEAARIYAQAKSASLVYSMGITQHTTGVD
NVVSCSNLALLTGNVGRPSTGVNPLRGQSNVQGACDVGALPNVYSGYQSVADENTHAKFE
KAWDTELPSQPGLTVVEMMNEAAKGNLKAIYIMGENPMLSDPDIHQVKKALENLEFLVVQ
DIFLTETAQLADLVLPGTSYAERDGTFTATDRRVQRIRKAIEPRGESKPDWQIICALARK
MGSKGFEYSSPAEIMDEIASVTPIYGGIGYERIEDIGLQWPCPSKEHPGTPYLHQGKFSR
GKGKFFGIEFKEAAELPDADYPFILTTGRTIFHYHTGTMTRRTEALNREVPTGYVEINFK
DAEKLNIFEGEIVSVKSRRGKIEVKVQVTRKVPEGVIFIPFHFAESPANALTNSAFDPVA
KIPEYKVCAVQVEKKPSLP*
>Ga0100398_10037297
VAGLAAAFGSGAMTNSVEELEDAACIMIIGSNTTASHPIVAMHIFRAKEKGAKIIVIDPR
KTHIASYADLYLAEKSGTDVAIINGLLHIIIKEGWYDKQFVEERTEGFAELKTLLEEYPP
ARVAEITGVPEAQLRQAAEMFAKTKQSSIVYCMGITQHTVGVDNVLSLANLSMATGHIGK
WASGVNPLRGQNNVQGSTDMAAIPNVLPGYQSLADDAVVSKFEAAWGVTLPRKPGLTLME
IMGAIGTGGIKALYVMGENPAVSDPDIQHVKKALEALELLIVQDIFPTETVALAHVVLPA
VSFAERDGTFVTTDRRVQRIRKAIEPIGDTRPGWQIICDVAHAMGAGGFDFASPSEIFAE
IASLVPLYAGISYERIAENGIQWPCPTKDAPSTVFLHKDRFSKGLGTFKPVAYKAPAELP
DEEYPFILITGRDGFHFHTGSMTRRSKSLTAQINRCYVQIHPLDAKKLKIKAGQMIRLRS
RRGAIEVEARITPIVQSGSVFVPFHFAETAANVLTNPALDPVVKIPEYKICAVKLEKAT*

>Ga0100398_10061284
MIEYKNVLTVCPYCGCGCNFYLQVLDGELVGILPCKSHLVSQGKLCIKGWNAADFVISKD
RLTKPLMKKNGKFVEISWDEALKVVTEKLKQYSPDAVAVLSSAKCTNEENYLMMKFARAV
LKTNSVDHCARLCHASTVVGLGKTFGSGAMTNSIGELEDADCIFVIGSNTTEQHPLIARY
IMRARAKGAKLIVADPRLIPLTQFADYHLRQRPGTDVALLNGLMNVILKEGWEDKKFINE
RTEGFAELKEVVKKYTPEYVEKITGIPKELIMEAARIYAQAKSASLVYSMGITQHTTGVD
NVVSCSNLALLTGNVGRPSTGVNPLRGQSNVQGACDMGALPNVYSGYQSVADENTHAKFE
KAWDTELPSQPGLTVVEMMNEAAKGNLKAIYIMGENPMLSDPDIHQVKKALENLEFLVVQ
DIFLTETAQLADLVLPGTSYAERDGTFTATDRRVQRIRKAIEPRGESKPDWQIICALARK
MGSKGFEYSSPAEIMDEIASVTPIYGGIGYERIEDIGLQWPCPSKEHPGTPYLHQGKFSR
GKGKFFGIEFKEAAELPDADYPFILTTGRTIFHYHTGTMTRRTEALNREVPTGYVEINFK
DAEKLNIFEGEIVSVKSRRGKIEVKVQVTRKVPEGVIFIPFHFAESPANALTNSAFDPVA
KIPEYKVCAVQVEKKPSLP*
>Ga0100398_10071467
VAGLAAAFGSGAMTNSIEEIEGADCILIIGSNTSIAHPLIATRVSRAKARGAKLIVADPR
KIPIILQSDLHLQQNLGTDVALINGLMHIILKKGWQDQVFIDERTENIEALKKVVENYPP
EKVSEITGIPVADLEKAAEYYAKAERASILYTMGITQHTTGVDNVKSLANLAMLTGNLGK
ESTGINPLRGQNNVQGACDMGGLPNVYTGYQAVIDQAVRQKFEEAWGARLPDKIGLTATE
MFPAVLDGKMKALIILGENPVVSDADCLHVEKALKAIDFLLVIDIFKTPTSDLAHVVLPG
AAFAEKEGTFSNTERRVQLLRKAVEPPGESKPDWQIIQELSSRFGYPMDYASPRAIMEEI
AKLTPSYGGITYDRLQGDGLQWPCPNTEHPGTKFLHQGRFTRGKGLFSAIEYKPAAEIAD
EEYPFQLTTGRVHVHYHTGTMTRNSPSLEREISECFLEMHPEDAVELKVADGDWVVIASR
RGAVSSRVKLTDAAGRKTVFMPFHFLESRANILTNPAFDPIAKIPEYKVCAVKIQKMDPS
DKSILSSASAH*
>Ga0100399_10025269
VAGLAAAFGSGAMTNSIEEIEGADCILIIGSNTSIAHPLIATRVSRAKARGAKLIVADPR
KIPIILQSDLHLQQNLGTDVALINGLMHIILKKGWQDQVFIDERTENIEALKKVVENYPP
EKVSEITGIPVADLEKAAEYYAKAERASILYTMGITQHTTGVDNVKSLANLAMLTGNLGK
ESTGINPLRGQNNVQGACDMGGLPNVYTGYQAVIDQAVRQKFEEAWGARLPDKIGLTATE
MFPAVLDGKMKALIILGENPVVSDADCLHVEKALKAIDFLLVIDIFKTPTSDLAHVVLPG
AAFAEKEGTFSNTERRVQLLRKAVEPPGESKPDWQIIQELSSRFGYPMDYASPRAIMEEI
AKLTPSYGGITYDRLQGDGLQWPCPNTEHPGTKFLHQGRFTRGKGLFSAIEYKPAAEIAD
EEYPFQLTTGRVHVHYHTGTMTRNSPSLEREISECFLEMHPEDAVELKVADGDWVVIASR
RGAVSSRVKLTDAAGRKTVFMPFHFLESRANILTNPAFDPIAKIPEYKVCAVKIQKMDPS
DKSILSSASAH*
>Ga0100399_10031076
MKKNGKFVEISWDEALKVVTEKLKQYSPDAVAVLSSAKCTNEENYLMMKFARAVLKTNSV
DHCARLCHASTVVGLGKTFGSGAMTNSIGELEDADCIFVIGSNTTEQHPLIARYIMRARA
KGAKLIVADPRLIPLTQFADYHLRQRPGTDVALLNGLMNVILKEGWEDKKFINERTEGFA
ELKEVVKKYTPEYVEKITGIPKELIMEAARIYAQAKSASLVYSMGITQHTTGVDNVVSCS
NLALLTGNVGRPSTGVNPLRGQSNVQGACDVGALPNVYSGYQSVADENTHAKFEKAWDTE
LPSQPGLTVVEMMNEAAKGNLKAIYIMGENPMLSDPDIHQVKKALENLEFLVVQDIFLTE
TAQLADLVLPGTSYAERDGTFTATDRRVQRIRKAIEPRGESKPDWQIICALARKMGSKGF
EYSSPAEIMDEIASVTPIYGGIGYERIEDIGLQWPCPSKEHPGTPYLHQGKFSRGKGKFF
GIEFKEAAELPDADYPFILTTGRTIFHYHTGTMTRRTEALNREVPTGYVEINFKDAEKLN
IFEGEIVSVKSRRGKIEVKVQVTRKVPEGVIFIPFHFAESPANALTNSAFDPVAKIPEYK
VCAVQVEKKPSLP*
>Ga0100399_10039315
VAGLAAAFGSGAMTNSVEELEDAACIMIIGSNTTASHPIVAMHIFRAKEKGAKIIVIDPR
KTHIASYADLYLAEKSGTDVAIINGLLHIIIKEGWYDKQFVEERTEGFAELKTLLEEYPP
ARVAEITGVPEAQLRQAAEMFAKTKQSSIVYCMGITQHTVGVDNVLSLANLSMATGHIGK
WASGVNPLRGQNNVQGSTDMAAIPNVLPGYQSLADDAVVSKFEAAWGVTLPRKPGLTLME
IMGAIGTGGIKALYVMGENPAVSDPDIQHVKKALEALELLIVQDIFPTETVALAHVVLPA
VSFAERDGTFVTTDRRVQRIRKAIEPIGDTRPDWQIICDVAHAMGAGGFDFASPSEIFAE
IASLVPLYAGISYERIAENGIQWPCPTKDAPSTVFLHKDRFSKGLGTFKPVAYKAPAELP
DEEYPFILITGRDGFHFHTGSMTRRSKSLTAQINRCYVQIHPLDAKKLKIKAGQMIRLRS
RRGAIEVEARITPIVQSGSVFVPFHFAETAANVLTNPALDPVVKIPEYKICAVKLEKAT*

>Ga0100399_10452723
VKYKNVLTTCPYCGAGCNFYLQVLDGELIGVLPCKSHTVSQGKLCIKGWNASEFVTSKER
LSRPLIKRNGSFIEASWDEALDTIAKKLKEYKEIDPDSIAVLSSAKCTNEENYLMMKFAR
AVLGTNNVDHCARLCHASTVVGLGQSFGSGAMTNSIRELEDADCILIIGSNTAEQHPLIA
RYILRAKEKGTKLIVVDPRAITLTQFADYYLRQRPGTDVAVFNGFMNVILANGLEDKKFI
EERTEGFEELKETVKIYTPEHVEKITGIPKDKLIAAATTYAKAEHASIVYSMGITQHTTG
VDNVSSSANLAMLTGNVGKPSTGVNPLRGQNNVQGACDMGALPNVYSGYQSVTDKNMRAK
FEDAWKTKLPEKPGLTVVEMMNEAAK
>Ga0100400_10009796
MIEYKNVLTVCPYCGCGCNFYLQVLDGELVGILPCKSHLVSQGKLCIKGWNAADFVISKD
RLTKPLMKKNGKFVEISWDEALKVVTEKLKQYSPDAVAVLSSAKCTNEENYLMMKFARAV
LKTNSVDHCARLCHASTVVGLGKTFGSGAMTNSIGELEDADCIFVIGSNTTEQHPLIARY
IMRARAKGAKLIVADPRLIPLTQFADYHLRQRPGTDVALLNGLMNVILKEGWEDKKFINE
RTEGFAELKEVVKKYTPEEVEKITGIPKELIMEAARIYAQAKSASLVYSMGITQHTTGVD
NVVSCSNLALLTGNVGRPSTGVNPLRGQSNVQGACDVGALPNVYSGYQSVADENTHAKFE
KAWDTELPSQPGLTVVEMMNEAAKGNLKAIYIMGENPMLSDPDIHQVKKALENLEFLVVQ
DIFLTETAQLADLVLPGTSYAERDGTFTATDRRVQRIRKAIEPRGESKPDWQIICALARK
MGSKGFEYSSPAEIMDEIASVTPIYGGIGYERIEDIGLQWPCPSKEHPGTPYLHQGKFSR
GKGKFFGIEFKEAAELPDADYPFILTTGRTIFHYHTGTMTRRTEALNREVPTGYVEINFK
DAEKLNIFEGEIVSVKSRRGKIEVKVQVTRKVPEGVIFIPFHFAESPANALTNSAFDPVA
KIPEYKVCAVQVEKKPSLP*
>Ga0100400_10095995
VAGLAAAFGSGAMTNSIEEIEGADCILIIGSNTSIAHPLIATRVSRAKARGAKLIVADPR
KIPIILQSDLHLQQNLGTDVALINGLMHIILKKGWQDQVFIDERTENIEALKKVVENYPP
EKVSEITGIPVADLEKAAEYYAKAERASILYTMGITQHTTGVDNVKSLANLAMLTGNLGK
ESTGINPLRGQNNVQGACDMGGLPNVYTGYQAVIDQAVRQKFEEAWGARLPDKIGLTATE
MFPAVLDGKMKALIILGENPVVSDADCLHVEKALKAIDFLLVIDIFKTPTSDLAHVVLPG
AAFAEKEGTFSNTERRVQLLRKAVEPPGESKPDWQIIQELSSRFGYPMDYASPRAIMEEI
AKLTPSYGGITYDRLQGDGLQWPCPNTEHPGTKFLHQGRFTRGKGLFSAIEYKPAAEIAD
EEYPFQLTTGRVHVHYHTGTMTRNSPSLEREISECFLEMHPEDAVELKVADGDWVVIASR
RGAVSSRVKLTDAAGRKTVFMPFHFLESRANILTNPAFDPIAKIPEYKVCAVKIQKMDPS
DKSILSSASAH*
>Ga0100400_10126812
VAGLAAAFGSGAMTNSVEELEDAACIMIIGSNTTASHPIVAMHIFRAKEKGAKIIVIDPR
KTHIASYADLYLAEKSGTDVAIINGLLHIIIKEGWYDKQFVEERTEGFAELKTLLEEYPP
ARVAEITGVPEAQLRQSAEMFAKTKQSSIVYCMGITQHTVGVDNVLSLANLSMATGHIGK
WASGVNPLRGQNNVQGSTDMAAIPNVLPGYQSLADDAVVSKFEAAWGVTLPRKPGLTLME
IMGAIGTGGIKALYVMGENPAVSDPDIQHVKKALEALELLIVQDIFPTETVALAHVVLPA
VSFAERDGTFVTTDRRVQRIRKAIEPIGDTRPDWQIICDVAHAMGAGGFDFASPSEIFAE
IASLVPLYAGISYERIAENGIQWPCPTKDAPSTVFLHKDRFSKGLGTFKPVAYKAPAELP
DEEYPFILITGRDGFHFHTGSMTRRSKSLTAQINRCYVQIHPLDAKKLKIKAGQMIRLRS
RRGAIEVEARITPIVQSGSVFVPFHFAETAANVLTNPALDPVVKIPEYKICAVKLEKAT*

>Ga0100401_100112320
VAGLAAAFGSGAMTNSIEEIEGADCILIIGSNTSIAHPLIATRVSRAKARGAKLIVADPR
KIPIILQSDLHLQQNLGTDVALINGLMHIILKKGWQDQVFIDERTENIEALKKVVENYPP
EKVSEITGIPVADLEKAAEYYAKAERASILYTMGITQHTTGVDNVKSLANLAMLTGNLGK
ESTGINPLRGQNNVQGACDMGGLPNVYTGYQAVIDQAVRQKFEEAWGARLPDKIGLTATE
MFPAVLDGKMKALIILGENPVVSDADCLHVEKALKAIDFLLVIDIFKTPTSDLAHVVLPG
AAFAEKEGTFSNTERRVQLLRKAVEPPGESKPDWQIIQELSSRFGYPMDYASPRAIMEEI
AKLTPSYGGITYDRLQGDGLQWPCPNTEHPGTKFLHQGRFTRGKGLFSAIEYKPAAEIAD
EEYPFQLTTGRVHVHYHTGTMTRNSPSLEREISECFLEMHPEDAVELKVADGDWVVIASR
RGAVSSRVKLTDAAGRKTVFMPFHFLESRANILTNPAFDPIAKIPEYKVCAVKIQKMDPS
DKSILSSASAH*
>Ga0100401_10036194
MIEYKNVLTVCPYCGCGCNFYLQVLDGELVGILPCKSHLVSQGKLCIKGWNAADFVISKD
RLTKPLMKKNGKFVEISWDEALKVVTEKLKQYSPDAVAVLSSAKCTNEENYLMMKFARAV
LKTNSVDHCARLCHASTVVGLGKTFGSGAMTNSIGELEDADCIFVIGSNTTEQHPLIARY
IMRARAKGAKLIVADPRLIPLTQFADYHLRQRPGTDVALLNGLMNVILKEGWEDKKFINE
RTEGFAELKEVVKKYTPEYVEKITGIPKELIMEAARIYAQAKSASLVYSMGITQHTTGVD
NVVSCSNLALLTGNVGRPSTGVNPLRGQSNVQGACDVGALPNVYSGYQSVADENTHAKFE
KAWDTELPSQPGLTVVEMMNEAAKGNLKAIYIMGENPMLSDPDIHQVKKALENLEFLVVQ
DIFLTETAQLADLVLPGTSYAERDGTFTATDRRVQRIRKAIEPRGESKPDWQIICALARK
MGSKGFEYSSPAEIMDEIASVTPIYGGIGYERIEDIGLQWPCPSKEHPGTPYLHQGKFSR
GKGKFFGIEFKEAAELPDADYPFILTTGRTIFHYHTGTMTRRTEALNREVPTGYVEINFK
DAEKLNIFEGEIVSVKSRRGKIEVKVQVTRKVPEGVIFIPFHFAESPANALTNSAFDPVA
KIPEYKVCAVQVEKKPSLP*
>Ga0100401_10075344
VAGLAAAFGSGAMTNSVEELEDAACIMIIGSNTTASHPIVAMHIFRAKEKGAKIIVIDPR
KTHIASYADLYLAEKSGTDVAIINGLLHIIIKEGWYDKQFVEERTEGFVELKTLLEEYPP
ARVAEITGVPEAQLRQAAEMFAKTKQSSIVYCMGITQHTVGVDNVLSLANLSMATGHIGK
WASGVNPLRGQNNVQGSTDMAAIPNVLPGYQSLADDAVVSKFEAAWGVTLPRKPGLTLME
IMGAIGTGGIKALYVMGENPAVSDPDIQHVKKALEALELLIVRDIFPTETVALAHVVLPA
VSFAERDGTFVTTDRRVQRIRKAIEPIGDTRPDWQIICDVAHAMGAGGFDFASPSEIFAE
IASLVPLYAGISYERIAENGIQWPCPTKDAPSTVFLHKDRFSKGLGTFKPVAYKAPAELP
DEEYPFILITGRDGFHFHTGSMTRRSKSLTAQINRCYVQIHPLDAKKLKIKAGQMIRLRS
RRGAIEVEARITPIVQSGSVFVPFHFAETAANVLTNPALDPVVKIPEYKICAVKLEKAT*

>Ga0102851_100008477
MDVKYVPTTCPYCGTGCGFNLVVKDGKAVGVAPWHRSPVNDGKVCPKGNYAHEFIHSEDR
LTKPLIKKDGKFVEATWDEAYDLIVKKFKSYKPEEMACLSSARVSNEENYLMQKFARAVL
KTPNVDHCARLCHASTVVGLAGTFGSGAMTQSIGDIAQAKSIFILGSNTFEQHPLIGRRV
MQAKRNGAKLIYADPRLTATGKQADLYLPFYSGTDVAILNGLMQQIIKNGWENKEFIEKR
TKDFDKLKAVVMKPEYSLENVSKISGIPAKDLATAAEWIAKSGANAILYSMGITQHTTGV
DNVKSVANLQMITGNLGRPGTGVCALRGQNNVQGACDMGALPNVYSGYQAVIVPENKKKM
TDAWGTELAEGKVGYTVTDMINILADKPGTLKCLYIMGENPMLSDPDLHHVEKGLKNLEF
MVVQDIFLTETAELANVVLPAACYAEKDGTQTSTERRVQRWRIAVNPPGEAKADWQIISE
LAAKMGFAKQFPYKSAEEIFVEVSKVTPSYGGMTYARLEKPEALHWPCPTADHPGTPILH
KEKFAHPDGLGVLTPIEFKPPAEVPDKEYPLILTTGRCIWQWHTGTMTRRSVDLEREEPT
GWIEINPEDAKALAVADGEMVRAVTRRGQIDITARVTDRIKKGVTFIPFHYKECAANLLT
NNALDPVAKIPEFKACAIRVEKIAGGQ*
>Ga0102851_100057863
VAGLAAVLGSGAMTNSIEEIEGADCILIIGSNTSVAHPLIATRVYRAKARGAKIIVADPR
KIPMVLQSDLHLRQNLGTDVALVNGLMHIILKKGWQDQAFIDERTEKFEELKRAIENYPP
EKVSGITGIATADLERAAEYYAKAERASILYTMGITQHTTGVDNVKSLANLAMLTGNLGK
ESTGINPLRGQNNVQGACDMGGLPNVYTGYQPVTDPAVKQKFEEAWEAKLSDKIGLTATE
MFPAILDGKMRALVILGENPMVSDADSLHVEKALKAVDFLLVIDIFKTPTTDLAHVVLPG
AAFAEKEGTFSNTERRVQLLRKAVEPPGESKQDWQIIQELSSRFGYPMNDDSPRAIMEEI
AKLTPSYGGITYDRLQGDGLQWPCPNTEHPGTKFLHQGRFTRGKGLFSAIEYKPAAEIAD
EEYPFQLTTGRVHVHYHTGTMTRNSPSLEREISECFLEMHPEDAAEMKVTDGDRVVIASR
RGSVSSRVKLTDSAGRKTVFMPFHFLESRANILTNPAFDPIAKIPEFKVCTVKIQKMEPS
ERTTPSSPSAH*
>Ga0102851_100086884
VAGLAKSFGSGAMTNSTPELEDAECILITGSNTTEAHPLIGSRILKAKEKGAKLIVIDPR
KTQVARYADLFVRQRLGTDVAWINGLMHIILKEGWENKEFISTRTEGFEALKKEVENYPP
EKVEEITGISKADLRAIAETYAKAKKGTIVYAMGITQHITGTENVLSLANLAMLTGNIGR
LNTGVNPLRGQNNVQGACDMGGLPNVYTGYQSVADEAVAKKFEEAWKASLSRKPGLTIME
MFQAVEEGKLKALYIMGENPMVSDPDLHHVEKVLKKLELLVVQDIFMTETAKLGHIILPG
VSFAEKDGTFSATDRRVQRIRKAIEPLGEARPDYEIICDLARSMGSDDFQYDSVEEIFKE
IARVTPIYQGISYERIEKEGIQWPCRTPEDSGTPFLHKDQFSKGKGSFFPIPYREPAEQA
DQEFPFWLTTGRIGFHYHTRTMTGVSPSLQKEAEQNYMEMNPFDAAELGIEEGEAVKVVS
RRGEIQIKAKLTFGVGRQVVFIPFHFVEGAANVLTNTAVDPVAKIPEFKVSAVRVEKIEE
RVNA*
>Ga0102851_100090645
VAGLAAAFGSGAMTNSIEEIENADCIFIIGSNTSVAHPLIATRVFRAKAKGAKVIVADPR
RIPIILQSDLHLQQNLGTDVALVNGLMHIILKKGWQDQAFIDERTEKFEELKKVVENYPP
EKVSEITGIPVADLEKAAEWYAKAERASVLYTMGITQHTTGVDNVKSLANLTMLTGNLGK
ESTGINPLRGQNNVQGACDMGGLPNVYTGYQPVIDQAVRQKFEEAWGAKLSDKVGLTATE
MFPAVLDGKMKAVVILGENPVVSDADSHHVEKALKALDFLLVIDIFNTPTTDFAHVVLPG
AAFAEKEGTFSNTERRVQLLRKAAEPPGEAKPDWQIIQELSSRFGYPMDYSSPRAIMEEI
AKLTPSYGGITYDRLQGDGLQWPCPNTEHPGTRFLHQGRFTRGKGLFSAIEFKPAAETAD
EEYPFELTTGRVHVHYHTGTMTRNSPSLEREINECFLEMHPDDAADIKVKEGDWVVIASR
RGSVSSRVKLTDIAGRKTVFMPFHFLESRANILTNPKFDPIAKIPEYKVCAVRIEKMDSS
EKSASESPPAQ*
>Ga0102851_100181932
VAGLAAVFGSGAMTNSIEEIENADCIFIIGSNTSVAHPLIATRVFRAKAKGAKLIVADPR
RIPIILQSDLHLQQNLGTDVALINGLMHIILKKGWQDQAFIDERTENFEELKKVVENYPP
EKVSEITGIPVADLEKAAEYYAKAERATILYTMGITQHTTGVDNVKSLANLAMLTGNLGK
ESTGINPLRGQNNVQGACDMGGLPNVYTGYQAVIDQTVRQKFEEAWGAKLSDKIGLTATE
MFPAVLNGKMKALVVLGENPVVSDADCLHVEKALKALDFLLVIDIFKTPTADLAHVVLPG
AAFAEKEGTFSNTERRVQLLRKAAEPPGEAKPDWQIIQELSSRFGYPMDYASPRAIMEEI
AKLTPSYGGITYDRLQGEGLLWPCPNTEHPGTKFLHQGRFTRGKGLFSAIEYKPAAETAD
EEYPFQLTTGRVHVHYHTGTMTRNSPSLEREIKECFLEMHPEDAHELKVADGDWVLIASR
RGSVSTRVKLTDVSGRKTVFMPFHFLESRANILTNPTFDPIAKIPEFKVCAVKIQKVDPL
ERNIPSSLSAQ*
>Ga0102851_100407055
MTNSTPELEDADCILITGSNTTEAHPLVANRIFKAKEKGAKLIVIDPRKTQIARYADIFV
QQRLGTDVAWINGLMHIILKEGWEDKEFIESRTEGLEELRKEVEKYPPEKVEEITGISAS
DLRAIAESYAKAEKATICYAMGITQHITGTENVLSLANLAMLTGNLGRLSTGVNPLRGQN
NVQGACDMGGLPNVYTAYQSVTDEGAAKKFEEAWKAPLSRKVGLTVTEMFQAIDEGKLKA
LYIMGENPVLSDPDLHHVEKAMGKLDLLVVQDIFLTETAKMAHVVLPGASFAEKDGTFSA
TDRRVQRVRKAVDPPGEARQDWKIISEIATRMGSRDFTPGSPEEIFDEMSRLTPSYQGIT
YTRIDKDGLQWPCRTRQDPGTPFLHKDQFSKGKGSFFPVAFRAPAEQTDGEFPFWLTTGR
MGFHYHTKTMTGVSPSLRKEAEEGYVEINPFDAVKLGVEEGEPVRVTSRRGEIRVKATLS
FGISQGVLFIPFHFVESAVNVLTNTAFDPVAKIPE
>Ga0102851_100446044
MTNAVEELEAAETILIIGSNTTATHPLVAWRIFTAKERGAKIIVVDPRKTHIARFADLYL
AERPGTDVAVINGLLHIIIKEGWYDAEFVRSRTEGFEALKALVEEFTPERVQEISGVPAE
QLRLAAEMYAKRSPSSIVYCMGITQHTVGVDNVLALADLAMVTGQIGKPSSGVNPLRGQN
NVQGSTDMGAIPTALPGYQSVADDAVIAKFEKAWGVTLPRKPGLTLMEMMDAAASGKMKA
LYVMGENPLVSDPDVGHVKKALENLDLLIVQDIFPTETTALAHVVLPAVTFAEKDGTFVS
TDRRIQRVRKAIEPLGDSRSDWRIICDVANALGAAGFDYASSKEVFDEIAALVPLYAGVD
YERIRENGIQWPCRTKEDPGTAFLHKDKFSKGLGTLKPIPYKAPAELPDGEFPLTLMTGR
DPFHYHTGTMTRRSKRLTDQLNSCYVQINPADARGMGIRSGDMTRIESRRGAIEAAARVT
KAVPKGSVFVPFHFAEAAANVLTNPALDPVVKIPEYKVCAVRIQKAA*
>Ga0102851_100650013
MTNSIAELEDADCIFVIGSNTTSSHPLVATRIFRAKEKGARLVVADPRQIQLALKADLYV
RQNLGTDVALLNGIMNVILTRNWHAQSFIDERTEGFDEFRKVIAGYPPERVAELTGVAAS
DIIQIAEWYAKAKAASIVYCMGITQHTTGVDNVKSLANLAMLTGQIGRESTGVNPLRGQN
NVQGACDMGGLPNVYPAYQAVTIPDIQKKFQNAWAATTLSDKVGLTIPGMLSGLAQGSVR
ALYVVGENPMVSDPDVSHVKKALQKAELLVVQDIFLTPTAELAHVVLPGTSFAEKDGTFS
NTERRVQRVRKAIEPLGNARPDWEIIMEVSTRFGYPMHYGSPAEIMEEIARVTPSYGGIT
FDRLDGPGLCWPCPDKEHPGTKFLHKGRFSRGKGLFHAIDYKPPAEIVDAEYPFWLTTGR
VHVHYHTGTMTRNSPSLHAEMPEGHLEIHPEDAHRLTVRQGDRVRVISRRGEITAKVSLT
TRVDRGVVFMPFHFVECCANILTNPAHDPIAKIPEYKVCAVQIEKAA*
>Ga0102925_10093473
MNAIEHIPTVCPCCGCGCGIELVLKNGEIAGVEPLKSHPVCKGKNCLKGKNAYLYANSEE
RLTTPLIKKNGKHEACSWDEALDWIAQKLSEADRDAVGFINSGKCTNEDLYLIQKFARIV
CKTNNLDNASRFCHSTSVPALLSTVGAGVMPTSTPSIEKADCVLIMGANIQETYPLLAQK
VIIARTKGAKIITADLRRTPTVKNLTDLHLQIHPGTDAALINGMMKIILDQGLANTDFIE
KRTSGFDELKAYLDTLDLQEIEKITGIKTEQMKDAALSYASAHNACIMFNAGIAQHAGGV
ETIQTLADMALLTGNYGKPGSGVNPLRGLSDGEGFGDMGTVPVFYPGFQKVNEETAGRFA
SMWDAADLPAKPGLTYMEMVEKCPFLYIMGANPAMSAPDINALRKAFEKKELVIVQDIFM
TETAQMADVVLAGACGAEKDGTQTGVDRRVQRLRKAIAPVGDALPDWQILCRLAEKMGAG
EHFAFKTSEEIFEEIRNCVPQYRGITYERLEQAGGIQWPCPDEGHPGTETMFVEKFGTPD
GLAHFQAAPYKAPLEPPDDAYPYILTTGRLNFHFHTGSMTRRTERLQNEISEAFAEISPQ
DSENTGIADGEEVILRSRRGEVKTRARVTPDIKAGQVFLPWHFPQCLANILTGPSAGPPS
RMPEFKFSAIQIEKVESDGK*
>Ga0102926_10005384
MNAIEHIPTVCPCCGCGCGIELVLKNGEIAGVEPLKSHPVCKGKNCLKGKNAYLYANSEE
RLTTPLIKKNGKHEACSWDEALDWIAQKLSEADRDAVGFINSGKCTNEDLYLIQKFARIV
CKTNNLDNASRFCHSTSVPALLSTVGAGVMPTSTPSIEKADCVLIMGANIQETYPLLAQK
VIIARTKGAKIITADLRRTPTVKNLTDLHLQIHPGTDAALINGMMKIILDQGLANTDFIE
KRTSGFDELKAYLDTLDLQEIEKITGIKTEQMKDAALSYASAHNACIMFNAGIAQHAGGV
ETIQTLADMALLTGNYGKPGSGVNPLRGHSNGEGFGDMGTVPVFYPGFQKVNEETAGRFA
SMWDAADLPAKPGLTYMEMVEKCPFLYIMGANPAMSAPDINALRKAFEKKELVIVQDIFM
TETAQMADVVLAGACGAEKDGTQTGVDRRVQRLRKAIAPVGDALPDWQILCRLAEKMGAG
EHFAFKTSEEIFEEIRNCVPQYRGITYERLEQAGGIQWPCPDEGHPGTETMFVEKFGTPD
GLAHFQAAPYKAPLEPPDDAYPYILTTGRLNFHFHTGSMTRRTERLQNEISEAFAEISPQ
DSENTGIADGEEVILRSRRGEVKTRARVTPDIKAGQVFLPWHFPQCLANILTGPSAGPPS
RMPEFKFSAIQIEKVESDGK*
>Ga0102928_10042055
MNAIEHIPTVCPCCGCGCGIELVLKNGEIAGVEPLKSHPVCKGKNCLKGKNAYLYANSEE
RLTTPLIKKNGKHEACSWDEALDWIAQKLSEADRDAVGFINSGKCTNEDLYLIQKFARIV
CKTNNLDNASRFCHSTSVPALLSTVGAWVMPTSTPSIEKADCVLIMGANIQETYPLLAQK
VIIARTKGAKIITADLRRTPTVKNLTDLHLQIHPGTDAALINGMMKIILDQGLANTDFIE
KRTSGFDELKAYLDTLDLQEIEKITGIKTEQMKDAALSYASAHNACIMFNAGIAQHAGGV
ETIQTLADMALLTGNYGKPGSGVNPLRGHSNGEGFGDMGTVPVFYPGFQKVNEETAGRFA
SMWDAADLPAKPGLTYMEMVEKCPFLYIMGANPAMSAPDINALRKAFEKKELVIVQDIFM
TETAQMADVVLAGACGAEKDGTQTGVDRRVQRLRKAIAPVGDALPDWQILCRLAEKMGAG
EHFAFKTSEEIFEEIRNCVPQYRGITYERLEQAGGIQWPCPDEGHPGTETMFVEKFGTPD
GLAHFQAAPYKAPLEPPDDAYPYILTTGRLNFHFHTGSMTRRTERLQNEISEAFAEISPQ
DSENTGIADGEEVILRSRRGEVKTRARVTPDIKAGQVFLPWHFPQCLANILTGPSAGPPS
RMPEFKFSAIQIEKVESDGK*
>Ga0102929_10010686
MNAIEHIPTVCPCCGCGCGIELVLKNGEIAGVEPLKSHPVCKGKNCLKGKNAYLYANSEE
RLTTPLIKKNGKHEACSWDEALDWIAQKLSEADRDAVGFINSGKCTNEDLYLIQKFARIV
CKTNNLDNASRFCHSTSVPALLSTVGAGVMPTSTPSIEKADCVLIMGANIQETYPLLAQK
VIIARTKGAKIITADLRRTPTVKNLTDLHLQIHPGTDAALINGMMKIILDQGLANTDFIE
KRTSGFDELKAYLDTLDLQEIEKITGIKTEQMKDAALSYASAHNACIMFNAGIAQHAGGV
ETIQTLADMALLTGNYGKPGSGVNPLRGHSNGEGFGDMGTVPVFYPGFQKVNEETAGRFA
SMWDAADLPAKPGLTYMEMVEKCPFLYIMGANPAMSAPDINALRKAFEKKELVIVQDIFM
TETAQMADVVLAGACGAEKDGTQTGVDRRVQRLRKAIAPVGDALPDWQILCRLAEKMGAG
EHFAFKTSEEIFEEIRNCVPQYRGITYERLEQAGGIQWPCPDEGHPGTETMFVEKFGTPD
GLAHFQAAPYKAPLEPPDDAYPYILTTGRLNFHFHTGSMTRRTERLQNEISEAFAEISPQ
DSENTGIADGEEVILRSRRGEVKTRARVTPDIKAGQVFLPWHFPQCLANILTGPSAGPPS
RMPEFKFSAIQIEKVESDGK*
>Ga0102932_10007236
MNAIEHIPTVCPCCGCGCGIELVLKNGEIAGVEPLKSHPVCKGKNCLKGKNAYLYANSEE
RLTTPLIKKNGKHEACSWDEALDWIAQKLSEADRDAVGFINSGKCTNEDLYLIQKFARIV
CKTNNLDNASRFCHSTSVPALLSTVGAGVMPTSTPSIEKADCVLIMGANIQETYPLLAQK
VIIARTKGAKIITADLRRTPTVKNLTDLHLQIHPGTDAALINGMMKIILDQGLANTDFIE
KRTSGFDELKAYLDTLDLQEIEKITGIKTEQMKDAALSYASAHNACIMFNAGIAQHAGGV
ETIQTLADMALLTGNYGKPGSGVNPLRGHSNGEGFGDMGTVPVFYPGFQKVNEETAGRFA
SMWDAADLPAKPGLTYMEMVEKCPFLYIMGANPAMSAPDINALRKAFEKKELVIVQDIFM
TETAQMADVVLAGACGAEKDGTQTGVDRRVQRLRKAIAPVGDALPDWQILCRLAEKMGAG
EHFAFKTSEEIFEEIRNCVPQYRGITYERLEQAGGIQWPCPDEGHPGTETMFVEKFGTPD
GLAHFQAAPYKAPLEPPDDAYPYILTTGRLNFHFHTGSMTRRTERLQNEISEAFAEISPQ
DSENTGIADGEEVILRSRRGEVKTRARVTPDIKAGQVFLPWHFPQCLANILTGPSAGPPS
RMPEFKFSAIQIEKVESDGK*
>Ga0102934_10011665
MNAIEHIPTVCPCCGCGCGIELVLKNGEIAGVEPLKSHPVCKGKNCLKGKNAYLYANSEE
RLTTPLIKKNGKHEACSWDEALDWIAQKLSEADRDAVGFINSGKCTNEDLYLIQKFARIV
CKTNNLDNASRFCHSTSVPALLSTVGAGVMPTSTPSIEKADCVLIMGANIQETYPLLAQK
VIIARTKGAKIITADLRRTPTVKNLTDLHLQIHPGTDAALINGMMKIILDQGLANTDFIE
KRTSGFDELKAYLDTLDLQEIEKITGIKTEQMKDAALSYASAHNACIMFNAGIAQHAGGV
ETIQTLADMALLTGNYGKPGSGVNPLRGHSNGEGFGDMGTVPVFYPGFQKVNEETAGRFA
SMWDAADLPAKPGLTYMEMVEKCPFLYIMGANPAMSAPDINALRKAFEKKELVIVQDIFM
TETAQMADVVLAGACGAEKDGTQTGVDRRVQRLRKAIAPVGDALPDWQILCRLAEKMGAG
EHFAFKTSEEIFEEIRNCVPQYRGITYERLEQAGGIQWPCPDEGHPGTETMFVEKFGTPD
GLAHFQAAPYKAPLEPPDDAYPYILTTGRLNFHFHTGSMTRRTERLQNEISEAFAEISPQ
DSENTGIADGEEVILRSRRGEVKTRARVTPDIKAGQVFLPWHFPQCLANILTGPSAGPPS
RMPEFKFSAIQIEKVESDGK*
>Ga0102934_10132422
MTNSIDDIEKASCILVIGSNTSECHPIIAGRILKAKEKGAKLIVADPRHIHLSQYADVVL
NHRLGSDVALINGLMHLIIKNSWHNREFIASRTEGFEETAELCKDYTPERVEALTGVSSQ
DLVKAAELYSQNHPASLLYAMGITQHTTGVDNVKSCCNLALLTGNVGCPGSGVNPLRGQN
NVQGACDMGGLPNVLTGYQSISDPEVRERFTAAWGRDIPQNQGMTVTDMVQGMETGKIKG
LYVIGENPKLSDPDLNHLGNALKKLDILVVQDLFLSETSQVADVVLAAASSAEKEGTVTN
TERRCMHMDKAIDPIGEALPDWEIICRFSKALGYDMDYHSPEEIFNEIARLTPKSYGGMS
YERLGLDGLQWPCPTLDHPGTPYLHEQQFARGKGRFHALEYQAPAEVPDETYPFSMTTGR
MFAHFHTGTMTRISDSLDKEQTTGYVEINPEDAERLEVREGETLILASRRGEIEIPARIS
QVVPSGTVFVPIHFGENPTNLLTNPAFDPLAKIPEFKVGSVHVKKLWT*
>Ga0102935_10076381
CCGCGCGIELVLKNGEIAGVEPLKSHPVCKGKNCLKGKNAYLYANSEERLTTPLIKKNGK
HEACSWDEALDWIAQKLSEADRDAVGFINSGKCTNEDLYLIQKFARIVCKTNNLDNASRF
CHSTSVPALLSTVGAGVMPTSTPSIEKADCVLIMGANIQETYPLLAQKVIIARTKGAKII
TADLRRTPTVKNLTDLHLQIHPGTDAALINGMMKIILDQGLANTDFIEKRTSGFDELKAY
LDTLDLQEIEKITGIKTEQMKDAALSYASAHNACIMFNAGIAQHAGGVETIQTLADMALL
TGNYGKPGSGVNPLRGHSNGEGFGDMGTVPVFYPGFQKVNEETAGRFASMWDAADLPAKP
GLTYMEMVEKCPFLYIMGANPAMSAPDINALRKAFEKKELVIVQDIFMTETAQMADVVLA
GACGAEKDGTQTGVDRRVQRLRKAIAPVGDALPDWQILCRLAEKMGAGEHFAFKTSEEIF
EEIRNCVPQYRGITYERLEQAGGIQWPCPDEGHPGTETMFVEKFGTPDGLAHFQAAPYKA
PLEPPDDAYPYILTTGRLNFHFHTGSMTRRTERLQNEISEAFAEISPQDSENTGIADGEE
VILRSRRGEVKTRARVTPDIKAGQVFLPWHFPQCLANILTGPSAGPPSRMPEFKFSAIQI
EKVESDGK*
>Ga0102938_100017515
MNAIEHIPTVCPCCGCGCGIELVLKNGEIAGVEPLKSHPVCKGKNCLKGKNAYLYANSEE
RLTTPLIKKNGKHEACSWDEALDWIAQKLSEADRDAVGFINSGKCTNEDLYLIQKFARIV
CKTNNLDNASRFCHSTSVPALLSTVGAGVMPTSTPSIEKADCVLIMGANIQETYPLLAQK
VIIARTKGAKIITADLRRTPTVKNLTDLHLQIHPGTDAALINGMMKIILDQGLANTDFIE
KRTSGFDELKAYLDTLDLQEIEKITGIKTEQMKDAALSYASAHNACIMFNAGIAQHAGGV
ETIQTLADMALLTGNYGKPGSGVNPLRGHSNGEGFGDMGTVPVFYPGFQKVNEETAGRFA
SMWDAADLPAKPGLTYMEMVEKCPFLYIMGANPAMSAPDINALRKAFEKKELVIVQDIFM
TETAQMADVVLAGACGAEKDGTQTGVDRRVQRLRKAIAPVGDALPDWQILCRLAEKMGAG
EHFAFKTSEEIFEEIRNCVPQYRGITYERLEQAGGIQWPCPDEGHPGTETMFVEKFGTPD
GLAHFQAAPYKAPLEPPDDAYPYILTTGRLNFHFHTGSMTRRTERLQNEISEAFAEISPQ
DSENTGIADGEEVILRSRRGEVKTRARVTPDIKAGQVFLPWHFPQCLANILTGPSAGPPS
RMPEFKFSAIQIEKVESDGK*
>Ga0102940_10042616
VAGLAAAFGSGAMTNSIAEFEEQSRVIFVIGSNTTTCHPLIASRIIKAKENGAKLIVADP
RNIQLARLADISVNHRLGSDVALLNSMMHVIIKNNWHDKTYIEQRCEAFEALEKTVKEYS
PEKTEAITGVAPEDVTAMAEIYATDTPAALLYAMGITQHTTGVDNVKSCCNLAMLCGNVG
IPGGGVNPLRGQNNVQGACDMGGLPNVFTGYQPVADQGVRETFSKAWNCSLSDSPGMTIT
DMITAIDQGKIKGLYVIGENPKLSDPDWNHLNKAFKKLDYLAVQDIFLSETAQVADVVFA
SAALGEREGTFTNTERRCMLTRQAVSPAGNALADWKIIARLSTAMGYDMKYASAEEIFNE
MAALTRSYQGMTYKRLGIDGLQWPCTDPAHPGTPYLHQGTFARGKGQFHAVFYKDPAELA
SREFPFLLTTGRMFAHFHTGTMTRVSKHLDVEQTTGYVEIHPEDAKTLRIDPGDAVLLTS
KRGKMEVPARVSASVQPGNLFLPIHFGENPTNILTSSEAFDPLAKIPEFKVGAVRIERLF
E*
>Ga0102943_100010618
VAGLAAAFGSGAMTNSIAEFEHDSNVIFVIGSNTTACHPLIASRIIQAKENGAKLIVADP
RNIQLARLADLTVHHRLGSDVALLNGMMHVILKNGWHDQTYIQNRCQDFDTLAATLEAYT
PDRVCAITQVDEKDIVKMAEYYAQNSPAALLYAMGITQHTTGVDNVKSCCNLAMLCGNVG
VKGGGVNPLRGQNNVQGACDMGGLPNVFTGYQPVNDPDANKKFSTAWNCKLSDTPGLTIT
DMISAIDEGRIKAMYIIGENPKLSDPDWNHLNQALKKLDFLVTQDIFLSETAQVSDVVLA
SAALGEREGTFTNTERRCMRTRKAVEPLANTLPDWQIFSRLSTAMGYDMAYTSPEDIFNE
MAALTEKSYGGMTYDRLGIDGLQWPCPSPDHPGTPFLHKEQFARGKGKFHAVEYKDPAEL
ACRDYPFLLTTGRMFAHFHTGTMTRVSKHLDVEQRTGYVEIHPDDAVKIKVQTDDPVLLT
SRRGQMEVPARICRDVKPGNLFLPIHFGENPTNILTSSTAFDPLAKIPEFKVGAVKVERL
IQ*
>Ga0102943_100012720
MTNGMAELEDADTIFIIGSNTATAHPLVATRIFRALEKGAKLVVADPRKNQIAEFADLYL
RHKPGTDVALLNGMMKVILDKKLADTAFVENCTQGVEEFKALIDTVDLGECAAISGLSVE
GIQQAAEMYAKAGAASIVYCMGITQHTNGVDNVKSLANLAMLTGNIGKESTGVNPLRGQN
NVQGACDMGGLPNVLTGYQPVTLGKASKKFAEAWDVASLPQKIGLTIPEMLTAIEDNKMD
ALWVMGENPVVSDPDAGHVKKALEKLDFLVVQDIFLTPTARLADVVLPGASFAEKDGTFV
NTERRITRVRRAVDPVGESKADWEIIQAVSTAFGYDMAYESPEKIFNEIASLTPSYAGVT
YDRLEGEGIQWPCPSLEHPGTPFLHKDGRFTRGKGMFHAVDYKGPAEQVDEDYPLWMTTG
RVYAHYHTGTMTRNSVSLDAEIPEGFLEIHPEDAAAIGVSDGDRISVASRRGQIQTRIMV
TERVEKGVVFMPFHFEEANVNKLTNPAVDPIAKIPEFKVCAVKVAKA*
>Ga0102953_10442793
MTNSIDEIADSECIFVIGSNTTSSHPLVATRIFRAKQKGARLVVADPRKIQLVSEADIYL
RQKLGTDVALLNGMMHVILERKWHDPAFIEERTEGFEEFKKVVEEYTPEKASEITGVPAE
DIIKAAEYFGTAKTATIIYCMGITQHVTGVDNVKSLANLAMLTGNIGREATGVNPLRGQN
NVQGACDMGGLPNVYPGYQPVISIDSQKKFSDAWHAELSDRMGRTIPEMLDGLGDGSVKA
LYILGENPVQSDPDANHVEKALRKAELLVVQDIFMTPTAQLADVVLPGSCFAEKDGTFSN
TERRVTRVRKAVEPMGDAREDWEIICDISNRFGYDMNYETPAAIMDEIATLTPSYGGISF
DRLEGEGLQWPCPDKDHPGTKFLHKDVFA
>Ga0102956_10012121
VVGLAAAFGSGAMTNSIAEIEDADCIFVIGSNTTSSHPLVATRIFRALEKGAKLVVADPR
RIQLALKADIYARQNLGTDVALLNGIMHVILKNNWHDQQFVEERCEGFEEFKAVIDNYPP
EKVAEITGVAADDIAKIAEYYATAEAASIVYCMGITQHTTGVDNVKSLANLAMLTGNMGK
EATGVNPLRGQNNVQGACDMGGLPNVYSGYQAVNVIDNQTKFEDAWNAKLSDQIGLTIPF
MLSGLAEGKVKALFTVGENPMVSDPDIGHVEKALKNAELLVVQDIFLTPTAEMAHVVLPG
TSFAEKDGTFTNTERRVQLVRKAIEPVGESKPDWEIIQEISNRFGYPMNYGSAEEIMQEI
SGLTPSYGGITYERLQGDGLTWPCPDKDHPGTKFLHKDKFARGLGLFHAIEYQPPAEVVD
EEYPFWLSTGRVYVHYHTGTMTRVSPTLHAEMPEGTLEMHPLDADKLGVRQGEAVKVASR
RGEITAKVTVTDRV
>Ga0102962_10065866
VAGLAAAFGSGAMTNSIAEFEDSACIFIIGSNTSACHPLIARRVFRAKERGAKLIVADPR
NIQLARFADVVVHHRLGSDVALLNGMMHIILNNGWHDKNYVEERTEGFEDFKAVVELYTP
DKVESITGVAQSDLEKMAELYATNSPAALLYAMGITQHTTGVDNVKSCCNIAMLCGNLGV
RSGGVNPLRGQNNVQGACDMGGLPNVFPAYQPVTVEANTEKFTKAWGKPLSNKIGYTVTD
MIQAMIDGKLKALYVIGENPKVSDPNQNHLDKALANLEFLVCQDIFLTETTEKADVVFAG
ASVAEKEGTFTNTERRCMKVNKAIDPMANTLNDWEIISRLSTVMGYEMKYEGPEEIFNEM
TNLTPSYGGMTYERLGLDGLQWPCPNAEHPGTPFLHKDQFTRGKGLFHAIEYLDPAEMPD
DEYPYWLTTGRMFAHFHTGTMTRVSRHLDTEQKAGYVEINLKDAKTLGVNDGDMVRLATR
RGEMEVAAQVGQKVQPGVLFVPFHFSESPANILTNSAFDPIAKIPEFKVCAVKIEKAA*
>Ga0105047_1000000735
VAGLAAAFGSGAMTNSIEEFEKADCIFIIGSNTSVAHPLIATRIYRAKENGAKIIVADPR
KVHISEIADIYVRQKMGTDVALLNGIMHVILASGWHDQAFIDERTEEFDRFKKSLEAYPP
EKAAEICGVSAEDIRRIAECYGKADKASVVYCMGITQHTTGVDNVKSLANLAMLTGNLGK
ESSGVNPLRGQNNVQGACDMGGLPNVFTAYQPVTSSAASEKFAKAWGVEKLSQNVGLTIP
GMLEGLENQTVKALFILGENPVVSDPDVHHVKKALEKAELLVVQDIFFTATAELADVVLP
GVSFAEKDGTFSNTERRVSRVRQAVEPVGEARQDWQIIQDISNRFGYPMNYSSPEDIFTE
IASLTPSYAGITYPRLEGDGIQWPCPTLEHAGTRFLHKDKIARGKGLFHAVEFKPPAEIV
DEQYPFWLSTGRVFAHYHTGTMTRNSPTLDAEIEEGFLELNVDDAAKMSVKQGDWVTITS
RRGNIDVKAMLTKRIAQGSVFMPFHFIESCANILTNPAHDPICKIPELKVCAVNVVKRAS
*
>Ga0105091_100125822
MNLVVKDKKVVGVAPWHRNPVNDGKLCPKGNYAWEFVNSPDRLTTPLIKKDGKFVEASWD
EAYKLIASKWKSYKPEEMACLSSARVSNEENYLMQKFARAVLKTPNIDHCARLCHASTVV
GLAGAFGSGAMTQSIADIAESKCLLVIGTNTFEQHPLIGRRIMQARKNGAKVIYADPRLT
PTGKQADLHLQFYSGTDVALLNCFMHQALKNGWESKDFIAKRTKDFEKVKEIVSKDAYSP
ENVAKITGVPAKDIITAAEWFCKSGQSAVLYSMGITQHTTGVDNVKSVANLQMLTGNLGR
PGTGICALRGQNNVQGACDMGALANVYSGYQSVIVPDMKKKMETAWGCDIAEGKVGLTVT
KLINVLADEPGKVKSVYIMGENPMISDPDLHHVEKGLKNVEFLVVQDIFLTETAQLAHVV
LPGACFAERDGTQTSTERRVQKWRKAQDPPGKAKADWQIISELAAEMGFAKQFPYKSAEE
IFTEVSKVTPSYGGMDYTRLEKPEALCWPCPTKEHPGTPILHKEKFTHPDGLGIFTPIEW
KPPAEVPDKDYPLILTTGRCIWQWHTGSMTRRSESLEREEPTGWVEINPEDAKALGIKDK
EMVKAVSRRGDIKIGARVTKDIKKGVVFMPFHYAECAANVLTNNALDPVASIPEFKACAV
RIEKIAEAK*
>Ga0105092_100100665
VAGLAASFGSGAMTNSIPEFETDTNCFLIIGSNTSEGHPLIATRVLKAKKRGAKIIVLDP
RKNQIGHWADIFYTFRPGSDVAIFNALMNVIISEGLQDEAFIAERTEDFAALKSLVADYT
PEKVAEISGIPADGIREIARTYARAKPAAIIYAMGITQHTTGVDNVKSTSNLAMLCGNMG
IPGGGVNPLRGQNNVQGACDMGGLPNVFPGYQAVTSPEVIEKFAKGWGLDHGPQTADGGQ
SSVVNGLSSKVGMTVTEMLHATQEGKVRALYVMGENPMVSDPDLNHVRHCLEQTEFLVVQ
DIFLTETAQLAHVVLPGASFAEKDGTFSNTERRVQRVRQAIKPVGESKEDWVIICELAKK
MGASGFDFQSPKAVMEEINKLTPSYGGITYERLEELGSLQWPCPTADHPGTPYLHKGKFT
RGLGKFFALEFKEANELPNEEYPFTLTTGRLMFHFHTGSMTRRSEKLDSEVREAYIEINV
KDAEKIGLNGHKRVRVTSRRGQIELAVRKTDDIKRGVVFIPFHFAEAAANTLTNSAIDPV
AKIPEYKVCAVKVEVL*
>Ga0105093_100004178
VAGLAAAFGSGAMTNSIEEIENADCILIIGSNTSIAHPLIATRVFRAKAKGAKLIVADPR
KIPIVLQSDLHLRQNLGTDVALINGLMHLILKNGWQDQTFIDERTEKFEDLKKVVENYPP
EKVSEITGIPVADLEKAAEYYAKAERATILYTMGITQHTTGVDNVKSLANLAMLTGNLGK
ESTGINPLRGQNNVQGACDMGGLPNVYPGYQAVIDQSVRQKFEEAWGAKLSDKIGLTATE
MFPAVLDGKMKALIILGENPVVSDADCLHVEKALKALDFLLVIDIFKTPTADLAHVVLPG
AAFAEKEGTFSNTERRVQLLRKAVEPPGEAKPDWQIIQELSSRFGYPMDYASPRAIMEEI
AKLTPSYGGITYDRLQGDGLQWPCPNTEHPGTRFLHQGRFTRGKGLFSAIEYKPAAEIAD
EEYPFQLTTGRVHVHYHTGTMTRNSPSLEREINECFLEMHPEDAVELKVRDGDWVVIASR
RGSVPTRVKLTDVSGRKTVFMPFHFLESRANILTNPAFDPIAKIPEYKVCAVKIQKIDPS
DKSILSSASAH*
>Ga0105093_100077866
VAGLAAAFGSGAMTNSIAEIEAARCIFVIGSNTTACHPLIARRIFRAKENGAHLIVADPR
SIQLSRFADVAVNHRLGSDVALLNGIMHIIVREGWHAHAYIEQRTEDFQLLERVLKDYTP
ERVQQITGVDRKHLERMAELYGTNHPASLLYAMGITQHTTGVDNVKSCCNLAMLCGNVGV
YGGGVNPLRGQNNVQGACDMGGLPNVLTGYQPVADPQVREKFSKAWGRPLSERPGLTITD
MIPAMLEGKLKGLYVIGENPKLSDPDWTHMHHALKNLDFLVVQELFLSETAQVADVVFSA
ASVGEKEGTITNTERRCMRIHQAIDPIANTLADWQIICRLSTAMGYPMQYQHPEEIFNEM
RQLTPKSYAGMTYERMGLDGLQWPCPEVGHPGTPFLHQGQFARGKGKFHAVEHQDPAEMP
DAQYPYFLTTGRMFAHFHFGTMTRVSPHLDIEQTTGYVTIHPDDARALMVREGDVLVLSS
RRGRMEAPARISRSVEPGTLFLPIHFGENPTNVLTSAEAVDPLAKIPEFKVSAVKVSKLA
PSPP*
>Ga0105094_100000619
VAGLAASFGSGAMTNSIPEFETDTNCFLIIGSNTSEGHPLIATSILKGKKRGAKVIVLDP
RKNQIGHWADIYYTFNPGSDVAIFNGLMNVIISEGLEDRAYIEERTEDYETLKALVAEFT
PEKVAEISGIPADGIREIARTYAQNKPAAIIYAMGITQHTTGVDNVKSTSNLAMLCGNVG
ILGGGVNPLRGQNNVQGACDMGALPNVYSGYQAVTLPAVQEKFQQVWGAAGPLNVGMTVT
EMVHAASEGKVRALFVMGENPMVSDPDLNHVRHCLEQTEFLVVQDIFPTETVQLAHVVLP
GTSFAEKDGTFTNTERRVQRVRKAIEPIGEAKEDWVIICELARKMGANGFDFESAEAIMD
EINRLTPSYAGITYGRLEELGSLQWPCPAVDHPGTPYLHKGKFARGMGKFFPLEFKEPAE
LPNEDFPFVLTTGRLMFHFHTGSMTRRSAKLHSEVQEAYVEIHVDDAKKIGLNGHKRVRV
SSRRGQIELGIRITDDIKRGVVFIPFHFAEAAANTLTNSAIDPIAKIPEYKVCAVKVEVV
*
>Ga0105094_100492353
VAGLAAAFGSGAMTNSIEEIENADCILIIGSNTSIAHPLIATRVFRAKAKGAKLIVADPR
KIPIVLQSDLHLRQNLGTDVALINGLMHLILKNGWQDQTFIDERTEKFEDLKKVVENYPP
EKVSEITGIPVADLEKAAEYYAKAERATILYTMGITQHTTGVDNVKSLANLAMLTGNLGK
ESTGINPLRGQNNVQGACDMGGLPNVYPGYQAVIDQSVRQKFEEAWGAKLSDKIGLTATE
MFPAVLDGKMKALIILGENPVVSDADCLHVEKALKALDFLLVIDIFKTPTADLAHVVLPG
AAFAEKEGTFSNTERRVQLLRKAVEPPGEAKPDWQIIQELSSRFGYPMDYASPRAIMEEI
AKLTPSYGGITYDRLQGDGLQWPCPNTEHPGTRFLHQGRFTRGKGLFSAIEYKPAAEIAD
EEYPFQLTTGRVHVHYHTGTMTRN
>Ga0105095_100000539
VAGLAASFGSGAMTNSIPEFETDTNCFLIIGSNTSEGHPLIATSILKGKKRGAKVIVLDP
RKNQIGHWADIYYTFNPGSDVAIFNGLMNVIISEGLEDRAYIEERTEDYETLKALVAEFT
PEKVAEISGIPADGIREIARTYAQNKPAAIIYAMGITQHTTGVDNVKSTSNLAMLCGNVG
ILGGGVNPLRGQNNVQGACDMGALPNVYSGYQAVTLPAVQEKFQQVWGAAGPLNVGMTVT
EMVHAASEGKVRALFVMGENPMVSDPDLNHVRHCLEQTEFLVVQDIFPTETVQLAHVVLP
GTSFAEKDGTFTNTERRVQRVRKAIEPIGEAKEDWVIICELARKMGANGFDFESAEAIMD
EINRLTPSYAGITYGRLEELGSLQWPCPAVDHPGTPYLHKGKFARGMGKFFPLEFKEPAE
LPNEDFPFVLTTGRLMFHFHTGSMTRRSAKLHSEVQEAYVEIHVDDAKKIGLNGHKRVRV
SSRRGQIELGIRITDDIKRGVVFIPFHFAEAAANTLTNSAIDPIAKIPEYKVCAVKVEVV
*
>Ga0105095_100056372
MVETKEMLKYVPTTCPYCGVGCGLNLVVSEGKLVGVEPNKRSPINEGKLCPKGMTCWEHV
QSPDRLTTPKIKKNGTFVDASWDEALDLIAKKFKETSDKFGPRSLGFQSSCRTVNEDCYA
LQKLARVGFQTNNVDNCARICHGPSVAGLSLSFGSGAATNPFEDVLNSDLIVMWGSNAVE
AHPLAGRRVMQAKKRGIPIVVVDPRFSATARLADKWIRFNPSTHIALANNMMYYIIKEGL
EDKEFIKERTKGFDDLKKTVEKYADATKIHGVPQETVKEFARQYATAKNAVIIYCLGITE
LTTGTDNVRSMGNLSLLTGNIGRPGVGVNPLRGQNNVQGACDMGAYPNVYSGYQAVAVAD
NRAKMEKLWGMKEGSLPDWYGSTLTEQINDAGNPVKAMYFLGLNPTVSYPDSNHVRRQLK
KLDFCVMQDIFWNESCEYADVVLPGTCFAEKDGTFTSGERRVNRVRKAVDGPGQSKYDWE
IIALLAKKMGLKGFDWKSAKDVWDDMRACTPGQFGVTYEKMEKPESVHWPCPTIEHPGTP
ILHIGKFSAADGKGTMFGIEYRPPAEVADAEYPFTLMTGRVIFHYHTRTQTDRAKQLHYE
VPESYIQINTEDAKQMGIREGEKIKVTSRRGETITKARVTDDVAPKVLYMAMHFHNGANN
LTNTALDPMSKMPELKHCAVKVEKIPGAK*
>Ga0105095_100063305
MKYDNIPTVCPYCGAGCRLYLQVLDQEIIGVLPVKSHAVSQGKLCIKGWNAQEFVSHKDR
LLKPLIKSNGHFKEISWDEALGIVAKKLKDYPPEAVATLSSAKCTNEENFLMQKFARVVL
GTNNVDHCARLCHASTVVGLVKSFGSGAMTNSIPELENSACILIIGSNTAEQHPLIARYI
MRAKEKGAILIVADPRKITLTQFADFHLPQRPGTDVALLNGLMNVIISEGLEDKTFIAER
TENFEALKEIVKKFTPEYVERITGVPKENLVQAARAYAKSLASAIVYSMGITQHTTGVDN
VVSCANLAMLTGNIGKPGTGVNPLRGQVNVQGACDLGALPNVYSGYQSVADENIRKKFED
AWHTALPPKPGLTVVEMMQEAEKGNLKALYIMGENPMVSDPDIGHVKKGLENLDFLVVQD
IFMSETAALADIVLPAASYAERDGTMTSTDRRVQLLTQAIEPAGESKPDWQIICELAKKM
GSREFEYSSASDIMDEMA
>Ga0105095_100104962
VAGLAAAFGSGAMTNSISEIEDAGAIFVIGSNTTACHPLIATRIYRGKEKGAKLIVADPR
NIQLSRFADVAVHHRLGSDVALLNGMMHVIIRNGWHAKDYIRERTEGYEELEAVVATYTP
ERVQAVTGVAPERIEKTAELYAANRPASLLYAMGITQHSTGVDNVKSCCNLALLCGNVGV
LSGGVNPLRGQNNVQGACDMGGLPNIFPGYQPVNDPEANAKFSKAWNRKLSERVGYTITE
MVPAIEEGRLRALYVIGENPKLSDPDWNHLDRAVRKLDLVIVQELFLSETSQVADVVFPA
ASVAEKEGTFTNTERRCMRVRKAIEPIGNSLADWEILVRLSNAMGYPMAYDSPEDIFREM
TSLTRSYAGMSYERLGLDGLMWPCPEPDHPGTPYLHKERFLRPGGKAKFHAVSYLDPAEM
PDEEYPYLLTTGRMFAHYHTGTMTRISRHLDAEQITGYVEINPEDAASLNIQEGDSVVLS
SRRGRMEAPARLSRAVEPGVFFLPIHFGESPANMLTNAAFDPIAKIPEFKVSAVKAEKLK
E*
>Ga0105095_100188141
VAGLAAAFGSGAMTNSIEEIENADCILIIGSNTSIAHPLIATRVFRAKAKGAKLIVADPR
KIPIVLQSDLHLRQNLGTDVALINGLMHLILKNGWQDQTFIDERTEKFEDLKKVVENYPP
EKVSEITGIPVADLEKAAEYYAKAERATILYTMGITQHTTGVDNVKSLANLAMLTGNLGK
ESTGINPLRGQNNVQGACDMGGLPNVYPGYQAVIDQSVRQKFEEAWGAKLSDKIGLTATE
MFPAVLDGKMKALIILGENPVVSDADCLHVEKALKALDFLLVIDIFKTPTADLAHVVLPG
AAFAEKEGTFSNTERRVQLLRKAVEPPGEAKPDWQIIQELSSRFGYPMDYASPRAIMEEI
AKLTPSYGGITYDRLQGDGLQWPCPNTEHPGTRFLHQGRFTRGKGLFSAIEYKPAAEIAD
EEYPFQLTTGRVHVHYHTGTMTRNSPSLEREINECFLEMHPEDAVELKVRDGDWVVIASR
RGSVPTRVKLTDVSGRKTVFMPFHFLESRANILTNPAFDPIAK
>Ga0105097_100132761
MLLKQKNSVKKFNLLNFLKKQPLFQNDEADVRGKCMVETKEMLKYVPTTCPYCGVGCGLN
LVVSDGKCVGVEPYKRSPINEGKLCPKGETCWEFVHSPDRLTKPLIKKDGKFVESSWDEA
LNLIVKKFKETSDKFGPKSLGFQSSCRTVNEDCYALQKWARAGFLTNNVDNCARICHGPS
VAGLSLSFGSGAATNPFEDVLNSDLIVMWGSNAVEAHPLAGRRVMQAKKKGIKVIVVDPR
RSATAKIGDEWIQFNPSTHIALANSMMYWIIKEGLEDKEFIAKRTKGFEDLKKTVEKYAD
VESIHGVPLEKVKDFARQYANAKNAVIIYCLGITELTTGTDNVRSMGNLSMLTGNIGRPG
VGVNPLRGQNNVQGACDMGAYPNVFSGYQAVAVPENRAKMEKLWFLKEGSLPDWYGVTLT
EQINQAGDPIKAMYFMGLNPVVSYPDSNHVKRQLDKLDFMVVQDIFWNESCEYADVVLPG
TCFAEKDGTFTSGERRVNRVRKAVDGPGESKYDWEIIGMLAKKMGLKGFDWKSGKDVWDD
MRACTPGQFGVTYEKMEKPESVHWPCPTVEHPGTPILHREKFSAADGLGTFFGLEYRQPA
EVADKEYPYTLMTGRVIFHYHTRTQTDRCKVLHYEVPESFIEMNTKDAAELGIKNLEKIK
VRSRRGETITTARVSNDIGPKVLYMPMHFAEGANNLTNTALDPLSKMPELKHCAVAVEKI
AEAK
>Ga0105097_100486121
EIACLASARVSNEENYLMQKFARAVLKTPNIDHCARLCHASTVVGLAGAFGSGAMTQSIA
DIAESKCILIIGSNTFETHPLIGRRVMQAKAKGAKVIYADPRFTPTAKQADLYLPFYSGT
DVAILNCFMHQILKNGWENKDFVAKRTKDFEKVKEIVTKDAYSPANVSKISGIPEKDLIT
AAEWFGKSGQSAVLYSMGITQHTTGVDNVKSIANLQMLTGNLGRPGTGICALRGQNNVQG
ACDMGALANVYSGYQAVIVPEMRKKMMDAWGCEIAEGKVGLTVTKLINVLADEPGKVKCV
YIMGENPMISDPDLHHVEKGMKNIEFLVVQDIFLTETAQFANVVLPAACYAEKDGTQTNT
ERRVQKWRKAQEPPGEAKADWQIFCELAKHMGFEKQFPYKSAEEVFTEISKVTPSYAGMN
YARLEKPEALHWPCPTVEHPGTPILHKEKFTHPDGLGIFTPIEFKYPAEVPDKDYPLILT
TGRCIWQWHTGTMTRRSENLEREEPTGWVEINPEDAKALNIKDKETVKAVTRRGEIKIGA
RVTPNIKKGVAFIPFHYVECAANTLTNNALDPVASIPEFKACAVRIEKIAEAK*
>Ga0105098_100045532
VAGLAASFGSGAMTNSIPEFETDTNCFLIIGSNTSEGHPLIATRVLKARKRGAKIIVLDP
RKNQIGHWADIYYSFRPGSDVAIFNALMNVIISEGLQDAAFIAERTEDFEALKALVEEYT
PEKVAEISGIPAEALREIARTYAKGKPAAIIYAMGITQHTTGVDNVKSTSNLAMLCGNMG
IPGGGVNPLRGQNNVQGACDMGGLPNVFPGYQPVTSPEVVEKFAKGWGLTTDDGQQTAVH
GLSSTVGLTVTEMLHATQEGKVRGLYIMGENPMVSDPDLNHVRHCLEQTEFLVVQDIFLT
ETARMAHVVLPGASFAEKDGTFTNTERRVQRVRQAIKPVGESKEDWVIICELAKKMGASG
FDFQSAKSVMEEINKLTPSYGGITYERLEELGSLQWPCPAVDHPGTTYLHKGKFTRGLGK
FFALEFKEANELPNDEYPFTLTTGRLMFHFHTGSMTRRSKKLDSEVPEAYVEINVKDAGK
IGLNGNKRVRVTSRRGQIELGVRVTDDIKRGIVFIPFHFAEAAANTLTNSAIDPVAKIPE
YKVCAVKVEVL*
>Ga0105099_100074882
VAGLAAAFGSGAMTNSISEIEDAGAIFVIGSNTTACHPLIATRIYRGKEKGAKLIVADPR
NIQLSRFADVAVHHRLGSDVALLNGMMHVIIRNGWHAKDYIRERTEGYEELEAVVATYTP
ERVKAVTGVAPAQIEKMAELYAANHPATLLYAMGITQHSTGVDNVKSCCNLALLCGNVGV
RSGGVNPLRGQNNVQGACDMGGLPNIFPGYQPVNDPEANAKFSKAWNRKLSERVGYTITE
MVPAIEEGRLRALYVIGENPKLSDPDWNHLDRAVRKLDLVVVQELFLSETSQVADVVFPA
ASVAEKEGTFTNTERRCMRVRKAIEPIGNSLADWEILVRLSNAMGYPMAYDSPEDIFREM
TALTRSYAGMSYERLGLDGLMWPCPEPDHPGTPYLHKERFLRPGGKAKFHAVSYLDPAEM
PDEEYPYLLTTGRMFAHYHTGTMTRISRHLDAEQITGYVEINPEDAASLNIQEGDSVVLS
SRRGRMEAPARLSRAVEPGVFFLPIHFGESPANMLTNAAFDPIAKIPEFKVSAVKAEKLR
E*
>Ga0105099_100147902
VAGLAAAFGSGAMTNSIEEIENADCILIIGSNTSIAHPLIATRVFRAKAKGAKLIVADPR
KIPIVLQSDLHLRQNLGTDVALINGLMHLILKNGWQDQTFIDERTEKFEDLKKVVENYPP
EKVSEITGIPVADLEKAAEYYAKAERATILYTMGITQHTTGVDNVKSLANLAMLTGNLGK
ESTGINPLRGQNNVQGACDMGGLPNVYPGYQAVIDQSVRQKFEEAWGAKLSDKIGLTATE
MFPAVLDGKMKALIILGENPVVSDADCLHVEKALKALDFLLVIDIFKTPTADLAHVVLPG
AAFAEKEGTFSNTERRVQLLRKAVEPPGEAKPDWQIIQELSSRFGYPMDYASPRAIMEEI
AKLTPSYGGITYDRLQGDGLQWPCPNTEHPGTRFLHQGRFTRGKGLFSAIEYKPAAEIAD
EEYPFQLTTGRVHVHYHTGTMTRNSPSLEREINECFLEMHPEDAVELKVRDGDWVVIASR
RGSVPTRVKLTDVSGRKTVFMPFHFLESRANILTNPAFDPIAKIPEYKVCAVKIQKIDPS
DKSFLSSASAH*
>Ga0105100_1000015024
VAGLAASFGSGAMTNSIPEFETDTNCFLIIGSNTSEGHPLIATSILKGKKRGAKVIVLDP
RKNQIGHWADIYYTFNPGSDVAIFNGLMNVIISEGLEDRAYIEERTEDYETLKALVAEFT
PEKVAEISGIPADGIREIARTYAQNKPAAIIYAMGITQHTTGVDNVKSTSNLAMLCGNVG
ILGGGVNPLRGQNNVQGACDMGALPNVYSGYQAVTLPAVQEKFQQVWGAAGPLNVGMTVT
EMVHAASEGKVRALFVMGENPMVSDPDLNHVRHCLEQTEFLVVQDIFPTETVQLAHVVLP
GTSFAEKDGTFTNTERRVQRVRKAIEPIGEAKEDWVIICELARKMGANGFDFESAEAIMD
EINRLTPSYAGITYGRLEELGSLQWPCPAVDHPGTPYLHKGKFARGMGKFFPLEFKEPAE
LPNEDFPFVLTTGRLMFHFHTGSMTRRSAKLHSEVQEAYVEIHVDDAKKIGLNGHKRVRV
SSRRGQIELGIRITDDIKRGVVFIPFHFAEAAANTLTNSAIDPIAKIPEYKVCAVKVEVV
*
>Ga0105100_100113793
VAGLAAAFGSGAMTNSIEEIENADCIFIIGSNTSVAHPLIATRVFRAKAKGAKVIVADPR
RIPIILQSDLHLQQNLGTDVALINGLMHIILKKGLQDQAFIDERTEKFEELKKVVENYPP
EKVSEITGIPVADLEKAAEWYAKAERASVLYTMGITQHTTGVDNVKSLANLTMLTGNLGK
ESTGINPLRGQNNVQGACDMGGLPNVYTGYQPVIDQAVRQKFEEAWGAKLSDKVGLTATE
MFPAVLDGKMKAVVILGENPVVSDADSHHVEKALKALDFLLVIDIFNTPTTDFAHVVLPG
AAFAEKEGTFSNTERRVQLLRKAAEPPGEAKPDWQIIQELSSRFGYPMDYSSPRAIMEEI
AKLTPSYGGITYDRLQGDGLQWPCPNTEHPGTRFLHQGRFTRGKGLFSAIEFKPAAETAD
EEYPFELTTGRVHVHYHTGTMTRNSPSLEREINECFLEMHPDDAADIKVKEGDWVVIASR
RGSVSSRVKLTDIAGRKTVFMPFHFLESRANILTNPKFDPIAKIPEYKVCAVRIEKMDSS
EKSASESPPAH*
>Ga0105100_100133776
MTNSISEIEDAGAIFVIGSNTTACHPLIATRIYRGKEKGAKLIVADPRNIQLSRFADVAV
HHRLGSDVALLNGMMHVIIRNGWHAKDYIRERTEGYEDLEAVVATYTPERVKAVTGVAPA
QIEKMAELYAANHPATLLYAMGITQHSTGVDNVKSCCNLALLCGNVGVRSGGVNPLRGQN
NVQGACDMGGLPNIFPGYQPVNDPEANAKFSKAWNRKLSERVGYTITEMVPAIEEGRLRA
LYVIGENPKLSDPDWNHLDRAVRKLDLVVVQELFLSETSQVADVVFPAASVAEKEGTFTN
TERRCMRVRKAIEPIGNSLADWEILVRLSNAMGYPMAYDSPEDIFREMTSLTRSYAGMSY
ERLGLDGLMWPCPEPDHPGTPYLHKERFLRPGGKAKFHAVSYLDPAEMPDEEYPYLLTTG
RMFAHYHTGTMTRISRHLDAEQITGYVEINPEDAASLNIQEGDSVVLSSRRGRMEAPARL
SRAVEPGVFFLPIHFGESPANMLTNAAFDPIAKIPEFKVSAVKAEKLKE*
>Ga0105101_1000005424
VAGLAASFGSGAMTNSIPEFETDTNCFLIIGSNTSEGHPLIATSILKGKKRGAKVIVLDP
RKNQIGHWADIYYTFNPGSDVAIFNGLMNVIISEGLEDRAYIEERTEDYETLKALVAEFT
PEKVAEISGIPADGIREIARTYAQNKPAAIIYAMGITQHTTGVDNVKSTSNLAMLCGNVG
ILGGGVNPLRGQNNVQGACDMGALPNVYSGYQAVTLPAVQEKFQQVWGAAGPLNVGMTVT
EMVHAASEGKVRALFVMGENPMVSDPDLNHVRHCLEQTEFLVVQDIFPTETVQLAHVVLP
GTSFAEKDGTFTNTERRVQRVRKAIEPIGEAKEDWVIICELARKMGANGFDFESAEAIMD
EINRLTPSYAGITYGRLEELGSLQWPCPAVDHPGTPYLHKGKFARGMGKFFPLEFKEPAE
LPNEDFPFVLTTGRLMFHFHTGSMTRRSAKLHSEVQEAYVEIHVDDAKKIGLNGHKRVRV
SSRRGQIELGIRITDDIKRGVVFIPFHFAEAAANTLTNSAIDPIAKIPEYKVCAVKVEVV
*
>Ga0105101_100028213
MKYDNIPTVCPYCGAGCRLYLQVLDQEIIGVLPVKSHAVSQGKLCIKGWNAQEFVSHKDR
LLKPLIKSNGHFKEISWDEALGIVAKKLKDYPPEAVATLSSAKCTNEENFLMQKFARVVL
GTNNVDHCARLCHASTVVGLVKSFGSGAMTNSIPELENSACILIIGSNTAEQHPLIARYI
MRAKEKGAILIVADPRKITLTQFADFHLPQRPGTDVALLNGLMNVIISEGLEDKTFIAER
TENFEALKEIVKKFTPEYVERITGVPKENLVQAARAYAKSLASAIVYSMGITQHTTGVDN
VVSCANLAMLTGNIGKPGTGVNPLRGQVNVQGACDLGALPNVYSGYQSVADENIRKKFED
AWHTALPPKPGLTVVEMMQEAEKGNLKALYIMGENPMVSDPDIGHVKKGLENLDFLVVQD
IFMSETAALADIVLPAASYAERDGTMTSTDRRVQLLTQAIEPAGDSKPDWQIICELAKKM
GSREFEYSSASDIMDEMAHLTPLYGGISFERLRVRELQWPCPNKDHPGTPILHKEKFTRG
KGQFLPIEFKEPAELPDEEYPFILTTGRTIFHFHTGTMSRRVATLNREVPTGYVEISFKD
AQKIGTKDGDIVTITSRRGTIKIKAKITSRVNEGVVFIPFHFAECAANILTNPALDPVAK
IPEFKACACRVERG*
>Ga0105101_100047995
MKYENVLTVCPYCGSGCNLYLQVLDGELVGVLPYSLHVVSQGKLCGKGWNAHEFVYSKDR
LTRPLLKRDGTFVEISWDKALEIIAEKFKGYIKEFGSDSVGVLSSAKCTNEENYLMMKFA
RAVLGTNNVDHCARLCHSSTVLGLGASFGSGAMTNSIEELENSDCILIIGSNTTENHPLV
ARYVMRAKEKGAKLIVADPRAIPLTQFADCHLRQRPGTDVALINGFMNVIINEGLADKKF
IEERTEGYEEMAKTVSKYTPECVENITGIPKEKIIEAARTYAKAERASIVYSMGITQHTT
GVDNVKSSANLAMLTGNVGKPSTGVNPLRGQVNVQGACDVGALPNVYSGYQSVADEKIRA
KFEAAWKTTLPSKPGMTVIDMIKAAFNGTMKMMYIMGENPMVSDPDITHVREGLNNLEFL
VVQDIFLTETAQLADLVIPAASYAEKDGTFTSTDRRVQLVRKAIEPIGESRPDWQIICDL
AKKMGSKEFEYSSPADIMNEIASLTPIYGGMSYERLEKQGLQWPCPSKDHAGTPYLHKDK
FSRGKGSFVAIDFKEPAELPDEEYPLNLTTGRIIFHFHTGTMTRRTEALNREVQTGYVEI
NPADAKKLSIDNEELVLVQTRRGEIKIKTLTTERVPKGVIFIPFHFAECAANILTNPAVD
AVAKIPEFKTCSARIKKIDNTPVLTPNEATIKC*
>Ga0105101_100118111
VAGLAAAFGSGAMTNSIEEIENADCILIIGSNTSIAHPLIATRVFRAKAKGAKLIVADPR
KIPIVLQSDLHLRQNLGTDVALINGLMHLILKNGWQDQTFIDERTEKFEDLKKVVENYPP
EKVSEITGIPVADLEKAAEYYAKAERATILYTMGITQHTTGVDNVKSLANLAMLTGNLGK
ESTGINPLRGQNNVQGACDMGGLPNVYPGYQAVIDQSVRQKFEEAWGAKLSDKIGLTATE
MFPAVLDGKMKALIILGENPVVSDADCLHVEKALKALDFLLVIDIFKTPTADLAHVVLPG
AAFAEKEGTFSNTERRVQLLRKAVEPPGEAKPDWQIIQELSSRFGYPMDYASPRAIMEEI
AKLTPSYGGITYDRLQGDGLQWPCPNTEHPGTRFLHQGRFTRGKGLFSAIEYKPAAEIAD
EEYPFQLTTGRVHVHYHTGTMTRN
>Ga0105101_100168723
MVETKEMLKYVPTTCPYCGVGCGLNLVVSEGKLVGVEPNKRSPINEGKLCPKGMTCWEHV
QSPDRLTTPKIKKNGTFVDASWDEALDLIAKKFKETSDKFGPRSLGFQSSCRTVNEDCYA
LQKLARVGFQTNNVDNCARICHGPSVAGLSLSFGSGAATNPFEDVLNSDLIVMWGSNAVE
AHPLAGRRVMQAKKRGIPIVVVDPRFSATARLADKWIRFNPSTHIALANNMMYYIIKEGL
EDKEFIKERTKGFDDLKKTVEKYADATKIHGVPQETVKEFARQYATAKNAVIIYCLGITE
LTTGTDNVRSMGNLSLLTGNIGRPGVGVNPLRGQNNVQGACDMGAYPNVYSGYQAVAVAD
NRAKMEKLWGMKEGSLPDWYGSTLTEQINDAGNPVKAMYFLGLNPTVSYPDSNHVRRQLK
KLDFCVMQDIFWNESCEYADVVLPGTCFAEKDGTFTSGERRVNRVRKAVDGPGQSKYDWE
IIALLAKKMGLKGFDWKSAKDVWDDMRACTPGQFGVTYEKMEKPESVHWPCPTIEHPGTP
ILHIGKFSAADGKGTMFGIEYRPPAEVADAEYPFTLMTGRVIFHYHTRTQTDRAKQLHYE
VPESYIQINTEDAKQMGIREGEKIKVTSRRGETITKARVTDDVAPKVLYMAMHFHNGANN
LTNTALDPMSKMPELKHCAVKVEKIPGAK*
>Ga0105102_100030546
VAGLAAAFGSGAMTNSIAEIEDAGSIFVIGSNTTACHPLIATRIYRGKEKGAKLIVADPR
NIQLSRFADVAVHHRLGSDVALLNGMMHVIIKNGWQAKDYIQERTEGYSELESAVGQYTL
ERVKAVTGVDPAQIEKMAELYAANHPATLLYAMGITQHSTGVDNVKSCCNLALLCGNVGV
RSGGVNPLRGQNNVQGACDMGGLPNIFPGYQPVNDPEANAKFSKAWNRKLSERVGYTITE
MVPAIEEGRLRALYVIGENPKLSDPDWNHLDRAVRKLDLVVVQELFLSETSQVADVVFPA
ASVAEKEGTFTNTERRCMRIRKAIEPIGNSLADWEILVRLSNAMGYPMAYDSPEDIFREM
TSLTRSYAGMSYERLGLDGLTWPCPEPNHPGTPYLHKERFLRPGGKGKFHAVSYLDPAEM
PDEEYPYLLTTGRMFAHYHTGTMTRISRHLDAEQITGYVEINPEDAASLNIQEGDSMVLS
SRRGRMEAPARLSRAVEPGVFFLPIHFGESPANMLTNAAFDPIAKIPEFKVSAVKAEKLH
EP*
>Ga0105103_100029674
MVETKEMLKYVPTTCPYCGVGCGLNLVVSEGKLVGVEPNKRSPINEGKLCPKGMTCWEHV
QSPDRLTTPKIKKNGKFVDASWDEALDLIAKKFKETSDKFGPKSLGFQTSCRTVNEDCYA
LQKLARVGFQTNNVDNCARICHGPSVAGLSLSFGSGAATNPFEDVLNSDLIVMWGSNAVE
AHPLAGRRVMQAKKRGIPIVVVDPRFSATARLADKWIRFNPSTHIALANNMMYYIIKEGL
EDKEFIKERTKGFDDLKKTVEKYADATKIHGVPQETVKEFARQYATAKNAVIIYCLGITE
LTTGTDNVRSMGNLSLLTGNIGRPGVGVNPLRGQNNVQGACDMGAYPNVYSGYQAVAVAD
NRAKMEKLWGMKEGSLPDWYGSTLTEQINDAGTVVKAMYILGLNPTVSYPDSNHVRRQLQ
KLDFCVMQDIFWNESCEYADVVLPGTCFAEKDGTFTSGERRVNRVRKAVDGPGQSKYDWE
IIALLAKKLGLKGFDWKSAKDVWDDMRACTPGQFGVTYEKMEKPESVHWPCPTIEHPGTP
ILHIGKFSAADGKGTMFGIEYRPPAEVADAEYPFTLMTGRVIFHYHTRTQTDRAKQLHYE
VPESYIQINTEDAKQMGIREGEKIKVTSRRGETITKARVTDDVAPKVLYMAMHFHNGANN
LTNTALDPMSKMPELKHCAVKVEKIPGAK*
>Ga0105103_100057226
MEVNYVPTTCPYCGTGCGFNLVVKDKKVAGVAPWHRTPVNEGKLCPKGNYAWEFVNSPDR
LTKPLIKKDGKFVEASWDEAYKLIASKFKSYKGDQIACLASARVSNEENYLMQKFARAVL
KTPNIDHCARLCHASTVVGLAGAFGSGAMTQSIADIAESKCLLVIGTNTFEQHPLIGRRI
MQAKKNGAKIIYADPRFTPTGKQADLFLQFYSGTDVALLNCFMQQILKNGWENKDFIKNR
TKDFEKVKEVVMKDTYSPENVSKITGVPAKDIITAAEWFGKSGQSAILYSMGITQHTTGV
DNVKSVANIQMLTGNLGRPGTGICALRGQNNVQGACDMGALANVYSGYQSVLVPEMKKKM
ETAWGCDIAEGKVGLTVTKLINTLADTPGTVKCVYIMGENPMLSDPDLHHVEKGLKTAEF
MVVQDIFMTETAQLANVVLPAACFAEKDGTQTSTERRVQKWRKAQDPPGEAKADWQIFCE
LAKHMGFEKQFPYKSAEEIFNEIAKVTPSYGGMSYARLENPEALCWPCPTAEHPGTPILH
KEKFTHPDGLGIFTPIEWKPPAEVPDKEYPLLLTTGRCIWQWHTGTMTRRSKDLEVEEPT
GWVEINPEDAKVLGIKDKEMVRAVSRRGEIKIGARVTKDIKKGVVFIPFHYVECAANLLT
NNALDPVAAIPEFKACAVRVEKIPEVK*
>Ga0105103_100226491
MSDAKTNLKYVQTTCPYCGVGCGLNLVVQDGKCVGVEPYKRSPINEGKLCPKGVTCWEPI
HSPDRLTKPMIKKGDKFEEASWDEALDLIATKFKETSDKFGPKSLGFQVSCRTPNEDCYI
MQKWARVAFKTNNVDNCARICHGPSVAGLSLSFGSGAATNPFADVLNSDLIVMWGSNAIE
AHPLAGRRVVQAKKKGIPVIVVDPRYSATAKIADEWIRFNPSTHIALANSMMYWIIKEGL
EDKEFIAKRTKGFEDLKKTVEKYADAESIHGVPVDRVKDFARKYAKAKNAVIIYCLGITE
LTTGTDNVRSMGNLSMLTGNIGRPGVGVNPLRGQNNVQGACDMGAYPNVYSGYQKCELPE
MRKKMEDAWGVKDLPGWYGATLTEQINQAGDPIKAMYFLGLNPVVSYPDSNHVKRSLEKL
DFMVVQDIFWNETCKYADVVLPGACFAEKDGTFTSGERRINRVRKAVNPPGDAKADWEIF
VMLAKKMGLKGFDFKSAEDVWNDMRAVTPSMFGATYERLEKPESIHWPCPTVEHPGTPIL
HKEKFSAADGLGTFFGLDYRPPAEVADKEYPYTLMTGRVIFHYHTRTQTGRCKVLDYEVP
ESYIQINTKDAKELGIKDGEKIKVRSRRGETITNARVTDDVAPKVLYMAMHFAEGANNLT
NTALDPLSKMPELKHCAVAVEKIAGAR*
>Ga0105103_100315842
MVETKEMLKYVPTTCPYCGVGCALNLVVSEGKLVGVEPNKRSPINEGKLCPKGMTCWEHV
QNPDRLTTPKIKKNGKFVDASWDEALDLIAKKFTEIYKQGGPKALGFQSSCRTVNEDCYA
LQKFARCAFLTNNVDNCARICHGPSVAGLSLSFGSGAATNPFEDILNSDLIVMWGSNAVE
AHPLAGRRVMQAKKKGIPVVVVDPRYSATARLADKYIRFNPSTHIALANNMMYYIIKEGL
EDKAFIAERTKGFDDLKKTVEKYADATKIHGVPQETVKEFARQYANAKNAVIIYCLGITE
LTTGTDNVRSMGNLSLITGNVGRPGVGVNPLRGQNNVQGACDMGAYPNVFSGYQAVAVPE
NRAKMEKLWFLKEGSLPDWYGSTLTEQINDAGNPIKAMYFMGLNPTVSYPDSNHVRRQLE
KLDFCVMQDIFWNESCEYADVVLPGTCFAEKDGTFTSGERRVNRVRKAVDGPGQSKYDWE
IIALLAKKMGLKGFDWKSANDVWDDMRACTPGQFGVTYEKMEKPESVHWPCPTIEHPGTP
ILHIGKFSAADGKGTMFGLEYRPPAEVADAQYPFTLMTGRVIFHYHTRTQTDRAAQLHYE
VPESYIQINTEDAKRLGIKEREKIKVSSRRGEIETLARVTDEVAPGVLYMAMHFHKGANT
LTNTALDPLSKMPELKHCAVNVEKIAGAK*
>Ga0105104_1000204116
VAGLAASFGSGAMTNSIPEFETDSNCFLIIGSNTSEGHPLIATRVLKARKRGAKIIVLDP
RKNQIGHWADIYYSFRPGSDVAIFNALMNVIISEGLQDEAFIAERTEDFEALKMLVSDYT
PERVAEISGIPAEGICEIARTYARGKPAAIIYAMGITQHTTGVDNVKSTSNLAMLCGNMG
IPGGGVNPLRGQNNVQGACDMGGLPNVYSGYQSVTSEDVQKKFKDAWGSAGPLTVGMTVT
EMLHATQEGKVRALYIMGENPMVSDPDLNHVRHCLEQTEFLVVQDIFMTETAQMAHMVLP
GASFAEKDGTFTNTERRVQRVRQAIKPVGEAKEDWVIICELAKKMGASGFDFPSAKAVME
EINKLTPSYGGITYERLEELGSLQWPCPTIDHPGTAYLHKGKFTRGLGKFFALEFKEANE
LPNDEYPFTLTTGRLMFHFHTGSMTRRSKKLDSEVPEAYVEINVKDAGKIGLNGNKRVRV
TSRRGQIELGVRVTDDIKRGIVFIPFHFAEAAANTLTNSAIDPVAKIPEYKVCAVKVEVV
*
>Ga0105104_100076744
VAGLAASFGSGAMTNSIPEFETDTNCFLIIGSNTSEGHPLIATRVLKAKKRGAKIIVLDP
RKNQIGHWADIFYTFRPGSDVAIFNALMNVIISEGLQDEAFIAERTEDFAALKSLVADYT
PEKVAEISGIPADGIREIARTYARAKPAAIIYAMGITQHTTGVDNVKSTSNLAMLCGNMG
IPGGGVNPLRGQNNVQGACDMGGLPNVFPGYQAVTSPEVIEKFAKGWGLDHGPQTADGGQ
SSVVNGLSSKVGMTVTEMLHATQEGKVRALYVMGENPMVSDPDLNHVRHCLEQTEFLVVQ
DIFLTETAQLAHVVLPGASFAEKDGTFSNTERRVQRVRQAIKPVGESKEDWVIICELAKK
MGASGFDFQSPKAVMEEINKLTPSYGGITYERLEELGSLQWPCPTADHPGTPYLHKGKFT
RGLGKFFALEFKEANELPNDEYPFTLTTGRLMFHFHTGSMTRRSEKLDSEVPEAYVEINV
KDAEKIGLNGHKRVRVTSRRGQIELSVRKTDDIKRGVVFIPFHFAEAAANTLTNSAIDPI
AKIPEYKVCAVKVEVL*
>Ga0105104_100179321
MNDAKINLKYVQTTCPYCGVGCGLNLVVQDGKCVGVEPYKRSPINEGKLCPKGVTCWEPI
HSPDRLTKPMIKKGDKFEEASWDEALDLIATKFKETSDKFGPKSLGFQVSCRTPNEDCYI
MQKWARVAFKTNNVDNCARICHGPSVAGLSLSFGSGAATNPFADVLNSDLIVMWGSNAIE
AHPLAGRRVVQAKKKGIPVIVVDPRYSATAKIADEWIRFNPSTHIALANSMMYWIIKEGL
EDKEFIAKRTKGFEDLKKTVEKYADAESIHGVPVDRVKDFARKYAKAKNAVIIYCLGITE
LTTGTDNVRSMGNLSMLTGNIGRPGVGVNPLRGQNNVQGACDMGAYPNVYSGYQKCELPE
MRKKMEDAWGVKDLPGWYGATLTEQINQAGDPIKAMYFLGLNPVVSYPDSNHVKRSLEKL
DFMVVQDIFWNETCKYADVVLPGACFAEKDGTFTSGERRINRVRKAVNPPGDAKADWEIF
VLLAKKMGLKGFDFKSAEDVWNDMRAVTPSMFGATYERLEKPESIHWPCPTVEHPGTPIL
HKEKFSAADGLGTFFGLEYR
>Ga0105105_100008172
VAGLAAAFGSGAMTNSIAEIEAARCIFVIGSNTTACHPLIARRIFRAKENGAHLIVADPR
SIQLSRFADVAVNHRLGSDVALLNGIMHIIVREGWHAHAYIEQRTEDFQLLERVLKDYTP
ERVQQITGVDRKHLERMAELYATNHPASLLYAMGITQHTTGVDNVKSCCNLAMLCGNVGV
YGGGVNPLRGQNNVQGACDMGGLPNVLTGYQPVADPQVREKFSKAWGRPLSERPGLTITD
MIPAMLEGKLKGLYVIGENPKLSDPDWTHMHHALKNLDFLVVQELFLSETAQVADVVFSA
ASVGEKEGTITNTERRCMRIHQAIDPIANTLADWQIICRLSTAMGYPMQYQHPEEIFNEM
RHLTPKSYAGMTYERMGLDGLQWPCPEVGHPGTPFLHQGQFARGKGKFHAVEHQDPAEMP
DAQYPYFLTTGRMFAHFHFGTMTRVSPHLDIEQTTGYVTIHPDDARALMVREGDVLVLSS
RRGRMEAPARISRSVEPGTLFLPIHFGENPTNVLTSAEAVDPLAKIPEFKVSAVKVSKLA
PSPP*
>Ga0105106_1000000645
MRVEHVLTTCPYCGTGCRFYLQVVDNKLIGVVPCKTDEISQGRLCIKGYNAHAFVQHPDR
LTHPMVREGGQLRKATWDEALDKVVSELKRVSAEHGPDSVVVLASAKCTNEENYLFQKLA
RAAIGTNNVDHCARLCHASTVAGLLMSFGSGAMTNTIPEFEDADCVLVTGSNTLEAHPLI
GARILRAHDKGAKVVVIDPRDTPLSRIAHTSIHQQPGTDIAWINGMIKIIIDEGLHDEAF
IRDRTSGFDELRKTVEPYTPEKVEDITRIPKQELIDAARTYANAEKAMIAYAMGVTQHSN
GTNIVRALANLAMVTGNVGRESTGVNPLRGQCNVQGACDAGGLPDLFPGYQRVEDADARK
RFEAAWGRTLPPTKGTTLTCAIKDVLVGKVKAMVIFGENPMLSDPDIAHVEEALKELEFL
AVAEIFPTDTTKLADVVLPGACYAEKDGTFTSTDRAIRPLHKAVDPPGEAKPDWVIACEL
GRRLGAQGFDFPSPADVLDEMARLAPIYGGISYDRADKQVLRWPCPTKDHKGTPVLHIGG
FKIGKGVLVPVDHAPPAEETSEEYPFILTTGRNLFHFHTGTMTRRSPKLEREAPEPYVEV
NTADAKRLGISDSGRVRVSSRRGEITLKARVTDWIMPGVIFIPFHYAEAAANRLTNPALD
PVAKIPEFKVCAAQLKKA*
>Ga0105106_100039924
MEVKYVPTTCPYCGTGCGFNLVVKDKKVVGVAPWHRNPVNDGKLCPKGNYAHEFINAPDR
LTKPLIKKDGKFVEASWDEAYKLIASKFKSYKGDEMACLASARVSNEENYLMQKFARAVL
KTPNIDHCARLCHASTVVGLAGAFGSGAMTQSIADIAESKCLLIIGSNTFEQHPLIGRRV
MQAKKNGAKIIYADPRLTPTGKQADLFLQFYSGTDVALFNGMMQLILKNGWENKDFIKNR
TKDFEKVKEVVMKDAYSPENVAKITGIPAKDIITAAEWFGKSGQSAILYSMGITQHTTGV
DNVKSTANLQMMTGNLGRPGTGICALRGQNNVQGACDMGALANVYSGYQAVIVPEMRKKM
MDAWGCEIAEGKVGLTVTKLVNTLADEPGKVKCVYIMGENPMLSDPDLHHVEKGMKNVEF
MVVQDIFLTETAEFANVVLPAACFAEKDGTQTSTERRVQKWRKAQDPPGEAKADWQIFCE
LAKYMGYEKQFPYKNPEEIFTEISKVTPSYGGMDYARLEKPEALHWPCPTKEHPGTPILH
KEKFTHPDGLGIFTPIEWKPPAEVPDKDYPLIMTTGRCIWQWHTGTMTRRSEDLEREEPT
GWVEINPEDAKALGIKDKEMVKAVTRRGQINIGARVTKNIKKGVVFMPFHYKECAANILT
NNALDPVAAIPEFKACAVRIEKIAEAK*
>Ga0105106_100069008
MKYDNIPTVCPYCGAGCRLYLQVLDQEIIGVLPVKSHAVSQGKLCIKGWNAQEFVSHKDR
LLKPLIKSNGHFKEISWDEALGIVAKKLKDYPPEAVATLSSAKCTNEENFLMQKFARVVL
GTNNVDHCARLCHASTVVGLVKSFGSGAMTNSIPELENSACILIIGSNTAEQHPLIARYI
MRAKEKGAILIVADPRKITLTHFADFHLPQRPGTDVALLNGLMNVIISEGLEDKTFIAER
TENFEALKEIVKKFTPEYVERITGVPKENLVQAARAYAKSPASAIVYSMGITQHTTGVDN
VVSCANLAMLTGNIGKPGTGVNPLRGQVNVQGACDLGALPNVYSGYQSVADENIRKKFED
AWHTALPPKPGLTVVEMMQEAEKGNLKALYIMGENPMVSDPDIGHVKKGLENLDFLVVQD
IFMSETAALADIVLPAASYAERDGTMTSTDRRVQLLTQAIEPAGESKPDWQIICELAKKM
GSREFEYSSASDIMDEMAHLTPLYGGISFERLRVRELQWPCPNKDHPGTPILHKEKFTRG
KGQFLPIEFKEPAELPDEEYPFILTTGRTIFHFHTGTMSRRVATLNREVPTGYVEISFKD
AQKIGTKDGDIVTITSRRGTIKIKAKITSRVNEGVVFIPFHFAECAANILTNPALDPVAK
IPEFKACACRVERG*
>Ga0105106_100156233
VAGLAAAFGSGAMTNSIEEIENADCILIIGSNTSIAHPLIATRVFRAKAKGAKLIVADPR
KIPIVLQSDLHLRQNLGTDVALINGLMHLILKNGWQDQTFIDERTEKFEDLKKVVENYPP
EKVSEITGIPVADLEKAAEYYAKAERATILYTMGITQHTTGVDNVKSLANLAMLTGNLGK
ESTGINPLRGQNNVQGACDMGGLPNVYPGYQAVIDQSVRQKFEEAWGAKLSDKIGLTATE
MFPAVLDGKMKALIILGENPVVSDADCLHVEKALKALDFLLVIDIFKTPTADLAHVVLPG
AAFAEKEGTFSNTERRVQLLRKAVEPPGEAKPDWQIIQELSSRFGYPMDYASPRAIMEEI
AKLTPSYGGITYDRLQGDGLQWPCPNTEHPGTRFLHQGRFTRGKGLFSAIEYKPAAEIAD
EEYPFQLTTGRVHVHYHTGTMTRNSPSLEREINECFLEMHPEDAVELKVRDGDWVVIASR
RGSVPTRVKLTDVSGRKTVFMPFHFLESRANILTNPAFDPIAKIPEYKVCAVKIQKIDPS
DKSILSSASAH*
>Ga0105106_100180442
VAGLAAVFGSGAMTNSIEEIERSDCIFIIGSNTSVAHPLIATRVFRAKAKGAKVIVADPR
RIPIVLQSNLHLQQNLGTDVALVNGLIHIILKKGWQNQAFIDERTENLEALRKVVENYSP
EKVSEITGIPATDLEKAAEWFAKAEHGSILYTMGITQHTTGVDNVKSLANLAMLTGNIGK
ESSGVNPLRGQNNVQGACDMGGLPNVYTGYQAVTDPAVRQKFEEAWKAKLSEKVGLTATE
MFPAVLNGKVKGMIILGENPVVSDPDSLHVEKALKALDFLLVIDIFPTPTSDLAHIVLPG
ASFAEKDGTFSNTERRVQMVRKAMEPPGESKPDWRIIQELSNLFGYPMDYESPSAVMEEI
ARLTPSYGGITYERLQGEGLQWPCPNPEHPGTKFLHQGRFTRGKGLFSAIEYKPAAEMPD
EQYPFQLTTGRVHVQYHTGTMTRNSPSLEREIKECFLEMNPSDAAELGITEGDWVSLQSR
RGTVSTKIKVTPSVNKKMVFMPFHFLENRANILTNPIFDPIAKIPEFKVCAVKIERMEKE
STSSSAAH*
>Ga0105106_100183244
MVETKEMLKYVPTTCPYCGVGCGLNLVVSEGKLVGVEPNKRSPINEGKLCPKGMTCWEHV
HNPDRLTTPKIKKNGKFVDASWDEALDLIAKKFTEIYKQGGPKALGFQSSCRTVNEDCYA
LQKFARCAFLTNNVDNCARICHGPSVAGLSLSFGSGAATNPFEDILNSDLIVMWGSNAVE
AHPLAGRRVMQAKKKGIPVVVVDPRYSATARLADKYIRFNPSTHIALANNMMYYIIKEGL
EDKAFIAERTKGFDDLKKTVEKYADATKIHGVPQETVKEFARQYANAKNAVIIYCLGITE
LTTGTDNVRSMGNLSLITGNVGRPGVGVNPLRGQNNVQGACDMGAYPNVFSGYQAVAVPE
NRAKMEKLWFLKEGSLPDWYGSTLTEQINDAGNPIKAMYFMGLNPTVSYPDSNHVRRQLE
KLDFCVMQDIFWNESCEYADVVLPGTCFAEKDGTFTSGERRVNRVRKAVDGPGQSKYDWE
IIALLAKKMGLKGFDWKSANDVWDDMRACTPGQFGVTYEKMEKPESVHWPCPTIEHPGTP
ILHIGKFSAADGKGTMFGLEYRPPAEVADAQYPFTLMTGRVIFHYHTRTQTDRAAQLHYE
VPESYIQINTEDAKRLGIKEREKIKVSSRRGEIETLARVTDEVAPGVLYMAMHFHKGANT
LTNTALDPLSKMPELKHCAVKVEKIAGAK*
>Ga0105106_100409282
MNPEFIRTICPYCGTGCGLVLKVEEGRVAATYPDRENPVSRGSLCVKGWVAHEFVDHPER
LTAPLLRKGDRFEEISWEEAIALAAQKLKDTAAKYGPDSIGGLSSAKCTNEENYLFQKLI
RAAFKTNNVDHCARLCHAATTVGMLQTLGSGAMTNSISDLAGADCILFIGSNAAESHPVL
MGEVYKALDRGAKMIVIDPRETPVARNAHKLLRLNPGTDIPLLAGMMRHIVDKGLHKTDF
IEKRMENFEALKTFLQAWPVEKAAKETGIDEAVIREVAETYARAEYAAIVYCMGITQHAC
GAANVIAVCDLAMLCGHVGKPFSGIYPLRGQNNVQGACDMGALPNLYPGYQAVTDPAIRE
KFQKAWKADLSDKPGRTVTELINAAGKDIRSLYIMAENPCVSDPDVNHVMEALQRLDFLI
VQDIFLTETAKFAHLVLPGACFAEKTGTYTNTERRFQLLHKAVDPPGKAMGDFEILCLMG
KALGLAFDYNSPAEVMSEYAGLVPAYAGISFDRLERAGLQWPCPDEKHPGTRFLHGEKFT
RGLGRFVVPDYTPPMEKPDAEYPYYLNTGRVFAHYHTGTMTRRSPFLNREIEDPYVEIHP
DDAIALGVGPGDWIRVSSRRGSIVTTARITDRVVKGSIFAPFHFTEARANMLTNPVLDPA
CKTPEYKVCAVKMEKDHEAKAR*
>Ga0105107_100000704
MRVEHVLTTCPYCGTGCRFYLQVVDNKLIGVVPCKTDEISQGRLCIKGYNAHAFVQHPDR
LTHPMVREGGQLRKATWDEALDKVVSELKRVSAEHGPDSVVVLASAKCTNEENYLFQKLA
RAAIGTNNVDHCARLCHASTVAGLLMSFGSGAMTNTIPEFEDADCVLVTGSNTLEAHPLI
GARILRAHDKGAKVVVIDPRDTPLSRIAHTSIHQQPGTDIAWINGMIKIIIDEGLHDEAF
IRDRTSGFDELRKTVEPYTPEKVEDITRIPKQELIDAARTYANAEKAMIAYAMGVTQHSN
GTNIVRALANLAMVTGNVGRESTGVNPLRGQCNVQGACDAGGLPDLFPGYQRVEDADARK
RFEAAWGRTLPPTKGTTLTCAIKDVLVGKVKAMVIFGENPMLSDPDIAHVEEALKELEFL
AVAEIFPTDTTKLADVVLPGACYAEKDGTFTSTDRAIRPLHKAVDPPGEAKPDWVIACEL
GRRLGAQGFDFPSPADVLDEMARLAPIYGGISYDRADKQVLRWPCPTKDHKGTPVLHIGG
FKIGKGVLVPVDHAPPAEETSEEYPFILTTGRNLFHFHTGTMTRRSPKLEREAPEPYVEV
NTADAKRLGISDSGRVRVSSRRGEITLKARVTDWIMPGVIFIPFHYAEAAANRLTNPALD
PVAKIPEFKVCAAQLKKA*
>Ga0105107_100047975
VAGLAAAFGSGAMTNSIEEIENADCILIIGSNTSIAHPLIATRVFRAKAKGAKLIVADPR
KIPIVLQSDLHLRQNLGTDVALINGLMHLILKNGWQDQTFIDERTEKFEDLKKVVENYPP
EKVSEITGIPVADLEKAAEYYAKAERATILYTMGITQHTTGVDNVKSLANLAMLTGNLGK
ESTGINPLRGQNNVQGACDMGGLPNVYPGYQAVIDQSVRQKFEEAWGAKLSDKIGLTATE
MFPAVLDGKMKALIILGENPVVSDADCLHVEKALKALDFLLVIDIFKTPTADLAHVVLPG
AAFAEKEGTFSNTERRVQLLRKAVEPPGEAKPDWQIIQELSSRFGYPMDYASPRAIMEEI
AKLTPSYGGITYDRLQGDGLQWPCPNTEHPGTRFLHQGRFTRGKGLFSAIEYKPAAEIAD
EEYPFQLTTGRVHVHYHTGTMTRNSPSLEREINECFLEMHPEDAVELKVRDGDWVVIASR
RGSVPTRVKLTDVSGRKTVFMPFHFLESRANILTNPAFDPIAKIPEYKVCAVKIQKIDPS
DKSILSSASAH*
>Ga0105107_100366414
MKYDNIPTVCPYCGAGCRLYLQVLDQEIIGVLPVKSHAVSQGKLCIKGWNAQEFVSHKDR
LLKPLIKSNGHFKEISWDEALGIVAKKLKDYPPEAVATLSSAKCTNEENFLMQKFARVVL
GTNNVDHCARLCHASTVVGLVKSFGSGAMTNSIPELENSACILIIGSNTAEQHPLIARYI
MRAKEKGAILIVADPRKITLTQFADFHLPQRPGTDVALLNGLMNVIISEGLEDKTFIAER
TENFEALKEIVKKFTPEYVERITGVPKENLVQAARAYAKSLASAIVYSMGITQHTTGVDN
VVSCANLAMLTGNIGKPGTGVNPLRGQVNVQGACDLGALPNVYSGYQSVADENIRKKFED
AWHTALPPKPGLTVVEMMQEAEKGNLKALYIMGENPMVSDPDIGHVKKGLENLNFLVVQD
IFMSETAALADIVLPAASYAERDGTRTSTDRRVQLLTKAIEPAGESKPDWQIICELAKKM
GSREFDYSSASDIMDEMARLTPLYGGMSYERLRLRELQWPCPNKDHPGTPILHKEKFTRG
KGQFLPIEFKEPAELPDEEYPFILTTGRTIFHFHTGTMSRRVETL
>Ga0105107_100453671
VAGLAAVLGSGAMTNSIEEIEGADCILIIGSNTSVAHPLIATRVYRAKARGAKIIVADPR
RIPMVLQSDLHLRQNLGTDVALVNGLMHIILKKGWQDQAFIDERTEKFEELKKAIEDYPP
EKVSGITGIATADLERAAEYYAKAERASILYTMGITQHTTGVDNVKSLANLAMLTGNLGR
ESTGINPLRGQNNVQGACDMGGLPNVYTGYQPVTDPAVKQKFEEAWEAKLSDKIGLTATE
MFPAILDGKMRALVILGENPMVSDADSLHVEKALKAVDFLLVIDIFKTPTTDLAHVVLPG
AAFAEKEGTFSNTERRVQLLRKAVEPPGESKQDWQIIQELSSRFGYPMNYDSPRAIMEEI
AKLTPSYGGITYDRLQGDGLQWPCPNTEHPGTKFLHQGRFTRGKGLFSAIEYKPAAEIAD
EEYPFQLTTGRVHAHYHTGTMTRNSPSLEREISECFLEMHPEDAAEMKVTDGDR
>Ga0105152_100000506
MSVKHVLTTCPYCGTGCNFFLQVADGRLVGVVPCKTDEISLGRLCIKGYNAHAFVQHPDR
LKHPMIREGGQLRQVTWEQAMDRIVKEITRIRDKYGPDSIAVLASAKCTNEENYLFQKLA
RAAIGTNNVDHCARLCHASTVSGLLFSFGSGAMTNTIPEFDNAECILITGSNTLEAHPMI
GARMLRALDKGAKIIVVDPRETPLSRISHLSLHQRPGTDISWINGMIKIIIDEGLVNEEF
VKQRTTAFDELKEVVKDYTAEKVQATTGIPKEKLVEAARLYARTDKAMIAYAMGITQHSN
GTNLVKAMANLAMVTGHIGRESTGLNPLRGQCNVQGACDAGGLPNLFPGYQRVDDPESKA
KFEKAWGKQLPGSPGLTLTCAMKEAMAGNVKAMVIFGENVMISDPDLGHLEEAIEELEFL
AVADIFPSETVQKANVVLPAACYAEKEGTFTSTDRAIRLLRKAVDPPGEARPDWVIACDM
GKRLGSSGFDFSSPAEVMDEMASLTPQYAGIDFGRIDKQVLRWPCPTKEHQGTKILHTQK
FTKGLGVFAPVHHAPPMEEPSEDYPFILTTGRNLFQYHTGTMTRRSPKLEREAPEPYVEI
NKSDAKRLGIKDGERVAVSSKRGSITLKARVTDRIILGSIFIPFHYAEAAANRLTNAALD
PIAHIPELKVCAAKVAKA*
>Ga0105152_1000057910
VAGLAASFGSGAMTNSIPEFETDTNCFLIIGSNTSEGHPLIATRVLKAQKRGAKVIVLDP
RKNQIGHWADIFYTFRPGSDVAIFNGLMNVIISEGLQDEAFIAERTEDFEALKTLVAEYT
PEKVAEISGIPADGIREIARTYAKGKPAAIIYAMGITQHTTGTDNVKSTSNLAMLCGNVG
IPGGGVNPLRGQNNVQGACDMGGLPNVYSGYQAVTIPEVQKKFQDAWGSAGPLTVGLTVT
EMLHAAQEGKVRALFVMGENPMVSDPDLNHVRHCLEQTEFLVVQDIFLTETAQMAHVVLP
GVSFAEKDGTFTNTERRVQRVRQAIKPVGEAKEDWVIICELGQKMGAKGFDFQSAKAIME
EINKLTPSYGGITYERLEELGSLQWPCPAVDHPGTTYLHKGKFSRGLGKFFALDFKEPNE
LPNEEYPFTLTTGRLMFHFHTGSMTRRSKKLHSEVPEAYIEVNVDDAKKIGLNGHKHVRV
TSRRGQIELGVRITDDIKRGIVFIPFHFAEAAANMLTNSAIDPVAKIPEYKVCAVKVEVV
*
>Ga0105152_100047854
VAGLAAVFGSGAMTNSIEEIEGADSILIIGSNTSVTHPLIATRVFRAKAKGAKIIVADPR
RIPIILQSDLHLQQNLGTDVALINGLMHIILKNGWQDQTFIDERTENFEELKKVVENYPP
EKVSEITGIPAADLEKAAEYYAKAERATILYTMGITQHTTGVDNVKSLANLAMLTGNLGK
ESTGINPLRGQNNVQGACDMGGLPDVYTGYQAVVNQAVKQKFGEAWGAKLSDKIGLTATE
MFPAVLNGKMKALVILGENPVVSDADCLHVEKALKALDFLLVIDIFKTPTADMAHVVLPG
AAFAEKEGTFSNTERRVQLLRKAAEPPGEAKPDWQIIQELSSRFGYPMDYASPRAIMEEI
TKLTPSYGGITYDRLQGDGLQWPCPNTEHPGTKFLHQGRFTRGKGLFSAIEYKPAAETAD
EEYPFQLTTGRVHVHYHTGTMTRNSPSLEREISECFLEMHSEDASELKLGEGDWVVIASR
RGSISSRVKLTDIAGRKTVFMPFHFLESRANILTNPTFDPVAKIPEFKVCAVKIQKMDTS
DKSISSPLLVFR*
>Ga0105158_10069912
MEYKTVPSICPYCGCGCGILLEVVEGKIVGTLPLKTHPINKGKLCIKGWNVHEFVYSENR
LTSPKIKKDGKLKEVDWDEAISYAAKKLLEIKEKYGPNSIALISSARCSNEENFLMMKLA
RSVLETNNIDHCARLCHSSTVVGLIKTFGSGAMSNPIPHLEGAKTILIFGSNTTEAHPIV
ATYIFRAKDKGANIIVIDPRKTHIARIATKHLPIKIGTDIVLVNGMINEIIKNGWEDKEF
IENFTEGYEELKKIVSKYDLSYVAKVTGIDEKEIYETAYLYAHEKPSSIVYCLGITQHHY
GTDNVISLANLSMLTGNVGKPFTGVNPLRGQNNVQGACDMGCLPGYLSGYQKVSDDKARE
EFEKFWGKSLPKEGGLTVEEMFDEALKGNIKAMIIQGENPLISNPNINRVRKALKNLEFL
VVLDIFSNEMTEMADVVFACASFLEKEGTFTNTDRRVQYFPKVIEPIPNTKPDWQVISLL
AYALGSKGFSYNSPEEIFNEMSLLTPIYRGISYERLKKNPLQWPCKTRLDPGCEYLHKDG
FTQGKGKFIPVEKKEPFEIPDEEFPFILTTGRTIFHYHTATMTKNSPSLNKELSSVYIEI
NPEDAKRLNVEEGEKVKVISRRGEIEIEVRITDNVSPGLVYIPMHFSESPVNVLTSHEPL
DPQSKIPPYKYSCVNIKKIK*
>Ga0105159_10025682
MEYKTVPSICPYCGCGCGILLEVVEGKIVGTLPLKTHPINKGKLCIKGWNVHEFVYSENR
LTSPKIKKDGKLKEVDWDEAISYAAKKLLEIKEKYGPNSIALISSARCSNEENFLMMKLA
RSVLETNNIDHCARLCHSSTVVGLIKTFGSGAMSNPIPHLEGAKTILIFGSNTTEAHPIV
ATYIFRAKDKGANIIVIDPRKTHIARIATKHLPIKIGTDIVLVNGMINEIIKNGWEDKEF
IENFTEGYEELKKIVSKYDLSYVAKVTGIDEKEIYETAYLYAHEKPSSIVYCLGITQHHY
GTDNVISLANLSMLTGNVGKPFTGVNPLRGQNNVQGACDMGCLPGYLSGYQKVSDDKARE
EFEKFWGKSLPKEGGLTVEEMFAEALKGNIKAMIIQGENPLISNPNINRVRKALKNLEFL
VVLDIFSNEMTEMADVVFACASFLEKEGTFTNTDRRVQYFPKVIEPIPNTKPDWQVISLL
AYALGSKGFSYNSPEEIFNEMSLLTPIYRGISYERLKKNPLQWPCKTRLDPGCEYLHKDG
FTQGKGKFIPVEKKEPFEIPDEEFPFILTTGRTIFHYHTATMTKNSPSLNKELSSVYIEI
NPEDAKRLNVEEGEKVKVISRRGEIEIEVRITDNVSPGLVYIPMHFSESPVNVLTSHEPL
DPQSKIPPYKYSCVNIKKIK*
>Ga0105162_100061615
VAGLAAAFGSGAMTNSTPEFSQYTRCFLITGSNTTEAHPLIASHIMEAKERGAKIIVIDP
REVQIGRLADLYLRPRPGTDVAWLNGLMHVIVSEELADQEFIEKRTEGFEEMWAVVKEYT
PERVEEISGIPADALRAAARMYAQNKPAAILYAMGITQHTTGTDNVKSIANLAMLTGNIG
IPGAGVNPLRGQNNVQGACDMGGLPNVYPAYQPVSSPEAKAKFEAAWGVEGLPDQPGLTV
VEMVNAAGEGKLRALYIMAENPMLSDPDINHTRECLEKLDFLVVQDIFLTETAELAHVVL
PGASFAEKDGTFTTTDRRIQRVRKAINPPGEAKADWEIICELARKLGARGFDYSSPEEIM
AEIAKVAPSYGGVTYERLDKEGGLHWPVPSVDHPGTPYLHKEKFTRGLGKFHAVHFKEAA
ELPDEEYPFILTTGRIMFQYHTGTMTRRSPKLEQEAPEPFVEINPSDAEKIGLNGAKKVK
VSSRRGSIELAVRVTDRIKPGVVFIPFHYAEAAANALTNAALDPVARIPEYKICAVKVEP
VRGYE*
>Ga0105163_10043586
VAGLAAAFGSGAMTNSTPEFSQYTRCFLITGSNTTEAHPLIASHIMEAKERGAKIIVIDP
REVQIGRLADLYLRPRPGTDVAWLNGLMHVIVSEELADQEFIEKRTEGFEEMWAVVKEYT
PERVEEISGIPADALRAAARMYAQNKPAAILYAMGITQHTTGTDNVKSIANLAMLTGNIG
IPGAGVNPLRGQNNVQGACDMGGLPNVYPAYQPVSSPEAKAKFEAAWGVEGLPDQPGLTV
VEMVNAAGEGKLRALYIMAENPMLSDPDINHTRECLEKLDFLVVQDIFLTETAELAHVVL
PGASFAEKDGTFTTTDRRIQRVRKAINPPGEAKADWEIICELARKLGARGFDYSSPEEIM
AEIAKVAPSYGGVTYERLDKEGGLHWPVPSVDHPGTPYLHKEKFTRGLGKFHAVHFKEAA
ELPDEEYPFILTTGRIMFQYHTGTMTRRSPKLEQEAPEPFVEINPSDAEKIGLNGAKKVK
VSSRRGSIELAVRVTDRIKPGVVFIPFHYAEAAANALTNAALDPVARIPEYKICAVKVEP
VRGYE*
>Ga0105163_10051414
MNVEFVPSICVYCGVGCGIIFEVVNGRIINTYGRPDHPVNEGKLCLKGKKCHEFVHHPER
LKKPLIKDGKEFKETNWDTALNLITKKLIEIKEKYGPDSIAVISSAKCTNEENYLIQKFA
RTIIGTNNIDHCARLCHASSVVGLGMAFGSGAMTNSISEIENAECILVTGSNTTEQHPII
AGWIYKAKKKGAKIIVVEPRKTQLAKIADIYLEIFPGTDVAWINGFLNVIINENLYDKKF
IEEKTEGFEELKEVVKEYTPEKVSQITGVNKEDLIKGARIYASSKKSMIIYGMGITQHIT
GTENVLSLANLAMITGNVGRENTGVNPLRGHQNVQGACDMGALPDFYPGYQKIKEPEIRK
KFEEYWKTKLNENQGLTLVEIFEAILNGDIKALYIIGENPVITNPNTKKIISALDKVPFL
IVEDIFLTETAKFADVILPATCFAEKEGTYTSTERRVQIGYKAVHPPGEAKSDWEIIQEI
AKRMGFYWNYKDSKEIFEEIRKITPIYSGITYEKIELYDGIQWPCRNEEDLGTKYLHKDG
FLRGKGKFHPVHYKKPFEEPNEEYPYILTTGRIYFHFHSGSMTRKSVSLKEEIDEAFVEV
NPQDARNMNLKDGDNVKIKSRRGEIKVKVKIKDDIKKGVIFIPFHFAESAANILTHTNLD
PLAKIPEFKVCAVKIEKAI*
>Ga0113563_100101014
VAGLAASFGSGAMTNSIPEFETDTNCFLIIGSNTSEGHPLIATRILKAQKRGAKIIVLDP
RKNQIGHWADLYFSFRPGSDVALFNGIMNVIIAEGLADEAFIAERTESYEELKSLVAEYT
PEKVEPITGVPADGIRQVARLYAKHKPSAIVYAMGITQHTTGVDNVKSTANLALLCGNMG
IPGGGVNPLRGQNNVQGACDMGGLPNVYSGYQVVTSPDVQKKFQDAWGAAGPLTVGLTVT
EMVNAVGDNKLRALLVMGENPMVADPDINHARHCLEKAEFLVVMDIFLSETAQLAHVVLP
GASFAEKDGTFTGTDRRVQRVRKAIEPVGDALPDWQIICNLAKKMGASGFDFESPRQVME
EVARLTPSYGGISYDRLEELGSLQWPCPTSDHPGTTYLHKGKFARGVGKFFALPFVEAAE
LTDDQYPFTLTTGRIMFHFHTGTMTRRSKKLVSEVPGAYIEMHPEDAQKVGLNGHRRVRV
VSRRGQIELNVRITENIKPGVVFIPFHFAEAAANALTNSAIDPVAKIPEYKVCAVKIEMV
N*
>Ga0113563_100106586
MIAMRVMRAQKRGAKIIVVDPRDVQIARIADIHLRQRAGTDVAWINGMLHVILAEELYDQ
EFVAERTEGFEELKAVVAEYTPERVEAITGIPAGDLAEAARIYARAENAAILYAMGITQH
TSGIDNVVSCANLAMVTGNVGRPGVGVNPLRGQNNVQGACDMGGLPNVYTAYQPVINEAV
QTKFAEAWGSAGPLKVGLTVTDMINKAHHGELKGLYIMGENPMVSDPDLSHVSAALETVE
FLVVQDIFPTETVAYADVVLPGVTFAEKDGTFTNTDRRIQLIRQAIPPLGNARADWQIVA
DLAQRMDGAPRTARFGGWQYDSPAAIMEEIATLTPSYGGVTYQRLEELGDLQWPVPTADH
PGTAFLHKGKFSRGLGKLSPIQFKEPDELPDAEYPLILTTGRTMFHYHTGSMTRRSEKLD
REVPDGYVEISPEDAVQLGLKKSARARVVSRRGAIETRVWITRRVPPGTVFIPFHFAEAA
ANVLTNPAVDPVAKIPEYKVAAVRIEKVA*
>Ga0113563_100157884
MDVKYVPTTCPYCGTGCGFNLVVKDGKAVGVAPWHRSPVNDGKVCPKGNYAHEFIHSEDR
LTKPLIKKDGKFVEATWDEAYDLIVKKFKSYKPEEMACLSSARVSNEENYLMQKFARAVL
KTPNVDHCARLCHASTVVGLAGTFGSGAMTQSIGDIAQAKSIFILGSNTFEQHPLIGRRV
MQAKRNGAKLIYADPRLTATGKQADLYLPFYSGTDVAILNGLMQQIIKNGWENKEFIEKR
TKDFDKLKAVVMKPEYSLENVSKISGIPAKDLATAAEWIAKSGANAILYSMGITQHTTGV
DNVKSVANLQMITGNLGRPGTGVCALRGQNNVQGACDMGALPNVYSGYQAVIVPENKKKM
TDAWGTELAEGKVGYTVTDMINILADKPGTLKCLYIMGENPMLSDPDLHHVEKGLKNLEF
MVVQDIFLTETAELANVVLPAACYAEKDGTQTSTERRVQRWRIAVNPPGEAKADWQIISE
LAAKMGFAKQFPYKSAEEIFVEVSKVTPSYGGMTYARLEKPEALHWPCPTADHPGTPILH
KEKFAHPDGLGVLTPIEFKPPAEVPDKEYPLILTTGRCIWQWHTGTMTRRSVDLEREEPT
GWIEINPEDAKALAVADGEMVRAVTRRGQIDITARVTDRIKKGVTFIPFHYKECAANLLT
NNALDPVAKIPEFKACAIRVEKIAGGQ*
>Ga0113563_100328401
VAGLAAVFGSGAMTNSIEEIENADCIFIIGSNTSVAHPLIATRVFRAKAKGAKLIVADPR
RIPIILQSDLHLQQNLGTDVALINGLMHIILKKGWQDQAFIDERTENFEELKKVVENYPP
EKVSEITGIPVADLEKAAEYYAKAERATILYTMGITQHTTGVDNVKSLANLAMLTGNLGK
ESTGINPLRGQNNVQGACDMGGLPNVYTGYQAVIDQTVRQKFEEAWGAKLSDKIGLTATE
MFPAVLNGKMKALVILGENPVVSDADCLHVEKALKALDFLLVIDIFKTPTADLAHVVLPG
AAFAEKEGTFSNTERRVQLLRKAAEPPGEAKPDWQIIQELSSRFGYPMDYASPRAIMEEI
AKLTPSYGGITYDRLQGEGLLWPCPNTEHPGTKFLHQGRFTRGKGLFSAIEYKPAAETAD
EEYPFQLTTGRVHVHYHTGTMTRNSPSLEREIKECFLEMHPEDAHELKVADGDWVLIASR
RGS
>Ga0113563_100443913
VAGLAAAFGSGAMTNSIAEIEDARAIFVIGSNTTACHPLIATRIYRGKEKGAKLIVADPR
NIQLSRFADIAVHHRLGSDVALLNGMMHVIIRNGWHAKDYIRERTEGYEELEAVVATYTP
ERVRSITGVEPAQIEKMAELYATNSPASLLYAMGITQHSTGVDNVKSCCNLALLCGNVGV
RSGGVNPLRGQNNVQGACDMGGLPNVFPGYQPVNDPEANAKFSKAWNRKLSERVGYTITE
MVPAIERGRLKALYVIGENPKLSDPDWNHLDRAIRKLDLVVVQELFLSETSQVADVVFPA
ASVAEKEGTFTNTERRCMRIRKAIEAVGNSLPDWEILVRLSNAMGYPMSYGSSEDIFREM
ASLTRSYAGMSYERLGLDGLMWPCPEPNHPGTPYLHKERFLRPGGKAKLHAVSYLDPAEM
PDGEYPYLLTTGRMFAHYHTGTMTRVSRHLDAEQITGYVEINPEDAAILDIHEGDSIVLS
SRRGRMEAPARLSLSVEPGVFFLPIHFGESPANMLTNPAFDPIAKIPEFKVSAVKAEKLR
EP*
>Ga0113563_100926391
VAPWHRNPINQGKLCPKGNYAWEFVNSPDRLTKPLIKKDGKLVEASWDEAIKLVATKLKG
YKPDEVGFFSSARVSNEENYLVAKFARVAVKTPHIDHCARLCHASTVAGLAAVFGSGAMT
NSIGDIADSKCVFVIGSNTLEQHPLIGRNMMIAKSRGAKMIVADPRFTPTAKQADLYLPF
YSGTDVQIFNGMMHQIIKNGWEDKEFVEKRTKDFDKLKALVMQDKYNLENTAKISGIPAD
RILKASEWFAKAESACINYSMGITQHSTGVDNVKSIANLQMLTGNLGRPGTGVNALRGQN
NVQGACDMGCLPNVYSGYQQVINEEMQKKMKTAWGVDTIAEGKVGYTVTDMINVAADKPG
TLKCLYIVGENPMLSDPDLHHVKKAFDNLEFVIVQDIFPTETAMEADVVLPGCCYAEKDG
TQSNTERRVQKWRKAQDPPGEARLDWQIICDIAKAMGYEKQFSFKSAEEIFEEIRKVTPS
YAGITYARLDKADAIHWPCPTTDHPGTPILHKEKFATPDGLGILTAIEFKYPAEVPDAEY
PLILSTGRCLWQFHTGSMTRRSEDLEREAPTGWVEICPDDAKALGIVNGEKVKAVSRRGQ
IDITAKVTEDIKKGEVFIPFHFAECAANILTNNALDPIAKIPEYKACAVRIEKIKEAK*
>Ga0114918_1000001557
VAGLVAAFGSGAMTNSIPELEDAKCILITGSNTMEAHPLIARRIMRAKEKGAKVIVVDPR
RIPIVHFADMHLRPRPGTDVAWINGFMNVIISRGLQDRDFINQRTENYEELKKVVEQYTP
EKVEQITGIPEAKLEEAATVYAKSECSAIVYAMGITQHTTGVDNVKSCANLAMLTGNVGK
PSTGVNPLRGQNNVQGACDLGALPNVYPGYQKVALPEMEEKFKKVWGNTAGTKVGLTIPD
MLAAAQKGELKAMYIMGENPMLSDPDINHVKKSFESLDFLVVQDIFLSETAELADVVLPG
ASYAEKDGTFTSTDRRVRRIRKAIEPIGESRADWRIICELAKLMGSKVFDFNSPAEIMDE
IAQLTPIYGGISYDRLEEIKDGLCWPCPSKEHPGTPYLHKDKFSKGRGSFSPLEFAEAKE
LPDEEYPLLLTTGRNMFHWHTGTMTRRTAKLDKELKTGYMEINPIDAQKMGIKDGEMVQV
KSRRGEIDISARINEVVPEKVVFIPFHFRECAANILTNPVYDPQAKIPEYKVCAVNIEKK
GGSQ*
>Ga0114918_100745593
VAGLAAAFGSGAMTNSVAELEDSDCIFIIGSNTTSSHPLVAHRIFRARQKGAKIIVADPR
KIQLAMLSDIHARQNLGTDVALLNGMMNVIIDRGWHDQAFIDERTEKFDDFRKVVAGYPP
EKASEITGVPAEDIIRMAEYYGKAKAASIVYCMGITQHTTGVDNVKSLANLAMLTGNIGK
ESTGVNPLRGQNNVQGACDMGGLPNVFPGYQPVNDIPSNQKFSKAWGVELPREVGLTIPA
MLSGLAEGTVKALYVLGENPMVSDPDINHVEKALKTAELLVVQDIFLIPTAQLAHVVLPG
SSFAEKDGTFSNTERRVLRVREAIEPVGDSRADWQIIQDISNRFGYEMKFDSPEDVMKEI
ASLTPSYGGITYDRLEGEGLQWPCPSADHPGTKFLHK
>Ga0114919_1000050414
MKDEITYQPTVCPYCTSCCGVYLVVKNGRIIGQEPMKSYPINEGKLCIKGNNTYKLLSHS
ERLTEPLIKGRKVSWEKALKLIAEKFEGVSSEDFGILGSGKTSNEEGYVLQKFARVVMST
NNVEYCARFCHSATVAGLGPAVGGGVMQTSQMHIDQADCIFLAGVNIQENFPGISRRVHR
AKNNSAKVIVLDPRITGTVKNLADIHLQLKPGTDAALINAMIKIIIDGELENKEFIKART
EGYEELKAFVSSIDLEEVQKVTSVPLDKIRASATAFAKATKGCILYDEGITQHITGSDNV
KLLANLVLLTGHIGKPGTGVNPMRGQISGEGSGDMGCVNVFYPGFKRVNKETAEHFQKLW
GVENLPSKPGKTFMDIINTCKTVYMVGVNPMISAPDSNNVRKSLEGLDFLVVEDIFMTET
AELADVVLPAATWVEREGTHTGIDRRVYKINKVVEPPGQAKPDWWITMNIAKQMGFSDKF
NYNSSKDIFEEIRRCIPQYAGISYERLDKTISGIHWPCPSEDHPGTPTMFTQKFNTPDGK
GHFQPVGYKQPAELTDREYPYTLTTGRVIFHYHTGTMTRRTNSLNDELPEAFIQIHPEDA
RELKISNGKKAILKSRRGQLEIKTRISPDITRGVVFIPFHFSKANANVLTNPAFDPACKM
PEFKVCAVSIEKAD*
>Ga0114919_100020916
VVGLAAAFGSGAMTNSIPEIEDAACIFVIGSNTTECHPLIARRVFRAKEKGAKLIVADPR
NIQLARFADIHVRHRLGSDVALLNGMMHVIIKNDWHAKSYIDERTEGFDEFKAAVEAYTP
DKVEAISGIAQGDLERMAELYATNSPAALLYAMGITQHTTGVDNVKSTCNIAMLCGNVGV
RSGGVNPLRGQNNVQGACDMGGLPNVFPAYQPVTVEANNEKFSKAWGKKLSDQIGYTITD
MIPAMLNGKLKALYVIGENPMMSDPDQNHLKKALENLEILICQDIVLSETAQKADVVFAG
ASVAEKDGTFTNSERRCMKVNKAIDSVGDALDDWQIISRLSTAMGYEMSYENPEEIFNEM
KKLAPSYAGMTYERLGLDGLQWPCPNSEHPGTPFLHKEQFARGKGMFHAIEYLDPDEMPD
DEYPYFLSTGRNFAHFHTGTMTRASAHLDAEQKTGYVEINPEDANKLAVQDGDIVLLSTR
RGKMKTPARVTSIVKPGVLFVPFHFAESPANILTNPAFDPIAKIPEFKVCAAKVEKAP*
>Ga0114919_1000211513
MGIEYVPTICPYCSCGCGIYLVVEDGRIIGQEPWKAHPINEGTNCPKGKNAYEYLYSEDR
LRTPLVRKNGDLKEASWDEALDLVASKLKEATPDNFGFIASCRNSNEDLYVMQKFTRVVM
GTNSVEYCGRLCHSPAAAALIPMMGSGAMQTNQESIVDADCIFLAGVNVKETFPMIARRV
ARARAKGARVIYTDPRKTNTARYLADIHLQLRSGTDAALINAMMKIILDEGLEDREFIAS
RTADFEALGEFLSTVDLKQAEEITGVPLEKIKEAAIIYAKAERGCILYDQGISQHYVGVD
NVKVHANLALLCGHAGKPGSGINSMRGQINGEGGGDMGCLCVFYPGFKRVGEESAKFFEE
AWKVENLPTKPGLTYIDMLYNVSNLYVVGADPMMVVPDTNNLRKALEKANFIVVQDIFPT
EISKLAHVVLPAATWVEREATHTWIDRRVQKINKVIDPPGEAKPDWQIICELAAKMGYPG
KFDFSFAQEIFDEMRSCVPQYKGITYERLDRAIAGIHWPCPAEDHPGTPTMFLEKFNTPD
GLGHFMVVEYKPPAEVPDEEYPYFLTTGRSIFHYHTGHMTRRTPRLLDEVPRGFFEVNPD
DATKEGIKEKDTVTLTTRRGSIEAEARVTDRVPPGLIFVPFHFPNSLANVLTNPTLDPAA
KCAETKVCAVRMEVKR*
>Ga0114919_100025655
MYLVVKDGKIIGQEPWKEHPINEGANCPKGKNAYHFLYSEDRLKMPLVRKNGNLTETSWD
EALDLVSSKLKEATPENFGFIASCRNSNEDAYVMQKFTRVVMGTNNVEYCGRLCHSPAAA
ALIPAMGSGAMQTSQPEIELADCFFLAGVNLMETFPMIARRVFRAKANGAKVIYTDPRKT
ATAQHLANIHLQLRSGTDAALLNAMMSIILAEGLEDKEFIASRTAGIDELRDFLSKVDLK
EAEEITGVPLEKIREAAITYAKAERGCILYDQGMSQHYVGTDNVRNHANLALLCGHAGKP
GSGVNSMRGQINGEGSGDMGCLCVFYPGFKRVSEESAKFFEQAWGVSNLPTKPGITYIDM
LYKCRYLYVVGGDPMMAVPDVNNVRKALEKAEFLVVQDIFPTEISKLAHVVLPAATWVER
EATHTWIDRRVQKINKVVDPPGEAKPDWWIICQLAERMGYKNKFNFTSSGDIFEEIRSCV
PQYKGLTYERLSKTVGGIHWPCPSEDHPGTPTMFLEKFGTPDGLGHFQAVEFKPPAELPD
EQYPYILTTGRSIFHYHTGTMTRRTPKLNDEISEGFVEVNPEDAARAGVKDRDMVALESR
RGSIEVKARVTGEVPPGLLFVPIHFPDSRANVLTISALDPSAKCAETKVCAVKMEVKR*
>Ga0114919_100028318
LIKLIPTICPYCGAGCGILLVVKNGAVVGTKPWPEHPISQGKLCIKGWYAHEFIHHEERL
KKPLIKEGDSFKEVSWGQAIKFVAERLGEIRDKNGPDSLAFLSSAKCTNEENYLLQKFTR
VVIGTNNIDHCARLCHASTVTGLGAAFGSGAMTNSISDIDKASCIFIIGSDTSSQHPLIA
RKVMIAKEKGAKIILADPRLIQISKFADLHLRLKLGSDVALINGLMKCILDHKLEDKTFI
SERTEGFEKLKEVLDGVSLDEVEKITGVDKDEIERAALLFAKAEKGHIIYAIYAMGITQH
STGTDNVLSVANLAMLTGNIGKPGTGVNPLRGQNNVQGACDLGALPNVFPGYQAVTDEQK
RNKVAKVWGVAKLPSEVSLTVVEMFNAALEGKVKAMYIMGENPMVSDPDINHVEQALKNL
DFLVVQDIFPTETAMLADVILPAASWAEKRGTFTATDRRVQLVRKAIEPLWESKPDWEII
CDLAKEMKAGDGFSFSSPDQVFEEIRKVTPLYAGINFTRLNQPEGLQWPCTDENHPGTPI
LHSKEFTRGKGKFHPIVYKEPAENPDDEFPFALTTGRVMSQWHTRSMTGRSPTLDAECPE
GFVEINPEDARKLGISDRDLIEVSSRRGKIQTKARITDKVMPGVLFMPFHFAKEAANRLT
NPALDPIAKIPELKVCAAAIRPL*
>Ga0114919_100091037
MQLEYVPTICPYCGCGCGIYLVVKDGRIAGVEPWKEHPVNEGKNCPKGKNAFDFLYGDGR
LTKPLVRENGAFKETSWEKALALIAEKLKKTDSNSVGFINSGKLTNEDLYVIQKFARCVM
KNNNLDNASRFCHSTTVPALISTVGSGVMSTSELNIDKADCIFICGTNIKETYPILARRV
IRAKRKGATIIVTDPRRTLTARTLADIHLQLNPGTDTALINAMMKTILAEGLEEREFIEK
RTRGFQELKDYLTSLDMNDLERITGISADVIKEAARIYAKAETGCILYNAGIAQHLTGIE
NIRALADLAMLTGNYGRPGTGVNPLRGHINGEGFGDMGPIPVFYPGFKPINEENTKLFEG
YWGVEGLPSTPGMTYMDMVEKCSVLYVAGANPMISAPDTNSVRKMLEDKELLVVQDIFMT
ETAELADVVLPAASWVEKDGTITEVDRRVQRIGKAVDAPGEAKPDWKIICELGDLMGMKE
KFNFNSPEEIFEEIRKTVPQYSGITYERLKKAGGIQWPCPKEDHPGTDTMFVERFATPDG
LGHFQVVEYKQPTEIPDEEYPYVFSNGRIIFHYHSGTMTRKTEKLNNEINKAIVEINTED
AREKGIKAGDEIILKSRRGEIKAIAKPTDNIGKRVLFMPWHFSESSPNVLTGPSAGPPSK
MPGFKFCAVKMEVKQ*
>Ga0114919_100143973
MKIEYKATICPYCSCGCGIYLVVKDGEIIGQEPWKEHPVNEGKNCPKGKNAYQFLYAKDR
LKTPLVRKNGVLEETSWEEALDLIATKFEEATPQTFGLLASGKNTNEEAYVLQKFTRVVM
GTNNIEYCGRLCHSPTAAGLGPTVGSGVMETSEIDIELADCIFLAGINIKETFPMMTMRV
LRAKEKGARVIVMDPRNTATARYLGDIHLQLRPGTDAAVLNAMMSIILGEGLENEEFIAS
RTAGIEELRQHLSSLDLKELEKISGVPLEKIREAAIAYAMAETGCILFNQGLNQHTTGSD
NVKALASLALLAGHYGRPGTGVNPTRGQINGEGTGDMGCLNVFYPGFKPVSEDVAKIFEE
TWGVENLPSKPGFPYTVMLQKVKFLYIVGTNPMMAAPDVNNVRKALQNLSFLVVQDIFPT
ETAQLAHVVLPAATWVEREGIHAWVDRRVQKIDQVINPPGNAKPDWWVVCQLAERMGYKD
KFDFSSPYEIFEEIRCCVPQYAGITYERLSKITGGIHWPCPSEDHPGTPTMFVQKFNTPD
GLGHFQVVDYKPPAELPDEEYPFVLTTGRSIFHYHTGTMTRRTPKLNDEVPRSFVQVNPA
DAAKAGLRSGDTVTLETRRGSIEAQAKITTQVTPGLLFIPFHFAESCANVLTNPALDPSC
KMPEYKVCAVKMEVKQ*
>Ga0114919_100171005
LVVKDGRIIGQEPWKEHPVNEGTNCPKGKNAYHYLYSEDRLKMPLVRKNGKLQETSWEEA
LNLVSSKLKEATPENFGFIASCRNSNEDAYVMQKFVRVVMGTNNVEYCGRLCHSPAAAAL
IPAMGSGVMQISQPEIELADCIFLAGVNLQETFPLIARRVFRAKAKGAKVIYTDPRKTAT
ARYLADIHLPLKSGTDAALINAMMSIILAEGLEDKEFITSKTAGFDELRDFLSKVDLNQA
EEITGIPVEKIKEAAITYAKAERGCILYDQGMSQHYVGTDNVRVHANLALLCGHAGKPGS
GINSMRGQINGEGSGDMGCLCVFYPGFKRVGEESAKFFEEAWQVSNLPTKPGFTYIDMLY
KCPYLYVVGGDPMMVIPDVNNVKKALEKASFLVVQDIFLTEIAKLAHVVLPAATWVEREA
THTWIDRRVQKIDKVVDPPGEAKPDWWIICQLAKRIGYKDKFSFTSAGEIFEEIRSCVPQ
YKGITYERLKKTVGGIHWPCPSEDHPGTPTMFLQKFNTPDGLGHFQVVEYKPPAEVPDEE
YPYFLTTGRSIFHYHTGVMTRRTPKLVDEVPRGFVEVNPEDATKAGVKDKDVVTLRTRRG
SIEAEARVTDEVPPGLLFVPFHFPNSCANVLTISALDPSAKCAETKVCSVKMEVK*
>Ga0114919_100203913
MSIEYVPTICPYCSCGCGMYLVVKDGKIIGQEPWKEHPVNEGANCPKGKNAYHYIYSEDR
LKMPLVRKNGALQETSWEEALDLVSSKLKQASPEDFGFIASCRNSNEDAYVMQKFTRVVM
GTNNVEYCGRLCHSPAAAALIPAMGSGAMQTSQPEIELADCIFLAGVNLQETFPLIARRV
FRAKAKGAKVIYTDPRKTATARHLADIHLQLRSGTDVALINAMMSIILAEGLENKEFIAS
KTAGFDELRDFLSKVDLKQAEEITGVPLEKIREAAITYAKAKTGCILYDQGMSQHYVGTD
NVRTHANLALLCGHAGKPGSGINSMRGQINGEGSGDMGCLCVFYPGFKRVSEETAKFFEN
AWDVQNLPTKPGLTYIDLLYKCPYLYVVGGDPMMAVPDVNNVKKALEKASFLVVQDIFPT
EISKLAHVVLPAATWVEREATHTWIDRRVQKVDKVVDPPGEAKADWWIICQLAEKMGYKD
KFDFTSPKEIFDEIRSCVPQYKGITYERLENTIGGIHWPCPSEEHPGTPTMFLQKFNTPD
GLGHFQAIEYKPPAEVPDDQYPYVLTTGRSIFHYHTGSMTRRTPKLIDEVPRGFVEVNPD
DASRAGVKSKDVVTLETRRGRIEAEVKVTDAVQPGLLFVPVHFPSSCANVLTISALDPSA
KCAETKVCAVKMKVKR*
>Ga0114919_100204444
MNSDFVLTVCPFCGCGCQFYLQVLDNEITGVVPCKTDEISEGKPCIKGRNAADFINHPDR
LKSPLAKRNGKFEPISWDEALNIVTKQLGEKKQKYGADSVGVLASAKCTNEENFVLMKFA
RAVIGTNNVDHCARLCHASTVVGLAKAFGSGAMTNSIPEVEGSDCIFVIGSNTIEQHPLI
SSRVLRAKEKGAKLIVADPRRTPIVQFADVYLPHKPGTDVCLLNGIMNLILSWDLADKDF
IAQQTEGFEELEKKVKEYPPERVCEITGVDQVALENAARIYGEAERASILYAMGITQHTT
GVDNVESCANLAMLTGNIGRESTGVNPLRGQNNVQGACDMGALPNVYSGYQLVTDGTARA
KFEKAWGVKLPEKVGLTVTEMTDAALKGSLKAMYIMGENPMLSDPDINHVKKALSSLDFL
VVQDIFLSETARFAHVVLPGCSFAEKEGTFTATDRRVQRVRKAIEPIGDSKPDWLIISEL
AKKMGGKGFDYKSAQEIMEEIAQLTPSYAGISYERLDDGEVLAWPCPSKGHRGTKFLHKD
AFVRGKGRFFAVDYKEPAELPDKEYPFILTTGRLMFQFHTGTMTRRIPILERELPTGFVE
INTIDAKKLSIAQGEKVKVKSRRGEIEIKALVTDGIRPGVVFIPFHFAECAANELTGRNI
DPEAKIPEFKVCAVKVSKGGKHG*
>Ga0114919_100208483
MKLEYVPTICPYCSCGCGINLVVKDGRIIGEEPWKEHPINEGTNCPKGKNAYEYIYSEDR
LKMPLVRKNGALKETSWEEALDLVSSKLKEATPENFGFIASCRNSNEDAYVMQKFTRVVM
GTNNVEYCGRLCHSPAAAALIPAMGSGAMQTSQPEIELADCFFLAGVNLKETFPMIARRV
LRAKAKGAKVIYTDPRKTATARYLADIHLQLKSGTDAALINAMMSIILAEGLENKEFIQS
RTAGFDELRGFLSKVDLKQAEEITGVPLEKIREAAITYAKAERGCILYDQGMSQHYVGTD
NVRIHANLALLTGHAGKPGSGINSMRGQINGEGSGDMGCLCVFYPGFKRVGEETVKFFEE
AWKVENLPTKPGLTYIDMLYKCSYLYVVGGDPMMVIPDVNNLRKALEKVTFLVVQDIFLT
EIGKLAHVVLPAATWVEREATHTWIDRRVQKINKVVDPPGEAKPDWGIICQLAEKMGYKD
KFNFTSAGEIFEEIRSCVPQYKGITYQLLKNTVGGIHWPCPAEDHPGTPTMFLQKFNTPD
GLGHFQAVEYKPPAEVPDEEYPYFLTTGRSIFHYHTGAMTLRTPKLVDEVPQGFVEVNPE
DAIKAGVKAGDMVTLETRRGSIEAEAKVTDQVPAGLLFIPFHFPNSCANVLTISALDPSA
KCAETKVCAVKMEVKR*
>Ga0114919_100247572
MNCDFVLTVCPFCGCGCQLYLQVLDGKITGVVPCKTDEISGGQLCIKGRKAADFIYHPDR
LRSPLVKRNGRFEPTSWDEALDIVSGRLSEIKRLHGPDSISILSSAKCTNEENFLMMKFA
RAAVGTNNVDHCARLCHASTVLGLVNSFGSGAMTNSVPEVEGADCIFVIGSNTIEQHPLI
SSRVLRAKERGAKLIVADPRRIPLTEFADIHLQLRPGTDVCLLNGMMNLILSRNLADKDF
IAERTEGFEEFKKKVEEYPPEKVCQITKVDPTALEEAARTYGEAEKASILYAMGITQHTT
GTDNVESCANLAMLTGNVGRESTGVNPLRGQNNVQGACDVGALPTVYSGYQSVRDEAIRA
KFEKAWGVKLPQAPGLTVTEMTDAALNGSLKAMYIMGENPALSDPDLSHVKKALSSLDFL
VVQDIFLSEAAQFAHVVLPACSFAEKEGTFTATDRRVQRVRKAIGPIGDSKPDWVIISEL
ARKIRDAQFDYKSPREVMEEIAELTPSYAGISYKRLDNGEVLAWPCPSKEHPGTKFLHKE
TFTRGKGRFFAIDYKEPAELPDEEYPFILTTGRLMFQFHTGTMTRRIPALEREAPTGFVE
LNPEDAKKLSIAQGEKVKVKSRRGEIGIKAFITDRISPGVAFIPFHFAECAANELTSRNL
DPEAKIPEFKVCAVKVYKGDKHG*
>Ga0114919_100297725
MNCDFVLTTCPFCGCGCQFYLQVLDGKLTGITPCKSDEVSQGKLCIKGRNAFEFVNHKDR
LTTPLIKRNGQFEPATWDEALDVICSSLSRIKQDFGPDSIGFLSSAKCTNEENFLLMKFA
RAVIGTNNIDHCARLCHASTVLGLVSSFGSGAMTNSIPEVEGADCIFVIGSNTIEQHPLI
GSRILQAKESGAKLIVADPRHTPLVDWADVYLQLKPGSDIALLNGMMHFIISLGLEDTDF
ISSRTEGFEEFKAKAMEYPPERVCQITGIDPADLEAAARIYGEAERGMVIYCMGITQHTC
GTDNVRSCANLAMLTGNIGKESTGVNPLRGQNNVQGACDMGALPNLYSGYQSVQDEKARN
SFEGAWETRLPTSPGLTVTEMIDAAGQGTLKAMCVVGENPSLSDPDIDYVRKSLSSLDFL
VVQDIFLSETAQLAHVVLPACSFAEREGTFTATDRRVQRIRKAIDPIEDSRPDWLIITQL
AQRIGAKGFDYHSPEDIMAEIARLTPIYAGISYERLDDGKVLAWPCPAKEHPG
>Ga0114919_100312732
MIIGQEPWKEHPVNEGANCPKGKNAYQYIYSEDRLKMPLVRKNGALQETSWDEALDLIAT
RLKEATPEDFGFIASCRNSNEDAYVMQKFTRVVMGTNSVEYCGRLCHSPAAAALIPAMGS
GAMQTSQPEIELADCIFLAGVNLQETFPLIARRVSRAKAKGAKVIYTDPRKTATARYLAD
IHLQLKSGTDAALINAMMSIILAEGLENKDFIASRTAGFDELRNFLSKVDLKQAEEITGV
PIEKIREAAITYAKADRGCILYDQGMSQHYVGTDNVRIHANLALLCGHAGKPGSGINSMR
GQINGEGSGDMGCLCVFYPGFKRVGEETAKFFEEAWGVTDLPTKPGLTYIDMLYKCPYLY
IVGGDPMMAVPDVNNVKKALEKANFLVVQDIFPTEIAELAHVVLPAATWVEREATHTWID
RRVQKIDKLVDPPGESKPDWWIICQLAEKMGYKDKFDFASAGEIFEEIRNCVPQYKGITY
ERLRNTVGGIHWPCPSEDHPGTPTMFLEKFNTPDGLGHFQVVEFKPPAEVPDEAYPYFLT
TGRSIFHYHTGAMTRRTPKLVDEVPRGFVQVNPEDASKEGVKDRDTVVLETRRGSIEAEA
RITDEVRPGLLFIPIHFPDSCANALTISALDSSAKCAETKVCAVKIEVKR*
>Ga0114919_100339323
MYLVLKNGRIVGEEPWKEHPVNEGTNCPKGKNAYKFLYSEDRLKKPLIRENGTFREASWE
EALSLIAERLKGIPPESFGAIASGKTTNEESYLLQKFARIIMGTNNVEYCARFCHSATVA
GLLPTVGSGVMQTSQLDIEQADCILIAGTNIKETFPMLARKVLRAKRKGATIIVVDPRRT
ATARCLGDIHLQLEAGTDVALINGMMSTILAEGLENKEFIGTRTAGFDELRAALSATSPE
RAADITGVPLEKIKEAATAYAKAEKGCILYDEGITQHTTGTDNVMALADLALLTGHIGRP
GTGVNSLRGQINGEGTGDMGCLNVFYPGFKRVGQESADFFKNAWGVDDLPTQPGLTYMDM
LQNCSVIYLVGANPVIAAPDSTNVKRALDNLDFFVVEDIFLTETAEHAHVVLPSACWVER
EGTHTWVDRRVQKINKVIDPPGEAMPDWWITCRLAEKMGYKDKFNFASAAEIFGEIRSCV
PQYKGITYERLEKKTGGIHWPCPAEDHPGTPTMFAQSFPTADGLGHFQAVEYKPPAELPD
TDYPDILNTGRSLFHYHTGTMTRRTDTLNSEVPEGYVEINPEDATRLGVRSGSRIVLETR
RGRIEAAAKVTERVPQGSIFVPFHFSESCANILTNPALDPTSKMPEFKVCAVKEEVQG*
>Ga0114919_100508232
MNYDTILTVCPFCGCGCQFYLEVVDNEIVGLIPCKTDEISEGKLCIKGRNAHKFIYHGER
LKTPLIKRNGRFEQASWQEALDIISQKLNESKQRFGPDSIAFLSSAKCTNEENFLLMKFA
RAVIGTNNIDHCARLCHSPTVAGLTSSFGSGAMTNSIPEIENADCILVVGSNTIEQHPLV
GSRILKAKDNGAKLIVVDPRRTPLVNFADVYLQIRPGTDVCLLNGFMNILTTEGLIDEEF
ISQRTEGYKEFRQKIEEYTLDKVQKVSGISPGDLQRAARIYGEAEKASIIYCMGITQHTT
GTDNVRSCANLAMLAGNVGRESTGVNPLRGQNNVQGACDMGALPNVYSGYQAVQDEAAGK
KFEAAWEAKLPEKPGLTVVEMMDAAGEGSIKAMYIMGENPALSDPDISHVREALGALDFL
VVQDIFMSETAQQAAVVLPAASFAEKEGTFTATDRRVLRLRKAIDPLGDSKPDWVIISQL
AQNTGSNQFNYTSPEEIMEEIAKLTPIYGGISYERLDKGEVLAWPCLTKEHSGTRFLHKE
AFPRGKGRFFAIDFKEPAEMPDTEFPFILTTGRLMFHYHTGTMTRKIPPLNSEVSAGFME
INPQDAKGLGVGDGEKVVVRSRRGEIQTSASITDKVAPGVVFIPFHFAESAANVLTSRVL
DPEAKIPELKVCAVNI
>Ga0114920_100091163
VVGLAAAFGSGAMTNSIAEIEDAACIFITGSNTTACHPLIARRIFRAKEKGAKLIVADPR
NIQLSRFADVAVTQRLGSDVALLNGMMHIIIKNDWHAKNYIEERTEEFDGFKTVIDNYAP
DKVEAITGVAQADLEKMAELYATNSPAALLYAMGITQHTTGVDNVKSCCNLAMLCGNVGV
RSGGVNPLRGQNNVQGACDMGGLPNVFPAYQPVTVEANNEKFAKAWGKELPDQIGYTITD
MIQAMIDGKLKALFVIGENPKMSDPDQNHLDKALENLELLVCQDIFLTETAERADVVFAA
ASVAEKDGTFTNTERRCMKVNKAIDPVGDALSDWEIISKLSTAMGYEMNYEGPEEIFKEI
TTVTPSYAGMTYERLGLDGLQWPCPNTEHPGTQFLHKDQFTRGKGLFHAIEYLDPAEMPD
DEYPYFLTTGRMFAHYHTGTMTRVSPHLDAEQKTGYVEIHPEDADKLAVQDGETVNLTTR
RGEIQLPARISHKVKPGLLFVPFHFVENSANILTNSAFDPIAKIPEYKVCAVKIEKAA*
>Ga0114920_100225412
MNCDFVLTICPFCGCGCNVYLQVLDGEIAGVIPCKTDEISEGRLCIKGRNAHRFIQHQDR
LKTPLIKQNGQFRPASWQEALEAIGQKLTQIKRDFGPDAIAFISSAKCTNEENFALMKFA
RAVIGTNNIDHCARLCHASTMVGLMSAFGSGAMTNSITEIEGADCIFVIGSNTSEQHPMV
ASRILKAKDNGAKLIVVDPRRIPLAHFADVYLQIEPGTDVCLLNGLMNIILAQGLVDEQF
VSQRTEGFEDFKKKIEEYPPQRVQQVTGIPSEELERAARMYGEAERATIIYCMGVTQHTT
GTDNVRSCANLALLTGNVGRDSTGVNPLRGQNNVQGACDMGALPNVFPGYQAVDDPSMKA
KFEKAWDTTLSSSPGLTLTEMFEAAYRGQIKALYIVGENPLLSEPNARHAQEALEKLDLL
VVQDIFLSETAQLAHVVLPAASFAEKEGTFTATDRRVQRVRKAIDPLGDSKPDWAIISQL
AQYMGGKGFDYASAEDIMEESATLTPIYGGISYQRLDSGEVLAWPCPTKGHPGTKFLHQE
TFTRGKGRLFAIDFREPAELPDEEFPLMLTTGRLMFHYHTGTMTRRIPSLESEVSTGFVE
LNPEDAQRFGVKPGERVTVKSRRGDIEMDVFITDRVAPGVVFIPFHFAECAANVLTSDEL
DPEAKIPELKVCAVKIQGKG*
>Ga0114920_100237542
MTNDFVLTVCPFCGCGCNFYLQVLDGEIVGVIPCKTDEISEGSLCIKGRNAHQFIQHKER
LKTPLIKENGQFKPAGWQKALDIVSQKLEEIKQKFGPDAVGFLSSAKCTNEENFALMKLA
RAVIGTNNVDHCARLCHASTVAGLMSSFGSGAMTNSIPELEGADCILVIGSNTFEQHPLI
GSRIMKAKENGTKLIVVDPRRIPLASFADVFLQIKPGTDVCLLNGLMNVLISQNWIDEEF
ISKRTEGFEDFKQKVKEYSPERVREITGIATEDLQRAARLFGEAQRASIIYSMGITQHIT
GTDNVKSCANLAMLTGNVGRESTGVNPLRGQNNVQGACDMGALPNVYSGYQSVTDKQVRG
KFEKAWAAKLPSKPGLTVVEMMGAAHTGSLKAMYIMGENPMLSDPDINHVKTSLEALDFL
VVQDIFLSETARLADVVLPASSFAEKEGTFTATDRRVLRVRKAIDSIGESKPDWVIISEL
AQRMGSKQFNYTSPEDIMKEIAELTPIYGGITYERLDSGGILAWPCPTSDHPGTKFLHKG
TFTRGKGRFFAIDFKEPAEMPDEEFPFILTTGRLMFQYHTGTMSRRIPSLEKEASKGFVE
LHPQDAQRLGVKQGQRVAVNSRRGEIQIDVFITDRVAPGVVFIPFHFVESAANVLTSDKL
DPEAKIPELKVCAVSVRKEVS*
>Ga0114920_100339752
MKIEYKAAICPYCSCGCGIYLVVKDGKIIGQEPWKEHPVNEGKNCPKGKNAYQFLYAEDR
LKTPLVRKNGVLEETSWEEALDLIATRLKEATPQTFGLLASGKNTNEDAYVLQKFTRVVM
GTNNVEYCGRLCHSPTAAGLGPTVGSGVMETSEIDIELADCIFLAGVNLKETFPMMTMRV
LRAKEKGAKVIVMDPRNTASARYLGDIHLQLRPGTDAAVINAMMSIILSEGLENKEFIAS
RTAGIEELRQHLSSLDLKELEEISGVPLETIREAAIAYARAKTGCVLYDQGLNQHTTGSD
NVKALASLALLAGHYGRPGTGVNPTRGQINGEGTGDMGCLNVFYPGFKRVGEETAKFFQE
AWGVDNLPTKPGFPYTVMLQKVRFLYVVGTNPMMAAPDVNNVRKALQNLDFLVVQDIFPT
ETAQLADVVLPAATWVEREGIHAWVDRRVQKIDQVIDPPGEAKPDWWVVCQLAERMGYRD
KFDFSSAREIFEEIRRCVPQYAGITYERLSQTTGGIHWPCPSEDHPGTPTMFVQKFNTPD
GLGHFQVVDYKPPAELPDEEYPYVLTTGRSIFHYHTGTMTRRTPKLNNEVPRSFVQVNPT
DAAKSGVRSGDTVTLETRRGSIETQAKITAQVPPGLLFVPFHFAESCANVLTNPALDPAC
KMPEYKVCSVRMEVKQ*
>Ga0114920_100464453
MSLEFVLTTCPFCGCGCQFYLQILDGEISGVIPCKTDEVSEGKLCIKGRNAHEFVQHEDR
LSKPLIKENGKFIETSWENAFDIIGKRLGEIKQDFGPDAIGLLSSAKCTNEENFLFMKFA
RAVIRTNNVDHCARLCHASTVVGLMSAFGSGAMTNSIPEVEGAECIFVIGSNTIEQHPMI
GSRIVKAKDNGAKLIVADPRRIPLVNFADIYLQMKPGTNVCLLNGLMNVILREGLEDKGF
IRERTEGFEEFKKKVEQYPPDKVQEICGVDIEELQKAARMYGEAKKAMIIYSMGITQHTT
GTDNVKSTANLALLTGNIGRESTGVNPLRGQNNVQGACDMGALPNVYSGYQSMGDKTSRE
KFEQAWNTQLPQQPGLTLVEMIDAACQGSLKAMYIMGENPMVSDPDISHVKKGLNALDLL
VVQDMFLSETAMLADVVLPAASFAEKEGTFTATDRRVLRVRKAIDPLEESKPDWVIISQL
AQNMGNPEFAYSSVQDIMEEIARLTPIYGGISYDRLDKGEILAWPCPSQDHPGTKFLHER
TFTRGKGHFTPIDHKDPAELPDKEFPFILTTGRV
>Ga0114920_100466711
MKCDFVLTTCPFCGCGCQFYLQVLDDEPVGIIPCKSDEISQGKLCIKGRNAFEFVYHKDR
LTTPLIKRNGQFKPAAWDEALEVVCHSLSRARDDSGPDSVGVLSSAKCTNEENFLLMKFV
RAVIGTNNVDHCARLCHAPTVVGLVSSFGSGAMTNSIPEVEKADCIFVIGSNTIEQHPLV
GTRILRAKENGATLIVADPRRTPLVDFADVYLQLKPGSDVALLNGIMNLIISSGLADMDF
ITSRTDGFKELKARVREYPPESVSQITGVGLTDLQQAAQLYGKADKGMLIYCMGITQHTC
GTDNVRSCANLAMLTGNVGRESTGVNPLRGQNNVQGACDMGALPNVYSGYQSVQDEQARS
KFEQAWGVGLPSSPGLTVTEMIDAAAGGTLKAFYIVGENPMMSDPDINHVREALGSLDFL
VVQDIFLSETAQLANVVLPACSFAEKEGTFTATDRRVQRIRKAIQPVGDSKPDWLIIGQL
AQRMGAAGFDYQSPPAIMTEIAQLTPSYGGITCERLDNGETLAWPCPSQEHPGTKFLHKE
TFPRGKGRFFAIDYKEPAELPDEEFPFTLTTGRLLF
>Ga0114921_100004565
MMYYKSVLTTCPYCGCGCNFYLQVLDGELVGVLPCKSHVTNQGKLCIKGWNAHEYVFSKD
RLTKPLINQGGRFVEISWEEALNIVVKKFKDYIDNYGPEIFGVLSSAKCTNEENFLLMKF
TRAVLGTNNVDHCARLCHASTVVGLSQTFGSGAMTNSIGELEKANCILVIGSNTTEQHPL
VARYILRAVEKGAKLIVADPRAIHLVKFADYHIQQRPGTDVALLNGFMNVILNLGLEDRE
FISERTEDFEELKKVIENYPPAYVEKITGVSKDDLIDSAKTFAIANLASIVYSMGITQHT
TGVDNVTSCANLAMLTGNVGKRSTGVNPLRGQVNVQGACDMGALPNVYSGYQNVTDEKIR
IKFEKAWNVELPSKPGLTVVEMINEAKKGSIKIMYVMGENPMLSNPDINHVKEGLNNLEF
LVVQDIFLTDTAKLANVVLPAASYAEKDGTFTATDRLVQRIEKAITPIGESKPDWQIICE
LARRMRSNQFEYTSPAEIMDEIASVTPIYGGITYKRLEKDGLRWPCISKEHPGTLYLHKE
KFTRGKGRFFGIDYKEPAELPDEEYPFILTTGRIMFHFHTGTMSRRTRLLNREVQTGYVE
INPHDAEKLEIHDGEPVSVKSRRGEIKVKALKTNRVPEKVIFIPFHFAECAANVLTNPAL
DPVAKIPEYKVCAARVEKLSDTI*
>Ga0114921_100018454
MNLEYVPTICPYCGCGCGIYLVVKDGRIIGLEPWKEHPINEGKVCIKGNRAHEFINSEDR
LRKPLIKEKAKFKETSWDEAIKTIAGKFKSYSPDEIGVISSAKCTNEENYLMQKFARAIL
KTPNIDHCARLCHASTVVGLGQTFGAGAMTNSISDIEESKCIFIIGSNTIEQHPLIARRV
IRAKAKGAKVIVADPRYTPTAKQADLYLQFYSGTDIALMNGMMQVILKKGLEDKEFIKSR
TKDFDKLKEEVMKDRYSLETVSKLTGVVGEDIEKAAVWIAESEATALIYSMGITQHTVGT
ENVMTIANLQMLTGNVGRAGTGVNPLRGQNNVQGACDVGALAELYPGYRRVTDEAARKRL
EEVWGIDIAGGKIGLTVTEMMDVLAGKMDGNLKALYIMGENPMLSEPDLKEVEKGLRKLD
FLVVQDIFMTETAKLANVVLPASCWVEKDGTFTNTSRRVQRVRKAVQPPGEAREDWRIIC
QIAEAMGYREQFSYESAEAIFDEIAKVTPQYGGMNYERLEAVEGLQWPCPTADHPGTKWL
YSEKFSTNDGLGHFKPTEYNPPAEVPDSEYPLILTTGRQYFHWHTGTMTRRSKTLDSEVK
TGYVEINEEDAKEFGIRDGELVSVSTRRGTIKAMAKVTRDIMKGEIFLPFHFSEAAANVL
TNNALDPLAKIPEFKVCAAKIEKG*
>Ga0114921_100026885
VAGLVASFGSGAMTNSIPEFENADCFLITGSNTSEAHPLIGTRIMRAKEKGARIIVVDPR
TTQMSMLADMHLKQQPGTDVAWLNGMMNLIISEGLADEAFISERTEGYDDLRAAVAKFTP
EHVQQITSIPADELVQAARIYAEAHSASIVYAMGITQHITGVDNVLSCANLAMLTGNVGR
PSTGVNPLRGQNNVQGACDMGGLPNVYPGYQSVTDPEVRAKFEKAWGTSLSDSVGLTVTE
LVELAGSGEIKGMYVMGENPLLADADINHVREAMEQLDFLVVQDIFLSETAEIADVILPG
TTYAEKTGTFTATDRRVQLVNQAIDPIGDSKPDWEIIKLLAEKLGASGFNFSSPEEIMTE
IAVLTPIYGGFNYQRLGGGAVLQWPCLSEDHPGTPFLHKGKFSRGLGKFHAITYNEPAET
TDEAYPLILTTGRIMFHFHTGTMSRRAEKLNQEVSEAYIEMHPEDAKQIGLNGNKKVKVS
SRRGEIELQARVTDRIKPGVVFIPFHFAEAAANALTNSAFDPIAKIPEYKVCAVKVEAV*

>Ga0114921_100047396
VAGLAIAFGSGAMTNSVPDLEESDCFLVTGSNTTEAHPLIASRVFKAKERGAKLIVIEPR
SIHLASYADLYLRPRPGTDVAWLNGMMHIIISQGWQDTDFIQSRTEGFEALREKVMEYPP
ERVEQITGIPKEDLTAAAEMYAKAAKSTILYAMGITQHTSGTDNVLSICNLAMLTGNIGK
RGSGVNPLRGQNNVQGACDLGGLPNVYTGYQSVTDDDVRKKFEEAWGVRLPADVGLTLIE
MMNGAHEGRIKGMFIFGENPLLSDPDISHVREGLENLEFLAVQDIFLSETAQIATVVLPG
ASFAEKDGTFTGTDRRVQRVRKAIEPIGESKPDWQILCELAKAMGGTTFDYSSPEEVFEE
IAQLTPIYQGISYSRIENSGGLQWPCRSNDDPGTEFLHKDQFSKGAGTFSPIDFKEPAEL
PDEQFPLILTTGRGMFQFHTGTLTRNSPTLEGELSEGLMEINPFDAGQLDINNDEMVKVS
SRRGEIRIKAQLTHRVDKGIVFIPFHFAESAANMLTNSALDPVAKIPELKVCAVKVDKIQ
GG*
>Ga0114921_100109132
MNLDFILTTCPFCGCGCEFYLQVLDDEISGVIPSKTDEVSEGKLCIKGRNAHRFVQHKDR
LKKPLIKEDGKLVETNWQKAFDIISKRLGEIKQDFGPDSIGFLSSAKCTNEENFLLMKFA
RAVIGTNSVDHCARLCHASTVVGLMSAFGSGAMTNSIPEVEGADCIFVIGSNTIEQHPLI
GSRIVKAKENGATLIVADPRQIPLVKFADIYLQIKPGTDVCLLNGLMNIILGEGLEDKSF
IRERTERFEDFKKKIDLYPPKRVAEICDISMENLQKAARMYGEAKRAMIIYSMGITQHTT
GSDNVKSTANLALLTGNVGREFTGVNPLRGQNNVQGACDMGALPNVYSGYQSIQDKVIRE
RFEQAWDTKLSQQPGLTLLEMIDAACKGSLKAMYIMGENPMVSDPDINHVKEALEALDFL
VIQDIFLSETAMFADVVLPAASFAEKEGTFTATDRRVLRVRKAIDPIGESKPDWVIISQL
AQKMGSSKFAYSSPQDIMEEIAMLTPIYGGISYNRLDIGEILAWPCPSQDHPGTKFLHEK
TFTRGKGQFTPIDYKDPAELPDKEFPFILTTGRVAFQYHTGTMTRRISSLEREAPTGFVE
INPQDAQKLKLDQGDRVKVRSRRGEIEISAFITDKITPGIVFIPFHFAECAANQLTNTCL
DPEAKIPELKVCAATISKVEEKND*
>Ga0114921_100109233
VTSDFVLTVCPFCGCGCNLYLQVLDGEIVGVIPCKTDEISEGGLCIKGRNAHKFIQHGDR
LKTPLIKENGQFRPASWQEALDIVSQKLREIKQKFGPDAIGFLSSAKCTNEENFAVMKLA
RAVIGTNNVDHCARLCHASTVVGLMSSFGSGAMTNSIPEIEGADCIFIIGSNTFEQHPLI
SSRIIKAKENGAKLIVVDPRRVPLANFADVFLQIKPGIDVCLLNGLMNVLLSQNLIDEKF
ISERTEGFEDFKQKVKEYPPEKVREITGVAPEDLLKAAHLYGEAERATIIYSMGITQHTT
GTDNVKSCANLAMLTGNVGRESTGVNPLRGQNNVQGACDMGALPNVYSGYQLVTDKQVAE
KFGKAWAVKLSPKPGLTLVEMMGAAHTGSLKAMYIVGENPMLSNPDINHVKASIEALDFL
VAQDIFLSETAKLAEVVLPASSFAEKEGTFTATDRRVLRVRKVIDPVGESKPDWLITSEL
AQRMGSNQFDYSSPRDIMKEIARLTPIYGGISYDRLDSGEVLAWPCPTSGHPGTKFLHKG
AFTRGKGRFFAIDFRQPAEMPDDEFPFILTTGRLMFQYHTGTMSRRIPFLEKEASKGLME
LNSQDAQRLGIKQGERVVVKSRRGEIEVDVLITDRVAPGVVFIPFHFAESAANVLTNSKL
DPDAKIPELKVCAVNVCKRE*
>Ga0114921_100152043
MNVEHVLTTCPYCGTGCYFFLQVVDGRLIGVVPCKTDEISQGRLCIKGYNAHAFVQHPDR
LKHPMVKDGRQLRKASWEEALDKIASEIGRIASKHGPDSIAVFASAKCTTEENYLFQKLA
RAAIGTNNVDHCARLCHASTISGLVLSFGSGAMTNSIQEFEKADCVLVTGSNTLEAHPLI
GSRILRAMERGAKIIVIDPRDTPLSRVARFNLHQKPGTDIAWINGMIRTIIREGLLDREF
VESRTTQFDALKEAVNGYTPEKVEDITGIPKHELLEAARAYATSEKAMIAYAMGITQHSN
GTDLVRALANLVMVTGNIGKEATGLNPLRGQCNVQGACDAGCLPEFYPGYQKIDDPEMVE
KFEKAWNKPLSHDIGTTITCTLEKIISGEIKAVIAFGENVMISDPDIAHVEKALRSLEFF
AIAEIFPTETSHFADVILPAACYAEKDGTFTNTDRKIRMLRKAVNPPGEAWPDWKIVCEL
GKRFGATDFEFSSPAEIMKEMASVAPIYGGISHDRSESDVISWPCPSKDHAGTKILHTES
FKIGKGIFAPVHHSPPKEQTSDEYPLIMTTGRNMFQFHTGTMTRRSPKLEREAPEPYVEI
SRVDAKKFGISEGDRVRVTSRRGSITLVARVTERIILGTIFIPFHYSEAAANRLTNPAWD
PISQIPELKVCAARIEKA*
>Ga0114921_100205542
MNCDFVLTICPFCGCGCNVYLQVLDGEIAGVIPCKTDEISEGRLCVKGRNAHRFIQHQDR
LKTPLIKQNGQFRPASWQEALEAIGQKLTQIKRDFGPDAIAFISSAKCTNEENFALMKFA
RAVIGTNNIDHCARLCHASTMVGLMSAFGSGAMTNSITEIEGADCIFVIGSNTSEQHPMV
ASRILKAKDNGAKLIVVDPRRIPLAHFADVYLQIEPGTDVCLLNGLMNIILAQGLVDEQF
VSQRTEGFEDFKKKIEEYPPQRVQQVTGIPSEELERAARMYGEAERATIIYCMGVTQHTT
GTDNVRSCANLALLTGNVGRESTGVNPLRGQNNVQGACDMGALPNVFPGYQAVDDPSMKA
KFEKAWDTTLSSSPGLTLTEMFEAAYRGQIKALYIVGENPLLSEPNARHAQEALEKLDLL
VVQDIFLSETAQLAHVVLPAASFAEKEGTFTATDRRVQRVRKAIDPLGDSKPDWAIISQL
AQYMGGKGFDYASAEDIMEESATLTPIYSGISYQRLDSGEVLAWPCPTKGHPGTKFLHQE
TFTRGKGRLFAIDFREPAELPDEEFPLMLTTGRLMFHYHTGTMTRRIPSLESEVSTGFVE
LNPEDAQRFGVKPGERVTVKSRRGDIEIDVFITDRVAPGVVFIPFHFAECAANVLTSDEL
DPEAKIPELKVCAVKIQGKG*
>Ga0114921_100233662
VISDFVLTTCPFCGCGCNFYLQVLDGEIVGVIPCKTDEISEGGPCIKGRNAHKFIQHEDR
LKTPLIKENGQFKPASWQEALDVVSQKLGEIKQKFGPDAMGFLSSAKSTNEENFALMKLA
RAVIGTNNVDHCARLCHASTVLGLMSSFGSGAMTNSIPETEGADCILVIGSNTIEQHPLI
GSRIIKAKENGTKLIVADPRRVPLANFADVFLQIKPGTDVCVLNGLMNVLVSQNWIDEKF
ISERTEGFENFKQKVKEYSPEKVREITGIAPEDLQRAARLYGEAEKAMIIYSMGITQHTT
GTDNVKSCANLAMLTGNVGRESTGVNPLRGQNNVQGACDMGALPNVYSGYQPVTDQQVVE
RFEKAWAVKLPSKFGLTVVEMIEAAYTGSLKAMYIMGENPMLSDPDINHVKASLEALDFL
VVQDIFLSETARLAAVVLPASSFAEKEGTFTATDRRVLRVRKAIDPIGESKPDWVIISEL
AQRMGSKQFGYASAGDIMKEIAELTPIYGGISYDRLDSGEILAWPCPTRDHPGTKFLHKG
VFTRGKGRFFAIDFREPAEIPDEEFPFILTTGRLMFQYHTGTMSRRIPSLEKEASKGFVE
LNPRDAQRLGIKQGERVVVKSRRGEIQIDVFITDRVAPGVVFIPFHFAESAANVLTSSEL
DPEAKIPELKVCAVNVCKEEVS*
>Ga0114923_100124972
VAGLVASFGSGVMTNSTSELEESDAIFIIGSNTTSSHPLVATRIFRAIEKGAKVLVADPR
KNQIADLANLYVRHKPGTDVALLNGIMKVILDRGLEDKAFIAKNTEEFDAFKKQIDTVSI
EKTSQITGVSVEDIKALAEAFGKAERASIVYCMGITQHTNGVNNVKSLANLSMLTGNIGR
VGTGVNPLRGQNNVQGACDMGGLPNVYTGYQPVTLGPANKKFAKAWGVDKLPTNIGLTIP
ELMEGIEKEEVKALWIMGENPVVSDPDANHVVKALEKLELLVVQDIFLTPTAKLAHVVLP
GVSFAEKDGTFVNTERRVSRVRKAVEPVGDSRQDWQIIMDISNRFGFEMAYDSPEAIFKE
ITDLTPSYAGITYERIEGIGIQWPCPSLEHPGTPFLHKDGKFTRGKGLFHAIEYKPPAEV
VDDEYPFWMTTGRVYAHYHTGTMTRNSKALDNEVPEGFLEIHPEDAKSLDIRDGHKIKMA
SRRGEIETRITITGRVKKGVVFMPFHFEEARVNKLTNPAYDPIAKIPELKVCAVKLEKV*

>Ga0114925_100030805
MTNSIPELENADCILVIGSNAIEQHPLIGSRILEARDNGAKLIVVDPRRTPLANFADVYL
QIRPGSDVCLLNGFMNILTTEGLMDKEFISQRTEGYEGFKQKIEEYTPDKVQKVSGVSSG
DLQRAARIYGEAEKASIVYCMGLTQHTTGTDNVRSCANLAMLTGNVGRESTGVNPLRGQN
NVQGACDMGALPNVYSGYQAVLDKVAKERFEAAWEAKLPEKPGLTVVEMIDAAYEGSIKA
MYIMGENPALSDPDISHVHEALSALDFLVVQDIFMSETAQQASVVLPATSFAEKEGTFTA
TDRRVLRLRKAIEPLGDSKPDWVIISQLAQSMGSNQFNYTSPKEIMEEIAKLTPIYGGIS
YERLDKGKVLAWPCLTKDHSGTRFLHEEAFTRGKGRFFAIDFKEPAEMPDTEFPFTLTTG
RLMFHYHTGTMTRKIPSLNSEVSAGFMEISPQDAKKLGVGDREKVVVRSRRGEIQISASI
TEKVAPGVVFIPFHFAESAANVLTSRVLDPEAKIPELKVCAVNISKRVSHE*
>Ga0114925_100077494
MSIEYVPTICPYCSCRCGIYLVVKDGKIIGQEPWKEHPINEGANCPKGKNAYGFLYSEDR
LKMPLVRRNGSFEETSWDEALDLVASKFKEATPETFGALGSGKTSNEESYTLQKFVRVVM
GTNSIEYVGRLCHSSAVAALVPAVGSGVMQTSQPEIELADCIFLAGVNVMETFPMIARRV
FRAKNRGAKVIYTDPRKTVTARYLADVHLPLKAGTDVALLNAMMSIILAEGLEDKEFIAS
RTAGLDELHNFLSKVDLSKAEEITGVPLEKIREAALTYAKAQRACILYDQGICQHTVGAD
NVKVHADLALLTGNMGKPGTGVNSMRGQISGEGTGDMGCLAVFYPGFKRVGEESAKFFEE
AWGVSNLPINPGLPYIDMLYKCPHLYIVGTDPMMAAPDVNNLKKALQQASFLVVQDIFLT
EIGKLAHVVLPAATWAEREGTHTYVDRRVQKINKVIDPPGEAKPDWWIICQLAERMGYKD
KFNFNSSGDIFEEIRSCVPQYKGITYERLKNTAGGIHWPCPSEDHPGTPTMFLQKFNTPD
GLGHFQVVEFKPPAELPDEEYPYVLTTGRSIFHYHSGTMTRRTPKLSDEVRHGFVEVNPE
DATKIRVKNKDVVTLESRRGSIEVEARVTDEVPPGLVFVPFHFADSCANVLTNPALDPSC
KCAETKVCAIKMEVKR*
>Ga0114930_100206872
MNCDFVLTICPFCGCGCNVYLQVLDGEIAGVIPCKTDEISEGRLCVKGRNAHRFIQHQDR
LKTPLIKQNGQFRPASWQEALEAIGQKLTQIKRDFGPDAIAFISSAKCTNEENFALMKFA
RAVIGTNNIDHCARLCHASTMVGLMSAFGSGAMTNSTTEIEGADCIFVIGSNTSEQHPMV
ASRILKAKDNGAKLIVVDPRRIPLAHFADVYLQIEPGTDVCLLNGLMNIILAQGLVDEQF
VSQRTEGFEDFKKKIEEYPPQRVQQVTGIPSEELERAARMYGEAERATIIYCMGVTQHTT
GTDNVRSCANLALLTGNVGRESTGVNPLRGQNNVQGACDMGALPNVFPGYQAVDDPSMKA
KFEKAWDTTLSSSPGLTLTEMFEAAYRGQIKALYIVGENPLLSEPNARHAQEALEKLDLL
VVQDIFLSETAQLAHVVLPAASFAEKEGTFTATDRRVQRVRKAIDPLGDSKPDWAIISQL
AQYIGGKGFDYASAEDIMEESATLTPIYSGISYQRLDSGEVLAWPCPTKGHPGTKFLHQE
TFTRGKGRLFAIDFREPAELPDEEFPLMLTTGRLMFHYHTGTMTRRIPSLESEVSTGFVE
LNPEDAQRFGVKPGERVTVKSRRGDIEIDVFITDRVAPGVVFIPFHFAECAANVLTSDEL
DPEAKIPELKVCAVKIQGKG*
>Ga0114951_1000021773
MDVNYVPTTCPYCGTGCGFNLVVKDKKVVGVAPWHRNPVNEGKLCPKGTYAYEFINHEDR
LTKPLIKKDGKFVEASWEDAYKLISDKFKGYKPNEIACLASSRVSNEDNYLMQKFARAVL
KTPNIDHCAHLCHPSTVAGLAAVFGSGAMTNNIGDISKAKCVFIIGSNTFEQHPLIGRQV
ILAKKNGAKVISVDPRNTATAKQSDLFLQFIPGTDVSILNGMMQEIIKNGWENKDFIKAR
TKDFEKLKEVVMKPEYSLDNVAKVTGVPTESIKLAAEMFAKSEATTILYSTDITQQVTGV
DSVKSIANIQMLTGNIGKPGSGVNALHGENNVQGACDMGCLPNVFSGYQQVANPDAHKKM
ADAWGCGIAEGKPGYTVAEIINVLADKPGELKALYIMGENPILSDPDSQHVEKGLKNLEF
LVVQDIFLSETAAFADVVLPAACFAEKDGTQTNTERRVQRWNKAQDPPGEAKADWQIFCE
LAKQMGAEKSFPYKNAEEVFVEIAKVTPYYSGMTYARLKPEGIQWPCPTSDSTGTPILHT
EKFSTPDGLGVFTPVEWKAAAEVPDAEYPYVFTTGSVIFHLHSGTMTRRSYTLDNEVPTG
WIEINPEDAKSLGIKNNEVVKVSTRRGDVQVPAKVTKDIKKGVMFMPFHFSECAANTLTI
NVMDPATKSTESKTCAVKVEKIPEGA*
>Ga0114951_1000029812
MDINYVQTTCPYCGTGCSFNLVVKDKKVIGVAPYHRSPVNEGKLCPKGNYAHEFINSPDR
LTTPLIKKNGKFEPATWDEAYDLIAKKFKSYKPDEMACLASARVSNEENYAMMKFARGVL
KTRHIDHCARLCHASTVAGLAASFGSGAMTNSIGDIAQSKCVFVLGSNTFEQHPLIGRRI
VQAHENGAKLIVADPRFTPTAKQADLYMAFVSGSDVAILNGMMQEIIRNGWEDKEFIKTR
TKDYEKLKEVVMKDAYSLENVSKISKIPVAQLKTAAEWFAKAESACICYSMGITQHTVGV
DNVKSTANIQMLTGNLGKAGGGVNALRGQNNVQGACDMGALPVVFTGYQKVIDEAAHKKF
SDAWGFPDGICEAKNGYEVTTMMDVLADKPGELKAMYIMGENPMISDPDLHHVEKALKTL
DFLVVQDIFMTETAELADVVLPAACYAERDGTQTSTERRVQMWRVAQAPPGEAKVDWQIF
CELAAKMGYAKQFPWKSAEDIFTEIAKVTPSYGGMNYARLNRPEALHWPCPTVEHPGSPI
LHIGRFSHPDGIGVFTPIEWKPPAEVPDAEYPYVLTTGRCLWHWHTGTMTRRSDSLEREE
PTGWIEMNPEDAKALDIKDHEMVRAMTRRGQVNVPARVTKDIMKGVMFMPFHFKECAANV
LTNNALDPVAKIPEFKACSVKVEKIKEGK*
>Ga0115026_100064462
MDVKYVQTTCPYCGTGCGFNLVVKDKKVVGVAPWHRNPINQGKLCPKGNYAWEFVNSPDR
LTKPLIKKDGKLVEASWDEAIKLVATKLKGYKPDEVGFFSSARVSNEENYLVAKFARVAV
KTPHIDHCARLCHASTVAGLAAVFGSGAMTNSIGDIADSKCVFVIGSNTLEQHPLIGRNM
MIAKSRGAKMIVADPRFTPTAKQADLYLPFYSGTDVQIFNGMMHQIIKNGWEDKEFVEKR
TKDFDKLKALVMQDKYNLENTAKISGIPADRILKASEWFAKAESACINYSMGITQHSTGV
DNVKSIANLQMLTGNLGRPGTGVNALRGQNNVQGACDMGCLPNVYSGYQQVINEEMQKKM
KTAWGVDTIAEGKVGYTVTDMINVAADKPGTLKCLYIVGENPMLSDPDLHHVKKAFDNLE
FVIVQDIFPTETAMEADVVLPGCCYAEKDGTQSNTERRVQKWRKAQDPPGEARLDWQIIC
DIAKAMGYEKQFSFKSAEEIFEEIRKVTPSYAGITYARLDKADAIHWPCPTTDHPGTPIL
HKEKFATPDGLGILTAIEFKYPAEVPDAEYPLILSTGRCLWQFHTGSMTRRSEDLEREAP
TGWVEICPDDAKALGIANGEKVRAVSRRGQIEITAKVTEDIKKGEVFIPFHFAECAANIL
TNNALDPIAKIPEYKACAVRIEKIKEAK*
>Ga0115026_100103741
VAGLAKSFGSGAMTNSTPELEDAECILITGSNTTEAHPLIGSRILKAKEKGAKLIVIDPR
KTQVARYADLFVRQRLGTDVAWINGLMHIILKEGWENKEFISTRTEGFEALKKEVENYPP
EKVEEITGISKADLRAIAETYAKAKKGTIVYAMGITQHITGTENVLSLANLAMLTGNIGR
LNTGVNPLRGQNNVQGACDMGGLPNVYTGYQSVADEAVAKKFEEAWKASLSRKPGLTIME
MFQAVEEGKLKALYIMGENPMVSDPDLHHVEKVLKKLELLVVQDIFMTETAKLGHIILPG
VSFAEKDGTFSATDRRVQRIRKAIEPLGEARPDYEIICDLARSMGSDDFQYDSVEEIFKE
IARVTPIYQGISYERIEKEGIQWPCRTPEDSGTPFLHKDQFSKGKGSFFPIPYREPAEQA
DQEFPFWLTTGRIGFHYHTRTMTGVSPSLQKEAEQNYMEMNPFDAAELGIEEGEAVKVVS
RRGEIQIKAKLTFGVGRQVVFIPFHFVEGAANVLTNTAVDPVAKIPEFKVGAVR
>Ga0115026_100124372
VAGLAAAFGSGAMTNSIEEIENADCIFIIGSNTSVAHPLIATRVFRAKAKGAKVIVADPR
RIPIILQSDLHLQQNLGTDVALVNGLMHIILKKGWQDQAFIDERTEKFEELKKVVENYPP
EKVSEITGIPVADLEKAAEWYAKAERASVLYTMGITQHTTGVDNVKSLANLTMLTGNLGK
ESTGINPLRGQNNVQGACDMGGLPNVYTGYQPVIDQAVRQKFEEAWGAKLSDKVGLTATE
MFPAVLDGKMKAVVILGENPVVSDADSHHVEKALKALDFLLVIDIFNTPTTDFAHVVLPG
AAFAEKEGTFSNTERRVQLLRKAAEPPGEAKPDWQIIQELSSRFGYPMDYSSPRAIMEEI
AKLTPSYGGITYDRLQGDGLQWPCPNTEHPGTRFLHQGRFTRGKGLFSAIEFKPAAETAD
EEYPFELTTGRVHVHYHTGTMTRNSPSLEREINECFLEMHPDDAADIKVKEGDWVVIASR
RGSVSSRVKLTDIAGRKTVFMPFHFLESRANILTNPKFDPIAKIPEYKVCAVRIEKMDSS
EKSASESPPAQ*
>Ga0115026_100246604
VAGLAAVFGSGAMTNSIEEIENADCIFIIGSNTSVAHPLIATRVFRAKAKGAKLIVADPR
RIPIILQSDLHLQQNLGTDVALINGLMHIILKKGWQDQAFIDERTENFEELKKVVENYPP
EKVSEITGIPVADLEKAAEYYAKAERATILYTMGITQHTTGVDNVKSLANLAMLTGNLGK
ESTGINPLRGQNNVQGACDMGGLPNVYTGYQAVIDQTVRQKFEEAWGAKLSDKIGLTATE
MFPAVLNGKMKALVVLGENPVVSDADCLHVEKALKALDFLLVIDIFKTPTADLAHVVLPG
AAFAEKEGTFSNTERRVQLLRKAAEPPGEAKPDWQIIQELSSRFGYPMDYASPRAIMEEI
AKLTPSYGGITYDRLQGEGLLWPCPNTEHPGTKFLHQGRFTRGKGLFSAIEYKPAAETAD
EEYPFQLTTGRVHVHYHTGTMTRNSPSLEREIKECFLEMHPEDAHELKVADGDWVLIASR
RGSVSTRVKLTDVSGRKTVFMPFHFLESRANILTNPTFYPIEKIPEFKVCAVKIQKVDPL
ERNIPSSLSAQ*
>Ga0115026_100426921
TGKQADLYMQFRSGSDVAILNGMMQEIIRNGWEDKEFIKNRTKDFEALKAVVMKPDYSLE
NVSKISGIPVAQLKTATEWFAKAESACILYSMGITQHTVGVDNVKSVANIQMLTGNLGRP
GTGVNALRGQNNVQGACDMGALPVVFTAYQKVIDPAAHKKFADAWGFPDGIAEGKNGYEV
TTMMDVLVDKPGELKCMYIMGENPMISDPDLHHVEKGLKNLEFLVVQDIFLTETGELADV
VLPACCYAEKDGTQTSTERRVQMWRKAVNPPGEAKLDWQIIADIAAKMGYAKQFPWKSAE
DIFTEMAKLTPSYGGMNYTRLNRPEALHWPCPTAEHPGTPILHKEKFSHPDGIGVFFGLE
WKPPAEVPDADYPFILTTGRCIWQWHTGTMTRRSESLESEEPTGWIEINPEDAKALNVKD
KEMVKATTRRGTVNVPARVTVDIMKGVMFMPFHYKECAANILTNNALDPIAKIPEFKACA
VKVEKIAEAK*
>Ga0115027_100168864
MTNSTPELEDAECILITGSNTTEAHPLIGSRILKAKEKGAKLIVIDPRKTQVARYADLFV
RQRLGTDVAWINGLMHIILKEGWENKEFISTRTEGFEALKKEVENYPPEKVEEITGISKA
DLRAIAETYAKAKKGTIVYAMGITQHITGTENVLSLANLAMLTGNIGRLNTGVNPLRGQN
NVQGACDMGGLPNVYTGYQSVADEAVAKKFEEAWKASLSRKPGLTIMEMFQAVEEGKLKA
LYIMGENPMVSDPDLHHVEKVLKKLELLVVQDIFMTETAKLGHIILPGVSFAEKDGTFSA
TDRRVQRIRKAIEPLGEARPDYEIICDLARSMGSDDFQYDSVEEIFKEIARVTPIYQGIS
YERIEKEGIQWPCRTPEDSGTPFLHKDQFSKGKGSFFPIPYREPAEQADQEFPFWLTTGR
IGFHYHTRTMTGVSPSLQKEA
>Ga0115028_100199532
IGGLSSAKCTNEENYVFQKFMRAAVGTNNVDHCARLCHASTVAGLAKAFGSGAMTNSIDE
IKHAGCIFVIGSNTLEQHPLIGRNMMIAKSRGAKMIVADPRFTPTAKQADLYLPFYSGTD
VQIFNGMMHQIIKNGWEDKEFVEKRTKDFDKLKALVMQDKYNLENTAKISGIPADRILKA
SEWFAKAESACINYSMGITQHSTGVDNVKSIANLQMLTGNLGRPGTGVNALRGQNNVQGA
CDMGCLPNVYSGYQQVINEEMQKKMKTAWGVDTIAEGKVGYTVTDMINVAADKPGTLKCL
YIVGENPMLSDPDLHHVKKAFDNLEFVIVQDIFPTETAMEADVVLPGCCYAEKDGTQSNT
ERRVQKWRKAQDPPGEARLDWQIICDIAKAMGYEKQFSFKSAEEIFEEIRKVTPSYAGIT
YARLDKADAIHWPCPTVEHPGTPILHKEKFATPDGLGILTAIEFKYPAEVPDAEYPLILS
TGRCLWQFHTGSMTRRSEDLEREAPTGWVEICPDDAKALGIVNGEKVKAVSRRGQIEITA
KVTEDIKKGEVFIPFHFAECAANILTNNALDPIAKIPEYKACAVRIEKIKEAK*
>Ga0116102_10055783
MEIKYVPTTCPYCGVGCGLNLVVKDGELVGVEPWKRSPINEGKLCPKGLSCWEFVHDEDR
LTTPLIQKDGEFVKATWDEALDLVASRLKTIHEANGQNSVAFQVSCRTTNEECYEMQKLA
RVGFKTNYVDNCARICHGPSVAGLSLSFGSGAATNGFADVLNADCIFMIGSNALEAHPLA
ARRIIQAKEKGAHLIVCDPRYSMTAKQADTYVRYKPSSQISLLNSMMYWIIAQDLHDKDF
IANRTKGFEDLKATVQKYADVKARTGVPTELVKEVARKYAAAKNAVIIYCLGITEQTTGT
DNVMSLGNLAMLTGNIGRPGVGVNPLRGQNNVQGACDMGAYPNMYSGYQKCEVPENREKM
EKAWGVEGLPGEYGLTLTEQIDACGDEIKAMVIMGENPMMSFPDSNHVRRQLEKLDFLVT
LDIFPTETTKLADVILPGACFAEKDGTFTSGERRVQRIRKAVDPPGDAKADWEILTDLAH
KLDLEGFEFTSVEDVFDDMRKVTPSYAGISYERLEKPEALIWPCPTVEHPGTPILHKEKF
ASPDGLGAFYGIEDRLPAELPDAEYPFELMTGRILFHYHTGTMTRRSPTLDHEVPTGYIE
ISVEDAKELGIQQGDRVKLRSRRGEAETLARVTSDMPKGVLYMSFHFSEGPANVLTNTAL
DPMSKMPELKYCAVALEKA*
>Ga0116104_10005299
MDVKYVPTTCPYCGTGCGFNLVVKDGKAVGVAPWHRNPVNDGKLCPKGNYAYEFIHSEDR
LTKPLIRKGDQFVEASWDEAYDLISKTFKKYKPEEMACLSSARVSNEENYLMQKFARAVL
KTPNVDHCARLCHASTVVGLAGAFGSGAMTQSIADIAQAKTILIIGSNTFEQHPLIGRRV
MQAKMNGAKIIYADPRLTATGKQADLYLPFYSGADVAILNGFMQQIIKNGWENKEFIEKR
TKDFDKLKAVVMQDKYSLANVSKISGIPEKDLATAAEWIGKSSANAILYSMGITQHTTGV
DNVKSVANIQMLTGNLGRPGTGVCALRGQNNVQGACDMGALPNVYSGYQAVIVPENKKKM
TDAWGCELAEGKVGYTVTDLINVLADKPGTVKCLYIMGENPMLSDPDLHHVEKGLKNLEF
LVVQDIFLSETAELANVVLPAACFAEKDGTQTSTERRVQKWRKAVNPPGEAKADWQIISE
LAAKMGFAKQFPYKSAEEIFTEVAKVTPSYGGMTYARLEKPEALHWPCPTAEHPGTPILH
KEKFAHPDGLGVFTPLEWKPAAEVPDKEYPLILTTGRCIWQWHTGTMTRRSESLEREVPT
GWVEINPDDAAALGITDGEMVKAKTRRGEIEITAKVTDGIKKGETFIPFHYAECAANILT
NNALDPVAKIPEYKACAIRIEKLGGA*
>Ga0116104_10006862
MGEAKPPSLKYVPTTCPYCGVGCGLNLVVQDEKLVGVEPYRRTPVNEGKLCPKGVSCWEF
VQSPDRLTKPLIRKGDKFEEASWDEALDLIAKKFRETSEKFGPKSMGFQVSCRTPNEDCY
IMQKWARVAFKTNNIDNCARICHGPSVAGLSLSFGSGAATNPFEDVLNSDLILIWGSNAV
EAHPLAGRRIAQAKKKGIPIIVIDPRYSPTARLADTWLRFNPSTHIALANSMMYWIIKEG
KQDKEFIEKRTKGFEDLKKTVEKYADVESITGVPTEKVKEIASKYAAAKNAVIIYCLGIT
ELTTGTDNVRSLGNLSMLCGNIGRPGVGVNPLRGQNNVQGACDMGAYPNVYSGYQKCEVP
ENRAKMEKAWGITGLPDWYGVTLTEQINQCGDPIKAMYILGLNPVVSYPDSNHVMRSLDK
LDFLVIQDIFWTESCEYADVVLPGACFAEKDGTFTSGERRINRVRKAVDPPGEAKADWEV
FVLLAKKMGLKGFDFKSAEDVWNDMRACTPSMFGAIYAKMEKPESVHWPCPTEEHPGTPI
LHKEKFSAPDGLGTFFGIEYRPPAEVADAEYPFTLMTGRLIFHYHTRTQTDRCATLHYEV
PESYIQINTEDARQLNIQHGERIKVASRRGEITTLARVTDDVAPKVLYMSMHFDKGANTL
TNTALDPMSKMPELKHCAIKVEKIQEAS*
>Ga0116106_10004014
MEIKYVPTTCPYCGVGCGLNLVVKDGELVGVEPWKRSPINEGKLCPKGLSCWEFVHDEDR
LTTPLIQKDGEFVKATWDEALDLVASRLKTIHEANGQNSVAFQVSCRTTNEECYEMQKLA
RVGFKTNYVDNCARICHGPSVAGLSLSFGSGAATNGFADVLNADCIFMIGSNALEAHPLA
ARRIIQAKEKGAHLIVCDPRYSMTAKQADTYVRYKPSSQISLLNSMMYWIIAQDLHDKDF
IANRTKGFEDLKATVQKYADVKARTGVPTELVKEVARKYAAAKNAVIIYCLGITEQTTGT
DNVMSLGNLAMLTGNIGRPGVGVNPLRGQNNVQGACDMGAYPNMYSGYQKCEVPENREKM
EKAWGVEGLPGEYGLTLTEQIDACGDEIKAMVIMGENPMMSFPDSNHVRRQLEKLDFLVT
LDIFPTETTKLADVILPGACFAEKDGTFTSGERRVQRIRKAVDPPGDAKADWEILTDLAH
KLDLEGFEFTSVEDVFDDMRKVTPSYAGISYERLEKPEALIWPCPTVEHPGTPILHKEKF
ASPDGLGAFYGIEDRLPAELPDAEYPFELMTGRILFHYHTGTMTRRSPTLDHEVPTGYIE
ISVEDAKELGIQQGDRVKLRSRRGEAETLARVTSDMPKGVLYMSFHFSEGPANVLTNTAL
DPMSKMPELKYCAVALEKA*
>Ga0116108_10083133
NVDNCARICHGPSVAGLSLSFGSGAATNPFEDVLNSDLIVMWGSNAVEAHPLAGRRVMQA
KKKGIKVIVVDPRLSATARIADEWIQFNPSTHIALANSMMYWIIKEGLEDKEFIEKRTKG
FEDLKKTVEKYADVESIHGVPLEKVKDFARQYAKAKNAVIIYCLGITELTTGTDNVRSMG
NLALLTGNIGRPGVGVNPLRGQNNVQGACDMGAYPNVFSGYQAVALPANREKMEKLWFLK
EGSLPDWYGVTLTEQINQCGDPIKAMYFMGLNPVVSYPDSNHVKRSLDKLDFCVVQDIFW
NESCEYADVVLPGTCFAEKDGTFTSGERRVNRVRKAVDGPGESKYDWEIITLLAKKMGLK
GFDWKSAKDVWDDMRACTPGQFGVTYEKIEKPEAIHWPCPTIEHPGTPILHKEKFSAADG
LGTFFGLEYRPPAEVADKEYPYTLMTGRVIFHYHTRTQTDRCKVLHYEVPESFIQMNTKD
AAELGIKNLEKIKVRSRRGETITIARVSNDVAPKVLYMPMHFAEGANNLTNTALDPLSKM
PELKHCAVAVEKIAEGK*
>Ga0116110_10002717
MEIKYVPTTCPYCGVGCGLNLVVKDGELVGVEPWKRSPINEGKLCPKGLSCWEFVHDEDR
LTTPLIQKDGEFVKATWDEALDLVASRLKTIHEANGQNSVAFQVSCRTTNEECYEMQKLA
RVGFKTNYVDNCARICHGPSVAGLSLSFGSGAATNGFADVLNADCIFMIGSNALEAHPLA
ARRIIQAKEKGAHLIVCDPRYSMTAKQADTYVRYKPSSQISLLNSMMYWIIAQDLHDKDF
IANRTKGFEDLKATVQKYADVKARTGVPTELVKEVARKYAAAKNAVIIYCLGITEQTTGT
DNVMSLGNLAMLTGNIGRPGVGVNPLRGQNNVQGACDMGAYPNMYSGYQKCEVPENREKM
EKAWGVEGLPGEYGLTLTEQIDACGDEIKAMVIMGENPMMSFPDSNHVRRQLEKLDFLVT
LDIFPTETTKLADVILPGACFAEKDGTFTSGERRVQRIRKAVDPPGDAKADWEILTDLAH
KLDLEGFEFTSVEDVFDDMRKVTPSYAGISYERLEKPEALIWPCPTVEHPGTPILHKEKF
ASPDGLGAFYGIEDRLPAELPDAEYPFELMTGRILFHYHTGTMTRRSPTLDHEVPTGYIE
ISVEDAKELGIQQGDRVKLRSRRGEAETLARVTSDMPKGVLYMSFHFSEGPANVLTNTAL
DPMSKMPELKYCAVALEKA*
>Ga0116111_10004644
MEIKYVPTTCPYCGVGCGLNLVVKDGELVGVEPWKRSPINEGKLCPKGLSCWEFVHDEDR
LTTPLIQKDGEFVKATWDEALDLVASRLKTIHEANGQNSVAFQVSCRTTNEECYEMQKLA
RVGFKTNYVDNCARICHGPSVAGLSLSFGSGAATNGFADVLNADCIFMIGSNALEAHPLA
ARRIIQAKEKGAHLIVCDPRYSMTAKQADTYVRYKPSSQISLLNSMMYWIIAQDLHDKDF
IANRTKGFEDLKATVQKYADVKARTGVPTELVKEVARKYAAAKNAVIIYCLGITEQTTGT
DNVMSLGNLAMLTGNIGRPGVGVNPLRGQNNVQGACDMGAYPNMYSGYQKCEVPENREKM
EKAWGVEGLPGEYGLTLTEQIDACGDEIKAMVIMGENPMMSFPDSNHVRRQLEKLDFLVT
LDIFPTETTKLADVILPGACFAEKDGTFTSGERRVQRIRKAVDPPGDAKADWEILTDLAH
KLDLEGFEFTSVEDVFDDMRKVTPSYAGISYERLEKPEALIWPCPTVEHPGTPILHKEKF
ASPDGLGAFYGIEDRLPAELPDAEYPFELMTGRILFHYHTGTMTRRSPTLDHEVPTGYIE
ISVEDAKELGIQQGDRVKLRSRRGEAETLARVTSDMPKGVLYMSFHFSEGPANVLTNTAL
DPMSKMPELKYCAVALEKA*
>Ga0116112_100002760
MEIKYVPTTCPYCGVGCGLNLVVKDGELVGVEPWKRSPINEGKLCPKGLSCWEFVHDEDR
LTTPLIQKDGEFVKATWDEALDLVASRLKTIHEANGQNSVAFQVSCRTTNEECYEMQKLA
RVGFKTNYVDNCARICHGPSVAGLSLSFGSGAATNGFADVLNADCIFMIGSNALEAHPLA
ARRIIQAKEKGAHLIVCDPRYSMTAKQADTYVRYKPSSQISLLNSMMYWIIAQDLHDKDF
IANRTKGFEDLKATVQKYADVKARTGVPTELVKEVARKYAAAKNAVIIYCLGITEQTTGT
DNVMSLGNLAMLTGNIGRPGVGVNPLRGQNNVQGACDMGAYPNMYSGYQKCEVPENREKM
EKAWGVEGLPGEYGLTLTEQIDACGDEIKAMVIMGENPMMSFPDSNHVRRQLEKLDFLVT
LDIFPTETTKLADVILPGACFAEKDGTFTSGERRVQRIRKAVDPPGDAKADWEILTDLAH
KLDLEGFEFTSVEDVFDDMRKVTPSYAGISYERLEKPEALIWPCPTVEHPGTPILHKEKF
ASPDGLGAFYGIEDRLPAELPDAEYPFELMTGRILFHYHTGTMTRRSPTLDHEVPTGYIE
ISVEDAKELGIQQGDRVKLRSRRGEAETLARVTSDMPKGVLYMSFHFSEGPANVLTNTAL
DPMSKMPELKYCAVALEKA*
>Ga0116114_100020818
MEIKYVPTTCPYCGVGCGLNLVVKDGELVGVEPWKRSPINEGKLCPKGLSCWEFVHDEDR
LTTPLIQKDGEFVKATWDEALDLVASRLKTIHEANGQNSVAFQVSCRTTNEECYEMQKLA
RVGFKTNYVDNCARICHGPSVAGLSLSFGSGAATNGFADVLNADCIFMIGSNALEAHPLA
ARRIIQAKEKGAHLIVCDPRYSMTAKQADTYVRYKPSSQISLLNSMMYWIIAQDLHDKDF
IANRTKGFEDLKATVQKYADVKARTGVPTELVKEVARKYAAAKNAVIIYCLGITEQTTGT
DNVMSLGNLAMLTGNIGRPGVGVNPLRGQNNVQGACDMGAYPNMYSGYQKCEVPENREKM
EKAWGVEGLPGEYGLTLTEQIDACGDEIKVMVIMGENPMMSFPDSNHVRRQLEKLDFLVT
LDIFPTETTKLADVILPGACFAEKDGTFTSGERRVQRIRKAVDPPGDAKADWEILTDLAH
KLDLEGFEFTSVEDVFDDMRKVTPSYAGISYERLEKPEALIWPCPTVEHPGTPILHKEKF
ASPDGLGAFYGIEDRLPAELPDAEYPFELMTGRILFHYHTGTMTRRSPTLDHEVPTGYIE
ISVEDAKELGIQQGDRVKLRSRRGEAETLARVTSDMPKGVLYMSFHFSEGPANVLTNTAL
DPMSKMPELKYCAVALEKA*
>Ga0116115_10043543
MEIKYVPTTCPYCGVGCGLNLVVKDGELVGVEPWKRSPINEGKLCPKGLSCWEFVHDEDR
LTTPLIQKDGEFVKATWDEALDLVASRLKTIHEANGQNSVAFQVSCRTTNEECYEMQKLA
RVGFKTNYVDNCARICHGPSVAGLSLSFGSGAATNGFADVLNADCIFMIGSNALEAHPLA
ARRIIQAKEKGAHLIVCDPRYSMTAKQADTYVRYKPSSQISLLNSMMYWIIAQDLHDKDF
IANRTKGFEDLKATVQKYADVKARTGVPTELVKEVARKYAAAKNAVIIYCLGITEQTTGT
DNVMSLGNLAMLTGNIGRPGVGVNPLRGQNNVQGACDMGAYPNMYSGYQKCEVPENREKM
EKAWGVEGLPGEYGLTLTEQIDACGDEIKVMVIMGENPMMSFPDSNHVRRQLEKLDFLVT
LDIFPTETTKLADVILPGACFAEKDGTFTSGERRVQRIRKAVDPPGDAKADWEILTDLAH
KLDLEGFEFTSVEDVFDDMRKVTPSYAGISYERLEKPEALIWPCPTVEHPGTPILHKEKF
ASPDGLGAFYGIEDRLPAELPDAEYPFELMTGRILFHYHTGTMTRRSPTLDHEVPTGYIE
ISVEDAKELGIQQGDRVKLRSRRGEAETLARVTSDMPKGVLYMSFHFSEGPANVLTNTAL
DPMSKMPELKYCAVALEKA*
>Ga0116118_10056992
MEIKYVPTTCPYCGVGCGLNLVVKDGELVGVEPWKRSPINEGKLCPKGLSCWEFVHDEDR
LTTPLIQKDGEFVKATWDEALDLVASRLKTIHEANGQNSVAFQVSCRTTNEECYEMQKLA
RVGFKTNYVDNCARICHGPSVAGLSLSFGSGAATNGFADVLNADCIFMIGSNALEAHPLA
ARRIIQAKEKGAHLIVCDPRYSMTAKQADTYVRYKPSSQISLLNSMMYWIIAQDLHDKDF
IANRTKGFEDLKATVQKYADVKARTGVPTELVKEVARKYAAAKNAVIIYCLGITEQTTGT
DNVMSLGNLAMLTGNIGRPGVGVNPLRGQNNVQGACDMGAYPNMYSGYQKCEVPENREKM
EKAWGVEGLPGEYGLTLTEQIDACGDEIKAMVIMGENPMMSFPDSNHVRRQLEKLDFLVT
LDIFPTETTKLADVILPGACFAEKDGTFTSGERRVQRIRKAVDPPGDAKADWEILTDLAH
KLDLEGFEFTSVEDVFDDMRKVTPSYAGISYERLEKPEALIWPCPTVEHPGTPILHKEKF
ASPDGLGAFYGIEDRLPAELPDAEYPFELMTGRILFHYHTGTMTRRSPTLDHEVPTGYIE
ISVEDAKELGIQQGDRVKLRSRRGEAETLARVTSDMPKGVLYMSFHFSEGPANVLTNTAL
DPMSKMPELKYCAVALEKA*
>Ga0116119_100021127
MEIKYVPTTCPYCGVGCGLNLVVKDGELVGVEPWKRSPINEGKLCPKGLSCWEFVHDEDR
LTTPLIQKDGEFVKATWDEALDLVASRLKTIHEANGQNSVAFQVSCRTTNEECYEMQKLA
RVGFKTNYVDNCARICHGPSVAGLSLSFGSGAATNGFADVLNADCIFMIGSNALEAHPLA
ARRIIQAKEKGAHLIVCDPRYSMTAKQADTYVRYKPSSQISLLNSMMYWIIAQDLHDKDF
IANRTKGFEDLKATVQKYADVKARTGVPTELVKEVARKYAAAKNAVIIYCLGITEQTTGT
DNVMSLGNLAMLTGNIGRPGVGVNPLRGQNNVQGACDMGAYPNMYSGYQKCEVPENREKM
EKAWGVEGLPGEYGLTLTEQIDACGDEIKAMVIMGENPMMSFPDSNHVRRQLEKLDFLVT
LDIFPTETTKLADVILPGACFAEKDGTFTSGERRVQRIRKAVDPPGDAKADWEILTDLAH
KLDLEGFEFTSVEDVFDDMRKVTPSYAGISYERLEKPEALIWPCPTVEHPGTPILHKEKF
ASPDGLGAFYGIEDRLPAELPDAEYPFELMTGRILFHYHTGTMTRRSPTLDHEVPTGYIE
ISVEDAKELGIQQGDRVKLRSRRGEAETLARVTSDMPKGVLYMSFHFSEGPANVLTNTAL
DPMSKMPELKYCAVALEKA*
>Ga0116120_100034425
MEIKYVPTTCPYCGVGCGLNLVVKDGELVGVEPWKRSPINEGKLCPKGLSCWEFVHDEDR
LTTPLIQKDGEFVKATWDEALDLVASRLKTIHEANGQNSVAFQVSCRTTNEECYEMQKLA
RVGFKTNYVDNCARICHGPSVAGLSLSFGSGAATNGFADVLNADCIFMIGSNALEAHPLA
ARRIIQAKEKGAHLIVCDPRYSMTAKQADTYVRYKPSSQISLLNSMMYWIIAQDLHDKDF
IANRTKGFEDLKATVQKYADVKARTGVPTELVKEVARKYAAAKNAVIIYCLGITEQTTGT
DNVMSLGNLAMLTGNIGRPGVGVNPLRGQNNVQGACDMGAYPNMYSGYQKCEVPENREKM
EKAWGVEGLPGEYGLTLTEQIDACGDEIKAMVIMGENPMMSFPDSNHVRRQLEKLDFLVT
LDIFPTETTKLADVILPGACFAEKDGTFTSGERRVQRIRKAVDPPGDAKADWEILTDLAH
KLDLEGFEFTSVEDVFDDMRKVTPSYAGISYERLEKPEALIWPCPTVEHPGTPILHKEKF
ASPDGLGAFYGIEDRLPAELPDAEYPFELMTGRILFHYHTGTMTRRSPTLDHEVPTGYIE
ISVEDAKELGIQQGDRVKLRSRRGEAETLARVTSDMPKGVLYMSFHFSEGPANVLTNTAL
DPMSKMPELKYCAVALEKA*
>Ga0116121_100000360
MEIKYVPTTCPYCGVGCGLNLVVKDGELVGVEPWKRSPINEGKLCPKGLSCWEFVHDEDR
LTTPLIQKDGEFVKATWDEALDLVASRLKTIHEANGQNSVAFQVSCRTTNEECYEMQKLA
RVGFKTNYVDNCARICHGPSVAGLSLSFGSGAATNGFADVLNADCIFMIGSNALEAHPLA
ARRIIQAKEKGAHLIVCDPRYSMTAKQADTYVRYKPSSQISLLNSMMYWIIAQDLHDKDF
IANRTKGFEDLKATVQKYADVKARTGVPTELVKEVARKYAAAKNAVIIYCLGITEQTTGT
DNVMSLGNLAMLTGNIGRPGVGVNPLRGQNNVQGACDMGAYPNMYSGYQKCEVPENREKM
EKAWGVEGLPGEYGLTLTEQIDACGDEIKAMVIMGENPMMSFPDSNHVRRQLEKLDFLVT
LDIFPTETTKLADVILPGACFAEKDGTFTSGERRVQRIRKAVDPPGDAKADWEILTDLAH
KLDLEGFEFTSVEDVFDDMRKVTPSYAGISYERLEKPEALIWPCPTVEHPGTPILHKEKF
ASPDGLGAFYGIEDRLPAELPDAEYPFELMTGRILFHYHTGTMTRRSPTLDHEVPTGYIE
ISVEDAKELGIQQGDRVKLRSRRGEAETLARVTSDMPKGVLYMSFHFSEGPANVLTNTAL
DPMSKMPELKYCAVALEKA*
>Ga0116122_100018336
VAGLAAAFGSGAMTNSIAEIENSKCIFIIGSNTSEAHPLIGSRILKAKEKGAKLIVADPR
KIQLSFYADIFVRHQLGTDVALINGILNVILKEGWYDRKFVEERTEGFKEFRKVVEKYTP
ENVEKITGVRAQDIRKIADLYARSKSSSIIYAMGITQHITGVDNVKSLCNLAMLCGQIGR
ESTGVNPLRGQNNVQGACDMGGLPNVYPGNQPVSDGQMAEKFEKAWGTKLSTKPGMTLTE
MLKAAMAGEVKAMFILGENPMVSDVDIQHVEKSLEALDFLVVQDIFMSETARLADVVLPG
VSFAEKDGTFTNTERKVKRVRKAIEPIGSSRQDWDIICDLSTRMGYPMRYDDPSKILEEV
AQVTPSYGGIYYDRIETEGLHWPCPNRAHPGTPYLHKDRFSRGLGLFHAIEYLPPEELPD
KEYPYFLTTGRIYVHYHTGTMTRRSPSLNKEVEEGFAEINPRQAKELGIIQGERIKVFSR
RGEIEIKADLSERMERNTIFIPFHFVESAANRLTNPAFDPIAQIPEFKVCAVKIEKVNH*

>Ga0116122_10054602
MEIKYVPTTCPYCGVGCGLNLVVKDGELVGVEPWKRSPINEGKLCPKGLSCWEFVHDEDR
LTTPLIQKDGEFVKATWDEALDLVASRLKTIHEANGQNSVAFQVSCRTTNEECYEMQKLA
RVGFKTNYVDNCARICHGPSVAGLSLSFGSGAATNGFADVLNADCIFMIGSNALEAHPLA
ARRIIQAKEKGAHLIVCDPRYSMTAKQADTYVRYKPSSQISLLNSMMYWIIAQDLHDKDF
IANRTKGFEDLKATVQKYADVKARTGVPTELVKEVARKYAAAKNAVIIYCLGITEQTTGT
DNVMSLGNLAMLTGNIGRPGVGVNPLRGQNNVQGACDMGAYPNMYSGYQKCEVPENREKM
EKAWGVEGLPGEYGLTLTEQIDACGDEIKAMVIMGENPMMSFPDSNHVRRQLEKLDFLVT
LDIFPTETTKLADVILPGACFAEKDGTFTSGERRVQRIRKAVDPPGDAKADWEILTDLAH
KLDLEGFEFTSVEDVFDDMRKVTPSYAGISYERLEKPEALIWPCPTVEHPGTPILHKEKF
ASPDGLGAFYGIEDRLPAELPDAEYPFELMTGRILFHYHTGTMTRRSPTLDHEVPTGYIE
ISVEDAKELGIQQGDRVKLRSRRGEAETLARVTSDMPKGVLYMSFHFSEGPANVLTNTAL
DPMSKMPELKYCAVALEKA*
>Ga0116123_10164372
MTQSIADIAESKCLLVIGTNTFEQHPLIGRRIMQAKKNGAKIIYADPRLTPTGKIADLHL
QFYSGTDVALLNCFMQLILKNGWENKEFIAKRTKDFEKVKEIVMKDTYSPENVSKITGVP
AKDIITAAEWFGKSGQSAILYSMGITQHTTGVDNVKSTANLQMMTGNLGRPGTGICALRG
QNNVQGACDMGALANVYSGYQSVLVPEMRKKMMDAWGCEIAEGKVGLTVTKLVNVLADEP
GKVKCLYIMGENPMLSDPDLHHVEKGLKNAEFIVVQDIFLTETAQMADVVLPATCFAEKD
GTQTSTERRVQKWRKAQDPPGEAKADWQIICELGKAMGYEKQFSFASPEEIFTEVAKVTP
SYAGMDYVRLEKPEALHWPCPTKEHPGTPILHKERFSHPDGLGIFTPIEWKPPAEVPDKE
YPLLLTTGRCIWQWHTGSMTRRSVDLEREEPTGWIEINPEDAKAMGIKDKEMVMAISRRG
EIKIGARVIKTIKKGVVFIPFHYIECAANLLTHNALDPVASIPEFKACACKIEKIKEA*
>Ga0116124_100053538
MEIKYVPTTCPYCGVGCGLNLVVKDGELVGVEPWKRSPINEGKLCPKGLSCWEFVHDEDR
LTTPLIQKDGEFVKATWDEALDLVASRLKTIHEANGQNSVAFQVSCRTTNEECYEMQKLA
RVGFKTNYVDNCARICHGPSVAGLSLSFGSGAATNGFADVLNADCIFMIGSNALEAHPLA
ARRIIQAKEKGAHLIVCDPRYSMTAKQADTYVRYKPSSQISLLNSMMYWIIAQDLHDKDF
IANRTKGFEDLKATVQKYADVKARTGVPTELVKEVARKYAAAKNAVIIYCLGITEQTTGT
DNVMSLGNLAMLTGNIGRPGVGVNPLRGQNNVQGACDMGAYPNMYSGYQKCEVPENREKM
EKAWGVEGLPGEYGLTLTEQIDACGDEIKAMVIMGENPMMSFPDSNHVRRQLEKLDFLVT
LDIFPTETTKLADVILPGACFAEKDGTFTSGERRVQRIRKAVDPPGDAKADWEILTDLAH
KLDLEGFEFTSVEDVFDDMRKVTPSYAGISYERLEKPEALIWPCPTVEHPGTPILHKEKF
ASPDGLGAFYGIEDRLPAELPDAEYPFELMTGRILFHYHTGTMTRRSPTLDHEVPTGYIE
ISVEDAKELGIQQGDRVKLRSRRGEAETLARVTSDMPKGVLYMSFHFSEGPANVLTNTAL
DPMSKMPELKYCAVALEKA*
>Ga0116126_100006060
MEIKYVPTTCPYCGVGCGLNLVVKDGELVGVEPWKRSPINEGKLCPKGLSCWEFVHDEDR
LTTPLIQKDGEFVKATWDEALDLVASRLKTIHEANGQNSVAFQVSCRTTNEECYEMQKLA
RVGFKTNYVDNCARICHGPSVAGLSLSFGSGAATNGFADVLNADCIFMIGSNALEAHPLA
ARRIIQAKEKGAHLIVCDPRYSMTAKQADTYVRYKPSSQISLLNSMMYWIIAQDLHDKDF
IANRTKGFEDLKATVQKYADVKARTGVPTELVKEVARKYAAAKNAVIIYCLGITEQTTGT
DNVMSLGNLAMLTGNIGRPGVGVNPLRGQNNVQGACDMGAYPNMYSGYQKCEVPENREKM
EKAWGVEGLPGEYGLTLTEQIDACGDEIKAMVIMGENPMMSFPDSNHVRRQLEKLDFLVT
LDIFPTETTKLADVILPGACFAEKDGTFTSGERRVQRIRKAVDPPGDAKADWEILTDLAH
KLDLEGFEFTSVEDVFDDMRKVTPSYAGISYERLEKPEALIWPCPTVEHPGTPILHKEKF
ASPDGLGAFYGIEDRLPAELPDAEYPFELMTGRILFHYHTGTMTRRSPTLDHEVPTGYIE
ISVEDAKELGIQQGDRVKLRSRRGEAETLARVTSDMPKGVLYMSFHFSEGPANVLTNTAL
DPMSKMPELKYCAVALEKA*
>Ga0116128_10003295
MEIKYVPTTCPYCGVGCGLNLVVKDGELVGVEPWKRSPINEGKLCPKGLSCWEFVHDEDR
LTTPLIQKDGEFVKATWDEALDLVASRLKTIHEANGQNSVAFQVSCRTTNEECYEMQKLA
RVGFKTNYVDNCARICHGPSVAGLSLSFGSGAATNGFADVLNADCIFMIGSNALEAHPLA
ARRIIQAKEKGAHLIVCDPRYSMTAKQADTYVRYKPSSQISLLNSMMYWIIAQDLHDKDF
IANRTKGFEDLKATVQKYADVKARTGVPTELVKEVARKYAAAKNAVIIYCLGITEQTTGT
DNVMSLGNLAMLTGNIGRPGVGVNPLRGQNNVQGACDMGAYPNMYSGYQKCEVPENREKM
EKAWGVEGLPGEYGLTLTEQIDACGDEIKAMVIMGENPMMSFPDSNHVRRQLEKLDFLVT
LDIFPTETTKLADVILPGACFAEKDGTFTSGERRVQRIRKAVDPPGDAKADWEILTDLAH
KLDLEGFEFTSVEDVFDDMRKVTPSYAGISYERLEKPEALIWPCPTVEHPGTPILHKEKF
ASPDGLGAFYGIEDRLPAELPDAEYPFELMTGRILFHYHTGTMTRRSPTLDHEVPTGYIE
ISVEDAKELGIQQGDRVKLRSRRGEAETLARVTSDMPKGVLYMSFHFSEGPANVLTNTAL
DPMSKMPELKYCAVALEKA*
>Ga0116130_100046129
MEIKYVPTTCPYCGVGCGLNLVVKDGELVGVEPWKRSPINEGKLCPKGLSCWEFVHDEDR
LTTPLIQKDGEFVKATWDEALDLVASRLKTIHEANGQNSVAFQVSCRTTNEECYEMQKLA
RVGFKTNYVDNCARICHGPSVAGLSLSFGSGAATNGFADVLNADCIFMIGSNALEAHPLA
ARRIIQAKEKGAHLIVCDPRYSMTAKQADTYVRYKPSSQISLLNSMMYWIIAQDLHDKDF
IANRTKGFEDLKATVQKYADVKARTGVPTELVKEVARKYAAAKNAVIIYCLGITEQTTGT
DNVMSLGNLAMLTGNIGRPGVGVNPLRGQNNVQGACDMGAYPNMYSGYQKCEVPENREKM
EKAWGVEGLPGEYGLTLTEQIDACGDEIKAMVIMGENPMMSFPDSNHVRRQLEKLDFLVT
LDIFPTETTKLADVILPGACFAEKDGTFTSGERRVQRIRKAVDPPGDAKADWEILTDLAH
KLDLEGFEFTSVEDVFDDMRKVTPSYAGISYERLEKPEALIWPCPTVEHPGTPILHKEKF
ASPDGLGAFYGIEDRLPAELPDAEYPFELMTGRILFHYHTGTMTRRSPTLDHEVPTGYIE
ISVEDAKELGIQQGDRVKLRSRRGEAETLARVTSDMPKGVLYMSFHFSEGPANVLTNTAL
DPMSKMPELKYCAVALEKA*
>Ga0116130_10021496
VAGLAAAFGSGAMTNSIAEIENSKCIFIIGSNTSEAHPLIGSRILKAKEKGAKLIVADPR
KIQLSFYADIFVRHQLGTDVALINGILNVILKEGWYDRKFVEERTEGFKEFRKVVEKYTP
ENVEKITGVRAQDIRKIADLYARSKSSSIIYAMGITQHITGVDNVKSLCNLAMLCGQIGR
ESTGVNPLRGQNNVQGACDMGGLPNVYPGNQPVSDGQMAEKFEKAWGTKLSTKPGMTLTE
MLKAAMAGEVKAMFILGENPMVSDVDIQHVEKSLEALDFLVVQDIFMSETARLADVVLPG
VSFAEKDGTFTNTERKVKRVRKAIEPIGSSRQDWDIICDLSTRMGYPMRYDDPSKILEEV
AQVTPSYGGIYYDRIETEGLHWPCPNRAHPGTPYLHKDRFSRGLGLFHAIEYLPPEELPD
KEYPYFLTTGRIYVHYHTGTMTRRSPSLNKEVEEGFAEINPRQAKELGIIQGERIKVFSR
RGEIEIKADLSERMERNTIFIPFHFVESAANRLTNPAFDPIAQIPEFKVCAVKIEKVNH*

>Ga0116131_10031663
MEIKYVPTTCPYCGVGCGLNLVVKDGELVGVEPWKRSPINEGKLCPKGLSCWEFVHDEDR
LTTPLIQKDGEFVKATWDEALDLVASRLKTIHEANGQNSVAFQVSCRTTNEECYEMQKLA
RVGFKTNYVDNCARICHGPSVAGLSLSFGSGAATNGFADVLNADCIFMIGSNALEAHPLA
ARRIIQAKEKGAHLIVCDPRYSMTAKQADTYVRYKPSSQISLLNSMMYWIIAQDLHDKDF
IANRTKGFEDLKATVQKYADVKARTGVPTELVKEVARKYAAAKNAVIIYCLGITEQTTGT
DNVMSLGNLAMLTGNIGRPGVGVNPLRGQNNVQGACDMGAYPNMYSGYQKCEVPENREKM
EKAWGVEGLPGEYGLTLTEQIDACGDEIKAMVIMGENPMMSFPDSNHVRRQLEKLDFLVT
LDIFPTETTKLADVILPGACFAEKDGTFTSGERRVQRIRKAVDPPGDAKADWEILTDLAH
KLDLEGFEFTSVEDVFDDMRKVTPSYAGISYERLEKPEALIWPCPTVEHPGTPILHKEKF
ASPDGLGAFYGIEDRLPAELPDAEYPFELMTGRILFHYHTGTMTRRSPTLDHEVPTGYIE
ISVEDAKELGIQQGDRVKLRSRRGEAETLARVTSDMPKGVLYMSFHFSEGPANVLTNTAL
DPMSKMPELKYCAVALEKA*
>Ga0116132_10017286
VAGLAAAFGSGAMTNSIAEIENSKCIFIIGSNTSEAHPLIGSRILKAKEKGAKLIVADPR
KIQLSFYADIFVRHQLGTDVALINGILNVILKEGWYDRKFVEERTEGFKEFRKVVEKYTP
ENVEKITGVRAQDIRKIADLYARSKSSSIIYAMGITQHITGVDNVKSLCNLAMLCGQIGR
ESTGVNPLRGQNNVQGACDMGGLPNVYPGNQPVSDGQMAEKFEKAWGTKLSTKPGMTLTE
MLKAAMAGEVKAMFILGENPMVSDVDIQHVEKSLEALDFLVVQDIFMSETARLADVVLPG
VSFAEKDGTFTNTERKVKRVRKAIEPIGSSRQDWDIICDLSTRMGYPMRYDDPSKILEEV
AQVTPSYGGIYYDRIETEGLHWPCPNRAHPGTPYLHKDRFSRGLGLFHAIEYLPPEELPD
KEYPYFLTTGRIYVHYHTGTMTRRSPSLNKEVEEGFAEINPRQAKELGIIQGERIKVFSR
RGEIEIKADLSERMERNTIFIPFHFVESAANRLTNPAFDPIAQIPEFKVCAVKIEKVNH*

>Ga0116134_100001560
MEIKYVPTTCPYCGVGCGLNLVVKDGELVGVEPWKRSPINEGKLCPKGLSCWEFVHDEDR
LTTPLIQKDGEFVKATWDEALDLVASRLKTIHEANGQNSVAFQVSCRTTNEECYEMQKLA
RVGFKTNYVDNCARICHGPSVAGLSLSFGSGAATNGFADVLNADCIFMIGSNALEAHPLA
ARRIIQAKEKGAHLIVCDPRYSMTAKQADTYVRYKPSSQISLLNSMMYWIIAQDLHDKDF
IANRTKGFEDLKATVQKYADVKARTGVPTELVKEVARKYAAAKNAVIIYCLGITEQTTGT
DNVMSLGNLAMLTGNIGRPGVGVNPLRGQNNVQGACDMGAYPNMYSGYQKCEVPENREKM
EKAWGVEGLPGEYGLTLTEQIDACGDEIKAMVIMGENPMMSFPDSNHVRRQLEKLDFLVT
LDIFPTETTKLADVILPGACFAEKDGTFTSGERRVQRIRKAVDPPGDAKADWEILTDLAH
KLDLEGFEFTSVEDVFDDMRKVTPSYAGISYERLEKPEALIWPCPTVEHPGTPILHKEKF
ASPDGLGAFYGIEDRLPAELPDAEYPFELMTGRILFHYHTGTMTRRSPTLDHEVPTGYIE
ISVEDAKELGIQQGDRVKLRSRRGEAETLARVTSDMPKGVLYMSFHFSEGPANVLTNTAL
DPMSKMPELKYCAVALEKA*
>Ga0116136_10002176
VAGLAAAFGSGAMTNSIAEIENSKCIFIIGSNTSEAHPLIGSRILKAKEKGAKLIVADPR
KIQLSFYADIFVRHQLGTDVALINGILNVILKEGWYDRKFVEERTEGFKEFRKVVEKYTP
ENVEKITGVRAQDIRKIADLYARSKSSSIIYAMGITQHITGVDNVKSLCNLAMLCGQIGR
ESTGVNPLRGQNNVQGACDMGGLPNVYPGNQPVSDGQMAEKFEKAWGTKLSTKPGMTLTE
MLKAAMAGEVKAMFILGENPMVSDVDIQHVEKSLEALDFLVVQDIFMSETARLADVVLPG
VSFAEKDGTFTNTERKVKRVRKAIEPIGSSRQDWDIICDLSTRMGYPMRYDDPSKILEEV
AQVTPSYGGIYYDRIETEGLHWPCPNRAHPGTPYLHKDRFSRGLGLFHAIEYLPPEELPD
KEYPYFLTTGRIYVHYHTGTMTRRSPSLNKEVEEGFAEINPRQAKELGIIQGERIKVFSR
RGEIEIKADLSERMERNTIFIPFHFVESAANRLTNPAFDPIAQIPEFKVCAVKIEKVNH*

>Ga0116136_10064622
MEIKYVPTTCPYCGVGCGLNLVVKDGELVGVEPWKRSPINEGKLCPKGLSCWEFVHDEDR
LTTPLIQKDGEFVKATWDEALDLVASRLKTIHEANGQNSVAFQVSCRTTNEECYEMQKLA
RVGFKTNYVDNCARICHGPSVAGLSLSFGSGAATNGFADALNADCIFMIGSNALEAHPLA
ARRIIQAKEKGAHLIVCDPRYSMTAKQADTYVRYKPSSQIALLNSMMYWIIAQDLHDKEF
IANRTKGFEDLKATVQKYADVKARTGVPTELVKEVARKYAAAKNAVIIYCLGITEQTTGT
DNVMSLGNLAMLTGNIGRLGVGVNPLRGQNNVQGACDMGAYPNMYSGYQKCEVPENREKM
ENAWGVEGLPGEYGLTLTEQIDACGDEIKAIVIMGENPMMSFPDSNHVRRQLEKLDFLVT
LDIFPTETTKLADVILPGACFAEKDGTFTSGERRVQRIRKAVDPPGEAKADWEILTDLAH
KLGLEGFEFTSVEDVFDDMRKVTPSYAGISYGRLERPEALIWPCPTEEHPGTPILHKEKF
ASPDGLGAFYGIEDRLPAELPDAEYPFELMTGRILFHYHSGTMTRRSPTLDHEVPTGYIE
ISVEDAKELGIQQGDRVKLRSRRGEAETLGRVTSDMPKGVLYMSFHFSEGPANVLTNTAL
DPMSKMPELKYCAVALEKA*
>Ga0116137_10072603
VAGLAAAFGSGAMTNSIAEIENSKCIFIIGSNTSEAHPLIGSRILKAKEKGAKLIVADPR
KIQLSFYADIFVRHQLGTDVALINGILNVILKEGWYDRKFVEERTEGFKEFRKVVEKYTP
ENVEKITGVRAQDIRKIADLYARSKSSSIIYAMGITQHITGVDNVKSLCNLAMLCGQIGR
ESTGVNPLRGQNNVQGACDMGGLPNVYPGNQPVSDGQMAEKFEKAWGTKLSTKPGMTLTE
MLKAAMAGEVKAMFILGENPMVSDVDIQHVEKSLEALDFLVVQDIFMSETARLADVVLPG
VSFAEKDGTFTNTERKVKRVRKAIEPIGSSRQDWDIICDLSTRMGYPMRYDDPSKILEEV
AQVTPSYGGIYYDRIETEGLHWPCPNRAHPGTPYLHKDRFSRGLGLFHAIEYLPPEELPD
KEYPYFLTTGRIYVHYHTGTMTRRSPSLNKEVEEGFAEINPRQAKELGIIQGERIKVFSR
RGEIEIKADLSERMERNTIFIPFHFVESAANRLTNPAFDPIAQIPEFKVCAVKIEKVNH*

>Ga0116200_100006579
VAGLAAAFGSGAMTNSIAEIEEAGCIFVIGSNTTECHPLIARRIIRAKERGAKLIVADPR
NIHLSNFADISVNHRLGSDVALLNGMMFIIVDNNWHNQEYIEERTEGFEELFEVIKEYTP
HRVSEITGVKEEDLKRMAELYAKNPPGSLLYAMGITQHISGVDNVKSCCNLAMLCGYVGV
RGGGVNPLRGQNNVQGACDMGALPNVFPGYQPVTDPEINKKFSKAWGRKLPDKIGYTITD
MVEAMENGSLKALYVIGENPRMSDPDLNHFNRALSKLELLIVQDLYMTETAEKADIIFAA
ASVAEKEGTFTNSERRCLRSFKAIDPVGDSLPDWEIVSRLSSLMGYEMNYKGPEEIFNEM
RTLTPSYAGMNYQRLGINGLQWPCPSEDHPGTPFLHKDRFTRGKGKFHPIRYIDPAEMPD
DEYPIFLTTGRMYAHFHTGTMTRKSLHLHREQKTGYTEISPEDAKVLDISEGEKIRIISR
RGKIELPAKITHMVRPGTIFIPFHFSEMPANVLTNSAFDPVAKIPEYKVCAVRIEKIQD*

>Ga0116200_100102384
VAGLAAAFGSGAMTNSVEELERAQCIFIIGSNTTSSHPIVAKRIFRAKKRGAKIIVADPR
RVHISRFADIYVRQRPGTDIALLNGIMNVIYEKGLYDKSFIEERTEGFEEFVECIKRYTP
EMVSEITGVSSEDIIKIAETYSKAETASIVYCMGITQHTHGVDNVKSLANLAMLTGNVGK
ESTGVNPLRGQNNVQGACDMGALPDVYPGYQPVSMLDIQKRFSSAWNAKLSDKIGLTIPD
MTRALLDGKLKALYVIAENPLMSDPDTQHVREALGRAEFLVVQDIFMTPTAQLAHVILPG
ASFAEKDGTFTNTERRVMRVRKAIDPIGDAKADWEIIQEISNRFGYSMNYSSPSEIMDEI
ASLTPSYAGISYDRLEGEGIQWPCPSKDHPGTKFLHKDQFARGKGLFHAIEYKGPAESID
DEYPVWLTTGRIYFHYHTGTMTRVSPSLHMEVPEGFVEISPEDAKRLNVTQGDRVKISSR
RGSIKAKALISKTVKEGMIFIPFHFLESNANTLTNPATDPIVKIPEYKVCAVRVEKID*
>Ga0116200_100104284
LSSTLEQLEDIKWVPTICPYCGCGCGLYLIVKGGRIVGVEPWKEHPVSEGKLCPKGRNAY
EFLYAKDRLRKPLVRRNGELVEASWDEAIGRVAEEFGKASPDEFGVLASGKTTNEEGYVL
QKFARIVMKTNNIDYCARFCHSTTVGGLGPTVGSGVMEASVLDYELPDCFIIAGVNIHET
FPAIARRVRRAKKRGAKVIVIDPRRTLTAKLYADIHLQLAPGTDVALVNGMMRIILDEGL
ENRKFIEERTVGFEELREHLLKLDLEEVEKVTRVPLEKIREAALTYAQAEDASILYDEGI
TEYTTGVDKISALADLAMLTGQVGKPGCGVNPMRGQITGEGTGDMGCLPVFYPGFKRLEE
ETFKFFKEAWGVDELPEKPGKTTMEMLETCKQLYIVGFNIMVSAPDINNVRRMLEEKDFV
VVQDILMTETAKLADVVLPAAAWAEKTGVHAWTDRRVQLVRKAVDPPGEAMPDWQIICKI
AERMGYGKYFNYGSSRDIFDEIRRCVPQYRGITYERLEKSPQGIQWPCPSEDHPGTPTMF
VERFGTPDGLGHFKVVEYKPPAELPDGDYPLMLTTGRVIFHYHTGTMTRRTRRLNGEIPT
GYVAISEGDARRYRVRNGDKVYLVSRRGRVMVEARVSDEVPEGLLFMPFHFSECAANLLT
NPALAPGAKMPEFKLCAVKIEKEGDK*
>Ga0116200_100331453
VAGLAAAFGSGAMTNSVLDLEESKCIFVIGSDTTSQHPLIATRINRAKQKGAKLIVVDPR
QIQLSRWADIYLCIKPGTNVALLNAMMKVIMEEGLEDKEFIRQNTEGFEELKTILEDVSL
DEAEKITGIEKEKIKEAAIMYASSSNSSIVYAMGITQHITGTDNVKALANLAMMTGNIGK
PGTGVNPLRGQNNVQGACDMGALPNVFSGYQQVSIEEVSKKMAELWEVDSLPRKPGLTIL
EMMDEIEKGNIKALYIMGENPLISDPDLAHVEKALKSLELLVVQDIFPTETAKLAHVVFP
SASFAEKDGTFTNTDRRVQRIRKAIEPIGQAKPDWFIICEIAKKMGKEKLFSYSSPREIF
EEIRKVTPSYSGITYERLNSADGIQWPCPKEDHPGTPILHKEKFTRGKGKFHAVFYKPSS
EVPDENYPFILTTGRVPFQWHTGSMSRRSIALEREAPYATVEINIEDAKDLGLKDRHQIK
IISRRGTIVAEAFVTERIKRGVI
>Ga0116201_1000204
MRVEYVPTICPYCATGCGIYLVVKDGRIAGVEPWKEHPVNEGKNCPKGRSAHEFLYGKER
LEKPLIREGGGFREASWDEALELIAERLRGAEPEEVGFLSSCKLTNEDLYVMQKFARCVV
KTNNIDTPSRFCHSTTVPALISTVGTGVMETSTMSLEEADCFIIAGSNIKENYPLIARRI
MRARERGAKVIVIDPRRTITARDLADIHLQINPATDVALINGMMKVILEEGLEDREFIER
RTVGFEELRRYLSKLDMGEIERITGISRELIREAAVTYARAERGCILYNAGICQHVEGIG
NIRALVDLAMLTGNFGKPGTGVNPLRGHINGEGSGDMGVVNVFYPGFVRVGEDAARKFGE
LWGVEGLPTEPGLTYMDMIEKCRILYIQGTNPMVSAPNTNDVRKKLEEKELVVVQDIFMT
ETARLADVVLPAAAWGEKTGTVTEVDRRVQLMRKAVEPPGEAKPDWKIVCELAAKMGMGE
KFNFGSAEEVFEEIRRVVPAYAGISYKRLEKAGGIQWPCPSEDHPGTDTMFADGKFRTPD
GLGHFFVVEYKGPAEPVDEEYPFALLTGRVMFHYHTGTMTRRTPRLDAEMPSAWVEINVE
DAKALGINDGEVVAVKSRRGEIRVPARVTGNIKRGVVFIPWHFSETPANALTGPIAEPPS
RMPEFKYSAVKIEKVEVRG*
>Ga0116202_1000003526
MKPEFIRTICPYCGTGCGLILKVEEGRATATYPDRENPVNRGSLCVKGWFAHEFVHHPER
LTAPLLRKGDRFEAISWEEAIDLAAQKLSETAGEYGPDSVGGLSSAKCTNEENYLFQKLI
RAAFKTNNVDHCARLCHAATTVGMLQTLGSGAMTNSISDLAGADCIVFVGSNAAETHPVL
MGEVYKALDRGAKMFVIDPRETAVARNAHRLLRLNPGTDIPLLAGMMRHISDKGLHNVGF
IEKRTENFENLKTFLEAWPVEKAAKETGIDESVIRAVAETYAKAKNAAIVYCMGITQHAC
GAANVIAICDLAMLCGHVGKHFSGIYPLRGQNNVQGACDMGALPDLYPGYQGVSDPAVRE
KFQKAWKTDLSDKPGLTVTELINTAGKDIRALYIMAENPCLSDPDVNHVMEALQRLDFLV
VQDIFLTETARFAHLVLPGACFAEKTGTYTNTERRFQLLHKAIDPPGAAKGDFEILCLLG
KALGLAFDYPSPADVMSEYAHLVPAYAGVSFDRLERVGLQWPCPDENHPGTRFLHGEKFT
RGLGRFVIPDYRPPAEKPDSEYPYYLNTGRVFAHYHTGTMSRRSPFLNREIEWAYVEIHP
ADAAALGIREGERIRVSSRRGSIVTTAKITDRVAKGSIFAPFHFTEARANRLTNPVLDPA
CKTPEYKVCAVSVEKERYEATAR*
>Ga0116202_1000016814
MNPEFIKTICPYCGTGCGLILKVEKEKVAGIYPDREHPVSQGTLCIKGWFAHEFVHHPDR
LRTPLVRKGDRFEAISWDEAILLAAEKLEATAETYGEDAIGGLCSAKCTNEENYLFQKLI
RMAFGTNNVDHCARLCHAPTAAGMAQTTGSGAMTNSISDLAGAECILIIGSNAAESHPII
MGEIYKAVDKGATVIVIDPRKTAVAQNASMHLPINPGTDIPLLVGMMRHILDAGLHNAAF
IQERMEGFEGLRNFLQSWPVERAAEECGIDEGRIRNVAEIYAKAKDAAIVYCMGITQHAC
GTANVHAVCDLAMLCGKIGREFSGVYPLRGQNNVQGSCDMGGLPNVYPGYQSVADPSIQE
KFQMAWGRELSARPGLTVTEMIASAGKDIRALYIMAENPALSDPDVNHVLESLAKLDFLI
VQDIFLTETAKFAHLVLPATCFAEKTGTYTNTERRFQLLRQAVEPPGEAKGDFEIICLLA
NALGLDFPYSHPGEVMDEIASLVPAYGGVRFDRLERAGLQWPCPDAHHPGTRFLHEHKFT
RGKGLFVVPQYTPPFEKPDGEYPHYLNTGRMFAHYHTGTMTRRSPFLNRELEGAYAEIHP
EDAQRAGIREGDRIRLTSRRGSIVTAARISQRVLRGSIFAPFHFAEARANILTNPVLDPV
SKIPEFKVCAVKMEKEPHEDEE*
>Ga0116202_1000137311
VAGLAASFGSGAMTNSIEEIERADCILIIGSNTSVAHPLIATRIYRAKAKGAKIIVADPR
KIPVTLVSDLHLRQNLGTDVALINGLMHIILKKGWQDQAFMDERTENFEALKKVVENYPP
EKVSELTGISVADLEKAAEYYGRAERASILYTMGITQHTTGVDNVRSLANLAMLTGNLGR
ESTGINPLRGQNNVQGACDMGGLPNVYTGYQAVSDPSVRQKFEEAWGRRPSDKAGITATE
VFPAILEGKVKGMIILGENPVVSDADSHHVEKALRALDFLLVIDIFQTPTSDLAHVVLPG
SSFAEKDGTFTNTERRVQRVRRAIEPPGEAKEDWRIIQELSNRLGYAMDFESPRVIMEEI
ARLTPSYGGITYDRLQGEGLHWPCPNQEHPGTKFLHQGRFTRGKGLFAPIEYKPAAEVVD
AEYPFWLTTGRVHAQYHTGTMTRNSPSLEQEIGECFLEMNPEDARQIGLTDNEMVKVESR
RGSVLTRIKLTAGVGKKVVFMPFHFLESRANILTNPKLDPIAKIPEYKVCAVRVEKIIPK
LKSLLVSAN*
>Ga0116202_100022573
MSIEYAPAICPYCSCGCGIYLVVKDGRIIGQEPFKEHPINEGTNCPKGKNAYQFLYSEDR
LKMPLVRKDGRLQETTWDEALDLIASKFKEATSDTFGALGSGKTSNEESYVLQKFVRVVM
GTNTVEYVGRLCHSSAVAALVPAVGSGVMQTSQPEIELADCIFLAGVNIRETFPMIARRV
LRAKSRGAKVIYTDPRKTTTARELADLHLQLKAGTDVALINAMMSIILAEGLENKEFIAS
RTSGIDELREFLSKVDLNEAERITGIPQQKIREAAIAYAKAERSCILYDQGICQHTVGAD
NVKVHADLALLTGNIGKPGTGVNSMRGQISGEGTGDMGCLAVFYPGFKRVGEESAKFFEE
AWGVSNLPTKPGFLYIDMLYKCPYLYIVGTDPMMAVPDVNNLREALKKASFLVVQDIFLT
ETAKLAHVVLPATTWVERESTHTYVDRRVQMIDKVIDPPGEAKPDWWIICQLAARMGYTD
KFKYTSAGDIFEEIRNCVPQYRGITYERLRHTVGGIHWPCPSEDSPGTPTMFSQKFNTPD
GLGHFQVVEFKPPAELPDNEYPYLLTTGRSIFHYHSGTMTLRTPRLLDEVTHGFVEVNPD
DAARIGVKSKDMVVLTTRRGSISAEVKVGDTVPPSLLFIPFHFPDSCANVLTNPALDPSC
KCAETKVCAVKMEVKS*
>Ga0116202_100046136
MSIEYVSTICPYCSCGCGIYLVVRDGKIIGEEPWKEHPINEGANCPKGKNAYHYLYSKDR
LQVPLVRKNGNLTETSWDEALDLVVSKFREATPETFGALGSGKTSNEESYILQKFVRIAM
GTNTVEYVGRLCHSSAVAALMPAVGSGVMQTSQPEIELADCVFLAGVNLMETFPMIARRV
FRARAKGAKVIYTDPRKTPTARHLADIHLQLKAGTDVALINAMMRIILNEGLENKDFIAS
KTAGFDELRDFLSKVDLQEAEEITGVPQEKAKEAAITYAKAKKACILYDQGICQHTVGAD
NVRVHADLSLLTGNIGKPGTGVNSMRGQISGEGTGDMGCLAVFYPGFKRVGEESAKFFEE
AWGVSNLPTKPGITYIDMLYKCPYLYIVGTDPMMCVPDVNNLKKALQKASFLVVQDIFLT
EIGKLADVVLPAATWVEREGTHTYVDRRVQKIDKVIDPPGKAKPDWWIICQLADRMGHKD
KFDFSSAGEIFEEVRRCVPQYKGITYERLKKTPGGIHWPCPSEDHPGTPTMFLQKFNTAD
GLGHFQVVEFKPPAEMPEEEYPYILTTGRSIFHYHTGTMTRRTPKLNDEVIQAFVEVNPE
DATKTGIKNKDGVILATRRGSIELRAKVTDEVPPGLLFVPFHFPDSPANVLTNSALDPSC
KCAETKVCSAKMEVKR*
>Ga0116202_100063577
MSIEYVPTICPYCSCGCGIYLVVKDGRIIGQEPWKEHPINEGANCPKGKNAYEFLYSEDR
LKVPLVRKNGKLEEASWDEALDLVSSKFKEATPETFGALGSGKTSNEESYILQKFVRVAM
GTNTVEYVGRLCHSSAVAALVPAVGSGVMETSQPEIELADCIFLAGVNIMETFPMIARRV
LRAKARGAKVIYTDPRKTTTARHLADIHLPLKAGTDAALINAMMSIILAEGLEDKEFIAS
RTSGIDELRDFLTKVDLKQVEAITGIPIEKNREAAITYAKAERACILYDQGICQHTVGAD
NVKVHADLALLTGNMGKAGTGVNSMRGQISGEGTGDMGCLAVFYPGFKRVGEESAKFFEE
AWGATNLPTKPGTTYIDMLYKCPYLYVVGTDPMMAVPDANNLRKALEKASFLVVQDIFLT
ETAKLAHVVLPAASWVEREGTHTYVDRRVQKINKIVDPPGEAKPDWWIICRLAEKMGYKD
KFKFSSAGEIFEEIRNCVPQYKGITYERLKKTAGGIHWPCPSEDHPGTPTMFLQKFNTAD
GLGHFQVVEFKPPAELPDDEYPYVLTTGRSIFHYHTGSMTRRTPKLNDEVPQGFVEVNPE
DASKTGVKDKDVVTLKTRRGSIEAQAKVTDEVPAGLLFIPFHFADSCANVLTNPALDPGC
KCAETKVCAVKMEVKA*
>Ga0116202_100119462
VTGLVAAFGSGAMTNSIPELAQARCILVTGSNTMEAHPIIATYILRAVEAGAKLIVVDPR
DIPLARFAHLHLRQTPGTDVAWLNGMMHVILAEGLEDKAFIAERTEGFEALAELVRSYTP
EYVQQITGIPADDLVAAARMYAQAERAALVYAMGITQHTTGTDNVLSCANLVMMTGNVGK
PGAGLCPLRGQNNVQGACDVGCLVNVYSGYQAVTAPAVRAKFEEAWGRTSAPVVGRTVGQ
MLDGALKGEIRAMFIMGENPMMSDPDIAHVREALGALDFLAVSDIFISETAELADVILPA
ASWLEREGTFTATDRRVQRFRQAIPPLGESKPDWWIVAEIAKRLRKRLGLESTAPYAGWD
YTGAADINRELNALTPIYGGISYERLDALGSLQWPCPTADHPGTEYLHKGKFSRGLGAFT
PIAYKPAAEPCDEEYPLILTTGRSIFHYHTGTMTRRTAKLHQELPEGYVEVNAADADKLG
IKNSEPVRLVSRRGAIEAKVWITRRVQQGVVFAPFHFAEAAANALTINAYDPRSGIPEFK
VCAVRLEPAARVAPAEPALAAQEG*
>Ga0116202_100220584
MTNSIPELEDADCILVTGSNTTEGHPLVASRILRAVEKGAKLIVIDPRDTQLATLAALHL
RQRPGTDVACLNGMMQAIVNEGLEDKEFIESRTEGFADLKAALAEYTPERVEAITGIPAA
DLVKAARMYAQADRASIVYAMGITQHTTGVDNVLSCANLAMLTGNIGKPSTGVNPLRGQN
NVQGACDMGGLPNVYSGYQAVTDPNNRAKFEGAWGAEMPPKVGLTVMDMTNAAHEGRLKA
MYIVAENPMLSDPDIGHVQKGLEKLDFLVVQDIFPSETSEFADVVLPGASFAEKEGTFTA
TDRRVQRVRQAIEPLGEARADWEIIRELAKRLLAKKGKTPAGTHSGWDYSHPAEIMAEIA
ALTPSYGGVTYERLEKQGFLQWPCPNADHPGTAYLHRERFSRGLGKFTAVRYREPAELPD
EAYPLALTTGRMMFHFHTGTMTRRSRKLAKEVGDGYAEISPEDAVALGISEGERVQLTSR
RGQIEARAWITRRVPPGMVFVPFHFAESAANVLTNAALDPVAKIPEFKICAVRLERATNH
P*
>Ga0116202_100239111
VEYKNILTTCPYCGAGCNFYLQVLNGELVGVLPCKSHTVSQGKLCIKGWNASEFVTSKER
LTRPLIKRHDDAEGNGSFVEASWDEALDTIAKKLKEYKEIDPDSIAVLSSAKCTNEENYL
MMKFARAVLGTNNVDHCARLCHASTVVGLVQSFGSGAMTNSITELEDADCILVIGSNTAE
QHPLIARYILRAKEKGAKLIVVDPRAITLTQFADYHLRQRPGTDVAVFNGFMNVILANGL
EDKEFIKERTEGFEELKETVKNYTPEHVEKITGIPKDKLVAAATTYAKAEHASIVYSMGI
TQHTTGVDNVSSSANLAMLTGNVGKPSTGVNPLRGQNNVQGACDMGALPNVYSGYQSVTD
EKMRAKFEDAWKTKLPQKLGLTVVEMMNEAAKGNVKAMYIMGENPMISDPDISHVREGLE
NLEFLAVQDIF
>Ga0116204_10040012
MTNSMAEFEDSGCIFIIGSNTTACHPLIARRVFRAKEKGARLIVADPRNIQLSRFADVAV
THRMGSDVALLNGMMRLILKHGWQAQAYIDERTEGFQEFRASLEAYTPEKVQAITGVSPG
DLEKMSELYAANSPAAILYTMGITQHITGVDNVKAICNLAMLCGNVGVAGGGVNPLRGQN
NVQGACDMGGLPHVFPGYQLVSNPDLNAKFCQAWGKEQLPDKPGLTILEMVNAVLAGKLK
ALFVIGENPKLSDPDWHHLHHALKELDFLVVQDLFLSETAQVADVVLAAASTAEKDGTFS
NTERRCMRVFKAIEPIGDTLPDWEILCRLATAMGYPMHYDHPEEIFREIASLTPSYAGMS
YDRLGIDGLQWPCPSPEHPGTTFLHKDRFTRGKGQFHLIDYQDPAELPDAAYPYFLTTGR
MFAHYHTGTMTRISPALDREQKTGYVEINPADAGNLKILEGDMLVITSPRGRIEAPAKIT
PAVEPGNLFLPIHFGENPTNVLTSAEAFDPLAKIPEFKVGKARLEKLME*
>Ga0116204_10120152
MKYTPTTCPYCGVGCGLNLVSRGNTLVGVEPYKRTPINEGKLCPKGATCWETVQKPGRLT
KPVIKKGDKFEEASWDEAIDLITKKFTEAHKQGGPKALGFHTSCRTVNEDCYALQKWARV
AFQTNNVDNCARICHGPSVAGLSLSFGSGAATNPFEDVLNSDLIVMWGSNAVEAHPLAGR
RVMQAKKKGIPIVVVDPRYSPTARLADKYIRFNPPTHIALANNMMYYIIKEGLEDKEYIK
ERTKGFDDLKETVEKYADATNIHGVPQETVLDFARQYASAKNAVIIYCLGITELTTGTDN
VRSMGNLALLTGNVGRPGVGVNPLRGQNNVQGACDMGAYPNVFSGYQAVAVPENRAKMEK
AWFMKEGSLPDWYGVTLIEQITQCGDPIKAMYILGLNPVVSYPDSNHVRRSLDKLDFLVI
QDIYWTESCEYADVVLPGTCFAEKDGTFTSGERRVNRVRKAVDGPGESKYDWEIIGMLAK
KMGLKGFDWKSAKDVWDDMRAVTPGQFGVTYEKMEKPESVHWPCPTIEHPGTPILHIGKF
SAADGKGTMFGLEYKPPAEVADAEYPYTLMTGRIIFHYHTRTQTDRSPTLHNDVPENYMQ
MNTQDAKELGIKPYEKVKVTSRRGESIAIARVTDDVAPKVLFMPMHFEHGANDLTNTALD
PLSKMPELKHCAVRVEKITKA*
>Ga0116210_10005138
MTNSIGELSDADVILLTGSNTSEQHPVIAGKILDAVRKGAKLLIFDPRIIHLTSFAHMHL
RQKPGTDIVWINALMKVIIDEDLLDREFVNSRTEGFEELSRSLENYSLERAAEICGIEAS
DLREAARIFAMADKASIVYCMGITQHVFGTRNVLALANLALLTGNVGRLSTGVNPLRGQN
NVQGACDVGALPNVLTGYQKVDDDVARGNFESAYGKKLPSKPGLTLIEIMNACLEGKIKF
LYIMGENPMITEPDLKHVEEALSAVDFLVVQDIFLTETARLAHVVLPGSCWAEKDGTFTN
TERRVQRIRKAIDPPGDARLDWQIICDIAKAFGSDYFEYSSAEEIFDEIAKLTPSYSGMS
YQRLSTQGLQWPCPSVDHPGTVYLHETGFARGKGLFSVVEYDPESQKLEEHYPFVLMTGR
VGFQYHSGTMSRRSRALAREVPEAYVEISPQDAARLGISDRDKVKVVSPNGELTVRAFVT
ERVRPGEIFIPFHFSEAPANILINSRELDPQSKITSMKFCPARIEKA*
>Ga0116221_10275792
VHSEERLTVPLIKKDGKFVESTWDEALTLVASKLKATQETYGPNSVAFLASARITNEENY
LMNKLARVGFHTNYLDNCARLCHGPTISGLARSFGSGAMTNSIADIAQSDCIFVIGSNTM
EQHSLIGRSIIRAKEKGAKIIVADPRYSTTAKLADIYVPFKPGTDVALLNSMMYWILEEG
KEDKEFIAERTKGFDELKEVVKKYADVEEITTVPPELVKEVAMAYASANATALIYSTGIT
QHTTGTDNVLSTSNIAMLTGNIGRPGTGVNPLRGHNNEQGACDMGALPVVYSGYQSVAVD
AARQKMEEFWGVEGLPAAGGLTVTEMLGAAGDEIKNMYIVGENPMLSDPDITHVAECLKK
LDFLVVQDIFLTETAELADVVLPSACWAEKDGTFTNTERRVQRVRKAIEPPGEAKADWEI
TMALADKLEIPGFNYESAEQIFEEVRQVTPQYAGMTYARLEKPEALHWPCPTEEHPGTPI
LHTQKFSAPDGLGTFVGVEYKPPAEVPDQDYPFILTTGQILFHFHTGTMTRRSPTLNAEV
PTGYVEISPEDAAELGVANGGMVKVRTRRGEIETVANVTQDIPKGILFVPFHFKEAAANM
LTNPALDPAAKMPELKVCAAALERA*
>Ga0116223_100044534
MELIKLTINGKEVEAPAGSTVLQAAELAGIEIPRLCYDKDLSPLGACRLCVVEVKGNRLL
PASCVTPIFAGMEVQTESEAVVEARQTILELLVANHPLDCMTCDKMGDCKLADYAYKYGV
KDSSFAGATHQYAIDDSNPFIIRNLNKCILCGACVRACEELTGKDNLSYLNRGFHRKATT
AGDVDYIESDCVFCGQCVAVCPTGALTEKTMAGQARRWDIKRVQTTCPFCGTGCNFDLAV
KDGKVIGSLSNPNSPVNGRNLCVKGRFGWDFMYSDKRLTSPLIKKDGKFVEASWDEAYDL
IAKRFNEIKAKYGPDSFASLSSACCTNEESFLTQKFTRAHMGTNNCDHCARACHAPSVAG
LAISFGSGAMTNVISEISNEAELLFLIGINPTESYPVVGYKMRQAHRNGCKLVVCDPRRT
ELAAEADIWLQQKHGTDIPLLNGLMHIIIKEGLEDKEFIATRTENYEAMKALAAEYTPER
VSEITGVAVEDLYKVARLYATTYKAMAFYSLGITEHICGTRNVMSIANLAMLTGHLGRPG
VGVCPIRGQNNVQGACDMGALPNVYSGYQSVTDKAAKEKHKKAWGAPMPDKVGLKIPEMF
EAAHEGTVKSMYILGENPVLTDPNANHIKEALEKLEFLVVQELFLTETAQYADVVLPGAS
FAEKDGTFTNTERRPQRVRKAVEPLPGKADWEVICEMVTRMGYPMSYNHPGEIWAEMASL
SPSMAGISYERMEKESVHWPCPSADHPGTPILHIGKFTRGLGGFQPNEHIPPGELPDKDY
PILLCTGCVMQHYNVTTQYSAGIAEVWPREMTEVHPQEAAKLGLVTGSKMRVTSRRGSVV
TTAWVTDKVQPGVIWMSHHHSETPTNELTSPFVCDIAGTGEYKVCAVKIESA*
>Ga0116223_100154103
MGENMNFNYVPTTCPYCGCGCGLNLVVQDGKLIGVADWRRHPVNEGKLCPKGLACHEFVH
SEERLTVPLIKKDGKFVESTWDEALTLVASKLKATQETYGPNSVAFLASARITNEENYLM
NKLARVGFHTNYLDNCARLCHGPTISGLARSFGSGAMTNSIADIAQSDCIFVIGSNTMEQ
HSLIGRSIIRAKEKGAKIIVADPRYSTTAKLADIYVPFKPGTDVALLNSMMYWILEEGKE
DKEFIAERTKGFDELKEVVKKYADVEEITTVPPELVKEVAMAYASANATALIYSTGITQH
TTGTDNVLSTSNIAMLTGNIGRPGTGVNPLRGHNNEQGACDMGALPVVYSGYQSVAVDAA
RQKMEEFWGVEGLPAAGGLTVTEMLGAAGDEIKNMYIVGENPMLSDPDITHVAECLKKLD
FLVVQDIFLTETAELADVVLPSACWAEKDGTFTNTERRVQRVRKAIEPPGEAKADWEITM
ALADKLEIPGFNYESAEQIFEEVRQVTPQYAGMTYARLEKPEALHWPCPTEEHPGTPILH
TQKFSAPDGLGTFVGVEYKPPAEVPDQDYPFILTTGQILFHFHTGTMTRRSPTLNAEVPT
GYVEISPEDAAELGVANGGMVKVRTRRGEIETVANVTQDIPKGILFVPFHFKEAAANMLT
NPALDPAAKMPELKVCAAALERA*
>Ga0123519_1000087848
VAGLAAVFGSGAMTNSIEEIERADCIFIFGSNTSVAHPLIATRVFRAKTRGAKIIVADPR
KIPMVLISDLHLRHRLGTDVALINGIMHIILKNGWQDQIFIDERTENFEELKKVIENYPP
EKVSEITGVAVSHLELAAEYYGKAERASILYTMGITQHTTGVDNVKSLANLVMLTGNVGR
ESTGLNPLRGQNNVQGACDMGGLPNVFTGYQPVTDPSARKKFEEAWGCKLPEKVGITATE
MFPAILEGKIKGMIILGENPIVTDADSHHIEKALKSLDFLLVIDIFPTHTTELSHVTLPG
ASFAEKEGTFTNTERRVQMVRKAVEPPGEAKPDWRIIQELSYRFGFPMDYESPKEIMEEI
AKLTPSYSGISYERLQGDGIQWPCPNREHPGTKFLHQGSFTRGKGLFTPIDYKPPAEVVD
EEFPFWLTTGRIHVHYHTLTMTGNSPSLLREMQEGFLEINPSDAKELGVKEDELIKVESK
RGSVVTKAKLTDRVARGIVFMPFHFFESRANILTNPALDPVAKIPEFKVCAVKIKKIEAQ
AAIS*
>Ga0123519_1000105126
MMMSVRHVLTTCPYCGCGCQFYLQVVDNRLVGVVPCKTDEIGQGRLCIKGYNAHAFVQHP
ERLKHPMIRDGDQLRRASWQEALDLVVSRLNEIISKYGPDSVAVLTSAKCTNEENYLMQK
LARVAIGTNNVDHCARLCHASTVAGLIYSFGSGAMTNSIPEFEEADCILVTGSNTLETHP
LIGARILRAISKGAKVIVVDPRETPLSRMAYLSLRQKPGTDIAWINGIANVMIRENLTDT
EFIKARTTGFEELKAVVEKYTPELVEEISGIPKEKLVEAARVYARSKKAMIAYAMGITQH
SNGTDIVRALANLPLLAGHIGKESSGLNPLRGQNNVQGACDAGALPNFYPGYQSVSSPEF
KAKFEKAWGKQLPEKPGLTLTEALHKALTGEIKAMMSFGENMMVSDADITHVEEALKKLE
FFVVADIFPTETTRYAHVLLPAACYAEKDGTFTNTDRKVRRIRKAVDPPGEAWPDWKIVC
ELGKRFGAPGFEFRSPSEIMDEFASLAPIYGGINYERLERESLSWPCPSADHPGTRVLHI
GGFKIGRAQFAPVTHRAPAEEPDAKYPFILSTGRNLFQYHTGTMTRKSPKLEREAPEPYV
EISREDAERLGIDDGDRVLVSTRRGSIALVGRVTSRILPGTIFIPFHYAEAAANILTNPA
LDSVAKIPEFKVCAARLERA*
>Ga0123519_100188473
VAGLAAVFGSGAMTNSIEEIERADCIFVIGSNTSVAHPLVATRIYRAKARGAKIIIADPR
KIPLVLISDLHLRHRLGTDVALINGLIHIILKKGWQDQVFIDERTENFEELKKGIENYPP
QRVSEITGVSISDLERAAEYYAKAERASILYTMGITQHTTGVDNVKSLANLAMVTGNLGK
ESTGINPLRGQNNVQGACDMGGLPNVFTGYQPVTDPSSRKKFEEAWGCKLPEKVGFTATE
MFPAILEGKIKGMIILGENPIVSDADSHHVEKALKALDFLVVIDIFPTPTTDLSHVTLPG
ASFAEKEGTYTNTERRVQRVRKAVEPPGEAKEDWRIIQELSNRFGYTMDYESPQQIMREI
AQLTPSYGGITYERVEGEGLQWPCPSLEHPGTKFLHQGRFTRGKGLFTPIEFKPPAEVVD
EQFPFWLTTGRIHVHYHTRTMTGNSPSLNQEIQECFLELNPLDAKELEIKEDEIVKVESR
RGSILTKVKITERVSKNVVFIPFHFLESRANILTNPVLDPIAKIPEFKVCAVRIEKVIPK
TESRPPAN*
>Ga0123519_100268193
LEVLDGQVVGTYPDYAHPVSEGHLCIKGWNAGAFVHHPDRLTKPLFRKGNDFVEVSWDEA
LERVAGELKRIRDQYGPDAIGLFGSAKATNEANYLMQKLARAVIGTNNIDHCARLCHAPS
VAGLAMTFGSGAMTNSIPELENSRCILVTGSNTTEGHPIIGARIMRAKERGATLIVVDPR
DIQLARFADFHLRQRPGTDVAWINGMIHVILREGLENKEFIATRTENFDALWEVVKEYPP
ERVEQITGIPADQLAAAARAYARAESAAIVYAMGITQHTTGTDNVVSLANLAMVTGQIGR
PSAGVNPLRGQNNVQGACDVGALPNVYPGYQSVTDEKVRQKFLEAWGAAPPARAGFTVTE
MVDLAGVGAIRALYIMGENPLLSDPNIHHAREALERIEFLVVQDIFLSETAQFAHVVLPA
ASFAETSGTFTATDRRVQLVRQAIPPIGESREDWQIICEIARRLGTPAGPYGKFDYAGTA
EIMDEIAALTPIYGGISHRRLEELGFLQWPCRTPDDPGTPILHTEQFTRGLGRFQPVHYR
DPAELTDEEYPFILTTGRVMFHWHTGTMTRRSPKLHKEVPEGYVEINPLDAERLQIGKSE
RIRLVSRRGAVETKAWITRRVAPGVVFMPFHFAEAAANVLTNAALDPVAKIPEYKVCAVR
IEKITEVERPEKLVAARAGAS*
>Ga0123519_100365004
MTNSIQDLEEAEVILVVGSNTTEQHPIIGERILQAARKGTRLIVIDPRAIHLSRFAEVHL
RPRPGTEVAYLNGLAHVIISEGLQDEAFIASCTEGFQEFREAVASYTPERVEEISGIPAE
DLRAAARLYGSAERAAIVYCMGITQHVAGTDNVLAVANLALLTGNLGKPGTGVNPLRGQN
NVQGACDMGGLPNVFTGYQRVDDEEAARRFEVAWEVEDLPRKPGLTVVEMTDAAAQGRLR
AMYVMGENPMVSDPDINHVREALGRLDFLAVADIMDNETLRYAHVVLPAASFAEKEGTIT
STERRVQRFRRAVEPPGEARPDWEILCELGRRMGARGFDFSSPEEGFEEIRRVTPSYAGM
TYPRLGTRGLQWPCPTEEHPGTPILHVEGFPIGKGRFTPLAYRPPAEEPDEEYPLILTTG
RILFQYHTGTMTRRSPSLVREADRPFVEVNPEDATELGLVDGERVVVSSRRGSVEVEARV
TDRVGKGVVFMPFHFAEAAANVLTIAALDPVAKIPELKACAVKIQVVRS*
>Ga0123519_100367373
MTNSIPEFRTHTQCFLITGSNTTEAHPLIASQAMAARERGAKLIVIDPRKVQIGRLADVY
LRPRPGTDVAWLNGLMNVIISEGLYDREYVTNRTEGFEQLRSLVTEYTPERVEEISGIPA
DGLRAAARLYASSRPAAILYSMGICQHTSGTDNVKACADLAMLTGNVGVEGGGVNPLRGQ
NNVQGACDVGGLPDVYPGYQKVTLPEVRARFEASWHVEHLSDRQGLTVTEMITAADEGTL
AALYIMGENPILSDPDAGHVRQCLEKLNFLVVQDIFLTETARLADVVLPGTSFAEKDGTF
TATDRRVQLVRQAIKPIGAARPDWEIITSLGRRLGATGFDFTSPAEVMDEIAAVTPSYAG
VSFSRLEQLGSLQWPVPATDHPGTPVLHRGTFTRGLGCFQPVHYRPAAELPDDEYPLTLT
TGRLMFQWHTGSMSRRSEKLEQESPEPYVEMHPDDAASIGIDSGQKVLVASRRGEITLKV
WLTRRIRPGVLFIPFHYAEAAANVLTNAALDPIAKTPEYKVCAVRVRQVV*
>Ga0129297_100141045
VAGLAAAFGSGAMTNSIAEMEDAKCIFIIGSNTTEAHPLISSRIFKAKAKGAKIIVVDPR
KIQLAAYADIFVRHHLGTDVALINGIMNVILKEGWYDRDFVKERTEGFETFQKVVEGYTP
EKVEKITGVKAEDIKKIAFLYARSESSSIVYAMGITQHITGVDNVKSLANLAMLCGQIGK
ESAGVNPLRGQNNVQGACDMGGLPNVYPGYQAVTDGQIAEKFAKAWKAKVSTQIGLTLTE
MLKGAPSKEVKAMFILGENPMLSDADIRHVETSLKSLDFLVVQDIFMSETAQLADVVLPG
VSFAEKDGTFTNTERKVKRVRKAIEPIGESRPDWKIICDLSTRMGYPVSYDHPSQIMEEI
AQLTPSYGGIFYDRIEQDGLHWPCLNRAHPGTPYLHKDRFTRGLGLFHAIEYLPPEELPD
KDYPYMLTTGRIYVHYH
>Ga0129297_100154332
MNLDFVLTTCPFCGCGCQFYLEVLDGEISGVTPCKTDEISEGKLCIKGRNAQKFVQHKDR
LKRPLIKEDGRLRETSWKEAFGIIGKRLNEIQQDFGPDAIGFLSSAKCTNEENFLLMKFA
RAVIGTNNVDHCARLCHASTVVGLTSAFGSGAMTNSIPEVESADCIFVIGSNTIEQHPMI
GSRIVTAKDKGAKLIVADPRRIPLANFADIYLPMKPGTDVCLLNGLMNIILKEGLEDKRF
IRERTEGFEAFKKKIKLYPPEKVKEICGVDIEGLQKAARMYGESRRAMILYSMGITQHTT
GTDNVKSIANLALLTGNVGREFTGVNPLRGQNNVQGACDMGALPNVYSGYQTIKDKMSKE
KFEQAWGTPLPKQPGLTVVEMIDAACQGSLKAMYIMGENPMVSDPDINHVREGLEALDFL
VVQEIFYSETATFADVVLPAASFAEKEGTFTATDRRVLRVRKAINPPGESQPDWVIISQI
AQKMGSSKFDYSSPKEIMEEIVRLTPIYGGISYDRLDKGEILAWPCHNQDHPGTKFLHKG
TFTRGKGRFTPIDYKDPAELPDKEFPFILTTGRVMFQYHTGTMTRKISSLEREAPTGFIE
LNPRDAQRLKLGQGDKVMAKSRRGEIVINAFITDRIAPGVVFIPFHFAECAANQLTNSRL
DPEAKIPEFKVCAVDVSKIEVR*
>Ga0129298_100028155
LVRFVPTICPYCGAGCGLLLVVKDERVVGTRPWPENAMSGGSLCIKGWNAHEFIYNEDRL
KRPLIRNGDSFREIDWEQAIKFVAKRLGEIRDKNGPDALAFVSSAKCTNEENYLLQRFAR
AVIGTNNIDHCARLCHASTVAGLTDAFGSGAMTNSILDIEEAKCIFIIGSDTMSQHPLIA
ARVMEAKGKGTQIILADPRRIQISKFADLHLKHKPGSDVALINGMMKCILEHGLENKSFI
SKRTEDFDKLKKVLDALSSDEVEKITGVTREEIEKAALLYAKAEASCIIYSMGITQHTTG
TDNVLSVANLAMLTGNIGRPGTGVNPLRGQNNVQGACDMGALPDVLPGYQAVTDSKVRGV
IAKAWGVAGLPSRVGLTVTEMMPAALEGRVKAMYIMGENPMVSEPDMNHVEQALKSLDFL
VVQDIFPTETTKFANIILPAASWAEKEGTVTGTDRRVQLLRKAIEPIGESKPDWEIICEL
AREMGAGNSFSFSSPAQIFEEIREVTPSYAGMSFARLNQPSGLQWPCPTEDHPGTTILHT
ELFTRGKGKFHPVVYKEPAENPDDEFPFILTTGRVISQWHTRSMTGRSPTLNAEFPEGFV
EINPEDAAKLGIKDKDLVEVSSRRDKIQTRARVTDKVTPGVVYMPFHYAEAPANKLTNPA
LDPIAKIPELKVCAVAIKGRLKRFFLEGQGAKRLSKIRG*
>Ga0129299_100072018
MDYKNILTTCVYCGTGCGLNLQVLDGRIVGVLPAAEHPLSQGRLCVKGWNAASFVYSPDR
LTVPLIRRDGRLVEATWDEALTLVAQKLLRIRDESGPHALGVLTSAKCTNEENYLLQKLA
RAVLKTNNVDHCARLCHAPTVAGLAAAFGSGAMTNSIPEFESDTACFLIIGSNTSEAHPL
IASRILKARERGARLIVIDPRETQMARLADLYLAQRPGSDVAVLNGLMQVIMEEELWDKE
YVAGRTEGFDAMKAVVSGYTPERVEQLSGVPADMLRQAARMYATHKPAAIIYTMGITQHT
TGTDNVKSCANLAMLTGNVGVPGGGVNPLRGQNNVQGACDVGALPNVYTGYQAVTLPAVR
EKFEHAWGVTGLDPHVGLTVTEMIAAAGEGKIRALYIMAENPLVSDPDLNHARQCLNDVE
FLVVQDIFLTETAQLADVVLPGASFVEKDGTFTGTDRRIQRVRQAIPPLGQSKPDWQIIC
ELARKMGALDGASGGASGGASGGVSGGVSGFDFASPAEVMDEIAAVTPIYGGVHYDRLDR
LGFLQWPCPTAEHSGTPYLHKERFSRGMGLFHPVEYIAPAEMADDEYPFVLTTGRSMFHW
HTGSMTRRSTRLDQEVPTAYVEMHPQDAARIGLDGNRWVRIRSRRGEIQVAVRLTRRIRP
GVVFMPFHFAETAANVLTHAALDPIAKIPEFKVCAVQVEAVSTEECHE*
>Ga0129299_10013646
VAGLAAAFGSGAMTNSSPEFETDTACFLIMGSNTSEGHPLIASRIMKAKEARGAKVIVID
PRDIQMAHLADLYLPFRPGTDVAVLNGLMNVIISEGLEDKAYIAERTEGYEELKAAVAAY
TPERVEQISGIPADGLRAAARMYAQNKPAAILYAMGITQHTTGTDNVKSCANLAMLTGNV
GIPGGGVNPLRGQNNVQGACDMGGLPNVYPGYQPVTSPEAQQKFRQAWGNAPDLQVGLTV
TEMINAVGDGTVRALYVMGENPMVADPDINHARHCLEQAGFLVVQDIFLSETAQLAHVVL
PAASFAEKDGTFTATDRRVQRVHQAVEPPGQARTDWEIICDLAQRMGASGFDFTSPKEIM
TEIARLTPSYGGISYERLEELGFLQWPCPTPDHPGTPYLHKGKFSRGLGRFHSIDYQDPA
ELPDDEYPFILTTGRIMFHFHTGTMTRRSARLHQEVPAAYVELHPDDAARIGLDGKRRVR
VSSRRGQIELGVRVTRRIKPGIVFIPFHFAEAAANALTNAALDPIAKIPEYKVCAVRLEP
IDE*
>Ga0129299_10043505
MDYRNTLTTCIYCGAGCQMYIETIDGQITGVWPAKTNQISQGRLCIKGWNVTGFVDSPDR
LTTPLIRKDGELVPAGWDQALSLIAGKLRAVRQESGPDSIGILASAKCTNEENYLMNKFA
RAVIGTNNIDHCARLCHAPTVVGLAAAFGSGAMTNSIPEFETDTNCFLIMGSNTSEGHPL
IASRIMKAQQERGARLVVIDPRETQLARIADLYLPFRPGTDVAVLNGLMHVIISEGLEDQ
LFIAGRTEGYEEMKAVVEQYTPERVEEISGVPADRLRQAARMYAQNRPSAFIYSMGITQH
TTGVDNVKSVANLAMLTGNLGIVGAGVNPLRGQNNVQGACDMGALPNVYPGYQAVTSEEV
QKKFQDVWGSTSHTGVGLTVTEMVNAVGEGRLRALYVMAENPMVSDPDLNHARRCLERAE
FLVVQDIFLSETAQLAHVVLPGAAFVEKDGTFTATDRRVQRVRKAVEPPGEARADWEIIC
LLAQKMGATGFDFASPKEIMEEIARLTPSYAGISYERLEELGFLHWPCPAPDHPGTPVLH
QGRFARGLGRFHAVEFQEPAELPDADYPFTLTTGRSIFHFHTGTMTRRTAKLHQEVPEAY
IEMHPDDAARIGLNGGRRVRVSSRRGQIELGVRVTRRIKPGVVFIPFHFAEAAANALTNA
AIDPTAKIPEYKVCAVRVEPCHQDVS*
>Ga0129301_100042711
MTNSIPDLEEADCILITGSNTTETHPLIASRVFKAKERGAKLIVIEPRRIQLADYADLYL
RQRPGTDVAWINGMMNIIISQGWQDDDFIKNRTEGFEAVREKVKEYPPEKVEQITGIPRD
DLFRAAEIYAKSERSAILYAMGITQHTSGTDNALSLCNLAMLTGNIGKRGSGVNPLRGQN
NVQGACDMGGLPNVFTAYQAVTDENARKKFEEAWGVKLPAQVGLTLMEMMNGAAEGKLKA
MFILGENPLLSDPDIAHVKEALENLEFLAVQDIFLTETAQLADIVLAGASWAEKDGTFTG
TDRRVQRIRKAIEPIGESKPDWQTICQLAKETGGKGFDYQSPEEVFAEITRLTPSYQGIS
YSRLDKEGIQWPCRSNDDPGTEFLHRDKFTKGLGTFTPVDFREPAELPDEQYPLTLTTGR
GMFQYHTGTLTRNSPTLESELSEGFIEINPLDAERLNIANDETVKVASRRGEIRIKAQIT
PKVDKGVVFIPFHFAESAANVLTNSALDPVAKIPELKVCAVKVEKI*
>Ga0129301_10035161
VAGLAAVFGSGAMTNSIEEIERAECIFVIGSNTSVAHPLVATRIYRAKARGAKIIIADPR
KIPLVLISDLHLRHRLGTDVALINGLIHIILKKGWQDQVFIDERTENFEELKKVIENYPP
QKVSEITGVSVSDLERAAEYYAKAERASILYTMGITQHTTGVDNVKSLANLAMVTGNLGK
ESTGINPLRGQNNVQGACDMGGLPNVFTGYQPVTDPSARKKFEEAWGCKLPEKVGFTATE
MFPAILEGKIKGMIILGENPIVSDPDSHHVEKALKALDFLVVIDIFPTPTTDLSHVTLPG
ASFAEKEGTYTNTERRVQRVRKAVEPPGEAKEDWRIIQELSNRFGYTMDYESPQQIMREI
ARLTPSYGGITYERIEGEGLQWPCPNLEHPGTKFLHQGRFTRGKGLFTPIEFKPPAEVVD
EQFPFWLTTGRIYVHYHTRTMTGNSPSLNQETQECFLELNPLDAKELEIKEDEIVKVESR
RGSILTKVKITERVSKNVVFIPFHFLESRANILTNPVLDPIAKIPEFKVCAVRIEKVIPK
TESRPPAN*
>Ga0129301_10134002
MNSDFVLTVCPFCGCGCQFYLQVLDGAITGVLPCKTDEISEGKPCIKGRNAANFINHPDR
LKTPLVKRNGKFEAITWDEAFELISKRLSEIKRKNGADSIGILSSAKCTNEENFLMMKFA
RAVMGTNNVDHCARLCHASTVVGLAKAFGSGAMTNSIPEIEGSDCIFVIGSNTIEQHPLI
ASRVLRAKERGAKLIVADPRCTPIVQFADIYLQHKPGTDVCLLNGIMNLILSWDLADKDF
IAQRTEGFEELAKKVKEYPPEKVCEITGVDRDALEKAARIYGEAERASILYAMGITQHTT
GVDNVVCCANLAMLTGNIGRESTGVNPLRGQNNVQGACDMGALPNVYSGYQSVTDEAARA
KFEKAWGVKLPEKVGLTVTEMTDAALNGSLKAMYIMGENPMLSDPDINHVKKALSSLDFL
VVQDIFLSETAQFAHVVLPGCSFAEKEGTFTATDRRVQRVRKAIEPIGDSKPDWLIISEL
AKRMGGKGFSYESAEDIMKEIAQLTPSYAGISYERLDNGEVLAWPCPSKERLGTKFLHKD
AFVRGKGRFFAVDYKEPAELPDKEYPFILTTGRLMFQYHTGTMTRRIPALERELPTGFVE
INTKDAQKLSIAQGEKVKVKSRRGEIEI
>Ga0129302_10002425
MNLNFIKTICPYCGTGCGIILQVKGGRAVTTLADRSHPVSRGGLCIKGWTAHEFIHHPDR
LTKPLLKKNGKFKELSWDEAIGLAADRLKETVKAHGPDAVASLSSARCTNEENYLFQKLI
RAGLGTNNVDHCARLCHGPTAAAMAYALGSGAMTNSIADFSGAECILIIGSNAAETHPII
MGEIYKARDNGAVLVVVDPRRTEVANNADMHLQINSGTDIPLIDAMMKLILDASLENREF
IASRTDGFTEMKEYLSQRTLEELSRECGIPLEDIRKVAELYARAREASIVFCMGITQHAC
GTSNVYAICNLALLCGHVGKPHSGICPLRGQNNVQGACDVGALPNVYPGYQAVADEKNHA
KFAQAWGRDLSRKPGLTVTEIFAAAGTTVRTLYTMGENPLLSDPNQGHLMEMIPKLDFFI
AQDLFMTETARYADLVLPAACYAEKTGTFTNTERRIQLLRKAVDPPGEAKDDFSILCLLL
KAFGLKGDYADPSEVMDEIAALTPIMAGVHFDRLGTHGLQWPVPSDDHPGTRYLHKDTFT
RGKGLFVVPKYTPPKEMPDENYPFVLNTGRMFSHYHTGTMTRRSPFLDREVDKPFVEIHP
ADAARLGIVEGGGVTVTTRRGSIETFARITTRVMEGSLFAPFHFSEAPANALTIEELDPD
SKMPELKVCAARLEKG*
>Ga0129302_100034510
VGLVQTLGSGAMTNSITDLAGSECIFIIGSNAAESHPIIMGEIYKAAEKGGTIIVVDPRR
TAVAENAHIHLSIEPGTDIPLLAGMMRYIIDEGFYDREFVDARVDGFDDLKEFVAEWSVE
RAAEECRIPAAVIRNVARIYAEAAESAIVYCMGITQHACGSANVTALCDLAMLCGHVGTE
HSGIYPLRGQNNVQGACDMGALPNVYPGYQDVSDHAIKAKFEGAWGRELSGSPGLTVTEM
IRSAGREIRGLFIMAENPALSDPDVTHVAQSLASLDFLVVQDIFMTETAKFAHLVLPGGS
FAEKTGTFTNTERRFQLVRKAVEPPGNAKDDFSILCLLGTAAGLDFSYTDPRDVMTEIAR
CAPAYGGVTYERLERQGLQWPCPHEEHPGTPYLHKGRFTRGKGLFVVPRHTPPQEMPDDE
YPFYLSTGRMFAHYHTGTMTRRSPFLNRETEMAYAEMNPLDALGIGVGEGDTIRISTRRG
SIIVAVRVTCRIASGSIFVPFHFTEARANVLTNPVLDPQAKTPEFKVCAARLEKVIDR*
>Ga0129302_100075514
MMEYKNVLTVCPYCGCGCNFYLQVLDGELVGILPCKSHVVSQGKLCIKGWNASDFVISKD
RLTKPLMKMKKNGKFVEISWDEALKVITEKLKQCSPDAVAVLSSAKCTNEENYLMMKFAR
AVLKTNNVDHCARLCHASTLVGLGKTFGSGAMTNSIGELEDADCIFVIGSNTTEQHPLIA
RYLMRAREKGTKLIVADPRLIPLTQFADYHLRQRPGTDVALLNGFMNVILKEGWEDKKFI
NERTEGFEELKEVVKKYTPKEVEKITGIPKELIMEAARIYVKAKSASIVYSMGITQHTTG
VDNVVSCSNLAMLTGNVGRPSTGVNPLRGQSNVQGACDVGALPNVYSGYQSVADENIRAK
FEKAWDTELPSQPGLTVVEMMNEAAKGNLKAIYIMGENPMLSDPDINHVKKALENLEFLV
VQDIFLTETAQLADIVLPATSYAERDGTFTATDRRVQRIRKAIEPIGESKPDWQIICELA
RKMGSERFEYSSPAEIMDEIASVTPIYGGIGYERIEDIGLQWPCPSKEHPGTPYLHQEKF
SRGKGKFFGIEFKEAAELPDADYPFILTTGRTIFHYHTGTMTRRTEALNRELPTGYVEIN
FNDAEKLNIFEGEIVSVKSRRGKIEVKVLITRRVPEGVIFIPFHFAESPANALTNSAFDP
VAKIPEYKVCAVRVEKKLSLP*
>Ga0129302_10019459
LRGICWKRRRIEMKIDHVLTTCPYCGTGCNFYLQVVNERLIGVIPCKTDEISQGRLCIKG
YNAHTFVQHPDRLKHPMIKEKGKMRKASWDEALDKIVSEIKRITSEHGNDSVAVFASAKC
TTEENYLFQKLARSAIGTNNVDHCARLCHASTVAGLVYSFGSGAMTNSIPEFEDANCILV
TGSNTLEAHPLIGSRILKAMENGAQVIVIDPRDTPLSRLAQFTLHQKPGSDIAWINGMIR
VIIEEGLFDKEFVDGRTELFEELKQVVQQYTPEEVEKITGIEPKMLVDAARTYAKADRSM
IAYAMGITQHSNGTDLVKSLANLAMVTGNVGKESTGVNPLRGQCNVQGACDAGCLPDFYP
GYQKVNDTGANKKFRGAWKSNLSTKVGSTITSTMEKMESGEIKGLIIFGENVMVSDPDIA
HIEKALNSLDFFALVEIFPSETSKFADVILPAACYAEKDGTFTNTDRKIRMLRKAVGPPG
EAMPDWKIACELGKKFGAEGFDFSSPAEIMDEMASLAPIYGGVSHGRADTEVISWPCPTK
DHPGTKVLHVDGFKMGRGKFAPVHHSPPNEEPSEEFPMVLSTGRNLFQFHTGTMTRKSPK
LEQEAPEPYVEINSGDAKMLGIEDGSRVRVTSRRGSIALVAKVTERIIPGTIFIPFHYAE
AAANRLTNPAYDPIAQIPELKVCAARIERS*
>Ga0129302_10050746
MKYEAVLTTCPYCGCGCKYYVEVVNGQAKRVMPCKEDPVSEGKLCIKGWNAIDFVNSPDR
LTSPLIRDGDTFREATWEEAYSLITSKFKELKDTFGPSAFGLLSSAKTTNEENYLMQKFA
RSVIVTNNVDHCARLCHASTVAGLAAAFGSGAMTNSIPEVEDADCILITGSNTTEQHPLI
GTRIYRAKERGARIILVDPRSIQLASIADIHLRQRPGTDVAWLNGIMNVIINEGLADEMF
IEQRTENYDEFLEEVMHYTPEHVEEITGIPRNDLIDAARMFANAESASIIYSMGITQHTT
GVDNVKSCANLAMLTGNMGKASTGVNPLRGQNNVQGACDLGALPNVFPGYQAVTDPASRE
KFEKAWNMHESIPETPGLTVVELLNEAADGRIKCMYIMGENPMISDPDISHVREALDALD
FLVVQDIFLTETAELADVVLPGASFLEKDGTFTGTDRRVQRVRKAIEPIGSSKPDWVIIS
ELARLMGSDQFDYESPAAIQDEIASLTPLYGGISYQRLDERGYLQWPCPTPDHEGTIYLH
KGEFKRGRGHFFAVSYRPPAELPDDKYPFTLTTGRILFHFHTGTMSRRSGPLNKEVPTGY
VEIHPADAAKLGIIDGQAVRVSTRRGTIDIPAYVTDRVPEETVFIPFHFKECAANLLTNP
ALDPIAKIPELKVCACSIEAIV*
>Ga0129302_10069834
MENMKYVQTTCPYCGTGCTFNLVVKDGKVCGVQPYHRSPVNEGKVCPKGTYAWEFVNRED
RLTTPLIKKDGKFVEATWDEAYDLIAQKLKSYKPDEMAVLSSARTSNEDNYALMKFARGV
LKTRHIDHCARLCHASTVAGLAASFGSGAMTNSILDIADSKCVFVLGSNTFEQHPLIGRK
IVQAKMNGAKIIYADPRYTATAKQADLYMQFRSGSDVAILNGMMQYIIKNGWEDKEFIEK
RTKDYEKLKEVVMKPEYDFENVSKISGIPVEQLQQASEWFAKAEASAILYSMGITQHTTG
VDNVKSVANIQMLTGNLGKAGAGVNALRGQNNVQGACDMGALPVVFTGYQKVIDPAAHKK
FSDAWGFPDGICEPKNGYEVTVMMDVLTDKPGELKAMYIMGENPMLSDPDLTHVEHAIKA
LEFLVVQDIFLTETAQLADVVLPATCYAEKDGTQTSTERRVQMWRTAQAPPGQAKLDWQI
IAELSAKMGYPEQFSWKTSEDVFNEIAEVTPSYHGMNYVRLNRPEALHWPCPTTEHPGTP
ILHIGKFSHPDGLGVFHAIEWKPAAEVPDAEYPFILTTGRCIWHWHTGSMTRRSKHLDEE
VPTGWIEINPEDAKALGVVDGEMVKATSRRGTINVPARVTKDIMKGVMFMPFHFAECAAN
VLTNNALDPIAKIPEFKACSVKVEKIQEA*
>Ga0129302_10294411
MEMKYVPTTCPYCGTGCTFNLVVVDGKVTGVAPYQRSPVNEGKLCPKGIYAHEFVNREDR
LKTPLIKKDGTFVEASWDEAYDLIAQKLKSYKPDEMAVLASARTSNEDNYAIMKFARGVL
KTRHIDHCARLCHASTVAGLAATFGSGAMTNSIGDIADSKCVFIIGSNTFEQHPLIGRRV
MQAKKNGAKIIYADPRLTPTGKQADLYMQFRSGSDVAILNGLMQEIIRNGWEDKEFIANR
TKDFEALKAVVMKPDYSLENVSKISGIPVDQLKTAAEWIAKSGATAILYSMGITQHTTGV
DNVKSVANIQMLCGNLGKPGAGVNALRGQNNVQGACDMGALPVVFTGYQKVIDEAAHKKF
SDAWGFPDGICEPKNGYEVTTMMDVLTEKPGELKAMYIMGENPMLSDPDLTHVEHAIKNL
EFLVVQDIFLTETAQLADVVLPATCYAEKDGTQTSTERRVQMWRKAQDPPGDAKLDWQIL
AELSAKMGYAAQFPWQSAEDVFNEIAKVTPSYGGMNYERLRKPEALHWPCPTTEHAGTPI
LHIGKFSHPDGLGVFFPIEFKYPAEVPDAEYPYIFTTGRTLFHWHTGSMTRRSVSLESEV
PTGWIEINTEDANDLGVVDGEMVLAKTRRGEIKVPARVTNEIMKGVMFMPFHFAECAANM
LTNNALDPIAKIPEFKACAIKIEKIQEA*
>Ga0136557_10002085
VAGLAAAFGSGAMTNSIEEFENADCIFIIGSNTSVAHPLIATRIFRAKKNGAKIIVADPR
KVHISEIADIHVNHKMGTDVALLNGIMSHIFANNWHDQQFIDERTEDFDACRKTIEAFTP
EMAAEVCGVAVDDIKAIAECYGKANPASIVYCMGITQHTTGVDNVKSLANLAMLTGNLGK
ESAGVNPLRGQNNVQGACDMGGLPNVFTAYQPVTSAAASEKFAKAWGVDKLSQQIGLTIP
YMLEGLEDESVKALYIMGENPVVSDPDVNHVKKALAKAEFLVVQDIFLTATAEMADVVLP
GVSFAEKDGTFSNTERRVTRVRQAVEPRGEARQDWRIIQDLSTRFGYTMNYASPEEIFDE
LTGLTPSYAGMNYQRLEGDGLQWPCPTPDHPGTRFLHKDNIARGKGLFHGIAFKPPAEVV
DEEYPLWFSTGRVFAHYHTGTMTRNSPTLDAEIKEGFIEVSRDDARELGIKDGETVNVSS
RRGSVATKAMVTGRIDKGSVFMPFHFIESCANILTNPAHDPICKIPELKVCAVNVAKIS*

>Ga0136651_100001046
VAGLAAAFGSGAMTNSFDDLETAGCIFVIGSNTTACHPLIATRIYRAKERGARVIVADPR
RTQLGDLADLSVHHRLGSDVALLNGMMHWIIENGWHDQDYIAARTEGFEALAATVAGYSP
QRVQAITGVPADDIKKMAELYATCGPAALLYAMGITQHTTGVDNVKSCCNIALLCGNVGV
AGGGVNPLRGQNNVQGACDMGGLPNVFTGYQPVSDPAVVEKFSKAWGRPLSDKPGMTITD
MIGAMLDGRLKALYVIGENPKLSDPDWNHLQHALNRLDLLVVQELFLSETAQVADVVLPA
ASVAEKDGTFTNSERRCSRVHKAIEPVGNALADWQIICKLATAMGYPMDYPGGPEQIFDE
MAALTPKSYAGMSYARMGLDGLQWPCPSADHPGTPILHTQQCARGLGKFHAIEYQDPAEM
PDPDYPYFLTTGRMFAHFHTGTMTRISAHLDAEQRTGYVTIHPDDARRLDIAEGDLVAIT
SRRGQMEAPARISTNVPPGNLFLPIHFGENPANMLTNADAFDPLAKIPEFKVSAVRIAKA
QAA*
>Ga0136651_100030353
VAGLAAAFGSGAMTNSIAELEDADCIFVIGSNTTSSHPLVATRIFRAKQKGAKLIVADPR
TIQIATMADIHVRQNLGTDVALLNGIMHVILDRRWHDQDFIDKNTEGFEEIRELLKGYPP
EKVSEITGIPADNIVRIAEYYGKAEKASIVYCMGITQHTTGVDNVKSLANLAMLTGNLGR
ESTGVNPLRGQNNVQGACDMGGLPNVYPAYQPVNMIDIQKKFETAWNARLSDKVGLTVPE
MLSGAMDGSVKALYVLGENPMQSDPDSSHVEKALKNVDLLVVQDIFLTPTAQLAHVVLPG
TSFAEKDGTFSNTERRVMRVRQAIDPVGDSRPDWKIIQDLSTRFGYEMNYDSPAAIMDEI
AALTPSYGGINYDRLEGEGIQWPCPTTDHPGTKFLHKDKIARGKGLFHAIEYRPPAETVD
DEYPLWLSTGRVFAHYHTGTMTRNCPTLNSEISEGFLEINPVDADRMGIHQGDEVRMASR
RGEITARTVVTDRVKEGSLFMPFHFIESNVNLLTNPAFDPIAKIPELKVCAVRIEKAA*
>Ga0136651_100294413
VAGLAAAFGSGSMTNSIAEFEKDSKLIFVIGSNTTACHPLIASRIIKAKENGAKLIVADP
RNIQLAKLADLCVHHRLGSDVALLNGMMHVIIKNNWHSEEYINTRCEDFEAFKKTINKYT
PAKVSKITEIDKKDIEKMAELYAENSPAALLYAMGITQHTTGVDNVKSCANIAMLCGNVG
VAGGGVNPLRGQNNVQGACDMGGLPNVFTGYQPVANPAVLKKFSAAWKCELSDTPGMTIT
DMISAIDHGKIKAMYIIGENPKLSDPDWNHLNHALKKLNFLAVQDIFLSETAQIADVVLS
SAALGEREGTFTNTERRCSRTRKAVEPAGNALPDWEIISKLSTAMGYDMSYASTEEIFNE
ITSLTESSYGGMTYERLGINGLQWPCPDKNHPGTPYLHKESFARGKGRFHAVDYKDPAEL
ACEDYPFLLTTGRMFAHFHTGTMTRVSKHLDVEQKTGYVEIHPNDAQKLRIKSNESVLLT
SRRGKMEVPARITIDIKPGTVFLPIHFGENPTNILTSSNAFDPLAKIPEFKVGAVKIEKL
IQ*
>Ga0136651_100324433
VAGLAAAFGSGAMTNSIQEIEDAGCILIIGSNTTECHPIIASRVFVAKEKGAKLIVADPR
NIQIAAFADLVIHHRPGTDVALLNGVMHVIIKNEWHAKEYIEQRTESFDEFKKVIEEYSP
KKVESITGVPQADIEKMAELYAKNPPGSLLYCMGITQHTTGVDNVKSCCNLGMLCGYVGV
RGGGVNPLRGQNNVQGACDVGGLPNVYPGYLPVADIGAQEKFSRAWGKKLPETPGLTLTQ
MIQGMLEGKIKALYVIGENPMLSDPDLSHVHKAVSNLDFLLVQDIFLTETAKRADIVLAA
ASFAEKDGTFTNTERRVQRIRKAIEPPGIAMADWEIICALSTKMGYPMDYKDPGEIFAEL
APLTPIYAGIDYDKLGIDGILWPCPTPGHPGTPYLHKERFSRGKGKFHAIHYQAPAEVPD
DEYPYYLSTGRNFAHFHTGSMTRLSPHLNTEQEKPYIEISPKDAEAVSAKDGDLLKISTR
RGEVMVPARITERVPSGHLFMPFHFSESPANLLTNPAFDPLAMIPEFKVCAARIEKAG*
>Ga0136651_100399192
PKGNNAYGFLYSEDRLKMPLVRKNGTLKETSWDEALDLIASKLKKASPEDFGFIASCRNS
NEDAYVMQKFTRVVMGTNNIEYCGRLCHSPAAAALIPAMGSGAMQTSQPEIELADCIFLA
GVNIVETFPLIARRIFRAKAKGAKVIYTDPRKTATARHLSDIHLQLRSGTDAALINAMMS
IIMAEGLEDKEFIASRTAGIDELSSFLSKVDLKQAEEITGLPLEKIKEAAITYAKAERGC
ILYDQGMSQHYVGTDNVRNHANLALFCGHAGKPGSGINSMRGQINGEGSGDMGCLCVFYP
GFKRVSEETAKFFEEAWGVNNLPTKPGLTYIDMLYKLSYLYVVGGDPTMAVPDVNNVKKA
LEKVSFLVVQDIFPTEIAKLAHVVLPAATWVEREATHTWIDRRIQKINKVVEPPGEAKPD
WWIICSLAEKMGYKNKFNFSSSGEIFEEIRNCIPQYKGITYDRLSHTVGGIHWPCPSEDH
PGTPTMFLQKFNTPDGLGHFQVVEFKPPAELPDDKYPYVLTTGRSIFHYHTGTMTRRTPK
LADEIQRGFVEVNFEDASKEGIQDKDIVTLETRRGSIETEAKVTDEVPPGLLFVPIHFSE
SLANVLTISALDPSAKCAETKVCAARLKAKINRDRTENESKLEF*
>Ga0136651_100536552
AKTTNEEGYIIQKFVRVAMKTNSVEYCARFCHSATVAGLGPTVGSGVMEVSELDLDKVTC
FLVWGVNIKETFPMITKRVLRAKQKGAKVVVIDPRKTLSAQLLADIHLQLKPGSDIALAN
AMMKVILEEGLENKKFIEKRTAGFDELKRYLDAFSLEKAQEITGVPLELIKESARLYAQA
KVGTILYDEGITQHICGGDNVKAMADLALLCGQFSKPGAGVSPMRGQINGEGSGDMGCVN
VFYPGFKRVGDETVKYFEEAWGVKGLPSKPGLTYMDIIHKCPVLYVIGTNPMVAGPDLNE
VKKSLSSKKFLVVQDIFMTETAKLAHLILPACAWVEREGVYAYIDRRVQKINKLVEPPGE
AKPDWWIICQLGKKMGYEKQFNFNSAGEIFEEIRKVVPQYAGLTYEKIESTPGGIQWPCP
KEDHPGTPTMFMEKFNTPDGKGHFQVVKWIPPAETPDQEYPFILTTGRNLFHYHSGTMTL
RTESLRKEVAEVYVQINPEDADQLGVREGQEITISSRRGEIRAKVWITEQVTKGMVFLPF
HFGDQPANLLTNPASDPSCKMPEFKVCAVKIQP*
>Ga0136653_1000000363
MKPEFIRTICPYCGTGCGLILKVEEGRATATYPDRENPVNRGSLCVKGWFAHEFVHHPER
LTAPLLRKGDRFEAISWEEAIDLAAQKLSETAGEYGPDSVGGLSSAKCTNEENYLFQKLI
RAAFKTNNVDHCARLCHAATTVGMLQTLGSGAMTNSISDLAGADCIVFVGSNAAETHPVL
MGEVYKALDRGAKMFVIDPRETAVARNAHRLLRLNPGTDIPLLAGMMRHISDKGLHNVGF
IEKRTENFENLKTFLEAWPVEKAAKETGIDESVIRAVAETYAKAKNAAIVYCMGITQHAC
GAANVIAICDLAMLCGHVGKHFSGIYPLRGQNNVQGACDMGALPDLYPGYQGVSDPAVRE
KFQKAWKTDLSDKPGLTVTELINTAGKDIRALYIMAENPCLSDPDVNHVMEALQRLDFLV
VQDIFLTETARFAHLVLPGACFAEKTGTYTNTERRFQLLHKAIDPPGAAKGDFEILCLLG
KALGLAFDYPSPADVMSEYAHLVPAYAGVSFDRLERVGLQWPCPDENHPGTRFLHGEKFT
RGLGRFVIPDYRPPAEKPDSEYPYYLNTGRVFAHYHTGTMSRRSPFLNREIEWAYVEIHP
ADAAALGIREGERIRVSSRRGSIVTTAKITDRVAKGSIFAPFHFTEARANRLTNPVLDPA
CKTPEYKVCAVSVEKERYEATAR*
>Ga0136653_100003903
MSIEYAPAICPYCSCGCGIYLVVKDGRIIGQEPFKEHPINEGTNCPKGKNAYQFLYSEDR
LKMPLVRKDGRLQETTWDEALDLIASKFKEATSDTFGALGSGKTSNEESYVLQKFVRVVM
GTNTVEYVGRLCHSSAVAALVPAVGSGVMQTSQPEIELADCIFLAGVNIRETFPMIARRV
LRAKSRGAKVIYTDPRKTTTARELADLHLQLKAGTDVALINAMMSIILAEGLENKEFIAS
RTSGIDELREFLSKVDLNEAERITGIPQQKIREAAIAYAKAERSCILYDQGICQHTVGAD
NVKVHADLALLTGNIGKPGTGVNSMRGQISGEGTGDMGCLAVFYPGFKRVGEESAKFFEE
AWGVSNLPTKPGFLYIDMLYKCPYLYIVGTDPMMAVPDVNNLREALKKASFLVVQDIFLT
ETAKLAHVVLPATTWVERESTHTYVDRRVQMIDKVIDPPGEAKPDWWIICQLAARMGYTD
KFKYTSAGDIFEEIRNCVPQYRGITYERLRHTVGGIHWPCPSEDSPGTPTMFSQKFNTPD
GLGHFQVVEFKPPAELPDNEYPYLLTTGRSIFHYHSGTMTLRTPRLLDEVTHGFVEVNPD
DAARIGVKSKDMVVLTTRRGSISAEVKVGDTVPPSLLFIPFHFPDSCANVLTNPALDPSC
KCAETKVCAVKMEVKS*
>Ga0136653_100021708
MNPEFIKTICPYCGTGCGLILKVEKEKVAGIYPDREHPVSQGTLCIKGWFAHEFVHHPDR
LRTPLVRKGDRFEAISWDEAILLAAEKLEATAETYGEDAIGGLCSAKCTNEENYLFQKLI
RMAFGTNNVDHCARLCHAPTAAGMAQTTGSGAMTNSISDLAGAECILIIGSNAAESHPII
MGEIYKAVDKGATVIVIDPRKTAVAQNASMHLPINPGTDIPLLVGMMRHILDAGLHNAAF
IQERMEGFEGLRNFLQSWPVERAAEECGIDEGRIRNVAEIYAKAKDAAIVYCMGITQHAC
GTANVHAVCDLAMLCGKIGREFSGVYPLRGQNNVQGSCDMGGLPNVYPGYQSVADPSIQE
KFQMAWGRELSARPGLTVTEMIASAGKDIRALYIMAENPALSDPDVNHVLESLAKLDFLI
VQDIFLTETAKFAHLVLPATCFAEKTGTYTNTERRFQLLRQAVEPPGEAKGDFEIICLLA
NALGLDFPYSHPGEVMDEIASLVPAYGGVRFDRLERAGLQWPCPDAHHPGTRFLHEHKFT
RGKGLFVVPQYTPPFEKPDGEYPHYLNTGRMFAHYHTGTMTRRSPFLNRELEGAYAEIHP
EDAQRAGIREGDRIRLTSRRGSIVTAARISQRVLRGSIFAPFHFAEARANILTNPVLDPV
SKIPEFKVCAVKMEKEPHEDEE*
>Ga0136653_100056305
VEYKNILTTCPYCGAGCNFYLQVLNGELVGVLPCKSHTVSQGKLCIKGWNASEFVTSKER
LTRPLIKRHDDAEGNGSFVEASWDEALDTIAKKLKEYKEIDPDSIAVLSSAKCTNEENYL
MMKFARAVLGTNNVDHCARLCHASTVVGLVQSFGSGAMTNSITELEDADCILVIGSNTAE
QHPLIARYILRAKEKGAKLIVVDPRAITLTQFADYHLRQRPGTDVAVFNGFMNVILANGL
EDKEFIKERTEGFEELKETVKNYTPEHVEKITGIPKDKLVAAATTYAKAEHASIVYSMGI
TQHTTGVDNVSSSANLAMLTGNVGKPSTGVNPLRGQNNVQGACDMGALPNVYSGYQSVTD
EKMRAKFEDAWKTKLPQKLGLTVVEMMNEAAKGNVKAMYIMGENPMISDPDISHVREGLE
NLEFLAVQDIFLSETAQLADVVLPAASYAEKEGTFTSTERLVQMVRKAIEPPGESKADWE
IICDLAKAMGSKEFEYKSPAEIMDEIASLTPSYAGIVYERLQRGGLQWPCPSKEHPGTPY
LHKEKFARANGKGKFWGIEFKEPAELPDEEYPFILTTGRIIFHFHTGTMTRKTDLLNKEV
PTGYVEINPKDAEKLALANGEFVSVQTRRGQIETKALITERVPEGVIFIPFHFAECAANV
LTNPALDPVAKIPEYKVCAAKLQKSGGACPERYEILPLKQVQGCPERDSSLRSE*
>Ga0136653_100086495
MSIEYVSTICPYCSCGCGIYLVVRDGKIIGEEPWKEHPINEGANCPKGKNAYHYLYSKDR
LQVPLVRKNGNLTETSWDEALDLVVSKFREATPETFGALGSGKTSNEESYILQKFVRIAM
GTNTVEYVGRLCHSSAVAALMPAVGSGVMQTSQPEIELADCVFLAGVNLMETFPMIARRV
FRARAKGAKVIYTDPRKTPTARHLADIHLQLKAGTDVALINAMMRIILNEGLENKDFIAS
KTAGFDELRDFLSKVDLQEAEEITGVPQEKAKEAAITYAKAKKACILYDQGICQHTVGAD
NVRVHADLSLLTGNIGKPGTGVNSMRGQISGEGTGDMGCLAVFYPGFKRVGEESAKFFEE
AWGVSNLPTKPGITYIDMLYKCPYLYIVGTDPMMCVPDVNNLKKALQKASFLVVQDIFLT
EIGKLADVVLPAATWVEREGTHTYVDRRVQKIDKVIDPPGKAKPDWWIICQLADRMGHKD
KFDFSSAGEIFEEVRRCVPQYKGITYERLKKTPGGIHWPCPSEDHPGTPTMFLQKFNTAD
GLGHFQVVEFKPPAEMPEEEYPYILTTGRSIFHYHTGTMTRRTPKLNDEVIQAFVEVNPE
DATKTGIKNKDGVILATRRGSIELRAKVTDEVPPGLLFVPFHFPDSPANVLTNSALDPSC
KCAETKVCSAKMEVKR*
>Ga0136653_100122171
VAGLAASFGSGAMTNSIEEIERADCILIIGSNTSVAHPLIATRIYRAKAKGAKIIVADPR
KIPVTLVSDLHLRQNLGTDVALINGLMHIILKKGWQDQAFMDERTENFEALKKVVENYPP
EKVSELTGISVADLEKAAEYYGRAERASILYTMGITQHTTGVDNVRSLANLAMLTGNLGR
ESTGINPLRGQNNVQGACDMGGLPNVYTGYQAVSDPSVRQKFEEAWGRRPSDKAGITATE
VFPAILEGKVKGMIILGENPVVSDADSHHVEKALRALDFLLVIDIFQTPTSDLAHVVLPG
SSFAEKDGTFTNTERRVQRVRRAIEPPGEAKEDWRIIQELSNRLGYAMDFESPRVIMEEI
ARLTPSYGGITYDRLQGEGLHWPCPNQEHPGTKFLHQGRFTRGKGLFAPIEYKPAAEVVD
AEYPFWLTTGRVHAQYHTGTMTRNSPSLEQEIGECFLEMNPEDARQIGLTDNEMVKVESR
RGSVLTRIKLTAGVGKKVVFMPFHFLESRANILTNPKLDPIAKIPEYKVCAVRVEKIIPK
LKSLLVSAN*
>Ga0136653_100165262
VTGLVAAFGSGAMTNSIPELAQARCILVTGSNTMEAHPIIATYILRAVEAGAKLIVVDPR
DIPLARFAHLHLRQTPGTDVAWLNGMMHVILAEGLEDKAFIAERTEGFEALAELVRSYTP
EYVQQITGIPADDLVAAARMYAQAERAALVYAMGITQHTTGTENVLSCANLVMMTGNVGK
PGAGLCPLRGQNNVQGACDVGCLVNVYSGYQAVTAPAVRAKFEEAWGRTSAPVVGRTVGQ
MLDGALKGEIRAMFIMGENPMMSDPDIAHVREALGALDFLAVSDIFISETAELADVILPA
ASWLEREGTFTSTDRRVQRFRQAIPPLGESKPDWWIVAEIAKRLRKRLGLESTAPYAGWD
YTGAADINRELNALTPIYGGISYERLDALGSLQWPCPTADHPGTEYLHKGKFSRGLGAFT
PIAYKPAAEPCDEEYPLILTTGRSIFHYHTGTMTRRTAKLHQELPEGYVEVNAADADKLG
IKNSEPVRLVSRRGAIEAKVWITRRVQQGVVFAPFHFAEAAANALTIGAYDPRSGIPEFK
VCAVRLEPAARVAPAEPALAAQEG*
>Ga0153915_10000028143
MDFKYVPTTCPYCGTGCGFNLVVKDKKVVGVAPWQRNPVNEGKLCPKGNYAWEFVNSPDR
LTKPLIKKDGKFVEASWDEALNLIAQKFKSYKGEEMACLASARVSNEANYLMQKFARAVM
KTPNIDHCARLCHASTVVGLAGAFGSGAMTQSIEDIAQSKCLLVIGTNTFEQHPLIGRRI
MQAKANGAKIIYADPRLTPTGRIADLHLQFYSGTDVALLNCFMQLILKNGWENKEFIAKR
TKDFEKVKEVVMKEAYSPENVSKITGVPAKDIITAAEWFGTSGQSAILYSMGITQHTTGV
DNVKSTANLQMLTGNLGRPGTGICALRGQNNVQGACDMGALANVYSGYQSVLVPEMKKKM
EDAWGCQIAEGKVGLTVTTLINTLADEPGKVKALYIMGENPMLSDPDLHHVEKGLKNAEF
IVVQDIFLTETAQLADVVLPATCFAEKDGTQTSTERRVQKWRKAQDPPGEARVDWQIICD
IAKAMGYEKQFTYKSAEEIFTEITKVTPSYGGMDYARLEKPEALHWPCPTKEHPGTPILH
KEKFSHPDGLGIFTAIEWKPPAEVQDAEYPYLLTTGRCIWQWHTGSMTRRSKDLEREEPT
GWVEINPEDAKVLGIRDKEMVRAITRRGEITIGARVTKTIKKGVVFIPFHYIECAANLLT
HNALDPVAKIPEFKACACKIEKIKEA*
>Ga0153915_100002324
MYGDKMSDSSSTLKYVPTTCPYCGVGCGLNLVVNDGKLVGVEPYKRSPINEGKLCPKGMT
CWEHVQSPDRLTKPKIKKNGKFVDATWTEAIDLIAKKFKETSDKFGPKALGFQTSCRTVN
EDCYALQKWARVAFQTNNVDNCARICHGPSVAGLSLSFGSGAATNPFEDVLNSDLIVMWG
SNAVEAHPLAGRRVMQAKKKGIKVIVVDPRLSATARIADEWIRFNPSTHIALANSMMYWI
IKEGLQNTAFINERTKGFEDLKKTVEKYADCEEIHGVPLEKVKEFAREYAKAKNAVIIYC
LGITELTTGTDNVRSMGNLALLTGNIGRPGVGVNPLRGQNNVQGACDMGAYPNVFSGYQA
VAVPENRAKMEKAWGMKAGSLPDWYGVTLTEQINQCGDPIKAMYVLGLNPVVSYPDSNHV
KRSFDKLDFLVIQDIFWTESCEYADVVLPGTCFAEKDGTFTSGERRVNRVRKAVDGPGES
KYDWEIIGMIAKKMGLKGFDWKTAKDVWDDMRACTPGQFGVTYEKLEKPEAIHWPCPTIE
HAGTPILHVGKFSAADGKGTMFGLEYRPPAEVADAEYPYTLMTGRVIFHYHTRTQTDRAK
QLHYEVPESYIQINTIDAKKLGVKEGEKVKVTSRRGETITRARISDDVAPKVLYMAMHFA
GGANNLTNTALDPLSKMPELKHCAVKVEKVA*
>Ga0153915_100043264
MSDENAQLKYTATTCPYCGVGCGLNLVSKGNTLVGVEPYKRSPINEGKLCPKGATCWETV
QKPGRLTKPLIKKGDKFEEASWDEAIDLIVKNFTEIAKKNGPKALGFQTSCRTVNEDCYA
LQKLARVGFQTNNVDNCARICHGPSVAGLSLSFGSGAATNPFEDVLNSDLIVMWGSNAVE
AHPLAGRRVMQAKKKGIPVIVVDPRYSPTARLADKWVRFNPSTHIALANNMMYYIINEGL
EDKEYIKERTKGFEDLKKTVEKYADATKIHGVSQETVQDIARQYAKAKNAVIIYCLGITE
LTTGTDNVRSMGNLALLTGNVGRPGVGVNPLRGQNNVQGACDMGAYPNVFSGYQAVAVPE
NRAKMEKAWGMKEGSLPDWYGSTLTEQINDCGEVVKAMYVLGLNPVVSYPDSNHVKKMFD
KLDFLVMQDIYWNESCQYADVVLPGTCFAEKDGTFTSGERRVNRVRKAVNGPGESKYDWE
IIGMVAKKMGLKGFDWKTAKDVWDDMRSVTPGQFGVTYEKIEKPEAIHWPCPTIEHPGTP
ILHIGKFSAADGKGTMFGLEYRPPAEVADAEYPWTLMTGRVIFHYHTRTQTDRSPTLHND
VPENYVQLNTLDAKELGIRQHEKIKVSSRRGETIAIARVTDDVAPKVLYMPMHFANGANN
LTNTALDPMSKMPELKHCAVKVEKIKEA*
>Ga0153915_100143808
MTKSIPDLAESKCLLVIGTNTFEQHPLIGRRIMQAKANGAKIIYADPRLTPTGKQADLFL
QFYSGTDVALLNCFMQLILKNGWENKDFVKNRTKDFEKVKEVVMKDTYSPENVSKVTGVP
AKDIITAAEWFGKSGQSAILYSMGITQHTTGVDNVKSVANLQMLTGNLGRPGTGICALRG
QNNVQGACDMGALANVYSGYQSVLVPEMKKKMEDAWGCQIAEGKVGLTVTTLINTLADEP
GKVKCVYIMGENPMISDPDLHHVEKGLKNAEFMVVQDIFLTETAQLANVVLPAACFAEKE
GTQTSTERRVQKWRKAQDPPGEAKADWQIFCDLAKVMGFEKQFPYKSAEEIFTEISKVTP
SYGGMDYARLEKPEALHWPCPTKEHPGTPILHKEKFTHPDGLGIFTPIEWKPPAEVPDKD
FPMLMTTGRCIWHWHTGSMTRRSPSLEREEPTGWIEVNPEDAKALGIKDKEMVKAISRRG
EITIGTRITPGIKKGVVFLPFHFVECAANILTNNALDPVAKIPEFKACAMRIEKIKEA*
>Ga0153915_100238794
MEFRYVPTTCPYCGTGCGFNLVVKDKKVVGVQPWHRNPVNEGKLCPKGNYAWQFINNPDR
LTKPLIKKDGKFVEASWDEAYTLIASKFKSYKGEEMACLASARVSNEENYLMQKFARAVL
KTPNIDHCARLCHASTVVGLAGAFGSGAMTQSIADIAESKCLLVIGTNTFEQHPLIGRRI
IQAKANGAKIIYADPRLTPTGKVADLHLQFYSGTDVALLNCFMQLILKNGWENKEFIAKR
TRDFEKVKEVVMKDTYSPENTSKITGIPAKDIITAAEWFGKSGQSAILYSMGITQHTTGV
DNVKSVANLQMLTGNLGRPGTGICALRGQNNVQGACDMGALANVYSGYQSVLVPEMKKKM
EDAWGCDIAEGKVGLTVTTLVNTLADEPGKVKGLYILGENPMLSDPDLNHVEKALKNVEF
MVVQDIFLTETAQMADVVLPATCFAEKDGTQTSTERRVQKWRKAQDPPGEAKVDWLIISE
LAKYMGYEKQFPYKSAEEIFTEITKVTPSYAGMDYARLEKPEGLHWPCPTKDHPGTPILH
KEKFSHPDGIGIFTPIEWKPPAEVPDAEYPLLMTTGRCIWQWHTGSMTRRSPDLEREEPT
GWIEVNPEDAKALGVADKEMVRAISRRGEIKIGIRYKKEIKKGVVFLPFHYVECAANLLT
NNALDPVAKIPEFKACACKIEKIKEA*
>Ga0153915_100399103
MHYVQTTCPYCGTGCSFNLVVADGKVTGTAPYHRSPVNEGKVCPKGTYAHEFVNSPDRLT
TPLIKKDGKFVAASWDEAYNLIAQKFKSYKPEEMACLSSARVSNEENYLMQKFARSVLKT
PNVDHCARLCHASTVVGLAGAFGSGAMTQSIGDIADAKCVFILGSNTFEQHPLIGRRVVQ
AKMKGAKLIYADPRLTATGKQADLYLPFYSGTDVALLNGLMQHIIRNGWENKEFIEKRTK
DYDKLKAVVMQDKYSLANVSKISGIPEKDLATTAEWVAKSGATAILYSMGITQHTTGVDN
VKSVANIQMLTGNLGRPGTGVCALRGQNNVQGACDMGALPNVYSGYQAVIVPENKKKMTD
AWGTELAEGKVGLTVTDLINVLADKPGTVKCAYIMGENPMLSDPDLHHVEKGLKNLEFLV
VQDIFLSETAQLANVVLPAACYAEKDGTQTSTERRVQRWRKAVNPPGQAKADWQIISELA
AKMGFAKQFPYKSAEEIFAEVAKVTPSYGGMSYARLEKPEALHWPCPTAEHPGTPILHKE
KFAHPDGLGVFTPLEWKPPAEVPDKEYPLILTTGRCIWQWHTGTMTRRSVSLESEAPTGW
IEINPEDAKALGIKDKEKVRAVTRRGQIELPARVTKEIMKGETFIPFHYKECAANLLTNN
ALDPVAKIPEYKACSIRVEKLPEVKK*
>Ga0153915_100502025
MTNSIPEFEEFTNCFLIIGSNTSEGHPLIATRVLKGQKRGAKVIVLDPRKNQIGHWADIF
YTFRPGSDVALFNGLMNVIISEGLADEAYITERTEDYEALKTLVAEYTPEKVAEITNVPA
DGIRDIARTYAKGKPAAIIYAMGITQHTTGVDNVKSTANLAMLCGNMGIPGGGVNPLRGQ
NNVQGACDMGGLPNVYSGYQAVTIPDVQKKFQDAWGTAGPLTVGLTVTEMLHAASEGKVR
ALYVMGENPMISDPDLNHVGHCLEQTEFLVVQDIFMTETAQMADVVLPGTTFAEKDGTFS
NTERRVQRVRKAIQPIGESKEDWVIICELAKKMNAKGFDFINPSEIMSEINKLTPSYGGI
TYERLEELGSLQWPCPTADHPGTPFLHKGKFARGQGKFFALPFKEPAELPDEEYPFTLTT
GRLMFHFHTGSMTRRSPKLNSEVPEAYVEINIHDAEKIGLNGNKYVKVSSRRGEIELGVR
VTDDIKRGVIFIPFHFAEAAANMLTNSAIDPVAKIPEYKVCAVKVEIAK*
>Ga0153915_100528424
VAGLAASFGSGAMTNSIPEFETDTNCFFIIGSNTSEGHPLIAAHVLKGKKRGAKVIVLDP
RKNQIGHWADIYYTFHPGSDVAIFNGLMNVIISEGLEDRSYISERTEDFEALKERVAEFT
PEKVAEISGIPADGIREIARTYAQNKPSAIIYSMGITQHTTGVDNVKSTSNLAMLCGNVG
IPGGGVNPLRGQNNVQGACDMGALPNVYPGYQAVTLPAVQEKFRDAWGAASPLTVGMTVT
EMVHAASEGKVRALFVMGENPMVSDPDLNHVRHCLEQTEFLVVQDIFPTETVQLAHVVLP
GATFAEKNGTFTNTERRVQRVRKAIEPIGEAKEDWVIIRELARKMDADGFGFESVKEIME
EINRLTPSYGGITYERLDEIGTLQWPCPTVDHPGTPYLHKGKFARGLGKFFPLEFKEPAE
LPNSEYPFVLTTGRLMFHFHTGSMTRRSGKLDSEVPEAYVEIHVDDARKIGLNGHKRVRV
SSRRGQIELGVRITDDIKRGVVFIPFHFAEAAANELTNSAIDPVAKIPEYKVCAVKVEVV
*
>Ga0153915_100598082
MTNSIEEIEQADCILIIGSNTSIAHPLIATRVFRAKARGAKVVVADPRKIPIVLQSDLHL
QQNLGTDVALINGLMHIILKNGWQDQAFIDERTEGFEEMKKVVENYPPEKVSEITGIPVA
DLEKAAEYYAKAERASILYTMGITQHTTGVDNVRSLANLAMLTGNLGKESTGINPLRGQN
NVQGACDMGGLPNVYTGYQAVTDPSVRQKFEEAWGSKLSEKIGMTATEMFPAILEGKVKG
MIILGENPMVSDPDSHHVEKALKALDFLLVIDIFSTPTSDLAHVVLPGASFAEKDGTFTN
TERRVQMVRKAIEPPGAAKPDWRIIQELSNRFGYGMDYESPQAIMEEIAKLTPSYAGITY
DRLQGDGLQWPCPNRDHPGTKFLHQGRFTRGKGLFTPVEYKPAAELVDGDYPFQLTTGRI
HVHYHTGTMTRNSPSLEREINECFLEMNPEDAVELGISDGDWVVIESRRGSVLSKVKLTR
TTSKRTIFMPFHFLESRANILTNPTFDPIAKIPEFKVCAVKIEKMNQ*
>Ga0153915_100985133
VAGLAAAFGSGAMTNSIPEFETDTNCFLIMGSNTSEGHPLIASRIMKAKERGAKVIVLDP
RDTQMARLADLYLPFRPGTDVAILNGLMNVIISEGLEDKAFVAERTEAYDEMKAVVEKYT
PERVQELSAIPADKLREAARMYAKNKPSAFIYAMGITQHTTGTDNVKSVANLAMLTGNLG
IPGAGVNPLRGQNNVQGACDMGGLPNVYSGYQVVTSPDVQRKFQEAWGSTANMKVGLTVT
EMVNAAGDGKVRALYVMGENPMLSDADLNHARHCLEKAEFLVVQDIFLTETAQLAHVVLP
GTAFVEKDGTFTGTDRRVQRVRKAVEPPGQAKADWAILCELAKKMGASGFDFASPKDIMI
EVAKLTPSYGGISYERLDQLGFLQWPCPALDHPGTPYLHKGKFSRGLGHFHAIEFKEPAE
SLDAEYPLTLTTGRLMFHYHTGTMTRRSEKLSQEVPEAYIELHPEDAAKVGLNGGKRVRV
TSRRGQIELGVRVTKRIKPGIVFIPFHFAEAAANALTNAAIDPVAKIPEYKVCAVKIEAA
*
>Ga0153915_101110152
MQMKYVATTCPYCGTGCGFNLVVKDNKVTGVMPLHRNPVNEGKLCPKGNYAHEFVNREDR
LKKPLIKKGGKFVEASWDEAYKLITEKFKSYKPDEIACLSSARVSNEENYLMQKFARTAL
KTPNVDHCARLCHASTVVGLAGAFGSGAMTNSIQDIGESKCIFVLGSNTFEQHPLIGRRI
MLAKANGAKVVVADPRFTPTAKQADLYMPFYSGTDVALLNGIMQHIIKNGWENKEFIEKR
TKDFDKLKEVVMKDTYSLENVSKITGIPAKDIATTAEWIAKAESSNVLYSMGITQHTVGV
DNVKSVANLQMITGHLGKRGGGVCALRGQNNVQGACDMGALPNVYSGYQAVINPDFRKKM
TDAWGTELAEGKVGYTVTDLINVLADKPGTVKCVFIMGENPALSDPDLHHVEKALKSIEF
LVVQDIFLTETAEYANVVLPAACYAEKDGTQTSTERRVQLWRKAQNPPGEAKADWQILCE
LGKAMGYEKQFSFKSPEEVFNEIAKVTPSYGGMSYKRLGIEGLHWPCPTADHPGTPILHV
EKFTHPDGLGILTPIEFKYPAEVPDKDYPLIMTTGRCIWQWHTGTMTRRSEDLEREEPTG
WVEINPEDAAALNIKDKEMVHAITRRGEITIGARVTKNIKKGVVFIPFHYKECAANILTN
NALDPVAKIPEFKACAVRIEKIKGAN*
>Ga0153915_101163681
VAGLAAALGSGAMTNSIEEIEGADCVLIIGSNTSVAHPLIATRVFRAKAKGAKLIVADPR
RIPIILQSDLHLRQNLGTDVALINGLMHIILKNGWQDQAFIDERAENFEQLKKVVENYPP
EKVSEITGIPVADLEKAAEYYAKAERGSILYTMGITQHTTGVDNVKSLANLAMLTGNLGR
ESTGINPLRGQNNVQGACDMGGLPNVYTGYQPVIDQAVRQKFEEAWGAKLSDKIGLTATE
MFPAVLDGKMKAIIILGENPVVSDADCHHVEKALKALDFLLVIDIFNTPTSDLAHVVLPG
AAFAEKEGTFSNTERRVQLLRKAVEPPGESKPDWQIIQELSSRFGYPMDYASPRAIMDEI
AKLTPSYGGINYDRLQGDGLQWPCPNTDHPGTKFLHQGRFTRGKGLFSAIEYKPAAEAAD
EEYPFQLTTGRVHVHYHTGTMTRNSPSLEREISECFLEMHPEDAAELKVGEGDWVVIASR
RGSVPTRVKLTDASGRKTVFMPFHFLESRANILTNPVLDPIAKIPEFKVCAVKIEKMDAS
DGNISSPSSAQ*
>Ga0153915_101730193
VAGLAAVFGSGAMTNSIEEIEGADCILIIGSNTSVAHPLIARRVFRAKAKGSKVIVADPR
RIPIILQSDLHLQHNLGTDVALINGLMHIILKNGWQDQAFIDERTEKFEELKKLVENYPP
EKVSEITGIPVADLEKAAEYYAKAERGSILYTMGITQHTTGVDNVKSLANLAMLTGNLGK
ESTGINPLRGQNNVQGACDMGGLPNVYTGYQTVIDQAVRQKFEEAWGAKLPDKVGLTATE
MFPAVLDGKMKAIVILGENPVVSDADCHHVEKALKALDFLLVIDIFKTPTSDLAHVVLPG
AAFAEKEGTFSNTERRVQLLRKAVEPPGESRPDWQIIQELSSRFGYSMDYASPRAIMEEI
ARLTPSYGGITYDRLQGDGLLWPCPNAEHPGTKFLHQGRFTRGKGLFSAIEYKPAAE
>Ga0153916_1000005253
VAGLAASFGSGAMTNSIPEFEEFTNCFLIIGSNTSEGHPLIATRVLKGQKRGAKVIVLDP
RKNQIGHWADFFYTFRPGSDVALFNGLMNVIISEGLADEVFIAERTEDFEALKTLVAEYT
PEKVAEITNVPADGIREIARTYAKGKPAAIIYAMGITQHTTGVDNVKSTANLAMLCGNMG
VPGGGVNPLRGQNNVQGACDMGGLPNVYPGYQAVTIPDVQKKFQDAWGSTGPLTVGLTVT
EMVHAASEGKVRALFVMAENPMISDPDLNHVRHCLEQTEFLVVQDIFMTETAEMAHVVLP
GTTFAEKDGTFSNTERRVQRVRKAIPPIGDSKEDWVIICELAKKMGAQGFDFNNPSEIMS
EINRLTPSYGGITYERLEELGSLQWPCPTVEHPGTAFLHKGKFARGQGKFFALPFKEPAE
MPDDEYPFTLTTGRIMFHFHTGSMTRRSAKLNSEVPEAYVEINVDDAQKIGLNGHKYVRV
SSRRGEIELGVRITDDIKRGVIFIPFHFAEAAANKLTNSAIDPVAKIPEYKVCAVKVEVA
PS*
>Ga0153916_1000092410
VAGLAASFGSGAMTNSIPEFEEFTNCFLIIGSNTSEGHPLIATRILKGQKRGAKVIVLDP
RKNQIGQWADVYYSFRPGSDVALFNGLMNVIISEGLADEAFIAERTEDYEALKTLVAEYT
PEKVAEITNVPADGIREIARTYAKGKPAAIIYAMGITQHTTGVDNVKSTSNLAMLCGNMG
IPGGGVNPLRGQNNVQGACDMGGLPNVYSGYQAVTIPDVQKKFQDAWGAAGPLTVGLTVT
EMLHAASEGKVRLLYVMGENPMLSDPDLNHVRHCLEQTEFLVVQDIFMTETAQLANVVLP
GTSFAEKDGTFTNTERRVQRVRKAIEPIGDAREDWVIICELAKKMGANGFDFKSPAEVMT
EINRLTPSYGGITYERLEEVGSLQWPCPTVDHPGTTFLHKGKFARGLGKFFALPFKEPAE
LPDEEYPFTLTTGRLMFHYHTGTMTRRSAKLNSEVPEAYVEINVADAQKIGLNGHKYVKV
TSRRGEIELGVRITDDIKRGVVFIPFHFAEAAANKLTNSAIDPVAKIPEYKVCAVKVEIA
G*
>Ga0153916_100012595
VAGLAASFGSGAMTNSIPEFEEYTNCFLIIGSNTSEGHPLIATRVLKGQKRGAKVIVLDP
RKNQIGQWADIYYSFRPGSDVALFNGLMNVIIAEGLADEAFIAERTEDFEALKTLVAEYT
PEKVAEITNIPADGLREIARTYAKGKPAAIIYAMGITQHTTGTDNVKSTANLAMLCGNMG
VPGGGVNPLRGQNNVQGACDMGGLPNVYSGYQAVTIPDIQKKFQDAWGSAGPLNVGLTVT
EMLHAASEGKVRALYVMGENPMISDPDLNHVRHCLEQTEFLVVQDIFLTETAELADVVLP
GTSFAEKDGTFTNTERRVQRVRKAIQPIGDSKADWMIICELAKKMSAQGFEFNSPADVMS
EINRLTPSYGGITYERLEKLGSLQWPCPTVDHPGTAFLHKGKFARGQGKFFALPFKEPAE
LPDEEYPFTLTTGRLMFHFHTGSMTRRSAKLNSEVPEAYVEINVDDAQKIGLNGHRYVKV
SSRRGEIELGVRITDDIKRGVIFIPFHFAEAAANKLTNSAIDPVAKIPEYKVCAVKVEIA
G*
>Ga0153916_100049922
MTNSIEEIERADCILIIGSNTSIAHPLIATRVFRAKARGAKVVVADPRKIPIVLQSDLHL
QQNLGTDVALINGLIHIILKNGWQDQAFIDERTESFEEMKKVVENYPPEKVSEITGIPVA
DLEKAAEYYAKAERASVLYTMGITQHTTGVDNVRSLANLAMLTGNLGKESTGINPLRGQN
NVQGACDMGGLPNVYTGYQAVTDPSVRQKFEEAWGSKLSEKIGMTATEMFPAILEGKVKG
MIILGENPMVSDPDSHHVEKALKALDFLLVIDIFSTPTSDLAHVVLPGASFAEKDGTFTN
TERRVQMVRKAIEPPGAAKPDWRIIQELSNRFGYGMDYESPQAIMEEIAKLTPSYAGITY
DRLQGDGLQWPCPNRDHPGTKFLHQGRFTRGKGLFTPIEYKPAAELVDGDYPFQLTTGRI
HVHYHTGTMTRNSPSLEREINECFLEMNPEDAVELGISDGDWVVIESRRGSVLSKVKLTR
TTSKRTIFMPFHFLESRANILTNPTFDPIAKIPEFKVCAVKIEKMNQ*
>Ga0153916_100147245
MRFNMDVKYVQTTCPYCGTGCSFNLVVKDGKVSGVAPYQRSPVNDGKLCPKGNYAHEFIN
SPDRLTKPLIKKDGKFVEASWDEAYKLIASKFKSYKGDQIACLASARVSNEENYLMQKFA
RAVLKSPNIDHCARLCHASTVVGLAGAFGSGAMTQSIADIAEAKCIFILGSNTFEQHPLI
GRRVMQAKKKGAKLIYADPRLTPTGKQADLYMPFYSGTDVAILNCMMQQILKNGWENKEF
IAKRTKDFEKVKEIVMKDTYSLENVSKISGIPAKALATAAEWFGTSGSSTILYSMGITQH
TTGVDNVKSVANIQMLTGNLGRPGTGICALRGQNNVQGACDMGALANVYSGYQSVIVPDM
KKKMETAWGCDIAEGKVGLTVTKLINTLADQPGTVKCVYIMGENPMLSDPDLHHVEKGMR
NVEFMVVQDIFLTETAQFANVVLPAACFAEKDGTQTSTERRVQRWRKAQDPPGEAKADWQ
IFCELAKHMGYEKQFPYKSAEEIFVEISKVTPSYGGMTYARLEKPEALHWPCPTAEHPGT
PILHKEKFTHPDGLGIFTPIEFKYPAEVPDKDYPLILTTGRCIWQWHTGTMTRRSKSLER
EEPTGWVEINPEDAKALGIKDKEKVRAITRRGQIEIGARVTNGIKKGVVFIPFHYVECAA
NILTNNALDPVAAIPEYKACAVRLEKLPEVK*
>Ga0153916_100722892
VAGLAASFGSGAMTNSIEEIEGADCILIIGSNTSVAHPLIATRVYRAKARGAKIIVADPR
KIPIALQSDLHLRQNLGTDVALINGLMHIILKKGWQDQAFIDERTEKFEELKKVLENYPP
EKVSEITGIPTADLEKAAEYYAKAERASILYTMGITQHTTGVDNVRSLANLAMLTGNLGK
ESTGINPLRGQNNVQGACDMGGLPNVYTGYQAMTDPAARQKFEEAWGAKLPEKVGLTATE
MFPAVLDGRIKALVILGENPVVSDADSIHVEKALQAVDFLLVVDIFKTPTTDLAHVVLPG
ASFAEKEGTFSNTERRVQLVRKAAEPPGEARTDWQIIQELSRRFGYPMDYASPRAIMEEI
AKLTPSYGGITFDRLEGDGLQWPCPNTEHSGTRFLHQGRFTRGKGLFSAIEYKPPAETVD
EEYPFQLTTGRVHVHYHTGTMTRNSPSLEREISECFLEMHPDDAAEMNVIEGDWVKLVSR
RGSVSSRVKLTDSAGRKTVFMPFHFLESRANILTNPAFDPIAKIPEYKVCAVRIQKTGSE
SKASPTSAG*
>Ga0153916_101204021
AASWDEAYDLIAKKFKSYKPEEMACLSSARVSNEENYLMQKFARSVLKTPNVDHCARLCH
ASTVVGLAGAFGSGAMTQSIGDIADAKCVFILGSNTFEQHPLIGRRVVQAKMKGAKLIYA
DPRLTATGKQADLYLPFYSGTDVALLNGLMQHIIRNGWENKEFIEKRTKDYDKLKAVVMQ
DKYSLANVSKISGIPEKDLATTAEWVAKSGATAILYSMGITQHTTGVDNVKSVANIQMLT
GNLGRPGTGVCALRGQNNVQGACDMGALPNVYSGYQAVIVPENKKKMTDAWGTELAEGKV
GLTVTDLINVLADKPGTVKCAYIMGENPMLSDPDLHHVEKGLKNLEFLVVQDIFLSETAQ
LANVVLPAACYAEKDGTQTSTERRVQRWRKAVNPPGQAKADWQIISELAAKMGFAKQFPY
KSAEEIFAEVAKVTPSYGGMSYARLEKPEALHWPCPTAEHPGTPILHKEKFAHPDGLGVF
TPLEWKPPAEVPDKEYPLILTTGRCIWQWHTGTMTRRSVSLESEAPTGWIEINPEDAKAL
GIKDKEKVRAVTRRGQIELPARVTKEIMKGETFIPFHYKECAANLLTNNALDPVAKIPEY
KACSIRVEKLPEVKK*
>Ga0163199_10025898
MTNSVEELEDAECILIIGSNTTVAHPIIATRIFRAKEKGAKIIVIDPRKTHIAFYADLYL
AEKSGTDVAVINGLLHIIIKEGWYDKEFVEKRTEGFDALKTFIEEYSPARVLEITGIPEA
QLRQAAEMFAKTKQSSIVYCMGITQHTVGVDNVLSLANLSMATGHIGKWASGVNPLRGQN
NVQGSTDMAAIPNALPGYQSLADDAAIAKFERAWGTALPGKPGLTLMEMMDAIGTGGIRA
LYVMGENPMVSDPDVQHVKKALESLELLIVQDIFPTETVALAHVVLPAVTFAEKDGTFVS
TDRRVQRIRKAIEPIGETRPDWQIICDVAHAMGAADFDYASPSEIFDEIAALVPLFAGIS
YERIAENGIQWPCRAKDAPSTVFMHKDTFSKGLGTFKPVTYKAPAELPDEEYPFILITGR
DGFHYHTGSMTRRSKTLTGQINRCYVQIHPADAKKLRIKAGQLTRLRSRRGAIEVEARIT
PIVQRGSVFVPFHFAETAANVLTNPALDPVVKIPEYKICAVTLEKVT*
>Ga0163200_10012907
MTNSVEELEDAECILIIGSNTTVAHPIIATRIFRAKEKGAKIIVIDPRKTHIAFYADLYL
AEKSGTDVAVINGLLHIIIKEGWYDKEFVEKRTEGFDALKTFIEEYSPARVLEITGIPEA
QLRQAAEMFAKTKQSSIVYCMGITQHTVGVDNVLSLANLSMATGHIGKWASGVNPLRGQN
NVQGSTDMAAIPNALPGYQSLADDAVIAKFERAWGTALPGKPGLTLMEMMDAIGTGGIRA
LYVMGENPMVSDPDVQHVKKALESLELLIVQDIFPTETVALAHVVLPAVTFAEKDGTFVS
TDRRVQRIRKAIEPIGETRPDWQIICDVAHAMGAADFDYASPSEIFDEIAALVPLFAGIS
YERIAENGIQWPCRAKDAPSTVFMHKDTFSKGLGTFKPVTYKAPAELPDEEYPFILITGR
DGFHYHTGSMTRRSKTLTGQINRCYVQIHPADAKKLRIKAGQLTRLRSRRGAIEVEARIT
PIVQRGSVFVPFHFAETAANVLTNPALDPVVKIPEYKICAVTLEKVT*
>Ga0163200_10021657
MEFSYVPTTCPYCGTGCGFNLVVKDKKVVGVAPWHRSPVNEGKLCPKGNYAWEFVNSPDR
LTKPLIKKDGKFVEASWDEAYKLIVSKFKSYKGEEMACLSSARVSNEENYLMQKFARAVL
KTPNIDHCARLCHASTVVGLAGAFGSGAMTNSIEDIGESKCIFVIGSNTLEQHPLIGRQI
MLAKKRGGKVICADPRFTPTAKLADLYMPFDSGTDVALLNGIMQHIIKNGWENKDFIAKR
TKDYEKLKEVVMKDAYSLENVSKITKIPAKDIATTAEWIAKAESSNVLYSMGITQHTTGV
DNVKSVANLQMLTGHLGKRGGGVCALRGQNNVQGACDMGALANVYSGYQAVIVPEMRKKM
MDAWGCEIAEGKVGLTVTKLINVLADEPGKVKCAYIMGENPMISDPDLHHVEKGLKNLEF
LVVQDIFMTETGELANVVLPAACFAEKDGTQTSTERRVQKWRKAQDPPGEAKADWQIISE
LGIAMGYEKQFPYKSAEEIFTEVSKVTPSYGGMDYTRLDKPEALHWPCPTKEHPGTPILH
KEKFTHPDGLGIFTPIEFKYPAEVPDKDYPLIMTTGRCIWQWHTGTMTRRSVSLEREEPT
GWVEINPEDAKALGIRDKEMVKAITRRGEITIGARVTKDIKKGVVFIPFHYAECAANMLT
NNALDPVASIPEYKACAVRIEKIAEAK*
>Ga0163200_10171182
VVGLAGAFGSGAMTQSIADIAESKCLLIIGSNTFETHPLIGRRVMQAKAKGAKVIYADPR
FTPTGKQADLYLPFYSGTDVAILNCIMQQILKNGWENKEFVAKRTKDFEKVKEIVMKDTY
SLENVAKISGIPAKDLATAAEWFGKSGQSAILYSMGITQHTTGVDNVKSIANLQMLTGNL
GRPGTGICALRGQNNVQGACDMGALANVYSGYQAVIVPEMRKKMMDAWGCEIAEGKVGLT
VTKLINTLADTPGVVKCVYIMGENPMISDPDLHHVEKGMKNVEFMVVQDIFMTETAKFAN
VVLPAACFAEKDGTQTNTERRVQKWRKAQDPPGEAKADWQIFCELAKHMGYEKQFPYKSA
EEVFTEISKVTPSYGGMTYARLEKPEALHWPCPTAEHPGTPILHKEKFTHPDGLGIFTPI
EFKYPAEVPDKDYPLILTTGRCIWQWHTGTMTRRSESLEREEPTGWVEINPEDAKALNIK
DKEMVKAITRRGEIKIGARVTSGIKKGVVFIPFHYGECAANTLTNNALDPVASIPEFKAC
AVRIEKIPEVK*
>Ga0163202_10084281
MGTKFIKTICPYCGTGCGLIIKVEDGVAVATYPDREHPVSRGSLCVKGWSAHEFIHHPDR
LTSPLLRKGDVFQEIPWDEAIPMAVDKLRETAVKYGGDAVGGLSSAKCTNEENYLFQKLM
RMAFKTNNVDHCARLCHAPTTVAMAQTLGSGAMTNSISDLAGAECLLVIGSNAAESHPII
MGEIYKAIDRGATLIVVDPRKTAVVQNAKIHLPINPGTDIPLLCGMMRHIIDEGLYDKEF
VKARTEGFEELNEFISAWTVEKASGECGINPELIKLVAETYAKAKESAIVYCMGITQHAC
GTANVLAICDLAMLCGHVGKEYSGIYPLRGQNNVQGACDMGALPNVYPGYQGVSDPAIRD
KFQKAWGVELSDKPGLTVTEIIGSAGKDIRAVYIMAENPALSDPDVNHVLESLKALDFLI
VHDIFLTETARFAHLVFPGSCFAEKSGTFTNTERRFQLLRKAIDPPGNAKEDFTILCLLG

>Ga0163203_10005332
MSIECVSTICPYCSCGCGINLVVKDGRIIGQEPWKEHPINEGANCPKGKNAYEFLYSEDR
LKTPLVRKNGTLKEASWDEALDFISSKLKEATPENFGFIASCRNSNEDAYVMQKFTRVVM
GTNNVEYCGRLCHSPAAAALIPAMGSGAMQTSQQELELADCFFLAGVNIMETFPMIARRV
LRAKAKGAKVIYTDPRKTTTARHLADIHLQLRSGTDTALINAMMSVILAEKLEDKEFIAS
RTAGLDELRKFLAKIDLKEAAEITGVPVEKIREAAITYAKAERGCILYDQGMSQHYVGTD
NVRNHANLALLCGHAGKPGSGINSMRGQINGEGSGDMGCLCVFYPGFKRVSEESAKSFEE
AWGVSNLPTKPGITYIDMLYNCPYLYVVGGDPAMVVPDTNNVKRALGKAALLVVQDIFLT
EIGKLAHVVLPAATWVEREATHTWIDRRVQKINKVVDPPGEAKPDWQIICQLAEKMGFKD
KFNFSSAGEIFEEIRSCIPPYKGVNYERLSKTVGGIHWPCPSEDHPGTPTMFLQKFNTPD
GLGHFQAVEYKPPAEVPDEEYPYFLTTGRSIFHYHTGAMTRRTPKLINEVPRGFVEVNPE
DADKAGVKDRDIVTLETRRGSIEAQAKVTDDVPPGLLFVPLHFANSCANVLTISALDPSA
KCAETKVCAVKMEVKS*
>Ga0163203_10032824
VEYKNILTTCPYCGAGCGFYLQVIDGELVGVLPCKSHPVSQGKLCIKGWNAHEFVGSPDR
LTKPLIKRDTGFTVASWDEALSTVAKKFKECEESHGPDSFAVLSSAKCTNEENYLMMKFT
RAVLGTNNIDHCARLCHASTVVGLVQSFGSGAMTNSIRELEDADCILIIGSNTAEQHPLI
ARYILRAKEKGAKLIVVDPRAITLVQFADYHLRQRPGTDVAVLNGFMSVILNDGLEDKDF
IKEHTEGIEELKKTVGKYTPEHVEEITHIPKDKLIDAARTYAKAEHASIIYSMGITQHTT
GVDNVISTANLAMLTGNVGKPSTGVNPLRGQNNVQGACDMGALPNVYSGYQSVTDEKTRA
KFENAWKVKLPEKPGATVVEMMNEAMKGNIKAMYIMGENPMISDPDIGHVREALKSLKFL
VVQDIFLTETAQLADVVFPAVSYAEKEGTFTSTERLVQMVRKAIKPLGESKADWQIICDL
AQAMGSKEFEYGSPAEVMNEVTSLTPSYGGITYERLQRGGLQWPCPSKEHPGTPYLHKEK
FARADGKGKFLGIEFKEPAELPDEEYPFILTTGRTMFHFHTGTMTRRTSLLNKEVPTGYV
EIAPADAKRLAIIKGEFVLIQTRRGQIKIKALITERVSEGIIFIPFHFAECAANVLTNPA
LD
>Ga0163203_10169081
VEYENILTTCPYCGAGCGFYLQVIDGELVGVLPCKSHPVSQGKLCIKGWNAHEFIGSPDR
LTKPLIKRDKGFTAASWDEALSTVTKKFKECKESYGPDSLAVLSSAKCTNEENYLMMKFA
RAVLGTNNIDHCARLCHASTVVGLVQSFGSGAMTNSIRELEDADCILIIGSNTAEQHPLI
ARYILRAKERGAKLIIVDPRAITLAQFADYHLRQRPGTDVAIFNGLMNVILNGGLEDKDF
IKEHTEGIEELKKTTEKYTPEHVEEITCIPKDKLINAARTYAKAEHASIVYSMGITQHTT
GVDNVISAANLAMLTGNVGKPSTGVNPLRGQNNVQGACDMGALPNVYSGYQNVTDEKARA
KFENAWKVKLPEKPGATVVEMMNEAMKGNIKAMYIMGENPMIS
>Ga0163209_10005056
MNYDNIHTTCPYCGAGCRFHLQVLDQDIIGIFPDRSHPVSQGKLCIKGWNAHEFVTSKDR
LTKPLIRRGGGFQEASWEEALRVIARRLKDYPPEAVGVLASAKCTNEENYLMQKFARVVL
GTNNVDHCARLCHASTVVGLVKSFGSGAMTNSIPELEDSKCIFIIGSNTAEQHPLVAHYI
IKAKEKGAVLIVADPRKITLARYADYHLPQRPGTDVALLNGLMNVILSEGLENKAFISER
TENIDAFKEAVKKYTPEYVAGVTGVPKDSLIAAARAYARSSASSIVYSMGITQHTTGVDN
VVSCANLAMLTGNIGKPGTGVNPLRGQNNVQGACDVGALPNVYPGYQSVADEKIRQKFEE
GWKTKLSAKPGLTVVEMTNEAEKGNLKALYLMGENPMLSDPDIGHVRRGLAKLDFFVVQD
IFMTETAELAHVVLPGVSYAEKDGTFTSTDRRVQLVNKAIDPIGESKPDWQIICELAKKM
GSREFEFSSPSDVMDEMARLTPIYGGVSYERLRLGDLQWPCPSKDHPGTPILHKEKFTRG
KGQFLPVEFQEPAELPDEDYPFILTTGRTIFHFHTGTMTRRVSTLNREVPTGYVEINADD
ARAIGVGDEDMVSVATRRGSIKIKAKITSRVHKGVVFIPFHFAECAANVLTNPVLDPVAK
IPEFKACACRMERG*
>Ga0163209_10009844
MNPEFIKTICPYCGTGCGLILKVEKEKVAGIYPDREHPVSQGTLCIKGWFAHEFVHHPDR
LRTPLVRKGDRFEAISWDEAILLAAEKLEATAETYGEDAIGGLCSAKCTNEENYLFQKLI
RMAFGTNNVDHCARLCHAPTAAGMAQTTGSGAMTNSISDLAGAECILIIGSNAAESHPII
MGEIYKAVDKGATVIVIDPRKTAVAQNASMHLPINPGTDIPLLVGMMRHILDAGLHNAAF
IQERMEGFEGLRNFLQPWPVERAAEECGIDEGRIRNVAEIYAKAKDAAIVYCMGITQHAC
GTANVHAVCDLAMLCGKIGREFSGVYPLRGQNNVQGSCDMGGLPNVYPGYQSVADPSIQE
KFQMAWGRELSARPGLTVTEMIASAGKDIRALYIMAENPALSDPDVNHVLESLAKLDFLI
VQDIFLTETAKFAHLVLPATCFAEKTGTYTNTERRFQLLRQAVEPPGEAKGDFEIICLLA
NALGLDFPYSHPGEVMDEIASLVPAYGGVRFDRLERAGLQWPCPDAHHPGTRFLHEHKFT
RGKGLFVVPQYTPPFEKPDGEYPHYLNTGRMFAHYHTGTMTRRSPFLNRELEGAYAEIHP
EDAQRAGIREGDRIRLTSRRGSIVTAARISQRVLRGSIFAPFHFAEARANILTNPVLDPV
SKIPEFKVCAVKMEKEPHEDEE*
>Ga0163209_10037771
MSIEYVPAICPYCSCGCGIYLVVEDGKIIGQEPWKEHPINEGTNCPKGKNAYQFLYSEDR
LKMPLVRKNGKLQETTWDEALDLIASKFKEATPETFGALGSGKTSNEESYVLQKFVRVVM
GTNTVEYVGRLCHSSAVAALVPAVGSGVMQTSQPEIELADCIFLAGVNLRETFPMMSRRV
LRAKAKGAKVIYTDPRKTTTARELADIHLNLKAGTDVALINAMMSIILAEGLEDKEFITS
RTAGIDELRDFLSKVDLNEAEEITGVPQQKIREAAIAYAKAKRSCILYDQGICQHTVGAD
NVKVHADLALLTGNIGKPGTGVNSMRGQISGEGTGDMGCLAVFYPGFKRVGEESAKFFEE
AWGASNLPTKPGFLYIDMLYRCPYLYIVGTDPMMAVPDVNNLRKALKKSSFLVVQDIFLT
EIAKLAHVVLPAATWVEREGTHTYVDRRVQKIDKIVDPPGEAKPDWWIICQVAERMGYRD
KFNYTSAGGIFDEIRSCVPQYKGITYERLKKTAGGIHWPCPSEDHPGTPTMFLQKFNTPD
GLGHFQVVDFKPPAELPDDEYPYVLTTGRSIFHYHTGTMTQRTPKLNDEVRRGYVEVNPE
DAHKVEVKDKDLVTLKTRRGSIEAEVRVTDNVPQGLLFVPFHFPDSCANVLTNPALDPGC
KCAETKVCAVKMEVKS*
>Ga0163209_10061222
MTNAISELEDSDCILVTGSNTTEAHPLVASRILKAKEKGSKLIVIDPRRTQIAHYADIFV
RQRLGTDVAWINGIMHLILKQGLEDRPFIEARTEGLDDLKRELEKYPPEKVEEITGIPKA
DLKAIAETFAKAEKGTIVYAMGITQHTTGTENVLSLANLAMLTGNIGRLGTGVNPLRGQN
NVQGACDMGGLPNVYPGYQSVTDEGVAKKFDQAWKTSLSRKPGLTVTEVFQAIDEGKVKA
LYIMGENPLVSDPDLHHVERVLEKLELLVVQDIFLTETAKLAHVVLPGVSFAEKDGTFTS
TDRRVQRVRKAIEALGEAKQDWQIMAMIAQRMRAQGFEYASPERIFDEMRELTPSYQGIT
YEKIEKEGVQWPCKTLEDKGTPFLHKDQFTKGKSSFFPIPYREPAERIDEEFPFWLTTGR
MGFHYHTRTMTGVSPSLQKEAEEGFMEMNPFDATRLGIEEGERVNVISRRGKIETRATLT
LSVGRNVIFIPFHFAESAANILTNSAFDPVAKIPEYKVCAVKVEKIREGMNN*
>Ga0163209_10062603
MIEYKNVLTVCPYCGCGCNFYLQVLDGELVGILPCKSHVVSQGKLCIKGWNASDFVISKD
RLTKPLMKKNGKFVEISWDKALKVVTEKLKQCSPDAVAVLSSAKCTNEENYLMMKFARAV
LKTNSVDHCARLCHASTVVGLGKTFGSGAMTNSVGELEDADCIFVIGSNTTEQHPLIARY
LMRAREKGTKLIVADPRLIPLTQFADYHLRQRPGTDVALLNGFMNVILKEGLEDKKFINE
RTEGFEELKEVVKKYTPEEVEKITGIPKELIIEASRIYAKAKSASLIYSMGITQHTTGVD
NVVSCANLAMLTGNVGRPSTGVNPLRGQSNVQGACDVGALPDVYSGYQSVSDKNTRAKFE
KAWDTELPSKPGLTVVEMMNEAAKGNIKVIYIMGENPMLSDPDINQVKKALENLEFLVVQ
DIFLTETAQLADMVLPATSYAERDGTFTATDRRVQRLRKAIEPRGESKPDWQIICELARK
MGSPGFEYSSPAEIMDEIASVTPIYGGIGYERIEDIGLQWPCPSKEHPGTPYLHKEKFSR
GKGKFFGIEFKEAAELPDADYPFILTTGRTIFHYHTGTMTRRTEALNREVPTGYVEINFR
DAEKLNIFDGEKVSVKSRRGKIDVRVQATRRVPEGVIFIPFHFAESPANALTNSAFDPVA
KIPEYKVCAVQVEKKQKDITNLVGEDLGF*
>Ga0163210_100023811
VAGLAAAFGSGAMTNSIPEFETDTNCFLIIGSNTSEGHPLIATRILKGQSRGAKVIVLDP
RQNQIGRWADLFVHFKPGTDVALFNGLMNVIIAEGLADEQYVASRTESFEELKAMVANYT
PEKVAEITEVPAETLREVARLYAKNKPAAILYAMGITQHTTGVDNVKSTANLAMLCGNLG
IAGGGVNPLRGQNNVQGACDMGGLPNVYPGYQVVTSEEVQKKFRDAWGSAAPLKVGLTVT
EMVSLAEQKEVRALYVMAENPMLSDPDINHVRHCLEATEFLVVQDIFLTETAVLAHVVLP
GVTFAEKDGTFTNTERRVQRVRQAIAPVGQARQDWDIVCQIAQKMGARGFDYSSPQQIME
EVARLTPSYGGITYERLERLGSLQWPCPNVEHPGTPYLHKEKFARGLGKFFPLEHKDPAE
LPDHEYPFLLTTGRTMFHFHTGSMTRRSRKLESEVSQAYVEISPADAKQIGLDGARQVRV
ASRRGEITVAVRVTEGIKRGVVFIPFHFAEAAANVLTHAAVDPVAKIPEYKVCAVKIVPV
EPKP*
>Ga0163210_10005122
MIEYKNVLTVCPYCGCGCNFYLQVLDGELVGILPCKSHVVSQGKLCIKGWNASDFVISKD
RLTKPLMKKNGKFVEISWDKALKVVTEKLKQCSPDAVAVLSSAKCTNEENYLMMKFARAV
LKTNSVDHCARLCHASTVVGLGKTFGSGAMTNSVGELEDADCIFVIGSNTTEQHPLIARY
LMRAREKGTKLIVADPRLIPLTQFADYHLRQRPGTDVALLNGFMNVILKEGLEDKKFINE
RTEGFEELKEVVKKYTPEEVEKITGIPKELIIEASRIYAKAKSASLIYSMGITQHTTGVD
NVVSCANLAMLTGNVGRPSTGVNPLRGQSNVQGACDVGALPDVYSGYQSVSDKNTRAKFE
KAWDTELPSKPGLTVVEMMNEAAKGNIKVIYIMGENPMLSDPDINQVKKALENLEFLVVQ
DIFLTETAQLADMVLPATSYAERDGTFTATDRRVQRLRKAIEPRGESKPDWQIICELARK
MGSPGFEYSSPAEIMDEIASVTPIYGGIGYERIEDIGLQWPCPSKEHPGTPYLHKEKFSR
GKGKFFGIEFKEAAELPDADYPFILTTGRTIFHYHTGTMTRRTEALNREVPTGYVEINFR
DAEKLNIFDGEKVSVKSRRGKIDVRVQATRRVPEGVIFIPFHFAESPANALTNSAFDPVA
KIPEYKVCAVQVEKKQKDITNLVGEDLGF*
>Ga0163210_10020046
MNYDNIHTTCPYCGAGCRFHLQVLDQDIIGIFPDRSHPVSQGKLCIKGWNAHEFVTSKDR
LTKPLIRRGGGFQEASWEEALRVIARRLKDYPPEAVGVLASAKCTNEENYLMQKFARVVL
GTNNVDHCARLCHASTVVGLVKSFGSGAMTNSIPELEDSKCIFIIGSNTAEQHPLVAHYI
IKAKEKGAVLIVADPRKITLARYADYHLPQRPGTDVALLNGLMNVILSEGLENKAFISER
TENIDAFKEAVKKYTPEYVAGVTGVPKDSLIAAARAYARSSASSIVYSMGITQHTTGVDN
VVSCANLAMLTGNIGKPGTGVNPLRGQNNVQGACDVGALPNVYPGYQSVADEKIRQKFEE
GWKTKLSAKPGLTVVEMTNEAEKGNLKALYLMGENPMLSDPDIGHVRRGLAKLDFFVVQD
IFMTETAELAHVVLPGVSYAEKDGTFTSTDRRVQLVNKAIDPIGESKPDWQIICELAKKM
GSREFEFSSPSDVMDEMARLTPIYGGVSYERLRLGDLQWPCPSKDHPGTPILHKEKFTRG
KGQFLPVEFQEPAELPDEDYPFILTTGRTIFHFHTGTMTRRVSTLNREVPTGYVEINADD
ARAIGVGDEDMVSVATRRGSIKIKAKITSRVHKGVVFIPFHFAECAANVLTNPVLDPVAK
IPEFKACACRMERG*
>Ga0163219_1012464
MSDNTDLMRYVPTTCPYCGVGCGLNLVVNNGKVVGVQPFKRTPVNEGKLCPKGMTCWEFV
HSPDRLTNPLIKKDGTFVEASWDEALDLVAKKFTEAYEKGGPGALGFQVSCRTPNEECYA
LQKLARVAFKTNNIDNCARICHGPSVAGLSLSFGSGAATNPFDDVLNSDLIFLIGSNPVE
AHPLAARRIAQAKLKGIPIIVADPRYTPTARLADTWLQYTPSSHIALINSMMYWIIKEGK
HDKEFIEKRTKGFDDLKKTVEQYADVEKTTGVPPEKVRELALQYASAPNAVIIYCLGITE
LTTGTDNVRSLGNLSMLCGNIGRPGTGVNPLRGQNNVQGACDMGAYPNVFSGYQKCEDES
TRKKMEELWGVTGLASEYGVTLTEQIDQCGDPIKAMYIFALNPVVSYPDSNHVMRSLEKL
DFLVVQDIFWTETCKYADVVLPGACFAEKDGTFTSGERRINRVRKAVDPPGNAKADWEIL
VMLAEKLGIHGFDFTSAEDIWNDVRRVTPSMSGISYARMEKPESVHWPCLAEDHPGTPIL
HKDKFSSADGLGTFFGIEYRDPAEMADAEYPFTLMTGRLLFHYHTRTQTDRCNVLHYEVP
ESFVQMNVQDAENLSIKDGDKVRLRSRRGDVDTTARVGTDVAPGVLMMTMHFGDSSVNNL
TSTARDPLSKMPELKHSAVSVEKIEEA*
>Ga0163219_1018931
HIDHCARLCHSSSVAGLATTFGSGAMTNSIADIAESKCIFIIGSNTFEQHPLIGRSVARA
RKNGAKLIYADPRLTPTGKQADLYMQFRSGSDVAIFNAMMQEIIKNGWEDKDFIEKRCVE
YEALKGEVMKPEYSLENVEKISGIPAAQLKQAAEWYATSGASSILFSMGITQHTTGVDNV
KSSANLAMLTGNIGRPGTGVNPLRGQNNVQGACDMGCLPVVFTGYQKVIDEAAHKKFSDA
WGFKDGICKPENGYEVTIMLKTLHDNPGELKAMYIMGENPMLSDANISHVKEALEKLEFL
VVQDIFLTETAAMADVVLPATCFAEKDGCQTSTERRVQRFRKAQDPPGEAKVDWQIIADV
AAKMGYADQFAWQSSEEIFNEITSLTPSYAGMSYERISRPEALQWPCPAADHPGTPILHT
TAFAPAMPDSKGLMTAIAYKPAAEVPDAEYPFILTTGRSLFHWHTGGMTRRSSTLDSEVP
TGWIEINVEDAKELGIADKELIKAKTRRGEIEVPARVTPDIMKGVMFMPFHFAECAANML
TNDALDPVSKIPEFKACAVTVEKIQEA*
>Ga0163225_10006116
MSDNTDLMRYVPTTCPYCGVGCGLNLVVNNGKVVGVQPFKRTPVNEGKLCPKGMTCWEFV
HSPDRLTNPLIKKDGTFVEASWDEALDLVAKKFTEAYEKGGPGALGFQVSCRTPNEECYA
LQKLARVAFKTNNIDNCARICHGPSVAGLSLSFGSGAATNPFDDVLNSDLIFLIGSNPVE
AHPLAARRIAQAKLKGIPIIVADPRYTPTARLADTWLQYTPSSHIALINSMMYWIIKEGK
HDKEFIEKRTKGFDDLKKTVEQYADVEKTTGVPPEKVRELALQYASAPNAVIIYCLGITE
LTTGTDNVRSLGNLSMLCGNIGRPGTGVNPLRGQNNVQGACDMGAYPNVFSGYQKCEDES
TRKKMEELWGVTGLASEYGVTLTEQIDQCGDPIKAMYIFALNPVVSYPDSNHVMRSLEKL
DFLVVQDIFWTETCKYADVVLPGACFAEKDGTFTSGERRINRVRKAVDPPGNAKADWEIL
VMLAEKLGIHGFDFTSAEDIWNDVRRVTPSMSGISYARMEKPESVHWPCLAEDHPGTPIL
HKDKFSSADGLGTFFGIEYRDPAEMADAEYPFTLMTGRLLFHYHTRTQTDRCNVLHYEVP
ESFVQMNVQDAENLSIKDGDKVRLRSRRGDVDTTARVGTDVAPGVLMMTMHFGDSSVNNL
TSTARDPLSKMPELKHSAVSVEKIEEA*
>Ga0163225_10006120
MEMKYVPTTCPYCGTGCSMNLVVVDGKVTGVAPYHRSPVNEGKLCPKGVYAHEFINSEDR
LTTPLIKKDGKFVEASWDEAYDLIAKKLKSYSPSELAVLSSARVSNEENYAIMKFARGAL
KTTHIDHCARLCHSSSVAGLATTFGSGAMTNSIADIAESKCIFIIGSNTFEQHPLIGRSV
ARARKNGAKLIYADPRLTPTGKQADLYMQFRSGSDVAIFNAMMQEIIKNGWEDKDFIEKR
CVEYEALKGEVMKPEYSLENVEKISGIPAAQLKQAAEWYATSGASSILFSMGITQHTTGV
DNVKSSANLAMLTGNIGRPGTGVNPLRGQNNVQGACDMGCLPVVFTGYQKVIDEAAHKKF
SDAWGFKDGICKPENGYEVTIMLKTLHDNPGELKAMYIMGENPMLSDANLTHVKEALEKL
EFLVVQDIFLTETAAMADVVLPATCFAEKDGCQTSTERRVQRFRKAQDPPGEAKVDWQII
ADVAAKMGYADQFAWQSSEEIFNEITSLTPSYAGMSYERISRPEALQWPCPAADHPGTPI
LHTTAFAPAMPDSKGLMTAIAYKPAAEVPDAEYPFILTTGRSLFHWHTGGMTRRSSTLDS
EVPTGWIEINVEDAKELGIADKELIKAKTRRGEIEVPARVTPDIMKGVMFMPFHFAECAA
NMLTNDALDPVSKIPEFKACAVTVEKIQEA*
>Ga0164313_1000213314
VAGLAASFGSGVMTNSTAELEESDAIFIIGSNTTSSHPLVATRIFRAIEKGAKVLVADPR
KNQIADLAHLYVRHKPGTDVALLNGIMKVILDKGLEDKKFIAKNTEEFDAFKKQIDTVDI
EKTSQITGVSIEDIKALAEAYGKAKRGSIVYCMGITQHTNGVNNVKALANLSMLTGNIGR
VGTGVNPLRGQNNVQGACDMGGLPNVYTGYQPVTLGPANKKFAQAWGVDELPTNIGLTIP
ELMDGIEKKEVKALWIMGENPVMSDPDANHVVKALESIELLIVQDIFLTPTAKLAHLVLP
GVSFAEKDGTFVNTERRVSRVRKAIDPVGDSRQDWQIIMDISNRFGFEMAYDSPEAIFKE
ITTLTPSYAGITYERIEGIGIQWPCPSLEHPGTPFLHKDGKFTRGKGLFHAIEYKPPAEV
VDDEYPFWMTTGRLYAHYHTGTMTRNSKSLDNEVPEGFLEIHPDDAKALDISDGHKIKMA
SRRGKIEARITITDRVEKGVVFMPFHFEEACVNKLTNPAYDPIAKIPELKVCAVKLEKV*

>Ga0164313_100111982
VAGLAASFGSGAMTNAVVELETTDTIFIIGSNTATTHPLVATRIFRAIEKGAKLIVADPR
KNQIADFADLYIRHKPGTDVALLNGMMKVIMEAGLADEKFIAQNTEEFDAFKQGLDNFTV
EEASEICSVSVKDIEALAKMYGEADRASIVYCMGITQHTNGVNNVKSLANLSMLTGNIGK
IGTGVNPLRGQNNVQGACDMGGLPNVYTGYQPVTLGAANKKFAQAWGKDQLPTNIGLTIP
EMFAGIENDEVKALWVMGENPVVSDPDADHVKKALKKVELLIVQDIFLTPTAKLADVVLP
GVSFAEKDGTFANTERRVMRVRKAIDPVGESRQDWEIIQEISNRFGFEMNYDSPEDIFNE
IASLTPSYAGISYERLEGVGLQWPCPTREHPGTPFLHKDGKFTRGKGLFHTIAYKPPAEV
VDDEYPFWMTTGRVYAHYHTGTMTRNSKSLDFEISEGFLEINPVDAQNLDICDGHQIKMA
SRRGEIVVKIMITDRVDPGVVFMPFHFEETNVNKLTNPAYDPIAKIPELKVCAVKLDKV*

>Ga0164313_100471672
LIKSIEHIPTICPYCGCGCGIYLVVKDGNIVGMEPWKDHPVCEGKNCQKGRNAHTFSTSD
QRLKTPLIKKNGVFEETSWKAAFGLIADKFQNAEPDAVGFINSAKCSNEDLYVIQKFIRV
VQKTNNMDNASRFCHSPTVPALLSTVGSGVMTTSTTSIEQADCIFVAGPNLQETYPIIAR
RVIRAKGKGARVIVVDPRNTLTAKNIADIHLQIYPATDLALINGMMRVIMDGGLEDKEFI
EKRTQGFDELKNYVMTLDLKEIEKITNISLDVISEAARIYATAKRACILFNSGIAQHAAG
IENIKGLADLALLTGNYGKPGTGVNPLRGHANGEGFGDMGPLPVFYPGFQAVNEETARRF
EEIWGVKDLPSQPGMTYMDMVEKCKLLYVVGANPMLAAPDTNRVRKNLEEKDLLVVQDIF
MTETAEMADIVLPAATAMEKDGTITCLDRRVQRIHKAVQAPGDAKPDWVIFCELAKIMGF
EQQFSFDGPEQIFEEIRKCVPQYRGITYERLKSPGGIQWPCPTEEHPGTEVMFVEKFPTP
DGFGHFQIAEYKPPLEVPDDTYPYIFTNGRVVFHFHTGTMTRRTKGLNNELPNGFAEINR
EDARELGIEDGDPVLLKSRRGEIETVARVTDDIRPGLIFMPWHFSECAPNVLTGPTAGPP
SKMPEFKFCAVSIEKV*
>Ga0164315_100068645
VAGLAASFGSGVMTNSTAELEESDAIFIIGSNTTSSHPLVATRIFRAIEKGAKVLVADPR
KNQIADLAHLYVRHKPGTDVALLNGIMKVILDKGLEDKKFIAKNTEEFDAFKKQIDTVDI
EKTSQITGVSIEDIKALAEAYGKAKRGSIVYCMGITQHTNGVNNVKALANLSMLTGNIGR
VGTGVNPLRGQNNVQGACDMGGLPNVYTGYQPVTLGPANKKFAQAWGVDKLPTNIGLTIP
ELMDGIEKKEVKALWIMGENPVMSDPDANHVVKALESIELLIVQDIFLTPTAKLAHLVLP
GVSFAEKDGTFVNTERRVSRVRKAIDPVGDSRQDWQIIMDISNRFGFEMAYDSPEAIFKE
ITTLTPSYAGITYERIEGIGIQWPCPSLEHPGTPFLHKDGKFTRGKGLFHAIEYKPPAEV
VDDEYPFWMTTGRLYAHYHTGTMTRNSKSLDNEVPEGFLEIHPDDAKALDISDGHKIKMA
SRRGKIEARITITDRVEKGVVFMPFHFEEACVNKLTNPAYDPIAKIPELKVCAVKLEKV*

>Ga0164315_100085623
VAGLAAAFGSGAMTNSIAEFETDSKLIFVIGSNTTACHPLIASRIIKAKENGAKLIVADP
RNIQLSKIADLTVNHRLGSDVALLNGMMHVIIKNNWHSEEYINTKCEDFEAFKKEIDKYT
PAKVSKITEVDKKDIEKMAELYATNSPAALLYAMGITQHTTGVDNVKSCCNIAMLCGNVG
VAGGGVNPLRGQNNVQGACDMGGLPNVFTGYQPVGDLSVLKKFSDAWGCELSSTPGMTIT
DMISAIDHGKIKAMYVIGENPKLSDPDWNHLNHALKKLDFLLVQELFLSETAQVADVVFS
SAALGEREGTFTNTERRCMRTNKAVEPVGNALSDWEIISKLSTAMGYKMSYTSAEEIFNE
ITSLTEKSYGGMTYERLGINGLQWPCPNIDHPGTPYLHKESFTRGKGKFHAIEYKDPAEL
ACEEYPFLLTTGRMFAHFHTGTMTRVSKHLDVEQKTGYVEINPKDADKMRIEPNEMVLLT
SRRGQMEVPARITTVVKPGTLFLPIHFGENPTNILTSSNAFDPLAKIPEFKVGAVKVEKL
IQ*
>Ga0164315_100256494
VAGLAAAFGSGAMTNSIEEFEDSKLIFVIGSNTTACHPLIATRIIRAREKGAKLIVADPR
QIQLTKLADMSVQHNLGSDVALLNGMMHIIIKNNWHAKEYIENRCEDFEILETVVRAYTP
EKVSGITGVAVKDIEKMAELYALNAPAALLYAMGITQHTTGVDNVKSCCNLAMLCGNVGV
RSGGVNPLRGQNNVQGACDMGGLPNVLTGYQPVADPAVRKKFSDAWHCELSDTPGLTITD
MIAAIEEGKIRGMYVIGENPKLSDPDWNHLNHALKKLDYLAVQDIFLSETAQVADVVFAS
AALGERDGTFTNTERRCSRIRKAVEPVGNSLPDWEIISRLSTAMGYGMSYGSAEEIFNEI
TALTEKSYGGMTYERLGINGLQWPCPDAGHPGTPYLHRETFARGRGKFHGIEYRAPAELA
CEEYPYLLTTGRMFAHFHTGTMTRVSAHLDVEQKTGYVEINPADAEKIHVKSGDPVLLTS
RRGEMEAPARITGTIKPGTLFLPIHFGENPTNILTSSEAFDPLAKIPEFKVGAVRIEKLI
A*
>Ga0164318_1000311511
LLKSIEHIPTICPYCGCGCGIYLVVKNGNIAGMEPWKDHPVCEGKNCQKGRNAHTFSTSD
QRLKTPLIKKNGVFEETSWKAAFGLIAEKLQNAEPDAVGFINSAKCSNEDLYVIQKFIRV
VQKTNNMDNASRFCHSPTVPALISTVGSGVMTTSTTSIEQADCIFVVGPNLQETYPIITR
RVIRAKGKEARVIVVDPRNTLTAKNIADIHLQIYPATDLALINGMMRVIMDRGLEDKEFI
EKRTQGFDELKNYVMTLDLKEIEKITNISLDVISEAARIYATAKRACILFNSGIAQHAAG
IENIKGLADLALLTGNYGKPGTGVNPLRGHANGEGFGDMGPLPVFYPGFQAVNEETARCF
EEIWGVKNLPSQPGMTYMDMVEKCKLLYVVGANPMLAAPDTNRVKKALEEKDLLVVQDIF
MTETAEMADIVLPAATAMEKDGTITCLDRRVQRIHKAVQAPGDAKPDWVIFCELAKIMGF
EQQFSFYGPEQIFEEIRKCVPQYRGITYERLKSPGGIQWPCPTEEHPGTEVMFVEKFPTP
DGLGHFQIAEYKPPLEVPDDTYPYIFTNGRVVFHFHTGTMTRRTKGLNNELPNGFAEINR
EDARELSIEDGNPVLLKSRRGEIKTVARVTDDIRPGLIFMPWHFSECAPNVLTGPTAGPP
SRMPEFKFCAVSIEKV*
>Ga0164318_100599233
VAGLAAAFGSGSMTNSIDELADADTIFVIGSNTTTGHPLVANRIYQAKAKGAELIVADPR
RIQMALHADLHVRHNLGTDVALINGVMNVILTEGWHDQAFIDERTEAFAEFEQVVRNYPP
GKAAGITGVSAEDIRKIAEIYSKADKASIVYCMGITQHTTGVDNVKSLANLAMLTGNVGR
ESTGVNPLRGQNNVQGACDMGALPGVYPGYQTVESLDLAAKFKKAWGSEMSQKAGLTLPD
MLEGLSQGSVRGMYVFAENPVMSDPDSNHVVEALKKAELLVVQDIFLNETAKMADVVLPG
ASFAEKDGTFSNTERRVQMVRAAVPPVGDSRPDWVIIQEISNRFGYAMNYDSPSEIMDEI
ALVTPQYGGISYDRLEGEGLCWPCPDKDHPGTMFLHKGKFTRGLGHFHAIEYRSPAEVVD
DEYPLWLTTGRTHVHFHTGTMTRNSPTLHAQMPEGFAEINPREAMTLGLGQGDELRLTTR
RGSITTKAMITERVKPGLVFMPFHFIESCANVLTNPAHDPLVKIPEYKVCAVKAEKVA*
>Ga0164318_100771803
VAGLAAAFGSGSMTNSIAEIEEAGCIFVIGSNTTACHPLISRRIFRAKEKGAKLIVADPR
NIQLSRFADVAVTHRLGSDVALLNGMMHIIIQNGWHAKDYIAQRTEDYEALEKVVNTYTP
DRVQAITGVDQKNLERMAELYATNPPASLLYAMGITQHTTGVDNVKSCCNLAMLCGNVGI
RGGGVNPLRGQNNVQGACDMGGLPNVMTGYQPVADPKVMEKFSKAWGKKLSERPGLTITD
MIPAMLEGKLKGLYVIGENPKLSDPDWNHLNHALKELDFLVVQELFLSETAQAADVVFSA
ASVAEKEGTITNTERRCMRMRKAIEPIGNTLSDWEIICKFSTAMGYEMKYENPEEIFNEM
RSLTPKSYAGMTYERLGLDGLQWPCPDTNHPGTPYLHKDQFTRGKGKFHDIEYKDPAEMP
DKEYPYFLTTGRMFAHFHTGTMTRVSPHLDVEQTTGYVSINPKDAAALEAKEGDVLILTS
RRGQIEVPAKLTNSVAPGLLFLPIHFGESPTNVLTNAEAFDPLAKIPEFKVSTVNIRKFS
E*
>Ga0164318_100931241
VAGLVAAFGSGAMTNSVPELEDADCILVTGSNTTEAHPLVATRILRAVEKGARLIVVDPR
DIQLAKFATLHLRQRPGTDVAWLNGMMNVIIGEGLEDKEFIAGRTEGFEELKAAVAEYTP
ERVETITGIPAEALRQAARMYAEAGRAAIVYAMGITQHTTGTDNVLSCANLAMLTGNVGR
PSTGVNPLRGQNNVQGACDLGGLPNVYPGYQRVTDEAARKKFEAAWGVELPPSPGLTVTE
MIDAVGEGRIRALYVMAENPMLSDPDVNHVRAALERCEFLVVQDIFLTETAELAHVVLPG
VSFAEKDGTFTATDRRVQLVRKAIEPLGEARPDWEIVCELAKRFAPQATTDWDYPSPKEV
LAEIAALTPIYGGISYERLEAGEVLHWPCRSPDDPGTPYLHKGKFARGKGKFHAVTFKEA
AELPDEEYPLILTTGRIMFHWHTGTLTRRSEKLDKEVPEAYVEISAYDADALGIGKSERV
RISSRRGEIEARAWVTKRVPPG
>Ga0164318_101208361
VAGLAAAFGSGAMTNSISGFEDAGCIFIIGTNTTACHPLIARRIYRAKEKGAKLIVADPR
AIQLTRFADVAVHHRLGSDVALLNGMMHVIIKNGWHDQKYIEERTEDYEALEKVVSAYTP
EKVAGITGVSAEDIEQMAELYAKNSPAPLLYAMGITQHTTGVDNVKSCCNLAMLCGNVGI
ASAGVNPLRGQNNVQGACDMGGLPNVMTGYQPVNDIKTIDKFSRAWGCSLSDKPGMTITD
MIPAMLEGKLKGLYIIGENPKLSDPDWNHLNHALKKLDFLVIQELFLSETAQVADVVFSA
ASSAEKDGTFTNTERRCMKINKAIEPIGNTLPDWEIISRLSTAMGYEMKYDHPEEIFDEM
TALTPKSYAGMTYERLGIDGLQWPCPDQNHPGTPYLHKDGFARGKGKFHGIEYKDPAELP
DKDYPFFLTTGRMFAHFHTGTMTRVSAHLDVEQTTGYVEINPKDAEVLDICENDILVLSS
RRGEMEVPARITRAVPPGTL
>Ga0164318_101385751
AKVIVIDPRRTVTARNIADIFLQINPGSDVALINGMMKTIIEEGLEDKEFIEKRTRGFRE
LKNYLSSLQMSEVERVTGIPADMIREAARTYANAETSFICFNAGITQHSTGVENIKALAD
LALLTGNYGKPGAGVSPFRGHGNGEGFGDMGPLPVFYPGFKPVNEETAKLFEKLWGVKGL
PSKPGMPYMDILEKCSVLYIVGGNPMVSAPDTNRVRKILESKEFLVVQDIFLTETAELAD
VVLPAATWVEKGGTMTGIDRKVQRINKAVEPPGEAKPDWQILCDLAKVMGYGEYFNFNST
EEIFEEIRKCVPQYHGITYERLKKAGGIQWPCPSEDHPGTETMFVEKFATEDGFGHFQVV
EYKPPLEVPDEDYPYVFMNGRTLFHFHTGTMTRRTSRLHNEQPDGFVEINAEDAEKLGIR
SGDRVVLRSRRGEVKAFAKVTKNIQQGVVFMPFHFSECAANFLTGPTAGPPSRMPEFKYT
AIKVEKVV*
>JGI11641J44799_100038364
MNPEFIRTICPYCGTGCGLVLKVDQGRAAATYPDRENPVSRGSLCVKGWVAHEFVHNPER
LTSPLLRKGDRFEEISWEAAIELAATKLKETAAKYGPDSIGGLSSAKCTNEENYLFQKLI
RAAFKTNNVDHCARLCHAATTVGMLQTLGSGAMTNSISDLAGADCILFIGSNAAESHPVL
MGEVYKALDRGAKIIVIDPRETPVARNAHKLLRLNPGTDIPLLAGMMRHIVDKGLHKTGF
IEKRTENFENLKTFLQAWPVEKAAKETGIDEAVIREVAETYARAENAAIVYCMGITQHAC
GAANVIAVVDLAMLCGHVGKPYSGIYPLRGQNNVQGACDMGALPNLYPGYQAVADAAIRE
KFQKAWQTELSDKPGRTVTELINAAGKDIRALYIMAENPCVSDPDVNHVMEALQRLDFLI
VQDIFLTETAKFAHLILPGACFAEKTGTYTNTERRFQLLHKAVEPPGKAMGDFEILCLMG
KALGLPFDYASPAEVMSEYAKLVPAYAGICFDRLER
>JGI12270J11330_100255143
LMNKLARVGFHTNYLDNCARLCHGPTISGLARSFGSGAMTNSIADIAQSDCIFVIGSNTM
EQHSLIGRSIIRAKEKGAKIIVADPRYSTTAKLADIYVPFKPGTDVALLNSMMYWILEEG
KEDKEFIAERTKGFDELKEVVKKYADVEEITTVPPELVKEVAMAYASANATALIYSTGIT
QHTTGTDNVLSTSNIAMLTGNIGRPGTGVNPLRGHNNEQGACDMGALPVVYSGYQSVAVD
AARQKMEEFWGVEGLPAAGGLTVTEMLGAAGDEIKNMYIVGENPMLSDPDITHVAECLKK
LDFLVVQDIFLTETAELADVVLPSACWAEKDGTFTNTERRVQRVRKAIEPPGEAKADWEI
TMALADKLEIPGFNYESAEQIFEEVRQVTPQYAGMTYARLEKPEALHWPCPTEEHPGTPI
LHTQKFSAPDGLGTFVGVEYKPPAEVPDQDYPFILTTGQILFHFHTGTMTRRSPTLNAEV
PTGYVEISPEDAAELGVANGGMVKVRTRRGEIETVANVTQDIPKGILFVPFHFKEAAANM
LTNPALDPAAKMPELKVCAAALERA*
>JGI1684J13235_10003373
MTNSIDELEDAKCIFITGSNTTSSHPIIASRIFRAKEKGAKVIVADPCKIQIGDIADIQV
HQKLGTDVALLNGIMNVILQNGWEDREFIDNYTEDFEDFQKEIQNYSPEKVSEITNIDKQ
DIEKIAEYFALAETSSIVYCMGITQHTTGVDNVKSLANLAMLTGNVGKYATGVNPLRGQN
NVQGACDMGGLPNVFTGYQAVNNENINQKFSQAWNAELSNQIGLAIPEMIAGLEDGSLKA
LYVMGENPVMSDPDCNHVRKALQNSELVVVQDIFLNETAELADVVLPGASFAEKEGTFTN
TERRVSRVREAIEPVGESKRDWEIIQDLSNKLGYSMQYSSAEEIMQEIAEMTPSYGGITF
ERLEGEGLQWPCTDQSHPGTKYLHKDGFARGKGKFHAIEYKAPAETVDEEYPLWLTTGRV
FAHYHTGTMTRNSPTLNSAVENGFIEINPADADKLQISQEDKVQVSSRRGNIEISALVTS
RVEPGTVFLPFHFVESNANVLTNPAIDPIAKIPEYKVCAVKLDKAS*
>JGI1684J13235_10004336
VAGLATAFGSGAMTNSIADIEESDCIFITGSNTTSSHPIIADRVYRAKEKGARVIVADPR
RIHIAHIADVHVQQRLGTDVALLNGIMHVILEQGWQDQAFIDQRCEGFESLRDLIKEYTP
TKVEEITGVPARDIERIAEIYANAKAASILYCMGITQHTTGVDNVKSLANLAMLTGNLGR
PGTGVNPLRGQNNVQGACDMGGLPNVFTGYQQVANSEANSTFASAWQAELPDKPGLTIPD
MMAGLEDGSVQGLFVLGENPVMSDPDADHVGKALQKARFLAVQDIFLTETAKMAHVVLPG
VSFAEKDGTFTNTERRVMRVRKAVEPVGQSRQDWEIIQDISGRMGYPMAYSSPEEVMEEI
SRLTPSYRGISYQRLEGDGLQWPCPDTEHPGTKILHQERFARGLGLFHAIEHKPPAESVD
QEYPYWLTTGRIYTHYHTGTMTRNSPSLEREAPEGWMEIHPNDARELGVRTGDRLRVASR
RGHVEAAAFVTEDISPGTVFMSFHYVESNANVLTNPATDPIARIPEYKVCAVSLEKAA*
>JGI1689J12820_100006410
VAGLVASFGSGAMTNSIPEFEDAKCVLITGSNTSEAHPMIGTRIMRAKEKGAQVIVVDPR
TTQMSMMADLHLKQQPGTDVAWLNGVMQVIISEGLADQEFIKERTEGYEDLEAAVEKYTP
EYVEEISGIPAEQLRQAAKMYAEAERASIVYAMGITQHTSGVDNVLSCANLAMLTGNVGR
PSTGVNPLRGQNNVQGACDLGGLPNVYPGYQSVADPEVNQKFEEAWETELPDEVGLTVVE
MVELAGTGEVKAMYVMGENPLVADADINHARESMKNLDFLVVQDLFLSETAEIADVVLPA
ASYAEKSGTFTATDRRVQLVHPAIDPVGESKPDWEIIQLLAEKMGAPGFDFASPEEIMDE
IAALTPIYGGFSHKRLSNGNVLHWPCLSEDHPGTPYLHKGTFSRGLGKFHGIDFTEPAES
TDETYPLILTTGRIMFHFHTGTMSRRSEKLNQEVSEAYVEMHPKDAEQIGLNGEKKVKVS
SRRGEIKLAARVTDRIKPGVVFIPFHFAEAAANALTNSAFDPIAKIPEYKVCAVRVEAV*

>JGI20130J15003_100026545
VAGLAASFGSGAMTNSIPEFSQYTRCFLITGSNTTEAHPLIASHVMEAKERGAKIIVIDP
REVQIGRLADIYLRPRPGTDVAWLNGLMNVIITEELADQEFIEKRTEGFEEMWEVVKEYT
PERVEEITGIPADDLRAAARLYAQNKPAAILYAMGITQHTTGTDNVKSIANLAMLTGNIG
IPGAGVNPLRGQNNVQGACDMGGLPNVYPGYQPVTSPEAKAKFESAWGVEGLPEQPGLTV
VEMVNAAGEGQLRALYIMGENPMVTDPDIHHVKECLEKLEFLVVQDIFPTETAQLAHVIL
PSASFAEKDGTFTSTDRRIQRVRKAVNPPGEAKADWEIICELAKKLGAKGFEFSSPEEIM
AEIARVTPSYGGVTYERLDKEGSLQWPVPSIEHPGTPYLHKEKFTRGLGRFHAIHFREAA
ELPDEEYPFILTTGRTMFQYHAGSMSRRSPKLEQEAPEPYVEINPSDAEKIGLNGAKKVK
VSSRRGSIEVAVRLTDRIKPGVVFIPFHYAEAAANALTHAALDPIARIPEYKICAVKVEP
VRGS*
>JGI20179J14886_10002572
MDFNYVPTTCPYCGCGCGLNLVVQEGKLVGVEPWKRHPMNEGKLCPKGLACDEFVHSPDR
LTVPLIKKDGKFVESTWEEALTLVASKLKATQDQYGPNSVAFLASARTTNEENYLMNKLA
RTGFHTNYLDHCARLCHGPTVSGLAKSFGSGAMTNSIADIVEANCIFIIGSNTMEQHPLI
GRSVIRAKEKGAKIIVADPRFSTTAKLADIYVPFKPGTDVALLNSMMYWIIKEGKEDKEF
IAERTKGFEELKATVENYADVQDITYVPPELVKEIAMAYADADATALIYSMGITQHITGT
DNVLSTSNIAMLTGNIGRPGTGVNPLRGQTNVQGACDMGALPVVYSGYQSVAVDAARQKM
EEFWGVTDLPAVGGLTVTEMLGAAGDEIKNLYIVGENPMMSDPDLTHTAECLKKLDFLVV
QDIFLTETGELADVVLPGACWAEKEGTFTSTERRVNRVRKAVEPPGEAKTDWEIICALAN
KLEIPGFNFESAEQIFEEVRQCTPQYAGMSYARLEKPEALHWPCPTEEHPGTPILHTAKF
SAPDGLGTFFGIEWRPPAEVTDADYPFILTTGRILFHYHTGTMTRRSPTLNAEVPTGYVE
ISPEDAAELGIAKGDMVKVRTRRGEVTTPAKVTKDIPKGILFMPFHFKEAAANMLTNTAL
DIPSKMPELKVCAAAVEAA*
>JGI20197J15136_10001531
FKPGTDVALLNSMMYWIIKEGKEDKEFIAERTKGFDELKEVVKNYADVQEITTVPPELVK
EVAMAYADADATALIYSMGITQHTTGTDNVLSTANIAMLTGNIGRPGTGVNPLRGQNNVQ
GACDMGALPVVYSGYQSVAVDAARQKMEQFWGVTDLPAVGGLTVTEMLGAAGDEIKNLYI
VGENPMMSDPDLTHAAECLKKLDFLVVQDIFLTETAELADVVLPGACWAEKEGTFTSTER
RVQRVRKAVEPPGEAKADWEIICALANKLEIPGFNFESAEQIFEEVRQCTPQYAGMTYAR
LEKPEALHWPCPTVEHPGTPILHTAKFSAPDGLGTFIGVEWKPPAEVTDADYPFILTTGR
ILFHYHTGTMTRRSPTLNAEVPTGYVEISPEDAAELGIAKGDMVKVRTRRGEVTTPAKVT
KDIPKGILFMPFHFKEAAANMLTNTALDPAAKMPELKVCAAAVEAA*
>JGI20198J14950_10000665
MNFDYVPTTCPYCGCGCGLNLVVQDGKLAGVETWKRHPVSEGKLCPKGHACAEFVHSEDR
LTVPLIKKDGKFVESTWGEALALVASKFKATQDQYGPNSVAFLSSARTTNEENYLMNKLA
RTGFHTNYLDHCARLCHGPTVSGLARSFGSGAMTNSIADIVEANCIFIIGSNTMEQHPLI
GRSVIRAKEKGAKIIVADPRFSTTAKLADIYVPFKPGTDVALLNSMMYWIIKEGKEDKEF
IAERTKGFDELKEVVKNYADVQEITTVPPELVKEVAMAYADADATALIYSMGITQHTTGT
DNVLSTANIAMLTGNIGRPGTGVNPLRGQNNVQGACDMGALPVVYSGYQSVAVDAARQKM
EQFWGVTDLPAVGGLTVTEMLGAAGDEIKNLYIVGENPMMSDPDLTHAAECLKKLDFLVV
QDIFLTETAELADVVLPGACWAEKEGTFTSTERRVQRVRKAVEPPGEAKADWEIICALAN
KLEIPGFNFESAEQIFEEVRQCTPQYAGMTYARLEKPEALHWPCPTVEHPGTPILHTAKF
SAPDGLGTFIGVEWKPPAEVTDADYPFILTTGRILFHYHTGTMTRRSPTLNAEVPTGYVE
ISPEDAAELGIAKGDMVKVRTRRGEVTTPAKVTKDIPKGILFMPFHFKEAAANMLTNTAL
DPAAKMPELKVCAAAVEAA*
>JGI20201J14949_10006621
SARTTNEENYLMNKLARTGFHTNYLDHCARLCHGPTVSGLAKSFGSGAMTNSIADIVEAN
CIFIIGSNTMEQHPLIGRSVIRAKEKGAKIIVADPRFSTTAKLADIYVPFKPGTDVALLN
SMMYWIIKEGKEDKEFIAERTKGFEELKATVENYADVQDITYVPPELVKEIAMAYADADA
TALIYSMGITQHITGTDNVLSTSNIAMLTGNIGRPGTGVNPLRGQTNVQGACDMGALPVV
YSGYQSVAVDAARQKMEEFWGVTDLPAVGGLTVTEMLGAAGDEIKNLYIVGENPMMSDPD
LTHTAECLKKLDFLVVQDIFLTETGELADVVLPGACWAEKEGTFTSTERRVNRVRKAVEP
PGEAKTDWEIICALANKLEIPGFNFESAEQIFEEVRQCTPQYAGMSYARLEKPEALHWPC
PTEEHPGTPILHTAKFSAPDGLGTFFGIEWRPPAEVTDADYPFILTTGRILFHYHTGTMT
RRSPTLNAEVPTGYVEISPEDAAELGIAKGDMVKVRTRRGEVTTPAKVTKDIPKGILFMP
FHFKEAAANMLTNTALDIPSKMPELKVCAAAVEAA*
>JGI20201J14949_10012961
FIIGSNTMEQHPLIGRSVIRAKEKGAKIIVADPRFSTTAKLADIYVPFKPGTDVALLNSM
MYWIIKEGKEDKEFIAERTKGFDELKEVVKNYADVQEITTVPPELVKEVAMAYADADATA
LIYSMGITQHTTGTDNVLSTANIAMLTGNIGRPGTGVNPLRGQNNVQGACDMGALPVVYS
GYQSVAVDAARQKMEQFWGVTDLPAVGGLTVTEMLGAAGDEIKNLYIVGENPMMSDPDLT
HAAECLKKLDFLVVQDIFLTETAELADVVLPGACWAEKEGTFTSTERRVQRVRKAVEPPG
EAKADWEIICALANKLEIPGFNFESAEQIFEEVRQCTPQYAGMTYARLEKPEALHWPCPT
VEHPGTPILHTAKFSAPDGLGTFIGVEWKPPAEVTDADYPFILTTGRILFHYHTGTMTRR
SPTLNAEVPTGYVEISPEDAAELGIAKGDMVKVRTRRGEVTTPAKVTKDIPKGILFMPFH
FKEAAANMLTNTALDPAAKMPELKVCAAAVEAA*
>JGI20214J14112_10024502
MNPEFIRTICPYCGTGCGLVLKVEEGRAAATYPDRENPVSRGSLCVKGWVAHEFVHHPER
LTVPLVRKGDHFEEISWEEAIALAATKLKETVATYGPDSIGGLSSAKCTNEENYLFQKLI
RSAFKTNNVDHCARLCHAATTVGMLQTLGSGAMTNSISDLAGADCILFIGSNAAESHPVL
MGEVYKALDRGAKMIVIDPRETPVARNAQKLLRLNPGTDIPLLAGMMRHIVDKGLHKTDF
IEKRMENFDALKTFLAAWPVEKAAKETGIDEAVIREVAETYAKAENAAIVYCMGITQHAC
GAANVIAVCDLAMLCGHVGKPFSGIYPLRGQNNVQGACDMGALPNLYPGYQAVADPAIRE
KFQKAWKTDLSDKPGRTVTELINAAGKDIRALYIMAENPCISDPDVNHVMEALQRLDFLI
VQDIFLTETAKFAHLVLPGACFAEKTGTYTNTERRFQLLHKAVDPPGKAMGDFEILCLLG
KTLGLPFDYSSPAEVMSEYANLVPAYAGICFDRLERAGIQWPCPDENHPGTRFLHGEKFT
RGLGRFVVPDYTPPMEKPDAEYPYYLNTGRVFAHYHTGTMTRRSPFLNREIKDPYVEIHP
EDAATLGVGAGEKIRVTSRRGSIVTTARITDRVVKGSIFAPFHFTEARANMLTNPALDPA
CKTPEYKVCAVKMEKESHEAKAR
>JGI20214J51088_1000263712
MEMNYVPTTCPYCGTGCGLNLVVRDKKVIGVAPWHRTPVNEGKLCPKGNYAWEFINSPDR
LTKPLIKKDGKFVEASWDEAYKLIASKFKSYKGDEMACLASARVSNEENYLMQKFARAVL
KSPNVDHCARLCHASTVVGLAGAFGSGAMTQSIADIAQSKCLLIIGSNTFEQHPLIGRRV
MQAKMNGAKIIYADPRLTPTGKQADLFLQFYSGTDVALLNCFMQQILKNGWEAKDFIKNR
TKDFEKVKEIVMKDTYSPENVSKITGVPVKDILTAAEWFGKSGQSAILYSMGITQHTTGV
DNVKSVANIQMLTGNLGRPGTGICALRGQNNVQGACDMGALANVYSGYQSVIVPDMKKKM
ETAWGCEIAEGKVGLTVTKLVNTLADEPGKVKCVYIMGENPMLSDPDLHHVEKGMKNVEF
MVVQDIFLTETAQFANVVLPAACYAEKDGTQTSTERRVQKWRKAQDPPGEAKADWQIFCE
LAKHMGYEKQFPYKSAEDVFNEIAKVTPSYGGMSYARLEKPEALHWPCPTAEHPGTPILH
KEKFTHPDGLGIFTPIEWKPPAEVPDKDYPLIMTTGRCIWQWHTGTMTRRSESLEREEPT
GWVEINPEDAKALKIKDKEMVKAITRRGEITIGARVTKDIKKGVVFMPFHYGECAANLLT
NNALDPVAAIPEFKACAVRIEKIAEAK*
>JGI20214J51088_100056156
MSDEDLQLKYTATTCPFCGVGCGLNLVSQGNTLVGVEPYKRSPINEGKLCPKGATCWETV
QKPGRLTKPLIKKGDKFEEASWDEAIDLITKKFKEIADKNGPKALGFQTSCRTVNEDCYA
LQKFARVGFQTNNVDNCARICHGPSVAGLSLSFGSGAATNPFEDVLNSDLIVMWGSNAVE
AHPLAARRVMQAKKKGTPIVVVDPRYSATARLADKYIRFNPSTHIALANNMMYYIIKEGL
EDKEFIKERTKGFDDLKKTVEKYADATNIHGVPQETVMEFARQYANAKNAVIIYCLGITE
LTTGTDNVRSMGNLSLLTGNIGRPGVGVNPLRGQNNVQGACDMGAYPNVYSGYQAVAVPD
NRAKMEKAWFMKEGSLPDWYGSTLTEQINDCGEVVKAMYVLGLNPVVSYPDSNHVRKMFD
KLDFLVIQDIYWTESCEYADVVLPGTCFAEKDGTFTSGERRVNRVRKAVDGPGESKYDWE
IIGMLAKKMGLKGFDWKTAKDVWDDMRAVTPAQFGVTYEKMEKPESVHWPCPTIEHPGTP
ILHIGKFAAADGKGTMFGLEYHPPAEVADAEYPYTLMTGRCIFHYHTRTQTDRSPTLHND
VPENYMQMNTLDAKELGIRPYEKVRVTSRRGESIAVARVTDDVGPKVLYMPMHFVHGAND
LTNTALDPLSKMPELKHCAVKVEKITEA*
>JGI20214J51088_100058841
SIADIAESKCILIIGSNTFETHPLIGRRVMQAKAKGAKVIYADPRFTPTAKQADLYLPFY
SGTDVAILNCFMQQVLKNGWENKDFIKNRTKDFEKVKEIVMKDTYSLENVAKISGIPAKD
LATAAEWFGKSGQSAILYSMGITQHTTGVDNVKSIANLQMLTGNLGRPGTGICALRGQNN
VQGACDMGALANVYSGYQAVIVPENKKKMEAAWGCEIAEGKVGLTVTKLINVLADEPGKV
KCVYIMGENPMISDPDLHHVEKGLKNIEFLVVQDIFMTETAQLAHVVLPATCYAEKDGTQ
TNTERRVQKWRKAQDPPGQAKADWQIISELGAAMGYAKQFPYKSAEEIFTEVSKVTPSYG
GMDYARLEKPEALHWPCPTKEHPGTPILHKEKFTHPDGLGIFTPIEFKYPAEVPDKEYPL
ILTTGRCIWQWHTGTMTRRSESLEREEPTGWVEINTEDAKAMGISDREMVKAITRRGEIT
LGARVTPGIKKGVAFIPFHYAECAANTLTNNALDPTASIPEFKACAVRIEKIKEA*
>JGI20214J51088_100130713
MEMNYVPTTCPYCGTGCGLNLVVRDKKVIGVAPWHRTPVNEGKLCPKGNYAWEFINSPDR
LTKPLIKKDGKFVEASWDEAYKLIASKFKSYKGDEMACLASARVSNEENYLMQKFARAVL
KSPNVDHCARLCHASTVVGLAGAFGSGAMTQSIADIAQSKCLLIIGSNTFEQHPLIGRRV
MQAKMNGAKIIYADPRLTPTGKQADLFLQFYSGTDVALLNCFMQQILKNGWEAKDFIKNR
TKDFEKVKEIVMKDTYSPENVSKITGVPVKDILTAAEWFGKSGQSAILYSMGITQHTTGV
DNVKSVANIQMLTGNLGRPGTGICALRGQNNVQGACDMGALANVYSGYQSVIVPDMKKKM
ETAWGCEIAEGKVGLTVTKLVNTLADEPGKVKCVYIMGENPMLSDPDLHHVEKGMKNVEF
MVVQDIFLTETAQFANVVLPAACYAEKDGTQTSTERRVQKWRKAQDPPGEAKADWQIFCE
LAKHMGYEKQFPYKSAEDVFNEIAKVTPSYGGMSYARLEKPEALHWPCPTAEHPGTPILH
KEKFTHPDGLGIFTPIEWKPPAEVPDKDYPLIMTTGRCIWQWHTGTMTRRSESLEREEPT
GWVEINPEDAKALKIKDKEMVKAITRRGEITIGARVTKDIKKGVVFMPFHYGECAANLLT
NNALDPVAAIPEFKACAVRIEKIAEAK*
>JGI20214J51088_100451943
MNPEFIRTICPYCGTGCGLVLKVEEGRAAATYPDRENPVSRGSLCVKGWVAHEFVHHPER
LTVPLVRKGDHFEEISWEEAIALAATKLKETVATYGPDSIGGLSSAKCTNEENYLFQKLI
RSAFKTNNVDHCARLCHAATTVGMLQTLGSGAMTNSISDLAGADCILFIGSNAAESHPVL
MGEVYKALDRGAKMIVIDPRETPVARNAQKLLRLNPGTDIPLLAGMMRHIVDKGLHKTDF
IEKRMENFDALKTFLAAWPVEKAAKETGIDEAVIREVAETYAKAENAAIVYCMGITQHAC
GAANVIAVCDLAMLCGHVGKPFSGIYPLRGQNNVQGACDMGALPNLYPGYQAVADPAIRE
KFQKAWKTDLSDKPGRTVTELINAAGKDIRALYIMAENPCISDPDVNHVMEALQRLDFLI
VQDIFLTETAKFAHLVLPGACFAEKTGTYTNTERRFQLLHKAVDPPGKAMGDFEILCLLG
KTLGLPFDYSSPAEVMSEYANLVPAYAGICFDRLERAGIQWPCPDENHPGTRFLHGEKFT
RGLGRFVVPDYTPPMEKPDAEYPYYLNTGRVFAHYHTGTMTRRSPFLNREIKDPYVEIHP
EDAATLGVGAGEKIRVTSRRGSIVTTARITDRVVKGSIFAPFHFTEAR
>JGI20214J51088_100779832
MNPEFIRTICPYCGTGCGLVLKVDQGRAAATYPDRENPVSRGSLCVKGWVAHEFVHNPER
LTSPLLRKGDRFEEISWEAAIELAATKLKETAAKYGPDSIGGLSSAKCTNEENYLFQKLI
RAAFKTNNVDHCARLCHAATTVGMLQTLGSGAMTNSISDLAGADCILFIGSNAAESHPVL
MGEVYKALDRGAKIIVIDPRETPVARNAHKLLRLNPGTDIPLLAGMMRHIVDKGLHKTGF
IEKRTENFENLKTFLQAWPVEKAAKETGIDEAVIREVAETYARAENAAIVYCMGITQHAC
GAANVIAVVDLAMLCGHVGKPYSGIYPLRGQNNVQGACDMGALPNLYPGYQAVADAAIRE
KFQKAWQTELSDKPGRTVTELINAAGKDIRALYIMAENPCVSDPDVNHVMXALQRLDFLI
VQDIFLTETAKFAHLILPGACFAEKTGTYTNTERRFQLLHKAVEPPGKAMGDFEILCLMG
KALGLPFDYASPAEVMSEYAKLVPAYAGICFDRLERAGLQWPCPDVNHPGTRFLHGEKFT
RGLGRFVIPDYTPPMEKPDAEYPYYLNTGRVFAHYHTGTMTRRSPFLNREIEDPYVEIHP
EDAANLGVGAGDWI
>JGI20214J51650_1000219212
MEMNYVPTTCPYCGTGCGLNLVVRDKKVIGVAPWHRTPVNEGKLCPKGNYAWEFINSPDR
LTKPLIKKDGKFVEASWDEAYKLIASKFKSYKGDEMACLASARVSNEENYLMQKFARAVL
KSPNVDHCARLCHASTVVGLAGAFGSGAMTQSIADIAQSKCLLIIGSNTFEQHPLIGRRV
MQAKMNGAKIIYADPRLTPTGKQADLFLQFYSGTDVALLNCFMQQILKNGWEAKDFIKNR
TKDFEKVKEIVMKDTYSPENVSKITGVPVKDILTAAEWFGKSGQSAILYSMGITQHTTGV
DNVKSVANIQMLTGNLGRPGTGICALRGQNNVQGACDMGALANVYSGYQSVIVPDMKKKM
ETAWGCEIAEGKVGLTVTKLVNTLADEPGKVKCVYIMGENPMLSDPDLHHVEKGMKNVEF
MVVQDIFLTETAQFANVVLPAACYAEKDGTQTSTERRVQKWRKAQDPPGEAKADWQIFCE
LAKHMGYEKQFPYKSAEDVFNEIAKVTPSYGGMSYARLEKPEALHWPCPTAEHPGTPILH
KEKFTHPDGLGIFTPIEWKPPAEVPDKDYPLIMTTGRCIWQWHTGTMTRRSESLEREEPT
GWVEINPEDAKALKIKDKEMVKAITRRGEITIGARVTKDIKKGVVFMPFHYGECAANLLT
NNALDPVAAIPEFKACAVRIEKIAEAK*
>JGI20214J51650_100034311
SGAMTQSIADIAESKCLLVIGTNTFEQHPLIGRRIMQAKANGAKIIYADPRLTPTGKIAD
LFLQFYSGTDVALLNCFMQLILKNGWENKDFIKNRTKDFEKVKEIVMKETYSPENVSKIT
GVPAKDIITAAEWFGKSGQSAILYSMGITQHTTGVDNVKSVANIQMLTGNLGRPGTGICA
LRGQNNVQGACDMGALANVYSGYQSVLVPEMKKKMEDAWGCQIAEGKVGLTVTTLVNTLA
DEPGKVKCVYIMGENPMLSDPDIHHVEKGLKNTEFLVVQDIFMTETAQFANVVLPAACFA
EKDGTQTSTERRVQKWRKAQDPPGEAKADWQIFCELAKVMGFEKQFPYKSAEEIFTEISK
VTPSYGGMDYARLEKPEALCWPCPTKEHPGTPILHKEKFTHPDGLGIFTPIEWKPPAEVP
DKEYPLLLTTGRCIWHWHTGTMTRRSVDLEREEPTGWVEMNPEDAKALDIKDKEMVKAIS
RRGEITIGARVTKDIKKGVVFIPFHFVECAANILTHNALDPVAKIPEFKACACKIEKIKE
A*
>JGI20214J51650_100046727
WHRNPVNEGKLCPKGNYAHEFINSPDRLTTPLIKKDGKFVEASWDEAYKLIAENFKKYLG
EQSACLSSARVSNEENYLMQKFARAVLKTPNIDHCARLCHASTVVGLAGAFGSGAMTQSI
ADIAESKCILIIGSNTFETHPLIGRRVMQAKAKGAKVIYADPRFTPTAKQADLYLPFYSG
TDVAILNCFMQQVLKNGWENKDFIKNRTKDFEKVKEIVMKDTYSLENVAKISGIPAKDLA
TAAEWFGKSGQSAILYSMGITQHTTGVDNVKSIANLQMLTGNLGRPGTGICALRGQNNVQ
GACDMGALANVYSGYQAVIVPENKKKMEAAWGCEIAEGKVGLTVTKLINVLADEPGKVKC
VYIMGENPMISDPDLHHVEKGLKNIEFLVVQDIFMTETAQLAHVVLPATCYAEKDGTQTN
TERRVQKWRKAQDPPGQAKADWQIISELGAAMGYAKQFPYKSAEEIFTEVSKVTPSYGGM
DYARLEKPEALHWPCPTKEHPGTPILHKEKFTHPDGLGIFTPIEFKYPAEVPDKEYPLIL
TTGRCIWQWHTGTMTRRSESLEREEPTGWVEINTEDAKAMGISDREMVKAITRRGEITLG
ARVTPGIKKGVAFIPFHYAECAANTLTNNALDPTASIPEFKACAVRIEKIKEA*
>JGI20214J51650_100130862
MDMKYVPTTCPYCGTGCGFNLVVSDKKVVGVAPWHRNPVNDGKLCPKGNYAAEFINSPDR
LTVPLIKKDGKFVEASWDEAYKLIASKFKSYKGEEMACLASARVSNEENYLMQKFARAVL
KTPNIDHCARLCHASTVVGLAGAFGSGAMTQSIADIAESKCILIIGSNTFETHPLIGRRV
MQAKAKGAKVIYADPRFTPTAKQADLYLPFYSGTDVAILNCIMHQVLKNGWENKEFVAKR
TKDFEKVKEIVMKDTYSPANVSKISGIPEKDLITAAEWFGKSGQSAILYSMGITQHTTGV
DNVKSIANLQMLTGNLGRPGTGICALRGQNNVQGACDMGALANVYSGYQAVIVPEMRKKM
MDAWGCEIAEGKVGLTVTKLINTLADTPGVVKCVYIMGENPMISDPDLHHVEKGMKNVEF
MVVQDIFLTETAQFANVVLPAACYAEKDGTQTNTERRVQKWRKAQDPPGEAKADWQIFCE
LAKYMGYEKQFPYKSAEEVFTEISKVTPSYGGMTYARLEKPEALHWPCPTAEHPGTPILH
KERFTHPDGLGIFTPIEFKYPAEVPDKDYPLILTTGRCIWQWHTGTMTRRSESLEREEPT
GWVEINPEDAKALNIKDKEMVKAITRRGEIKIGARVTSGIKKGVAFIPFHYAECAANTLT
NNALDPVASIPEFKACAVRIEKIAEAK*
>JGI20214J51650_100144215
MDVKYIPTTCPYCGTGCGFNLVVKDKKVAGIAPWQRNPVNEGKLCPKGTYAAEFVNSPDR
LTKPLIKKDGNFVEASWDEAYKLIAENFKKYTGEQSACLASARVSNEENYLMQKFARAVL
KTPNIDHCARLCHASTVVGLAGAFGSGAMTQSIADIAESKCILIIGSNTFETHPLIGRRV
MQAKAKGAKVIYADPRFTPTAKQADLYLPFYSGTDVAILNCIMQQVLKNGWENKDFVKNR
TKDFEKVKEIVMKDTYSLENVAKISGIPAKDLATAAEWFGKSGQSAILYSMGITQHTTGV
DNVKSIANLQMLTGNLGRPGTGICALRGQNNVQGACDMGALANVYSGYQAVIVPEMKKKM
EDAWGCEIAEGKVGLTVTKLINVLADEPGKVKCVYIMGENPMISDPDLHHVEKAMNNVEF
MVVQDIFLTETAKFANVVLPAACYAEKDGTQTNTERRVQKWRKAQEPPGEAKADWQIFCE
LAKHMGYEKQFPYKNPEEIFTEISKVTPSYGGMSYARLEKPEALHWPCPTAEHPGTPILH
KERFTHPDGLGIFTPIEFKYPAEVPDKDYPLILTTGRCIWQWHTGTMTRRSESLEREEPT
GWVEINPEDAKALGIKDKEMVKAVTRRGEIRIGARVTSGIKKGVAFIPFHYVECAANTLT
NNALDPTASIPEFKACAVRIEKIKEGL*
>JGI20214J51650_100381062
MNPEFIRTICPYCGTGCGLVLKVEEGRAAATYPDRENPVSRGSLCVKGWVAHEFVHHPER
LTVPLVRKGDHFEEISWEEAIALAATKLKETVATYGPDSIGGLSSAKCTNEENYLFQKLI
RSAFKTNNVDHCARLCHAATTVGMLQTLGSGAMTNSISDLAGADCILFIGSNAAESHPVL
MGEVYKALDRGAKMIVIDPRETPVARNAQKLLRLNPGTDIPLLAGMMRHIVDKGLHKTDF
IEKRMENFDALKTFLAAWPVEKAAKETGIDEAVIREVAETYAKAENAAIVYCMGITQHAC
GAANVIAVCDLAMLCGHVGKPFSGIYPLRGQNNVQGACDMGALPNLYPGYQAVADPAIRE
KFQKAWKTDLSDKPGRTVTELINAAGKDIRALYIMAENPCISDPDVNHVMEALQRLDFLI
VQDIFLTETAKFAHLVLPGACFAEKTGTYTNTERRFQLLHKAVDPPGKAMGDFEILCLLG
KTLGLPFDYSSPAEVMSEYANLVPAYAGICFDRLERAGIQWPCPDENHPGTRFLHGEKFT
RGLGRFVVPDYTPPMEKPDAEYPYYLNTGRVFAHYHTGTMTRRSPFLNREIKDPYVEIHP
EDAATLGVGAGEKIRVTSRRGSIVTTARITDRVVKGSIFAPFHFTEARANMLTNPALDPA
CKTPEYKVCAVKMEKESHEAKAR*
>JGI20214J51650_100663072
HEFINSEDRLTTPLIKKDGKFEPATWDEAYDLIAKKFKSYKPDEMACLASARVSNEENYA
MMKFARGVLKTRHIDHCARLCHASTVAGLAASFGSGAMTNSIGDIAQSKCVFVLGSNTFE
QHPLIGRKIVQAHENGAKLIVADPRFTPTAKQADLYMPFVSGTDVAILNGLMQEIIRNGW
EDKDFIQNRTKDYEKLKEVVMKPDYSLENVSKISRIPVAQLKTAAEWFAKSGASCICYSM
GITQHTTGVDNVKSVANIQMLTGNLGKAGAGVNALRGQNNVQGACDMGALPVVFTGYQKV
IDEAAHKKFTDAWGFPDGICEAKNGYEVTTMMDVLVDKPGELXAMYIMGENPMISDPDLH
HVEKALKNLEFLVVQDIFMTETSELADVVLPAACYAEKDGTQTSTERRVQMWRTAQAPPG
DAKVDWQIFCELAAKMGYEKQFPWKSAEDIFTEISKVTPSYGGMNYTRLNRPEALHWPCP
TVEHPGTPILHIGKFSHPDGIGIFTPIEFKWPAEVPDAEYPYVLTTGRCLWHWHTGTMTR
RSEDLEREEPTGWIEINPADAKELGIRNKEMVKATTRRGTVNVPARVTKDIMKGVMFMPF
HFKECAANYLTNNALDPIAKIPEFKACSVKVEKIKEGK*
>JGI20214J51650_101098821
GRRVMQAKKKGIPIVVVDPRRSPTARLADKWIRFTPSTHIALANSMMYWIIKEGLEDKEF
IKERTKGFEDLKKVVENYADAEKIHGVPLETVKEFARQYATAKNAVIIYCLGITELTTGT
DNVRSMGNLSLLTGNIGRPGVGVNPLRGQNNVQGACDMGAYPNVFSGYQAVAVADNRAKM
EKAWFMKEGSLPDWYGVTLTEQINQCGDPIKAMYILGLNPVVSYPDSNHVRKSLDKLDFL
VIQDIYWNESCEYADVVLPGTCFAEKDGTFTSGERRVNRVRKAVDGPGESKYDWEIIGML
AKKMGLKGFDWKTAKDVWDDMRAVTPAQFGVTYEKMEKPESVHWPCPTVEHPGTPILHIG
KFSAADGKGTMFGLEYHPPAEVADAEYPFTLMTGRCIFHYHTRTQTDRCKILHYDVPENY
VQINTEDAKELGIGQHEKIKVSSRRGESIAVARVTDDVAPKVMYMPMHFVNGANNLTNTA
LDPLSKMPELKHCAVKVEKIKEA*
>JGI2171J19970_100005569
VASRVFRAKEKGAQLIVIDPRRMQMACVADIHVRNKPGSDVAWINGIMHIIIKEGWEDKE
FIDQRAEGFEALKKEVEAYPPERVAEISGIPPEDLRRIAETYAKAEKASILYAMGITQHT
TGVDNVKSLANLAMLTGNLGRPSTGVNPLRGQNNVQGACDVGALPNVYPGYQSVADDAVA
EKFEEAWGVKLPRNVGLTIPEMFSAAEEGRVRAMVIMGENPLLSDPDVNHVEKAVKKLDF
LVVQDIFMTETARLAHLVLPGVSFAEKDGTFTATDRRVQRVTKAIDPLGEARPDWEILCD
LARRMGGKGFEFSSPKEIFGEVAMVTPIYGGIAYERIEMDGLQWPCRSPEDPGTPYLHKD
QIAKGRGTFHAIAYREPAELPDEQFPFVLTTGRMGFHFHTGTMTRISPSLHREAETAYME
INPEDADGLWIEGGEKVRVVSRRGTIDIEATITDRVDRGTVFIPFHFVESAANRLTNSAF
DPIAKIPEYKVCAVRIEKLDGT*
>JGI2171J19970_100014936
MNSDFVLTVCPFCGCGCQFYVQVMDGEVTGVVPCKTDEMSEGKPCIKGRNATDFINHPDR
LKSPLVKRNGKFEPISWDEALGIVSRRLSEIKQKHGPDSIGILSSAKCTNEENFLLMKFA
RAVIGTNNIDHCARLCHASTVVGLVKAFGSGAMTNSVPEIEGADCIFVIGSNTMEQHPLI
SLRVLRAKAKGAKLIVADPRRTPLVDFADVYLQHRPGTDVCLLNGIMNLILSLNLANNDF
IAQRTEGFEELKKKIEEYPPEKVSRITGVDVVALEKAARFYGEAEKASILYAMGITQHTT
GTENVLSVANLAMLTGNVGRESTGVNPLRGQNNVQGACDMGALPDVYSGYQRVKDKEARA
KFEKAWGVKLPQEPGLTVTEMTDSAINGSLKAMYIMGENPALSDPDINHLKKALSSLDFL
VAQDIFLSEAAQFAHVVLPACSFAEKEGTFTATDRRVQRIRKVIEPIGDSQPDWIIVSEL
ARRIGGIQFNYTSPREIMEEIASLTPSYAGISYERLDNGRTLAWPCLSEEHPGTRFLHKD
GFTRGKGRFFAIDYREPAELPDNEYPFILTTGRLMFQYHTGTMTRRIPALERELPTGFVE
INPEDARKLSISQGERVKVKSRRGEIEIKAYITEEILQGVVFIPFHFAECPANELTSRNL
DPEAKIPEFKVCAVKIYKG*
>JGI2171J19970_100017174
MTVECVPTICPYCSCGCGINLIVKDGRIIGQEPWKEHPINEGANCPKGKNAYHFLYSEDR
LKTPLIKKNGKLEAASWDEALDLVASKFKEATPETFGALGSGKTSNEESYVLQKFVRVVM
GTNTIEYVGRLCHSSAVAALLPAVGSGVMQTSQPEVELADCIFLAGVNIVETFPMIARRV
LRAKARGAKVIYTDPRQTTTARNLADIHLPLKAGTDVALINAMMSVILAEKLEDKEFIAS
RAAGIDELRKFLSKIDLKEAAKITGVPVEKIKEAAVTYAKADRACILYDQGICQHTVGAD
NVKVHADLALLTGNMGKPGTGVNSMRGQISGEGTGDMGCLAVFYPGFKRVGEDSAKFFEE
AWGVKNLPTKPGFLYIDMLYKCPYLYIVGTDPMMAVPDVNNLKKALEQSKFLVVQDIFLS
EIGKLADVVLPAATWAERDGTHTYVDRRVQRITKAVDPPGEAKPDWQIICELAEKMGYKD
KFDYSSAEEIFEEIRRCVPQYKGISYERLKKNVGGIHWPCPSEEHPGMPTMFLEKFNTPD
GLGHFQVVEFKPPAELPDDEYPYVLTTGRSIFHYHTGTMTRRTEKLNDEVQGGFVEVNPE
DADKAGVRDKDLVTLTTRRGSIEARAKVTDDVPSGLLFVPFHFADSCANVLTNPALDPGC
KCAETKVCAVKMEVKA*
>JGI2171J19970_100019447
LVEFIPTICPYCGAGCSLLLEVTDGVVVGTRPRLGHPISQGKLCIKGWNAHEFIHHEDRL
KKPMIKENSSFKEVSWPEAIKFMAERLGEIKNKNGPDSLAFLSSAKCTNEENYLLQKFAR
AVIGTNNVDHCARLCHASTVVGLARAFGSGAMTNSIADIAETECIFIIGSDTMSQHPLVA
RMIIMAKEKGAKIILADPRTIQVSKFADLHLRHKPGSDVALINGMMKYILDKGMEDKDFI
SKRTEDFDSLKEALQDVSLREVEKITGVPVEEIEKAAALYAKAKTSSIIYAMGITQHTTG
TDNVLSCANLAMLTGNIGKPGTGVNPLRGQNNVQGACDMGALPNVFPGYQAVTDEGVRGK
LVEVWGVAKLPPMPGLTVVEMLNSVLEGKIKAMYIMGENPMISDPDISHVEEALNSLDLL
VVQDIFPTETARLADVVLPAASYAEKEGTYTGTDRRVQLSRKAIEPLGESKPDWEIICEL
AREMKAEDFSFTSPEEIFEEIRKVTPQYAGINYSRLNQPAGLQWPCPEESHQGTSILHGK
EFTRGKGKFHPIVYKEQAETPDDEFPFILTTGRVMSQFHTRSMTGRSPKLDTEFPEGF*
>JGI2171J19970_100043344
VNSDFVLTACPFCGCGCNFYLQILDSKIVGVIPCNTDEISEGKLCIKGRNADKFIKHKDR
LTSPLIRENGQFRQASWQEALDLVSQKLGEIKQKFGPDAIGFLSSAKCTNEENFVLMKLA
RAVIGTNNVDHCARLCHASTVVGLMSSFGSGAMTNSIPEIENADCIFVIGSNTFEQHPLV
ASRIMKAKENGAKLIVVDPRRVPLMDFADVFLQIRPGTDVCLLNGLMNVLISRNWINVKF
ISERTEGFEDLKEKVKEYPPDRIKRITGVAPEDLERAARLYGEAKRAMILYAMGITQHIS
GTDNVRSCADLAMLTGNVGRESTGVNPLRGQNNVQGACDMGALPNVYSGYQLVTDKQAAK
KFEKSWAVKLPSKPGLTVSEMLEAAYAGSLKAMYIMGENPMLSDPDINHVKSCLEALDFL
VVQDIFPSETAKLADVVLPASSFAEKEGTFTATDRRVLRVRKAIEPIGESKPDWMIISEL
AQRMDGRRFDYSSPEDIMKEIATLTPTYSGISYARLDSGEVLKWPCPTPEHPGTKFLHQG
EFTRGKGHFIAVDFREPAEMPDEEFPFILTTGRLMFQFHTGTMTRKAPSLEKEASKGFLE
LNPQDAQRLGIEQGERVVVKSRRGEIEIDTFVSDKVAPGVVFIPFHFAESPANVLTIGEL
DPEAKIPEFKVCAVNVCKRK*
>JGI2171J19970_100072311
MDIKYVPTICPYCSCGCGIYLVVKDGRIIGQEPWKEHPVNEGANCPKGKNAYEYIYSEDR
LKMPLVRKNGALQEASWEEALDLISTKLKEASPENFGFIASCRNSNEDAYVMQKFTRVVM
GTNNVEYCGRLCHSSAVAGLVPTMGSGVMQTSQPEIELADCIFAAGVNLQETFPLVARRV
LRAKAKGAKVIYTDPRKTATARYLADIHLQLKSGTDAALINAMMSIILSEGLENKEFIAS
KTAGFDELRDFLSKVDLKQAEEITGVPIEKVREAAITYAKAESGCILYDQGICQHTVGGD
NVKLHADLALICGHAGKPGSGVNSMRGQINGEGSGDMGCLCVFYPGFKRAGEETAKFFED
AWGVSNLPTKPGMTYIDQIYNCSYLYIVGGDPMMAVPDVNNVRKVLEKARFLVVQDIFPT
EIAKLAHVVLPAATWVEREATHTWIDRRVQKINKVVDAPGEAKPDWWIICQLAQRMGHKD
KFDFHSAGEIFEEIRSCVPQYKGITHERLEKTIGGIHWPCPSVDHPGTPTMFLQKFGTPD
GLGHFQVVEYKPPAEVPDEEYPYFLTTGRSIFHYHTGHMTRRTTKLINEVPRGFVEVNPE
DAIKAGVKDRDTVTLETRRGSIEAEARVTDEVQPGLLFIPFHFPDSCANTLTISALDPSA
KCAATKVCAVKMEVKQ*
>JGI2171J19970_100098363
MSIEYVSTICPYCSCGCGMDLVVKDGKIIGQEPWKEHPINQGANCPKGKNAYEFLYSKDR
LKMPLVRKNGGLHETSWDEALDLVSSKLKEASPEDFGFIASCRNSNEDAYVMQKFTRVVM
GINNVEYCGRLCHSPAAAALIPAMGSGAMQTSQLEIELADCFFLAGVNLLETFPMVARRV
FRAKAKGAKVIYTDPRKTATARHLADIHLQLRSGTDAALINAMMSIIMTEGLEDKEFIAS
RTAGIDELRDFLSKIDLKQAEEITGVPLEKIKEAAFTYAKAERGCILYDQGMSQHYVGTD
NVRNHANLALLCGHAGKPGSGINSMRGQINGEGSGDMGCLCVFYPGFKRVGEETAKFFEE
AWGVNNLPNKPGLTYIDMLYKCPYLYVVGGDPTMAVPDVNNVKKALEKVSFLVVQDIFPT
EIAKLAHVVLPAATWVERQATHTWIDRRVQKVNKVVDPPGEAKPDWWIICQLAEKMGYKD
KFNFTSSQEIFNEIRNCVPQYKGISYERLDNTIGGIHWPCPSEDHPGTPTMFLQKFNTAD
GLGHFQVVEFKPPAELPDDEYPYVLTTGRSIFHYHTGSMTRRTPKLSDEVRRGFVEVNPE
DASKAGIKNEDMVTLETRRGSIEAEAKVTDEVPPGLLFVPFHFPDSRANVLTIPALDPSA
KCAETKACAARVKVRR*
>JGI2171J19970_100106264
MAKETIGLQADPHLKSQTQPEIKYRPTVCPYCTSGCGLYLVVQNGSIIGQEPMKSYPTNE
GKLCIKGNNTYKLLSHPERLTEPLIKGKKSSWEDAFKLIAEKFDGVSSEDFGIIGSGKTS
NEEGYILQKFARVVLNTNNIEYCARFCHSATVAGLGPAVGGGVMQTSQLHVDQADCIFLA
GVNIQENFPGIARRVRRAKNNGTKVIVLDPRVTATVKNLADIHLQLKPGTDAAVLNAMIK
VIMDEGLENEQFIKARTVDYEGLKAFXSNIDLEEVQKITSVPLDKIRASAXAFAKAAKGC
ILYDEGIAQHITGSDNIKLLANLVLLTGHIGKPGTGVNSMRGQISGEGSGDMGCLNVFYP
GFKRVNKETAEHFQRLWGVENLPSNPGKTFMDIINTCKVIYMVGVNPMISAPDSNNVRKS
LEGLDFLVVQDIFMTETAEVADVVLPAATWVEREGTHTGIDRRVYKINKIVEPPAQTKPD
WRITMNIAKTMGFSDKFNYNSSKDIFEEIRACIPQYAGISYERLDKTIGGIHWPCPSEGH
PGTPTMFTEKFNTPDGKGHFQSVEYKPPAESSDREYPFILTTGRVIFHYHTGSMTRRTDN
LNSEVPEAFIQIHPEDARELEISNGEKAIVKSRRGQLEIKTRISPDIIRGVVFIPFHFGK
TNANILTNPAFDPACKMPEFKVCAVNIEKVDEK*
>JGI2171J19970_100232781
MNSDFVLTVCPFCGCGCQFYLQVLDNEIAGVVPCKTDEISEGKLCIKGRNAADFINHPDR
LKSPLTKRNGKFEPISWDEALNIVTKRLGEKKQRYGADSIGVLASAKCTNEENFLMMKFA
RMVIGTNNIDHCARLCHASTVVGLAKAFGSGAMTNSIPEIEGADCIFVIGSNTVEQHPLI
SSRILRAKEKGAKLIVADPRYIPIVQFADVYLPHKPGTDVCLLNGIMNLILSLNLTDNDF
ISQQTEGFQELEKKVKEYPPERVCEITGVDQIALEKAARIYGEAKRASILYAMGITQHIT
GTDNVESCANLAMLTGNVGRESTGVNPLRGQNNVQGACDMGALPNVYSGYQSVTDAKARA
KFEKAWGVKIPENVGLTVTEMTDAALKGSIKAMYIMGENPVLSDP
>JGI2172J19969_1000026212
VASRVFRAKEKGAKLIVIDPRRMQMACVADIHVRNKPGSDVAWINGIMHIIIKEGWEDKE
FIDQRAEGFEALKKEVEAYPPERVAEISGIPPEDLRRIAETYAKAEKASILYAMGITQHT
TGVDNVKSLANLAMLTGNLGRPSTGVNPLRGQNNVQGACDVGALPNVYPGYQSVADDAVA
EKFEEAWGVKLPRNVGLTIPEMFSAAEEGRVRAMVIMGENPLLSDPDVNHVEKAVKKLDF
LVVQDIFMTETARLAHLVLPGVSFAEKDGTFTATDRRVQRVTKAIDPLGEARPDWEILCD
LARRMGGKGFEFSSPKEIFGEVAMVTPIYGGIAYERIEMDGLQWPCRSPEDPGTPYLHKD
QIAKGRGTFHAIAYREPAELPDEQFPFVLTTGRMGFHFHTGTMTRISPSLHREAETAYME
INPEDADGLWIEGGEKVRVVSRRGTIDIEATITDRVDRGTVFIPFHFVESAANRLTNSAF
DPIAKIPEYKVCAVRIEKLDGT*
>JGI2172J19969_100023771
VEYRTVQTTCTYCGCGCGLLLGVMDEEVVGTLPLKTHPINEGTLCIKGWSVHEFVQNEKR
LQRPLVREKGDFQEVDWEDALGLVASRLRKIRDEFGPDSIAGLSSAKCTNEENYLFQKWM
RAVVGTNNVDHCARLCHSSTVAGLAAAFGSGAMTNSTPEIEDADCILITGSNTSESHPLV
ANRVFRAREKGAKLVVVDPRRMQMARVADIHVRNRPGSDVAWINGIMHIIIKEGWEDKEF
VAQRTEGFEALKKEVEAYPPERVAEISGISPENLRRIAETYAKAEKASILFAMGITQHTT
GVDNVKSLANLAMLTGNLGRPSTGINPLRGQNNVQGACDVGALPNVYPGYQSVTDEVVAK
KFEEAWGVKLDRKVGLTIPEMFSAIEEERIKAMVILGENPLLSDPDVNHVEKAIRKLDFL
VVQDMFMTETARLAQVVLPGVSFAEKDGTFTATD
>JGI2172J19969_100042433
VNSDFVLTACPFCGCGCNFYLQILDSKIVGVIPCNTDEISEGKLCIKGRNADKFIKHKDR
LTSPLIRENGQFRQASWQEALDLVSQKLGEIKQKFGPDAIGFLSSAKCTNEENFVLMKLA
RAVIGTNNVDHCARLCHASTVVGLMSSFGSGAMTNSIPEIENADCIFVIGSNTFEQHPLV
ASRIMKAKENGAKLIVVDPRRVPLMDFADVFLQIRPGTDVCLLNGLMNVLISRNWINVKF
ISERTEGFEDLKEKVKEYPPDRIKRITGVAPEDLERAARLYGEAKRAMILYAMGITQHIS
GTDNVRSCADLAMLTGNVGRESTGVNPLRGQNNVQGACDMGALPNVYSGYQLVTDKQAAK
KFEKSWAVKLPSKPGLTVSEMLEAAYAGSLKAMYIMGENPMLSDPDINHVKSCLEALDFL
VVQDIFPSETVKLADVVLPASSFAEKEGTFTATDRRVLRVRKAIEPIGESKPDWMIISEL
AQRMDGRRFDYSSPEDIMKEIATLTPTYSGISYARLDSGEVLKWPCPTPEHPGTKFLHQG
EFTRGKGHFIAVDFREPAEMPDEEFPFILTTGRLMFQFHTGTMTRKAPSLEKEASKGFLE
LNPQDAQRLGIEQGERVVVKSRRGEIEIDTFVSDKVAPGVVFIPFHFAESPANVLTIGEL
DPEAKIPEFKVCAVNVCKRK*
>JGI2172J19969_100044804
MLLVVKDGTVVGTRPWPEQPISQGKLCIKGWQAHEFIYHEDRLKKPLIKEGDSFKEVSWE
RAIKFVAQRLGEIRDKSGPDSLAFLSSARCTNEENYLLQKFARAVIGTNNVDHCARLCHA
STVAGLVAAFGSGAMTNSISDIEEADCIFIIGSDTMSQHPLIARMVMIAKEKGAKIILAD
PRRVQISRFADLHLRHKPGSDVALVNGMMKYILDNGLENKAFISERTEDFEKLKEVLHSL
SLDEVEKITGVAKGEIEKAALLYAQAKEGCIIYAMGITQHTTGTDNVLSMANLAMLTGNI
GRPGTGVNPLRGQNNVQGACDLGALPNVLPGYQAVTDDDIRMVIAKVWGVAELPSHVGLT
VVEMMNAALEGKVKAMYIMGENPMVSDPDISHVEEGLNNLDFLVVQDIFPTETARLADVV
LPAASWAEKEGTFTGTDRRVQLIRKAVEPLWESRPDWEIICELAKEMKAGEGFSFSSVNQ
IFEEMRKVTPQYAGISFTRLGQPGGLQWPCPKEDYPGTPILHGKVFTRGRGKFHPIIYRK
PAESPTDEFPFILTTGRVMSQWHTRSMTGRSPALNAEFPEGFVEINPEDARKLGVSDADS
VEVSSRRGKIQTKARVTDKVAPGVIFMPFHFAEQAANRLTNPALDPIAKIPELKVCAAAV
RPLMK*
>JGI2172J19969_100053304
MIEYEPTICPYCSCGCGMYLVIKDGEIIGQEPLKEHPVNEGGNCPKGKNAYQFLYAEDRL
KTPLVRKNGSFKEATWEEALNLVAAKLKKAQPNEFGLLASGKNTNEGAYVLQKFARVVMG
TNNVEYCGRLCHSPTAAGLGPTVGSGVMPISQLDIENADCIFLVGINCKETFPMITKRIL
RAKKKGAKVIVVDPRNTVTAKNVGDIHLQLQPGTDVAVLNSMMLIILEEGLEDDEFLQSR
TTGIEELKNYLSSLDLKEMERICGVELEEIKKAAIMFAEAETGCXLFNQGLNQHSTGSDN
VKALATLALLTGQYGRPGTGPSPTRGQINGEGTGDMGCLNVFYPGFKRVSEEVAKEFGGL
WGVDNLPSEPGYPYTVMLQKAEYLYIVGTNPMMAAPDVNSVEKLLKDKELLVVQDIYPTE
VANMADVVLPAATWVEREGTHTYVDRRVQKITKLVESPGKARPDWWIVNELAEKMGYKEY
FGYTCAKDIFEEIRRCIPQYKGITYKRLEETVGGIQWPCPAENHPGTPTFFTEKFNTPDG
LGHLQVVDYKPPAELPDEEYSYVLTTGRSIFHYHTGTMTRRTPKLNDEVSSGFCQMNPKD
AAAEKIRNGNMIILKTRRGSIEAEARVTDEVPEGLVFVPFHFTESCANKLTNPVLDPACG
MPEFKVCAVNVEVKK*
>JGI2172J19969_100094373
PIRVLRSNKTGGFPIRRKWIMAKETIGLQADAHLKSQTQPEIKYRPTVCPYCTSGCGLYL
VVQNGRIIGQEPMKSYPTNEGKLCIKGNNTYKLLSHPERLTEPLIKGKKSSWEDAFKLIA
EKFDGVSSEDFGIIGSGKTSNEEGYILQKFARVVLNTNNIEYCARFCHSATVAGLGPAVG
GGVMQTSQLHVDQADCIFLAGVNIQENFPGIARRVRRAKNNGTKVIVLDPRVTATVKNLA
DIHLQLKPGTDAAVLNAMIKVIMDEGLENEQFIKARTVDYEGLKAFVSNIDLEEVQKITS
VPLDKIRASATAFAKAAKGCILYDEGIAQHITGSDNIKLLANLVLLTGHIGKPGTGVNSM
RGQISGEGSGDMGCLNVFYPGFKRVNKETAEHFQRLWGVENLPSNPGKTFMDIINTCKVI
YMVGVNPMISAPDSNNVRKSLEGLDFLVVQDIFMTETAEVADVVLPAATWVEREGTHTGI
DRRVYKINKIVEPPAQTKPDWWITMNIAKTMGFSDKFNYNSSKDIFEEIRACIPQYAGIS
YERLDKTIGGIHWPCPSEGHPGTPTMFTEKFNTPDGKGHFQSVEYKPPAESSDREYPFIL
TTGRVIFHYHTGSMTRRTDNLYSEVPEAFIQIHPEDARELKISNGEKAIVKSRRGQLEIK
TRISPDIIRGVVFIPFHFGKTNANILTNPAFDPACKMPEFKVCAVNIEKVDEK*
>JGI2173J19968_100021957
MSIEYVSTICPYCSCGCGMDLVVKDGKIIGQEPWKEHPINQGANCPKGKNAYEFLYSKDR
LKMPLVRKNGGLHETSWDEALDLVSSKLKEASPEDFGFIASCRNSNEDAYVMQKFTRVVM
GINNVEYCGRLCHSPAAAALIPAMGSGAMQTSQLEIELADCFFLAGVNLLETFPMVARRV
FRAKAKGAKVIYTDPRKTATARHLADIHLQLRSGTDAALINAMMSIIMTEGLEDKEFIAS
RTAGIDELRDFLSKIDLKQAEEITGVPLEKIKEAAFTYAKAERGCILYDQGMSQHYVGTD
NVRNHANLALLCGHAGKPGSGINSMRGQINGEGSGDMGCLCVFYPGFKRVGEETAKFFEE
AWGVNNLPNKPGRTYIDMLYKCPYLYVVGGDPTMAVPDVNNVKKALEKVSFLVVQDIFPT
EIAKLAHVVLPAATWVERQATHTWIDRRVQKVNKVVDPPGEAKPDWWIICQLAEKMGYKD
KFNFTSSQEIFNEIRNCVPQYKGISYERLDNTIGGIHWPCPSEDHPGTPTMFLQKFNTAD
GLGHFQVVEFKPPAELPDDEYPYVLTTGRSIFHYHTGSMTRRTPKLSDEVRRGFVEVNPE
DASKAGIKNEDMVTLETRRGSIEAEAKVTDEVPPGLLFVPFHFPDSRANVLTIPALDPSA
KCAETKACAARVKVRR*
>JGI2173J19968_100022495
VASRVFRAKEKGAQLIVIDPRRMQMACVADIHVRNKPGSDVAWINGIMHIIIKEGWEDKE
FIDQRAEGFEALKKEVEAYPPERVAEISGIPPEDLRRIAETYAKAEKASILYAMGITQHT
TGVDNVKSLANLAMLTGNLGRPSTGVNPLRGQNNVQGACDVGALPNVYPGYQSVADDAVA
EKFEEAWGVKLPRNVGLTIPEMFSAAEEGRVRAMVIMGENPLLSDPDVNHVEKAVKKLDF
LVVQDIFMTETARLAHLVLPGVSFAEKDGTFTATDRRVQRVTKAIDPLGEARPDWEILCD
LARRMGGKGFEFSSPKEIFGEVAMVTPIYGGIAYERIEMDGLQWPCRSPEDPGTPYLHKD
QIAKGRGTFHAIAYREPAELPDEQFPFVLTTGRMGFHFHTGTMTRISPSLHREAETAYME
INPEDADGLGIEGGEKVRVVSRRGTIDIEATITDRVDRGTVFIPFHFVESAANRLTNSAF
DPIAKIPEYKVCAVRIEKLDGT*
>JGI2173J19968_100138451
VAGLVAAFGSGAMTNSISEIEDAGCVFVIGSNTTACHPLIARRIIRAKEKGAKLIVADPR
NIHLARFADIAVRHRLGSDVALLNGMMNIIIRSDWQAKEYIEERTEDYEELARVVGEYTP
EKVKDITGVSPPELQRMAELYATNPPGSLLYAMGITQHTTGVDNVKSCCNLAMLCGYVGV
RSGGVNPLRGQNNVQGACDLGGLPNVLTGYQPVSDPEVNERFSKAWGRKIPNRVGLTITD
MVSAMLEGKLKALYVIGENPKLSDPDWNHFNHALKNLDLLIVQDLFLSETAQVAHVVFPA
ASSAEKEGTFTNSERRCMKINKAIEPVGDALADWEIICKLSTAMGYEMNYESAKEIFTEM
SALTPNLYGGMSYERLGIDGLMWPCPDKDHPGTPYLHKDRFSRGKGKFHAIHYRAPAESP
DEEYPHCLTTGRMFAHFHTGTMTRISPHLDVEQKAGYVDIHPEDAEALNVKAGDILLLSS
RRGEIEAPARITSSVEPGMVFLPIHFGESPTNVLTNADAFDPLAKIPEFKVSSVKIRKL*

>JGI24020J35080_10025124
MTNSIGDIEDADCILIIGSNTFEQHPLIARRVIKAKEKGTKVIVIDPRETPTAKQADLYL
QITPGSNTAFLNGLMNVIINEGLIDEEFIRNRTKGFDELKKTVEKYTPEYVSKICGVSPE
LIVEAAKMYGSADKASILYCMGVTQFIHGVDNVKSCCNLAMITGNIGKRGTGVNPLRGQN
NVQGACDMGALPNVFPGYQKIEEAYEKFEKEWGVELNHEPGLSIPEILEKAGKEIKCIYI
MGENPMVSDPDVNHVKHALESLDFMVVQDIFLTETAQLADVVLPAACWAEKDGTFTNSER
RVQRVRKAIDPPGEALEDWKIIKRLAEKMGYGELFDFNSPEEIFEEIRRVTPQYAGISYK
RLGVDGLHWPCKTEDDPGTPILHTEKFLTSDGLGNIFPVEYGDPAELPDDEYPYILTTGR
IIFHYHTGSMTRRSKHMADEINEGFIEIHPEDARKLGIKNKDLVKVVSRRGEVTVKANVT
ENIKKGVVFMPFHFAETTANTLTNPALDPNCKIPELKVCAVKIEKAE*
>JGI24020J35080_10070771
VAGLVRAFGSGAMTNSVPELEDSDCILVTGSNTTEGHPLIASRILRAVEKGAELIVVDPR
QIQLASFATIHLRQRPGTDVAWLNGMMNVIIREGLFDKDFIEERTEGFDELKEVVAEYTP
EMVEEITGIPAEDLVEAARIYGRAKRASIVYAMGITQHITGTDNVLSCANLAMLTGNVGR
PSTGVNPLRGQNNVQGACDMGALPNVFPGYQRVNDPKIKEKFERAWGVALSPDVGLTVTE
MIDAAYEGKLHAMFIMGENPMMSDPNVSHVEEALERLDFLAVQDIFLSETAELADVVLPG
ASFAEKDGTFTATDRRVQMVRKAIEPIGESRADWEIICELAKRMRNTEEWDYAHPSEIME
EIASLTPIYGGVSYERIEREGFLQWPCRDPEDPGTPFLHKERFARGKGRFHAIKYKEAEE
LPDDEYPFILTTGRTIFHWHTGTMTRR
>JGI24020J35080_10083611
MTNSVDELVEADLIFVIGSNTTTAHPLVADRIYQAKQRGATLLVADPRRIQLALFADIYV
SQRLGSDVALLNGMMNHILSQGWHDRDFIDQRCEGFEEFARVVEKYPPAEAARICGVEAE
VIERMAELYAKAERASIVYCMGITQHTSGVDNVKCLANLAMLCGHIGRPSTGVNPLRGQN
NVQGACDMGGLPNVLPGYQAVGALDVQEKFQRAWGVELPSQVGKTIPEMIHGLAEGSLKA
LYVMGENPVLSDPDSNHVRQALSRAELVILQDIFPNQTMEFAHVVLPGASFAEKDGTFTN
TERRVQRVRQAIDPVGDSRPDWQIIQEVARRFGYPMDYASPEEIFEEIRQVTPQYAGMTY
ARLEGEGLCWPCPSEDHPGTPYLHAGGFARGKGLFHAVEWRPPAEEVDADYPYWLTTGRA
HVHYHTGTMTRNSPSLHAQMPEAFVELNPADARELGVSAGEKVVLASRRGKITVKALLTE
RVGRGLVFMPFHFAEAAANLLTNPAQXPVCKIPELKVCAVRLEKAA*
>JGI24023J19991_100054685
MTNSIDEIQDSECIFVIGSNTTSSHPLVATRIFRAKQKGAKLVVADPRKIQLTSEADVHL
RHNLGTDVALLNGMMHVILNRKWHDPAFIEDRTEGFEEFKKVVEEYTPEKTAEITGVPVE
DIIKAAEYFGTAETATIIXCMGITQHTTGVDNVKSLANLAMLTGNIGREATGVNPLRGQN
NVQGACDMGGLPNVYPGYQPVITIDAQKKFSDAWHAELSDKMGRTVPEMLDGLSDGSVKA
LYVMGENPVQSDPDTNHVKKALAKAELLVVQDIFLTPTAQMAHVVLPGACFAEKDGTFSN
TERRVTRVRKAIDPVGDARADWEIIQEISTRFGYEMNYESPAAIMDEIATLTPSYGGIAY
DRLEGEGLQWPCPDREHPGTKFLHKDAFARGKGLFHAIGYKPPAEVVDTEYPFWLTTGRV
FAHYHTATMTRNCPHLDAEIREGFLELNPEDADTFGISEGDEVKVASRRGEVKIKATVTD
RVNPGVLFLPFHFLEDDVNALTNPAFDPIAKIPEFKVCAVKLEKAA*
>JGI24024J18818_100119722
VVGLAAAFGSGAMTNSIAEIEDAACIFVIGTNTTENHPLVARRVFRAKEKGAKLIVADPR
NIQLARFADIHVRHRLGSDVALLNGMMHIIIKNDWHAKNYIDERTEGFDEFKATVEAYTP
DKVEAISGIAQGDLERMAELYATNSPAALLYAMGITQHTTGVDNVKSCCNIAMLCGNVGV
RSGGVNPLRGQNNVQGACDMGGLPNVFPAYQPVTVEANNEKFSKAWGKKLSDKIGYTITD
MIPAMLNGKLKALYVIGENPMMSDPDQNHINKALEKLELLICQDIFQTETAQKADVVFAG
ASVAEKEGTFTNTERRCVKVNKAIDPVGNALADWEVISKLSTAMGYEMSYENSEEIFSEM
TSVTPSYGGMTYERLGLDGLQWPCPNSEHPGTPFLHKEQFTRGKGMFHAIEYLDPAEMPD
DEYPYFLSTGRNFAHFHTGTMTRASAHLHAEQKTGYVELNPEDANKLAVQDGDMVLLSTR
RGEMKTPARVTSKVKPGVLFVPFHFAECPANILTNPAFDPIAKIPEFKVCAAKIEKAP*
>JGI24024J18818_100155782
VAGLAAAFGSGAMTNSIAEFEDSACIFIIGSNTSACHPLIARRIFKAKEKGAKLIVADPR
NIQMARFADVAVTHRLGSDVALLNGMMHIILKNDWHDKQYVEERTESFDEFKAVVETYTP
DKVKTITGVSQSDLEKMAELYATNSPAALLYTMGITQHTTGVDNVKSCCNIAMLCGNVGV
KSGGVNPLRGQNNVQGACDMGGLPNVFPAYQPVTVEANNEKFSKAWGQTLSDQVGYTITD
MIQAMIDGKLKALYIIGENPKLSDPNQNHIVKAMENLDLLICQDIFLSETAESADVVFAA
VSVAEKDGTFTNTERRCMKVNKAIDPMGDTLNDWEIISRFSTAMGHEMNYQHPEEIFKEM
TTVTPSYGGMTYERLGLNGLQWPCPNAEHPGTQFLHKEQFTRGKGLFHAIEYLDPAEMPD
EEYPYFLTTGRHFAHYHTGTMTRASQHLDAEQKTGYVQINPKDAESLAVKDGDTVKLSTR
RGDMETLARLSNMVNPGVLFVPFHFAESPANILTNSAFDPIAKIPEFKVCAVKIEKAA*
>JGI24025J20009_1000047633
MDIKYVPTICPYCSCGCGIYLVVKDSTIVGVEPWKEHPVNEGANCPKGKNAYEYIYSEDR
LKMPLVRKNGTLQETSWEEALELISTKLKEASPENFGFIASCRNSNEDAYVMQKFTRVVM
GTNNVEYCGRLCHSSAVAGLVPTMGSGVMQTSQPEIELADCIFAAGVNLQETFPLIARRV
LRAKAKGAKVIYTDPRKTATARYLADIHLQLKSGTDAALINAMMSIILSEGLENKEFIAS
KTAGFDELCDFLSKVDLRQAEEITGVPIEKVREAAITYAKAERGCILYDQGICQHTVGGD
NVKLHADLALLCGHAGKPGSGVNSMRGQINGEGSGDMGCLCVFYPGFKRVGEETAKFFED
AWGVSNLPTKPGITYIDQLYNCSYLYIVGGDPMMAVPDVNNVKKALEKARFLVVQDIFPT
EIAKLAHVVLPAATWVEREATHTWIDRRVQKINKVVDAPGEAKPDWWIICQLAQRMGHKD
KFDFHSAGEIFEEIRSCVPQYKGITYERLEKTTGGIHWPCPSEGHPGTPTMFLQKFGTPD
GLGHFQVVEYKPPAEVPDEEYPYFLTTGRSIFHYHTGHMTRRTTKLINEVPRGFVEVSPE
DAIKAGVKDRDTVTLETRRGSIEAEARVTDEVQPGLLFIPFHFPDSCANTLTISALDPGA
KCAATKVCAVKMEVKQ*
>JGI24025J20009_100006198
MEYKNVLTVCPYCGCGCNFYLQVLDGELIGILPCKSHIVSEGKLCIKGWNASDFVVSKDR
LTKPLMKKDGEFIEISWDKALDVISAKLKQYSPDSVALLSSAKCTNEENYLMMKLARAVI
KTNSVDHCARLCHASTVVGLVKTFGSGAMTNSIGELEDADCIFVIGSNTTEQHPLIARYI
MRAKEKGTKLIVADPRLIPLTQFADYHLRQRPGTDVALINGFMNVILSEGLEDKEFIKER
TEGFEELKEVVKKYTPEYVEKITGVSKELLIEAARMFAEVKSSSIVYSMGITQHTTGVDN
VVSCANLAMLTGNVGRLSTGVNPLRGQVNVQGACDVGALPNVYSGYQSVADENVRTKFEK
AWRTKLPQNSGLTVVEMMNEAAKGNLKAMYIMGENPMLSDPDINHVKEALENLEFLVVQD
IFLTETAQLADVVLPGASYAEKDGTFTATDRRVQRIRKAIDPVGESKPDWQIVCELARKM
GSGEFEYSSPAEIMDEIASVTPIYGGMVYERLEDIGLQWPCLSKEHPGTPYLHKGRFSRG
KGRFFGIEFKEAAELPDEEYPFILTTGRTIFHFHTGTMSRRTEALNREVPTGYMEINFKD
AKELGIVDGEKVSAQSRRGEIEVKAMVTKRVPQGVIFIPFHFAESAANMLTNSVLDPVAK
IPEYKVCAVKVEKVQLKPDPVNH*
>JGI24025J20009_1000081318
MTNSIPDLEEADCILIIGSNTTEQHPIIGTRILRAHEERGAKLIVADPRRIQMSLNGDLW
LRQRPGSDVAWLNGMMNIIINEGLADQEFIANRTEGFKEVRETVAKYTPDVVERISGIPQ
EELRQAALMYGQAERAAIVYAMGITQHTSGVDHVKACANLAMITGNLGWPGTGVNPLRGQ
NNVQGACDMGALVNVYPGYQAVVNPEFKQKFEEAWGVTGLSDKVGLTVVEMIDAAAQGRV
KAMYIMGENPVLSDPDSHHVVEGLKNLDFLVVQDIFLTETAQLADVVLPGCSYAEKGGTF
TGTDRRIQLVRQAIPPLGDSKADWVIICELAQRMGASGFDYESPAKIMDELTSVTPLYGG
VGYQRLEELGFLQWPCRTAEDPGTPYLHKGRFTRGLGKMHVVEYQDPAELPDEEYPFILT
TGRNIFHFHTGSMTRRSAKLEQESPEAYVELNPEDAAELGVSEGGRVKLTSRRGEIQTKA
WVTKRVPQGVVFAPFHFAEAAANILTNPALDPVAKIPEYKVCAVRLERVE*
>JGI24025J20009_1000141514
MKCDFVLTVCPFCGCGCQFYLEVMDGELTEVLPCKTDEISEGKLCVKGRRAADFVSHPDR
LKSPLIKRNGRFEPVSWGEALDIVSRQLSKVKQKHGPDSIGILSSAKCTNEENFLLMKFA
RAIIGTNNIDHCARLCHASTVVGLVKAFGSGAMTNSVPEIEGADCIFVIGSNTMEQHPLI
STRVMRAKEKGARLIVADPRCTPLVGFADVHLQHRPGTDVALINGLMHVIIRDGLEDKEF
IRDRTEGFEELEKKIRQYPPEKVSQITGVDVVTLEEAARLYGQAKKASILYAMGITQHTT
GTENVLSVANLAMLTGNVSRESTGVNPLRGQNNVQGACDMGALPDVYSGYQRVKDKEARA
KFEKAWGVKLPQEPGLTATEMTDAAINGSLKAMYIMGENPALSDPDIDHLKKALSSLDFL
VVQDIFLSEAAQFAHVVLPACSFAEKEGTFTATDRRVQRVRKAIEPIGDSKPDWVIVSEL
AGRIGGTQFNYTSPREIMEEIASLTPSYAGISYQRLDNGKVLAWPCLSEEHPGTRFLHRD
AFTRGKGRFFAVDYREPAELPDKDYPLILTTGRLMFQYHTGTMTRRIPMLERELPTGSVE
INPKDAKNLSISQGEMVKVKSRRGEIEIRARITKEILPGVVFIPFHFAECPANKLTSRHL
DPEAKIPEFKVCAVKVYKG*
>JGI24025J20009_100041578
VEYKSILTTCPYCGCGCNFYCQVLDGELVGVLPCKSHSVSQGKLCIKGWSANEFVISKER
LTKPLIKRNGNFTEASWDEALDVVAKKLKGYKENYGPDSIAVLSSAKCTNEENYLMMKFA
RAVLGTNNVDHCARLCHASTVVGLVQSFGSGAMTNSITEFEDADCILVIGSNTAEQHPLI
ARYVLRAKEKGAKLIVVDPRAITLAQFADYHLRQRPGTDVAVFNGFMNVILSEGLEDKEF
IKERTEGIEELKETVEKYTPERVEKITGIPKDKLIQAAKIYAQSEHASIIYSMGITQHTT
GVDNVSSSANLAMLTGNVGKPSTGVNPLRGQNNVQGACDLGALPNVYSGYQNVVDEKARA
KFEDAWKVKLPEKPGLTVVEMMNEAAKGNIKAMYIMGENPMISDPDISHVKEGLENLEFL
VVQDIFLTETAQLADIVLPAASYAEKEGTFTSTERLVQMVRKAIEPRGESKADWEIICNL
AKAIGSKDFEYGTPAEIMDEIASLTPSYGGMSYGRLQKGGLAWPCPSKEHPGTPYLHKEK
FARANGKGKFWGIEFKEPAEVPDEEYPFILSTGRVIFHFHTGTMTRKTELLNKELPTGYV
EIAPKDADRLALADEEIVLVQTRRGQIETKALITERVPEGMLFMPFHFAECAANVLTNPA
LDPKAKIPEFKVCAAKIERVQAPVP*
>JGI24025J20009_100077326
MSIRYASTICPYCSCGCGMDLVVXDGKIIGQEPWKEXPVNQGANCPKGKNAYEFLYSADR
LKMPLVRKNGTLMETSWDEAIDLISSKLKEASPEDFGFIASCRNSNEDAYVMQKFTRLVM
GTNNVEYCGRLCHSPAAAALIPAMGSGAMQTSQPEIELADCIFLAGVNITETFPMIARRI
VRAKAKGTKVIYTDPRKTATARHLADIHLQLRSGTDAALINAMMSIIVAEGLEDKEFIAS
RTAGIDELRSFLSKVDLKQAEEITGVPLEKIKEAAITYAKAERGCILYDQGMSQHYVGTD
NVRNHANLALLCGHAGKPGSGINSMRGQINGEGSGDMGCLCVFYPGFKRVGEETAKFFEE
AWGVNNLPSKPGITYIDMLYKCPYLYIVGGDPTMAVPDVNNVKKALEKANFLVVQDIFPI
EISKLAHVVLPAATWVEREATHTWIDRRVQKVNKVVEPPGEAKPDWWIICRLAEKMGYKD
KFNFSSSGEIFEEIRKFVPQYKGISYERLGNTVGGIHWPCPSEDHPGTPTMFLEKFNTPD
GLGHFQAVEFKPPAELTDDEYPYVLTTGRSMFHYHTGAMSRRTPKLVDEVQRGFVEVNPE
DASKVGIQNKDIVTLETRRGSIEAEAKVTDEVPSGLLFVPFHFSESLANVLTISVLDPSA
KCAETKVCAARLKVKR*
>JGI24025J20009_100217103
MEYKNVLTVCPYCGCGCNFYLQVFDGELIGILPCKSHVVSQGKLCIKGWNATDFVVSKDR
LTKPLIKKDGKFVEISWDEALNIISEKFRKYSSDAVAVLSSAKCTNEENYLMMKFARAVL
KTNSVDHCARLCHASTVVGLGKTFGSGAMTNSIGELEDADCIFVIGSNTTEQHPLIARYL
MRAREKGAKLIVADPRLIPLTQFADYHLRQRPGTDVALLNGFMNVILNKGLEDKEFIDKR
TEGFKELKEIVKKYNPEEVEKITGIPKELIIEAARIYAKAKSASIVYSMGITQHTTGVDN
VVSCANLAMLTGNVGKPSTGVNPLRGQSNVQGACDMGALPNVYSGYQKVSDENARTKFEK
AWNTELPSKAGLTIVEMLNEAAKGKLKAMYIMGENPMLSDPDINHVQKALENLEFLVVQD
MFLTETAQLADIILPAASYAEKDGTLTATDRRVQRIRKAIEPIGESKSDWQIICELAGKM
GSQEFKYSSPAEIMDEIASVTPIYGGIVFERIEDIGLQWPCPSKEHPGTPYLHKGKFSRG
KGKFFGIEFKEAAELPDADYPFILTTGRTIFHYHTGTMTRKTEALNREVPTGYMEINSRD
AEKLNIIEGEKVSVKSRRGKIEVKVLKTGKVPEGVVFIPFHFAESPANMLTNSAFDPVAK
IPELK
>JGI24025J20009_100294001
VEYKNVLTTCPYCGAGCNFYLQVLDGELVGVLPCKSHPVSQGKLCIKGWNAGEFVTSDER
LTKPLIKRNGKFTEISWDEALDTVAKKLKECKENYGPDSISVLSSAKCTNEENYLMMKFA
RAVLDTNNVDHCARLCHASTVVGLVQSFGSGAMTNSITELEDADCILIIGSNTAEQHPLI
ARYILRAKEKGAKLIVVDPRAITLTQFADYHLRQRPGTDVAVFNGFMNVILNEGLEDKEF
IKERTEGVEELRGTVEKYTPERVGEITGIPKDKLIDAARMYAKAGHASIIYSMGITQHTT
GVDNVSSSANLAMLTGNVGKPSTGVNPLRGQNNVQGACDMGALPNVYSGYQNVVDEKARE
KFGNAWKVKLPEKPGLTVVEMMNEAAKGNIKAMYIMGENPMISDPDISHVREGLENLEFL
VVQDIFLTETAQLADVVLPAASYAEKEGTFTSTERLVQMVRK
>JGI24025J20009_100364421
MGTNNIEYCGRLCHSPAAAALIPAMGSGAMQISQPEIELADCIFLAGVNITETFPLIARR
IVRAKAKGAKVIYTDPRKTATARHLADIHLQLRSGTDAALINAMMSIILAEGLEDKEFIA
SRTAGIDELRSFLSKIDLKQAEETTGVPLEKIREAAITYAKAERGCILYDQGMSQHYVGT
DNVRNHANLALLCGHAGKPGSGINSMRGQINGEGSGDMGCLCVFYPGFKRVGDETAKLFE
QAWGVENLPTKPGVTYIDMLYKCPYLYVVGGDPMMAVPDVNNVKKSLEKANFLVVQDIFP
TEIAKLAHVVLPAATWVEREATHTWIDRRVQKINKVVEPPGEAKPDWWIICNLAEKMGYK
DKFNFSSSGEIFEEIRNCVPQYKGITYDRLSHAVGGIHWPCPSEDHPGTPTMFLQKFNTP
DGLGHFQAVEFKPPAESPDDEYPYVMTTGRSMFHYHTGAMSRRTPKLVDEVQRGFVEVNP
EDASKAGIQNKDIVTLETRRGSIEAEAKVTDEVPSGLLFVPFHFSESLANVLTISVLDPS
AKCAETKVCACRLKVKR*
>JGI24129J20441_10008873
MDFNYVPTTCPYCGCGCGLNLVVQEGKLVGVEPWKRHPMNEGKLCPKGLACDEFVHSPDR
LTVPLIKKDGKFVESTWEEALTLVASKLKATQDQYGPNSVAFLASARTTNEENYLMNKLA
RTGFHTNYLDHCARLCHGPTVSGLAKSFGSGAMTNSIADIVEANCIFIIGSNTMEQHPLI
GRSVIRAKEKGAKIIVADPRFSTTAKLADIYVPFKPGTDVALLNSMMYWIIKEGKEDKEF
IAERTKGFEELKATVENYADVQDITYVPPELVKEIAMAYADADATALIYSMGITQHTTGT
DNVLSTSNIAMLTGNIGRPGTGVNPLRGQTNVQGACDMGALPVVYSGYQSVAVDAARQKM
EEFWGVTDLPAVGGLTVTEMLGAAGDEIKNLYIVGENPMMSDPDLTHTAECLKKFDFLVV
QDIFLTETGELADVVLPGACWAEKEGTFTSTERRVNRVRKAVEPPGEAKTDWEIICALAN
KLEIPGFNFESAEQIFEEVRQCTPQYAGMSYARLEKPEALHWPCPTEEHPGTPILHTAKF
SAPDGLGTFFGIEWRPPAEVTDADYPFILTTGRILFHYHTGTMTRRSPTLNAEVPTGYVE
ISPEDAAELGIAKGDMVKVRTRRGEVTTPAKVTKDIPKGILFMPFHFKEAAANMLTNTAL
DIPSKMPELKVCAAAVEAA*
>JGI24131J36419_100044636
MNYKTVMSVCPYCGCGCGLYLEVVDGHLVGTMPSNTHPISRGSLCIKGWSAHEFVESEDR
LRRPLWKRGANLEPTDWDTALYFVAERLKAIKDKYGPDSIGFLSSAKCTNEENFAFMKFA
RAVIGTNNIDHCARLCHAPTVAGLARAFGGGAMTNSIPDLEDASCILITGSNTTENHPMV
ASRVIGALEKGAFLIVVDPRRIHLANYADLFIQPRLGTDVAWINGMINIIIEEGWHNSDF
IIERTEGFEALKATVAEYTPERVGDIAGIDPALLKVAARKYALSPNAAILYTMGITEHTT
GTDNVLALANLAMLTGQVGKRGSGINPLRGQNNVQGSCDMGALPDVLTGYQKVADPLSRK
KFEDAWGVELPSGEGLTVLELIDAAARGEIKALYIMGENPMLSDPDINHVREALAGLELL
VVQDIFMNQTAELATVVFPAQSYAEKDGTFTSTDRRVQLVRKAIDPVGESRPDWEIISRL
AGIMGAAGMDYRTPAELFEEIASLTPSYAGITYSRLERGSLQWPCANEEDPGTEYMHAER
FTRGRGAFVPVEWKAPAEVVDEEYPLYLTTGRVHFHYHTGTMTRRSPTLNREMSSAAVDI
NPDDAKALGLESRDLVKVSSRRGEVKIRARLTDMVPPGTLFIPFNFQESAANALTNPARD
PVSKIPEFKVCAVRMEKVVPRGR*
>JGI24131J36419_100157262
MNYKTIQSTCPYCGCGCGIYLEVIDGHLVGTMPVLNHPISKGSLCIKGWAAHEFVESEDR
LRRPLWKRGANLEPTDWDSALYSVADRLTAIKQQYGPDSIGFLSSAKCTNEENYVLMKFA
RAVVGTNNIDHCARLCHSPTVAGLARAFGSGAMTNSVPELEEADCILITGSNTTENHPMI
ASRIVAARDRGAYIIVIDPRRIHLANHADLFLQPRLGTDVAWINGMMNIIISEGWHDRDF
IRDRTENFAEMRQTVASYTPERVQEISGIEPHLLRHAAAMYASSARSSLVYTMGITEHTT
GTDNVLSLANLAMLCGQVGKPGSGINPLRGQNNVQGACDMGALPDVLTGYQRVDDPEXIS
KFARAWGANLPREPGITVTDMIDAAADGELKALYIMGENPMLSDPDINHVKEALSNLELL
VVQDIFMNQTTELAHVVFPAQSYAEKAGTVTSTDRRVQRVRKAIEGVGEALTDWEIFSRL
AKIMGAKGFSYETPIEIFEEIRSLTPSYAGITYFRLDSEDLQWPCPTEDHPGTRYLHEGV
FTRGKGAFTAVEWKPPVEVPDEDYPFFLTTGRVHFHYHTGTMTRRSPTLNREMAGAAADI
NPTDATDLGIKDRDMMKVSSRRGEVKIRARLTDSVPSGTIFIPFNFRESAANMLTISARD
PIAKIPEFKVCAVKVEKAVSRR*
>JGI24132J36420_100069254
MNYKTVMSVCPYCGCGCGLYLEVVDGHLVGTMPSNTHPISRGSLCIKGWSAHEFVESEDR
LRRPLWKRGANLEPTDWDTALYFVAERLKAIKDKYGPDSIGFLSSAKCTNEENFAFMKFA
RAVIGTNNIDHCARLCHAPTVAGLARAFGGGAMTNSIPDLEDASCILITGSNTTENHPMV
ASRVIGALEKGAFLIVVDPRRIHLANYADLFIQPRLGTDVAWINGMINIIIEEGWHNSDF
IIERTEGFEALKATVAEYTPERVGDIAGIDPALLKVAARKYALSPNAAILYTMGITEHTT
GTDNVLALANLAMLTGQVGKRGSGINPLRGQNNVQGXCDMGALPDVLTGYQKVADPXSRK
KFEDAWGVELPSGEGLTVLELIDAAARGEIKALYIMGENPMLSDPDINHVREALAGLELL
VVQDIFMNQTAELATVVFPAQSYAEKDGTFTSTDRRVQLVRKAIDPVGESRPDWEIISRL
AGIMGAAGMDYRTPAELFEEIASLTPSYAGITYSRLERGSLQWPCANEEDPGTEYMHAER
FTRGRGAFVPVEWKAPAEVVDEEYPLYLTTGRVHFHYHTGTMTRRSPTLNREMSSAAVDI
NPDDAKALGLESRDLVKVSSRRGEVKIRARLTDMVPPGTLFIPFNFQESAANALTNPARD
PVSKIPEFKVCAVRMEKVVPRGR*
>JGI24132J36420_100262721
MNYKTIQSTCPYCGCGCGIYLEVIDGHLVGTMPVLNHPISKGSLCIKGWAAHEFVESEDR
LRRPLWKRGANLEPTDWDSALYSVADRLTAIKQQYGPDSIGFLSSAKCTNEENYVLMKFA
RAVVGTNNIDHCARLCHSPTVAGLARAFGSGAMTNSVPELEEADCILITGSNTTENHPMI
ASRIVAARDRGAYIIVIDPRRIHLANHADLFLQPRLGTDVAWINGMMNIIISEGWHDRDF
IRDRTENFAEMRQTVASYTPERVQEISGIEPHLLRHAAAMYASSARSSLVYTMGITEHTT
GTDNVLSLANLAMLCGQVGKPGSGINPLRGQNNVQGACDMGALPDVLTGYQRVDDPEXIS
KFARAWGANLPREPGITVTDMIDAAADGELKALYIMGENPMLSDPDINHVKEALSNLELL
VVQDIFMNQTTELAHVVFPAQSYAEKAGTVTSTDRRVQRVRKAIEGVGEALTDWEIFSRL
AKIMGAKGFSYETPIEIFEEIRSLTPSYAGITYFRLDSE
>JGI24133J20442_10000954
MNYKTIQSTCPYCGCGCGIYLEVIDGHLVGTMPVLNHPISKGSLCIKGWAAHEFVESEDR
LRRPLWKRGANLEPTDWDSALYSVADRLTAIKQQYGPDSIGFLSSAKCTNEENYVLMKFA
RAVVGTNNIDHCARLCHSPTVAGLARAFGSGAMTNSVPELEEADCILITGSNTTENHPMI
ASRIVAARDRGAYIIVIDPRRIHLANHADLFLQPRLGTDVAWINGMMNIIISEGWHDRDF
IRDRTENFAEMRQTVASYTPERVQEISGIEPHLLRHAAAMYASSARSSLVYTMGITEHTT
GTDNVLSLANLAMLCGQVGKPGSGINPLRGQNNVQGACDMGALPDVLTGYQRVDDPETIS
KFARAWGANLPREPGITVTDMIDAAADGELKALYIMGENPMLSDPDINHVKEALSNLELL
VVQDIFMNQTTELAHVVFPAQSYAEKAGTVTSTDRRVQRVRKAIEGVGEALTDWEIFSRL
AKIMGAKGFSYETPIEIFEEIRSLTPSYAGITYFRLDSEELQWPCPTEDHPGTRYLHEGE
FTRGKGAFTAVEWKPPVEVADEDYPFFLTTGRVHFHYHTGTMTRRSPTLNREMAGAAADI
NPTDATDLGIKDSDMMTVSSRRGEVKIRARLTDSVPSGTIFIPFNFRESAANMLTISARD
PIAKIPEFKVCAVKVEKAVSRR*
>JGI24133J20442_10021483
MTNTMDDIEQAKAILVIGSNTTEAHPIIGLRIKKAVMQNDCKLIVAEPRHIRLCYYADKW
LRHMPGTDVALLNGMMNVIISEGLYDETFVHERCDGFDELVELVKEYTPERAAEITGVAA
EDIREAARTFANADCAAIIYAMGITQHTTGTDNVVTVANLSMLTGNIGKPGAGVNPLRGQ
NNVQGACDMGALPNVFTGYRPVTDEDVRKKFEEAWGVELPSEPGLTATAMMDAAAKGDIK
AMYIVGENPMMSDANLHHAEAALKNLDFLVVQDIFLTETAELADIVLPASSFAEKEGTFS
ATDRRVQRVRKAVDLPGEARADNEIVAEISKRMGYDMGDVTPSLVMDEIASLTPHYGGIS
HARLDEGVTIHWPCPDADHPGTPILHTKQFTRGKGWFCPVEFVPPAEVADEEYPLVLTTG
RVLWQWHTGTMTRKVDGINEIDPHGKVWISPFDAEKLGVESGKEVQVSTRRGEIDIEAMV
TERMPEGVIFIPFHYVEAAANTLTNDAVDPVSKVPEFKVSAAKVMVK*
>JGI24133J20442_10051234
IVEANCIFIIGSNTMEQHPLIGRSVIRAKEKGAKIIVADPRFSTTAKLADIYVQFKPGTD
VALLNSMMYWIIKEGKEDKEFIAERTKGFDELKETVKNYADVQDITTVPPELVKEVAMAY
ADADATALIYSMGITQHTTGTDNVLSTSNIAMLTGNIGRPGTGVNPLRGQNNVQGACDMG
ALPVVYSGYQSVAVDAARQKMEKFWGVTDLPAVGGLTVTEMLGAAGDEIKNLYIVGENPM
MSDPDLTHAAECLKKLDFLVVQDIFLTETAELADVVLPGACWAEKEGTFTSTERRVNRVR
KAVEPPGEAKADWEIICALANKLEIPGFNFESAEQIFEEVRQCTPQYAGMTYARLEKPEA
LHWPCPTVEHPGTPILHTAKFSAPDGLGTFIGVEWKPPAEVTDADYPFILTTGRILFHYH
TGTMTRRSPTLNAEVPTGYVEISPEDAAELGIAKGDMVKVRTRRGEVTTPAKVTKDIPKG
ILFMPFHFKEAAANMLTNTALDPAAKMPELKVCAAAVEAA*
>JGI24133J20442_10054744
MNYKTIQSTCPYCGCGCGIYLEIVDGHLVGTMPVLNHPISEGSLCIKGWAAHEFVESEDR
LKRPLWMRGANLEATDWDSALYAVADRLNQVKLEYGPDAIGFLSSAKCTNEENYVLMKFA
RGVVGTNNIDHCARLCHAPTVTGLAQAFGSGAMTNSVPELEEATCILVTGSNTTENHPMI
ASRIIRAREKGAFVMVIDPRRIHLANHSDMFVQPRLGTDVAWINGMMNMIILEGLHNEEF
IRDRTENFEAMREAVAAYTPERVKEITGIEPDLLRRAARAYATSERSSIVYTMGITEHTT
GTDNVLSLANLAMLCGQIGRRGTGINPLRGQNNVQGACDMGALPDVLTGYQKVTDPAAIA
KFESAWGMELPTEPGLTVVEMIDAAMDGDLKALYVMGENPMLSDPDINHVKEALSNLELL
VVQDIFMNQTAELAHVLFPAQSYAEKAGTVTSTDRRVQRVRKAIDGIGEALTDWEIVSRL
AKIMGASGFDYQTPIEIFDEIRTLTPSYAGITYVRLDSEEVQWPCPTEDGPGTEYMHKDS
FTRGAGHFTAVE
>JGI24133J20442_10151881
IVEANCIFIIGSNTMEQHPLIGRSVIRAKEKGAKIIVADPRFSTTAKLADIYVPFKPGTD
VALLNSMMYWIIKEGKEDKEFIAERTKGFEELKATVENYADVQDITYVPPELVKEIAMAY
ADADATALIYSMGITQHITGTDNVLSTSNIAMLTGNIGRPGTGVNPLRGQTNVQGACDMG
ALPVVYSGYQSVAVDAARQKMEEFWGVTDLPAVGGLTVTEMLGAAGDEIKNLYIVGENPM
MSDPDLTHTAECLKKLDFLVVQDIFLTETGELADVVLPGACWAEKEGTFTSTERRVNRVR
KAVEPPGEAKTDWEIICALANKLEIPGFNFESAEQIFEEVRQCTPQYAGMTYARLEKPEA
LHWPCPTEEHPGTPILHTAKFSAPDGLGTFFGIEWRPPAEVTDADYPFILTTGRILFHYH
TGTMTRRSPTLDAEVPTGYVEISPEDAAELGIAKGDMVKVRTRRGEVTTPAKVTKDIPKG
ILFMPFHFKEAAANMLTNTALDIPSKMPELKVCAAAVEAA*
>JGI24133J20442_10176901
VNYDTFLSVCPYCGCGCGLYLEVVDGHLVGTMPSGTHPISQGSLCIKGWSAHEFVESDAR
LTKPLWKRGANLEPTDWETALYFVAEKLRSVQERYGPDAIGFLSSAKCTNEENYVLMKFA
RAVIGTNNIDHCARLCHAPTVVGLAEAFGSGAMTNSIPDLEQASCILITGSNTSENHPMV
ASRILEAREKGSYILIVDPRRIHLAYYADLYVQPKLGSDVAWINGLMNIIIEKGWFDREF
VRNRTENFQALKEKVADYTPERVAELTGIEPGLLGVMARAYALAPSSAIIYTLGITEHVT
GTDNVLSLANLAMLCGQVGKPGSGINPLRGQNNVQGACDMGSLPDFYTGYQKVADPESRA
KFEEAWGVALPTRPGLTVVEMIDEAARGRIKALYVMGENPMLSDPDINHVKQAMSNLELL
VVQDIFMNETADMATVVFPAQSFAERDGTITSTDR
>JGI24134J36421_100002696
VNYDTFLSVCPYCGCGCGXYLEVVDGHLVGTMPSGTHPISQGSLCIKGWSAHEFVESDAR
LTKPLWKRGANLEPTDWETALYFVAEKLRSVQERYGPDAIGFLSSAKCTNEENYVLMKFA
RAVIGTNNIDHCARLCHAPTVVGLAEAFGSGAMTNSIPDLEQASCILITGSNTSENHPMV
ASRILEAREKGSYILIVDPRRIHLAYYADLYVQPKLGSDVAWINGLMNIIIEKGWFDREF
VRNRTENFQALKEKVADYTPERVAELTGIEPGLLGVMARAYALAPSSAIIYTLGITEHVT
GTDNVLSLANLAMLCGQVGKPGSGINPLRGQNNVQGACDMGSLPDFYTGYQKVADPESRA
KFEEAWGVALPTRPGLTVVEMIDEAARGRIKALYVMGENPMLSDPDINHVKQAMSNLELL
VVQDIFMNETADMATVVFPAQSFAERDGTITSTDRRVQRIRKAIEPIGMAKTDWQIISEL
AGLLGXKGXRYPHSKEIFSEITRLTPSYAGIEYSRLDRGTIQWPCPSKDHPGTEYLHKES
FTRGKGKFTPVDWKPPNESPDEEYPMFLTTGRVHFHYHTGTMTRRSPTLNREMASGAVDI
NPEDADTLGIKEKDMVKVTSRRGEVKIRARITNSVPPGVVFIPFNFKESAANALTNPARD
PIAKIPEFKVCAVKLEKAQPRG*
>JGI24134J36421_100036683
MTNTMDDIEQAKAILVIGSNTTEAHPIIGLRIKKAVMQNDCKLIVAEPRHIRLCYYADKW
LQHMPGTDVALLNGMMNVIISEGLYDEKFVHERCDGFDELAELVKEYTPERAAEITGVAA
EDIREAARTFANADCAAIIYAMGITQHTTGTDNVVTVANLSMLTGNIGKPGAGVNPLRGQ
NNVQGACDMGALPNVFTGYRPVTDEDVRKKFEEAWGVELPSEPGLTATAMMDAAAKGDIK
AMYIVGENPMMSDANLHHAEAALKNLDFLVVQDIFLTETAELADXVLPASSFAEKEGTFS
ATDRRVQXVRKAVDLPGEARADNEIVAEISKRMGYDMGDVTPSLVMDEIASLTPHYGGIS
HARLDEGVTIHWPCPDADHPGTPILHTKQFTRGKGWFCPVEFVPPAEVADEEYPLVLTTG
RVLWQWHTGTMTRKVDGINEIDPHGKVWISPFDAEKLGVESGKEVQVSTRRGEIDIEAMV
TERMPEGVIFIPFHYVEAAANTLTNDAVDPVSKVPEFKVSAAKVMVK*
>JGI24134J36421_100047102
MTNTMDDIAQAKAILVIGSNTTEAHPIIGLRIKKAVMQNDCKLIVAEPRHIRLCYYADKW
LQHMPGTDVALINGMMNVIIAEDLYDKEFVAERTDGFEELAELVKEYTPEKAAEICGVDA
DDIREAARTFATAECAAIVYAMGITQHTTGTDNVVTLANLSMLTGNIGKPGAGVNPLRGQ
NNVQGACDVGALPNVLTGYRSVTXPDVRKQFEEAWGVKLPEEVGLTATEMIDAAAEGDLK
AMYIVGENPMLSDANIKHAEKALKNLDFLVVQDIFLTETAELADVVLPSASFAEKEGTFT
ATDRRVQRVRKAVEPPGEAKTDYEIVGEISKRMGYEMATVEGAAVMDELAGLTPQYAGYS
HARLDALPDGTSLHWPVPDAEHVGTPILHTKFFTRGKGWFCPVSYKAPAEVADADYPLVL
TTGRVLWQYHTGTMTRKSEGINEIDPHGKVWISPGDAEKYGIEAGNEVVVSTRRGNIDIE
AMVTGRMPDGVIFIPFHYVESAANMLTNNVVDPVSKVPEFKVSAAKVKVK*
>JGI24134J36421_100074873
MTNSINELEDAQAILVIGSNTTEQHPIIGEKILAAVRKGARLIVIDPRSIHLSGFAEVFL
RPKPGTEVAYLNGLAQVIVSEGLQDRDFIETRTEGFEELKKLLSGYTPERVQEISGIRAD
ELIRAARIYAQAESAAIVYCMGITQHSTGTDNVLSLANLALLTGNIGKPGTGVNPLRGQN
NVQGACDMGGLPDVFTAYRRVDDEAAAADFESAWGVEKLSRKPGFTITEMMDKAAAGELR
ALYIMGENPMVSDPDINHVRKALEKLDFLIVADIMENETMQYADIVLPAASFAEKDGTIT
NTERRVQRIRKAIEPIGESKPDWEIIGLLAKEIQAKGFAFTSPEGVFEEIRKVTPSYAGI
TYERLGARGLQWPCPSEDHPGTPILHGKSFPIGKGRLVGCEFREPAETTDDEYPFILTTG
RLLFQYHTGTMTRRSPSLIREIDKAFIEVNPNDARSLGIREGEPVKVSSRRGSLEVEAKV
TGRVGEGVLFMPFHFAEAAANLLTNSAVDPVSKIPELKVCAVSLKSIEAG*
>JGI24134J36421_100166512
YVPFKPGTDVALLNSMMYWIIKEGKEDKEFIAERTKGFDELKEVVKNYADVQEITTVPPE
LVKEVAMAYADADATALIYSMGITQHTTGTDNVLSTANIAMLTGNIGRPGTGVNPLRGQN
NVQGACDMGALPVVYSGYQSVAVDAARQKMEQFWGVTDLPAVGGLTVTEMLGAAGDEIKN
LYIVGENPMMSDPDLTHAAECLKKLDFLVVQDIFLTETAELADVVLPGACWAEKEGTFTS
TERRVQRVRKAVEPPGEAKADWEIICALANKLEIPGFNFESAEQIFEEVRQCTPQYAGMT
YARLEKPEALHWPCPTVEHPGTPILHTAKFSAPDGLGTFIGVEWKPPAEVTDADYPFILT
TGRILFHYHTGTMTRRSPTLNAEVPTGYVEISPEDAAELGIAKGDMVKVRTRRGEVTTPA
KVTKDIPKGILFMPFHFKEAAANMLTNTALDPAAKMPELKVCAAAVEAA*
>JGI24135J36437_10001591
SSARTTNEENYLMNKLARTGFHTNYLDHCARLCHGPTVSGLAKSFGSGAMTNSIADIVEA
NCIFIIGSNTMEQHPLIGRSVIRAKEKGAKIIVADPRFSTTAKLADIYVPFKPGTDVALL
NSMMYWIIKEGKEDKEFIAERTKGFEELKATVENYADVQDITYVPPELVKEIAMAYADAD
ATALIYSMGITQHITGTDNVLSTSNIAMLTGNIGRPGTGVNPLRGQTNVQGACDMGALPV
VYSGYQSVAVDAARQKMEEFWGVTDLPAVGGLTVTEMLGAAGDEIKNLYIVGENPMMSDP
DLTHTAECLKKLDFLVVQDIFLTETGELADVVLPGACWAEKEGTFTSTERRVNRVRKAVE
PPGEAKTDWEIICALANKLEIPGFNFESAEQIFEEVRQCTPQYAGMSYARLEKPEALHWP
CPTEEHPGTPILHTAKFSAPDGLGTFFGIEWRPPAEVTDADYPFILTTGRILFHYHTGTM
TRRSPTLNAEVPTGYVEISPEDAAELGIAKGDMVKVRTRRGEVTTPAKVTKDIPKGILFM
PFHFKEAAANMLTNTALDIPSKMPELKVCAAAVEAA*
>JGI24136J36422_100008327
MTNTMDDIEEAKAILVIGSNTTEAHPIIGLRIKKAVMRNDCKLIVAEPRHIRLCYYADRW
LQHMPGTDVALVNGMMNVIIEEGLYDEEFVAERTEGFEELEELVKEYTPEKVAEITGVDA
EDIREAARTFAGAECAAIVYAMGITQHTTGTDNVVTLANLSMLTGNIGKPGAGVNPLRGQ
NNVQGACDVGALPNVFTGYRSVTDPEVRASFEEAWGVTLPGEPGLTATAMMDAAFEGDIK
AMYIVGENPMVSDANITXTRKALEELDFLVVQDIFLTETAELADVVLPSASFAEKEGTFS
ATDRRVQRVRKAVQAPGEAKPDYEIVGEISRRMGYEMLTVEPAAVMDEIARLTPHYGGIS
HARLDEGVTLHWPCPDAGHPGTPILHTKYFTRGKGWFCPAPFKPPAEETDSDYPLVLTTG
XVLWQYHTGTMTRKVQGINEIDPHGKVWLSPGDAERFGIDSGKEVLVSTRRGEIDIEAMV
TDRMPDGVIFIPFHYVEAAANMLTNDAVDPVSKVPEFKVCAAKVEAK*
>JGI24136J36422_100128812
MDLQYVPTTCPYCGVGCGLNLVVKDDKLVGVEPWKRTPVNEGKLCPKGLSCWEFVQNKDR
LTTPLIKKDGKFVKASWDEALDLVASRLTEIHKANGRNSVAFQVSCRTPNEECYEMQKLA
RVGFSTNYVDNCARICHGPSVAGLSLSFGSGAATNGFADALNADVVFMIGSNALEAHPLA
GRRVIQAKEKGAHLIVCDPRFSTTAKQADTYVRYKPSSQIALLNSMMYWIIKEDLHDKEF
IANRTKGFEDLKATVEKYADVEARTGVPTEFVKEVARKYATAKNAVIIYCLGITEQTTGT
HNVMSLGNLAMLTGNIGRPGVGVNPLRGQNNVQGACDMGAYPNVYSGYQKCELPEMRAKM
EKAWGVTDLPSEYGLTLTEQIDACGDEIKAMVIMGENPVMSFPDSNHVRRQLEKLDFLVV
LDIFPTDTTSYADVVLPGACFAEKDGTFTSGERRVQRIRTAVAPPGDAKPDWVILRDLAQ
KLGLKGFEFSSAQDVYDDMRKVTPQYAGITYERLEKPEALVWPCPTVEHPGTPILHAARF
ASPDGLGAFYGIEDRLPAELPDAEYPYELMTGRLLFHYHTGTMTRRSPTLDAEVPTGYVE
ISVEDAKELDVQSHDRVKLRSRRGEAETLARVTSDVPKGVLYMSFHFSEGPANNLTNTAL
DPMSKMPELKYCAVALEKA*
>JGI24137J36423_10013255
MTNSIEELAGPDVILIAGSNTTEQHPIISGRIVDAVRNGASLIIFDPRLIQLTPYAEMHL
RQRPGTDVAYINAMMKVIVDEGLYDKEFVEERTEGFEELKKSLEGCTLEWAEEITGIPAE
DIAKAARTFAAADKASIVYCMGITQHVSGTDNVKALADLAMLTGNIGRLSTGVNPLRGQN
NVQGACDMGGLPNVFTGYQPVTDEAAREKFEKAWGVPLPGTAGLTLMEMMEGALEGTVEF
MLVLGENPVISDPNSAHVRKALETVPFLVVEDIMDTDTTALADVVLPGACWAEKDGTFTN
TERRVQRVRKAVEPPGEARADWQVICDVAKAAGGNGYDFENVSQVFDEMRSLTPQYAGIS
YARLEDASIQWPCPDEASEGKKFLHEGRFTRGKGKFEPVSYRPPAEPCDEEFPLALMTGR
LAFQYHTGTMTRQSPTLEREVNRAFVEVNPEDATAAGLRSGEPAKVASRRGELVVETKVT
DRVNPGQVFMPFHFAEASANVLTSDALDPVCRIPELKVCAVKLSKP*
>JGI24137J36423_10033973
MNYKTIQSTCPYCGCGCGIYLEVIDGHLVGTMPVLNHPISKGSLCIKGWAAHEFVESEDR
LRRPLWKRGANLEPTDWDSALYSVADRLTAIKQQYGPDSIGFLSSAKCTNEENYVLMKFA
RAVVGTNNIDHCARLCHSPTVAGLARAFGSGAMTNSVPELEEADCILITGSNTTENHPMI
ASRIVAARDRGAYIIVIDPRRIHLANHADLFLQPRLGTDVAWINGMMNIIISEGWHDRDF
IRDRTENFAEMRQTVASYTPERVQEISGIEPHLLRHAAAMYASSARSSLVYTMGITEHTT
GTDNVLSLANLAMLCGQVGKPGSGINPLRGQNNVQGACDMGALPDVLTGYQRVDDPETIS
KFARAWGANLPREPGITVTDMIDAAADGELKALYIMGENPMLSDPDINHVKEALSNLELL
VVQDIFMNQTTELAHVVFPAQSYAEKAGTVTSTDRRVQRVRKAIEGVGEALTDWEIFSRL
AKIMGAKGFSYETPIEIFEEIRSLTPSYAGITYFRLDSEDLQWPCPTEDHPGTRYLHEGV
FTRGKGAFTAVEWKPPVEVADEDYPFFLTTGRVHFHYHTGTMTRRSPTLNREMAGAAADI
NPTDATDLGIKDSDMMTVSSRRGEVKIRARLTDSVPKGTIFIPFNFRESAANMLTISARD
PIAKIPEFKVCAVKVEKAVSRR*
>JGI24137J36423_10048843
MTNTMDDIEQAKAILVIGSNTTEAHPIIGLRIKKAVMQNDCKLIVAEPRHIRLCYYADKW
XXHMPGTDVALLNGMMNVIISEGLYDEXFVHERCDGFDELXELVKEYTPERAAEITGVAA
EDIREAARTFANADCAAIIYAMGITQHTTGTDNVVTVANLSMLTGNIGKPGAGVNPLRGQ
NNVQGACDMGALPNVFTGYRPVTDEDVRKKFEEAWGVELPSEPGLTATAMMDAAAKGDIK
AMYIVGENPMMSDANLHHAEAALKNLDFLVVQDIFLTETAELADVVLPASSFAEKEGTFS
ATDRRVQRVRKAVDLPGEARADNEIVAEISKRMGYDMGDVTPSLVMDEIASLTPHYGGIS
HARLDEGVTIHWPCPDADHPGTPILHTKQFTRGKGWFCPVEFVPPAEVADSEYPLVLTTG
RVLWQYHTGTMTRKTEGINEIDPHGKVWISPFDAEKLGVESGKEVQVSTRRGEIDIEAMV
TERMPEGVIFIPFHYVEAAANTLTNDAVDPVSKVPEFKVSAAKVMVK*
>JGI24137J36423_10052133
MQNDCKLIVAEPRHIRLCYYADKWLQHMPGTDVALINGMMNVIIAEDLYDKEFVAERTDG
FEELAELVKEYTPEKAAEICGVDADDIREAARTFATAECAAIVYAMGITQHTTGTDNVVT
LANLSMLTGNIGKPGAGVNPLRGQNNVQGACDVGALPNVLTGYRSVTDPDVRKQFEEAWG
VKLPEEVGLTATEMIDAAAEGDLKAMYIVGENPMLSDANIKHAEKALKNLDFLVVQDIFL
TETAELADVVLPSASFAEKEGTFTATDRRVQRVRKAVEPPGEAKTDYEIVGEISKRMGYE
MATVEGAAVMDELAGLTPQYAGYSHARLDALPDGTSLHWPVPDAEHVGTPILHTNFFTRG
KGWFCPVPYKAPAEVADADYPLVLTTGRVLWQYHTGTMTRKSEGINEIDPHGKVWISPGD
AEKYGIEAGNEVVVSTRRGNIDIEAMVTGRMPDGVIFIPFHYVESAANMLTNNVVDPVSK
VPEFKVSAAKVKVK*
>JGI24137J36423_10078621
VNYKTVMSVCPYCGCGCGLYLEVVDGHLVGTMPSNTHPISRGSLCIKGWSAHEFVESEDR
LRRPLWKRGANLEPTDWDTALYFVAERLKAIKDRYGPDSIGFLSSAKCTNEENFAFMKFA
RTVIGTNNIDHCARLCHSPTVAGLARAFGSGAMTNSIPDLEEASCILVTGSNTTENHPMV
ASRIIGAKEKGACLIVVDPRRIHLANYADVFIQPRLGTDVAWINGMMNIIIQEGWHNSDF
IVERTEGFEALKETVAEYTPDRVADISGVDTSVLKVAAHEYALSPNSAILYTMGITEHTT
GTDNVLALANLVMLTGQVGKRGSGLNPLRGQNNVQGSCDMGALPDVLTGYQKIADPVSRK
KFEDAWGVEIPTGEGLTVVELIDAAARGEIKALYIMGENPMLSDPDINHVREALASLELL
VVQDIFM
>JGI24137J36423_10182492
MNYKTVMSVCPYCGCGCGLYLEVVDGHLVGTMPSNTHPISRGSLCIKGWSAHEFVESEDR
LRRPLWKRGANLEPTDWDTALYFVAERLKAIKGKYGPDSIGFLSSAKCTNEENFAFMKFA
RAVIGTNNIDHCARLCHAPTVAGLARAFGSGAMTNSIPDLEDASCILITGSNTTENHPMV
ASRVIGALEKGAFLIXVDPRRIHLANYADLFIQPRLGTDVAWINGMINIIIEEGWHNSDF
IIERTEGFEALKATVAEYTPERVGDIAGIDPALLKVAARKYALSPNAAILYTMGITEHTT
GTDNVLALANLTMLTGQVGKRGSGINPLRGQNNVQGACDMGALPDVLTGYQKVADPVSRK
KFEDAWGVELPSGEGLTVLELIDAAARGEIKALYVMGENPMLSDPDINHVREALAGLELL
VVQDIFMNQTAELATVVFPAQSYAEKDGTFTSTDRRVQLVRKAIDPVGDSRPDW
>JGI24139J26690_10020092
MDFNYVPTTCPYCGCGCGLNLVVQEGKLVGVEPWKRHPMNEGKLCPKGLACDEFVHSPDR
LTVPLIKKDGKFVESTWEEALTLVASKLKATQDQYGPNSVAFLASARTTNEENYLMNKLA
RTGFHTNYLDHCARLCHGPTVSGLAKSFGSGAMTNSIADIVEANCIFIIGSNTMEQHPLI
GRSVIRAKEKGAKIIVADPRFSTTAKLADIYVPFKPGTDVALLNSMMYWIIKEGKEDKEF
IAERTKGFEELKATVENYADVQDITYVPPELVKEIAMAYADADATALIYSMGITQHTTGT
DNVLSTSNIAMLTGNIGRPGTGVNPLRGQTNVQGACDMGALPVVYSGYQSVAVDAARQKM
EEFWGVTDLPAVGGLTVTEMLGAAGDEIKNLYIVGENPMMSDPDLTHTAECLKKFDFLVV
QDIFLTETGELADVVLPGACWAEKEGTFTSTERRVNRVRKAVEPPGEAKTDWEIICALAN
KLEIPGFNFESAEQIFEEVRXCTPXYAGMXYARLEKPEALHWPCPTEEHPGTPIMHTAKF
SAPDGLGTFFGIEWRPPAEVTDADYPFILTTGRILFHYHTGTMTRRSPTLNAEVPTGYVE
ISPEDAAELGIAKGDMVKVRTRRGEVTTPAKVTKDIPKGILFMPFHFKEAAANMLTNTAL
DIPSKMPELKVCAAAVEAA*
>JGI24140J50213_100088551
ETGENMDFNYVPTTCPYCGCGCGLNLVVQEGKLVGVEPWKRHPMNEGKLCPKGLACDEFV
HSPDRLTVPLIKKDGKFVESTWEEALTLVASKLKATQDQYGPNSVAFLASARTTNEENYL
MNKLARTGFHTNYLDHCARLCHGPTVSGLAKSFGSGAMTNSIADIVEANCIFIIGSNTME
QHPLIGRSVIRAKEKGAKIIVADPRFSTTAKLADIYVPFKPGTDVALLNSMMYWIIKEGK
EDKEFIAERTKGFEELKATVENYADVQDITYVPPELVKEIAMAYADADATALIYSMGITQ
HTTGTDNVLSTSNIAMLTGNIGRPGTGVNPLRGQTNVQGACDMGALPVVYSGYQSVAVDA
ARQKMEEFWGVTDLPAVGGLTVTEMLGAAGDEIKNLYIVGENPMMSDPDLTHTAECLKKF
DFLVVQDIFLTETGELADVVLPGACWAEKEGTFTSTERRVNRVRKAVEPPGEAKTDWEII
CALANKLEIPGFNFESAEQIFEEVRQCTPSYAGMTYARLEKPEALHWPCPTEEHPGTPIM
HTAKFSAPDGLGTFFGIEWRPPAEVTDADYPFILTTGRILFHYHTGTMTRRSPTLNAEVP
TGYVEISPEDAAELGIAKGDMVKVRTRRGEVTTPAKVTKDIPKGILFMPFHFKEAAANML
TNTALDIPSKMPELKVCAAAVEAA*
>JGI24141J26756_10020822
MDFNYVPTTCPYCGCGCGLNLVVQEGKLVGVEPWKRHPMNEGKLCPKGLACDEFVHSPDR
LTVPLIKKDGKFVESTWEEALTLVASKLKATQDQYGPNSVAFLSSARTTNEENYLMNKLA
RTGFHTNYLDHCARLCHGPTVSGLAKSFGSGAMTNSIADIVEANCIFIIGSNTMEQHPLI
GRSVIRAKEKGAKIIVADPRFSTTAKLADIYVPFKPGTDVALLNSMMYWIIKEGKEDKEF
IAERTKGFDELKEVVKNYADVQEITTVPPELVKEVAMAYADADATALIYSMGITQHTTGT
DNVLSTANIAMLTGNIGRPGTGVNPLRGQNNVQGACDMGALPVVYSGYQSVAVDAARQKM
EQFWGVTDLPAVGGLTVTEMLGAAGDEIKNLYIVGENPMMSDPDLTHAAECLKKLDFLVV
QDIFLTETAELADVVLPGACWAEKEGTFTSTERRVQRVRKAVEPPGEAKADWEIICALAN
KLEIPGFNFESAEQIFEEVRQCTPQYAGMTYARLEKPEALHWPCPTVEHPGTPILHTAKF
SAPDGLGTFIGVEWKPPAEVTDADYPFILTTGRILFHYHTGTMTRRSPTLNAEVPTGYVE
ISPEDAAELGIAKGDMVKVRTRRGEVTTPAKVTKDIPKGILFMPFHFKEAAANMLTNTAL
DPAAKMPELXVCAAAVEAA*
>JGI24141J26756_10029152
MNYKTIQSTCPYCGCGCGIYLEVIDGHLVGTMPVLNHPISKGSLCIKGWAAHEFVESEDR
LRRPLWKRGANLEPTDWDSALYSVADRLTAIKQQYGPDSIGFLSSAKCTNEENYVLMKFA
RAVVGTNNIDHCARLCHSPTVAGLARAFGSGAMTNSVPELEEADCILITGSNTTENHPMI
ASRIVAARDRGAYIIVIDPRRIHLANHADLFLQPRLGTDVAWINGMMNIIISEGWHDRDF
IRDRTENFAEMRQTVASYTPERVQEISGIEPHLLRHAAAMYASSARSSLVYTMGITEHTT
GTDNVLSLANLAMLCGQVGKPGSGINPLRGQNNVQGACDMGALPDVLTGYQRVDDPEAIS
KFARAWGANLPREPGITVTDMIDAAADGELKALYIMGENPMLSDPDINHVKEALSNLELL
VVQDIFMNQTTELAHVVFPAQSYAEKAGTVTSTDRRVQRVRKAIEGVGEALTDWEIFSRL
AKIMGAKGFSYETPIEIFEEIRSLTPSYAGITYFRLDSEDLQWPCPTEDHPGTRYLHEGV
FTRGKGAFTAVEWKPPVEVPDEDYPFFLTTGRVHFHYHTGTMTRRSPTLNREMAGAAADI
NPTDATDLGIKDRDMMKVSSRRGEVKIRARLTDSVPSGTIFIPFNFRESAANMLTISARD
PIAKIPEFKVCAVKVEKAVSRR*
>JGI24142J45722_10100311
SARTTNEENYLMNKLARTGFHTNYLDHCARLCHGPTVSGLAKSFGSGAMTNSIADIVEAN
CIFIIGSNTMEQHPLIGRSVIRAKEKGAKIIVADPRFSTTAKLADIYVPFKPGTDVALLN
SMMYWIIKEGKEDKEFIAERTKGFEELKATVENYADVQDITYVPPELVKEIAMAYADADA
TALIYSMGITQHXTGTDNVLSTSNIAMLTGNIGRPGTGVNPLRGQTNVQGACDMGALPVV
YSGYQSVAVDAARQKMEEFWGVTDLPAVGGLTVTEMLGAAGDEIKNLYIVGENPMMSDPD
LTHTAECLKKLDFLVVQDIFLTETGELADVVLPGACWAEKEGTFTSTERRVNRVRKAVEP
PGEAKTDWEIICALANKLEIPGFNFESAEQIFEEVRQCTPQYAGMSYARLEKPEALHWPC
PTEEHPGTPILHTAKFSAPDGLGTFFGIEWRPPAEVTDADYPFILTTGRILFHYHTGTMT
RRSPTLNAEVPTGYVEISPEDAAELGIAKGDMVKVRTRRGEVTTPAKVTKDIPKGILFMP
FHFKEAAANMLTNTALDIPSKMPELKVCAAAVEAA*
>JGI24143J45723_10039631
DIVEANCIFIIGSNTMEQHPLIGRSVIRAKEKGAKIIVADPRFSTTAKLADIYVPFKPGT
DVALLNSMMYWIIKEGKEDKEFIAERTKGFEELKATVENYADVQDITYVPPELVKEIAMA
YADADATALIYSMGITQHITGTDNVLSTSNIAMLTGNIGRPGTGVNPLRGQTNVQGACDM
GALPVVYSGYQSVAVDAARQKMEEFWGVTDLPAVGGLTVTEMLGAAGDEIKNLYIVGENP
MMSDPDLTHTAECLKKLDFLVVQDIFLTETGELADVVLPGACWAEKEGTFTSTERRVNRV
RKAVEPPGEAKTDWEIICALANKLEIPGFNFESAEQIFEEVRQCTPQYAGMSYARLEKPE
ALHWPCPTEEHPGTPILHTAKFSAPDGLGTFFGIEWRPPAEVTDADYPFILTTGRILFHY
HTGTMTRRSPTLDAEVPTGYVEISPEDAAELGIAKGDMVKVRTRRGEVTTPAKVTKDIPK
GILFMPFHFKEAXANMLTNTALDIPSKMPELKVCAAAVEAA*
>JGI24147J20444_10026021
QHPLIGRSVIRAKEKGAKIIVADPRFSTTAKLADIYVQFKPGTDVALLNSMMYWIIKEGK
EDKEFIAERTKGFDELKETVKNYADVQDITTVPPELVKEVAMAYADADATALIYSMGITQ
HTTGTDNVLSTSNIAMLTGNIGRPGTGVNPLRGQNNVQGACDMGALPVVYSGYQSVAVDA
ARQKMEKFWGVTDLPAVGGLTVTEMLGAAGDEIKNLYIVGENPMMSDPDLTHAAECLKKL
DFLVVQDIFLTETAELADVVLPGACWAEKEGTFTSTERRVNRVRKAVEPPGEAKADWEII
CALANKLEIPGFNFESAEQIFEEVRQCTPSYAGMTYARLEKPEALHWPCPTEEHPGTPIM
HTAQFSAPDGLGTFFGIEWRPPAEVTDADYPFILTTGRILFHYHTGTMTRRSPTLNAEVP
TGYVEISPEDAAELGIAKGDMVKVRTRRGEVTTPAKVTKDIPKGILFMPFHFKEAAANML
TNTALDIPSKMPELKVCAAAVEAA*
>JGI24147J26652_10015471
MDFKYVPTTCPYCGCGCGLNLVVQEGKLVGVEPWKRHPMNEGKLCPKGLACDEFVHSPDR
LTVPLIKKDGKFVESTWEEALTLVASKLKATQDQYGPNSVAFLSSARTTNEENYLMNKLA
RTGFHTNYLDHCARLCHGPTVSGLARSFGSGAMTNSIADIVEANCIFIIGSNTMEQHPLI
GRSVIRAKEKGAKIIVADPRFSTTAKLADIYVPFKPGTDVALLXSMMYWIIKEGKEDKEF
IAERTKGFDELKEVVKNYADVQDITTVPPELVKEVAMAYADADATALIYSMGITQHTTGT
DNVLSTANIAMLTGNIGRPGTGVNPLRGQNNVQGACDMGALPVVYSGYQSVAVDAARQKM
EQFWGVTDLPAVGGLTVTEMLGAAGDEIKNLYIVGENPMMSDPDLTHAAECLKKLDFLVV
QDIFLTETAELADVVLPGACWAEKEGTFTSTERRVQRVRKAVEPPGEAKADWEIICALAN
KLEIPGFNFESAEQIFEEVRQCTPQYAGMTYARLEKPEALHWPCPTVEHPGTPILHTAKF
SAPDGLGTFIGVEWKPPAEVTDADYPFILTTGRILFHYHTGTMTRRSPTLNAEVPTGYVE
ISPEDAAELGIAKGDMVKVRTRRGEVTTPAKVTKDIPKGILFMPFHFKEAAANMLTNTAL
DPAAKMPELKVCAAAVEAA*
>JGI24147J26652_10085083
SNTMEQHPLIGRSVIRAKEKGAKIIVADPRFSTTAKLADIYVQFKPGTDVALLNSMMYWI
IKEGKEDKEFIAERTKGFDELKETVKNYADVQDITTVPPELVKEVAMAYADADATALIYS
MGITQHTTGTDNVLSTSNIAMLTGNIGRPGTGVNPLRGQNNVQGACDMGALPVVYSGYQS
VAVDAARQKMEKFWGVTDLPAVGGLTVTEMLGAAGDEIKNLYIVGENPMMSDPDLTHAAE
CLKKLDFLVVQDIFLTETAELADVVLPGACWAEKEGTFTSTERRVNRVRKAVEPPGEAKA
DWEIICALANKLEIPGFNFESAEQIFEEVRQCTPSYAGMTYARLEKPEALHWPCPTEEHP
GTPIMHTAXFSAPDGLGTFFGIEWRPPAEVTXADYPFILTTGRILFHYHTGTMTRRSPTL
DAEVPTGYVEISPEDAAELGIAKGDMVKVRTRRGEVTTPAKVTKDIPKGILFMPFHFKEA
AANMLTNTALDIPSKMPELKVCAAAVEAA*
>JGI24187J35170_10010797
MTNSIPEFETDTNCFLIMGSNTSEGHPLIASRIMKAKESRGARIIVIDPRDTQMGRIADL
YLPFRPGTDVAVLNGLMNVIISEGLEDREFIATRTENYDEFKAVVEQFTPERVEEISGIP
ADKLRQAARLYATHRPSAIVYAMGITQHTTGTDNVKSCANLAMLTGNLGIPGGGVNPLRG
QNNVQGACDMGGLPNVYPGYQAVTSPDVQQKFRDAWGSTSDLEVGLTVTEMVNAVGDGRV
QALFVMGENPMVADPDIHHARHCLEQAGFLVVQDIFLSETAAMAHVVLPGAAFAEKDGTF
TATDRRVQRGRKAVEPPGEARADWEILCDLARKMGARGFDFTSPQEIMEEIARLTPSYGG
IRYERLEELGFLQWPCPTPDHPGTPYLHKGKFSRGLGHFHAVDFKEAAELPDDEYPFTLT
TGRIMFHFHTGTMTRRSEKLHQEVPEAYVEMHPDDAARIGLNGGRRVRVSSRRGQIELGV
RVTRRIKPGIVFIPFHFVEAAANALTHAAVDPIAKIPEYKVCAVKVEPV*
>JGI24188J35168_10008685
MTNSIPEFETDTNCFLIMGSNTSEGHPLIASRIMKAKESRGARIIVIDPRDTQMGRIADL
YLPFRPGTDVAVLNGLMNVIISEGLEDREFIATRTENYDEFKAVVEQFTPERVEEISGIP
ADKLRQAARLYATHRPSAIVYAMGITQHTTGTDNVKSCANLAMLTGNLGIPGGGVNPLRG
QNNVQGACDMGGLPNVYPGYQAVTSPDVQQKFRDAWGSTSDLEVGLTVTEMVNAVGDGRV
QALFVMGENPMVADPDIHHARHCLEQAGFLVVQDIFLSETAAMAHVVLPGAAFAEKDGTF
TATDRRVQRGRKAVEPPGEARADWEILCDLARKMGARGFDFTSPQEIMEEIARLTPSYGG
IRYERLEELGFLQWPCPTPDHPGTPYLHKGKFSRGLGHFHAVDFKEAAELPDDEYPFTLT
TGRIMFHFHTGTMTRRSEKLHQEVPEAYVEMHPDDAARIGLNGGRRVRVSSRRGQIELGV
RVTRRIKPGIVFIPFHFVEAAANALTHAAVDPIAKIPEYKVCAVKVEPV*
>JGI24188J35168_10030334
MTNSMEEIEEAACIFVIGSNTTECHPLVARRIVRAREKGAYLMVADPRRIHLSRFADLAV
HHRLGTDVALLNGMMHVILREGWHDEAYVRDRTEGFEAMAEVVMAYDPQRVEAITGVPAA
QVKALARAYACRRPASILYAMGITQHVTGVDNVKAVCNLAMLCGHVGVRGGGVNPLRGQN
NVQGACDMGGLPNVLPGYQPVTDPXVVARFSELWGRPVPTKPGLTITEMAFAMTAGTLKG
LYVIGENPKLSDPDWHHVSHALRRLDFLVVQDLFLSETAQVANVVFPAAASAEKDGTFTN
TERRCLRIRKAVDPVGEALADWQILCRLSATMGYPMDYAHPEEIFREIAQASPKHYGGMS
YERLGVDGLFWPCPSADHPGTPYLHKDRFTKGRGTFHAVEYRSPAELPSADNPFXLTTGR
MFAHYHTGTMTRISPHLDVEQRAGYAEMHPDDAQRLGVLQGELVVVASRRGEMEVPVRLT
DRVPRGMVFVPIHFGESPANILTSGTDFDPLAKIPEFKVGAVSVRKAPKTG*
>JGI24422J19971_100014756
MNSDFVLTVCPFCGCGCQFYVQVMDGEVTGVVPCKTDEMSEGKPCIKGRNATDFINHPDR
LKSPLVKRNGKFEPISWDEALGIVSRRLSEIKQKHGPDSIGILSSAKCTNEENFLLMKFA
RAVIGTNNIDHCARLCHASTVVGLVKAFGSGAMTNSVPEIEGADCIFVIGSNTMEQHPLI
SLRVLRAKAKGAKLIVADPRRTPLVDFADVYLQHRPGTDVCLLNGIMNLILSLNLANNDF
IAQRTEGFEELKKKIEEYPPEKVSRITGVDVVALEKAARFYGEAEKASILYAMGITQHTT
GTENVLSVANLAMLTGNVGRESTGVNPLRGQNNVQGACDMGALPDVYSGYQRVKDKEARA
KFEKAWGVKLPQEPGLTVTEMTDSAINGSLKAMYIMGENPALSDPDINHLKKALSSLDFL
VAQDIFLSEAAQFAHVVLPACSFAEKEGTFTATDRRVQRIRKAIEPIGDSQPDWIIVSEL
ARRIGGIQFNYTSPREIMEEIASLTPSYAGISYERLDNGRTLAWPCLSEEHPGTRFLHKD
GFTRGKGRFFAIDYREPAELPDNEYPFILTTGRLMFQYHTGTMTRRIPALERELPTGFVE
INPEDARKLSISQGERVKVKSRRGEIEIKAYITEEILQGVVFIPFHFAECPANELTSRNL
DPEAKIPEFKVCAVKIYKG*
>JGI24422J19971_100040943
MLLVVKDGTVVGTRPWPEQPISQGKLCIKGWQAHEFIYHEDRLKKPLIKEGDSFKEVSWE
RAIKFVAQRLGEIRDKSGPDSLAFLSSARCTNEXNYLLQKFARAVIGTNNVDHCARLCHA
STVAGLVAAFGSGAMTNSISDIEEADCIFIIGSDTMSQHPLIARMVMIAKEKGAKIILAD
PRRVQISRFADLHLRHKPGSDVALVNGMMKYILDNGLENKAFISERTEDFEKLKEVLHSL
SLDEVEKITGVAKGEIEKAALLYAQAKEGCIIYAMGITQHTTGTDNVLSMANLAMLTGNI
GRPGTGVNPLRGQNNVQGACDLGALPNVLPGYQAVTDDDIRMVIAKVWGVAELPSHVGLT
VVEMMNAALEGKVKAMYIMGENPMVSDPDISHVEEGLNNLDFLVVQDIFPTETARLADVV
LPAASWAEKEGTFTGTDRRVQLIRKAVEPLWESRPDWEIICELAKEMKAGEGFSFSSVNQ
IFEEMRKVTPQYAGISFTRLGQPGGLQWPCPKEDYPGTPILHGKVFTRGRGKFHPIIYRK
PAESPTDEFPFILTTGRVMSQWHTRSMTGRSPALNAEFPEGFVEINPEDARKLGVSDADS
VEVSSRRGKIQTKARVTDKVAPGVIFMPFHFAEQAANRLTNPALDPIAKIPELKVCAAAV
RPLMK*
>JGI24422J19971_100072643
MTNSIPDLEQADCILVTGSNTTETHPIIGTRLLRAQRRGTKLIVVDPRRTQMARCADLHL
RQRPGTDVVWLNGMARILIEEGLTDEAFIAERTEGFEELKQAVADYTPERVEGIAGIPPE
ALIQAARWFGAAERAAIVYAVGITQHTSGVQHVWACANLAMLTGNVGRPGTGVNPLRGQN
NVQGACDMGALPVVFPGYQSVGDSQIRETFAQIWKVHADGARRQILPTNPGLTETEMMSA
AQRGRIRAMYIVGENPAVSEPDSTHVRRALDSLEFLVVQDIFLSETASLAEVVLPAASWA
ERDGTFTATDRRVQRIRKAVEPPGEAKPDWQIICELAGRMSARGEWSYADPSEIMAEIAV
LTPIYGGVSYERLERLGYLQWPCRDFDDPGTPYLHKGQFARGLGRFHAVRYQEADELPDD
EYPLLLTTGRIMFQYHTGTLSRRSPKLEQEAESCFVEVNPVDAQAKGLEADERVRICSRR
GAIEARLQITDRVEPGVVFIPFHFAEAAANVLTNPTLDPTAKIPEYKVCAVGIEPLRG*
>JGI24422J19971_100073311
RNSNEDAYVTQKFTRVVMGTNNVEYCGRLCHSPAAAALIPAMGSGAMQTSQPELELADCF
FLAGVNLLETFPMIARRIFRAKAKGAKVIYTDPRRTATARYLADIHLQLRSGTDAALINA
MMSIIMTEGLEDKEFIASRTVGIGELRDFLSKIDLKQAEEITGVPLEKIKEAAITYAKAE
RGCILYDQGMSQHYVGTDNVRNHANLALLCGHAGKPGSGINSMRGQINGEGSGDMGCLCV
FYPGFKRVGEETVKFFEEAWGVNNLPTKPGLTYIDMLYKCPYLYVVGGDPTMAVPDVNNV
KKALEKVSFLVVEDIFPTEIAKLAHVVLPAATWVEREATHTWIDRRVQKINKVVDPPGEA
KPDWWIICQLAAKMGYQDKFNFSSSKEIFEEIRNCVPQYKGITYERLSHMIGGIHWPCPS
EDHPGTPTMFLQKFNTPDGLGHFQAVEFKPPAEPPDEEYPYVLTTGRSIFHYHTGSMTRR
TPKLVDEVRRGFVEVNPEDASKAGIKNKDMVTLETRRGSIEVEARVTDEVPPGLLFVPFH
FPDSRANVLTISTLDPSAKCAETKVCAVKMKLKR*
>JGI24422J19971_100077235
MSIEYVPTVCPYCSCGCGIYLVVKDGRIIGQEPWKEHPINEGANCPKGKNACAFLYSEDR
LKTPLVKKDGSFREASWDEALDLVASKFEEATPDTFGALGSGKTSNEESYLLQKFVRVVM
GTNTVEYVGRLCHSSAVAALVPAVGSGVMQTSQPEIELADCIFLAGVNIQETFPMIARRV
FLAKARGAKVIYTDPRRTITARHLADIHLQLKAGTDVALINAMMSTILAEGLEDKEFITS
RTTGIDELRDFLSKVDLKETEQITGVSLEKIREAAITYAKAERACILYDQGICQHTVGAD
NVKVHANLSLLTGNIGKPGTGVNSMRGQISGEGTGDMGCLAVFYPGFKRVGDESAKFFEE
AWGVSNLPTKPGSTYIDMLYKCPYLYIIGTDPMMAVPDVNNLRKALEKASFLVVQDIFLT
EVGKLADVVLPAATWVEREGTHTYVDRRVQKISKVVDPPGEAEPDWWIICQLAEKMGYKD
KFNFSSAGEIFEEIRSCVPQYKGITYERLEKTPGGIHWPCPSEDHPGTPTMFLQKFNTPD
GLGHFQLVEFKPPAELPDGEYPYILTTGRSIFHYHTGTMTRRSPRLDDEVRHGFVEVNPQ
DAARAGVRDKDVVTLSTRRGSIEVEAKLTDEVPPGLLFVPFHFADSPANVLTNPALDPSC
KCAETKVCSVRMEGKQ*
>JGI24422J19971_100082732
MSIECVSTICPYCSCGCGINLIVSDGRIIGQEPWKEHPINEGANCPKGKNAYEFLYSEDR
LKNPLIRKNGKLQETSWDEALKFISSKLKEATPEKFGFIASCRNSNEDAYVMQKFARVVM
GTNNIEYCGRLCHSPAAAALIPAMGSGVMQTSQQELELADCFFLAGVNLRETFPLIARRV
LRAKAKGAKVIYTDPRKTTTARHLADIHLQLRSGTDAALINAMMRIIFDEGLENKEFIAS
RTAGVDELRDFLSKVDLKQMEEITGVPLEQIKEAAITYAKADRACILYDQGMSQHYVGTD
NVRNHANLALLCGHAGRPGSGINSMRGQINGEGSGDMGCLCVFYPGFKRVSEESAKPFEE
AWGVSNLPTKPGITYIDMLYNCPYLYVVGGDPTMVVPDTNNVKKALEKAALLVVQDIFPT
EISKLAHVVLPAATWVEREATHTWIDRRVQKIDKVIDPPGEAKPDWQIICQLAEKMGYKD
KFNFSSSGEIFEEIRSCIPPYKGINYERLSKTVGGIHWPCPAEDHPGTPTMFLEKFNTPX
GLGHFQGVEYKPPAEVPDEEYPYFLTTGRSIFHYHTGAMTRRTPKLXDEVPRGFVEVNPE
DASKAGVNDKDVVTLKTRRGSIEAEARVTDEVPPGLLFVPFHFADSCANVLTIPALDPSA
KCAETKVCAVKMEVKA*
>JGI24422J19971_100093166
VEYRTVQTTCTYCGCGCGLLLGVMDEEVVGTLPLKTHPINEGTLCIKGWSVHEFVQNEKR
LQRPLVREKGDFQEVDWEDALGLVASRLRKIRDEFGPDSIAGLSSAKCTNEENYLFQKWM
RAVVGTNNVDHCARLCHSSTVAGLAAAFGSGAMTNSTPEIEDADCILITGSNTSESHHLV
ANRVFRAREKGAKLVVVDPRRMQMARVADIHVRNRPGSDVAWINGIMHIIIKEGWEDKEF
VAQRTEGFEALKKEVEAYPPERVAEISGISPENLRRIAETYAKAEKASILFAMGITQHTT
GVDNVKSLANLAMLTGNLGRPSTGINPLRGQNNVQGACDVGALPNVYPGYQSVTDEVVAK
KFEEAWGVKLDRKVGLTIPEMFSAIEEERIKAMVILGENPLLSDPDVNHVEKAIRKLDFL
VVQDMFMTETARLAQVVLPGVSFAEKDGTFTATDRRVQRVRKAIDPLGEARPDWEILCDL
ARKMGGEGFAFSAPKEIFDELAKVTPIYQGICFERIETEGLQWPCRSPEDPGTPYLHKDQ
ITKGRGTFHAISYREPAELPDEQFPFVLTTGRMGFHFHTGTMTRISPSLHKEAESAYMEI
HPEDAQKLGIHECEEVRVSSRRGTIDIKASLTEGIDRGVVFIPFHFVESAANRLTNNAFD
PIAKIPEYKVCAVRIEKLATNSKEENDKKRAKD*
>JGI24422J19971_100209442
VNSDFVLTACPFCGCGCNFYLQILDSKIVGVIPCNTDEISEGKLCIKGRNADKFIQHKDR
LTSPLIRENGQFRQASWQEALDLVSQKLGEIKQKFGPDAIGFLSSAKCTNEENFALMKLA
RAVIGTNNVDHCARLCHASTVVGLMSSFGSGAMTNSIPEIENADCIFVIGSNTFEQHPLV
ASRIMKAKENGAKLIVVDPRRVPLMDFADVFLQIRPGTDVCLLNGLMNVLISRNWINVKF
ISERTEGFEDLKEKVKEYPPDRIKRITGVAPEDLERAARLYGEAERAMILYAMGITQHIS
GTDNVRSCADLAMLTGNVGRESTGVNPLRGQNNVQGACDMGALPNVYSGYQLVTDKQAAK
KFEKSWAVKLPSKPGLTVSEMLEAAYAGSLKAMYIMGENPMLSDPDINHVKSCLEALDFL
VVQDIFPSETAKLADVVLPASSFAEKEGTFTATDRRVLRVRKAIEPIGESKPDWMIISEL
AQRMDGRRFDYSSPEDIMKEIATLTPTYSGISYARLDSGEVLTWPCPTPEHPGTKFLHQG
EFTRGKGYFIAVDFREPAEMPDEEFPFILTTGRLMFQFHTGTMTRKAPSLEKEASKGFLE
LNPQDAQRLGIEQGERVVVKSRRGEIEIDTFVSDKVAPGVVFIPFHFAESPANVLTIGEL
DPEAKIPEFKVCAVNVCKRK*
>JGI24422J19971_100396382
MQKFTRVVMGTNNVEYCGRLCHSPAAAALIPAMGSGVMQTSQPEIELADCIFLAGVNIME
TFPLIARRVFRAKAKGAKVIYTDPRKTATARHLADIHLQLKSGTDAALINAMMSIIVAEG
LEDKEFIASRTAGIDELRSFLSKIDLKQAEEITGVPLEKIREAAITYAKAERGCILYDQG
MSQHYVGTDNVRNHANLALLCGHAGKPGSGINSMRGQINGEGSGDMGCLCVFYPGFKRVG
EETAKFFEEAWGVNNLPTKPGLTYIDMLYKCPYLYVVGGDPAMAVPDVNNVKKALEKVSF
LVVQDIFPTEIAKLAHVVLPAATWVEREATHTWIDRRVQKINKVVDPPGEAKPDWWIICQ
LAEKMGYKDKFDFSSSGEIFEEIRNCVPQYKGITYERLSHMIGGIHWPCPSEDHPGTPTM
FLQKFNTPDGLGHFQAVEFKPPAELPDDEYPYVLTTGRSIFHYHTGSMTRRTPRLNDEVR
RGFVEVNPEDASKARIKSKDMVTLETRRGNIEVEAKVTDEVPPGLLFVPFHFAESRANVL
TISALDPSAKCAETKVCAARMKLKR*
>JGI24422J19971_100571371
MNSDFVLTVCPFCGCGCQFYLQVLDNEITGVVPCKTDEISEGKPCIKGRNAADFINHPDR
LKSPLAKRNGKFEPISWDEALNIVTKQLGEKKQKYGADSVGVLASAKCTNEENFGLMKFA
RAVIGTNNVDHCARLCHASTVVGLAKAFGSGAMTNSIPEVEGSDCIFVIGSNTIEQHPLI
SSRVLRAKEKGAKLIVADPRRTPIVQFADVYLPHKPGTDVCLLNGIMNLILSWDLADKDF
ISQQTEGFEELEKKVKEYPPERVCEITGVDQAALENAARIYGEAERASILYAMGITQHTT
GVDNVESCANLAMLTGNIGRESTGVNPLRGQNNVQGACDMGALPNVYSGYQSVTDGKARA
KFEKAWGVKLPDKVGLTVTEMTDAALKGSLKAMYIMGENPMLSDPDINHVKKALSSLDFL
VVQDIFLSETARFAHVVLPGCSFAEKEGTFTATDRRVQRVRKAIEPIGDSKPD
>JGI24721J26819_1000017344
VAGLAASFGSGAMTNSIPEFSQYTRCFLITGSNTTEAHPLIASHVMEAKERGAKIIVIDP
REVQIGRLADIYLRPRPGTDVAWLNGLMNVIITEELADQEFIEKRTEGFEEMWEVVKEYT
PERVEEIAGIPADDLRVAARLYAQNKPAAILYAMGITQHTTGTDNVKSIANLAMLTGNIG
IPGAGVNPLRGQNNVQGACDMGGLPNVYPGYQPVTSPEAKAKFESAWGVEGLPEQPGLTV
VEMVNAAGEGQLRALYIMGENPMVTDPDIHHVKECLEKLEFLVVQDIFPTETAQLAHVIL
PSASFAEKDGTFTSTDRRIQRVRKAVNPPGEAKADWEIICELAKKLGAKGFEFSSPEEIM
AEIAKVTPSYGGVTYERLDKEGSLQWPVPSVEHPGTPYLHKEKFTRGLGRFHAIHFREAA
ELPDEEYPFILTTGRTMFQYHAGSMSRRSPKLEQEAPEPYVEINPSDAEKIGLNGAKKVK
VSSRRGSIEVAVRLTDRIKPGVVFIPFHYAEAAANALTHAALDPIARIPEYKICAVKVEP
VRGS*
>JGI24721J26819_100081456
MTNSIQDLEEAEVILVVGSNTTEQHPIIGERILQAARKGTRLIVIDPRAIHLSRFAEVHL
RPRPGTEVAYLNGLAHVIISEGLQDEAFIASRTEGFQEFREAVASYTPERVEEISGIPAE
DLRAAARLYGSAERAAIVYCMGITQHVAGTDNVLAVANLALLTGNLGKPGTGVNPLRGQN
NVQGACDMGGLPNVFTGYQRVDDEEAARRFEVAWEVEDLPRKPGLTVVEMTDAAAQGRLR
AMYVMGENPMVSDPDINHVREALGRLDFLAVADIMDNETLRYAHVVLPAASFAEKEGTIT
STERRVQRFRRAVEPPGEARPDWEILCELGRRMGARGFDFSSPEEVFEEIRRVTPSYAGM
TYPRLGTRGLQWPCPTEEHPGTPILHVEGFPIGKGRFTPLAYRPPAEEPDEEYPLILTTG
RILFQYHTGTMTRRSPSLVREADRPFVEVNPEDATELGLVDGERVVVSSRRGSVEVEARV
TDRVGKGVVFMPFHFAEAAANVLTIAALDPVAKIPELKACAVKIQVVRS*
>JGI24721J44947_100006925
VAGLAAVFGSGAMTNSIEEIERADCIFIFGSNTSVAHPLIATRVFRAKTRGAKIIVADPR
KIPMVLISDLHLRHRLGTDVALINGIMHIILKNGWQDQIFIDERTENFEELKKVIENYPP
EKVSEITGVAVSHLELAAEYYGKAERASILYTMGITQHTTGVDNVKSLANLVMLTGNVGR
ESTGLNPLRGQNNVQGACDMGGLPNVFTGYQPVTDPSARKKFEEAWGCKLPEKVGITATE
MFPAILEGKIKGMIILGENPIVTDADSHHIEKALKSLDFLLVIDIFPTHTTELSHVTLPG
ASFAEKEGTFTNTERRVQMVRKAVEPPGEAKPDWRIIQELSYRFGFPMDYESPKEIMEEI
AKLTPSYSGISYERLQGDGIQWPCPNREHPGTKFLHQGSFTRGKGLFTPIDYKPPAEVVD
EEFPFWLTTGRIHVHYHTLTMTGNSPSLLREMQEGFLEINPSDAKELGVKEDELIKVESK
RGSVVTKAKLTDRVARGIVFMPFHFFESRANILTNPALDPVAKIPEFKVCAVKIKKIEAQ
AAIS*
>JGI24721J44947_1000115116
MSVRHVLTTCPYCGCGCQFYLQVVDNRLVGVVPCKTDEIGQGRLCIKGYNAHAFVQHPER
LKHPMIRDGDQLRRASWQEALDLVVSRLNEIISKYGPDSVAVLTSAKCTNEENYLMQKLA
RVAIGTNNVDHCARLCHASTVAGLIYSFGSGAMTNSIPEFEEADCILVTGSNTLETHPLI
GARILRAISKGAKVIVVDPRETPLSRMAYLSLRQKPGTDIAWINGIANVMIRENLTDTEF
IKARTTGFEELKAVVEKYTPELVEEISGIPKEKLVEAARVYARSKKAMIAYAMGITQHSN
GTDIVRALANLPLLAGHIGKESSGLNPLRGQNNVQGACDAGALPNFYPGYQSVSSPEFKA
KFEKAWGKQLPEKPGLTLTEALHKALTGEIKAMMSFGENMMVSDADITHVEEALKKLEFF
VVADIFPTETTRYAHVLLPAACYAEKDGTFTNTDRKVRRIRKAVDPPGEAWPDWKIVCEL
GKRFGAPGFEFRSPSEIMGEFASLAPIYGGINYERLERESLSWPCPSADHPGTRVLHIGG
FKIGRAQFAPVTHRAPAEEPDAEYPFILSTGRNLFQYHTGTMTRKSPKLEREAPEPYVEI
SREDAERLGIDDGDRVLVSTRRGSIALVGRVTSRILPGTIFIPFHYAEAAANILTNPALD
SVAKIPEFKVCAARLERA*
>JGI24721J44947_1000653710
VVGSNTTEQHPIIGERILQAARKGTRLIVIDPRAIHLSRFAEVHLRPRPGTEVAYLNGLA
HVIISEGLQDEAFIASRTEGFQEFREAVASYTPERVEEISGIPAEDLRAAARLYGSAERA
AIVYCMGITQHVAGTDNVLAVANLALLTGNLGKPGTGVNPLRGQNNVQGACDMGGLPNVF
TGYQRVDDEEAARRFEVAWEVEDLPRKPGLTVVEMTDAAAQGRLRAMYVMGENPMVSDPD
INHVREALGRLDFLAVADIMDNETLRYAHVVLPAASFAEKEGTITSTERRVQRFRRAVEP
PGEARPDWEILCELGRRMGARGFDFSSPEEVFEEIRRVTPSYAGMTYPRLGTRGLQWPCP
TEEHPGTPILHVEGFPIGKGRFTPLAYRPPAEEPDEEYPLILTTGRILFQYHTGTMTRRS
PSLVREADRPFVEVNPEDATELGLVDGERVVVSSRRGSVEVEARVTDRVGKGVVFMPFHF
AEAAANVLTIAALDPVAKIPELKACAVKIQVVRS*
>JGI24721J44947_100126849
VAGLAASLGSGAMTNSLEELEKTDCIFLIGSNPTENHPLVATRIYRAKERGAKLLIADPR
LIQLSPLADLQVRQKLGTDIALLNGMMYVILQKSWHDAQFIEKRTENFGEFEKVINKYPP
ERVAQITGVASKDIEKLAEYYACSPTAAIVYAMGITQHTTGVGNVLSLANLAMLTGKIGR
ENTGIYPLRGQNNVQGACDMGGLPNFYPGYQPVTKEEIRKKFXEAWQVXLPAQEGLTVSE
IFSAINEGKIKALVIMGENPVVSDPDSSHIELALRTIPFLTVIDIFMSHTAQFAEVVLPG
AAFAEKDGTFTNTERRVQRLMKAIEPPGKAKPEWQIIQELANLFGYKMNYNSPREIMEEI
ARLTPAYKGISYDRLAGPGIFWPCPDAQHPGTRILHRQQFTRGKGRFHAVEYQPAAELPD
AEYPFSLTTGRIFAQFHTGTMTRISPSLRKEINECFVEINPADAQHLKISQGEMVYLYSR
RGGVKTRVLISERVGPGIVFMPFHFYESRANLLTNPVYXPVAKIPEYKVCAVRXSKIEGP
HES*
>JGI24724J26744_1000178021
MKLEYVPTICPYCGCGCGIYLVVKEGRIVGVEPWKEHPVNEGKNCPKGRNAFEFLYHKSR
LVKPLVKENGRFSEVSWEKALGLVADKLKSVDTNMVGFINSGKLSNEDLYVMQKLVRCIL
KTNNMDNASRFCHSTTVPALVSTVGSGVMSTSTISIEKADSIIIAGVNIKETYPLIARRV
IRAKEKGAKVIVSDPRRTVTARFLADIYLELNPGTDTALLNAMMKTILDEGLEDKEFIEK
RTKGFTELKNYLSSLDMDDMERITGIPIDTIREAARTYAKAETGCILYNAGIAQHLSGIE
NIRALADLAMLTGNYGRPGTGVNPLRGHINGEGFGDMGPIPVFYPGFRPVNEESAKLFED
HWGVSGLPSNPGLTYMDMVEKCQALYIIGANPMLSAPDTNNVRKNLLGKDFLVVQDIFMT
ETAELADVVLPAAAWVEKDGTITEVDRRVQRVNKVVHPPGEAKPDWKIFCELAELMGMGE
RFAFNSAEEIFEEIRECVPQYKGITYARLGKAGGIGWPCPKEDHPGTDTMFVERFGTPDG
LGNFQVVEYKSPAEVTDEEYPYVLTNGRVIFHYHTGTMTRRTERLNNEVLKGFAEINTDD
ATEIGIKDGQKITLKSRRGEVKAIAKVADNIRKGVLFMPWHFCESSPNILTGLCAGPPSK
MPEFKFCAVRIEVAS*
>JGI24724J26744_100059196
VAGLAAAFGSGAMTNSIGEIEDAGCIFVIGSNTTACHPLIARRIFRAKEKGAKLIVADPR
NIQLSRYADVAVNHRLGSDVALLNGMMHLIIKNKWHATDYIATRTEDFDKLAQGVAAYTP
ERVSAITEVTIGDLERMAELYATHSPATLLYAMGITQHVTGVDNVKSCCNIAMLTGNVGI
ASAGVNPLRGQNNVQGACDMGGLPNVLTGYQPVSDSKAIEKFSKAWGVSLSQQPGLTITD
MVPAMLEGRLKGLVVIGENPKLSDPDWNHLHHALKELDFLVVQDLFLSETAQVADVVFSA
ASLAEKDGTFTNSERRCMRINKAIAPIGDSLADWEIICRLSTAMGYEMKYESPEAIFDEM
ASLTEASYGGMTYERMGIDGLQWPCPDLNHPGTPYLHKDAFKRGLGKFHAIEYQHPAEMP
DESYPFFLTTGRMFAHFHTGTMTRISPKLDIEQRTGYVEVNPEDAETLNIQEGDIVILSS
RRGEMEAPARISEDVKPGNLFLPIHFGENPTNVLTNSEAFDPLAKIPEFKVSAVNIRKLD
KLFRTA*
>JGI24724J26744_100130625
VAGLAAAFGSGAMTNSVAELEDADCIFVIGSNTTSSHPLVATRIFRAKQKGAKLIVADPR
KIQLSMMADVHARQNLGTDVALLNGMMHVILKEGWHNQDFIEERTEGFETFEKVIEDYPP
EKASEITGIAVEDIVKMAEFFAKAKAGSIVYCMGITQHTTGVDNVKSLANLAMLTGHIGR
EATGVNPLRGQNNVQGACDMGGLPNVYPAYQAVTVPDIHQKFEAAWNATLSEKVGLTVSE
MIPGLLEGTTKALYIMGENPMLSDPDTHHVEKALKAAELVVVQDIFRTSTAELAHVVLPG
ASFAEKDGTFTNTERRVMRVRQAIEPVGDSRADWQIIQDVSNRFGYPMEYESPEAIMKEI
SDVTPSYGGITYERLEGEGLQWPCPNEKHPGTKFLHKDGFVRGKGLFHGIEFKPPAEIVD
DDFPFWFTTGRVFAHYHTGTMTRNCPTLDSEVPEGYLEVNPVDADRMALQQGDEVKVASR
RGQMTAKTMVTERVDEGVVFMPFHFVESNANALTNTAFDPICKIPELKVCAVKLEKSV*
>JGI25317J35169_100014241
VAGLAAAFGSGAMTNSIEEFEKADCIFIIGSNTSVAHPLIATRIYRAKKNGAKIIVADPR
RIHISEIADIYVRQKMGTDVALLNGIMNVILESGWHDREFIDERTEDYEKFKKNIEAFTP
EMASEICGVSAEDIRSIAECYGKAEKASLVYCMGITQHTTGVDNVKTLANLAMLTGNLGK
ESSGVNPLRGQNNVQGACDMGGLPNVFTAYQPVTSSAVSEKFAKAWGVENISQNVGLTIP
AMLEGLENETVKALYVLGENPVVSDPDVHHVKKALQKADFLVVQDIFLTATAELADVVLP
GVSFAEKDGTFSNTERRVSRVRQAVQPMGESRQDWQIIQDISTRFGYPMSYASPEDIFKE
IASLTPSYAGITYQRLEGDGLQWPCPTLEHAGTRFLHKDKIARGKGLFHAVEFKPPAEIV
DDQYPFWLSTGRVFAHYHTGTMTRNSPTLDAEIEEGFLELNVEDAAKIKVNHGDWVTVSS
RRGSIEVKAMLTKRIAQGSVFMPFHFIESCANVLTNPAHDPICKIPELKVCAVNVLKAN*

>JGI25318J35512_10006406
VAGLAAAFGSGAMTNSIEEFEKADCIFIIGSNTSVAHPLIATRIYRAKKNGAKIIVADPR
RIHISEIADIYVRQKMGTDVALLNGIMNVILESGWHDREFIDERTEDYEKFKKNIEAFTP
EMASEICGVSAEDIRSIAECYGKAEKASLVYCMGITQHTTGVDNVKTLANLAMLTGNLGK
ESSGVNPLRGQNNVQGACDMGGLPNVFTAYQPVTSSAVSEKFAKAWGVENISQNVGLTIP
AMLEGLENETVKALYVLGENPVVSDPDVHHVKKALQKADFLVVQDIFLTATAELADVVLP
GVSFAEKDGTFSNTERRVSRVRQAVQPMGESRQDWQIIQDISTRFGYPMSYASPEDIFKE
IASLTPSYAGITYQRLEGDGLQWPCPTLEHAGTRFLHKDKIARGKGLFHAVEFKPPAEIV
DDQYPFWLSTGRVFAHYHTGTMTRNSPTLDAEIEEGFLELNVEDAAKIKVNHGDWVTVSS
RRGSIEVKAMLTKRIAQGSVFMPFHFIESCANVLTNPAHDPICKIPELKVCAVNVLKAN*

>JGI25319J35699_100005957
VAGLAAAFGSGAMTNSIEEFEKADCIFIIGSNTSVAHPLIATRIYRAKKNGAKIIVADPR
RIHISEIADIYVRQKMGTDVALLNGIMNVILESGWHDREFIDERTEDYEKFKKNIEAFTP
EMASEICGVSAEDIRSIAECYGKAEKASLVYCMGITQHTTGVDNVKTLANLAMLTGNLGK
ESSGVNPLRGQNNVQGACDMGGLPNVFTAYQPVTSSAVSEKFAKAWGVENISQNVGLTIP
AMLEGLENETVKALYVLGENPVVSDPDVHHVKKALQKADFLVVQDIFLTATAELADVVLP
GVSFAEKDGTFSNTERRVSRVRQAVQPMGESRQDWQIIQDISTRFGYPMSYASPEDIFKE
IASLTPSYAGITYQRLEGDGLQWPCPTLEHAGTRFLHKDKIARGKGLFHAVEFKPPAEIV
DDQYPFWLSTGRVFAHYHTGTMTRNSPTLDAEIEEGFLELNVEDAAKIKVNHGDWVTVSS
RRGSIEVKAMLTKRIAQGSVFMPFHFIESCANVLTNPAHDPICKIPELKVCAVNVLKAN*

>JGI25320J50211_10007796
VAGLAAAFGSGAMTNSIEEFEKADCIFIIGSNTSVAHPLIATRIYRAKKNGAKIIVADPR
RIHISEIADIYVRQKMGTDVALLNGIMNVILESGWHDREFIDERTEDYEKFKKNIEAFTP
EMASEICGVSAEDIRSIAECYGKAEKASLVYCMGITQHTTGVDNVKTLANLAMLTGNLGK
ESSGVNPLRGQNNVQGACDMGGLPNVFTAYQPVTSSAVSEKFAKAWGVENISQNVGLTXP
AMLEGLENETVKALYVLGENPVVSDPDVHHVKKALQKADFLVVQDIFLTATAELADVVLP
GVSFAEKDGTFSNTERRVSRVRQAVQPMGESRQDWQIIQDISTRFGYPMSYASPEDIFKE
IASLTPSYAGITYQRLEGDGLQWPCPTLEHAGTRFLHKDKIARGKGLFHAVEFKPPAEIV
DDQYPFWLSTGRVFAHYHTGTMTRNSPTLDAEIEEGFLELNVEDAAKIKVNHGDWVTVSS
RRGSIEVKAMLTKRIAQGSVFMPFHFIESCANVLTNPAHDPICKIPELKVCAVNVLKAN*

>JGI25321J39296_100008343
VAGLAAAFGSGAMTNSIEEFEKADCIFIIGSNTSVAHPLIATRIYRAKKNGAKIIVADPR
RIHISEIADIYVRQKMGTDVALLNGIMNVILESGWHDREFIDERTEDYEKFKKNIEAFTP
EMASEICGVSAEDIRSIAECYGKAEKASLVYCMGITQHTTGVDNVKTLANLAMLTGNLGK
ESSGVNPLRGQNNVQGACDMGGLPNVFTAYQPVTSSAVSEKFAKAWGVENISQNVGLTIP
AMLEGLENETVKALYVLGENPVVSDPDVHHVKKALQKADFLVVQDIFLTATAELADVVLP
GVSFAEKDGTFSNTERRVSRVRQAVQPMGESRQDWQIIQDISTRFGYPMSYASPEDIFKE
IASLTPSYAGITYQRLEGDGLQWPCPTLEHAGTRFLHKDKIARGKGLFHAVEFKPPAEIV
DDQYPFWLSTGRVFAHYHTGTMTRNSPTLDAEIEEGFLELNVEDAAKIKVNHGDWVTVSS
RRGSIEVKAMLTKRIAQGSVFMPFHFIESCANVLTNPAHDPICKIPELKVCAVNVLKAN*

>JGI25321J50212_1000015843
VAGLAAAFGSGAMTNSIEEFEKADCIFIIGSNTSVAHPLIATRIYRAKKNGAKIIVADPR
RIHISEIADIYVRQKMGTDVALLNGIMNVILESGWHDREFIDERTEDYEKFKKNIEAFTP
EMASEICGVSAEDIRSIAECYGKAEKASLVYCMGITQHTTGVDNVKTLANLAMLTGNLGK
ESSGVNPLRGQNNVQGACDMGGLPNVFTAYQPVTSSAVSEKFAKAWGVENISQNVGLTXP
AMLEGLENETVKALYVLGENPVVSDPDVHHVKKALQKADFLVVQDIFLTATAELADVVLP
GVSFAEKDGTFSNTERRVSRVRQAVQPMGESRQDWQIIQDISTRFGYPMSYASPEDIFKE
IASLTPSYAGITYQRLEGDGLQWPCPTLEHAGTRFLHKDKIARGKGLFHAVEFKPPAEIV
DDQYPFWLSTGRVFAHYHTGTMTRNSPTLDAEIEEGFLELNVEDAAKIKVNHGDWVTVSS
RRGSIEVKAMLTKRIAQGSVFMPFHFIESCANVLTNPAHDPICKIPELKVCAVNVLKAN*

>JGI26252J51714_100018720
VAGLAASFGSGAMTNSLVDLEGSDTIFIIGSNTATSHPLVATRILRARENGAKILVADPR
KNQIADLSHLYVRHRPGTDVALLNGMMKVILDERLEDTDFIKKKTEAYDAFKNLIEKVDL
DAVSKICGVSVEDIKTLALTYAREGSSAIVYCMGITQHTNGVSNVKSLANLAMLTGNLGK
PGTGVNPLRGQNNVQGACDMGSLPDVYTGYQSVTLGAANKKFADAWGVPELPTKVGLTIP
ELMSGIEKDEVKALWVMGENPVVSDPDANHVIKALEKIDLLIVQDIFLSATAKLADVVLP
GVSFAEKDGTFVNTERRVMRVRKAIEPVGESHQDWKIIQDISNLFGYQMNYDSPEAIFKE
IAELTPSYAGITYERLEGQGIQWPCPSLAHPGTPILHTDGNFARGKGMFHAIDYKPPAEV
IDEEYPFWMTTGRVYAHYHTGTMTRRSKSLNFEVSQGFIEINPADAKTFDVKDGHRIKIN
SRRGEIETRVKITKRVEKGVVFMPFHFEEMNVNKLTNPAYDPIAKIPELKVCAVKLEKV*

>JGI26437J51864_100025531
MVETKEMLKYVPTTCPYCGVGCGLNLVVSDGKCVGVEPYKRSPINEGKLCPKGETCWEFV
HSPDRLTKPLIKKDGKFVESSWDEALDLIVKKFTEISKKGGPKSLGFQSSCRTVNEDCYA
LQKWARAGFLTNNVDNCARICHGPSVAGLSLSFGSGAATNPFEDVLNSDLIVMWGSNAVE
AHPLAGRRVMQAKKKGIKIIVVDPRYSPTARLADEYIRFNPSTHIALANSMMYWIIKEGL
EDKEFIAKRTKGFEDLKKTVEKYADVESIHGVPLEKVKEFARQYAKAKNAVIIYCLGITE
LTTGTDNVRSMGNLSMLTGNIGRPGVGVNPLRGQNNVQGACDMGAYPNVFSGYQAVAVPE
NRAKMEKLWFLKEGSLPDWYGVTLTEQINQAGDPIKAMYFMGLNPVVSYPDSNHVKRQLD
KLDFCVMQDIFWNESCEYADVVLPGTCFAEKDGTFTSGERRVNRVRKAVDGPGESKYDWE
IIALLAKKMGLKGFDWKSGKDVWDDMRACTPGQFGVTYEKMEKPESVHWPCPTVEHPGTP
ILHREKFSAADGLGTFFGLEYRPPAEVADKEYPYTLMTGRVIFHYHTRTQTDRCKVLHYE
VPESFIEMNTKDAAELGIKNLEKIKVRSRRGETITTARVSNDIAPKVLYMPMHFAEGANN
LTNT
>JGI26787J52750_1002468
MDIKLVPTICPYCGCGCGLNLVVKDGKVMRVEPWKRHPVNEGKLCPKGNFAHEFIHRDDR
LTTPLIKKNGKFEPATWDEALSLIASKFKEIKSKYGPDAMACFASAKATNEENYLMQKFA
RVALETANIDHCARLCHGTTVAGLAKSLGSGAMTNSIKDIEEAKTIFIIGSNTFEDHPLI
ARRVVRAKQAGATLIVADPRFNMTAKQADIYVQFRSGSDVALINAMMYVILSEGLEDKEF
IKNRTKGFDALKEEVMKCPPEWAEPITGVPADTIRKIARLYATNKPSAIIYSMGVTQHST
GTDNVLSMSNLAMLTGNIGKRGSGVNPLRGQNNVQGACDMGALPNVVTGYQAVTDPEVRA
KVCGVWGVKDIPGKVGLTIVEVMNAAEEGKVKSLYIMGENPMISDPDVNHVERALKKLEF
LVVQDIFMTETAALAHVVLPAASFAEKDGTFTSTERRVQLLRPAIKPPGQAKPDWEIICL
LAQKMGVKGFDFKSQEEVFEEIRKVTPQYAGMTYERLRKPEALHWPCPDTSHPGTPILHM
AKFSHPDGLGIFFGVPFKYQAERPDAEYPLILTTGRILFHYHTGSMTRRSPTLDNEVKTG
FVEINTEDAKALGVKDGDKVKVKTRRGEIEIAARVTPDIMKGIIFIPFHFAECAANRLTI
AALDPFAKMPELKVCAAKVEPIPG*
>JGI26788J51865_1006263
MDIKLVPTICPYCGCGCGLNLVVKDGKVMRVEPWKRHPVNEGKLCPKGNFAHEFIHRDDR
LTTPLIKKNGKFEPATWDEALSLIASKFKEIKSKYGPDAMACFASAKATNEENYLMQKFA
RVALETANIDHCARLCHGTTVAGLAKSLGSGAMTNSIKDIEEAKTIFIIGSNTFEDHPLI
ARRVVRAKQXGATLIVADPRFNMTAKQADIYVQFRSGSDVALINAMMYVILSEGLEDKEF
IKNRTKGFDALKEEVMKCPPEWAEPITGVPADTIRKIARLYATNKPSAIIYSMGVTQHST
GTDNVLSMSNLAMLTGNIGKRGSGVNPLRGQNNVQGACDMGALPNVVTGYQAVTDPEVRA
KVCGVWGVKDIPGKVGLTIVEVMNAAEEGKVKSLYIMGENPMISDPDVNHVERALKKLEF
LVVQDIFMTETAALAHVVLPAASFAEKDGTFTSTERRVQLLRPAIKPPGQAKPDWEIICL
LAQKMGVKGFDFKSQEEVFEEIRKVTPQYAGMTYERLRKPEALHWPCPDTSHPGTPILHM
AKFSHPDGLGIFFGVPFKYQAERPDAEYPLILTTGRILFHYHTGSMTRRSPTLDNEVKTG
FVEINTEDAKALGVKDGDKVKVKTRRGEIEIAARVTPDIMKGIIFIPFHFAECAANRLTI
AALDPFAKMPELKVCAAKVEPIPG*
>JzSedJan11_100013131
VAGLAAAFGSGAMTNSTPEFSQYTRCFLITGSNTTEAHPLIASHIMEAKERGAKIIVIDP
REVQIGRLADLYLRPRPGTDVAWLNGLMHVIVSEELADQEFIEKRTEGFEEMWAVVKEYT
PERVEEISGIPADALRAAARMYAQNKPAAILYAMGITQHTTGTDNVKSIANLAMLTGNIG
IPGAGVNPLRGQNNVQGACDMGGLPNVYPAYQPVSSPEAKAKFEAAWGVEGLPDQPGLTV
VEMVNAAGEGKLRALYIMAENPMLSDPDINHTRECLEKLDFLVVQDIFLTETAELAHVVL
PGASFAEKDGTFTTTDRRIQRVRKAINPPGEAKADWEIICELARKLGARGFDYSSPEEIM
AEIAKVAPSYGGVTYERLDKEGGLHWPVPSVDHPGTPYLHKEKFTRGLGKFHAVHFKEAA
ELPDEEYPFILTTGRIMFQYHTGTMTRRSPKLEQEAPEPFVEINPSDAEKIGLNGAKKVK
VSSRRGSIELAVRVTDRIKPGVVFIPFHYAEAAANALTNAALDPVARIPEYKICAVKVEP
VRGYE*
>JzSedJan11_10054063
MNVEFVPSICVYCGVGCGIIFEVVNGRIINTYGRPDHPVNEGKLCLKGKKCHEFVHHPER
LKKPLIKDGKEFKETNWDTALNLITKKLIEIKEKYGPDSIAVISSAKCTNEENYLIQKFA
RTIIGTNNIDHCARLCHASSVVGLGMAFGSGAMTNSISEIENAECILVTGSNTTEQHPII
AGWIYKAKKKGAKIIVVEPRKTQLAKIADIYLEIFPGTDVAWINGFLNVIINENLYDKKF
IEEKTEGFEELKEVVKEYTPEKVSQITGVNKEDLIKGARIYASSKKSMIIYGMGITQHIT
GTENVLSLANLAMITGNVGRENTGVNPLRGHQNVQGACDMGALPDFYPGYQKIKEPEIRK
KFEEYWKTKLNENQGLTLVEIFEAILNGDIKALYIIGENPVITNPNTKKIISALDKVPFL
IVEDIFLTETAKFADVILPATCFAEKEGTYTSTERRVQIGYKAVHPPGEAKSDWEIIQEI
AKRMGFYWNYKDSKEIFEEIRKITPIYSGITYEKIELYDGIQWPCRNEEDLGTKYLHKDG
FLRGKGKFHPVHYKKPFEEPNEEYPYILTTGRIYFHFHSGSMTRKSVSLKEEIDEAFVEV
NPQDARNMNLKDGDNVKIKSRRGEIKVKVKIKDDIKKGVIFIPFHFAESAANILTHTNLD
PLAKIPEFKVCAVKIEKAI*
>M940CN_10150572
MTMDFKYVPTTCPYCGTGCSFNLVVVDGKVVGTAPFQRSPVNEGRVCPKGSYAHEFVNAP
DRLKTPLIKKDGKFVEASWDEALDLVAEKFAQYKGELSSVICCARASNEDNYALQKFGRC
VMQTPNIDHCARLCHASTVAGLAQIFGSGAMTNSVSDLADTNCAFIIGSNNFEAHPLAGR
RLMQAKKNGAKIIVCDPRRTPTAKQAHLHIQHYSGTDIALLNGMMQYIIQNGWENKEFIA
NRTVGYEEFKKNVMQEKYSLENVSKITGVPVDDIKTACQWIHEAEKTTAVYTLGITQHTV
GVDNVRSIGFLQMLTGNMGKPGTGVNPLRGQNNVQGACDMGALPNVFPGYQKVTDDAAVK
KFEDAWGCKMPAKIGLTIPEMLDTFADEPDKLKCLYLMGENPIISDPDIAHVDKALKNIE
FLVVQDIFLTETAEYADVVLPAVCYAEKDGTQTNTERRVQRWRKAQDGPGESKYDWQIIA
ELAAKMGMGDKFPWQNASEVFDEMAALTPQYCGMNYERIEKEGLQWPCPTCDHPGTKVLH
CETFNGMPEGKSVFAPIEHRPPAEETDAEYPFILTTGATIWHWPSGTMTRRSESLNRDCP
TGWIEINEEDAAEMGIETGDIVTAYSRRGEVDVPARKTPDIKKGVMFMPFHFWECRANWI
TNTPYDPVSKTPEYKACAINVKKKEA*
>SMTZ1_1000017328
VEYRTVQTTCTYCGCGCGLLLGVMDEEVVGTLPLKTHPINEGTLCIKGWSVHEFVQNEKR
LQRPLVREKGDFQEVDWEDALGLVASRLRKIRDEFGPDSIAGLSSAKCTNEENYLFQKWM
RAVVGTNNVDHCARLCHSSTVAGLAAAFGSGAMTNSTPEIEDADCILITGSNTSESHPLV
ANRVFRAREKGAKLVVVDPRRMQMARVADIHVRNRPGSDVAWINGIMHIIIKEGWEDKEF
VAQRTEGFEALKKEVEAYPPERVAEISGISPENLRRIAETYAKAEKASILFAMGITQHTT
GVDNVKSLANLAMLTGNLGRPSTGVNPLRGQNNVQGACDVGALPNVYPGYQSVTDEVVAK
KFEEAWGVKLDRKVGLTIPEMFSAIEEERIKAMVILGENPLLSDPDVNHVEKAIRKLDFL
VVQDMFMTETARLAQVVLPGVSFAEKDGTFTATDRRVQRVRKAIDPLGEARPDWEILCDL
ARKMGGEGFAFSAPKEIFDELAKVTPIYQGICFERIETEGLQWPCRSPEDPGTPYLHKDQ
ITKGRGTFHAISYREPAELPDEQFPFVLTTGRMGFHFHTGTMTRISPSLHKEAESAYMEI
HPEDAQKLGIHECEEVRVSSRRGTIDIKASLTEGIDRGVVFIPFHFVESAANRLTNNAFD
PIAKIPEYKVCAVRIEKLATNSKEENDKKRAKD*
>SMTZ1_1000026419
MSIEYLPTICPYCSCGCGLYLIVKDGKIIGQEPWKEHPINEGANCPKGKNAYAFLYSEDR
LKMPLVRKNGAFQETSWEEALNLISSKLKEATPENFGFIASCRNSNEDAYVMQKFTRVAM
GTNNIEYCGRLCHSPAAAALIPAMGGGVMQTSQPEIELADCFFLAGVNLQETFPMIARRV
FRAKDKGAKVIYTDPRKTATARHLADINLHLKSGTDAALINAMMRIILDEGLEDKEFIAS
RTTGIDELRDFLSKVDLEEAERITGIPLEKIKEAAITYAKAETACILYDQGMSQHYVGTD
NVRVHANLALLCGHAGKPGSGINSMRGQINGEGSGDMGCLCVFYPGFKRVGEDSAKLFEE
AWGVSNLPTKPGFTYIDMLYKCSYLYIVGGDPMMVTPDVNNLKKALEKVNFLVVQDIFPT
EISKLAHVILPAASWVEREATHTWIDRRVQKIDKLIDPPGEAKPDWWIICQLAEKLGYKD
KFNFTSSGEIFEEIRSCIPPYKGITYERLKKTVGGIHWPCPSEDHPGTPSMFLQKFNTPD
GLGHFQAVEFKPPAELPDDEYPYVLTTGRSIFHYHTGAMTRRTPKLVDEVRRGFVEVNPE
DATKAGVKDKDIVTLETRRGSIEVEVKVTDEVPPGLLFVPFHFADSCANVLTIPVLDPSA
KCAETKVCAVKMEVKQ*
>SMTZ1_1000075824
MIEYEPTICPYCSCGCGIYLVVKDGKIIGQEPRNEHPINAGGNCPKGRNAYQFLYADDRL
KTPMIRKDGELVEGTWDDVLDFIASKLKDVDPDDFGLLASGKNTNEEAYVLQKFARVIMG
TNNVEYCGRLCHSPTAAGLGPTVGSGVMPISQLDIEKADCIFLAGINLRETFPMMARRVQ
RAKDKGAKVIVLDPRRTVTAKEIGDLHLQLLAGTDVVVLNSMMKVILDEGLEDKEFIESR
TAGIEELRKHLASSDLKEMSKTCGVPIAELKKAAHWLAKAKTACVLYNQGLNQHSTGTDN
VKALATLALLTGQYGKPGTGISPTRGQVNGEGTGDMGCLNVFYPGFQRVGTGASEKFEKL
WGVEGLPSKPGYPYTKLIQETKYLWVVGTNPMIAAPDTNNVRKALEEKELLIVQDIFPTE
TAQLADVVLPVATWVERDGIHAYVDRRVQKINKIIDPPGSAKPDWWVVCELAERMGHKDK
FDFSSSDEILEEIRRCVPAYGGITYERLEGTVGGIQWPCPTEDHPGTPTFFTEKFNTPDG
LGHLQVVEYKPPAELPDKDYPYVLTTGRSIFHYHTGTMTRRTPKLTDEVPNGYCQINPKD
AASLGIRQGSKVNLSTRRGSVHAESHVTNEVPQGLVFLPFHFAESCANEITNPVLDPACG
MPEYKVCSVKVEVVK*
>SMTZ1_1000128813
VAGLAAAFGSGAMTNSVDELADADCIFVIGSNTTSSHPLVATRIFRAKEKGAKLLVADPR
KIHLASMADIYVSQNLGTDVALLNGIMHVILERGLHDQAFIEERTEGFEDFFKVIEHYSP
DRVAEITGIAAEDIIKMAEVYGSAKAASIVYCMGITQHTTGVDNVKSLANLAMLTGNVGK
ESTGVNPLRGQNNVQGACDMGSLPNVYPGYQAVTMLDIKEKFESAWNAKLSDQVGLTIPY
MLSGIMEDSVKALFVMGENPMLSDPDVNHVEKALRSAELLVVQDIFFTPTAELAHVVLPG
TSFAEKDGTFTNTERRVLRVRQAIEPVGDSRPDWEIIQEISNRYGYPMDYESPEAVMREI
ASLTPSYGGISYDRLEGEGLQWPCPTPEHSGTKFLHKDMFVRGKGLFHAVEHQPPAEVVD
EEYPLWLTTGRVHAHYHTGTMTRNSPSLNMEISEGYLEMNPSDAGQLGIKQGDPVKVTSR
RGDITAKTMVTERVREGILFMPFHFVESNANILTNPAHDPTVKIPEYKVCAVRVEKV*
>SMTZ1_1000129921
MLLVVKDGTVVGTRPWPEQPISQGKLCIKGWQAHEFIYHEDRLKKPLIKEGDSFKEVSWE
RAIKFVAQRLGEIRDKSGPDSLAFLSSARCTNEENYLLQKFARAVIGTNNVDHCARLCHA
STVAGLVAAFGSGAMTNSISDIEEADCIFIIGSDTMSQHPLIARMVMIAKEKGAKIILAD
PRRVNGMMKYILDNGLENKAFISERTEDFEKLKEVLHSLSLDEVEKITGVAKGEIEKAAL
LYAQAKEGCIIYAMGITQHTTGTDNVLSMANLAMLTGNIGRPGTGVNPLRGQNNVQGACD
LGALPNVLPGYQAVTDDDIRMVIAKVWGVAELPSHVGLTVVEMMNAALEGKVKAMYIMGE
NPMVSDPDISHVEEGLNNLDFLVVQDIFPTETARLADVVLPAASWAEKEGTFTGTDRRVQ
LIRKAVEPLWESRPDWEIICELAKEMKAGEGFSFSSVNQIFEEMRKVTPQYAGISFTRLG
QPGGLQWPCPKEDYPGTPILHGKVFTRGRGKFHPIIYRKPAESPTDEFPFILTTGRVMSQ
WHTRSMTGRSPALNAEFPEGFVEINPEDARKLGVSDADSVEVSSRRGKIQTKARVTDKVA
PGVIFMPFHFAEQAANRLTNPALDPIAKIPELKVCAAAVRPLMK*
>SMTZ1_1000252911
MIEYKQTICPYCSCGCGIYLVIEDGKIIGQEPQNEHPINEGGNCPKGRNAYQFLYSEDRL
KTPLIRKNGELVQSTWDEVFELITSKLKEAEPNEFGLLASGKNTNEDAYVQQKFTRVVMK
TNNVEYCGRLCHSSTAAGLGPTVGSGVMPISQMDIEKTDCIFLVGINLKETFPLMAKRAM
RAKAKGAKIIVMDPRKTITARELGDIHLQLEAGTDVLVLNSLMKIILENELEDKEFIESR
TTGIEALREHLTSLDLQEMSKISSVSLKDLNKTARMLAKAKTCCVIYNQGLNQHTTGTDG
IKALATLALIIGQYGRPGTGLCPTRGQINGEGTGDMGCLNVFYPGFQRVGTPAEPHIKFG
ELWGVENLPAEPGLPYTKMIQQTKYMWIIGTNPMMAAPDVDRVRESLEAKELLIVQDIYL
TETAQLADIVLPVSTWVEREGVHAYVDRRVQKINKLVEPPGDAKPDWWVVCQVANRMGFK
DKFDFSSPSEILDEIRKVVPPYRGITYERLENTLGGIQWPCPSEDHPGTSTFFTEKFNTP
DGLGHLQVIEYKPPAELPDKAYPYILSTGRSIFHYHTGTMSRRTPKLDAEVPINYCQVNP
KDAAAKNITDGCKITLSTRRGSIEAKARLTDDVPKGFVFLPFHFSESCANKITNPVLDPS
CGMPEYKVCSVNIEVVK*
>SMTZ1_100049767
LLSFIPTICPYCGAGCGILLAAKDGNAVGTMPWSRHQISEGRLCIKGWNAHQFIGHQDRL
KKPLIKDNGSFREATWDEALNLVANKLKEIKGKDGPDAIAVLSSAKCTNEENYLIQKFAR
AVIGTNNVDHCARLCHASTVAGLLAAFGSGAMTNSIADLGQADCIFIIGSDTTSQHPLIA
RRVIMAKERGAKIIIADPKGIQLCNVADVYLQQKPGSDVALLNGMMKVIIDHGLEDKEFI
QERTEGFQELLQTIHDYPLDKVERITGVPAADIEKAALIYAEAKSSAILFAMGITQHSTG
TDNVMSIANLAMLTGNVGRAGSGINPLRGQNNVQGACDMGALPNVFPGYQAVTDAEKRAK
IAEVWGVAELPSQVGLTVVEMINAASEGKVKAMYITGENPMVSDPDIGHVKQGLENLQFL
VVQDIFLTETAKLADVVLPSACWAEKEGTFTNTERRVQRIRRAIDPPGESRPDWEIVCEL
ARVVGAGQLFPFTSPSEIFDELRKVTPQYAGMNYERLNQPDGLQWPCPDESHPGTPILHT
KQFTRGKGKFHAVAYREPAEEPDSQYPYILTTGRVMSQFHTGTMTRRSPALNNEFPEAFV
EVNPEDASKLGIEDGDWVEVASRRGKIEIKALVSDKVKPGVLFIPFHFAECAANVLTNPA
LDPIAKIPELKVCAVAIQATKQSK*
>SMTZ1_1000860823
MDMQFVSTICPYCGCGCGLNLVVKDGEIIGIEPWKEHPINEGTNCPKGRRSYSFLYSEDR
LKKPLLKDNGKFEEITWEKALDLVSAALKDISPESFGILGSGKTTNEASYVLQKFARVIV
GTNNIEYCARFCHSATVAGLGPTVGSGVMETSQLDYEFADCFIIAGVNIKETFPMIAKRV
LRAKKKGAKVIVIDPRKSVTARHLADIHLQLRPGTDVALINGIMSIIIDEGLENREFIES
RTAGFNDLHDFLSTIDLKQIEQITGISIEKIRRAALTYANAERGCIQYDEGITQHTTGAD
NVKVLADLALLTGHIGKPGTGVNPMRGQINGEGSGDMGCVNVFYPGFKRVSQEAADFFQE
RWGVEKLPINPGRTYMDIVHNCKVIYVVGTNPMISGPDTNSIRQSLENLDFLVVQDIFMT
ETAKLADVVLPAATWVEREGVHAWVDRRVQKINKVIDPPGEAKPDWLIICDLAEAMGFKD
KFNYENPREIFEEIRKCVPQYAGLTYERIEKTVGGIQWPCPSEDHPGTPTMFTEKFNTPD
GLGHFQVVEYRPPAELPDEEYPYVLSTGRSIFHYHTGTMTRRTDKLNAEVPYNFVQINPK
DAIKLETTNGGWVVLKTRRGSIKAKVMITEDVPQGMVFTPFHFGDSPANVLTNPAFDPKC
KMPEFKVCAVRMEVE*
>SMTZ1_1001435716
MGIDLVPTICPYCSCGCGIYLVVKDGKIIGQEPWKEHPVNEGANCPKGKNAYHFLYSDER
LKKPLVRRNGKLQESSWEEALGLITTKLKEATSESAGFLASCKNSNEESYVIQKFARIVM
GTNNVECCCRLCHSPSAAVLGPAVGSPVMQTSQPEIELADCIFLAGVNIKETFPLMARRV
LKAKARGAKVICTDPRKTVTARYLADIHLQLKPGTDVALVNAMMSIILAEGLEDKEFITS
RTAGFDELRSSLSSIDLKQVEEITGVPAEKIKEAATTYAKAQRSCILYDQGICEHLVGVD
NVKVHANLALLTGNIGKPGTGVNSLRGNLNGEGTGDMGSLAVFYPGLVKVSEEVAKHFSN
LWGVESLPSQPGLTYMEMLYKCPYLYLIGTDPMMVVPDANNLRKALQGAEFLVVQDIFLT
ETAKLAHVVLPAATWVEREGTHTYVDRRVQKISKVIDPPGEAKPDWWVICQLAERMGYGD
KFNFSSAGEIFEEVRKCVPTYHGITYERLKQAGGIHWPCPTEDDPGTSTMYLEKFNTPDG
LGHFQPAEFKPLVEPPDDEYPYLLTTGRSIFHFDGGSMTLRTPKLVNEISRSYVEVNPKD
AIKAEIKDKNMVTLTSRRGNIEAEAKVTDNVPPGLLFTTFHFPNSSGNTLTNPALAPGAK
CAGTKVCAVRMEVKR*
>SMTZ1_1001889610
MTTQIKDQIKYEPTVCPYCTSGCGLYLVVKNGRVVGAEPMKSYPTNEGKVCIKGNNTYKL
LSHSERLTEPLIKGKKASWEEALKLVTEKFKAVSSEDFGVLASGKTSNEESYLLQKFARV
VMNTNNIEYCARFCHSATVAGLGPAVGGGVMQTSQLDIDQADCIFLAGVNVQENFPGIAR
RICRAKNKGTRVIALDPRVTATVKNLTDVHLQIKPGTDAALLNAMAKIIIERGLQNQRFI
KDKTIGFEKLKVSVLKTDLNKAEEITTVPLDKIEDAAISFAKSDKGCILYDEGITQHTTG
SDNVKALANLVLLTGHIGKPGTGVNSMRGQISGEGTGDMGCLNVFYPGFKRVSVAVAEHF
EKLWAVDNLPAEPGKTYMDIINTCKVVYMVGINPAISAPDFNSVARSLEKLDFLVVQDIF
MTETAQFADVVMPAATWVEREGTHTGIDRRVYKINKIVNPPGRARADWWIIVNLARQMGF
ADKFSYHSTEDVFEEIRKCVPAYAGISYQRLEKKIGGIHWPCPSEDHPGTPTMFTEKFNT
PDGKGHFQPVDYKPPAEVPDEHYPYILTTGRVIFHYHTGTMTRRTDSLSSESPEAFVQIN
PKDARSLDIDDGEKIVVKSRRGQLEIKARVSQNIAKGVVFIPFHFDSANANILTNPAFDP
ACKMPEFKVCAVTLKKINS*
>SMTZ1_100211723
VNSDFVLTACPFCGCGCNFYLQILDSKIVGVIPCNTDEISEGKLCIKGRNADKFIKHKDR
LTSPLIRENGQFRQASWQEALDLVSQKLGEIKQKFGPDAIGFLSSAKCTNEENFALMKLA
RAVIGTNNVDHCARLCHASTVVGLMSSFGSGAMTNSIPEIENADCIFVIGSNTFEQHPLV
ASRIMKAKENGAKLIVVDPRRVPLMDFADVFLQIRPGTDVCLLNGLMNVLISRNWINVKF
ISERTEGFEDLKEKVKEYPPDRIKRITGVAPEDLERAARLYGEAKRAMILYAMGITQHIS
GTDNVRSCADLAMLTGNVGRESTGVNPLRGQNNVQGACDMGALPNVYSGYQLVTDKQAAK
KFEKSWAVKLPSKPGLTVSEMLEAAYAGSLKAMYIMGENPMLSDPDINHVKSCLEALDFL
VVQDIFPSETVKLADVVLPASSFAEKEGTFTATDRRVLRVRKAIEPIGESKPDWMIISEL
AQRMDGRRFDYSSPEDIMKEIATLTPTYSGISYARLDSGEVLKWPCPTPEHPGTKFLHQG
EFTRGKGHFIAVDFREPAEMPDEEFPFILTTGRLMFQFHTGTMTRKAPALEKEASKGFLE
LNPQDAQRLGIEQGERVVVKSRRGEIEIDTFVSDKVAPGVVFIPFHFAESPANVLTIGEL
DPEAKIPEFKVCAVNVCKRK*
>SMTZ1_100253676
ISYRPTICPYCTSGCGLYLVVKDGKVIGQEPMKSYLTNEGKLCIKGNNTYKLLSHPDRLQ
KPLVNGKSGKTSNEEGYILQKFARVVMKTNNIEYCARFCHSATVAGLGPAVGGGVMQTSQ
LHIDQADCIFLAGVNIQENFPGIARRVRRAKNNGTKVVVLDPRVTATVKNLADIHLQLRP
GTDASLLNAMIKVIIDDGLENEQFIKTRTVDYEGLKAFVSHIHLEEVEKITCVPLDKIRA
SAAAFAKAAKGCILYDEGITQHITGSDNIKLLANLVLLTGHIGKPGTGVNSMRGQISGEG
TGDMGCLNVFYPGFKRVNKETAEHFQQLWGVENLPWNPGKTYMDIINTCNVIYMVGVNPM
ISAPDSNNVRKSLEGLDFLVVQDIFMTETAEVADVVLPAATWVEREGTHTGIDRRVYKIN
KIVEPPAQAKPDWWITLNIAKKMGFSDKFNYNSSKDIFEEIRACIPQYAGISYERLDKTI
GGIHWPCPSEGHPGTPTMFTEKFNTPDGKGHFQSVEYKPPAESSDREYPFILTTGRVIFH
YHTGSMTRRTDNLYSEAPEAFIQIHPEDARELKISNGEKAIVRSRRGRLEIKTRISPDII
RGVVFIPFHFGKTNANILTNPAFDPACKMPEFKVCAVNIEKGDEK*
>SMTZ1_100299612
MNSDFVLTVCPFCGCGCQFYVQVMDGEVTGVVPCKTDEMSEGKPCIKGRNATDFINHPDR
LKSPLVKRNGKFEPISWDEALGIVSRRLSEIKQKHGPDSIGILSSAKCTNEENFLLMKFA
RAVIGTNNIDHCARLCHASTVVGLVKAFGSGAMTNSVPEIEGADCIFVIGSNTMEQHPLI
SLRVLRAKAKGAKLIVADPRRTPLVDFADVYLQHRPGTDVCLLNGIMNLILSLNLANNDF
IAQRTEGFEELKKKIEEYPPEKVSRITGVDVVALEKAARFYGEAEKASILYAMGITQHTT
GTENVLSVANLAMLTGNVGRESTGVNPLRGQNNVQGACDMGALPDVYSGYQRVKDKEARA
KFEKAWGVKLPQEPGLTVTEMTDSAINGSLKAMYIMGENPALSDPDINHLKKALSSLDFL
VAQDIFLSEAAQFAHVVLPACSFAEKEGTFTATDRRVQRIRKVIEPIGDSQPDWIIVSEL
ARRIGGIQFNYTSPREIMEEIASLTPSYAGISYERLDNGRTLAWPCLSEEHPGTRFLHKD
GFTRGKGRFFAIDYREPAELPDNEYPFILTTGRLMFQYHTGTMTRRIPALERELPTGFVE
INPEDARKLSISQGERVKVKSRRGEIEIKAYITEEILQGVVFIPFHFAECPANELTSRNL
DPEAKIPEFKVCAVKIYKG*
>SMTZ1_100306354
MDIKYVPTICPYCSCGCGIYLVVKDGRIIGQEPWKEHPVNEGANCPKGKNAYEYIYSEDR
LKMPLVRKNGALQEASWEEALDLISTKLKEASPENFGFIASCRNSNEDAYVMQKFTRVVM
GTNNVEYCGRLCHSSAVAGLVPTMGSGVMQTSQPEIELADCIFAAGVNLQETFPLVARRV
LRAKAKGAKVIYTDPRKTATARYLADIHLQLKSGTDAALINAMMSIILSEGLENKEFIAS
KTAGFDELRDFLSKVDLKQAEEITGVPIEKVREAAITYAKAESGCILYDQGICQHTVGGD
NVKLHADLALICGHAGKPGSGVNSMRGQINGEGSGDMGCLCVFYPGFKRAGEETAKFFED
AWGVSNLPTKPGMTYIDQIYNCSYLYIVGGDPMMAVPDVNNVRKVLEKARFLVVQDIFPT
EIAKLAHVVLPAATWVEREATHTWIDRRVQKINKVVDAPGEAKPDWWIICQLAQRMGHKD
KFDFHSAGEIFEEIRSCVPQYKGITHERLEKTIGGIHWPCPSVDHPGTPTMFLQKFGTPD
GLGHFQVVEYKPPAEVPDEEYPYFLTTGRSIFHYHTGHMTRRTTKLINEVPRGFVEVNPE
DAIKAGVKDRDTVTLETRRGSIEAEARVTDEVQPGLLFIPFHFPDSCANTLTISALDPSA
KCAATKVCAVKMEVKQ*
>SMTZ1_100318105
VAGLAAAFGSGAMTNSIAEIEDAGCIFVIGSNTTACHPLIARRIYRAKEKGAKLIVADPR
YIQLARFADLAVRHRLGSDVALLNGMMHVIIKNGWQATNYIEARTEGYEDLKEAVECYTP
DKVEAITGVTAQDLEKLAQLYAMNSPAALLYAMGITQHSTGVDNVKSCCNLALLCGNVGV
RSGGVNPLRGQNNVQGACDMGGLPNVFPGYQPVSDAKANEKFSRAWDREVPDQVGYTITD
MVPAMEKGKLRALYVIGENPKLSDPDWNHLDEAIRKLDLLVVQELYLSETAQVADVVFAA
ASVAEKEGTFTNSERRCMRVHKAIEPIGNTLPDWEIIARLSTAMGYPMPYETPEAIFQEM
TTLTQSYAGMTYGKLGLDGLMWPCPEPDHPGTPYLHKERFPRPGGKAKFHALHYLDPAEI
PDDQYPYFLTTGRMFAHFHTGTMTRISPHLDDPKDAEELDIKEGDIVVLSSRRGKMEAPA
RLSGKVEPGLFFLPIHFGENPANVLTNPAFDPVAKIPEFKVSAVNAEKLPERYLGRPI*
>SMTZ1_100331821
VAGLAAAFGSGAMTNSVEEIERADCIFIIGSNTSVAHPLVATRVYRAKARGAKLIVADPR
RIPIVLQADLHLRQNLGTDVALINGLMHIILKREWHDRPFIDERTENFEALRAVIEEYTP
ERVSEITGIAVADLERAAEWYSTAERATILYTMGITQHTTGVDNVKSLANLAMFTGNMGR
ESTGVNPLRGQNNVQGACDLGGLPNVYPGYQPVTDGNVRKKFEEAWGAKLSDTVGLTVTE
MLPAALDGRVKALVVLGENPVVSDPDSLHVEKALKAVDFLLVIDIFRTPTAELADVVLPG
TSFAEKDGTFTNTERRVQMVRKAIEPLGDSKPDWEIIQELSSRFGYPMDFDSPQAIQDEI
AKLTPSYGGITYNRLQGEGLQWPCPDADHPGTKFLHQGRFARGKGLFHAIEYKPPAEDVD
EEYPFQLTTGRLYVHYHTGTMTRNSPSLDREVKECFLEMNPADAADLGIGDGEMVTIASR
RGSVATKIKLTKAVDERVVFMPFHFLESRANILTNPAHDPIAKIPEYKVCA
>SMTZ1_100376933
MTNSTPEFEDADCILITGSNTTETHPLVASRIIKAKEKGAKLIVIDPRRTQIARYADIFV
RQRLGTDVAWINGLMHIIVKEGWEDKEFITTRTEGFEEMRKELENYPPERVEEITGISPS
DMRAIAEAYAKAEKATIIYAMGITQHVSGTENVLSLANLAMLAGNIGRLSTGVNPLRGQN
NVQGACDMGGLPNVYTGYQSVADEEVAKKFEQAWGTNLSRKPGLTIMEMFQAIDEGSVKA
LYIMGENPMVSDPDLHHVEKSLSKLELLVVQDIFLTETTKLAHAVLPGVSFAEKEGTFTA
TDRRVQRVRKAIEPLEEAKPDYEIISTIARKMGGANFQYGSSEEIFEEIRKVTPAYQGIT
YERIDQNGIQWPCRSLEDKGTPFLHKDQFSKGKGTFFAIPYRDPAEVTNDEFPFWLSTGR
VGFQYHTRTMTGVSPSLQKEAAEGYVEINPFDAGIDEGERVHVISRRGKIQIKAMLTFNV
ARNTVFIPFHYVESAANMLTNTAFDPVAKIPELKVGAVRVEKIEERVNT*
>WSSedA1B_0023402
MEMKYVPTTCPYCGTGCGFNLVVKDKKVVGVAPWHRNPVNDGKLCPKGNYAAEFINSPDR
LTKPLIKKDGKFVEASWDEAYKLIASKFKSYKGEEMACLASARVSNEENYLMQKFARAVL
KTPNIDHCARLCHASTVVGLAGAFGSGAMTQSIADIAESKCLLIIGSNTFETHPLIGRRV
MQAKAKGAKIIYADPRLTPTGKQADLYLPFYSGSDVAILNCFMQQILKNGWENKDFIKNR
TKDFEKVKEIVMKDTYSPENVSKISGIPAKDLITAAEWFGKSGQSAILYSMGITQHTTGV
DNVKSIANIQMLTGNLGRPGTGICALRGQNNVQGACDMGALANVYSGYQAVIVPEMRKKM
MDAWGCEIAEGKVGLTVTKLINTLADEPGKVKCVYIMGENPMISDPDLHHVEKGMKNVEF
MVVQDIFLTETAQFANVVLPAACYAEKDGTQTNTERRVQKWRKAQDPPGEAKADWQIFCE
LAKHMGFEKQFPFKSAEEVFTEISKVTPSYAGMDYTRLEKPEALHWPCPTKEHPGTPILH
KEKFTHPDGLGIFTPIEWKPPAEVPDKDYPLILTTGRCIWQWHTGTMTRRSESLEREEPT
GWVEINPEDAKAMGIKDKEMVRAITRRGEIKVGARVTTGIKKGEVFIPFHYGECAANTLT
NNALDPVASIPEFKACSVRIEKIAEAK
>WSSedA1B_0040592
NLVVKDKKVVGVAPWHRNPVNDGKLCPKGNYAAEFINSPDRLTTPLIKKDGKFVEASWDE
AYKLIASKFKSYKGEEMACLASARVSNEENYLMQKFARAVLKTPNIDHCARLCHASTVVG
LAGAFGSGAMTQSIADIADSKCLLIIGSNTFETHPLIGRRVMQAKMKGAKVIYADPRFTP
TGKQADLYLPFYSGTDVAILNCFMHQILKNGWENKDFVKNRTKDFEKVKEIVMKDAYSPA
NVSKVSGIPEKDLITAAEWFGKSGQSAVLYSMGITQHTTGVDNVKSIANLQMLTGNLGRP
GTGICALRGQNNVQGACDMGALANVYSGYQAVIVPEMRKKMMDAWGCEIAEGKVGLTVTK
LINTLADTPGVVKCVYIMGENPMISDPDLHHVEKGMKNIEFLVVQDIFMTETAQFANVVL
PAACYAEKDGTQTNTERRVQKWRKAQDPPGEAKADWQIFCELAKHMGFEKQFPYKSAEEV
FTEISKVTPSYGGMNYARLEKPEALHWPCPTVEHPGTPILHKEKFTHPDGLGIFTPIEFK
YPAEVPDKDYPLILTTGRCIWQWHTGTMTRRSESLEREEPTGWVEMNPEDAKALNIKDKE
MVKAITRRGEVRIGARVTPNIKKGVAFIPFHYVECAANTLTNNALDPVASIPEFKACAVR
IEKIAEAK
>WSSedL1C_1000037214
MRDAKTDLEYVATTCPYCGVGCGLNLVVRNGKCVGVEPYKRSPVNEGKLCPKGATCWEPV
HSPDRLTTPLIRKGDTFEKASWDEALDLIVKKFVETSDAFGPKALGFQVSCRTVNEDCYA
MQKWARVAFKTNNIDNCARICHGPSVAGLSLCFGSGAATNPFDDVLNSDLILLWGSNAVE
AHALAARRIVQAQKKGARVIVLDPRYSPTARLADEWIRLTPSTHIALANSIMYWIIKEGL
EDREFIRNRTKGFEDLKKTVERYADAESITGVPTGKVREFAREYANAKSAVIIYCLGITE
LTTGTDNVRSMGNLAMLTGNIGRPGTGVNPLRGQNNVQGACDMGAYPNVYSGYQKCEAAD
IRAGMEKSWGMPAGSLPDWYGVTLTEQIDQCGDPIRAMYILGLNPAVSYPDSNHVRASLD
RLDFLVVQDIFWTETCEYADVVLPGACFAEKDGTFTSGERRVNRVRKAVEAPGEAKIDYL
IFTELAKKMGLAGFDWKTGKDVWDDMRACTPSMRGVTYEKMEKPESVHWPCPTEEHPGTP
ILHCEKFACADGLGNFFGIEYRPPAEVADRDYPFTLMTGRVIFHYHTRTQTGRCEVLHYE
VPESYIQINPQDAKELGIKNGEKIRVKSRRGETITKARVTDEVAPKVLYMAMHFNEGANN
LTNTALDPLSKMPELKHCAVAVEKIREA
