# Supplementary material for: Origin and Evolution of Flavin-Based Electron Bifurcating Enzymes
Source: Front Microbiol. 2018 Aug 3;9:1762. doi: 10.3389/fmicb.2018.01762 (PMC6085437; doi:10.3389/fmicb.2018.01762)
Supplement: Supplementary file 7 [file Data_Sheet_4.FASTA]

>ACD_77C00281G0003
MYKILVKRDLTPIITLMEVEAPRMAKAAKPGQFLIVRAHNKGERIPLTICDYDAKKGTVT
IVTQVVGASSRQICLLNEGDSFTDFVGPLGLPSEFIHLSDEAVSKMRFLFIAGGLGTAPV
YPQVKYLHSKGASIDVIIGAKTKDLIIYESEMRAVCDNLFICTDDGTAGRKGLVTELMKE
LLEEDKAKSSLPGHKKYDHAVAIGPMIMMKFVTLTAKPFDIPLIVSLNTLMVDGTGMCGA
CRVTVGGKVKFACVEGPEFDAYSVDFEEAMRRQTMYKSIEIEADHKCNIGLDKK
>ACD_79C01117G0002
MKILSKSIVADVQNTRLTKYVIDSPMIAKKAQPGQYVILMVKEEGKRIPLTLVDSDKEKG
TITLIAQELGYSTKLLGTLKEGDSLYSLAGPLGQPTHIDNYGKVLIVGGGVGIAELYPIV
KALKQAGNTIYSILGSRTSQLLILKDEIGKYSDQLFITTDDGSEGEKGFVSTVLDRILKK
DPDFNLVHCVGPVPMMRVVSNVTKPYKIKTIVCLNAIMLDGTGMCGGCRIIEDGKTKFCC
VDGPDFDGHLVDFDDLVNRQKRFVEEEKQSLKKLSNHECKVFSN
>C687J13239_100015626
MFNILDKQLIGPAIHHVVIDAPIIAKKALAGQFVMVRVSEKGEKIPLTIADFDRDNGTIT
IVFQELGKTTKNFAELKSGDFLIDLLGPQGTPSEIANFGNTIVIGGGIGIAPIYPLAREL
KKAGNKVTSIIGYRSKDHVFWEDKMKSVSDRLLISTNDGSYGKKGFVTDILKNLMQQEKI
DRVVAIGPAVMMKAVADLTRDLGIPTIVSLNSMMVCGMGMCGACRVSLDKATKFTCMDGP
DVDGHAVNFDELMKRLDTYKPEECSCK*
>C687J13239_100040115
MNKIIAKENFSEKVVRFEVEAPLIAKSRKAGHFVIVRIGKKGERVPYTIAAANPQTGTIT
LVIQRVGRSSEKICQLEVGDYITDMVGPLGKATHIENFGTVVCAGGGVGVAPMLPIIEAM
KKAGNRVISVLAARSKELVILEEQVARYSDEVIIMTDDGSYGEKGLITHGVEKVIQREKV
DLCVTIGPAIMMKFVAQLTKKYEVPTLASLNTIMVDGTGMCGACRVTVGGKTKFVCIDGP
EFDAHQVDFDEMLMRLKAYN*
>C687J13896_1000017126
MNVGYNEIRKTKGNIMFLIREKRTLTKTVTRMVIDAPWVVKHAEVGQFVMIRVDKDGERI
PLTIAEMHQSKGTLGIIFQVVGRSTYLLNQLNEGDFIHDVAGPMGKPSELEGLKRVLLIG
GGVGCAILYPIAQKLASLGTEIGTIIGFKNKELIFLEDEFIEVSNHAELMTDDGSKGKKG
FVTDALIKMLEEDSNYDKVIAIGPIMMMKKVSEITKNYHIPTVVSMNPIMVDGTGMCGGC
RVKVGEDIKFACVDGPEFDGHLIDFDIAQKRNELYQQKEQQDYKNTQRGGDSYAK*
>C687J13896_100029636
MNKIIEKEFFSPKVACFVIEAPRIARSRKPGHFVILRVDEKGERIPLTITDADEKAGTIT
LVVQKMGVSSEKLCALEPGDEILDVVGPLGRATDIHKVGTILACGGGVGVAPLLPIVQGF
KKAGNRVISILAARSKDLIILEEEIRKWSDEVIIMTDDGSYGRKGLVTAGAEEVILREKV
DECVAIGPAVMMKFTSLLTKKYNIPTQASLNAMMVDGTGMCGACRVSVGGQTKFTCVDGP
EFDAHQIDFNELMLRLGGYTELEKEAYQHYFESSIK*
>C687J13896_10022225
MYEIVRKRFLTPSIALMDVYAPRMASSAQPGQFLIVRVHEKGERIPLTVCDFDRNEGTVT
IVTQIVGASSRRICHLEEGDSFVDFAGPLGQPSEFLHMPKEELRAKRFIFIAGGLGTAPV
YPQVKFLHQAGASVDVIIGAKTRDMVIFEKEMKAVCDNLYICTNDGTYGKKGLVTDLLKE
LLDGGNRYDQAVAIGPMIMMKFVTLAAKPYNLPLIVSLNTLMVDGTGMCGACRVSVGGKT
KFACVDGPEFDAHLVDFEEAMRRQGMYKNIEQESDHKCKIGLNS*
>C687J13896_10027013
MFNILDKQLIGPAIHHVVIDAPIIAKKALAGQFVMVRVSEKGEKIPLTIADFDRDNGTIT
IVFQELGKTTKNFAELKSGDFLIDLLGPQGTPSEIANFGNTIVIGGGIGIAPIYPLAREL
KKAGNKVTSIIGYRSKDHVFWEDKMKSVSDRLLISTNDGSYGKKGFVTDILKNLMQQEKI
DRVVAIGPAVMMKAVADLTRDLGIPTIVSLNSMMVCGMGMCGACRVSLDKATKFTCMDGP
DVDGHAVNFDELMKRLDTYKPEECSCK*
>C687J26609_1000012112
MNVGYNEIRKTKGNIMFLIREKRTLTKTVTRMVIDAPWVVKHAEVGQFVMIRVDKDGERI
PLTIAEMHQSKGTLGIIFQVVGRSTYLLNQLNEGDFIHDVAGPMGKPSELEGLKRVLLIG
GGVGCAILYPIAQKLASLGTEIGTIIGFKNKELIFLEDEFIEVSNHAELMTDDGSKGKKG
FVTDALIKMLEEDSNYDKVIAIGPIMMMKKVSEITKNYHIPTVVSMNPIMVDGTGMCGGC
RVKVGEDIKFACVDGPEFDGHLIDFDIAQKRNELYQQKEQQDYKNTQRGGDSYAK*
>C687J26609_100002781
MYPITAKEVLADSIKKIEVTAPDIAKRAKAGQFVIIRVSSKGERIPLTIADKNEKNGTVS
LIFQEIGKTTLALGRLNAGDSIMDIVGPLGHPTESVKHGTVVAIGGGVGAAEILPVSRMY
RECGNDVIGIIGARTRDLVILEREMTGSCGRLFVATDDGSAGRKGFVTDVLKELIEKGDK
IDLVYAIGPVPMMRAIANLTKPFGIKTVVSLNPIMIDGTGMCGACRVTVGSETKFACVDG
PEFDGHQVHWDELIQRLSAFKVNENNATENYKRVCKCDQHA*
>C687J26609_100006440
MFKILSKQILAKGITRLEILAPEIAARARAGQFVVVRINETGERIPLTIAGQNAAAGSIS
VIFLEIGKTTAQLASLSPGDFILDLLGPLGRPTETGKHGAAVIVAGGVGAAEALPVAKAF
RNAGNAVVGIIGARNKDMVILEKEMRSAVNRLFITTDDGSYGMKGFVSDMLKELIEKKEE
IGIVYAIGPVPMMKAVSALTKQHSIKTIVSLNPLMLDATGMCGVCRVTIAGKTRFACVDG
PEFDAHEVNWDELINRLATFKNEEKLSLEKYKAECKCPE*
>C687J26610_10000948
MYPIIDRQELAKGNMVLITVEAPQIARKIKPGQFVVLRINETGERIPLTVAYKDLSHGTI
TIIFMVIGKSTALLGSLKVGDAIKDLVGPLGVTEEFTKLGTVVGIGGGSGIAVLHHLLQG
YGAAGNKLVGIIGARERDLLILEDEMKNLCQQLIVVTDDGSYGMHGLVTDALKTLVERDD
PEPIDLVIAVGPLVMMRAVCQQTKLYNIKTLVSLNPVMVDATGMCGACRVSVEGKTRFAC
VEGPHFDGHQVDFDELIQRNNTYGRDEKTSLLFSIRAK*
>C687J26610_10047381
RKALVTQPLKEACERVPKPDIAVAIGPPIMMKFCAETTRPFAVHTLVSLNTIMVDGTGMC
GGCRVSVGGETKFVCVDGPEFDGHKVDFDLMMKRLGAYKKHEKQMADQHVAGHTCNLEVA
AAGKGVRS*
>C687J26621_1000010313
MFKIVEKQKIAESTFLMKIEAPKIAGKRKAGQFVMLRIDEPGERIPLTIAGSDTIRGTIT
IIFQVAGDTTRQLSTLNTGDYLLDIVGPLGHPTHIENYGTAVCIGGGLGIALVMPIAEAL
HKAGNHVISIISARTKDLLICEKDMQACSNEFMIATDDGTKGTKGFPTQVLQELINKGTK
IDIVFAVGPVPLMAAVSKLTKPYNLKTIVSLNPIMVDGTGMCGGCRVLIDNKPKFVCVDG
PEFDGHLVDYSNLIQRLKTYTGNGKDSVLQSVSKDSSCWKPPEDRVGTAHKPKVFMHATG
GSAVIDQLAEGFTGTVVAGEKPGAKKVGSIPRQKMQEQDPGERVRNFNEVPYGYTPEMAR
LEALRCLQCKKPLCRDGCPVSIDIPGFIKLVAEGDFLGAARKIKETNTLPAICGRVCPQE
DQCEKVCIVGKKFKPVAIGNLERFVADYERNSNAVTIPKITDKTGYKVAIVGAGPAGLAC
AGELIKMGHDVTIFEALHKAGGVLVYGIPEFRLPKAIVESEVEYLRKMGVKIECNAVIGK
MQTVDELLHNGFDAIFVGTGAGLPMFMAIPGENLNGVYSANEYLTRVNLMRAYDPKYATP
IAMRKNVAVVGAGNVAMDAARTALRLGAENVYVIYRRSRDEMPARFDEIHHGEEEGLQFK
FLTNPIKILGDEKGWVSGIECVKMELGEPDESGRRRPTPIKGSEFAIDVECVIMSIGNGP
NPLIPSTTPDLQVNKWGNIVADLETCKTNKEGVFAGGDIVTGAATVILAMGAGKKAAKSI
DEYMRSKRSDVKAAAVA*
>C687J26621_100010714
MNEITDKKVWWSDAPAIKEFVVRAPWIVEKHKAGQFVILRVSENGERIPLTVSDKDLKKG
TINILFQEMGATTIKLGKLNKGDNILDLTGPLGKPTHIEKFGTVVCVGGGIGVAPVHPIA
QALKEAGNRVISILGARTKGILIYEDLMRKCSDEVRITTDDGSYGRHGFVTDELKGMIES
GMKIDLVVAIGPPIMMKMVCKVTEPYKIPTYASLNTIMLDGSGMCGACRVTVGGKTKFVC
VDGPEFDGHQVDFDEMMARLRQYMDEEKIAKEICQKNTM*
>C687J26621_100025995
MNSDTLSRFEIVARQDFSDVTYLLEVRHPLMAKAARPGQFVIVMAHEHGERIPLTIADYD
RARGTITLVIQAVGKTTREMQQNCKLGSTLYGMVGPMGIPSVTSHARKVICVGGGLGVAP
IFPQAKAFKENGAYVIGVLGFRSKSLVFWEDKFRACCDEFIVCTDDGSAGIKGLVTEGIR
LALAKHADIDEVVAIGPPVMMKGCAEATRERKVRTLVSLNPIMVDGTGMCGGCRVKIGEE
VKFACVDGPDFDGHKVDFDDLMQRLRRYKDEERAALERWSESCRLMNQEPVLPLTGS*
>C687J26621_100026443
LFEIVEKKQLSHTVALFRIKAPLIAKKRKAGQFIIIRINEHGERVPLTIVDSDTKEGTIT
IISQEVGKTTSMLGDLEKGDTILDVVGPLGKPTHIENFGIAVCIGGGIGTAPVYPIVKAL
KEAGNKVVSIIGARTKELLILEDEMKKTSDELFVTTDDGSYGHHGFVTQILQKLINEQRK
IGIVVGIGPVPMMKALCNVTRPHKIHTVVSLNPIMVDGTGMCGACRVTIAGKNKFVCVDG
PEFDGHEVDFDELIRRNRGYLKEEKIAMEELTYHEGARCYERT*
>C687J26621_100033242
LFEIVEKKQLSHTVAQFKIKAPMIAKKRKAGQFIIIRLNEHGERVPLTIMDSDSAEGTIS
IISQEVGKTTSMLGDLEKGDSIMDVVGPLGTPTHIENFGTAVCVGGGIGTAPVYPIAKAL
KAAGNKVISIIGARTKELLILEDEMKKTSDEIYVTTDDGSYGHHGFVTQILQKLIDEQRK
IGIVVGIGPVPMMRAVCNTTRPYKIHTMVSLNPIMVDGTGMCGACRVTIGGKNKFVCVDG
PEFDGHEVDFDELIRRNRSYLKEEKMAMEEATYHEGAKCYERSGG*
>C687J26621_100069104
MSYKIIDKVELAPNTVMMQVHAPLATRKMQPGQFIIVRVTPNGERIPLSISGWDMNKGTV
RIIVQAVGRTSAELINLRVGDSLTDVVGPLGQPSHLDKYGTCVLIGGGYGTGAIIPIAKD
LKARGNKVIGIIGARTKELVLMENELRTICDKVEVSTNDGSQGVKGLVTDVLTEILKQEP
VHMVTAIGPVPMMKAVSEMTRPLNIKTYVSLNAIMVDGTGMCGSCRVEVGGTTKFACIDG
PDFDGHQVNFGELVNRQKMYIPYEKKAMELHLCKEKNL*
>C687J26621_100099313
MPRILEARSLTPVTKYFRIDAPLIAAVAKPGQFVMLRVREGGERIPITIADYDRAAGTLT
IVVQEVGATTQRVCALEAGDEILDVAGPLGGHIEIPLGGHVCGVGGGFGSAALLCLMREF
SARGDRTTAILGARSKDLLILADELRPVCSDVEICTDDGSAGMKGFVTQRLAQLIAGDGP
GRPDYVIAIGPMAMMRAVAETTREPKVKTLVSMDPLMVDGTGMCGGCRVTVGGKAQFACV
DGPCFDAHQVDFEVAMRRNKAYVREEKRAVERLACLGVCRT*
>C687J26621_100127401
VAREDFSDVTYLLEIHHPLMARAARPGQFVIVMSHEHGERIPLTIADFDRXXGTVTLVIQ
AVGKTTREMQQTCQVGTKLYAVVGPMGDPSHTGGARKIVCVGGGLGVAPIFPQARAFKES
GAYVIGVVGFRTKDLVFWEAKFRACCDEFIVCTDDGSAGIKGLITDGIKLAIAKHPDIGE
LVAIGPPVMMKACAEATRPHKIRTVVSLNPIMVDGTGMCGGCRVKVGGQVKFACVDGPDF
DGHQVDFDDLMSRLRRFREEEKVALERWSASCRMKNPISPGPPESLPPAQAAPGLSTAQV
PPDLASEPLVLPDPFEEVEGG*
>C687J26621_100180471
DMARIIETRRLTPVTKLFRLDAPLIAAAARPGQFVMLRVREGGERIPITIADYDREAGTL
TIVVQEVGATTKRICALEAGDEILDVAGPLGGHIDIAPGGHVCGVGGGFGSAALLCLMRE
FTARGDKTTAILGARSKDLLILADELRPLCHNVEICTDDGSAGFKGFVTQRLAQLIEGDG
PGRPDHVVAIGPMAMMRAVAETTRGPKVKTLVSMDPLMVDGTGMCGGCRVNVGGRAQFAC
VDGPCFDAHEVDFDVAMRRNKAYVKEERQALDRLTCMANREAR*
>C687J26621_100227161
MLDAPVGSGFEIVTREDFSDVTYLLEVRHLQMAKAARPGQFVIVMSQEHGERIPLTIADY
DRERGTITLVIQAVGKTTKEMQQTCRAGTKLHAIVGPMGLPSHIGSARKIACVGGGLGVA
PIFPQARAAKEAGAYVIGIAGFRSRNLVFWREKFKACCDEFIVCTDDGSEGVKGPVTEGI
KLAIDKHPDIDEFVVIGPPVMMKACAEATRAHNIKTMVSLNPVMVDGTGMCGGCRVKVGG
QVRFACVDGPDFDGHQVDFDDLMSRLRRFAKEEKLSLERWLASCRMRSPAATPPPVSSVP
WSPPQADENLAIEPLLLPDPFDESKGG*
>C687J26621_100253523
IDEVVAIGPPVMMKGCAEATRARRIRTVVSLNPIMVDGTGMCGGCRVKIGGEVKFACVDG
PDFDAHLVDFDDLMSRLRRFREEEKVALERWSESCRLMNRAPSQAQAPATRN*
>C687J26621_100363282
RGTITLVIQAVGKTTKEMQRNCTVGSALYGMVGPMGVPSPIGRAKKVVCVGGGLGVAPIF
PQARAFKESGAYVIGVIGYRTRSLVFWEDRFRACCDELILCTDDGSAGIKGLVTEGIRLA
IDRHPDIDEVVAIGPPVMMKGCAEATRARRIRTVVSLNPIMVDGTGMCGGCRVKIGGEVK
FACVDGPDFDAHLVDFDDLMSRLRRFREEEKVALERWSESCRLMNRAPSQAQAPATRN*
>C687J26622_10020172
VGPLGRPTHIENFGTAVCVGGGIGAAPVYPIAKALKTAGNKVISIIGARTKELLILENEM
KNTSDELYVTTDDGSYGHHGFVTQILQKFIDEKRRLDLVVGIGPVPMMKAVCNVTRPHKI
HTVVSLNSIMVDGTGMCGACRVTIGGKNRFVCVDGPEFDGHEVDFDELIRRNRGYLKEEK
MAMEELTYHEGARCYERSTN*
>C687J26623_100030953
VGINELSRFEVVAREDFSDVTYLLEVRHPLMAKAARAGQFVIVMAHEHGERIPLTIADYD
RDRGTITLVIQAVGKTTKEMQRNCTVGSALYGMVGPMGVPSPIGRAKKVVCVGGGLGVAP
IFPQARAFKESGAYVIGVIGYRTRSLVFWEDRFRACCDELILCTDDGSAGIKGLVTEGIR
LAIDRHPDIDEVVAIGPPVMMKGCAEATRARRIRTVVSLNPIMVDGTGMCGGCRVKIGGE
VKFACVDGPDFDAHLVDFDDLMSRLRRFREEEKVALERWSESCRLMNRAPSQAQAPATRN
*
>C687J26623_100036622
VFPVLESKEIAKNVYLQRIRAPRVAKKRKAGQFLVLRRTDDGERIPLTIVSSDTAEGSVT
IIFQAVGKSTTEYARMKPGDAYLDVVGPLGLATHIEKFGTVVGIGGGIGTAPLLPIATSI
KQAGNRLLSIVGARTKDLLILEDEMRAISDEIVVTTDDGSYAKKGFVTTALQELIDRGEK
IGLCIAIGPVPMMRAVAEVTRPHGIKTVVSLNPIMVDATGMCGACRVTVGGTTKFVCVDG
PEFDGHQVDFKELVMRNRAYLKEEKEAMERIEHKDGKCMGGAAVPAGGGN*
>C687J26623_100056953
VARIIETRRLTPVTKYFRLDAPLIAASAKPGQFVMLRVREGGERIPVTIADFDRAAGTVT
IVVQEVGATTRRVCALEAGDEILDVAGPLGGQVEIPPGGHVCGVGGGFGSAALLCLMREF
TARGDRTTAILGARTRDLLILAEDLRQVCTHVEICTDDGSAGFKGFVSQRLEQLIGGDGP
GRPDYVIAIGPMAMMRAVAETTRGPGVKTLVSMDPLMVDGTGMCGGCRVNVGGKAQFACI
DGPCFDAHQVDFDVAMRRNKAYVKEEKQALDRFTCMANREAR*
>C687J26623_100135011
MPDTNKGPGFEIVAREDFSDVTFLLEIRHPLMAKAARPGQFVIVMSHAEGERIPLTIADF
DRSTGTITLVIQAVGKTTREMQQLCQVGTSLHALVGPMGVPSHVSNAKKVMCVGGGLGVA
PVFPQARGFKEAGAFVIGVIGFRTWKLIFWEDKFRSCCDELIVCTDDGSVGVRGPVTEGI
KRAIVRHPDIGEVIAIGPPVMMKACAEATRPHNIKTVVSLNPVMVDGTGMCGGCRVRIGG
QVKFACVDGPDFDGHQVDFEDLTTRLKRFAAEEKSALERWSESCRMTTQLERAAGDPLEL
PDPYEEVGGG*
>C687J26627_100001197
MFEIKNKRELAPNISLFEIYAPLIAKTFKAGQFVMIRLEEGAERVPLTIADTDPVNGTIT
LIVQAVGRSTKSLNALEKNQFITDVVGPLGRPSDIHKVGTVVVIGGGVGTAIAYPTAKAF
KNCGNRVLSIIGGRTKELIILEAELSKISDQLYITTDDGSYGEKGLVTTKLSQLIETQKI
DEVLAIGPIPMMKAVAEVTREKKIKTTVSLNPIMIDGTGMCGGCRVNVGGKTLFACVDGP
EFNAHEVDFFTLQSRNKTYHHQEQNKPSSDGTKTLTHEMFSEECHLSKELPSSVIKTTKE
KLSIPRMQMSCQDPELRKHNFKEVNLGATIEQVQTEASRCLQCKNAPCVLGCPVRVDIPA
FLEALSKGDPKKAYEIIKKDNCLPAVTGRVCPQENQCEGVCIRSKRKDDHSVAIGYLERF
AADWGHQHHEEQARNITSCPLEPKNKKVAIIGSGPAGLAAAGDLNLRGYHVEVFEALHEM
GGVLMYGIPEFRLPKKIVRKEIRDLKEKGVIFRPNIVVGKTLKVGELLAEFGAVFVSSGA
GLPVFLNIPGEDLSGVYSANEFLTRTNLMKAYYPEENETPIFDCRGKDVAVFGGGNTAMD
AVRTALRLGARNAYLIYRRTMSEMPARLEELLHAKEEGTQILELAAPLEFSGDDYHCLNG
VKLQRMELGSPDASGRRSPVAIKGSECHLPVSMAIVAVGNGSNPLIPSSTPELKLNKWGN
IIVDDVTMKSSMKGVFAGGDIVTGGATVILAMGAGRKAASAIFEYLETGNW*
>C687J26631_100007221
VFPVLESKEIAKNVYLQRIRAPRVAKKRKAGQFLVLRRTDDGERIPLTIVSSDTAEGSVT
IIFQAVGKSTTEYARMKPGDAYLDVVGPLGLATHIEKFGTVVGIGGGIGTAPLLPIATSI
KQAGNRLLSIVGARTKDLLILEDEMRAISDEIVVTTDDGSYAKKGFVTTALQELIDRGEK
IGLCIAIGPVPMMRAVAEVTRPHGIKTVVSLNPIMVDATGMCGACRVTVGGTTKFVCVDG
PEFDGHQVDFKELVMRNRAYLKEEKEAMERIEHKDGKCMGGAAVPAGGGN*
>C687J26631_100012352
MFPILKKQELAPTITKYEIKAPLIARKRKAGNFVIIRVDENGERIPLTIVDGDPATGSIT
LIVQAIGKTTRLLSTKKVGDSLTDVVGPLGNPTPIQNHGTVACVGGGVGTAELYPITRAL
QEAGNTVYSIVGARSKDLVVLEEEMSKCSDHLTVTTDDGSYGRKGFVTEALKELLDGKAG
IRAVYAIGPLPMMKAVSQLTKPYGTKTYVSLNTIMVDGTGMCGGCRVTVGGQMKFACVDG
PEFEGHEVDFDELMMRNRTYIDMEKVSNEQYACRLAAAEREVGRA*
>C687J26631_100030522
MFEVVNKLILTEGIKRLDIRAPRVAKNVKAGQFVSVCCEEGDERVPLTVVDCDRAKGIIS
LIFHEAGATTKKLGALPINESLFSILGPLGNPATIERKGEVVCIATGIASAQILPIARAL
RQAGNKVIGVIGAKTKKKLMLEAQMRVACEKIFITTEDGSYERRGLATDVLRQLLQTRDI
QLVYAIGSAEMMEAVCEMTKKKKIKTLVQLNPMMVDCMGMCGSCRVRIGGKTVLVCTDGP
EFNGHQVDFKDYKIRLNAFEGHNQWQGQKLQQLSQRNESVTFRRFLSGILKE*
>C687J26631_100036264
VNRISDKRAIAEGICRFVIEAPRIAKKRKAGQFVIVRANEFAERIPLTIVDSDVERGTIT
LIIQSVGKSTHLLNSLTSGDVLADVIGPLGNPTHIENFGTVVCIGGGVGTAEVLPIATAA
KKCGNYAISIIGARSRSRVILEEEMGEISDELYVVTDDGSYARPGIVTDPLMDLIERGEG
LDVVYAIGPIPMMRAVAEATEPYRIQTWVSLNPVMIDGTGMCGGCRVSVGGETRFACVDG
PEFDGHEVDFDLLVMRNKAYHEEEREAMERFECEMGAGSLV*
>C687J26631_100067733
VGINELSRFEVVAREDFSDVTYLLEVRHPLMAKAARAGQFVIVMAHEHGERIPLTIADYD
RDRGTITLVIQAVGKTTKEMQRNCTVGSALYGMVGPMGVPSPIGRAKKVVCVGGGLGVAP
IFPQARAFKESGAYVIGVIGYRTRSLVFWEDRFRACCDELILCTDDGSAGIKGLVTEGIR
LAIDRHPDIDEVVAIGPPVMMKGCAEATRARRIRTVVSLNPIMVDGTGMCGGCRVKIGGE
VKFACVDGPDFDAHLVDFDDLMSRLRRFREEEKVALERWSESCRLMNRAPSQAQAPATRN
*
>C687J26631_100115022
MPSTPAVYEIVAREDFSDATFLLEIRHPRMARAARPGQFVIVMEHPEGERIPLTLADFDA
GRGTITLVIQAVGKTTREMQQNCRVGGALHALVGPMGMPSVIGGAKKVACVGGGLGVAPM
FPQARACKQAGAYVVGIVGFRSRSLVFWEDKFRSACDELIVCTNDGSAGMKGFVTDGVRV
ALERHPDLGELIAIGPPVMMKACAEATRARKVKTMVSVNPIMVDGTGMCGGCRVKVGDKV
KFACVDGPDFDGHQVDFDDLMARLARFAAQEKSALERWSASCRMSQPPAEEPLELPDPFE
EVRGG*
>C687J26634_1000010712
LFPIVESREIAKNVILQRIAAPRIARKRKAGQFLVIRRGEMGERIPLTIVDSDTSEGTVT
IIFQAVGKSTAELAGLKAGDTVLDVVGPLGLPTHVENLGTVVGIGGGIGAAPLLPIATAF
KKAGNRLISIVGARTKDLLILEEEMKAISDQITVTTDDGSYAKKGFVTTALQELIDAGTK
IDLCIAIGPVPMMKAVAEVTRPHAIKTVVSLNPIMVDATGMCGACRVSVGGKTKFVCVDG
PEFDGHEVDFKELVMRNRAYLKEEKESMDKFLKEEKEAMDKLLHKGGKCMESTAPPMGKR
PGPRDRQS*
>C687J26634_1000127511
VFPVLESKEIAKNVYLQRIRAPRVAKKRKAGQFLVLRRTDDGERIPLTIVSSDTAEGSVT
IIFQAVGKSTTEYARMKPGDAYLDVVGPLGLATHIEKFGTVVGIGGGIGTAPLLPIATSI
KQAGNRLLSIVGARTKDLLILEDEMRAISDEIVVTTDDGSYAKKGFVTTALQELIDRGEK
IGLCIAIGPVPMMRAVAEVTRPHGIKTVVSLNPIMVDATGMCGACRVTVGGTTKFVCVDG
PEFDGHQVDFKELVMRNRAYLKEEKEAMERIEHKDGKCMGGAAVPAGGGN*
>C687J26634_100028428
MNKILEKKVWWKDTPAIKEFVVEAPWIAEKHKAGQFVILRVSENGERIPLTISNKNLEKG
TINILFQEVGKTTMTLGKLNVGDNIFDLAGPLGKPTHIEKFGTVVCIGGGIGIAPVHPIA
QALKDAGNLVISILGARTKEILIYEDLMKKCSDEVRITTDDGSYGRHGFVTDELKSMIES
GMKIDLVVTIGPAIMMKMVCKVTEPYKILTFASLNTIMVDGTGMCGACRVTVGGKTKFVC
VDGPEFDGHQVNFDEMMARLRQYVDEEKVAKELCQQGTCRAA*
>C687J26634_100036071
KELLILADELRPLCRNVEVCTDDGSAGFKGFVTQRLAQLIAGDGPGRPDHVVAIGPMAMM
RAVADATREAKVKTLVSMDPLMVDGTGMCGGCRVTVGGKARFACVDGPCFDAHEVDFDVA
MRRNKQYVREEKQAFERVACMAARESR*
>C687J26634_100043222
VNAHQSSGFEVVAREDFSDLTYSLEIHHPRMARAARPGQFVIVIAHPRGERVPLTIADFD
RDKGTVTLVIQAVGKTTREMQRDCRVGSTLYGVAGPMGVPSRLGGVKKVACVGGGLGVAP
IFPLARGFKENGAYVIGIVGFRTESLVFWEHKFRACCDELVVCTDDGSTGMRGLVTDAIK
LAMDRHPDLGQVVAVGPPVMMKACAEATRPRNIRTVVSVNPIMVDGTGMCGGCRVRVGGE
TRFACVDGPEFDAHQVDFDDLMSRLRRFTREERLSLERWSRSCRVSEPAEADEALELPDP
FDEVKGG*
>C687J26634_100043248
MNKILEKKVWWKDTPAIKEFVVEAPWIAEKHKAGQFVILRVSENGERIPLTISNKNLEKG
TINILFQEVGKTTMTLGKLNVGDNIFDLAGPLGKPTHIEKFGTVVCIGGGIGIAPVHPIA
QALKDAGNLVISILGARTKEILIYEDLMKKCSDEVRITTDDGSYGRHGFVTDELKSMIES
GMKIDLVVTIGPAIMMKMVCKVTEPYKILTFASLNTIMVDGTGMCGACRVTVGGKTKFVC
VDGPEFDGHQVNFDEMMARLRQYVDEEKVAKELCQQGTCRAA*
>C687J26634_100063712
MNEITDKKVWWSDAPAIKEFVVRAPWIVEKHKAGQFVILRVSENGERIPLTVSDKDLKKG
TINILFQEMGATTIKLGKLNKGDNILDLTGPLGKPTHIEKFGTVVCVGGGIGVAPVHPIA
QALKEAGNRVISILGARTKGILIYEDLMRKCSDEVRITTDDGSYGRHGFVTDELKGMIES
GMKIDLVVAIGPPIMMKMVCKVTEPYKIPTYASLNTIMLDGSGMCGACRVTVGGKTKFVC
VDGPEFDGHQVDFDEMMARLRQYMDEEKIAKEICQKNTM*
>C687J26634_100084422
MPYPIREKRELAPNTVMLQVYAPLATVKMRPGQFVMVRVTPNGERIPLSISGWDRDKGTL
RIIVQAVGRTSTELINLRVGDSLEDVVGPLGQPSHTDKCGTCVLIGGGYGTGAIIPIAQE
LVEKGNRVIGIIGARTKGLVLMEDELRNICHQVEVSTNDGSHGVKGLVTDVLAGILKQEP
VHMVTAIGPVPMMKAVSNLTRPFNIKTFVSLNAIMVDGTGMCGACRVEVGGVTRFACIEG
PDFDGHQVNFDELVYRQRMYVPYEKKAMELCGCKGGGQ*
>C687J26634_100204922
MFEIIEKRELAQLVKLFKIKAPLIAKKRKAGQFVVIRLNERGERIPLTIVDSDPVEGTIT
IIVQEAGRTTSLLSAKNKGDSILDCVGPLGKPTHIEKYGTAVCVGGGIGTAVTYPIGKAL
KEAGCEVISIIGARTKNLLILEDEMRSVSGRVYVTTDDGSYGHHGFVTNVLEELLKEGQK
VDIVLAVGPVPMMRAVSNLTKKYNVHTMVSLNPIMVDGTGMCGSCRVTIKGKNQFVCVDG
PEFDGHEVDFEELTRRNRSYLKEEKAAMEGFGYHEGEKCYDKGRP*
>C687J26634_100236691
NKVISIIGARTKELLILENEMKNTSDELYVTTDDGSYGHHGFVTQILQKFIDEKRRLDLV
VGIGPVPMMKAVCNVTRPHKIHTVVSLNSIMVDGTGMCGACRVTIGGKNQFVCVDGPEFD
GHEVDFDELIRRNRGYLKEEKMAMEELTYHEGARCYERSTN*
>C687J26634_100249743
LYVTTDDGSYGHHGFVTQILQKFIDEKRRLDLVVGIGPVPMMKAVCNVTRPHKIHTVVSL
NSIMVDGTGMCGACRVTIGGKNKFVCVDGPEFDGHEVDFDELIRRNRGYIKEEKMAMEEL
TYHEGTRCYDRT*
>C687J26634_100265241
VLSPTVARFVVAAPRIAEVRQPGQFVIVRRGTGAERIPLTIADADPGTGTITLVIQAIGK
TTSDLCELEVGDAITDIAGPLGKATELIETGHAVCVGGGVGTAVVHPIAQGLHERGVRVT
SVIGGRSREWVIFEDELRRWGEVVACTDDGSYGRAGFVTEALRDLLDAGGIDAVYAVGPV
PMMKAVSALTLPYGVTTTVSLNAIMVDGTGMCGGCRVTVGGETHYACVDGPEFDGHKVDF
GMLADRLSTYRSFEQEAFAKRGPCMLNALAAGAPAEASR*
>C687J26634_100322762
MHLIVDKSQLSPNVTRLVVEAPRIAEIRQPGQFVIVRRGPGAERIPLTIAAADPAAGTIS
LIIQSIGKSTSDLVELEVGDAITDIAGPLGRATELITEGHAVCVGGGVGTAVILPIALEL
ARRGVRVTSVIGGRSREWVILEPELREAGEVVVCTDDGSYGRHGFVTQALQDLLDAGGID
EVFAVGPVPMMRAVSEMTRPFGVRTTVSLNAIMVDGTGMCGGCRVSIDGETRYACVEGPE
FDGHTVDFAMLADRLQTYRPFEQQAMERREACKIGLRRPTPTAGTRR*
>C687J26635_100198514
MHRIVEKKQLADTITLLKVEAPLVIREARAGQFVIVRLDEFAERIPLTICDTDRSRGTIT
LIIQQLGRSTKDLCALKAGNSIQDILGPLGNPTEIEKFGTVVITGGGVGAAELYTAAKAL
KENGNKVIAIIGARNKDLIILEDEFKAVADEVLITTDDGSYGMKGLVTDALKKIIAGQTV
NRIICCGPIPMMKAVTGTARPYNIPTIVSLNAILLDATGMCATCRCTIEGKVRFSCVDGP
EFDGYKVDFDELMVRNNRFLEEEKRALET*
>C687J26657_100043282
LFEIIEKRQLSHTVALFRIKAPMIAQKRKAGQFIIIRVNEHGERIPLTIVDSDNKEGTIT
IISQEVGKTTSLLGDLEKGDSIMDVVGPLGRPTHIENFGTAVCVGGGIGAAPVYPIAKAL
KTAGNKVISIIGARTKELLILENEMKNTSDELYVTTDDGSYGHHGFVTQILQKFIDEKRR
LDLVVGIGPVPMMKAVCNVTRPHKIHTVVSLNSIMVDGTGMCGACRVTIGGKNRFVCVDG
PEFDGHEVDFDELIRRNRGYLKEEKMAMEELTYHEGARCYERSTN*
>C687J26657_100077512
RTRESRGVVTFGPRSGCTSTVELLCAVPDHRDVKSTLNWFDMHPILEKTVLSPTVARFVV
AASRIAEVRQPGQFVIVRRGPGAERIPLTIADADPGAGTITLVIQAVGKTTSDLCELEVG
DAITDIAGPLGKATELIEAGHAVCVGGGVGTAVVHPIAQGLHEGGVRVTSVIGGRSREWV
IFEDELRRWGEVVACTDDGSYGRAGFVTEALRDVLDAGGIDAVYAVGPVPMMKAVSALTL
PYGVPTTVSLNAIMVDGTGMCGGCRVTVGGETVYACVDGPEFDGHRVDFGMLADRLATYR
SFEQEALAKRGPCMLNTLAAGAPAEASR*
>C687J26657_100108612
YLDVVGPLGLATHXEKFGTVVGIGGGIGTAPLLPIATSIKQAGNRLLSIVGARTKDLLIL
EDEMRAISDEIVVTTDDGSYAKKGFVTTALQELIDRGEKIGLCIAIGPVPMMRAVAEVTR
PHGIKTVVSLNPIMVDATGMCGACRVTVGGTTKFVCVDGPEFDGHQVDFKELVMRNRAYL
KEEKEAMERIEHKDGKCMGGAAVPAGGGN*
>C687J26659_10016152
MSEILSRKSLSPNVFQITVAAPAIAAGARAGQFVVIIPATQAERIPLTIADSDQAKGTIT
IIFQLAGATTRLLTSLQVGEKIPHILGPLGVPSEIEKFGRVVVVGGGVGIAEIYPVVKAL
TAAGNEVVTIVGARNKELLIFQSELSVVSCQLLVATDDGSSGRKGFVTELLAEAIKERPV
QRVIAVGPVPMMKACCDLTREAGIKTIVSLNTLMLDATGMCGVCRVKVGGENRFACVEGP
DFDGHLVDFADLTSRLGTYKDLEKKADDHVCRLLRGKNG*
>C687J26659_10020972
MNRILSKHQLSDDVFQMQIEAPLIARERKPGQFVIVQLNSDFGERIPLTIADANASEGWI
RLIFQAVGKTTHNLAELKPGDRIQNLLGPLGTPTHIERFGTVVCVGGGIGVAPLHPIAKG
MKEAGNRVIIILGARNRQLLILEPEMRAIADELIICTDDGSYGQKALVTAPLKTLCEQSP
RPDLVVAIGPPIMMKFCSETTRPFGVKTFVSLNTIMIDGTGMCGGCRVTVGGETRFVCVD
GPEFDGHLVDFDNMIKRLGAYRPHEAKAHEQCHLELARRTQESKP*
>C687J26660_100004720
MYPIIDRQELAKGNMVLITVEAPQIARKIKPGQFVVLRINETGERIPLTVAYKDLSHGTI
TIIFMVIGKSTALLGSLKVGDAIKDLVGPLGVTEEFTKLGTVVGIGGGSGIAVLHHLLQG
YGAAGNKLVGIIGARERDLLILEDEMKNLCQQLIVVTDDGSYGMHGLVTDALKTLVERDD
PEPIDLVIAVGPLVMMRAVCQQTKLYNIKTLVSLNPVMVDATGMCGACRVSVEGKTRFAC
VEGPHFDGHQVDFDELIQRNNTYGRDEKTSLLFSIRAK*
>C687J26660_100007040
MFKILSKQILAKGITRLEILAPEIAARARAGQFVVVRINETGERIPLTIAGQNAAAGSIS
VIFLEIGKTTAQLASLSPGDFILDLLGPLGRPTETGKHGAAVIVAGGVGAAEALPVAKAF
RNAGNAVVGIIGARNKDMVILEKEMRSAVNRLFITTDDGSYGMKGFVSDMLKELIEKKEE
IGIVYAIGPVPMMKAVSALTKQHSIKTIVSLNPLMLDATGMCGVCRVTIAGKTRFACVDG
PEFDAHEVNWDELINRLATFKNEEKLSLEKYKAECKCPE*
>C687J26660_10001642
MPQILSAKFIAPNIKRFDILSPKIAQRRKPGQFVIIRIDESGERIPLTIADSNNENGTIT
IIVQAVGRTTMELNMLEAGDTILDVVGPLGKPSEIEKFGNAVSIGGGVGTAIAYPTAVAL
KQAGNHTISIIGGRSKEFVILEDEMRNVCDEVYVTTDDGSYGKKGFVTDQLKELILHKKI
DFVLAIGPIPMMKAVAEVTRDKNIKTVVSLNPIMVDGTGMCGGCRATVDNKTVFVCVDGP
EFDAHKVDFETLDRRNRTYLMDEKISLEKFQCESEKHFQRK*
>C687J26660_10004104
MYPITAKEVLADSIKKIEVTAPDIAKRAKAGQFVIIRVSSKGERIPLTIADKNEKNGTVS
LIFQEIGKTTLALGRLNAGDSIMDIVGPLGHPTESVKHGTVVAIGGGVGAAEILPVSRMY
RECGNDVIGIIGARTRDLVILEREMTGSCGRLFVATDDGSAGRKGFVTDVLKELIEKGDK
IDLVYAIGPVPMMRAIANLTKPFGIKTVVSLNPIMIDGTGMCGACRVTVGSETKFACVDG
PEFDGHQVHWDELIQRLSAFKVNENNATENYKRVCKCDQHA*
>C687J26660_10006289
MSEILSRKSLSPNVFQITVAAPAIAAGARAGQFVVIIPATQAERIPLTIADSDQAKGTIT
IIFQLAGATTRLLTSLQVGEKIPHILGPLGVPSEIEKFGRVVVVGGGVGIAEIYPVVKAL
TAAGNEVVTIVGARNKELLIFQSELSVVSCQLLVATDDGSSGRKGFVTELLAEAIKERPV
QRVIAVGPVPMMKACCDLTREAGIKTIVSLNTLMLDATGMCGVCRVKVGGENRFACVEGP
DFDGHLVDFADLTSRLGTYKDLEKKADDHVCRLLRGKNG*
>C687J26661_10000835
MNKILSKEMLSSNVVKLVVKAPQIAKKRKAGQFIMLKIDETGERIPLTIADADPASGTVT
IIAQVVGKTTKQLATLNAGDTILDFVGPLGKPTHIEKFGIVACIGGGIGVAPMHPIAQAL
KTAGNNVISILGARNKDLIIMEADMRKASNEVIIVTDDGSYGKKGFVTNALQDLVNSGTL
PNLVVAIGPPIMMKMVSKLTESMKIPTLVSLNTIMIDGTGMCGGCRVTVAGKTKFVCVDG
PEFDGHQVDFDEMMNRLSFYKEEEKTSLEQHECKLNGVKK*
>C687J26661_100024212
MVKILKKKKLSNNISQITVEAPYIAEAAKPGQFVIVVPTETSERIPLTIADFDTKQGTVT
IIFQVIGATTTILDFKKEGEEIAHILGPLGVPSHIEMFGTVVVIGGGVGIAEIYPVVKAL
REKGNEVITIIGARCEELLVYKKELSEVSSTLLSTTDDGSFGRKGFVSDELRNLIASGKK
LDRVISVGPVPMMKVCCDVTKPHGIKTMVSLNTLMLDATGMCGVCRVTVGGEVKFACVEG
PEFDGHQVDFNELSSRLNAYKDKEKEANDHVCRLLKNG*
>C687J26661_10088271
VILGARNKELLILENKMKASSDELIICTDDGSYGRKCLVTEPLKELCEQNNKPDLVVAIG
PPIMMKFCSETTRPFNVSTVVSLNTIMVDGTGMCGGCRVIVGDKTKFVCVDGPEFDGHLV
DFDNMMNRLNAYKKHENSDHXQCHIDLKIKDKE*
>C687J26845_100013968
MNEITDKKVWWSDAPAIKEFVVRAPWIVEKHKAGQFVILRVSENGERIPLTVSDKDLKKG
TINILFQEMGATTIKLGKLNKGDNILDLTGPLGKPTHIEKFGTVVCVGGGIGVAPVHPIA
QALKEAGNRVISILGARTKGILIYEDLMRKCSDEVRITTDDGSYGRHGFVTDELKGMIES
GMKIDLVVAIGPPIMMKMVCKVTEPYKIPTYASLNTIMLDGSGMCGACRVTVGGKTKFVC
VDGPEFDGHQVDFDEMMARLRQYMDEEKIAKEICQKNTM*
>C687J26845_100017545
MTDVTANERSTFEIVAREDFSDVTYLLEIHHPLMARAARPGQFVIVMSHEHGERIPLTIA
DFDRQEGTVTLVIQAVGKTTREMQQTCQVGTKLYAVVGPMGDPSHTGGARKIVCVGGGLG
VAPIFPQARAFKESGAYVIGVVGFRTKDLVFWEAKFRACCDEFIVCTDDGSAGIKGLITD
GIKLAIAKHPDIGELVAIGPPVMMKACAEATRPHKIRTVVSLNPIMVDGTGMCGGCRVKV
GGQVKFACVDGPDFDGHQVDFDDLMSRLRRFREEEKVALERWSASCRMKNPISPGPPESL
PPAQAAPGLSTAQVPPDLASEPLVLPDPFEEVEGG*
>C687J26845_100026444
MPRILEARSLTPVTKYFRIDAPLIAAVAKPGQFVMLRVREGGERIPITIADYDRAAGTLT
IVVQEVGATTQRVCALEAGDEILDVAGPLGGHIEIPLGGHVCGVGGGFGSAALLCLMREF
SARGDRTTAILGARSKDLLILADELRPVCSDVEICTDDGSAGMKGFVTQRLAQLIAGDGP
GRPDYVIAIGPMAMMRAVAETTREPKVKTLVSMDPLMVDGTGMCGGCRVTVGGKAQFACV
DGPCFDAHQVDFEVAMRRNKAYVREEKRAVERLACLGVCRT*
>C687J26845_100063036
MSYKIMEKVELAPNTVMMQVHAPLATRKMQPGQFIIVRVTPNGERIPLSISGWDMNKGTV
RIIVQAVGRTSAELIILRVGDSLTDVVGPLGQPSHLDKYGTCVLIGGGYGTGAIIPIAKD
LKARGNKVIGIIGARTKELVLMENELRTICDKVEVSTNDGSQGVKGLVTDVLTEILKQEP
VHMVTAIGPVPMMKAVSEMTRPLNIKTYVSLNAIMVDGTGMCGSCRVEVGGTTKFACIDG
PDFDGHQVNFGELVNRQKMYIPYEKKAMELHLCKEKNL*
>C687J26845_100065835
MFKILAKEKLTENIYKMIIEAPKIARKRKAGQFVMIRPDERGERIPLTISDADPESGTIT
IVFQTVGYTTKQMGTLDVGEYLQDVAGPLGHPTHIENFGTVVSVGGGLGTALGRPITDAL
YKAGNHVIAIISARNKDLILMEEEMRSICHELKICTDDGSRGFRGFPTQVLQELIDSGRK
IDLVVAVGPVPLMAAVSRLTKPYGIKTVVSLNPIMVDATGMCGACRVTVGGVTRFGCVEG
PEFDGHQVDYDELMKRLKLYVPEEREMNERFERTHRVREVQEVKK*
>C687J26845_100087742
MAKVARPGQFVIVMLHEHGERIPLTIADFDRNAGTITLVIQAVGKTTKEMQQACQVGTGL
YAMVGPMGIPSPISHAKKVVCVGGGLGVAPVYPQARAFKEAGAYVIGVLGFRNKSLIFWE
DKFRACCDEFIVCTDDGSAGIKGLVTEGIKQAIAMHSDIDEVVAIGPPIMMKGCAEATRP
HQIKTMVSLNPLMVDGTGMCGGCRVKLGDKVKFACVDGPDFDGHLVDFDDLMTRLRRYTK
EERMALDHWEKNCRMQKQIEAASALPASPAPASKVKR*
>C687J26845_100093972
MNKILEKKVWWKDTPAIKEFVVEAPWIAEKHKAGQFVILRVSENGERIPLTISNKNLEKG
TINILFQEVGKTTMTLGKLNVGDNIFDLAGPLGKPTHIEKFGTVVCIGGGIGIAPVHPIA
QALKDAGNLVISILGARTKEILIYEDLMKKCSDEVRITTDDGSYGRHGFVTDELKSMIES
GMKIDLVVTIGPAIMMKMVCKVTEPHKILTFASLNTIMVDGTGMCGACRVTVGGKTKFVC
VDGPEFDGHQVNFDEMMARLRQYVDEEKVAKELCQQGTCRAA*
>C687J26845_100120774
MFRIIEKSNLAKDITRLVVEAPDIAAKAQAGQFVVIVSKKNSERIPLTIADSDRTKGIVT
IIFQEVGFSTRELGALNAGGSLQHILGPLGTPTHIENFGAVLCVAGGVGIAELLPVARSF
KKAGNRLLAIIGARTKESIILEDELKQAADELFITTDDGSYGKGGLVTDTLKGLLTVIEK
STHSKYPDLVYTVGPVAMMRTVSELTKLYQIKTIVSLNPIMVDATGMCGSCRVSVGGKTM
FGCVDGPEFDGHLVDFAELQKRLNSFKEKEECLNKMCPRKE*
>C687J26845_100353321
MFKIIEKSKIAESTFLMKIDAPKIASKRKPGQFVMLRIDELGERIPLTIAGSDSIRGTIT
IIFQVVGDTTRQLSGLNVSDYLLDVVGPLGHPTHIENYGTAVCIGGGLGIALVMPIAQAL
HTAGNHVISIISARNKDLLICEKEMQSCSSEFLIATDDGSKGTKGFPTQILQDLINKGEK
IDIVFAVGPVPLMAAVSRLTKPYNLKTIVSLNPIMVDGTGMCGGCRVSIDNKPKFVCVDG
PEFDGHLVDYNNLMQRLKTYTSNGQDPRLQSVGKDSACWKPPEDRMGMVHKPAVSMHATE
GHAVIDQLAEGLSGSATGAEKPGAKKMGAIPRQKMPEQDPANRIKNFEEVPCGYTPEMAR
QEALRCLQCKKPLCCDGCPVSIDIPGFIKLIAEGDFLAAARNIKEKNALPAVCGRVCPQE
DQCEKVCIVGKKFKPVAIGNLERFVADYERTHNAVTIPKPPPKTGYKVAIVGAGPAGLAC
AGELIKMGHDVTIYEALHKAGGVLVYGIPEFRLPKAIVESEVEYLRKLGVKIEVNAVVGK
AQTVDELLQNGFDAVFVGTGAGLPMFMAIPGENLNGVYSANEYLTRVNLMKAYNTKYATP
IAMRKNVAVIGAGNVAMDSA
>C687J26860_100001179
MAKILLKKQLSKDVFMMNLHAPLIAEERSAGQFIILQVDEDYGERIPLTIADANTTDGSI
TIIFQVVGKSTLQLSKMNEGDDVPALVGPLGRPTHVENFGTVVCVGGGIGVAPMHPIAQA
LKAAGNKVIIIIGARNKDLIILEEEMKAIADELIICTDDGSYGRKALVTQPLKEICERDP
KPNMVIAIGPPIMMKFCSETTRPYDVFTQVSLNTIMVDGTGMCGGCRVNVGKEVKFVCVD
GPEFDGHKVDFDNMMTRLNSYKSIERESHNCYLQSEIEAKEMK*
>C687J26860_1000015114
MNVGYNEIRKTKGNIMFLIREKRTLTKTVTRMVIDAPWVVKHAEVGQFVMIRVDKDGERI
PLTIAEMHQSKGTLGIIFQVVGRSTYLLNQLNEGDFIHDVAGPMGKPSELEGLKRVLLIG
GGVGCAILYPIAQKLASLGTEIGTIIGFKNKELIFLEDEFIEVSNHAELMTDDGSKGKKG
FVTDALIKMLEEDSNYDKVIAIGPIMMMKKVSEITKNYHIPTVVSMNPIMVDGTGMCGGC
RVKVGEDIKFACVDGPEFDGHLIDFDIAQKRNELYQQKEQQDYKNTQRGGDSYAK*
>C687J26860_100007227
MFKIVKRSDVSETVKLIEVEAPLIAGSAKSGQFVVLRLKEGGERIPLTIADKDKSKGTVT
IVFQVVGKSTMELAYFKVGDSLKDLLGPLGKATDFSGAKNIVCVAGGVGIAEIYPEVKEL
HEDGKKVSTIIGARNKSLLFFEEELKKVSDAVYVTTDDGSYGRKGFVSDVLKELLEKDKS
IDLVVAVGPVIMMKVISGLTKNYNVRTIVSLNPIMLDATGMCGACRVTVGGKTLFGCVDG
PSFDGHQVDFDGLMKRLNQFKDEEKNSAEIYKLKCRECR*
>C687J26860_100063612
MPQILSAKFIAPNIKRFDILSPKIAQRRKPGQFVIIRIDESGERIPLTIADSNNENGTIT
IIVQAVGRTTMELNMLEAGDTILDVVGPLGKPSEIEKFGNAVSIGGGVGTAIAYPTAVAL
KQAGNHTISIIGGRSKEFVILEDEMRNVCDEVYVTTDDGSYGKKGFVTDQLKELILHKKI
DFVLAIGPIPMMKAVAEVTRDKNIKTVVSLNPIMVDGTGMCGGCRATVDNKTVFVCVDGP
EFDAHKVDFETLDRRNRTYLMDEKISLEKFQCESEKHFQRK*
>C687J26860_10012837
MVKILKKKKLSNNISQITVEAPYIAEAAKPGQFVIVVPTETSERIPLTIADFDTKQGTVT
IIFQVIGATTTILDFKKEGEEIAHILGPLGVPSHIEMFGTVVVIGGGVGIAEIYPVVKAL
REKGNEVITIIGARCEELLVYKKELSEVSSTLLSTTDDGSFGRKGFVSDELRNLIASGKK
LDRVISVGPVPMMKVCCDVTKPHGIKTMVSLNTLMLDATGMCGVCRVTVGGEVKFACVEG
PEFDGHQVDFNELSSRLNAYKDKEKEANDHVCRLLKNG*
>C687J26860_10055681
DMFKIIEKSKIAESTFLMKIEAPKIASKRKPGQFVMLRVDEPGERIPLTIAGSDTKNGTI
TIIFQVVGDTTRQLSGLNVGDYILDVVGPLGHPTHIENYGTAVCIGGGLGIALVMPIAQA
LXAAGNHVISVISAXNKDLLIXEKEMLTCSXEFMIATDDGSKGTKGFPTQILQDLINKGK
KIDIVFAVGPVPLMAAVSRLTKPYNLKTIVSLNPIMVDGTGMCGGCRVSIDNKPKFVCVD
GPEFDGHLVDYDNLVQRLKTYASNGKDPSLQSVGKDSVCWKPPEDRAGMVHKPAVSMHAA
EGHAVIDQLAEGLSSATTGTEKAGAKKMGAIPRQKMPEQEPANRIRNFEEVPCGYTPEMA
RQEALRCLQCKKPLCCEGCPVSIDIPGFIKLIAEGDFLAAARKIKEKNALPAVCGRVCPQ
EDQCEKVCIVGKKFKPVAIGNLERFVADYERTHNAVTVPKLPEKTGYRVAIVGGGPAGLA
CAGELVKIGHDVTIFEALHKAGGVLVYGIPEFRLPKAIVESEVEYLRKLGVKIEVNAVVG
KSQTVDELLQNGFDAVFVGTGAGLPMFMAIPGENLNGVYSANEYLTRVNLMKAYNTKYAT
PIAMRKNVAVIGAGNVAMDSARTALRLGAENVYIVYRRSRDEMPARVDEIHHGEEEGLQF
KFLTNPIKILGDEKGWVSGLECVKMELGEPDESGRRRPIPVKGSEFVLNVECVIMSIGNG
PNPLIPSTTPDLQVNKWGNIVADLETCKTSKEGVFAGGDIVTGAATVILAMGAGKKAAKA
IDEYVRSKKPAAAMSCCK*
>C687J29039_100001479
MARILETRRLTPVTKYFRIEAPLIAAAARPGQFVMLRVREGGERIPITIADYDRAAGTLT
IVVQEVGATTRRVCALEAGEEILDVAGPLGGHIEIPPGGHVCGIGGGFGSAALLCLMREL
SARGDRTTAILGARTKELLILADELRPLCRNVEVCTDDGSAGFKGFVTQRLAQLIAGDGP
GRPDHVVAIGPMAMMRAVADATREAKVKTLVSMDPLMVDGTGMCGGCRVTVGGKARFACV
DGPCFDAHEVDFDVAMRRNKQYVREEKQAFERVACMAARESR*
>C687J29039_100001863
LFPIVESREIAKNVILQRIAAPRIARKRKAGQFLVIRRGEMGERIPLTIVDSDTSEGTVT
IIFQAVGKSTAELAGLKAGDTVLDVVGPLGLPTHVENLGTVVGIGGGIGAAPLLPIATAF
KKAGNRLISIVGARTKDLLILEEEMKAISDQITVTTDDGSYAKKGFVTTALQELIDAGTK
IDLCIAIGPVPMMKAVAEVTRPHAIKTVVSLNPIMVDATGMCGACRVSVGGKTKFVCVDG
PEFDGHEVDFKELVMRNRAYLKEEKESMDKFLKEEKEAMDKLLHKGGKCMESTAPPMGKR
PGPRDRQS*
>C687J29039_1000023011
VFPVLESKEIAKNVYLQRIRAPXVAKKRKAGQFLVLRRTDDGERIPLTIVSSDTAEGSVT
IIFQAVGKSTTEYARMKPGDAYLDVVGPLGLATHXEKFGTVVGIGGGIGTAPLLPIATSI
KQAGNRLLSIVGARTKDLLILEDEMRAISDEIVVTTDDGSYAKKGFVTTALQELIDRGEK
IGLCIAIGPVPMMRAVAEVTRPHGIKTVVSLNPIMVDATGMCGACRVTVGGTTKFVCVDG
PEFDGHQVDFKELVMRNRAYLKEEKEAMERIEHKDGKCMGGAAVPAGGGN*
>C687J29039_100005225
VNAHQSSGFEVVAREDFSDLTYSLEIHHPRMARAARPGQFVIVIAHPRGERVPLTIADFD
RDKGTVTLVIQAVGKTTREMQRDCRVGSTLYGVAGPMGVPSRLGGVKKVACVGGGLGVAP
IFPLARGFKENGAYVIGIVGFRTESLVFWEHKFRACCDELVVCTDDGSTGMRGLVTDAIK
LAMDRHPDLGQVVAVGPPVMMKACAEATRPRNIRTVVSVNPIMVDGTGMCGGCRVRVGGE
TRFACVDGPEFDAHQVDFDDLMSRLRRFTREERLSLERWSRSCRVSEPAEADEALELPDP
FDEVKGG*
>C687J29039_100053561
MYIILETRPLAPDITLLRIEAPRIARKRQAGQFVILRVHERGERIPITIADSDPERGDIT
IVVQGVGKTTKLLNSLRAGDALSDVVGPLGRPSEVARFGTACIVGGGVGAAIAYPTAVAL
RAAGNRVISILGARTRSLIVLEDQIRAASDLVHVTTDDGTCGERGLVTDRLRTLIEGGEG
VDYVLAIGPIPMMRAVAELTRPHRIRTVVSLNSIMMDGTGMCGGCRVIVDGRSRFACVDG
PEFDAHLVDFDVLGHRNAMYRTAEAESLRRFLDDPATDLTLVPGHDHPCVLVSAAEDGGR
A*
>C687J29039_100057936
LFEIIEKRQLSHTVALFRIKAPMIAQKRKAGQFIIIRVNEHGERIPLTIVDSDNKEGTIT
IISQEVGKTTSLLGDLEKGDSIMDVVGPLGRPTHIENFGTAVCVGGGIGAAPVYPIAKAL
KTAGNKVISIIGARTKELLILENEMKNTSDELYVTTDDGSYGHHGFVTQILQKFIDERRL
DLVVGIGPVPMMKAVCNVTRPHKIHTVVXLNSIMVDGTGMCGACRVTIGGKNQFVCVDGP
EFDGHEVDFDELIRRNRGYLKEEKMAMEELTYHEGARCYERSTN*
>C687J29039_100065847
MNKILEKKVWWKDTPAIKEFVVEAPWIAEKHKAGQFVILRVSENGERIPLTISNKNLEKG
TINILFQEVGKTTMTLGKLNVGDNIFDLAGPLGKPTHIEKFGTVVCIGGGIGIAPVHPIA
QALKDAGNLVISILGARTKEILIYEDLMKKCSDEVRITTDDGSYGRHGFVTDELKSMIES
GMKIDLVVTIGPAIMMKMVCKVTEPYKILTFASLNTIMVDGTGMCGACRVTVGGKTKFVC
VDGPEFDGHQVNFDEMMARLRQYVDEEKVAKELCQQGTCRAA*
>C687J29039_100140992
MSYPIVEKKELAPNTVMMQVHAPLLTKKIRPGQFIIVRVTPNGERIPLSISGWDRDKGTV
RIIVQAVGRTSTELIHLNMGDSIEDVVGPLGQPSHTDHYGTCVLIGGGYGTGAIIPIAGD
LKALGNKVIAIIGARTKELVLMEDELRTICHRVEVSTNDGSSGVKGLVTDALAEILKQEP
VHMVTAIGPVPMMKAVSEMTRPLHIRTYVSLNAIMVDGTGMCGSCRVGVGGTTKFACIDG
PDFDGHQVNFEELVYRQRMYIPYEKKAMELCACKEKNQ*
>C687J29039_100142314
PSHTDKCGTCVLIGGGYGTGAIIPIAQELVEKGNRVIGIIGARTKGLVLMEDELRNICHQ
VEVSTNDGSHGVKGLVTDVLAGILKQEPVHMVTAIGPVPMMKAVSNLTRPFNIKTFVSLN
AIMVDGTGMCGACRVEVGGVTRFACIEGPDFDGHQVNFDELVYRQRMYVPYEKKAMELCG
CKGGGQ*
>C687J29039_100303172
MFEIVEKRHLAHMVNLFSIKAPLIAKKRKAGQFVVLRLNEHGERIPLTIADSNPDEGTIS
IVVQEVGKTTALLSNMDKGGFIMDVVGPLGKPTHIENYGTAVCVGGGIGTAVTYPIGKAL
KEAGCEVISIIGSRTKDLLIMESEMRSTSSELLITTDDGTYGYHGFVTAVLSEMIAKAKK
IDIVFAIGPVPMMRAVSELTRPHGILTMVSLNPIMVDGTGMCGSCRVTIGGKNRFVCVDG
PEFDGHEVDFPELIRRNRSYLKEERMAMEEFVYHEGATCCERKET*
>C687J29039_100338901
GGRSREWVIFEDELRRWGEVVACTDDGSYGRAGFVTEALRDLLDAGGIDAVYAVGPVPMM
KAVSALTLPYGVTTTVSLNAIMVDGTGMCGGCRVTVGGETHYACVDGPEFDGHKVDFGML
ADRLSTYRSFEQEAFAKRGPCMLNALAAGAPAEASR*
>C687J29651_100025014
VFEVLEAKNLAPDIRYLRIEAPKIARRRKPGQFVIVRASSNGERIPLTIADAHPAEGWIA
LICQGVGKTTRQLNTVAAGDRIPDLAGPLGMPSRIERFGNVVAIGGGVGTAIAYPTAAAL
KEAGNRVVAIMGGRSREYIILEDEMRAVADEVYPTTDDGSYGYHGLVTGPLADLITSGPP
IDLVLAIGPIPMMKAVAELTRPHAIETVVSLNPIMVDGTGMCGGCRVEVGGETKFACVDG
PEFDAHQVDFELLTRRNTAYRDFEQQRLNEWNASRHDPLGAAL*
>C687J29651_100032099
EIAKNVYLQRIRAPRVAKKRKAGQFLVLRRTDDGERIPLTIVSSDTAEGSVTIIFQAVGK
STTEYARMKPGDAYLDVVGPLGLATHIEKFGTVVGIGGGIGTAPLLPIATSIKQAGNRLL
SIVGARTKDLLILEDEMRAISDEIVVTTDDGSYAKKGFVTTALQELIDRGEKIGLCIAIG
PVPMMRAVAEVTRPHGIKTVVSLNPIMVDATGMCGACRVTVGGTTKFVCVDGPEFDGHQV
DFKELVMRNRAYLKEEKEAMERIEHKDGKCMGGAAVPAGGGN*
>C687J29651_100107092
VFPVLESXEIAKNVYLQRIRAPXVAKKRKAGQFLVLRRTDDGERIPLTIVSSDTAEGSVT
IIFQAVGKSTTEYARMKPGDAYLDVVGPLGLATHIEKFGTVVGIGGGIGTAPLLPIATSI
KQAGNRLLSIVGARTKDLLILEDEMRAISDEIVVTTDDGSYAKKGFVTTALQELIDRGEK
IGLCIAIGPVPMMRAVAEVTRPHGIKTVVSLNPIMVDATGMCGACRVTVGGTTKFVCVDG
PEFDGHQVDFKELVMRNRAYLKEEKEAMERIEHKDGKCMGGAAVPAGGGN*
>C687J29651_100153241
EMKNTSDELYVTTDDGSYGHHGFVTQILQKFIDEKRRLDLVVGIGPVPMMKAVCNVTRPH
KIHTVVSLNSIMVDGTGMCGACRVTIGGKNKFVCVDGPEFDGHEVDFDELIRRNRGYIKE
EKMAMEELTYHEGTRCYDRT*
>C687J29651_100160492
MFEIIEKRELAQLVKLFKIKAPLIAKKRKAGQFVVIRLNERGERIPLTIVDSDPVEGTIT
IIVQEAGRTTSLLSAKNKGDSILDCVGPLGKPTHIEKYGTAVCVGGGIGTAVTYPIGKAL
KEAGCEVISIIGARTKNLLILEDEMRSVSGRVYVTTDDGSYGHHGFVTNVLEELLKEGQK
VDIVLAVGPVPMMRAVSNLTKKYNVHTMVSLNPIMVDGTGMCGSCRVTIKGKNQFVCVDG
PEFDGHEVDFEELTRRNRSYLKEEKAAMEGFGYHEGEKCYDKGRP*
>C687J29651_100168382
MHPILRNERLSPNVTRLVLEAPRIAEIRQPGQFVIVHLGRGAERIPLTIADGDAGAGTIS
LVIQSVGKSTADLVELQPGDAIADVAGPLGRPTELPDHGHAVCVGGGVGTAVILPIAQEL
HRRGVEVTXIIGGRSREWVILEXELAACGTVIACTDDGSYGRPGFVTEALADVIAAGGID
EVFAVGPVPMMRAVAEMTRPAGLKTTVSLNPVMVDGTGMCGGCRVTVHGETRYACVDGPE
FDGHDVDFRELSDRLSTYRPFEQAAMERRACEIGLRTKPKAGATEEAAEPAQGVPA*
>C687J29651_100389562
GKTTMELNMLEKGDTILDVVGPLGKPSEIEYFGTAVSIGGGVGTAIAYPTAVALKKAGNH
TISIIGGRSKEFVILEDEMRKVCDEVYVTTDDGSYGKKGFVTDQLKELINKMQIDFVLAI
GPIPMMKAVADVTREKNIKTVVSLNPIMIDGTGMCGGCRARVDNKTVFVCVDGPEFDAHK
VDFQTLDRRNRTYFMDEKISREKFQCKSEKHLHQY*
>C687J29651_100625352
KLIDEQRKIGIVVGIGPVPMMRAVCNTTRPYKIHTMVSLNPIMVDGTGMCGACRVTIGGK
NKFVCVDGPEFDGHEVDFDELIRRNRSYLKEEKMAMEEATYHEGAKCYERSGG*
>C687J35021_100007596
MNEITDKKVWWSDAPAIKEFVVRAPWIVEKHKAGQFVILRVSENGERIPLTVSDKDLKKG
TINILFQEMGATTIKLGKLNKGDNILDLTGPLGKPTHIEKFGTVVCVGGGIGVAPVHPIA
QALKEAGNRVISILGARTKGILIYEDLMRKCSDEVRITTDDGSYGRHGFVTDELKGMIES
GMKIDLVVAIGPPIMMKMVCKVTEPYKIPTYASLNTIMLDGSGMCGACRVTVGGKTKFVC
VDGPEFDGHQVDFDEMMARLRQYMDEEKIAKEICQKNTM*
>C687J35021_100010394
MFKIVEKQKIAESTFLMKIEAPKIAGKRKAGQFVMLRIDEPGERIPLTIAGSDTIRGTIT
IIFQVAGDTTRQLSTLNTGDYLLDIVGPLGHPTHIENYGTAVCIGGGLGIALVMPIAEAL
HKAGNHVISIISARTKDLLICEKDMQACSNEFMIATDDGTKGTKGFPTQVLQELINKGTK
IDIVFAVGPVPLMAAVSKLTKPYNLKTIVSLNPIMVDGTGMCGGCRVLIDNKPKFVCVDG
PEFDGHLVDYSNLIQRLKTYTGNGKDSVLQSVSKDSSCWKPPEDRVGTAHKPKVFMHATG
GSAVIDQLAEGFTGTVVAGEKPGAKKVGSIPRQKMQEQDPGERVRNFNEVPYGYTPEMAR
LEALRCLQCKKPLCRDGCPVXIDIPGFIKLVAEGDFLGAARKXXETNXLPAICGRVCPQE
DQCEKXCIVGKKFKPVAIGNLERFVADYERNSNAVTIPKITDKTGYKVAIVGAGPAGLAC
AGELIKMGHDVTIFEALHKAGGVLVYGIPEFRLPKAIVESEVEYLRKMGVKIECNAVIGK
MQTVDELLHNGFDAIFVGTGAGLPMFMAIPGENLNGVYSANEYLTRVNLMRAYDPKYATP
IAMRKNVAVVGAGNVAMDAARTALRLGAENVYVIYRRSRDEMPARFDEIHHGEEEGLQFK
FLTNPIKILGDEKGWVSGIECVKMELGEPDESGRRRPTPIKGSEFAIDVECVIMSIGNGP
NPLIPSTTPDLQVNKWGNIVADLETCKTNKEGVFAGGDIVTGAATVILAMGAGKKAAKSI
DEYMRSKRSDVKAAXVA*
>C687J35021_1000221511
MFKIVAKEKLSDVIYRTVVEAPKIARKRKAGQFVVVKIDEQGERIPLTISDADPEAGTIS
IVFQTVGYTTKQLSTLKVGDHILDIAGPMGHPTPVKNYGTVVSIGGGLGTALGRPITEAL
YKAGNHVIAIISARNKSLVMFEEEMRKISHELLIATDDGSAGFHGFPTQLLQKLIDEGRK
IDLVVCVGPVPLMAAVSKITKPYGLKTIVSLNPIMVDATGMCGACRVTVGGVTRFGCVDG
PEFDGHQVDYDELMKRLKTYTEREQEMNQRFAGQFQEVKR*
>C687J35021_100121094
MFKILAKEKLTENIYKMIIEAPKIARKRKAGQFVMIRPDERGERIPLTISDADPESGTIT
IVFQTVGYTTKQMGTLDVGEYLQDVAGPLGHPTHIENFGTVVSVGGGLGTALGRPITDAL
YKAGNHVIAIISARNKDLILMEEEMRSICHELKICTDDGSRGFRGFPTQVLQELIDSGRK
IDLVVAVGPVPLMAAVSRLTKPYGIKTVVSLNPIMVDATGMCGACRVTVGGVTRFGCVEG
PEFDGHQVDYDELMKRLKLYVPEEREMNERFERTHRVREVQEVKK*
>C687J35021_100148241
EKGTINILFQEVGKTTMTLGKLNVGDNIFDLAGPLGKPTHIEKFGTVVCIGGGIGIAPVH
PIAQALKDAGNLVISILGARTKEILIYEDLMKKCSDEVRITTDDGSYGRHGFVTDELKSM
IESGMKIDLVVTIGPAIMMKMVCKVTEPYKILTFASLNTIMVDGTGMCGACRVTVGGKTK
FVCVDGPEFDGHQVNFDEMMARLRQYVDEEKVAKELCQQGTCRAA*
>C687J35021_100157303
MNKILEKKVWWKDTPAIKEFVVEAPWIAEKHKAGQFVILRVSENGERIPLTISNKNLEKG
TINILFQEVGKTTMTLGKLNVGDNIFDLAGPLGKPTHIEKFGTVVCIGGGIGIAPVHPIA
QALKDAGNLVISILGARTKEILIYEDLMKKCSDEVRITTDDGSYGRHGFVTDELKSMIES
GMKIDLVVTIGPAIMMKMVCKVTEPYKILTFASLNTIMVDGTGMCGACRVTVGGKTKFVC
VDGPEFDGHQVNFDEMMARLRQYVDEEKVAKELCQQGTCRAA*
>C687J35088_100004328
MNEITDKKVWWSDAPAIKEFVVRAPWIVEKHKAGQFVILRVSENGERIPLTVSDKDLKKG
TINILFQEMGATTIKLGKLNKGDNILDLTGPLGKPTHIEKFGTVVCVGGGIGVAPVHPIA
QALKEAGNRVISILGARTKGILIYEDLMRKCSDEVRITTDDGSYGRHGFVTDELKGMIES
GMKIDLVVAIGPPIMMKMVCKVTEPYKIPTYASLNTIMLDGSGMCGACRVTVGGKTKFVC
VDGPEFDGHQVDFDEMMARLRQYMDEEKIAKEICQKNTM*
>C687J35088_100009551
ALKKSGNHTISIIGGRSKEFVILEDEMRKVCDEVYVTTDDGSYGKKGFVTDQLKELINKM
QIDFVLAIGPIPMMKAVADVTREKNIKTVVSLNPIMIDGTGMCGGCRARVDNKTVFVCVD
GPEFDAHKVDFQTLDRRNRTYFMDEKISREKFQCKSEKHLHQY*
>C687J35088_100025071
VFPVLESKEIAKNVYLQRIRAPXVAKKRKAGQFLVLRRTDDGERIPLTIVSSDTAEGSVT
IIFQAVGKSTTEYARMKPGDAYLDVVGPLGLATHXEKFGTVVGIGGGIGTAPLLPIATSI
KQAGNRLLSIVGARTKDLLILEDEMRAISDEIVVTTDDGSYAKKGFVTTALQELIDRGEK
IGLCIAIGPVPMMRAVAEVTRPHGIKTVVSLNPIMVDATGMCGACRVTVGGTTKFVCVDG
PEFDGHQVDFKELVMRNRAYLKEEKEAMERIEHKDGKCMGGAAVPAGGGN*
>C687J35088_100039135
MNKILEKKVWWKDTPAIKEFVVEAPWIAEKHKAGQFVILRVSENGERIPLTISNKNLEKG
TINILFQEVGKTTMTLGKLNVGDNIFDLAGPLGKPTHIEKFGTVVCIGGGIGIAPVHPIA
QALKDAGNLVISILGARTKEILIYEDLMKKCSDEVRITTDDGSYGRHGFVTDELKSMIES
GMKIDLVVTIGPAIMMKMVCKVTEPYKILTFASLNTIMVDGTGMCGACRVTVGGKTKFVC
VDGPEFDGHQVNFDEMMARLRQYVDEEKVAKELCQQGTCRAA*
>C687J35088_100095643
MFKIIEKSKIAESTFLMKIEAPKIASKRKPGQFVMLRIDELGERIPLTIAGSDSKHGTIT
IIFQVVGNTTRQLSGLNVGDYILDVVGPLGHPTHIENYGTAVCVGGGLGIALVMPIAQAL
HAAGNHVISIISGRNKDLLICEKEMQACSSEFMIATDDGSKGTKGFPTQILQDLINKGTK
IDIVFAVGPVPLMAAVSRLTKPYNLKTIVSLNPIMVDGTGMCGGCRVSIDSKPKFVCVDG
PEFDGHLVDYANLMQRLKTYTSNDQDPRLQSVGKDSSCWKPPEDRMGTVHKPAVSMHATE
GHAVIGQLAEGLSGPTTGAEKAGAKKMGAIPRQKMPEQEPANRVRNFEEVPYGYTPEMAR
QEALRCLQCKKPLCCDGCPVSIDIPGFIKLIAEGDFLAAARKIKETNALPAVCGRVCPQE
DQCEKVCIVGKKFKPVAIGNLERFVADYERTHNAVTVPKLPEKTGYRVAIVGGGPAGLAC
AGELIKMGHDVTIFEALHKAGGVLVYGIPEFRLPKAIVESEVEYLRKLGVKIEVNAVVGK
SQTVDELLQNGFDAVFVGTGAGLPMFMAIPGENLNGVYSANEYLTRVNLMKAYNTKYATP
IAMRKNVAVIGAGNVAMDSARTALRLGAENVYVVYRRSRDEMPARVDEIHHGEEEGLQFK
FLTNPIKILGDEKGWVSGLECVKMELGEPDESGRRRPIPVKGSEFVLNVECVIMAIGNGP
NPLIPATTPDLQVNKWGNIVADLETCKTNKEGVFAGGDIVTGAATVILAMGAGKKAAKSI
DEYVKSKKPAATMSCCK*
>C687J35088_100105081
RTRESRGVVTFGPRSGCTSTVELLCAVPDHRDVKSTLNWFDMHPILEKTVLSPTVARFVV
AASRIAEVRQPGQFVIVRRGPGAERIPLTIADADPGAGTITLVIQAVGKTTSDLCELEVG
DAITDIAGPLGKATELIEAGHAVCVGGGVGTAVVHPIAQGLHEGGVRVTSVIGGRSREWV
IFEDELRRWGEVVACTDDGSYGRAGFVTEALRDVLDAGGIDAVYAVGPVPMMKAVSALTL
PYGVPTTVSLNAIMVDGTGMCGGCRVTVGGETVYACVDGPEFDGHRVDFGMLADRLATYR
SFEQEALAKRGPCMLNTLAAGAPAEASR*
>C687J35088_100164351
EMKNTSDELYVTTDDGSYGHHGFVTQILQKFIDEKRRLDLVVGIGPVPMMKAVCNVTRPH
KIHTVVSLNSIMVDGTGMCGACRVTIGGKNRFVCVDGPEFDGHEVDFDELIRRNRGYLKE
EKMAMEELTYHEGARCYERSTN*
>C687J35088_100191902
ARTKELVLMEDELRKICHQVEVSTNDGSHGVKGLVTDVLAGILKQEPVHMVTAIGPVPMM
KAVSNLTRPFNIKTFVSLNAIMVDGTGMCGACRVEVGGVTRFACIEGPDFDGHQVNFDEL
VYRQRMYVPYEKKAMELCGCKGGGQ*
>C687J35164_100025062
VFPVLESKEIAKNVYLQRIRAPRVAKKRKAGQFLVLRRTDDGERIPLTIVSSDTAEGSVT
IIFQAVGKSTTEYARMKPGDAYLDVVGPLGLATHIEKFGTVVGIGGGIGTAPLLPIATSI
KQAGNRLLSIVGARTKDLLILEDEMRAISDEIVVTTDDGSYAKKGFVTTALQELIDRGEK
IGLCIAIGPVPMMRAVAEVTRPHGIKTVVSLNPIMVDATGMCGACRVTVGGTTKFVCVDG
PEFDGHQVDFKELVMRNRAYLKEEKEAMERIEHKDGKCMGGAAVPAGGGN*
>C687J35164_100165702
MDVVGPLGTPTHIENFGTAVCVGGGIGTAPVYPIAKALKAAGNKVISIIGARTKELLILE
DEMKKTSDEIYVTTDDGSYGHHGFVTQILQKLIDEQRKIGIVVGIGPVPMMRAVCNTTRP
YKIHTMVSLNPIMVDGTGMCGACRVTIGGKNKFVCVDGPEFDGHEVDFDELIRRNRSYLK
EEKMAMEEATYHEGAKCYERSGGXWIQKK*
>C687J35164_100193801
TAVVHPIAQGLHERGVRVTSVIGGRSREWVIFEDELRRWGEVVACTDDGSYGRAGFVTEA
LRDLLDAGGIDAVYAVGPVPMMKAVSALTLPYGVTTTVSLNAIMVDGTGMCGGCRVTVGG
ETHYACVDGPEFDGHKVDFGMLADRLSTYRSFEQEAFAKRGPCMLNALAAGAPAEASR*
>C687J35164_100214252
VTTDDGSYGHHGFVTQILQKFIDEKRRLDLVVGIGPVPMMKAVCNVTRPHKIHTVVSLNS
IMVDGTGMCGACRVTIGGKNQFVCVDGPEFDGHEVDFDELIRRNRGYLKEEKMAMEELTY
HEGARCYERSTN*
>C687J35164_100272252
KELVLMEDELRKVCDRVEVSTNDGSAGTKGLVIDVLSEILKQEPVHMVTAIGPVPMMKAV
SEMTRPVNIPTYVSLNAIMVDGTGMCGSCRVEVGGATKFACVDGPDFDGHQVNFDELVYR
QKMYVPYEKKASELYVCKAGCN*
>C687J35503_100014981
VFPVLESKEIAKNVYLQRIRAPXVAKKRKAGQFLVLRRTDDGERIPLTIVSSDTAEGSVT
IIFQAVGKSTTEYARMKPGDAYLDVVGPLGLATHIEKFGTVVGIGGGIGTAPLLPIATSI
KQAGNRLLSIVGARTKDLLILEDEMRAISDEIVVTTDDGSYAKKGFVTTALQELIDRGEK
IGLCIAIGPVPMMRAVAEVTRPHGIKTVVSLNPIMVDATGMCGACRVTVGGTTKFVCVDG
PEFDGHQVDFKELVMRNRAYLKEEKEAMERIEHKDGKCMGGAAVPAGGGN*
>C687J35503_100022075
MSIADLDKKNGILAIVFQEVGKSTAKLGTLVEGDSLADVVGPLGTPTHIEKYGNCVCVGG
GIGIAPIHPVAKALKEVGNQVTSIIGARNKELLIMEDESRAACDNLIISTDDGSYGFHGF
VTQVLAGILEKGEKVDFIFSVGPVLMMRALARVTLPYKVRTIISLNPIMVDGTGMCGACR
VTVGNQTKFACVDGPDFDAHLVDFEELLKRQRMYLKEEKVAMDNFISRMDQSAHHHQSHK
PS*
>C687J35503_100031802
MLYRVLVKQDLAPQVKLLKVRAPAIAQKAKPGQFVIVIVDERGERVPLTLVDWNKENGDV
TLVFQEVGMSTRKLGSLDVGDEILHVLGPLGNPSDTNYQGTVAVVCGGVGTAAAYPVAKA
LKAQGNEVISIMGARNKDLLILESEMKNVSDQLHISTDDGSKGHKGFVSEVLKSLITQGT
KLNSVYAVGPPLMMRAVTEVTRPYGIKTIVSLNPIMVDGMGMCGACRVGVGGQTKFACVD
GPEFDGHNVDFNELINRLRMYQAEEKLANQFHESHDGLVASKTKRKSVP*
>C687J35503_100051072
MFKIIEKSKIAESTFLMKIEAPKIASKRKPGQFVMLRVDEPGERIPLTIAGSDTKNGTIT
IIFQVVGDTTRQLSGLNVGDYILDVVGPLGHPTHIENYGTAVCIGGGLGIALVMPIAQAL
YAAGNHVISVISARNKDLLICEKEMLTCSNEFMIATDDGSKGTKGFPTQILQDLINKGKK
IDIVFAVGPVPLMAAVSRLTKPYNLKTIVSLNPIMVDGTGMCGGCRVSIDNKPKFVCVDG
PEFDGHLVDYDNLVQRLKTYASNGKDPSLQSVGKDSVCWKPPEDRAGMVHKPAVSMHAAE
GHAVIDQLAEGLSSATTGTEKAGAKKMGAIPRQKMPEQEPANRIRNFEEVPCGYTPEMAR
QEALRCLQCKKPLCCEGCPVSIDIPGFIKLIAEGDFLAAARKIKEKNALPAVCGRVCPQE
DQCEKVCIVGKKFKPVAIGNLERFVADYERTHNAVTVPKLPEKTGYRVAIVGGGPAGLAC
AGELVKIGHDVTIFEALHKAGGVLVYGIPEFRLPKAIVESEVEYLRKLGVKIEVNAVVGK
SQTVDELLQNGFDAVFVGTGAGLPMFMAIPGENLNGVYSANEYLTRVNLMKAYNTKYATP
IAMRKNVAVIGAGNVAMDSARTALRLGAENVYIVYRRSRDEMPARVDEIHHGEEEGLQFK
FLTNPIKILGDEKGWVSGLECVKMELGEPDESGRRRPIPVKGSEFVLNVECVIMSIGNGP
NPLIPSTTPDLQVNKWGNIVADLETCKTSKEGVFAGGDIVTGAATVILAMGAGKKAAKAI
DEYVRSKKPAAAMSCCK*
>C687J35504_1000022821
MFKIVEKQKIAESTFLMKIEAPKIAGKRKAGQFVMLRIDEPGERIPLTIAGSDTIRGTIT
IIFQVAGDTTRQLSTLNTGDYLLDIVGPLGHPTHIENYGTAVCIGGGLGIALVMPIAEAL
HKAGNHVISIISARTKDLLICEKDMQACSNEFMIATDDGTKGTKGFPTQVLQELINKGTK
IDIVFAVGPVPLMAAVSKLTKPYNLKTIVSLNPIMVDGTGMCGGCRVLIDNKPKFVCVDG
PEFDGHLVDYSNLIQRLKTYTGNGKDSVLQSVSKDSSCWKPPEDRVGTAHKPKVFMHATG
GSAVIDQLAEGFTGTVVAGEKPGAKKVGSIPRQKMQEQDPGERVRNFNEVPYGYTPEMAR
LEALRCLQCKKPLCRDGCPVSIDIPGFIKLVAEGDFLGAARKIKETNTLPAICGRVCPQE
DQCEKVCIVGKKFKPVAIGNLERFVADYERNSNAVTIPKITDKTGYKVAIVGAGPAGLAC
AGELIKMGHDVTIFEALHKAGGVLVYGIPEFRLPKAIVESEVEYLRKMGVKIECNAVIGK
MQTVDELLHNGFDAIFVGTGAGLPMFMAIPGENLNGVYSANEYLTRVNLMRAYDPKYATP
IAMRKNVAVVGAGNVAMDAARTALRLGAENVYVIYRRSRDEMPARFDEIHHGEEEGLQFK
FLTNPIKILGDEKGWVSGIECVKMELGEPDESGRRRPTPIKGSEFAIDVECVIMSIGNGP
NPLIPSTTPDLQVNKWGNIVADLETCKTNKEGVFAGGDIVTGAATVILAMGAGKKAAKSI
DEYMRSKRSDVKAAAVA*
>C687J35504_1000150211
MFKIVAKEKLSDVIYRTVVEAPKIARKRKAGQFVVVKIDEQGERIPLTISDADPEAGTIS
IVFQTVGYTTKQLSTLKVGDHILDIAGPMGHPTPVKNYGTVVSIGGGLGTALGRPITEAL
YKAGNHVIAIISARNKSLVMFEEEMRKISHELLIATDDGSAGFHGFPTQLLQKLIDEGRK
IDLVVCVGPVPLMAAVSKVTKPYGLKTIVSLNPIMVDATGMCGACRVTVGGVTRFGCVDG
PEFDGHQVDYDELMKRLKTYTEREQEMNQRFAGQFQEVKR*
>C687J35504_100017804
MNEITDKKVWWSDAPAIKEFVVRAPWIVEKHKAGQFVILRVSENGERIPLTVSDKDLKKG
TINILFQEMGATTIKLGKLNKGDNILDLTGPLGKPTHIEKFGTVVCVGGGIGVAPVHPIA
QALKEAGNRVISILGARTKGILIYEDLMRKCSDEVRITTDDGSYGRHGFVTDELKGMIES
GMKIDLVVAIGPPIMMKMVCKVTEPYKIPTYASLNTIMLDGSGMCGACRVTVGGKTKFVC
VDGPEFDGHQVDFDEMMARLRQYMDEEKIAKEICQKNTM*
>C687J35504_1000241910
MFRIIEKSNLAKDITRLVVEAPDIAAKAQAGQFVVIVSKKNSERIPLTIADSDRTKGIVT
IIFQEVGFSTRELGALNAGGSLQHILGPLGTPTHIENFGAVLCVAGGVGIAELLPVARSF
KKAGNRLLAIIGARTKESIILEDELKQAADELFITTDDGSYGKGGLVTDTLKGLLTVIEK
STHSKYPDLVYTVGPVAMMRAVSELTKLYQIKTIVSLNPIMVDATGMCGSCRVSVGGKTM
FGCVDGPEFDGHLVDFAELQKRLNSFKEKEECLNKMCPRKE*
>C687J35504_1000290610
LFEIVEKKQLSHTVALFRIKAPLIAKKRKAGQFIIIRINEHGERVPLTIVDSDTKEGTIT
IISQEVGKTTSMLGDLEKGDTILDVVGPLGKPTHIENFGIAVCIGGGIGTAPVYPIVKAL
KEAGNKVVSIIGARTKELLILEDEMKKTSDELFVTTDDGSYGHHGFVTQILQKLINEQRK
IGIVVGIGPVPMMKALCNVTRPHKIHTVVSLNPIMVDGTGMCGACRVTIAGKNKFVCVDG
PEFDGHEVDFDELIRRNRGYLKEEKIAMEELTYHEGARCYERT*
>C687J35504_100029083
LFEIVEKKQLSHTVALFRIKAPLIAKKRKAGQFIIIRINEHGERVPLTIVDSDTKEGTIT
IISQEVGKTTSMLGDLEKGDTILDVVGPLGKPTHIENFGIAVCIGGGIGTAPVYPIVKAL
KEAGNKVVSIIGARTKELLILEDEMKKTSDELFVTTDDGSYGHHGFVTQILQKLINEQRK
IGIVVGIGPVPMMKALCNVTRPHKIHTVVSLNPIMVDGTGMCGACRVTIAGKNKFVCVDG
PEFDGHEVDFDELIRRNRGYLKEEKIAMEELTYHEGARCYERT*
>C687J35504_100029093
LFEIVEKKQLSHTVALFRIKAPLIAKKRKAGQFIIIRINEHGERVPLTIVDSDTKEGTIT
IISQEVGKTTSMLGDLEKGDTILDVVGPLGKPTHIENFGIAVCIGGGIGTAPVYPIVKAL
KEAGNKVVSIIGARTKELLILEDEMKKTSDELFVTTDDGSYGHHGFVTQILQKLINEQRK
IGIVVGIGPVPMMKALCNVTRPHKIHTVVSLNPIMVDGTGMCGACRVTIAGKNKFVCVDG
PEFDGHEVDFDELIRRNRGYLKEEKIAMEELTYHEGARCYERT*
>C687J35504_100077994
LFEIVEKKQLSHTVALFRIKAPLIAKKRKAGQFIIIRINEHGERVPLTIVDSDTKEGTIT
IISQEVGKTTSMLGDLEKGDTILDVVGPLGKPTHIENFGIAVCIGGGIGTAPVYPIVKAL
KEAGNKVVSIIGARTKELLILEDEMKKTSDELFVTTDDGSYGHHGFVTQILQKLINEQRK
IGIVVGIGPVPMMKALCNVTRPHKIHTVVSLNPIMVDGTGMCGACRVTIAGKNKFVCVDG
PEFDGHEVDFDELIRRNRGYLKEEKIAMEELTYHEGARCYERT*
>C687J35504_100078964
MNKILEKKVWWADVPAIKEFVVEAPLIAEKHKAGQFVILRVSENGERIPLTISDKNIERG
TINILFQEVGKTTMSLGKLNAGDNIFDLAGPLGKPTHIEKFGTVVCIGGGIGVAPVHPIA
QALKAAGNRVISILGARTKGILIYEALMRKCSDEVRITTDDGSYGRHGFVTDELKSMIES
GMRIDLVVTIGPAIMMKMVCKVTEPYNILTFASLNTIMVDGTGMCGSCRVTVGGKTKFVC
VDGPEFDGHKVNFDEMMSRLRQYLDEEKIAKELCQQGSCRAA*
>C687J35504_100089214
MFKILAKEKLTENIYKMIIEAPKIARKRKAGQFVMIRPDERGERIPLTISDADPESGTIT
IVFQTVGYTTKQMGTLDVGEYLQDVAGPLGHPTHIENFGTVVSVGGGLGTALGRPITDAL
YKAGNHVIAIISARNKDLILMEEEMRSICHELKICTDDGSRGFRGFPTQVLQELIDSGRK
IDLVVAVGPVPLMAAVSRLTKPYGIKTVVSLNPIMVDATGMCGACRVTVGGVTRFGCVEG
PEFDGHQVDYDELMKRLKLYVPEEREMNERFERTHRVREVQEVKK*
>C687J35504_100091233
MFQWDCEGDMFKIIEKSKIAESTFLMKIEAPKIASKRKPGQFVMLRVDEPGERIPLTIAG
SDXKNGTITIIFQVVGDTTRQLSGLNVGDYILDVVGPLGHPTHIENYGTAVCIGGGLGIA
LVMPIAQALYAAGNHVISVISARNKDLLICEKEMLTCSNEFMIATDDGSKGTKGFPTQIL
QDLINKGKKIDIVFAVGPVPLMAAVSRLTKPYNLKTIVSLNPIMVDGTGMCGGCRVSIDN
KPKFVCVDGPEFDGHLVDYDNLVQRLKTYASNGKDPSLQSVGKDSVCWKPPEDRAGMVHK
PAVSMHAAEGHAVIDQLAEGLSSATTGTEKAGAKKMGAIPRQKMPEQEPANRIRNFEEVP
CGYTPEMARQEALRCLQCKKPLCCEGCPVSIDIPGFIKLIAEGDFLAAARKIKEKNALPA
VCGRVCPQEDQCEKVCIVGKKFKPVAIGNLERFVADYERTHNAVTVPKLPEKTGYRVAIV
GGGPAGLACAGELVKIGHDVTIFEALHKAGGVLVYGIPEFRLPKAIVESEVEYLRKLGVK
IEVNAVVGKAQTVDELLQNGFDAVFVGTGAGLPMFMAIPGENLNGVYSANEYLTRVNLMK
AYNTKYATPIAMRKNVAVIGAGNVAMDSARTALRLGAENVYIVYRRSRDEMPARVDEIHH
GEEEGLQFKFLTNPIKILGDEKGWVSGLECVKMELGEPDESGRRRPIPVKGSEFVLNVEC
VIMSIGNGPNPLIPSTTPDLQVNKWGNIVADLETXKTSKEGVFAGGDIVTGAATVILAMG
AGKKAAKAIDEYVRSKKPAAAMSCCK*
>C687J35504_100111132
LFEIVEKKQLSHTVALFRIKAPLIAKKRKAGQFIIIRINEHGERVPLTIVDSDTKEGTIT
IISQEVGKTTSMLGDLEKGDTILDVVGPLGKPTHIENFGIAVCIGGGIGTAPVYPIVKAL
KEAGNKVVSIIGARTKELLILEDEMKKTSDELFVTTDDGSYGHHGFVTQILQKLINEQRK
IGIVVGIGPVPMMKALCNVTRPHKIHTVVSLNPIMVDGTGMCGACRVTIAGKNKFVCVDG
PEFDGHEVDFDELIRRNRGYLKEEKIAMEELTYHEGARCYERT*
>C687J35504_100181611
MFKILAKEKLTENIYKMIIEAPKIARKRKAGQFVMIRPDERGERIPLTISDADPESGTIT
IVFQTVGYTTKQMGTLDVGEYLQDVAGPLGHPTHIENFGTVVSVGGGLGTALGRPITDAL
YKAGNHVIAIISARNKDLILMEEEMRSICHELKICTDDGSRGFRGFPTQVLQELIDSGRK
IDLVVAVGPVPLMAAVSRLTKPYGIKTVVSLNPIMVDATGMCGACRVTVGGVTRFGCVEG
PEFDGHQVDYDELMKRLKLYVPEEREMNERFERTHRVREVQEVKK*
>C687J35504_100182371
MWDGSGGFRILKKERLTPVTNRFVIAAPWVARAAKPGQFVIVRVHEHGERIPVTIADFDA
AAGTITVVIQEVGRTSKLFGGLQQGQEVRDLVGPLGEPFHAARPGAMVIGIGGGFGAAAL
YPVMRLLHQAGASTEAILGARSRDLLLLEQELSQVCRQVMPCTDDGSYGFKGLVTDRLKA
RLDELGDPQAVEVVAIGPMSMMRAVAALTAQYQVPTQVSLDPIMVDGTGMCGGCRVSVGG
QVKFACVDGPMFDAHQVDFAELVRRNKMYRQEETQLNAAQA*
>C687J35504_100390121
YPIAKALKAAGNKVISIIGARTKELLILEDEMKKTSDEIYVTTDDGSYGHHGFVTQILQK
LIDEQRKIGIVVGIGPVPMMRAVCNTTRPYKIHTMVSLNPIMVDGTGMCGACRVTIGGKN
KFVCVDGPEFDGHEVDFDELIRRNRSYLKEEKMAMEEATYHEGAKCYERSGG*
>C687J35504_100401753
EKGTINILFQEVGKTTMTLGKLNVGDNIFDLAGPLGKPTHIEKFGTVVCIGGGIGIAPVH
PIAQALKDAGNLVISILGARTKEILIYEDLMKKCSDEVRITTDDGSYGRHGFVTDELKSM
IESGMKIDLVVTIGPAIMMKMVCKVTEPYKILTFASLNTIMVDGTGMCGACRVTVGGKTK
FVCVDGPEFDGHQVNFDEMMARLRQYVDEEKVAKELCQQGTCRAA*
>C687J39217_100000995
MFEIKNKRELAPNISLFEIYAPLIAKTFKAGQFVMIRLEEGAERVPLTIADTDPVNGTIT
LIVQAVGRSTKSLNALEKNQFITDVVGPLGRPSDIHKVGTVVVIGGGVGTAIAYPTAKAF
KNCGNRVLSIIGGRTKELIILEAELSKISDQLYITTDDGSYGEKGLVTTKLSQLIETQKI
DEVLAIGPIPMMKAVAEVTREKKIKTTVSLNPIMIDGTGMCGGCRVNVGGKTLFACVDGP
EFNAHEVDFFTLQSRNKTYHHQEQNKPSSDGTKTLTHEMFSEECHLSKELPSSVIKTTKE
KLSIPRMQMSCQDPELRKHNFKEVNLGATIEQVQTEASRCLQCKNAPCVLGCPVRVDIPA
FLEALSKGDPKKAYEIIKKDNCLPAVTGRVCPQENQCEGVCIRSKRKDDHSVAIGYLERF
AADWGHQHHEEQARNITSCPLEPKNKKVAIIGSGPAGLAAAGDLNLRGYHVEVFEALHEM
GGVLMYGIPEFRLPKKIVRKEIRDLKEKGVIFRPNIVVGKTLKVGELLAEFGAVFVSSGA
GLPVFLNIPGEDLSGVYSANEFLTRTNLMKAYYPEENETPIFDCRGKDVAVFGGGNTAMD
AVRTALRLGARNAYLIYRRTMSEMPARLEELLHAKEEGTQILELAAPLEFSGDDYHCLNG
VKLQRMELGSPDASGRRSPVAIKGSECHLPVSMAIVAVGNGSNPLIPSSTPELKLNKWGN
IIVDDVTMKSSMKGVFAGGDIVTGGATVILAMGAGRKAASAIFEYLETGNW*
>C687J50192_10000334
MFEIKNKRELAPNISLFEIYAPLIAKTFKAGQFVMIRLEEGAERVPLTIADTDPVNGTIT
LIVQAVGRSTKSLNALEKNQFITDVVGPLGRPSDIHKVGTVVVIGGGVGTAIAYPTAKAF
KNCGNRVLSIIGGRTKELIILEAELSKISDQLYITTDDGSYGEKGLVTTKLSQLIETQKI
DEVLAIGPIPMMKAVAEVTREKKIKTTVSLNPIMIDGTGMCGGCRVNVGGKTLFACVDGP
EFNAHEVDFFTLQSRNKTYHHQEQNKPSSDGTKTLTHEMFSEECHLSKELPSSVIKTTKE
KLSIPRMQMSCQDPELRKHNFKEVNLGATIEQVQTEASRCLQCKNAPCVLGCPVRVDIPA
FLEALSKGDPKKAYEIIKKDNCLPAVTGRVCPQENQCEGVCIRSKRKDDHSVAIGYLERF
AADWGHQHHEEQARNITSCPLEPKNKKVAIIGSGPAGLAAAGDLNLRGYHVEVFEALHEM
GGVLMYGIPEFRLPKKIVRKEIRDLKEKGVIFRPNIVVGKTLKVGELLAEFGAVFVSSGA
GLPVFLNIPGEDLSGVYSANEFLTRTNLMKAYYPEENETPIFDCRGKDVAVFGGGNTAMD
AVRTALRLGARNAYLIYRRTMSEMPARLEELLHAKEEGTQILELAAPLEFSGDDYHCLNG
VKLQRMELGSPDASGRRSPVAIKGSECHLPVSMAIVAVGNGSNPLIPSSTPELKLNKWGN
IIVDDVTMKSSMKGVFAGGDIVTGGATVILAMGAGRKAASAIFEYLETGNW*
>C688J14111_100012444
MYEIVRRESFSDTTFLWEVQAPDVARAARAGHFVMVRLHDKAERIPLTVADMDAERGTIT
MVIQALGKSTREMRDEYRQGNSFLDFVGPLGQPQHVERVGHVVLLGGGLGVAPIYPQLRA
FKEAGNRVTGIIGFRGKELVFWEEQFRKHCDELIVCTDDGSYGRQGFVTAALEDVLVADC
PDLVVAIGPLPMMQACAETTRPHGVKTMVSLNTIMVDGTGMCGSCRATVGGQVKFACVDG
PDFDGHQVDFKELVARQGRFKVLERAANDDYAHVCKLETQLFDEQKRNYKKLKELQPKQT
RMPERDAKERAANFKEVNLGYALQDALQEAERCIQCARPTCIAGCPVAIDIPRFIRHLIV
RDLEGALATIHEASIFPSICGRVCPQETQCEAQCIVAKKLEPVAIGRLERFVGDNARPAP
VTPPRFRPQEKLGRVAICGSGPSGLAAAADLVRYGCDVTVFEALHVAGGVLRYGIPSFRL
PRDIIDREVRRLVDLGVRIETNKVIGKTFTIRQLLEEKRFDAAFVGVGAGSPAFLGIPGE
FAGQVYSANEFLTRVNLMGGDQFPLRDTPVNVGKSVVVIGAGNTAMDCLRVAKRLGAPTV
RCVYRRSEAEAPARVEELRHAREEGIEFFFLHAPVEIHVEGGGNVSGIRVEEMQLGEPDE
KGRRKPAATGRFKDLACDTVIYALGTKANPILSRSTPGLALDKRGNIVANDGGTQATSLP
GVFAGGDIVTGGATVILAMGAGRRAARSIAAYLKSGKQWPVTQEQADAFVPPEPLSESEE
VAMLPATDEFTGLVCPKCHRPIEGDESYVCCAGARLAWRCDDCGKVSEGFAFPYGMCPSC
GGTLRSVDERRPEGTASLEAIRTAFEIELGGMAFYHRAAREARDPSLRELFSRFVVMERE
HMETLAARYHVEPPAPGDLHLDRAALYAGVPNRPEEADNLFRIAIAFEEKAEEFFARHEK
ECPPGSPEAQIYKELAAEEREHVALLATDLARWRAGKPGLL*
>C688J18823_100021944
VFKIIHAQFLAPGIKRFVIEAPRIARKQRPGQFVILRIYEEGERIPVTIENSDPEKGTFN
IVVQSAGKTTHLLNSLETGDWILDVVGPLGKPSEIANYGTVVVVGGGVGTAMAYPTAAAL
KAAGNRVISIVGARNKELVILESELRAVSDALMITTDDGSYADKGFVTDKLRQLIENGTR
IDLVIAVGPIVMMKAVSEMTRKEHIHTVVSLNPIMIDGTGMCGGCRVMIDGKSEFACVDG
PEFDGHKVDFSVLVQRNAMYRDAEQRSLAEYRHARQHPETCPSSGARQGGQQ*
>C688J18823_100023765
MYEIVRRESFSDTTFLWEVQAPDVARAARAGHFVMVRLHDKAERIPLTVADMDAERGTIT
MVIQALGKSTREMRDEYRQGNSFLDFVGPLGQPQHVERVGHVVLLGGGLGVAPIYPQLRA
FKEAGNRVTGIIGFRGKELVFWEEQFRKHCDELIVCTDDGSYGRQGFVTAALEDVLVADC
PDLVVAIGPLPMMQACAETTRPHGVKTMVSLNTIMVDGTGMCGSCRATVGGQVKFACVDG
PDFDGHQVDFKELVARQGRFKVLERAANDDYAHVCKLETQLFDEQKRNYKKLKELQPKQT
RMPERDAKERAANFKEVNLGYALQDALQEAERCIQCARPTCIAGCPVAIDIPRFIRHLIV
RDLEGALATIHEASIFPSICGRVCPQETQCEAQCIVAKKLEPVAIGRLERFVGDNARPAP
VTPPRFRPQEKLGRVAICGSGPSGLAAAADLVRYGCDVTVFEALHVAGGVLRYGIPSFRL
PRDIIDREVRRLVDLGVRIETNKVIGKTFTIRQLLEEKRFDAAFVGVGAGSPAFLGIPGE
FAGQVYSANEFLTRVNLMGGDQFPLRDTPVNVGKSVVVIGAGNTAMDCLRVAKRLGAPTV
RCVYRRSEAEAPARVEELRHAREEGIEFFFLHAPVEIHVEGGGNVSGIRVEEMQLGEPDE
KGRRKPAATGRFKDLACDTVIYALGTKANPILSRSTPGLALDKRGNIVANDGGTQATSLP
GVFAGGDIVTGGATVILAMGAGRRAARSIAAYLKSGKQWPVTQEQADAFVPPEPLSESEE
VAMLPATDEFTGLVCPKCHRPIEGDESYVCCAGARLAWRCDDCGKVSEGFAFPYGMCPSC
GGTLRSVDERRPEGTASLEAIRTAFEIELGGMAFYHRAAREARDPSLRELFSRFVVMERE
HMETLAARYHVEPPAPGDLHLDRAALYAGVPNRPEEADNLFRIAIAFEEKAEEFFARHEK
ECPPGSPEAQIYKELAAEEREHVALLATDLARWRAGKPGLL*
>C688J18823_100120563
MYPIVRREALSPQTFLWEVLAPDVARAARPGHFVMVRLHDSGERIPLTVADMDADKGTIT
MVIQALGKTTREMMHDYQTGDSIADFVGPLGMEQHISKVGHVALIGGGLGIAPVFPQLRG
FKEAGNRTTAIVGFRSASLAFWEDKFRPFSDDLVLCTDDGSRGRKGFVTEALKDLLERDR
PDLVVAIGPLPMMRACAEVTRPFGVHTMVSLNTIMVDGTGMCGSCRATVGGEVKFACVDG
PDFDGHLVDFGELFARQKRFKEQESRANADYEHVCXVDEQLFGESKRNYKKIKELAPKQT
PMPERAAAERARNFEEVNLGYSLKDALLEAERCIQCAKPTCVAGCPVAIDIPRFIRHLLV
RDLDGALSVINEASFFPSICGRVCPQETQCEAXCIIAKKLEPVAIGRLERYVGDHAHAXL
PEPPRRNLGRVAICGSGPAGLAAAGDLVRHGADVTVFEALHVVGGVLRYGIPAFRLPRDI
IDREVNRLEAMGVHFERNKVIGKTFTVPQLLSEKGFDAVFLGVGAGAPAFLGIPGESAGQ
VYSANEFLTRVNLMGGDGGDTPIFLGKSVVVVGAGNTAMDCLRVAKRLGVPTVRCVYRRS
EAEAPARIEELRHAKEEGIEFFFLHGPKEVLVGADDGVRGIRLEKMALGEADAKGRRKPV
ATGEIVDLECDTVISALGTRANPIVTRATPGLGLTDRGNIAADEGGTQATTLPGVFAGGD
IVTGGATVILAMGAGRRAARSIAAYLASGKKWPVTREQAESFDPNAPHVSEPAIHSCPKC
HREIDPGDEYVCCSGAAIRWRCEGCAKVSEGFAFPYGMCPRCGGRLRAEEGPEGLSGVPL
EAVRSAFEIELGGMAFYARAAQETTSPELKELFGRLAAMEREHMEILSQRYHLEPFAPGT
VMRIDQAAIYAGETHVADDAASLFRLAITFERRAAQFFAERETSWPEGSPERKLYRELAE
EEREHVDLLGTEYARWKEGKPGLL*
>C688J18823_100600043
MFKIRSARFIGPNVKQFEIDAPRIARAQKPGQFVIIRIDDTGERIPLTIKGSDVSRGTIT
IVVQGIGKTTIQLNTLGAGDAILDVVGPLGKPSEIENFGTVCVIGGGVGTAIALPTARAL
RDAGNRVIAILGARTKELLILEDEVRAASDEVLIMTDDGSYGEQGLVTDKLREILPQLDY
VLAIGPIPMMRAVANTTRDSNVRTVVSLNSIMVDGTGMCGGCRVLIGGKSRFACVDGPEF
DAHDVDFNVLMQRNAMYREQEQQCLTRYQTKTA*
>C688J35102_1209785584
MYEIVRRESFSDTTFLWEVQAPDVARAARAGHFVMVRLHDKAERIPLTVADMDAERGTIT
MVIQALGKSTREMRDEYRQGNSFLDFVGPLGQPQHVERVGHVVLLGGGLGVAPIYPQLRA
FKEAGNRVTGIIGFRGKELVFWEEQFRKHCDELIVCTDDGSYGRQGFVTAALEDVLVADC
PDLVVAIGPLPMMQACAETTRPHGVKTMVSLNTIMVDGTGMCGSCRATVGGQVKFACVDG
PDFDGHQVDFKELVARQGRFKVLERAANDDYAHVCKLETQLFDEQKRNYKKLKELQPKQT
RMPERDAKERAANFKEVNLGYALQDALQEAERCIQCARPTCIAGCPVAIDIPRFIRHLIV
RDLEGALATIHEASIFPSICGRVCPQETQCEAQCIVAKKLEPVAIGRLERFVGDNARPAP
VTPPRFRPQEKLGRVAICGSGPSGLAAAADLVRYGCDVTVFEALHVAGGVLRYGIPSFRL
PRDIIDREVRRLVDLGVRIETNKVIGKTFTIRQLLEEKRFDAAFVGVGAGSPAFLGIPGE
FAGQVYSANEFLTRVNLMGGDQFPLRDTPVNVGKSVVVIGAGNTAMDCLRVAKRLGAPTV
RCVYRRSEAEAPARVEELRHAREEGIEFFFLHAPVEIHVEGGGNVSGIRVEEMQLGEPDE
KGRRKPAATGRFKDLACDTVIYALGTKANPILSRSTPGLALDKRGNIVANDGGTQATSLP
GVFAGGDIVTGGATVILAMGAGRRAARSIAAYLKSGKQWPVTQEQADAFVPPEPLSESEE
VAMLPATDEFTGLVCPKCHRPIEGDESYVCCAGARLAWRCDDCGKVSEGFAFPYGMCPSC
GGTL
>C688J35102_1209897747
VFKIIHAQFLAPGIKRFVIEAPRIARKQRPGQFVILRIYEEGERIPVTIENSDPEKGTFN
IVVQSAGKTTHLLNSLETGDWILDVVGPLGKPSEIANYGTVVVVGGGVGTAMAYPTAAAL
KAAGNRVISIVGARNKELVILESELRAVSDALMITTDDGSYADKGFVTDKLRQLIENGTR
IDLVIAVGPIVMMKAVSEMTRKEHIHTVVSLNPIMIDGTGMCGGCRVMIDGKSEFACVDG
PEFDGHKVDFSVLVQRNAMYRDAEQRSLAEYRHARQHPETCPSSGARQGGQQ*
>ES34_10101314
VATIVSKQTIAPKFTRYLVRAPEIARKHRAGQFVMVLLHEHGERIPLTIAASDAEEGTIT
LVVQEVGKTTMEMATLPVGTEIEVAGPLGTPTHIERWGTAVCVGGGAGIAPLLPIAKALK
EAGNRVIAILGGRTKELVILRDEMAAASDEMIFTTDDGSFGRKGLVTHALEDLIEQRGKP
DIVFAIGPAIMMKFVAKLTEPYGIPTIVSLNSIMIDGTGMCGGCRITVGDETKFVCVDGP
EFDGHLVDFDLLMKRQRTYLAQEEEARRRFLEQHTCHAMDTLEVRS*
>Ga0006257_100001610
MYEVLTNDTLAPNLHRMVIRAPRIAPARQAGQFVIVRCEAGDERIPLTIGDADPAAGTIT
LFIQAIGASTQKIVAVPAGGFLRDVAGPLGMATEIENWGRVACIGGGVGTAVLFPMARAL
AGEGNEVTSIIGGRSEPYIILADELAAFSSAVRVTTEDGSLGRKGFVTAELQAMFDDPAR
APQAVFAVGPVPMMRAVAELTRPYGVKTVVSLNPIMIDGTGMCGGCRVVVNGEARFACVD
GPEFDGHQVDFSSLTDRLTMYREHEEQCRLAI*
>Ga0007792_1000019413
VYKIVEKKVLSKDIKLLGVVAPHVTFNAKAGNFIIVIPDEKGERIPLTIYDWNKEKGILY
MVFQEIGLSTIKLGKLNVGDDVFAVAGPFGHHFHSEKYGNTVVVGGGVGVPAIYPIARQL
RQDGNKVTSIIGYRTKDMVVLEDEMRAVSDELKIATNDGSHGQKGFVTDVLQQMIDKGDK
IDLVVAVGPVVMMKAVSDLTKKYSLKTIVSLNAMMVDATGMCGGCRVTVGGEVKFSCVDG
PDFDGHKVDFEQLTSRLSAYKDEEKHSLNHNCNLNPGIKAASDGRK*
>Ga0007792_100008377
MNKILARTQLSDDVYMMRLDAPYIARERLPGQFVILQLDNEFGERIPLTIADADPAEGSV
TIIFQAVGKTTHNLADKRVGESVQSVLGPLGQPTHIEKFGTVVCVGGGIGVAPLHPIVKG
MKAAGNRIIVIVGARTRNLVIMEEQMRALADEFIVCTDDGSYGRKALVTEPLKEVCGRIP
KPDMAVAIGPPIMMKFCAEATRPFGVPTVVSLNTIMIDGTGMCGGCRVTVGGQTKFVCVD
GPEFDGHKVDFENMMQRLKAYRKQEDHAHTQCHLDAEIRAKEQGTR*
>Ga0007792_100025274
MSDSSIQAIRSGNLPTPNWHATHEEALSRLARLAEALAASDWIGVDQGARWIYEVLRPHN
EAEERELFPLLEELGAEALYQRLHEDHRQMWDLNLQLLAEINEGQVRSPRSLTLLGQRLV
DLIQDHIEAEEYLMLPLLKGRSLYCSDAETQDGYLILEKKLVAPETWSFIVQAPQVARGR
KPGQFFMVAPFPESERIPLTLAGGDARKGYIHFIMQEVGSTTQAMGKLSAGDRLFAVAGP
MGAPTELVEEGTIVLMAGGYGSAAILPAAEELHAKGRRVITILGGRSAERVLLADELGAA
SAELIVTTDDGSLGRKGLVTDALKDIIAREPVAQVVAVGPLPMMRAVADLTKPHDIFTLV
SLNALMVDGTGMCGGCRVSVGGEVKFACFDGPDFDGHKVDFNMLRMRQDWYKAEEKDACS
PEDCKIGRVAATGPVDYSQYLNEPVTDLDWKNLSLETIKPSQKMKIPRQEMACQPPELRV
CNFDEVSLGLSAEQAKLEAARCIMCKHPACIDGCPVSIDIPAFLMEIVRDNAQGAARIIK
QSSSLGSVCGRVCPQEKQCEIKCVIGIKGQPVSIGRLERFAADSMLGSTELPPIDPPTGK
KVAVIGAGPAGLTVAGELVKKGHSVTVYDAFHKPGGVMLYGIPEFRLPNKIVDQEVDTLR
RLGVTFVMNTLVGRSMTLEDLRKDNDAIFMGTGAGLPKMTGIPGEEFKGVYTANEFLTRI
NLMRADLFPNYGTPVTVGKNVIIVGAGNTAMDAARAARRMGAEHVTIVYRRTIKESTARG
EELEHAHEEGVEFKFLTTPVQLHGNEKGWMTHAECAVMELGEPGPDGRRSPKMTDERIMI
PCETLVVALGFDVNPLIAMTEKGLKTLKGGVVVVDEETGETTIPGVYAGGDVITGGATVI
LAMGQGRRAAAAIQKRLMGEAVSAS*
>Ga0007792_100047722
MSYRILQKKILIPGQTTLLVIDAPHVAKKAKPGNFVILRTSEHGERIPLTIADCDAVAGT
VTIVFLVVGKSTAELNTFEEGMSLPDFCGPLGKPTHIERQGTVICVGGGTGVAAMHHIAK
GHAAAGNHVVAVIGARNKDLLLFCTELGNFCPEVLVATDDGSTGHKGFVTEVLKMRLEED
KSVSEVIAIGPVPMMEAVAKVTRPFGVKTTVSLNSIMVDGIGMCGACRCSVGGETKFACV
DGPEFDGHQVDFNELRMRLGQFRPEEQLSMKLFQEKCQCGEGK*
>Ga0007792_100104341
LVDLIRDHIEAEDYLMLPLLKGKSLYASDAETQDGYLILEKKLIAPETWSFIVQAPQVAR
GRKPGQFFMVAPFPESERIPLTLAGGDARKGYIHFIMQEVGATTQAMGKLSAGDRLYAVA
GPMGTPTEIVEEGTIVLMAGGYGSAAILPAAEELHAQGRRVITILGGRSKERVLLADELG
AASAELIVTTDDGTLGRQGLVTDALKDIIAREPVAQVVAVGPLPMMRAVADLTKPHEIFT
LVSLNALMVDGTGMCGGCRVSVGGQTKFACFDGPDFDGHKVDFNMLRMRQDWYKSEEKDI
CSPEDCKIGRVAATGPVDYSQYLNEPVTDLDWKNLDLGTIKPSQKMKIPRQAMACQPPEL
RVCNFDEVSLGLSAEQAKLEAARCIMCKHPACIDGCPVSIDIPAFLMELVRDNAQGAARI
IKQSSPLGSVCGRVCPQEKQCEIKCVIGIKGEPVSIGRLERFAADSMLGSTELPPVEAAT
GKKVAVIGAGPAGLTVAGELIKKGHQVTVYDALHKPGGVMLYGIPEFRLPNKIVDTEVDT
LRRLGVKFVMNTLIGRSMTLDDLRKENDAIFMGTGAGLPKMMGIAGEEFKGVYTANEFLT
RINLMRADLFPEYSTPVTIGKNVIIVGAGNTAMDAARAARRMGAEHVTIVYRRTIKESTA
RGEELEHAHEEGVEFKFLTTPVQLHGNEKGWMTHAECAVMELGEPGPDGRRSPKMTDERI
MIPCETLVVALGFDVNPLIAMTEKGLRTLKGGVVVVNEETGETSLPGVYAGGDVITGGAT
VILAMGQGRRAAGAIHERLCGAVVSSS*
>Ga0007792_100276781
VFLYEILERQDLTPIIHMFKISAPAVASKAQAGQFIILRQGENGERIPLTLADWDSVNGT
VTVVFMEVGMSTMKLAALKTGDCITDFAGPLGLPTHIENFGTVICVAGGFAVATIMPIAR
ALKQAGNRVITIMGARSQSLLFWEQEVGRHSDELIVTTDDGSSGRKGLVTEPLRDILADE
RNGVTRVIAIGPTIMMKFSAKTTEPFGVKTIVSLNPIMVDGTGMCGCCRVTVGGVTRFAC
VDGPDFDGHQVDWDELMARQRTYLEQEARSTELWKCQRGVCIQEAQNG*
>Ga0007793_1003212
LYKVLETTFLQEIIVRMVIEAPEIARKRKAGQFVTLMIDDKGERIPLTIVDSDSEKGTIT
IIFQIVGKTTTHLASLKKGNYIMHILGPLGHPTEIENFGTAAIVGGGVGIGVAYPIAAAL
KKAGNKVISIIGARTKDILILEDEMKAVSDELLVSTDDGSYGFCGFTSQVLQNVIDRGQK
LDIVYAIGPVPMMRVLANLTKPYGIKTIVSLNPIMVDATGMCGACRVSVGGKTKFGCVDG
PEFDGHQVDFALLMSRLRMYCDEERQAVQHYRCECDGK*
>Ga0007794_100004846
MSDSSIQAIRSGNLPTPNWHATHEEALSRLARLAEALAASDWIGVDQGARWIYEVLRPHN
EAEERELFPLLEELGAEALYQRLHEDHRQMWDLNLQLLAEINEGQVRSPRSLTLLGQRLV
DLIQDHIEAEEYLMLPLLKGRSLYCSDAETQDGYLILEKKLVAPETWSFIVQAPQVARGR
KPGQFFMVAPFPESERIPLTLAGGDARKGYIHFIMQEVGSTTQAMGKLSAGDRLFAVAGP
MGAPTELVEEGTIVLMAGGYGSAAILPAAEELHAKGRRVITILGGRSAERVLLADELGAA
SAELIVTTDDGSLGRKGLVTDALKDIIAREPVAQVVAVGPLPMMRAVADLTKPHDIFTLV
SLNALMVDGTGMCGGCRVSVGGEVKFACFDGPDFDGHKVDFNMLRMRQDWYKAEEKDACS
PEDCKIGRVAATGPVDYSQYLNEPVTDLDWKNLSLETIKPSQKMKIPRQEMACQPPELRV
CNFDEVSLGLSAEQAKLEAARCIMCKHPACIDGCPVSIDIPAFLMEIVRDNAQGAARIIK
QSSSLGSVCGRVCPQEKQCEIKCVIGIKGQPVSIGRLERFAADSMLGSTELPPIDPPTGK
KVAVIGAGPAGLTVAGELVKKGHSVTVYDAFHKPGGVMLYGIPEFRLPNKIVDQEVDTLR
RLGVTFVMNTLVGRSMTLEDLRKDNDAIFMGTGAGLPKMTGIPGEEFKGVYTANEFLTRI
NLMRADLFPNYGTPVTVGKNVIIVGAGNTAMDAARAARRMGAEHVTIVYRRTIKESTARG
EELEHAHEEGVEFKFLTTPVQLHGNEKGWMTHAECAVMELGEPGPDGRRSPKMTDERIMI
PCETLVVALGFDVNPLIAMTEKGLKTLKGGVVVVDEETGETTIPGVYAGGDVITGGATVI
LAMGQGRRAAAAIQKRLMGEAVSAS*
>Ga0007794_100030892
MSYRILQKKILIPGQTTLLVIDAPHVAKKAKPGNFVILRTSEHGERIPLTIADCDAVAGT
VTIVFLVVGKSTAELNTFEEGMSLPDFCGPLGKPTHIERQGTVICVGGGTGVAAMHHIAK
GHAAAGNHVVAVIGARNKDLLLFCTELGNFCPEVLVATDDGSTGHKGFVTEVLKMRLEED
KSVSEVIAIGPVPMMEAVAKVTRPFGVKTTVSLNSIMVDGIGMCGACRCSVGGETKFACV
DGPEFDGHQVDFNELRMRLGQFRPEEQLSMKLFQEKCQCGEGK*
>Ga0007794_100051232
MFKIVQRKEMAGGTIVLNEIEAPLIAKKAKPGQFVILKANEAGERIPLTMADSNPEKGTI
TIIYMVVGKSTAIFKALKVGEGYQDVIGPLGKPTHLEKLGTVVCVGGGTGIAVLNPITRG
LKEIGNNVISIIGARSKDILILEDEMQAASHKLHVCTDDGSYGHHGFVTEVLKQVLEKED
VKLVVAIGPVPMMKFVSKITKDFNVPTMVSLNPIMVDGTGMCGGCRVSVGGETKFACVDG
PEFDGHKVDFDELMRRLQAYSEDEKKCYNDYCTLQQA*
>Ga0007794_100054413
MNKILARTQLSDDVYMMRLDAPYIARERLPGQFVILQLDNEFGERIPLTIADADPAEGSV
TIIFQAVGKTTHNLADKRVGESVQSVLGPLGQPTHIEKFGTVVCVGGGIGVAPLHPIVKG
MKAAGNRIIVIVGARTRNLVIMEEQMRALADEFIVCTDDGSYGRKALVTEPLKEVCGRIP
KPDMAVAIGPPIMMKFCAEATRPFGVPTVVSLNTIMIDGTGMCGGCRVTVGGQTKFVCVD
GPEFDGHKVDFENMMQRLKAYRKQEDHAHTQCHLDAEIRAKEQGTR*
>Ga0007794_100064063
MHEIVSKEILTDDVYRLRVRAPLIAEERRPGQFVIVQLEEEFGERIPLTIADADPGEGTI
TLIFQAVGKTTHQLGDMKVGEKIQSILGPLGKPTHIEKFGTVVCVGGGIGTAPLYPIVQG
MKAAGNRLIVILGARTQKLIILEREMRALADEFILCTDDGSAGRKGLVTDPLKEICARSP
KPELAVAIGPPIMMKFCAEATRPFGVPTVVSLNTIMVDGTGMCGGCRVTVGKKTQFVCVD
GPEFDGHQVDFDNMMKRLKAYKSHEDAAHHKCHMEMQADLLKEGRA*
>Ga0007794_100189421
VYKIVEKKVLSKDIKLLGVVAPHVTFNAKAGNFIIVIPDEKGERIPLTIYDWNKEKGILY
MVFQEIGLSTIKLGKLNVGDDVFAVAGPFGHHFHSEKYGNTVVVGGGVGVPAIYPIARQL
RQDGNKVTSIIGYRTKDMVVLEDEMRAVSDELKIATNDGSHGQKGFVTDVLQQMIDKGDK
IDLVVAVGPVVMMKAVSDLTKKYSLKTIVSLNAMMVDATGMCGGCRVTVGGEVKFSCVDG
PDFDGHKVDFEQLTSRLSAYKDEEKHSLNHNCNLNPGIKAASDGRK*
>Ga0007797_10001061
IVLMAGGYGSAAILPAAEELHAKGRRVITILGGRSAERVLLADELGAASAELIVTTDDGS
LGRKGLVTDALKDIIAREPVAQVVAVGPLPMMRAVADLTKPHDIFTLVSLNALMVDGTGM
CGGCRVSVGGEVKFACFDGPDFDGHKVDFNMLRMRQDWYKAEEKDACSPEDCKIGRVAAT
GPVDYSQYLNEPVTDLDWKNLSLETIKPSQKMKIPRQEMACQPPELRVCNFDEVSLGLSA
EQAKLEAARCIMCKHPACIDGCPVSIDIPAFLMEIVRDNAQGAARIIKQSSSLGSVCGRV
CPQEKQCEIKCVIGIKGQPVSIGRLERFAADSMLGSTELPPIDPPTGKKVAVIGAGPAGL
TVAGELVKKGHSVTVYDAFHKPGGVMLYGIPEFRLPNKIVDQEVDTLRRLGVTFVMNTLV
GRSMTLEDLRKDNDAIFMGTGAGLPKMTGIPGEEFKGVYTANEFLTRINLMRADLFPNYG
TPVTVGKNVIIVGAGNTAMDAARAARRMGAEHVTIVYRRTIKESTARGEELEHAHEEGVE
FKFLTTPVQLHGNEKGWMTHAECAVMELGEPGPDGRRSPKMTDERIMIPCETLVVALGFD
VNPLIAMTEKGLKTLKGGVVVVDEETGETTIPGVYAGGDVITGGATVILAMGQGRRAAAA
IQKRLMGEAVSAS*
>Ga0007798_1000005138
LNKITEKVALSENVVKMLLEAPAIAQKRKAGQFVVLIPDEKGERIPLTIVDSDPKKGTIT
IIFQIVGKTTAVMAKMKVGDSIRDVQGPLGNSTDVHKVGQVVCIGGGVGVGVVYPLAAAL
KQAGNQVISIIGARTKELLILEEEMKQVSDRLIVTTDDGSYGFHGFVSTVLQNLIDQGEK
IAEVFAIGPVPMMKAIANLTRPYGIKTVVSLNPIMVDATGMCGACRVAVDGKTKFTCVDG
PEFDGHQVDFDLLTSRLRMYCDQEGIAYEKHRCGWNGN*
>Ga0007798_1000044916
LYKVLETTFLQEIIVRMVIEAPEIARKRKAGQFVTLMIDDKGERIPLTIVDSDSEKGTIT
IIFQIVGKTTTHLASLKKGNYIMHILGPLGHPTEIENFGTAAIVGGGVGIGVAYPIAAAL
KKAGNKVISIIGARTKDILILEDEMKAVSDELLVSTDDGSYGFCGFTSQVLQNVIDRGQK
LDIVYAIGPVPMMRVLANLTKPYGIKTIVSLNPIMVDATGMCGACRVSVGGKTKFGCVDG
PEFDGHQVDFALLMSRLRMYCDEERQAVQHYRCECDGK*
>Ga0007798_100008556
MFEILEKERIGPGVHRAVISAPDIARAHHPGQFIILRTHEDGERIPLTVADKDRDKGTIT
LVWQEVGVSTYYMGTMCVGDKLQDLCGPLGKPTHIEKFGTVVGIGGGIGVAPLYPITKGM
HDAGNHVITIVGARTQGLLIMTEDMNKISDETLIATDDGSFGIHGFVTQVLQGIINKGTK
IDLCVAIGPVPMMKAVVNVTRKADVSTVVSLNPIMVDGTGMCGACRVEVGGKTLFGCVDG
PEFNGLEVDFDLLMKRLSMYKGPELIALNNFRETPRGCQCALPGGA*
>Ga0007798_100087774
VAIGPVPMMKAVVGVSRKANLPTVVSLNPIMVDGTGMCGACRVEVAGKTMFGCVDGPEFD
GLQVDFDLLMKRLAMYKGPELIALNNFRETPRGCQCTFPGGS*
>Ga0007800_1000003838
LNKITEKVALSENVVKMLLEAPAIAQKRKAGQFVVLIPDEKGERIPLTIVDSDPKKGTIT
IIFQIVGKTTAVMAKMKVGDSIRDVQGPLGNSTDVHKVGQVVCIGGGVGVGVVYPLAAAL
KQAGNQVISIIGARTKELLILEEEMKQVSDRLIVTTDDGSYGFHGFVSTVLQNLIDQGEK
IAEVFAIGPVPMMKAIANLTRPYGIKTVVSLNPIMVDATGMCGACRVAVDGKTKFTCVDG
PEFDGHQVDFDLLTSRLRMYCDQEGIAYEKHRCGWNGN*
>Ga0007800_100001685
MFKVIAARMLVPNIHLLRVEAPAAASQMKPGQFVILRAEEDGERIPLSVSNWDEEEGTIT
LIFMNVGLTTGKLASLKVGMSIPTVVGPLGNPTEIGKFGTVLLLGGCYGIGSIFPIARAL
KEKENRIITVVEARSSFLFYWENRLREVSDRFIHITRDGTKGYRGHVGRLEEILTSSKES
INRVIVNGCTFLLKRGSDATRPLGIKTVVSLNPIMIDGTGMCGVCRVTVGSRTRFACVDG
PDFDGHEVDWAELLQRRKSYMREEVVHLGSSRCEEHSQEARKMSYG*
>Ga0007800_100043322
LYRILERQDLTPNIHLFKIDAPQVAAKARAGQFIILRQGENGERIPLTLADWNKDEGSVT
VVFMEVGMTTKKLALLQAGDTITDFAGPLGLATHIENYGTVVCVAGGFAVATIMPIARAL
KESGNRVITIMGARSQSLLFWEKEVGRYSDELIVTTDDGSNGRKGLVTEPLRDILAAPGN
GVTRVIAIGPTVMMKFSAKTTEPFKVKTIVSLNPVMVDGTGMCGCCRVSVGGVTRFACVD
GPDFDGHEVDWDELMARQRTYLEQEARSLEQWQCQRGTCAQEAH*
>Ga0007800_100053131
FIILKTDEKGERIPLTIVDSDAEAGTLTIIFQVVGKTTTALADMKVGDSLSDVQGPLGNA
TEIENFGHVICIGGGVGVGVVYPLAAALKKAGNRVTSIIGARTKTLLILEEEMKKVSDKL
IVATDDGSYGFHGFVSAVLQNLIDAKEKIDRVYAIGPVPMMRVLCNVTKPYGIRTIVSLN
PIMVDATGMCGACRVSVGGKTKFTCVDGPEFDGHEVDFALLTNRLRMYQTQEKQSMEAYR
CECHGK*
>Ga0007800_100062411
IGPVPMMKAVVGVSRKANLPTVVSLNPIMVDGTGMCGACRVEVAGKTMFGCVDGPEFDGL
QVDFDLLMKRLAMYKGPELIALNNFRETPRGCQCTFPGGS*
>Ga0007848_1000002158
MHTIVSTIFLAENIKKIEIEAPRIAKKRKAGQFVMIRVGETGERIPLTIADSDPEKGTIT
LIVQGMGKSTRELNAKKAGESVSDIVGPLGTPSHIEKFGTAVSIGGGVGTAIAYPTAVAL
KEAGNYVITINGARSKDLVILEDEMKAVSDEAYITTDDGSYGFHGFVTQKLQELIDSGKK
IDFVLAIGPIPMMRAIAEVTRPYKIKTMVSLNPIMVDGTGMCGGCRVSVDNQVKFACVDG
PEFDAHLVDFKNLTDRNKVYLLEEKESAEAFAHKCNLQ*
>Ga0007848_10001946
MLIIITFSPYRKRAKLPPSYEIEKQMHKIVSAIFLAENIKKIEIEAPRIAKKRKAGQFIM
IRVGETGERVPLTIADSDPEKGTITIIVQGMGKSTRELNSKNAGDTISDIVGPLGTPSHI
EKFGTAVSIGGGVGTAIAYPTAVALKEAGNYVITINGARSKDLVILENEMKAVSDEAYIT
TDDGSYGFHGFVTQKLQELLDSGKKIDYVLAIGPIPMMRAIAEVTRPYNIKTMVSLNPIM
VDGTGMCGGCRVAVDNQIKFACVDGPEFDAHQVDFKNLTDRNKVYMPEEKQSAEAFAHKC
NLL*
>Ga0007848_10011834
VAGIVFATMHRILAKQTLSPNVTRLDVHAPRIAQIRQAGQFVIVHLAENSERIPLTIADS
NPETGTVTLVIQAVGKSTNELVALNAGDFIRDVAGPLGHPTEMISSGHALCIGGGVGTAV
VHPIAQSLQKKGVRVTSVIGGRSKEWVIFENELKRYGNVVVCTDDGSYGRKGFVTDAAKE
ILTSDKVDIVYAVGPVPMMRAVANLTRGLGVHTIVSLNPVMIDGTGMCGGCRVSLGNETK
FACVDGPEFDGHKVNFDELQDRLGTYREFEQRSTACASDNCRLEKQISKA*
>Ga0007854_10000009110
MHTIVSTIFLAENIKKIEIEAPRIAKKRKAGQFVMIRVGETGERIPLTIADSDPEKGTIT
LIVQGMGKSTRELNAKKAGESVSDIVGPLGTPSHIEKFGTAVSIGGGVGTAIAYPTAVAL
KEAGNYVITINGARSKDLVILEDEMKAVSDEAYITTDDGSYGFHGFVTQKLQELIDSGKK
IDFVLAIGPIPMMRAIAEVTRPYKIKTMVSLNPIMVDGTGMCGGCRVSVDNQVKFACVDG
PEFDAHLVDFKNLTDRNKVYLLEEKESAEAFAHKCNLQ*
>Ga0007854_1000083021
MLIIITFSPYRKRAKLPPSYEIEKQMHKIVSAIFLAENIKKIEIEAPRIAKKRKAGQFIM
IRVGETGERVPLTIADSDPEKGTITIIVQGMGKSTRELNSKNAGDTISDIVGPLGTPSHI
EKFGTAVSIGGGVGTAIAYPTAVALKEAGNYVITINGARSKDLVILENEMKAVSDEAYIT
TDDGSYGFHGFVTQKLQELLDSGKKIDYVLAIGPIPMMRAIAEVTRPYNIKTMVSLNPIM
VDGTGMCGGCRVAVDNQIKFACVDGPEFDAHQVDFKNLTDRNKVYMPEEKQSAEAFAHKC
NLL*
>Ga0007854_1000089113
MLIIITFSPYRKTEKPLSSYEIEKQMHKIVSAIFLAENIKKIEIEAPRIAKKRKAGQFIM
LRVGLSGERVPLTIADSDPEKGTITIIVQGMGKSTRELNTKVAGDTISDIVGPLGTPSHI
EKFGTAVSIGGGVGTAIAYPTAVALKKAGNYVITINGARSKELVILENEMKAVSDEAYIT
TDDGSYGFHGFVTQKLQELIDSGKKIDYVLAIGPIPMMRAIAEVTRPYNIKTMVSLNPVM
VDGTGMCGGCRVAVDNQIKFACVDGPEFDAHHVDFKNLTDRNKLYLPEEKQSAEAFAHKC
NMQ*
>Ga0007854_100045594
MIARFQIVEARFLAPDVKLLRITAPRIAKRQKPGQFVIIRVNDTGERIPLTIAESDPVAG
TVTIIVQGIGKTTKMLNRLEAGDAIADVVGPLGKASEIEKFGTCVVIGGGVGTAIAYPTA
KGLKQAGNEVITIIGGRNRQLVILEDEIRAFADKVIITTDDGSSGEKGLVIDPLKSMIAA
GKKVDYVLAIGPIPMMRAVANVTREFKIKTVVSLNPIMVDGTGMCGGCRVQVAGKSQFAC
VDGPEFDAHQVDFDILTKRNAMYRDLERKSLERHQCQLEGMVK*
>Ga0007854_100083466
MYRIVEARTVGLNIKQFVIEAPRIARKQKPGQFLILRLHEKGERIPLTIKCSDPEAGTVT
IVVQAIGKTTSLLSCLEAGDSILDIVGPLGHPSDIQNYGTAVILAGSVGTAMALPTANAL
KQAGNQVIFIEGARNKEMVVFEDEVRQASTETYVMTDDGTYGEQGLVTKKLNELIAAGRK
LDFVLAVGPVPMMRAVAQVTTPLHIKTMVSLNSIMVDGTGMCGGCRVLLGDKSRFACVDG
PEFDASLVNFEVLMQRNAMYRDKECQSLKSFQDHKVEELAQLRAELNAKEEEINRLRAEI
DAEEKHYV*
>Ga0007854_100199272
MSDSATKLISSGNLPTPNWHATHEEALGRLTRMSEALVASDWQGVDAGARWVYEVLRPHN
EAEERELFPLLEEIGAESLLQRLFEDHRQMWDLTLQLLAEINEGQVRAPRSLTLLGQRLV
DLIRDHIEAEDYLMLPLLKGKSLYASDAETQDGYLILEKKLIAPETWSFIVQAPQVARGR
KPGQFFMVAPFPESERIPLTLAGGDARKGYIHFIMQEVGATTQAMGKLSAGDRLYAVAGP
MGTPTELVEEGTIVLMAGGYGSAAILPAAEELHAQGRRVITILGGRSKERVLLADELGAA
SAELIVTTDDGTLGRQGLVTDALKDIIAREPVAQVVAVGPLPMMRAVADLTKPHEIFTLV
SLNALMVDGTGMCGGCRVSVGGQTKFACFDGPDFDGHKVDFNMLRMRQDWYKSEEKDICS
PEDCKIGRVAATGPVDYSQYLNEPVTDLDWKNLDLNSIKPSQKMKIPRQAMACQPPELRV
CNFDEVSLGLSPEQAKLEAARCIMCKHPACIDGCPVSINIPAFLLEIVKGDPQGAARVIK
ESSPLGSVCGRVCPQEKQCEIKCVIGIKGEPVSIGRLERFAADSMLGSTELPPVEPATGK
KVAVIGAGPAGLTVAGELIKKGHQVTVYDALHKPGGVMLYGIPEFRLPNKIVDTEVDTLR
RLGVKFVMNTLIGRSMTLDDLRKENDAIFMGTGAGLPKMMGIAGEEFKGVYTANEFLTRI
NLMRADLFPDYSTPVTIGKNVIIVGAGNTAMDAARAARRMGAEHVTVVYRRTIKESTARA
EELEHAHEEGVEFKFLCTPVQLHGNEKGWMTHAECAVMVLGEPGPDGRRSPKMTDERIMI
PCETLVVALGFDVNPLIAMTEKGLRTLKGGVVVVNEETGETSLPGVYAGGDVITGGATVI
LAMGQGRRAAGAIHERLTGATVSNS
>Ga0007854_100359543
IQAVGKSTRELVALNVGDAIQDISGPLGMPTELISSGHALCIGGGVGTAVVHPIAQGLHQ
KGVAVTSVIGGRSKEWVIFENELRKLGEVVVCTDDGTHGRKGFVTDAAREILGGNKIDIV
YAVGPVPMMRAVSELTRPLKVHTIVSLNPVMVDGTGMCGGCRVDVGGETKFACVDGPEFD
GHLVDFNLLADRLGTYREQEQEALARKDHDCQVGLKS*
>Ga0007854_100557532
RMHRILARQTLSPNVTRLDVHAPRIAQIRQAGQFVIVHLNENSERIPLTIADSNPETGAV
TLVIQAVGKSTNELVALNVGDFIRDVAGPLGHPTEMISSGHALCIGGGVGTAVVHPIAQS
LHKAGVRVTSVIGGRAKEWVIFEKELERYGKVVVCTDDGSYGRKGFVTDAAKEILASDKV
DIVYAVGPVPMMRAVANLTRGLGVHTIVSLNPVMIDGTGMCGGCRVSLGNETKFACVDGP
EFDGHLVNFDELQDRLSTYREFEQRSTACAAGTCRMEKIIPTPA*
>Ga0007855_1000003157
MHTIVSTIFLAENIKKIEIEAPRIAKKRKAGQFVMIRVGETGERIPLTIADSDPEKGTIT
LIVQGMGKSTRELNAKKAGESVSDIVGPLGTPSHIEKFGTAVSIGGGVGTAIAYPTAVAL
KEAGNYVITINGARSKDLVILEDEMKAVSDEAYITTDDGSYGFHGFVTQKLQELIDSGKK
IDFVLAIGPIPMMRAIAEVTRPYKIKTMVSLNPIMVDGTGMCGGCRVSVDNQVKFACVDG
PEFDAHLVDFKNLTDRNKVYLLEEKESAEAFAHKCNLQ*
>Ga0007855_100004138
MLIIITFSPYRKRAKLPPSYEIEKQMHKIVSAIFLAENIKKIEIEAPRIAKKRKAGQFIM
IRVGETGERVPLTIADSDPEKGTITIIVQGMGKSTRELNSKNAGDTISDIVGPLGTPSHI
EKFGTAVSIGGGVGTAIAYPTAVALKEAGNYVITINGARSKDLVILENEMKAVSDEAYIT
TDDGSYGFHGFVTQKLQELLDSGKKIDYVLAIGPIPMMRAIAEVTRPYNIKTMVSLNPIM
VDGTGMCGGCRVAVDNQIKFACVDGPEFDAHQVDFKNLTDRNKVYMPEEKQSAEAFAHKC
NLL*
>Ga0007855_10094731
AGQFVIVHLAENSERIPLTIADSNPEAGTIALVIQAVGKSTNELVALNAGDSIRDVAGPL
GHPTEMISSGHALCIGGGVGTAVVHPIAQSLHKAGVRVTSVIGGRAKEWVIFEKELERYG
KVVVCTDDGSYGRKGFVTDAAKEILASDKVDIVYAVGPVPMMRAVANLTRGLGVHTIVSL
NPVMIDGTGMCGGCRVSLGNETKFACVDGPEFDGHLVNFDELQDRLSTYREFEQRSTACA
AGTCRMEKIIPTPA*
>Ga0007858_1000003157
MHTIVSTIFLAENIKKIEIEAPRIAKKRKAGQFVMIRVGETGERIPLTIADSDPEKGTIT
LIVQGMGKSTRELNAKKAGESVSDIVGPLGTPSHIEKFGTAVSIGGGVGTAIAYPTAVAL
KEAGNYVITINGARSKDLVILEDEMKAVSDEAYITTDDGSYGFHGFVTQKLQELIDSGKK
IDFVLAIGPIPMMRAIAEVTRPYKIKTMVSLNPIMVDGTGMCGGCRVSVDNQVKFACVDG
PEFDAHLVDFKNLTDRNKVYLLEEKESAEAFAHKCNLQ*
>Ga0007858_10001846
MLIIITFSPYRKRAKLPPSYEIEKQMHKIVSAIFLAENIKKIEIEAPRIAKKRKAGQFIM
IRVGETGERVPLTIADSDPEKGTITIIVQGMGKSTRELNSKNAGDTISDIVGPLGTPSHI
EKFGTAVSIGGGVGTAIAYPTAVALKEAGNYVITINGARSKDLVILENEMKAVSDEAYIT
TDDGSYGFHGFVTQKLQELLDSGKKIDYVLAIGPIPMMRAIAEVTRPYNIKTMVSLNPIM
VDGTGMCGGCRVAVDNQIKFACVDGPEFDAHQVDFKNLTDRNKVYMPEEKQSAEAFAHKC
NLL*
>Ga0007860_10005286
IEAPRIAKKRKAGQFIMIRVGETGERVPLTIADSDPEKGTITIIVQGMGKSTRELNSKNA
GDTISDIVGPLGTPSHIEKFGTAVSIGGGVGTAIAYPTAVALKEAGNYVITINGARSKDL
VILENEMKAVSDEAYITTDDGSYGFHGFVTQKLQELLDSGKKIDYVLAIGPIPMMRAIAE
VTRPYNIKTMVSLNPIMVDGTGMCGGCRVAVDNQIKFACVDGPEFDAHQVDFKNLTDRNK
VYMPEEKQSAEAFAHKCNLL*
>Ga0007867_100023912
MHTIVSTIFLAENIKKIEIEAPRIAKKRKAGQFVMIRVGETGERIPLTIADSDPEKGTIT
LIVQGMGKSTRELNAKKAGESVSDIVGPLGTPSHIEKFGTAVSIGGGVGTAIAYPTAVAL
KEAGNYVITINGARSKDLVILEDEMKAVSDEAYITTDDGSYGFHGFVTQKLQELIDSGKK
IDFVLAIGPIPMMRAIAEVTRPYKIKTMVSLNPIMVDGTGMCGGCRVSVDNQVKFACVDG
PEFDAHLVDFKNLTDRNKVYLLEEKESAEAFAHKCNLQ*
>Ga0007867_100033914
MLIIITFSPYRKRAKLPPSYEIEKQMHKIVSAIFLAENIKKIEIEAPRIAKKRKAGQFIM
IRVGETGERVPLTIADSDPEKGTITIIVQGMGKSTRELNSKNAGDTISDIVGPLGTPSHI
EKFGTAVSIGGGVGTAIAYPTAVALKEAGNYVITINGARSKDLVILENEMKAVSDEAYIT
TDDGSYGFHGFVTQKLQELLDSGKKIDYVLAIGPIPMMRAIAEVTRPYNIKTMVSLNPIM
VDGTGMCGGCRVAVDNQIKFACVDGPEFDAHQVDFKNLTDRNKVYMPEEKQSAEAFAHKC
NLL*
>Ga0007870_1000001157
MHTIVSTIFLAENIKKIEIEAPRIAKKRKAGQFVMIRVGETGERIPLTIADSDPEKGTIT
LIVQGMGKSTRELNAKKAGESVSDIVGPLGTPSHIEKFGTAVSIGGGVGTAIAYPTAVAL
KEAGNYVITINGARSKDLVILEDEMKAVSDEAYITTDDGSYGFHGFVTQKLQELIDSGKK
IDFVLAIGPIPMMRAIAEVTRPYKIKTMVSLNPIMVDGTGMCGGCRVSVDNQVKFACVDG
PEFDAHLVDFKNLTDRNKVYLLEEKESAEAFAHKCNLQ*
>Ga0007870_10001453
MLIIITFSPYRKRAKLPPSYEIEKQMHKIVSAIFLAENIKKIEIEAPRIAKKRKAGQFIM
IRVGETGERVPLTIADSDPEKGTITIIVQGMGKSTRELNSKNAGDTISDIVGPLGTPSHI
EKFGTAVSIGGGVGTAIAYPTAVALKEAGNYVITINGARSKDLVILENEMKAVSDEAYIT
TDDGSYGFHGFVTQKLQELLDSGKKIDYVLAIGPIPMMRAIAEVTRPYNIKTMVSLNPIM
VDGTGMCGGCRVAVDNQIKFACVDGPEFDAHQVDFKNLTDRNKVYMPEEKQSAEAFAHKC
NLL*
>Ga0007870_10039694
QKKGVRVTSVIGGRSKEWVIFENELKRYGNVVVCTDDGSYGRKGFVTDAAKEILTSDKVD
IVYAVGPVPMMRAVANLTRGLGVHTIVSLNPVMIDGTGMCGGCRVSLGNETKFACVDGPE
FDGHKVNFDELQDRLGTYREFEQRSTACASDNCRLEKQISKA*
>Ga0007872_10001964
MLIIITFSPYRKRAKLPPSYEIEKQMHKIVSAIFLAENIKKIEIEAPRIAKKRKAGQFIM
IRVGETGERVPLTIADSDPEKGTITIIVQGMGKSTRELNSKNAGDTISDIVGPLGTPSHI
EKFGTAVSIGGGVGTAIAYPTAVALKEAGNYVITINGARSKDLVILENEMKAVSDEAYIT
TDDGSYGFHGFVTQKLQELLDSGKKIDYVLAIGPIPMMRAIAEVTRPYNIKTMVSLNPIM
VDGTGMCGGCRVAVDNQIKFACVDGPEFDAHQVDFKNLTDRNKVYMPEEKQSAEAFAHKC
NLL*
>Ga0007872_10006123
MHTIVSTIFLAENIKKIEIEAPRIAKKRKAGQFVMIRVGETGERIPLTIADSDPEKGTIT
LIVQGMGKSTRELNAKKAGESVSDIVGPLGTPSHIEKFGTAVSIGGGVGTAIAYPTAVAL
KEAGNYVITINGARSKDLVILEDEMKAVSDEAYITTDDGSYGFHGFVTQKLQELIDSGKK
IDFVLAIGPIPMMRAIAEVTRPYKIKTMVSLNPIMVDGTGMCGGCRVSVDNQVKFACVDG
PEFDAHLVDFKNLTDRNKVYLLEEKESAEAFAHKCNLQ*
>Ga0007873_10002783
MSRIIEKKQISSDVFLMRLEAPLIAEERQAGQFIILQVDENFGERIPLTIADASTEDGTI
TIIYQVVGKTTLALSRLEVGQEVEALVGPLGTPTHIHNYGKVVCVGGGIGVAPMHPIAQA
LKKAGNHVTIITGARNQDLLILQDEMKAIADEFIVCTDDGSVGRKCLVTEPLRELCANES
TKPDMVIAIGPPIMMKFCSETTRPFGVFTQVSLNTIMVDGTGMCGGCRVNVGKEVKFVCV
DGPEFDGHLVDFDNMIARLSSYKDIERTRYKCFVEKTINQKEEAL*
>Ga0007876_100002240
MLIIITFSPYRKRAKLPPSYEIEKQMHKIVSAIFLAENIKKIEIEAPRIAKKRKAGQFIM
IRVGETGERVPLTIADSDPEKGTITIIVQGMGKSTRELNSKNAGDTISDIVGPLGTPSHI
EKFGTAVSIGGGVGTAIAYPTAVALKEAGNYVITINGARSKDLVILENEMKAVSDEAYIT
TDDGSYGFHGFVTQKLQELLDSGKKIDYVLAIGPIPMMRAIAEVTRPYNIKTMVSLNPIM
VDGTGMCGGCRVAVDNQIKFACVDGPEFDAHQVDFKNLTDRNKVYMPEEKQSAEAFAHKC
NLL*
>Ga0007876_10031583
MHTIVSTIFLAENIKKIEIEAPRIAKKRKAGQFVMIRVGETGERIPLTIADSDPEKGTIT
LIVQGMGKSTRELNAKKAGESVSDIVGPLGTPSHIEKFGTAVSIGGGVGTAIAYPTAVAL
KEAGNYVITINGARSKDLVILEDEMKAVSDEAYITTDDGSYGFHGFVTQKLQELIDSGKK
IDFVLAIGPIPMMRAIAEVTRPYKIKTMVSLNPIMVDGTGMCGGCRVSVDNQVKFACVDG
PEFDAHLVDFKNLTDRNKVYLLEEKESAEAFAHKCNLQ*
>Ga0007881_100000623
MLIIITFSPYRKRAKLPPSYEIEKQMHKIVSAIFLAENIKKIEIEAPRIAKKRKAGQFIM
IRVGETGERVPLTIADSDPEKGTITIIVQGMGKSTRELNSKNAGDTISDIVGPLGTPSHI
EKFGTAVSIGGGVGTAIAYPTAVALKEAGNYVITINGARSKDLVILENEMKAVSDEAYIT
TDDGSYGFHGFVTQKLQELLDSGKKIDYVLAIGPIPMMRAIAEVTRPYNIKTMVSLNPIM
VDGTGMCGGCRVAVDNQIKFACVDGPEFDAHQVDFKNLTDRNKVYMPEEKQSAEAFAHKC
NLL*
>Ga0007881_100004110
MHTIVSTIFLAENIKKIEIEAPRIAKKRKAGQFVMIRVGETGERIPLTIADSDPEKGTIT
LIVQGMGKSTRELNAKKAGESVSDIVGPLGTPSHIEKFGTAVSIGGGVGTAIAYPTAVAL
KEAGNYVITINGARSKDLVILEDEMKAVSDEAYITTDDGSYGFHGFVTQKLQELIDSGKK
IDFVLAIGPIPMMRAIAEVTRPYKIKTMVSLNPIMVDGTGMCGGCRVSVDNQVKFACVDG
PEFDAHLVDFKNLTDRNKVYLLEEKESAEAFAHKCNLQ*
>Ga0007881_10051275
MHKIVSAIFLAENIKKIEIEAPRIAKKRKAGQFIMLRVGLSGERVPLTIADSDPEKGTIT
IIVQGMGKSTRELNTKVAGDTISDIVGPLGTPSHIEKFGTAVSIGGGVGTAIAYPTAVAL
KKAGNYVITINGARSKELVILENEMKAVSDEAYITTDDGSYGFHGFVTQKLQELIDSGKK
IDYVLAIGPIPMMRAIAEVTRPYNIKTMVSLNPVMVDGTGMCGGCRVAVDNQIKFACVDG
PEFDAHHVDFKNLTDRNKLYLPEEKQSAEAFAHKCNMQ*
>Ga0007881_10085171
ATHEEALGRLTRMSEALVASDWQGVDAGARWVYEVLRPHNEAEERELFPLLEEIGAESLL
QRLFEDHRQMWDLTLQLLAEINEGQVRAPRSLTLLGQRLVDLIRDHIEAEDYLMLPLLKG
KSLYASDAETQDGYLILEKKLIAPETWSFIVQAPQVARGRKPGQFFMVAPFPESERIPLT
LAGGDARKGYIHFIMQEVGATTQAMGKLSAGDRLYAMAGPMGTPTELVEEGTIVLMAGGY
GSAAILPAAEELHAQGRRVITILGGRSKERVLLADELGAASAELIVTTDDGTLGRQGLVT
DALKDIIAREPVAQVVAVGPLPMMRAVADLTKPHEIFTLVSLNALMVDGTGMCGGCRVSV
GGQTKFACFDGPDFDGHKVDFNMLRMRQDWYKSEEKDICSPEDCKIGRVAATGPVDYSQY
LNEPVTDLDWKNLDLNSIKPSQKMKIPRQAMACQPPELRVCNFDEVSLGLSPEQAKLEAA
RCIMCKHPACIDGCPVSINIPAFLLEIVKGDPQGAARVIKESSPLGSVCGRVCPQEKQCE
IKCVIGIKGEPVSIGRLERFAADSMLGSTELPPVEPATGKKVAVIGAGPAGLTVAGELIK
KGHQVTVYDALHKPGGVMLYGIPEFRLPNKIVDTEVDTLRRLGVKFVMNTLIGRSMTLDD
LRKENDAIFMGTGAGLPKMMGIAGEEFKGVYTANEFLTRINLMRADLFPDYSTPVTIGKN
VIIVGAGNTAMDAARAARRMGAEHVTVVYRRTIKESTARAEELEHAHEEGVEFKFLCTPV
QLHGNEKGWMTHAECAVMVLGEPGPDGRRSPKMTDERIMIPCETLVVALGFDVNPLIAMT
EKGLRTLKGGVVVVNEETGETSLPGVYAGGDVITGGATVILAMGQGRRAAGAIHERLTGA
TVSNS*
>Ga0007882_1000000247
MHTIVSTIFLAENIKKIEIEAPRIAKKRKAGQFVMIRVGETGERIPLTIADSDPEKGTIT
LIVQGMGKSTRELNAKKAGESVSDIVGPLGTPSHIEKFGTAVSIGGGVGTAIAYPTAVAL
KEAGNYVITINGARSKDLVILEDEMKAVSDEAYITTDDGSYGFHGFVTQKLQELIDSGKK
IDFVLAIGPIPMMRAIAEVTRPYKIKTMVSLNPIMVDGTGMCGGCRVSVDNQVKFACVDG
PEFDAHLVDFKNLTDRNKVYLLEEKESAEAFAHKCNLQ*
>Ga0007882_100084262
MSDSATKLISSGNLPTPNWHATHEEALGRLTRMSEALVASDWQGVDAGARWVYEVLRPHN
EAEERELFPLLEEIGAESLLQRLFEDHRQMWDLTLQLLAEINEGQVRAPRSLTLLGQRLV
DLIRDHIEAEDYLMLPLLKGKSLYASDAETQDGYLILEKKLIAPETWSFIVQAPQVARGR
KPGQFFMVAPFPESERIPLTLAGGDARKGYIHFIMQEVGATTQAMGKLSAGDRLYAVAGP
MGTPTELVEEGTIVLMAGGYGSAAILPAAEELHAQGRRVITILGGRSKERVLLADELGAA
SAELIVTTDDGTLGRQGLVTDALKDIIAREPVAQVVAVGPLPMMRAVADLTKPHEIFTLV
SLNALMVDGTGMCGGCRVSVGGQTKFACFDGPDFDGHKVDFNMLRMRQDWYKSEEKDICS
PEDCKIGRVAATGPVDYSQYLNEPVTDLDWKNLDLNSIKPSQKMKIPRQAMACQPPELRV
CNFDEVSLGLSPEQAKLEAARCIMCKHPACIDGCPVSINIPAFLLEIVKGDPQGAARVIK
ESSPLGSVCGRVCPQEKQCEIKCVIGIKGEPVSIGRLERFAADSMLGSTELPPVEPATGK
KVAVIGAGPAGLTVAGELIKKGHQVTVYDALHKPGGVMLYGIPEFRLPNKIVDTEVDTLR
RLGVKFVMNTLIGRSMTLDDLRKENDAIFMGTGAGLPKMMGIAGEEFKGVYTANEFLTRI
NLMRADLFPDYSTPVTIGKNVIIVGAGNTAMDAARAARRMGAEHVTVVYRRTIKESTARA
EELEHAHEEGVEFKFLCTPVQLHGNEKGWMTHAECAVMVLGEPGPDGRRSPKMTDERIMI
PCETLVVALGFDVNPLIAMTEKGLRTLKGGVVVVNEETGETSLPGVYAGGDVITGGATVI
LAMGQGRRAAGAIHERLTGATVSSS*
>Ga0007882_100087194
MNKIIEKTYFSDKVVKLVVENPLIAKSRKPGNFVILRIGEDGERFPLTIAGADPVRGTIT
LVVQIMGVSSSKLVALEPGDCITDLVGPLGKPTHIGKIGTVLAAGGGVGVAPLLPIVEAF
KKAGNRVVTVIAARNKDLIILEDEIRKWSDEVIVMTDDGSYGRQGLVTAGMEEIIQRENI
DECIVIGPAIMMKFASMLTKKYNIPTQASLNSIMVDGTGMCGACRVTVGGKTKFTCVDGP
EFDAHQVNFDEMLMRLGGYLQEEKRATEIYLQKL*
>Ga0007882_100156613
MTARFQIVAAHFLAPDVKLLRITAPRIAKHHKPGQFVIIRVNDTGERIPLTIAESDPAAG
TVTIIVQGIGKTTKMLNRLEAGDAIVDVVGPLGKASEIEKFGTCVVIGGGVGTAIAYPTA
KGLKQAGNEVITIIGGRNRQLVILEDEIRAFADKVIITTDDGSYGEKGLVIDPLKSMIAA
GKKVDYVLAIGPIPMMRAVANVTREFKIKTVVSLNPIMVDGTGMCGGCRVQVAGKSQFAC
VDGPEFDAHQVDFDILTKRNAMYRDLERKSVERHQCQLEGMVK*
>Ga0007882_100221792
MHRILARQTLSPNVTRLDVHAPRIAQIRQAGQFVIVHLNENSERIPLTIADSNPETGAVT
LVIQAVGKSTNELVALNVGDFIRDVAGPLGHPTEMISSGHALCIGGGVGTAVVHPIAQSL
HKAGVRVTSVIGGRAKEWVIFEKELERYGKVVVCTDDGSYGRKGFVTDAAKEILASDKVD
IVYAVGPVPMMRAVANLTRGLGVHTIVSLNPVMIDGTGMCGGCRVSLGNETKFACVDGPE
FDGHLVNFDELQDRLSTYREFEQRSTACAAGTCRMEKIIPTPA*
>Ga0007882_100531152
KDLVILENEMKAVSDEAYITTDDGSYGFHGFVTQKLQELIDSGKKIDYVLAIGPIPMMRA
IAEVTRPYNIKTMVSLNPVMVDGTGMCGGCRVAVDNQIKFACVDGPEFDAHHVDFKNLTD
RNKLYLPEEKQSAEAFAHKCNMQ*
>Ga0008648_100033152
MYKIIKAEFIAPNVKSFILEAPHIAKKRQAGQFIILRVHDKGERIPITIADSNTEEGWIN
IIVQGLGKTSAHLNTLETGDYLQDLVGPLGLPTHIENWGTLVCMSGGVGTAEALPIAAAG
KAAGNRVISIIGARNKDLIIAEEQMAEVVDEVRISTDDGSAGRHGLVTDVLQDLIDEGIK
PDMIVAIGPLPMMAAVSNQTKEIGIPTMVSLNAIMVDGTGMCGACRATVGGKTVFVCVDG
PEFDGHQVDFKELGSRQKMYKKQEEESHKCFLERQMKKMKAEQMKEEVVS*
>Ga0008648_100052042
MFKILKKTQLAPQVFYYLLHAPDIAKKALPGQFVIIRLDETGERIPITISDFDPIDGTLT
FYVQAVGKTSLEMSLMHAGDFILDVVGPLGNSSQIDLFGTVALVGGGFGIAAIHPIARAL
TQAGNKTISILGARTEELVILEKEMRTASTDVHVVTDDGSHGAIGLVTDILQILIDKKEP
INRVIAIGPLIMMKAVADLTRPHKIPTFLSMNPIMIDGTGMCGACRVTVNGEMKFACVDG
PEFDGHAVDFEGLLNRLKTYIPEETEAKEKYLKDTAGKCRIAEVSQIYG*
>Ga0008649_1000027538
MYKIIKAEFIAPNVKSFILEAPHIAKKRQAGQFIILRVHDKGERIPITIADSNTEEGWIN
IIVQGLGKTSAHLNTLETGDYLQDLVGPLGLPTHIENWGTLVCMSGGVGTAEALPIAAAG
KAAGNRVISIIGARNKDLIIAEEQMAEVVDEVRISTDDGSAGRHGLVTDVLQDLIDEGIK
PDMIVAIGPLPMMAAVSNQTKEIGIPTMVSLNAIMVDGTGMCGACRATVGGKTVFVCVDG
PEFDGHQVDFKELGSRQKMYKKQEEESHKCFLERQMKKMKAEQMKEEVVS*
>Ga0008649_100013625
MFKILKKTQLAPQVFYYLLHAPDIAKKALPGQFVIIRLDETGERIPITISDFDPIDGTLT
FYVQAVGKTSLEMSLMHAGDFILDVVGPLGNSSQIDLFGTVALVGGGFGIAAIHPIARAL
TQAGNKTISILGARTEELVILEKEMRTASTDVHVVTDDGSHGAIGLVTDILQILIDKKEP
INRVIAIGPLIMMKAVADLTRPHKIPTFLSMNPIMIDGTGMCGACRVTVNGEMKFACVDG
PEFDGHAVDFEGLLNRLKTYIPEETEAKEKYLKDTAGKCRIAEVSQIYG*
>Ga0008649_100074547
MFKILDKKHLAPQVFRYLLDAPDIAKKALPGQFVIIRLDETGERIPITISTADPTHGTLT
LYVQATGKTSMEMSRMKIGDFILDVVGPLGNPSPIDLFGTVVLVGGGFGIAAIHPIAHAL
TQAGNKTISILGARTKELVILEEEMSKASTIVQVVTDDGTYGAKGLVTDTLQELIEKKEP
IDRVIAIGPIVMMKAVADLTRPYGISTVVSLNPIMIDGTGMCGACRVTVNGEMKFACVDG
PEFDGHAVDFEGLLNRMKTYLPEEAEAKEKYLKETEGKCRIAEISQIYG*
>Ga0008650_10050914
MYKIIKAEFIAPNVKSFILEAPHIAKKRQAGQFIILRVHDKGERIPITIADSNTEEGWIN
IIVQGLGKTSAHLNTLETGDYLQDLVGPLGLPTHIENWGTLVCMSGGVGTAEALPIAAAG
KAAGNRVISIIGARNKDLIIAEEQMAEVVDEVRISTDDGSAGRHGLVTDVLQDLIDEGIK
PDMIVAIGPLPMMAAVSNQTKEIGIPTMVSLNAIMVDGTGMCGACRATVGGKTVFVCVDG
PEFDGHQVDFKELGSRQKMYKKQEEESHKCFLERQMKKMKAEQMKEEVVS*
>Ga0008650_10055074
MFQILRKQSMAEGTIIRFDVSAPKIAKKIKAGQFIILRVNETGERIPLTVADKDEFAGII
TLIFQIVGKTTALLGSLNEGNLIKDISGPLGMAADCEKVGTVVMVGGGTGVAILHHVAKA
FKEAGNYVIGIIGARDKNMLILEDEMSYICDELIITTDDGSYGRQGFVTQPLEKYLEERF
DIKLVYAIGPIIMMKNVANLTKKFNTPTMVSLNPIMIDGTGMCGCCRVTVDKKTKFACVH
GPDFDGHKVDFDELAKRNDNYLQAEKTSLLFSIR*
>Ga0008650_10227452
IDLFGTVALVGGGFGIAAIHPIARALTQAGNKTISILGARTEELVILEKEMRTASTDVHV
VTDDGSHGAIGLVTDILQILIDKKEPINRVIAIGPLIMMKAVADLTRPHKIPTFLSMNPI
MIDGTGMCGACRVTVNGEMKFACVDGPEFDGHAVDFEGLLNRLKTYIPEETEAKEKYLKD
TAGKCRIAEVSQIYG*
>Ga0008651_100015882
MNKILFKNQLSDDVFLMRIEAPNIAEERLPGQFIMLQLDSDFGERIPLTIADADENEGSI
TIIFQIVGKTTTDLARLNEGDNIENLVGPLGTPTHIDNFGTVVCVGGGIGVAPMHPIAKA
MKAAGNHVVIIIGARTKELIILEKEMTDIADELIICTDDGSYGRKALVTEPLKELCERDP
KPEMAIAIGPPIMMKFCAETTRPYKVFTQVSLNTIMVDGTGMCGGCRVNVGDAVKFVCVD
GPEFDGHLVDFDNMIARLGAYRGQEASAKHKCNLDKQIENKENS*
>Ga0008651_100039983
MAKIVTREEMAQGTIILNEIEAPRISRKAKPGQFVILQADEKGERIPLTMADTNPDKGTI
TIIYMVIGKSTARFKELEVGDEYYALIGPLGKPTHVEKVGKVICVGGGTGIAVLHPIARA
LKEAGNEVTTILGSRSYDLLIMEAKMKAASNNFHICTDDGSKGHHGFVTDVLKDVLEKED
IDLVVAIGPIPMMKFCSLITKEKDVKTLVSLNPIMVDGTGMCGCCRVTIGDDTKFACVDG
PEFDAHKVNFDELANRLASYLEDEKKSLETYENCKAL*
>Ga0008651_100069674
METRACEHTILYKEQLSEEVFLMRVTAPLIAEERLPGQFIILQVDDNYGERVPLTIADAD
VEEGSITLIYQTVGATTHKLAALNVGDAIVALVGPLGRPTHLEKVGKVVCVGGGIGVAPM
HPIVQGLKEVGNEITVIIGARSQELVILEDRMRELADELIVCTDDGSYGRKALVTEPLKE
LCESDPKPDLVVAIGPPIMMKFCAETTRPYGVPTVVSLNTIMVDGTGMCGGCRVTVGGET
KFVCVDGPEFDGHAVEFDEMMKRLQAYRAQEAKAHDSWHHEEHTCNLVKAAAEKA*
>Ga0008651_100092634
MYKIIKAEFIAPNVKSFILEAPHIAKKRQAGQFIILRVHDKGERIPITIADSNTEEGWIN
IIVQGLGKTSAHLNTLETGDYLQDLVGPLGLPTHIENWGTLVCMSGGVGTAEALPIAAAG
KAAGNRVISIIGARNKDLIIAEEQMAEVVDEVRISTDDGSAGRHGLVTDVLQDLIDEGIK
PDMIVAIGPLPMMAAVSNQTKEIGIPTMVSLNAIMVDGTGMCGACRATVGGKTVFVCVDG
PEFDGHQVDFKELGSRQKMYKKQEEESHKCFLERQMKKMKAEQMKEEVVS*
>Ga0008651_100180822
MYQIIEKQVLTPVSKLFVIKHPQLAQKAQAGQFVIIRLHEKGERIPLTIADFDAKAGTIS
LVVQEVGKTSQEMGALKTSDQILDLIGPLGYASHIQNYGTVICIGGGLGIAPIYPIARAL
KKAGNRVLSIIGARNQELLFWEDKMRAVSDELYVVTDDGSSGHKGLVTEVQKELINKEKI
QKVFAIGPAIMMKFVVETSRPHQLSTIVSLNSIMIDGTGMCGGCRVQVGGVTKFACVDGP
EFEGLDVDFDNLFKRLNYYRDEEKVAIKKQHLCRLDNIK*
>Ga0031653_100002041
VHKITYKREMAEKTVCHFKVEAPRIARKAKPGQFVVLKVNETGERIPLTMGGTDPATGLI
DLIFQVVGKSTALLRTLNVGDSIQDIIGPLGKPTHVENLGTVICVGGGTGVAVMYPITKA
YKEAGNNVIAIIGSRTKDLLILEDEMKAASHDLRVTTDDGTYGVHGFVTDVLRKILDERK
DVKLIVGIGPVPMMKFLCKLTKEYGVKTMVSLNPIMVDATGMCGACRVTVGGKTKFCCVD
GPEFDGHEVDYDELVKRQRAYLTEEKVSMEKFTTVGR*
>Ga0031653_100004258
LHKITYKREMAEKTVCHFKVEAARIARKAKPGQFVVLKVNETGERIPLTMGGTDPATGLI
DLIFQVVGKSTALLRTLKVGDSIQDIIGPLGKPTHVENLGTVICVGGGTGVAVMYPITKA
YKEAGNNVIAIIGARTKDLLILEDEMKAASHDLRVTTDDGTYGVHGFVTDVLRKILDEKK
DVKLIVGIGPVPMMKFLCKLTKEYGVKTMVSLNPIMVDATGMCGACRVTVGGKTKFCCVD
GPEFDGHEVDYDELVKRQRAYLPEEKVSMEQFTTAGK*
>Ga0031653_100005941
MPKILTRERLVPNLHLLEVHAPEVAGKCRPGQFVIVMPDEKGERIPLSIADWDVERGSVT
AVFLVVGTTTRKLAALKAGDEIPVFVGPLGRPSEIAAFGTVVLVAGCFGIGALWPAARAL
KAAGNRVVALIDAKADYLVYWKDRFRSVCDRVVFSSRDYALGSKEFVPGPLERLLEAEAP
VARVIAXGCTYLMYASAQATKPLGVKTVVSLXPIMVDGTGMCGACRCTAEGKTKFACVDG
PDFDGHHVDWDELFMRRKSYFDDETRSLCRYEETELP*
>Ga0031653_100022861
AGRRGFVSNELQRLLDEKIPIDLAVAVGPGVMMRAVCDLTKKAGIPTIVSLNSLMVDGTG
MCGCCRITVDGQTRFVCVDGPEFDGHLVDFRELLKRSEMYKREEHRALWDHECRLAAAEK
MLAKANKREAMPKQDPKLRVKNFDEVALGYTKENALREASRCLACKKSPCIAGCPVDIDI
PAFITLIRQGDLIGAIHKIKEKNSLPAICGRVCPQEVQCETSCVLSKKGQPVAIGRLERF
VADNEFQQGDVRMPPNASPTGKKVAIIGAGPAGLTAASXLIKMGHRVTVFEALHKAGGVL
VYGIPEFRLPKWIVQREAEYIAKLGAEIRVSQVVGKSFTVDDLLRDGYDAVFVGTGAGLP
YFMXIPGENLNGVXSANEFLTRVNLMKAYLFPEFHTPVHYGRNIAVVGGGNVAMDSARTS
LRLGAENVTLIYRRAREQMPARDEEIENAFEEGVQPRLLTTPIRILGNERGWVKGIECLE
MELGEPDESGRRRPIPKKGSEHVIDVDMVIMAIGQGPNPLLTSTTPDLALTKYGNIVADE
ATGKTSKKGVFAGGDIVTGAATVILAMGAGKKAAQAIDAYLKDGRW*
>Ga0031653_100025184
VFPILESKEIAQNVHLQRIQAPRIARKRKAGQFLILRRAENGERVPLTIVGSDPVEGSVT
IIFQAVGKSTAEYARMKAGEGYLDVVGPLGLPTHIEKFGTVVGIGGGIGTAPLLPIATSI
KQAGNRLISIVGARTKDLLILEDEMRAISDEIVVTTDDGSYAKKGFVTTALQELIDRGEK
IDLCIAIGPVPMMRAVAEVTRPPQIKTVVSLNPIMVDATGMCGACRVTVGGTTKFVCVDG
PEFDGHQVDFKELVMRNRAYLREEKTAMEKFEHKGGKCMGSGAPAPAGGGN*
>Ga0031653_100037713
MVIEAPEIARKRKAGQFIVLMTDEQGERIPLTIADSDSEKGTITIIYQIVGKTTAKMAQM
EKGDFILNVLGPLGHPTEIENFGTAIVVGGGVGIGVAYPIASALKKAGNKVISIIGARTK
DILILEDEMRKVSDQLLVATDDGSYGFHGFVSAVLQNVIDSKEKIDIVYAIGPVPMMRVL
ANLTKPYGLKTIVSLNPIMVDATGMCGACRVSVGGKTKFGCVDGPEFDGHEVDFNLLITR
LRMYAEQEKQAMERYRCESHGK*
>Ga0031653_100044055
LASFAGPLGHPTEIGNFGTVICMGGGVGIAPIYPIARALKEAGNKVISIIGARTKELLFW
ENRMQAVSDELIVCTDDGSHGRKSLVTDPLKEILDNKNNSIAKVWAIGPAIMMKFVTLTT
KPYNVSTIVSLNTIMIDGTGMCGGCRVLLEEGAQFVCVDGPEFNGHKVDWDNLLSRLSFY
KDEEKQAVEHYEHKCRIDGTTVKGKE*
>Ga0031653_100080942
VFPILETKEIAKNVYLQRIQAPRVAKKRKAGQFLVLRRTEEGERIPLTIVSSDAVEGSVT
IIFQAVGKSTTEFARMKTGDGYLDVVGPLGLATHIEKFGTVVGIGGGIGTAPLLPIATAV
KEAGNRLLSIVGARTKDLLILEDEMRAVSDEIVVTTDDGSYAKKGFVTTALQEFIDRGEK
IDLCIGIGPVPMMRAVAEVTRPHGIKTMVSLNPIMVDATGMCGACRVTVGGTTKFVCVDG
PEFDGHQVDFKELVMRNRAYLREEKTAMERIEHKDGKCVGGPAVPAGGGN*
>Ga0031653_100085062
MYTISRRESFSDTTFLWDVMAPDVAKSAEPGHFVMLRLHEGSERIPLTVADYDREAGTVT
LVVQALGKTTLEMRDRYKEGDTFTDFVGPLGLPQHVGKFGHVVLVGGGLGVAPVFPQLRA
FKEAGNRTTGIIGFRNKDLVFWEEKFGAQCDNLIVCTDDGSYGKPGFVTAALQEVLERDK
PDLVVAIGPLPMMNACVETTRPFGVKTMVSLNAIMVDGTGMCGSCRVTVGTEIKFACVDG
PDFDGHQVDFKELMLRQKRFKGEEAAANTDYAHVCEVDKQLFADGKRNYKKFKDLPPHAV
KMPERDALERSRNFKEVNLGYTMADALAEAERCIMCTKPTCIEGCPVGIDIPRFIRHLLV
RDLDGALGVINESNLFPSVCGRVCPQESQCEAQCQVGRNKKTPMESVAIGRLERFVGDNA
HGKKNSPPQLQRKLGKVAIVGSGPSGLSVAADLAKFGCEATVFEALHVVGGVLQYGIPSF
RLPREIIAREVDSLKQLGVQFETNXVVGKTFSIPQLMQERGFDAVFVGAGAGAPSFLGIP
GEFAGQVYSANEFLTRVNLMGGDKFPYLDTPITIGKSVVVIGAGNTAMDCLRVAKRLGTP
TVRCVYRRSEAEA
>Ga0031653_100093673
REMAEKTVCHFKVEAPRIARKAKPGQFVVLKVNETGERVPLTMGGTDPATGMIDLIFQVV
GKTTALLRTLNVGDSIEDIIGPLGKPTHIENMGTVICVGGGTGVAVMYPITKAYKEAGNN
VIAIVGARTKDLLILEDEMKAASHDLRVTTDDGSYGHHGFVTDVLRKILDERKDVKLIVG
IGPVPMMKFLCKLTKEYGVKTMVSLNPIMVDATGMCGACRVTVGGKTRFCCVDGPEFDGH
EVDYDELVKRQRAYLTEEKASMEQFTTAGR*
>Ga0031653_100114192
LFKILEKTFLQEIVVKMVIEAPEIARKRKAGQFIVLMIDEQGERIPLTIADSDSERGTIT
IIYQIVGKTTAKMAQMEKGDFILNVLGPLGHPTEIENFGTAVVVGGGVGIGVAYPIAAAL
KKAGNKVISIIGARTKDILILEDEMRKVSDQLLVATDDGSYGFHGFVSAVLQNVIDSKEK
IDIVYAIGPVPMMRVLANLTKPYGLKTIVSLNPIMVDATGMCGACRVSVGGKTKFGCVDG
PEFDGHEVDFNLLITRLRMYADQEKQAMERYRCEGHGK*
>Ga0031653_100120781
MYKIVRHEVFSPTTFLWEVEAPDVAKAAQAGHFVMLRLREGAERIPLTVADYDREAGTIT
MVIQALGKTTKEMMENYGXGDSFLDFVGPLGMPQHVDKYKHVVLVGGGLGVAPVYPQLRA
FKEAGCRTTSIIGFRNKDLIFWQEQFKEYSDQLIVCTDDGSYGKPGFVTGALKEVLESDP
PDLVVAIGPLPMMYGCVETSRPFGVKTMVSLNAIMVDGTGMCGSCRVTVDGQVKFACVEG
PDFDGHKVDFKELMARQKRFKGQEDQASQDYAHVCNLEKQLFEEEKRNYKKIKELEPHQV
HMPERDALERSRNFKEVNLGFSLQDALREAERCIQCAKPACIAGCPVQIDIPRFIRHVLI
RDMDGALDVIYDTNMFPSVCGRVCPQESQCEALCIINKKVESVAIGRLERFVGDNAKPPP
AVPPRFERKLGRVAVVGSGPAGLAVSADLVRYGADVTVYEALHVVGGVLRYGIPSFRLPR
DIIDREVNRLKEMGVKFETNKVIGKTFSVDQLMTEKGYDAVFLGVGAGAPTFLGIPGEFA
GQVYSANEFLTRVNLMGGDKFPYLDTPVNVGQSVVVIGAGNTAMDCLRVSKRIGAATVRC
VYRRTEAEAPARIEEIRHAKEEGIDFFFLHAPVEIYVDPDGNVRGMKVEEMELGDPDEKG
RRKPVPTGRFK
>Ga0031653_100134152
IDLIFQVVGKSTALLRTLNVGDSIQDIIGPLGKPTHVENLGTVICVGGGTGVAVMYPITK
AYKEAGNNVIAIIGARTKDLLILEDEMKAASHDLRVTTDDGTYGVHGFVTDVLRKILDER
KDVKLIVGIGPVPMMKFLCKLTKEYGVKTMVSLNPIMVDATGMCGACRVTVGGKTKFCCV
DGPEFDGHEVDYDELVKRQRAYLKEEKVSMEKFTTAPR*
>Ga0031653_100134481
VFPILESKEIAKNVYLQXIQAPRIARKRKAGQFLVLRRAENGERIPLTIVGSDPGXGSVT
IIFQAVGKSTAEFARMKAGDSYLDVVGPLGLPTHIEKFGTVVGIGGGIGTAPLLPIATSI
QQAGNRLISIVGARTRDLLILEDEMRAISGEIVVTTDDGSYAKKGFVTTALQELIDRGEK
IDLCIAIGPVPMMRAVAEVTRPHQIKTVVSLNPIMVDATGMCGACRVSVGGATKFVCVDG
PEFDGHQVDFKELVMRNRAYLREEKAAMERFEHKDGKCMGGPAAAPAGGGN*
>Ga0031653_100272241
KGLVTEGIRQAIARHPDIDEVVAIGPPIMMKGCAETTRAQGIKTMVSLNPVMVDGTGMCG
GCRVKIGDQVKFACVDGPDFDGHKVDFDDLMARLGRYKTTEISALQTWQESCRIRSAVEN
ATPAPPAHEH*
>Ga0031654_1000014112
MGDAIPGIGFSILAREDFSDLTYSLVIHHPLMAKAARPGQFVIVMSHESGERIPLTIADF
DREKGTVTLVVQAVGKSTKEMQQLCKPGTTLYGMVGPMGVPSPLTGKKKVVCVGGGLGVA
PIFPQARGFKENGAYVIGVLGFRNKNLIFWADKFKACCDELILCTDDGSAGIKGFVSDGI
KLAITRHRDIDEVVAIGPPIMMKACAEATRPHAIKTVVSLNPIMVDGTGMCGGCRVKIGD
EVKFACVDGPDFDGHKVDFNDLMMRLRRYAEEEKTALDRWSEHCRMMNQTPPVLQSNEAT
NSASERLALPDPFEETXGG*
>Ga0031654_100016606
MTKILEKKLLRKPDVFYFKLDAPLISKKALPGQFVILRLHAKGERIPISLADINPAEGTI
SLIVMAVGKTTTEMTVMKAGDDILDLCGPLGNPTHIEQVGKVIVVGGGFGVAPLYPIARA
FKAAGSEVVCVMGARSKDLLIYEKEMEEVCNRVLVTTDDGSKGMKGVVTQALRQELEKGG
TDLVLTVGPAIMMKFVADTTRPFGVKTIVSLNPIMVDGTGMCGGCRVTVGGKTLFACTDG
PEFDGHQVDWDILMTRQKTYTPEQRESFETWKQRHAGVLCE*
>Ga0031654_100027427
GTVTSIFLQVGASTAKLARLRPGDTIPTYAGPLGKEAEIANFGTVLCIGGCYGIGSIYPV
ARALHEAGNTVYTLLEGRSRYLLYWQERFRPISARVIELTRDGSTGYKGHISRLAEILTL
EKINPDRIIVNGCTFLMMRTSDVTRELGVKTIVNMNPIMIDGTGMCGVCRLTVAGKTRFA
CVDGPDFDGHEVDWEEFLTRRKTYNPEEVQPLRRSGCASHY*
>Ga0031654_100029243
VFKILQKEEMAQGTVVSNIVDAPLIARKAKPGQFVIIRANETGERIPLTMADTDPETGTI
NIIYQVVGKSTALFKSLKVGDYFQDICGPLGQPTHVEKMGTVICVGGGTGVAVLHPITKA
LKGAGNQVIGIIGSRNKDLLILEEKMTRASHELRVCTDDGSYGHHGFVTDVLKEYLDKKE
NPIALIVAIGPVPMMKFTCKLTAGYGIKTMVSLNPIMVDGTGMCGACRVTVNGVTRFGCV
DGPEFDGHAVNFDELIQRQRAYLEQEKSSMDYFQSCQCKA*
>Ga0031654_100071092
MSNFEIVTREDYSDVTYMLEIRHPVMAKAAKAGQFVIVMEHEQGERIPLTLADFDPDEGT
ITLVIQAVGKTTREMQQNCQVGTNLYAVVGPMGIPSHIGSRKKVLCVGGGLGVAPVYPQA
RAYARSGAYVIGVLGFRNRNVMFWEDKFRAVCNELIVCTDDGSAGIKGLVTRGMEQALAA
HADIDEALAIGPPIMMKACAEVTRPRKIHTVVSLNPVMVDGTGMCGGCRVKIGEGIKFAC
VDGPDFDAHQVDFDDLMARLARFRPAEQEALKKWEEGCRIGSAKAGAEERF*
>Ga0031654_100249552
EVVAIGPPIMMKGCADATRAHGIKTMVSLNPVMVDGTGMCGGCRVKIGETIKFACVDGPD
FDGHEVDFDDLMARLGRYKPTEKAAMETWKEESCRIRGAADPAPAAPPAHEH*
>Ga0031655_1000003662
MYQILEKKVLPETVKLMKIKAPLVAKKAQPGQFIILRIDEKGERIPLTIADFDRKKGTIT
IIFLEVGKTTKQLGKLAVGSSLLNFVGPLGVPSEVKKYGTVVCVGGGVGIAPLYPIVKSL
KEQGNFVISILGAKNEKLLLLEKEIQEFSDEFYIATDDGSKGQKGFVSDVLQQVINKHKV
DMVMAIGPIIMMKVVSDLTRKYNIKTLVSLNPIMVDGTGMCGGCRVSVDGKTKFACVDGP
EFDGHKVDYANLMLRNRRFMHEEGEACKLEGVQ*
>Ga0031655_100000987
MFRVIASKMIVPNMHLLTLAAPAVAREAKPGQFVILRAEEEGERVPLSLSDWDAQSGTIT
VVFMSIGSTTGRLALLAPGASIPTVVGPLGNATEIENYGTVVCVCGCYGIGSIFPIARAL
KRKGNRVITIMEARSSYLFYWEERLEAVSDKIIHITRDGTKGHRGHAGRLPEILRGLEEP
VDRIIANGCTFLMKRTSDETRPLGIKTMVSLNPIMIDGTGMCGVCRVTVGSVTRFACVHG
PDFDAHQVDWEELLQRRKTYMPEEVVPLRTSRCEERHLRSQEGKS*
>Ga0031655_100005177
MNTIRKREELGCNVIRYVVDAPIIAAHRKPGQFVIIRVTDHGERIPLTIADANPEMGTIS
LIVQSVGKTTHEMAMLKPGDAIHDIVGPLGRPTHIQQFGTVLCVGGGIGIAPLYPIAKAM
KEAGNHVITILGARTRDLLILEDDMRSVSDEIMVTTDDGSYGTKGLVTDAIRSLVSGGTH
IDQAVVIGPPLMMKFTSLLTKELGIPTMASLNPIMIDGTGMCGGCRVTVGGEVKFACVDG
PEFDAHQVDWDGMIRRLGTYRTAEQTASERYDHQCSVGLDAKESQ*
>Ga0031655_1000101815
MPLEFFSIHELSEVHSDMHQIVSKKELAPKIKLLEIEAPEIAEKAKAGQFVILRIDENGE
RFPLTIVDWDKKKGTITLIFLEIGVSTEKLGALKVEDVIFDVLGPLGNPSDIKKYGSVCV
IGGGVGTASAFPIARAFKEAGNKVVSIVGAKTAGLLILEDEMKKASDELFISTDDGSKAH
KGFVSDVLKTLIEKGYGFDVVYAIGPTVMMRAVAETTRPYGIKTIVSLNPIMVDGMGMCG
ACRVSVGDKTRFACVDGPEFDAHLVNFGELLKRQMVYMSEEKAALQRLQEKKCTHYE*
>Ga0031655_100015879
MYQIVTREDLTPEIHLFEIMAPDVAKKAQAGQFIVIRADDRGERIPLTIADWNRQKGTVT
VVFMEVGKTTRKLATLKAGESIANFAGPLGLPTHIDKYGTVVCVAGGFAIATIVPIARAM
KEAGNKVISIMGFRSKNLVFWEDRLRKFSDELIINTDDGSYGRKGVVTIPLKELLESGKD
KIGLVVAIGPTVMMKFSSLTTKPFGVKTIVSLNPIMVDGTGMCGVCRVSIGGVTKFTCVD
GPDFDGHQVDWDELMARQRTYLDEEKRSLELWKQSCSCGGGKT*
>Ga0031655_100017256
LSERVIKMVLEAPIIAQKRKAGQFIVLKINEKGERIPLTIVDSDAQKGTITIIFQIVGKT
TAQLDGLKIGDSLQDVLGPLGNPTEIENYGRVVCIGGGVGIGVIYPLAVALKKAGNRVVS
ILGSRTKDLLILEKEMRENSNSMIITTDDGSYGVHGFVSSVFQVGMIDQGLKVDRVYAIG
PVPMMKAVCDITKPHGIKTIVSLNSIMVDATGMCGACRVSVAGKTKFACVDGPEFDGHEV
DFKLLADRLRMYCDQEREAYEKHKCGCDGN*
>Ga0031655_1000192711
LHKITYKREMAEKTVCHFKVEAPRIAQKTKPGQFVVLRVNETGERIPLTMAGKDPSVGTI
DLIFQVVGKSTALLRTLNVGDTIADIIGPLGRPTHVENLGTVVCVGGGTGVAVMYPITKA
YKEAGNHVIAIIGARTKDLLILEEEMKAASHDLRVTTDDGSYGHHGFVTDVLRKILDEKN
DVKLIVGIGPVPMMRFLCKLTKEYGVKTVVSLNPIMVDATGMCGACRVTVGGKTKFCCVD
GPEFDGHEVDYDELVKRQRAYLTEEKSSMDQFMGAASK*
>Ga0031655_1000220814
LYKVLETTFLQEIIVRMVIEAPEIARKRKAGQFVTLMIDDKGERIPLTIVDSDSEKGTIT
IIFQIVGKTTTHLASLKKEDYIMHILGPLGHPTEIENFGTAAIVGGGVGIGVAYPIAAAL
KKAGNKVISIIGARTKDILILEDEMKAVSDELLVSTDDGSYGFCGFTSQVLQNVIDRGQK
LDIVYAIGPVPMMRVLANLTKPYGIKTIVSLNPIMVDATGMCGACRVSVGGKTKFGCVDG
PEFDGHQVDFALLMSRLRMYCDEERQALQQYRCECDGK*
>Ga0031655_100028994
MFEILEKKVLSPNEKLMKIKAPLIARKAQAGQFIILRIDEQGERIPLTIADFDREEGTIT
IIFLEVGKSTKQLGRLEVGDSLLNLAGPLGMPSEVKKYGTIVLIGGGVGIAPLYPIVRAM
KAAGNYVISILGAKSKDLIILEEEISEYSDEFYITTDDGSKGSKGFVSDLLDQXIQRXNK
KIDLVMAIGPVIMMKVVSDLTKKYSIKTLVSLNPIMVDGTGMCGGCRVSIGGKTKFACVD
GPEFDGHLVDYQNLMLRNQRFVGHEKDACKLLEEKA*
>Ga0031655_100032891
ILGAKSKDLIILEEEISEYSDEFYITTDDGSKGSKGFVSDLLDQLIQRRNKKIDLVMAIG
PVIMMKVVSDLTKKYSIKTLVSLNPIMVDGTGMCGGCRVSIGGKTKFACVDGPEFDGHLV
DYQNLMLRNQRFVGHEKDACKLLEEKA*
>Ga0031655_100043624
MAEGVGWRRKAADGLGGEIAADRSAGRSHRMSTSQFTTLGKNFAIRKRRVLTPGPDGIIE
FIVDAPLIARHAQPGQFVIVRTSDIGERIPLTIAAYDPELGTITLIFQMVGYSTREMGKL
AEGDAILDVLGPLGAPIEIHKYDKPVICVGGGVGVAPIWPKVKGLYEMGNHVVTIIGART
KDLLILEDELRPISTELHVTTDDGTYGRKGFVTSVLHEILEREKKEIAEVIAVGPLPMME
ACVKEMVGKGFRDTYDPSMEYDPRRIPLIVSLNPIMVDGTGMCGGCRVSIWNPSKGDYDA
RFSCVDGPAFDGYTVDFAALTRRNKQYIEKEKVLGE*
>Ga0031655_100054836
MVLEAPIIAQKRKAGQFIVLKIDEKGERIPLTIVDSDAQKGTITIIFQIVGKTTAQLDGL
KIGDSLQDILGPLGNPTEIENYGRVVCIGGGVGIGVVYPLAVALKKAGNRVISILGARTK
DLLILEKEMRASSDTMIITTDDGSYGVHGFVSSVFQVGMLDQNIKVDRVYAIGPVPMMKA
VCDITKPHGIKTIVSLNSIMVDGTGMCGACRVAVAGKTKFACVDGPEFDGHEVDFKLLAD
RLKMYCDPEREAYEKHKCGCDGN*
>Ga0031655_100066585
YDAKKGTVSFAFHEVGKTTKELGCFGEGSELLNVTGPLGNPSEIKKFGKVLCVGGSIMIA
PLLLQVKAMKAAGNQVTTVIGARTKDAMIMEKEANALSDKLYVATDDGSYGNKGLDFLKD
LLKKEKFDHCVVMGPVVMMKEVSAITKPFNIPTVVTLTPIMIDGMGMCGVCRVTVGGKMM
FACVDGPEFDGHQTDFDGLIQRQRQMLPEERLSSLVWETSGGCKCGRNKA*
>Ga0031655_100077916
MYRVVVRRMIVPNIHELIVEAPLVATAAQPGNFVIVRPDETGERVPLTVADWDPEGGTVT
SIFLQVGASTAKLARLKAGDEIPTYAGPLGKDAEIANFGTVLCVGGCYGIGSIYPVARAL
HEAGNTVYVLVEARSRYLLYWQEKLRQVCARMIEVTRDGSAGYKGHITRLPEILTLEKIK
PDRIVVNGCTFLMMKASNVTRALGIRTIVNMNPIMIDGTGMCGVCRLTVAGKMKFACVDG
PDFDGHEVDWEEFLKRRKTYNPEEVQPLRRSGCASHF*
>Ga0031655_100080895
VYTILEKQDLAPTLGKFVIEAPFIARKRKAGNFVIIRVLETGERIPLTIVDGDPEKGTIT
LIVQGIGKTTKLLLTKKAGDSLVDVVGPLGNPTPIEYHGAVACVGGGVGTAELYPIARAL
KQAGNKLYSIVGARSKDLIILENEMSAISDNIFVTTDDGSYGRKGFVTDQLKDLLESAAG
ISTVYAIGPLPMMKAVSNLTRSYGTKTYVSLNAIMVDGTGMCGGCRVTVDGQMKFACVDG
PEFDGHKVDFDELIMRNRTYVDLERISDAALHHESIDLHTGMMYELR*
>Ga0031655_100082263
VALGFNEEQARIEALRCLNCRDPKCIEACPLHIDIKSFIAGMAEGDYAKAFETISAYTPF
PGICGRVCQHELFCEKVCLLGNPKTKLEPVAIGSLERFLADYARAAGDRRLPPAEAPNGL
KVALIGSGPASLIAAFDLVRRGYKVTVFEALHRLGGVLAYGIPPFRLPRDIIEEELDRLR
SLGVEFRTNLIVGKTFAIGELFERGYAAVFVGTGAGLPHLMGIPGENFVGVYTANEFLTR
INLMQAYQFPQADTPVRVGARTIVVGGGNSAMDAARWAKRMGSESIIMFRRGRAELRARL
EEVEHAEEEGVKFEFLAVPVRLIGDENGLLKEAECLRMELGPPDESGRPSPVPIPGSEYR
VAVDTVVMAIGQSPNPTVQRSTPQLITKRGKIVIDESGETSLPKVFAGGDVVRGGATVIL
AMRDGRTAADAIDKALREETGRPPLATDEAKPAGFRVVSKRLLTLEIARLEIEAPDIAAH
WKPGQFIILRPTAESERIPLTLVDGDPARGTIQLVVQALGKTSRQVLELEEGGVIPDLLG
PLGQPATIEKVGIVLCAAGGVGTAELLPVARAFRAAGNRVIALAGARSTAHIILDEDLKA
AADEVYWATDDGSGVFHGNVVQLMKWWREQSGVTPDAAHVIGPIPMMRAAAELTREWGVK
TFASLNPIMVDGTGMCGGCRVTVGGKVRFACVDGPEFDAHAVDFAELTRRNRAYLQE
>Ga0031655_100137743
MNRILKKTQLSDDVFQLRVAAPLIAAERKPGQFVILQLDSDFGERIPLTIADADAGEGSI
TLIFQVVGKTTHRLADLHEGDCIVNLLGPLGQPTHIAKFGTVVAVGGGIGVAPLYPITQA
LRQAGNRIIIIMGARTQRLLILEREMRALADEFILCTDDGSCGRKALVTEPLKELCARVP
KPDLVVAIGPPVMMKFCAETTRPFGVPIVVSLNTIMVDGTGMCGGCRVTVGGVTRFVCVD
GPEFDGHQVDFDNMMQRLSAYKKLEDHAYDQCHLEQEIKRQQEAAS*
>Ga0031655_100140263
VPHKIQTKRELATDVFTVEVEAPLIARARQPGQFVILSVNSDYGERIPLTIADADPDRGT
IRLIWQRIGKTTMELAGLREGDSIANIVGPLGRPTHIDRWGTVVCVAGGIGSAPLLPMAK
ALAASGNHLIAILGARSKDRLILEEDFRAVCDEVIVTTDDGSYGRKALVTEPLKEICHRQ
PRPDRAFVVGPAVMMKFCCAVTRQAGVPTVVSLNTIMVDGTGMCGGCRVEVGGKPQFVCV
DGPEFDGHQVDFDLMIRRLDAYKDLERRALERYQEHQCKIGLT*
>Ga0031655_100232633
SHAGQFIIVIHGKTGERIPLTICGYNAAKGTVSFAFHEVGKTTKDLGMLNQGEFIDNVTG
PLGNPSEIKNFGKLLCVGGSVMIAPLLLQAKAMKEAGNKVTTVLGARTKEFIMMENEAKA
LSEKVYVATDDGTKGYKGLDFLKELLKTEKFDRCVVMGPVILMKDISAITKPYNIPTVVT
LTPIMIDGMGMCGVCRVTVDGKMKFGCVDGPEFDGHKTDFEELIIRQRTMLPEERLSSVL
SEMNGGCKCGRSKA*
>Ga0031655_100328081
RMPLTIADRDPAAGTITLIFQVVGKTTALMSTLKAGDCLTDVVGPLGKPTHIERLGTVVC
VGGGTGIAVLYPITRAFKESGNHVISILGARSKGLLILEDEMRAVSHELLITTDDGSCGE
HGFVTDVLRRQLTDRSDIKLITATGPVLMMKFVSLLAREFGVPSMASLNSIMVDGTGMCG
ACRVTVGGKTKFACVDGPEFDGAHIDYDELIKRQRAYLNEERAALNSFTLKAKKGAGND*

>Ga0031655_100454142
VFRILATKEMAQGTVFHLTVAAPLIARKAQPGQFVLLRVNATGERIPLTMADRDPAAGTI
SLIFQVVGKTTALMSTLKAGDCMTDVVGPLGRPTHIERLGTVICVGGGTGIAVLYPITRA
FKEAGNHVISILGARSRGLLIMEEEMRAVSHEFMITTDDGSYGEHGFVTDVLRRLLTDRK
DIQLITATGPVPMMKFVSLLARKFNVQSMASLNSIMVDGTGMCGACRVTVGGKTKFACVD
GPEFDGANIDYDELIQRQRAYLKEEQSSMKSFTLNAKKGAGNV*
>Ga0031655_100602772
GVGVVYPLTAALKKAGNEVISIIGSRTKDLLILEKEMGEISDRLIVTTDDGSYGVHGFVS
SVLQQMIDKGEKIDRVFAIGPVPMMKVICDVTKPHGIKTIVSLNSIMVDATGMCGACRVA
VAGKTKFACVDGPEFDGHDVDFKLLANRLKMYCDSEREAYEKHKCGCDGN*
>Ga0031655_100645362
IAIIGARTKDLLILEDEMKAASHDLRVTTDDGTYGHHGFVTDVLRKILDEQKDVKLIVGI
GPVPMMKFLCKLTKEYGVKTMVSLNPXMVDATGMCGACRVTVGGKTKFCCVDGPEFDGHE
VDYDELVKRQRAYLTEEKVSMEQFTVAXX*
>Ga0031656_100004667
MTTDRPATGYEIVARQDFSDVTFLLEVRHPMLAKAARAGQFVIVMASAHGERIPLTIADY
DRDRGTITLVIQAVGKTTREMQRDLKVGDQLVALVGPMGIPSHIGKARKVLCVGGGLGVA
PVFPQARAWKESGAYVIGVLGFRNKDLVFWDDKFAACCDELIVCTDDGSAGIKGLVTEGM
RQAIARHPDIEECVAIGPPIMMKGXAEATRPHRIKTMVSLNPVMVDGTGMCGGCRVKIGE
VVKFACVDGPDFDGHLVDFDDLMFRLQRYRETEQQASRRFDENCRMRTIPGDAGGAA*
>Ga0031656_100004783
MYRILRKEVLSDFVILFEIEAREIAKKAKAGNFFVLRIHEQGERIPLTIADFDRDKGTIT
TVFQKVGKTTHHLATLKEGDSITDVVGPLGMHSHIENFGKVICVGGGVGIAPVYPIARSL
KEAGNTVISIIGARMKDLIFWEDKMRSVSDELIITTDDGSCGRKAVVTVPLDEHLTENKD
INLVYAIGPAIMMKFVCVTTEKHKVKTIVSLNSIMVDATGMCGACRVEVGKETKFACVDG
PEFDGHKVDFDLLMSRQRMYTGEEKEAMELYKIKTGGG*
>Ga0031656_100006217
MTTNTQTTGHEIVARQDFSDVTFLLEVRHPMLAKAARAGQFVIVMANEHGERIPLTIADY
DRDKGTITLVIQAVGKTTREMQRDLKVGDRLVALVGPMGIPSHIGKAKKVLCVGGGLGVA
PVFPQARAWKESGAYVIGVLGFRNKDLVFWDDKFAACCDELIVCTDDGSAGIKGLVTEGI
RQAVARHPDIEECVAIGPPVMMKGCAEATRPHKIKTMVSLNPVMVDGTGMCGGCRVKIGE
VVKFACVDGPDFDGHLVDFDDLMFRLQRYKETEQQASQRFDDNCRMRTIPTEAGGVA*
>Ga0031656_100010401
LFFIEKTEQLADKVYQMWVRAPHVAHHARAGQFVIFRIDEKGERIPLTISAVDGDSIRVI
FMTVGKTTMHLASLXGGDXIRDVAGPLGKPSEIKKYGTCVMVGGGVGTASLPIIARAAKT
AGNRVIGIVGARNAGLLILEDEMQHACDELHITTDDGSKGFHGFAADFLKR*
>Ga0031656_100013992
MHTVVAKAQLSPNVTRLVIEARRIAEIRKPGQFVIVHRGPGSERIPLTIADADPGRGTIT
LVIQAVGKSTEDLVGLEVGEAIQDVAGPLGKATELIESGHAVCVGGGVGTAVVHPIALGL
AQAGVKVTSVIGGRSREWVIFEEELGRAGEVITCTDDGSYGRHGFVTEALKDVLDAGGID
AIYAVGPVPMMRAIAELTRPYGVPTYASLNAIMLDGTGMCGGCRVQVGGKTVYACVDGPE
FDAHAVDFRELADRLGTYREFEAHALEVAHRRAAEKQGEAPLHAPAGSCLIPALAESAEQ
EEAAAAAGEATA*
>Ga0031656_100015473
LFKILEKTFLQEIVVKMVIEAPEIARKRKAGQFIVLMTDEQGERIPLTIADSDSEKGTIT
IIYQIVGKTTAKMXQMEKGDFILNVLGPLGHPTEIENFGTAXVVGGGVGIGVAYPIASAL
KKAGNKVISIIGARTKDILILEDEMRKVSDQLLVATDDGSYGFHGFVSAVLQNVIDSKEK
IDIVYAIGPVPMMRVLANLTKPYGLKTIVXLNPIMVDATGMCGACRVSVGGKTKFGCVDG
PEFDGHEVDFNLLITRLRMYAEQEKQAMERYRCEXHGK*
>Ga0031656_100017623
VNKVIERTELVPNVHKMVIEAPLLSKKVKPGQFMIIMADEKGERIPISIGDWDEKAGTVT
IFFLEAGVSTMKLAQKMAGDSLFAVVGPLGHPAKIAKYGTVVLGGGCYGIGGITSIAKAM
KAAGNKVIVITEARSKYLLYNQEVLRQVADEYIETTSDGSSGIRGKVQDVVQYITIQEKV
DLAYFIGCTFMMMNCSNATRGKHLRTLVSLNALMLDGTGMCGVCRVHVGGQTKFACVDGP
EFDGHQVDWLQVLQRKSMYIQEEMLAYQYHTCRALASQKKEERD*
>Ga0031656_100019302
MAELLKVEEIAPQFKRYLVHAPLVARKHRAGQFVIVLLHEHGERIPLTIADADPTSGTIT
LVVQEVGKTTMEMGTMKEGDSIEVVGPLGKPTHIETWGTCVCIGGGAGIAPMLPIARALK
AADNHVVSILGGRTKDLIIMRPEMEGASHEVIYTTDDGSFGAKGLVTHALQDLMAGRGKP
DIVFAIGPAIMMKAVADMTRPLEIPTVVSLNTIMIDGTGMCGGCRVAVGDESKFVCVDGP
EFDAHQVDFDLMMKRQRTYLNQEAVARERFLQELHECRAVPAPGEVE*
>Ga0031656_100020072
MPKILDQRRLVPNLHLLEVHAPDLVRKCRPGQFVIIMPDERGERIPLSIADWDETRGSVT
AVFLVVGTSTRKLAALKAGDEVPVFVGPLGRPSEIEAFGTVVLAAGCFGIGALWPAARAL
KAAGNRVIALIDAKAEHLVYWKDRYQSVCDKVLFSSRDHALASKDFIPRPLEEVLRAEAP
VARVISVGCTYLMYACARVTKPLGIKTIVSLNPIMVDGTGMCGACRCTAAGKTKFACVDG
PDFDAHQVDWDELFLRRKSYFDDEIRSICHYEETELP*
>Ga0031656_100022625
MYKILRREAFSETTFLWEVVAPDVAASAEPGHFVMLRLHDGSERIPLTVADFDRERGTIT
MVIQALGKTTLEMRDHYKEGDSFADFVGPLGLPQHVAKAGHVVLVGGGLGVAPVYPQLRA
FKEAGNRTTGIIGFRSKELVFWEEKFAQYCDELIVCTDDGSYGRPGFVTAALEDVIARDR
PDLAVAIGPLPMMNACVETTRPSGVKTMVSLNAIMVDGTGMCGSCRVTVGDEIRFACVDG
PDFDGHQVDFRELMLRQKRFKGEESKASEDYAHICKVEKQLFEEGKRNYKKYKDLPPHAV
KMPERDALERSRNFKEVNLGYSMADALAEAERCIQCSKPTCIEGCPVGIDIPRFIRHLLV
RDLPGALAVINESNLFPSVCGRVCPQESQCEAQCVVAKNKKTPMESVAIGRLERFVGDNA
HGPAATPPRVERRLGRVAIVGSGPSGLAVAADLAKYGCEVTVFEALHVVGGVLQYGIPSF
RLPREIISREVDTLKDMGVRFETNKVIGKTFSVPQLMGERGFDAVFVGAGAGAPAFLGIP
GEFAGQVYSANEFLTRVNLMGGDKFPYLDTPVTLGKSVVVIGAGNTAMDCLRVAKRLGIP
TVRCVYRRSEAEAPARIEELRHAKEEGIEFFFLHAPVAIRTDADGGVRGMKVQKME
>Ga0031656_100037274
MTKPKKEADMSQGREHQPNEILRKESLAPAITLFEVYAPLIARTVRAGQFVVVRADDYAE
RIPLTVADSSLEKRSVTLIVQVVGLSTRKMDTLKVGEAFLDVVGPLGRPTDIKKAGTVVC
IGGGVGVAPVYPITKAYRAAGNRILAIIGAKNKDMIILEDEMRAASDELYITTDDGTAGR
QGFVTDELRRLITNGVPIDLVVAIGPGIMMKVVSDLTRKHGIPTIISLNSLMVDGTGMCG
SCRVTVGNETKFVCVDGPEFDAHKVDFPELLKRSEMYKREEHRAMWDHACRLLAAEKALG
RAKRREPMPKQDPKLRAQNFDEVALGYAKEQAIREASRCLSCKKSPCIAGCPVDIDIPGF
IALIRNGDFIAACHKIKEKNSLPAICGRVCPQEEQCEVACVLSKKGQPVAIGRLERYVAD
YEFQQGDVRMPNHPSPTGKRVAVIGAGPAGLSAASDLAKMGHSVTVFEALHKPGGVLVYG
IPEFRLPKWIVQRECEYIGRLGAEIRVSQVAGKSFTIDDLLSNGYDAVFIGTGAGLPYFM
KIPGENLNGVYSANEFLTRVNLMKAYLFPEFHTPVHYGQRIAVVGGGNVAMDSARTSLRL
GAEKVYLIYRRAREQMPARAEEIENAFEEGVEPRLLTNPIRILENESGWVKGIECILMEL
GEPDQSGRRRPVPRKGSEHIIDVDMVIMAIGQGPNPLLTSTTPGLELTKTGNIVADETTG
KTSRKGVFAGGDIVTGAATVILAMGAGKKAAQSIDAYLSTGEW*
>Ga0031656_100045184
MAQANGAQGYEILAREDYSDVTYMLEVAHPMMAKAAKPGQFVIVMEHEHGERIPLTIADF
DRERGTITLVIQAVGKTTKEMQAGCKVGTRLFAMVGPMGIPSHIGAAKKVIXVGGGLGVA
PVYPQARAYKESGAYVIGVVGFRNKDLMFWQDKFAAVCDELIVCTDDGSAGIKGLVTEGI
KQAVAKHSDIDEVVAIGPPIMMKGCSEATRAHGIKTMVSLNPVMVDGTGMCGGCRVKVGD
QVKFACVDGPDFDGHQVDFDDLMSRLVRYKRAEHDAMERWQESCRIRADKVVDLKTAVLG
TEADVPIDLQPSTDG*
>Ga0031656_100076323
MFTIVKKTELSDLVILFEIEAPQIAKKAKAGNFFVVKIHEQGERIPLTIADFDRERGTIT
AVFQKMGKTTSHLGTLKEGDSLSDVTGPLGMPSHIEQFGKVVCVGGGVGIAPVYPIARAL
KEAGNTVISIIGARTKDLIFWEDKMRSVSDELIIVTDDGSHGRKAVVTVPLDELIREGKD
IELVYAIGPAIMMKFVCATTEKHAVKTIVSLNSIMVDATGMCGACRVEVGGETKFACVDG
PEFNGHKVDFNLLMARQRMYIDEEKIAFEQYKKKTGVQ*
>Ga0031656_100096963
MNSAAAGPGFEVVARQDFSDVTFLLEIRHPMLAKAARPGQFVIVMSHEQGERIPLTIADF
DRDKGTITLVIQAVGKTTREMQLDCRVGTRLSALVGPMGIPSHIGTARKVLCVGGGLGVA
PVYPQARAYKESGAYVIGILGFRTRDLVFWEEKFRACCDELILCTDDGSAGIKGLVTEGI
RQAVLKHPDIDECVAIGPPVMMKGCAEATRPHKIHTIVSLNPVMVDGTGMCGGCRVKLST
GVKFACVDGPDFDGHLVDFDDLMFRLQRYKATEREATERFNESCRLRSQVP*
>Ga0031656_100127193
MNQATHGPGYDIVARQDFSDVTFLLEVRHPMLAKAARAGQFVIVMASEHGERIPLTIADY
DRDKGTITLVIQAVGKTTREMQRDLKVGDRLVALVGPMGIPSHIGHAKKVLCVGGGLGVA
PVYPQARAFKEGGAYVIGVLGFRNKDLVFWEDKFRACCDELILCTDDGSAGIKGLVTEGI
RQAIAKHPDIDECVAIGPPVMMKGCAEATRPHKIRTMVSLNPVMVDGTGMCGGCRVKLGD
VVKFACVDGPDFDGHKVDFDDLMFRLQRYKATEREASEKFDENCRMRSIPDAAGGAA*
>Ga0031656_100142391
MYPIIRREAFSDTTFLWEVLAPDVARSAEPGHFVMLRLHEGGERIPLTVADYDRDKGTIT
MVIQALGKTTQEMRDHYKAGDNIIDFVGPLGLPXHVSKAGHVVLVGGGLGVAPVYPQLRA
FKEAGNRTTGIIGFRNQDLVFWEENFARYCDNLIVCTDDGSYGTPGFVTAALQKVLETDR
PDLVIAIGPLPMMNACVETTRPFEVKTMVSLNAIMVDGTGMCGSCRVTVGSEIKFACVDG
PDFDGHQVDFKELLLRQKRFKGEEAAANTDYAHVCNVEKVLFEQGKTNYKKYKDLAPLAT
KMPERDPLERSRNFKEVNLGYSMADALAESERCIMCSKAACVAGCPVSIDIPRFIRHLLV
RDIDGAQAVINESNLFPSVCGRVCPQESQCEAQCVVGRKLESVAIGRLERFVGDNARPHK
AEPPRFERSLGKVAVVGSGPSGLAVAADLSRFGCDVTVYEALHVVGGVLQYGIPSFRLPR
EIISREIDTLKAMGVKFETNKVIGKTFSVLQLMGEMGFDAVFVGVGAGAPAFLGIPGEFA
GQVYSANEFLTRVNLMGGDKFPYQDTPVTLGKSVVVIGAGNTAMDCLRVAKRLSIPTVRC
VYRRSEAEAPARIEELRHAKEEGIDFFFLHGPVEILTDADGNVRGMKVQKMVLGEPDDKG
RRKPVPLDEFVELECDTVIYALGTKANPIV
>Ga0031656_100145532
MSNFEIVAREDYSDVTYMLEIRHPAMAKAAQAGQFVIVMEHEHGERIPLTLADFDPEEGT
ITLVIQAVGKTTREMQQNCQVGTSLYAVVGPMGIPSLIGKRKKVLCVGGGLGVAPVFPQA
RAYARSGAYVIGVLGFRNRGVMFWEDKFRGVCNELIVCTDDGSAGIKGLVTRGMEQALGR
HADIDEALAIGPPIMMKACAEVTRPRKIHTIVSLNPVMVDGTGMCGGCRVKIGDGVKFAC
VDGPDFDAHTVDFDDLMARLARFRPTEQEALKKWEESCRMGGAPTSAGERY*
>Ga0031656_100145682
MAREPKLNEIVEKRDLATSLTLFKLYVPDIAKKVKAGQFVVLRVDDYAERIPLTVAEYDR
KAGLITVIFQAVGSSTQKMAKFEKGQTLLDVVGPLGRPSHIEKFGTVVCVGGGVGVAPVL
PIAKALFEAGNRVISIIGARTKEMLILEDDMRAVSTELFVTTDDGTYGHHGFVTDVLKQL
IEKGEKIEEVVGIGPVVMMKAVSDVTRPHNVRTIVXLNTIMVDGTGMCGCCRATIGGETK
FVCVDGPEFDGXQVDFKXLVARQKMYNREERRAMWDXQCKLEFQAKQLKKTKRRERMPEQ
NPKKRVQNFSEVALGYTRENAIREASRCLQCKNMPCIEGXPVXITIPEFIKKIKEGDFMG
AIHVIKETNALPAVCGRVCPQETQCEEKCVLGKKGEPIAIGRLERFAADYEAQQGDIRVP
EVAKPTGKKVAVIGAGPAGLTVAGELAKKGHDVSVFEALHKAGGVLVYGIPEFRLPKAIV
QREVDYVGKLGAKIKVDVIVGQAVTVDELFAQGFDAIFVGTGAGLPYFLNIPGENLNGVY
SANEFLTRANLMKAYLFPEYDTPVRVGSKVAVIGGGNVAMDSARVAKRLGAENVYLVYRR
SRAEMPARAEEAHHAEEEGIDFRLLTNPIKVVGDDNGWVTGLEVVKQQLGEPDASGRRRP
MDIPGSNYIIDVDVVIVAIGQGPNPILTQSGAGLELRKSGNIVADPETGKTSREGVFAGG
DIVTGAATVILAMGAGRKAAAAMDEYLKTGQR*
>Ga0031656_100153451
MYRILRREAFSDTTFLWDVEAPDVAQSAQPGHFVMLRLHEGSERIPLTVADYDRERGTIT
MVIQALGKTTLEMRDHFKEGDSFSDFVGPLGLPQHVAKVGHVVLVGGGLGVAPVYPQLRA
FKEAGNRTTSIIGFRNKDLIFWEDRFRSYSDELIVCTDDGSYGRPGFVTSALKDVLENDK
PDLVVAIGPLPMMNACVETSRPYGVKTMVSLNAIMVDGTGMCGSCRVTVGGQVKFACVDG
PDFDGHQVDFKELMIRQKRFKGEESKASTDYAHVCNVEKQLFEQGKRNYKKFKDLLPHQV
KMPERDPLERSRNFKEVNLGYTLHDALEEAERCIQCTKPVCIQGCPVSIDIPRFIRHLLI
RDLDGALGVIHESNLFPSVCGRVCPQESQCESQCIVGRKVEPVAIGRLERFVGDNAHAPK
AVPPVFETKLGKVAIVGSGPSGLAAAADVVRYGCDVTVYEALHVIGGVLQYGIPSFRLPR
EIIAREVERLQSMGVQFETNKVIGKTFTIAKLMGEMGYDAAFVGAGAGAPSFLGIPGEFA
GQVYSANEFLTRVNLMGGDRFPYLDTPVTLGKSVVVIGAGNTAMDCLRVSKRLGIPTVRC
VYRRSEAEAPARIEELRHAKEEGIE
>Ga0031656_100162923
RDLMFWEDKFRATCDELIVCTDDGSAGIKGLVTEGIRLAISKHRDIDECVAIGPPVMMKG
CAEATRGSGIRTIVSLNPVMVDGTGMCGGCRVKVGDTVKFACVDGPDFDGHLVDFDDLMF
RLQRYRATELAATERFNESCRMRSLTAKPVVAE*
>Ga0031656_100215172
MTEFEIVTREDFSDVTYLLEIRHPQMARAARPGQFVIVMEHEHGERIPLTIADFDRDRGT
ITLVIQAVGKTTREMQQNCRVGTRLHAVVGPMGIPSHIGQARKVVCVGGGLGVAPIYPQA
RAYKESGAYVIGVLGFRTKALMFWEDKFRACCDELIVCTDDGSVGIRGLVTEGIRQAIEK
HADIDEVVAIGPPVMMKGCAEATRAHRIKTMVSLNPVMVDGTGMCGGCRVKIGEQIKFAC
VDGPDFDGHQVDFDDLMARLGRYKPTEQAALAGWQEACRIRGAADTPERVPSDPGR*
>Ga0031656_100231712
MTPDRGSAFEIVAREDYSDVTYMLEIRHPMMAKAAKAGQFVIVMEHDHGERIPLTLADFD
PAKGTITLVIQAVGKTTREMQQNCRVGTYLQAVVGPMGIPSHIGSAKQVMCVGGGLGVAP
VFPQARAYARSGAAVYGVLGFRNRDVMFWEDRFRSVCDEVVVCTDDGSAGIKGLVTKGME
QVLAAHPDIDEVIAIGPPIMMKACAEVTRPRGIRTVVSLNPVMVDGTGMCGGCRVKIGEG
IKFACVDGPDFDAHQVDFDDLMARLGRFKPTEQEALKKWEESCRMGGAEVGPVDRE*
>Ga0031656_100301011
LVIQAVGKTTREMQRDCRVGTRLVALVGPMGVPSHIGKARKVLCVGGGLGVAPVYPQARG
YKESGAYVIGVLGFRNRDLMFWEDKFRATCDELIVCTDDGSAGIKGLVTEGIRLAISKHR
DIDECVAIGPPVMMKGCAEATRGSGIRTIVSLNPVMVDGTGMCGGCRVKVGDTVKFACVD
GPDFDGHLVDFDDLMFRLQRYRATELAATERFNESCRMRSLTAKPVVAE*
>Ga0031658_10003292
MAREPKLNEIVEKRDLAPSLTLFKLYVPDIAKKVKAGQFVVLRVDDYAERIPLTVAEYDR
KAGLITVIFQAVGSSTQKMAKFEKGQTLLDVVGPLGRPSHIEKFGTVVCVGGGVGVAPVL
PIAKALFEAGNRVISIIGARTKEMLILEDDMRAVSTELFVTTDDGTYGHHGFVTDVLKQL
IEKGEKIEEVVGIGPVVMMKAVSDVTRPHNIRTIVSLNTIMVDGTGMCGCCRATIGGETK
FVCVDGPEFDGHQVDFKELVARQKMYNREERRAMWDHQCKLEFQAKQLKKTKRRERMPEQ
NPKKGPEFQRGCPWLYPGKRYQGGVPLSPV*
>Ga0031658_10115841
PSEIKQYGTCVLVGGGVGTASLPIIARILKAAGNRVIGIIGARNAGLLILEDEMQLACDE
LHITTDDGSKGFHGFAADFLKQVMAKERIDCVWIIGPAIMMKVTSECTKPAGIKTFVSLN
PVMVDGTGMCGSCRVQIDGITKFACVDGPEFNAHQVDFNSLMQRLRMYQPEEKESLERYQ
AHICTCKGGERHA*
>Ga0051980_1000062119
MYKVLVSEQLVPNIHLLNIEAAEIAKKALIGQFVVVMVDEVGERIPLSLADWDVEEGTVT
LVVMQVGTSTRKLAALKSGDYILSIAGPSGLPSHLEKFGTVACIGGCYGIGAIIPIARSL
KSLGNEVISIIEARSKNLLYWQDKLQQVSDELILATGDGSSGYKGWAYDPLKEMLERGKK
IDIVFAHGCTFMMRLISEATRSFGVKTLVVLNPIMVDGTGMCGVCRVSVGGETKFACVDG
PEFDGHKVDWDLLMARRTIYLEEEIRSLQRYECQQWYFETAKAMKAKV*
>Ga0051980_1000108220
VGNRIVFAKELAPQTKLFEIEAEHIAKRGKAGQFIILRVNDEGERIPLTIAHRNPERGTI
TLVFQVVGKTTEMLAGLDVGDEIRDLAGPLGKATEIPTGKTVVCVGGGIGNAVVWPQVQA
LKEGGNRTIAILGARNKSLLILEDEIRSLADETVITTDDGSYGKKGMVTHALEEIIERGE
KIDEVITIGPVVMMKFVCKTTEPHGIPTQASLNPIMVDGTGMCGACRVTVGGQTRFACVE
GPEFDGHQVDFDELITRLSYYKPEEQVSLTLHHQCRLETAADNLAKAD*
>Ga0051980_1000170817
VISIIGYRSKNYVFWEEKIKNVSDKLLIATNDGTYGEKGFVTDILRKLLESNIKIDRVIT
IGPAIMMKAVSDMTKLKKIKTIASLNALMVCGMGMCGTCRLTIGGETKLSCSDGPEFDAX
LVDFNELMERLNVYKEEEKYAFEKWKXEAKI*
>Ga0051980_100036044
MYQIVRREVLSDVSFLWEVHAPDVAHAAQPGHFVMLRLHEGSERIPMTVADFDRERGTIT
MVVQALGKTTREMMSNYVEGDHFLDFVGPLGLPQHVEKVGHVVLVGGGLGVAPVFPQLRA
FKEAGNRTTAIIGFRSADLVFWEDRYREHADELIVCTDDGSYGREGFVTSALSELLRREP
PDLVIAIGPLAMMRACAETTRPFGVKTMVSLNTIMVDGTGMCGSCRVTVGDEVKFACVDG
PDFDAHAVDFMELAARQRRFTGEEGRANEDYAHLCNLEKTLFDQQKRNYKKLXQLPKQQT
KMPERDAAERATNFEEVNLGYSLEQALGEAERCIQCAKPTCIAGCPVSIDIPRFIRHVLV
RDYGGARDVIYESNIFPSVCGRVCPQESQCEAHCIINKKMEAVGIGRLERFVGDHTPPRS
KQPIEVAPCERLGKVAVVGSGPSGLAAAADLVRFGAEVMVYEALHVVGGVLRYGIPAFRL
PREIIDREVQSLMDMGVKIQTNKVIGKTFTVAELLGEKGYDAVFLGVGAGAPAFLGIPGE
FAGQVYSANEFLTRVNLMGGDEFPYQDTPINVGQSVVVIGAGNTAMDCLRVAKRLGSPVV
RCVYRRSEAEAPARVEELRHAKEEGIEFFFLHTPEEILVDDDGAVRGMKAQKMVLGEADE
QGRRKPLPTGEIVELDCDTVIYALGTKANPIITKSTPGLELNEWGNIVADDLTQATSLPG
VFAGGDIVTGGATVILAMGAGRRAAKGIAAYLQRGKHWPVTTDMLESFAPPTRGPSPTRG
VLPATSTSPGEGVLCPKCHRPVETDEAYVCCASATLSWRCGDCAKVREGFAFPYGMCPDC
GGKLTLLDAREVDDAAALSAIRSAFEIELGGQAFYRRAAEESAEPVLKELFGKFAAMEHE
HMETLTRRYHVDVPEPSTEFSVERAVIYAGLDYHPEDPANLFRVAIAFEQRAVMFFTLRG
EEAAPASVEYELYRELAAEEREHVALLQTELARFQADKAGLL*
>Ga0051980_100044444
MYEIIEKRTLTPVTKVIVIAAPLVARAAKAGQFVMLRARSSGERIPVTITDFDAEKGTIT
IVVQEVGVTSKMIGALEVGESFTDFAGPMGEPITLAGNGHTICVGGGFGAGAILTILKAL
KDKPGRTTAIVGARNAELLILGDVLEGVADQIFLCTDDGSKGYKGFVTGKLQELINAGET
IDEVIAVGPMMMMRAVAGVTTPAGIKTQVSLDPIMVDGTGMCGACRVTVDGETLXACVDG
PFFEAAKVNFDELVRRNRIYKDEEADALNRYNSECHRPVS*
>Ga0051980_100072103
MFEILEKKVWSDEAPKIKEFMVKAPEIAKAHHAGQFIILIVDEHGERIPLTIADTDVQRG
TINILFQEVGKSTMCLGLLNKGGRIHHVSGPLGKPTHIEKFGTVVCVGGGIGIAPVHPIA
KAMKDAGNKVISILGSRTRNLLIYEDKMKKVSHEIRITTDDGSYGRHGFVTDELKHMIEV
EKIPIDLVVVIGPPIMMKFVCKVTEPYKIKTFVSLNTIMVDGTGMCGACRVTVGGKTKFV
CVDGPEFDGHQVDFEEMMMRQRQYLPEEKLAKEICEKQTCRQA*
>Ga0051980_100084414
MXKILRKETFSDVTKLMEIQAPHVAHSAKAGQFIIVRIDEAGERIPLTIADYDKEKGSIT
IIFQEVGKSTMHLGRMEPGAEISTLAGPLGHPTEIKNYGTIICVGGGVGXAPIYPIARSL
KEAGNTVISIIGARTKSLLFWEDKMREVSDELIACTDDGSYGRKSLVTEPLKEFLENKDK
KIARVWAIGPAIMMKFVSLTTKPYNVPTVVSLNTIMIXGTGMCGGCRVLLDDGAQFVCVD
GPEFDAHKVNWDSLLSRLRFYREEEQLSLQRYEHKCRLEGAAEGGR*
>Ga0051980_100089036
MNKIITAEFLATDIKRFVIEAPKIAAKRKAGQFVIVRTDQTGERIPLTIADSNKEQGTIT
IIVQGIGKTTKAINQLNTGDFFLDVVGPLGKPSHIENFGTAISIGGGVGAAIAFPTAVAL
KEAGNHTIVINGARTKDLVLLETELKEVADEVYITTDDGSYGYHGFVTQKLQELIESGTK
IDFVLSIGPIPMMRAVANTTKPYGIKTVVSLNPVMVDGTGMCGGCRATVDNKTVFVCVDG
PEFDAHLVDFDLLTKRNRTYNQSEKAALEKHLCNYDKVFSDALVEELVNQ*
>Ga0051980_100102574
MVYRILEVREISPKVQRMVIDAPLIAKKHRPGQFVIIINTEQGERIPLTVADKDPDKGQI
VVIFQEVGKSTTEMACRKAGEELFDVVGPLGKPTHIEKLGTVVCIGGGVGTAPMHPITRA
MKKIGNEVITILGARNKDLFTMEEEMTAASTEIRFTTDDGSRGRHGFVTDELQSIIDSGK
KIDLVIAIGPAIMMKVVCNLTRKYELPTVVSLNSIMVDGTGMCGACRVTVGGETKFVCVD
GPEFDGHLVDFDQLMKRQQMYRTEEGIAMDKYREEHPGGCCGGHHE*
>Ga0051980_100102586
LAKVLGKEVLRSDLIALKVEAPEIAKKAKAGQFVVVRADEVGERIPLSLARISPEDGSLG
LVVQTIGVTSSKLGAMNVGDDIADIAGPMGHATPIKNYGRVALLGGGFGAAPMYPIGKAL
KEAGNTVTSIIGARSADLLVYEKELAEFSDQVLVSTDDGSKGFKGLVTDVLKQEIEANGV
DWVMAIGPAIMMKFVSLATKPYGIKTFVSLNPIMVDGTGMCGACRVSVGGKTMFGCTDGP
DFDGHLVDWDLLMTRQRTYLTEEKVAMEKYSCSCVPSAK*
>Ga0051980_100129525
MDKEILSDVHGVRILRMDIHAPLLASKASPGQFIAVMAVEQGERIPLTVVDSDAKKGVIT
IILQEVGLTTKLLGRLNPGDSLYSMVGPLGHPTEIKNYGQVVLVGGGVGIAEIYPVAKAL
KKAGNKVITIIGARSKELLILEKELKAVSGELHVTTDDGSYARKGFVTDVLKDVIAKCDN
VGTEQCSVPTALVYAVGPIPMMKAVSSVTKPAGIKTLVSLNALMVDATGMCGCCRVTIGN
ETKFSCVDGPDFDAHLVDWDELTKRSRIYIDKEKHICNLNKL*
>Ga0051980_100152395
MFKIIRKENLAENTKLFDIEAKSIAEKCLPGQFVILRLNEKGERIPLTIADFDRNKWVIT
IVVQEVGKTTFQLGEMKIGDSLLDFIGPLGNPSEIEKFGEVVCIGGGVGIAPIYPIVRAL
KEKGNKITSIIGARSKNLLFWEEKMRNVSDKLIVMTDDGSYGRKGVVTLPLKEILDSEKI
DRVIAIGPPVMMKFVAKTTMPYKVKTIASLNSIMVDGTGMCGACRCKIGEGTKFACVDGP
EFDAHLVDFDLLMSRQKMYLNEEKKSLERYRVRE*
>Ga0051980_100251331
GGTGIACIHTIARALKEVGNEVISIIGARTKDLIIMEEEIKKASSKLIVTTDDGSYGRKG
FVTQVLKEILDKDQSIKKVWTIGPAIMMKVTCETTKPYSVETIVSLNSVMVDGTGMCGSC
RVTINXETKFVCTDGPEFDGQLVEWSEFANRLTRYQEQEQKSWGIYHXPTHTCRYGKETE
*
>Ga0051980_100311152
MYKILKREQYSPVTYMWELQAPDIARAAQPGHFVIIRHGAGGERIPLTIADFDREQGTIT
LVIQAVGKTTLELMDLKQGDNLDDLVGPLGSGRHFEPRKKVVCVGGGLGVAPVYPQLRAY
KEQGAHTISIVGFRNKDLMFWVDRFESVSDELLITTDDGSHGLKGFVTTALQQVLERESD
VEEVLAIGPAVMMKACAEMTRPNKIPTVVSLNPIMVDGTGMCGGCRVSVGGKMVFACVDG
PEFDGHKVDFDELLLRARRFSREEKHAVERLKQNKPHTCRIGLS*
>Ga0051980_100322253
MNRIVEKTDLSENVVKMVIEAAAVAEKRRAGQFIVLRIDEKGERIPLTIVDSDKKKGTIT
IIFQVVGKTTAALAALRAGDCITDIQGPLGNPTEIENFGHVLCVGGGVGVGVIYPIAVAL
KEAGNRVTSIIGARTKDLLILEEEMKDASHKLVVATDDGSYGFHGFVSAVLQNLIDAKEK
IDRVFAIGPVPMMRVICNVTRPYGIKTIVSLNPIMVDATGMCGACRVSVGGQTKFACVDG
PEFNGHDVDFDLLMSRLRMYLCQEKEAMERYRCEHGG*
>Ga0051980_100717011
TAPLKELCENDATKPDMVIAIGPPIMMKFCSITTKPYGVFTQVSLNTIMVDGTGMCGGCR
VNVGDKVKFVCVDGPEFDGHLVNFDNMMARLSSYKGIETDALHKCNIDKEFEAKVEEKK*

>Ga0051981_100010748
MYKILRKETFSDVTKLMEIQAPHVAHSAKAGQFIIVRIDEAGERIPLTIADYDKEKGSIT
IIFQEVGKSTMHLGRMEPGAEISTLAGPLGHPTEIKNYGTIICVGGGVGIAPIYPIARSL
KEAGNTVISIIGARTKSLLFWEDKMREVSDELIACTDDGSYGRKSLVTEPLKEFLENKDK
KIARVWAIGPAIMMKFVSLTTKPYNVPTVVSLNTIMIDGTGMCGGCRVLLDDGAQFVCVD
GPEFDAHKVNWDSLLSRLRFYREEEQLSLQRYEHKCRLEGAAEGGR*
>Ga0051981_100038346
MNKIITAEFLATDIKRFVIEAPKIAAKRKAGQFVIVRTDQTGERIPLTIADSNIEQGTIT
IIVQGIGKTTKAINQLNTGDFFLDVVGPLGKPSHIENFGTAISIGGGVGAAIAFPTAVAL
KEAGNHTIVINGARTKDLVLLETELKEVADEVYITTDDGSYGYHGFVTQKLQELIESGTK
IDFVLSIGPIPMMRAVANTTKPYGIKTVVSLNPVMVDGTGMCGGCRATIDNKTVFVCVDG
PEFDAHLVDFDLLTKRNRTYNQSEKAALEKHLCNYDKVFSDALVEELVNQ*
>Ga0051981_100045273
MYKIIKKERLHDTIYSMWIEAPDVASSVQPGQFIILMIQEKGERIPLTVADFDREKGLIR
IVFQIVGKTSEELSTLKEGDKLYSFIGPLGKKTEIALYGKVITIGGGTGIACIHTIARAL
KEVGNEVISIIGARTKDLIIMEEEIKKASSKLIVTTDDGSYGRKGFVTQVLKEILDKDQS
IKKVWTIGPAIMMKVTCETTKPYSVETIVSLNSVMVDGTGMCGSCRVTINGETKFVCTDG
PEFDGQLVEWSEFANRLTRYQEQEQKSWGIYHKPTHTCRYGKETE*
>Ga0051981_100064586
LYWQDKLQQVSDELILATGDGSSGYKGWAYDPLKEMLERGKKIDIVFAHGCTFMMRLISE
ATRSFGVKTLVVLNPIMVDGTGMCGVCRVSVGGETKFACVDGPEFDGHKVDWDLLMARRT
IYLEEEIRSLQRYECQQWYFETAKAMKAKV*
>Ga0051981_100109172
MTEIIDKIALASDVFLMRLKEPLIAAKRRAGQFVILRLSEKGERIPLTIVDSDPNIGTIT
IVFQVVGKTTSLLSSMKVGDHITDVVGPLGRPTEIEEFGSVVIIGGGIGIAVAYPIAKAM
KQSGNTVISILGARSANLLILEQEVRAVADEVIVTTDDGSLGVKGFVTDSLKRLLDSRKI
DLVVAIGPVPMMKAVSEMTRPYSVKTIVSLNPIMVDGTGMCGACRVMVEGRIKFACVDGP
EFNGHDVDFKDLAMRLTAYRELEKTALAMYRGRH*
>Ga0051981_100242811
MGVACSDFHREALWEAGSVSKEFDSVYKIVEKRTLAPLTTWFLVEAPLVAKRHKPGQFVL
VRVCEGGERFPLTIVDSDKETGTIALVSQEVGKSTGLLAKVEEGEFLLDVAGPLGKPTDI
HQFGRVVCVAGGIGAAPLFPIARGMKNVGNDVTVILGARNEELMILREELETVCHALRIA
TDDGSVGFHGFVSQLLDERIQSGESYDHAVAIGPLPMMEAVCKVTGKYNIPTIVSLNPVM
VDGTGMCGGCRVKVHGETLFACVDGPEFDGLGVDFASLSHRLKMYHKQEQCSLQRVAKEG
A*
>Ga0051981_100289362
GRKPMFEILEKKVWSDEAPKIKEFMVKAPEIAKAHHAGQFIILIVDEHGERIPLTIADTD
VQRGTINILFQEVGKSTMCLGLLNKGGRIHHVSGPLGKPTHIEKFGTVVCVGGGIGIAPV
HPIAKAMKDAGNKVISILGSRTRNLLIYEDKMKKVSHEIRITTDDGSYGRHGFVTDELKH
MIEVEKIPIDLVVVIGPPIMMKFVCKVTEPYKIKTFVSLNTIMVDGTGMCGACRVTVGGK
TKFVCVDGPEFDGHQVDFEEMMMRQRQYLPEEKLAKEICEKQTCRQA*
>Ga0051981_100483462
KKRQPGQFVIVRVAEGCERTPLTIADADAERGTIRLVVQRVGTSTRKLCDLSEGEAIRDV
VGPLGKPTHIENWGHCVCIGGGVGIAPIYPITRAAKEAGNRITSILGARTQDLLILVDQM
AELSDEAIVITDDGSSGKQGLVTDALRELVGRGEEIDMVICIGPTVMMKFVALLTKELNL
PTLVSLNPIMIDGTGMCGGCRVQVGSETKFTCVDGPEFDGHLVDFDDLMKRQRVYFGQEQ
ESLKHYHEKCKLGA*
>Ga0052242_10003294
LADFDAKKGTITLVALRVGKTTHLLSTLKAEDEILDVVGPLGNPTEIDNYGRVICVGGGL
GIATIITICKKLKDAGNYVIGIIGARTKNLIIFEDKLRGICNELHISTDDGSYGHHGFVT
DILKKLLDEDNPINAIWAIGPAIMMKFVCKTTESYKIKTIVSLNPIMVDGTGMCGACRVE
VDNKTKFTCVHGPEFDGHKVNWDLLLSRQQMYLNSEKLSLDEFKKKIGGQ*
>Ga0052242_10080841
GALKELLESGEKIDRVIAIGPSIMMKFCAKTTQPFGVKTIVSLNPIMVDGTGMCGCCRVS
VGGVTKFACVDGPDFDGHQVDWDLLFARQRIYLDEEKRSFEQWQSQFGTRS*
>Ga0052246_10005123
IVTTDDGSYARKGVVTEPLKELLESSEKIARVIAIGPTVMMKFCAKTTEPFGVKTIVSLN
PIMVDGTGMCGCCRVSVGGVTKFACVDGPDFDGHQVDWDLLFARQRIYLDEEKRSLEQWQ
SQSGSHS*
>Ga0052259_10029416
IMAKIVHREELAQGTIILNEIEAPRIAKKAKPGQFVILQADETGERVPLTMADTDPEKGT
ITIIYMVVGKSTARFKDLKVGEEYYALIGPLGAPTHIEKIGKVVCVGGGTGIAVLHPIAR
ALKEAGNEVIAILGSRTYDLLILEEKMRQASNTLHICTDDGSKGHHGFVTDVLKETIEKE
DIALVVAIGPIPMMKFCSLITKEKGVKTMVSLNPIMVDGTGMCGGCRVSVGGKTKFACVD
GPEFDGHQVDFDGLAKRLASYTEVEKQSMDAYNKCKCDAD*
>Ga0052836_10000226
MFTIVSADFLAENIKKFEIEAPRIAKKRKAGQFVMLRXTDNGERIPLTIADSDPEKGTIT
IIAQGAGKTTRELNRLEAGDTISDIVGPLGTPSHIENFGTAVSIGGGVGTAIAYPTAVAL
KEAGNYVITINGARTKEMVILENEMKSVSDEAYITTDDGSYGFHGFVTQKLQELIDSGKK
IDYVLAIGPIPMMKAVADVTRPYGINTVVSLNPIMVDGTGMCGGCRVTVDNEIKFACVDG
PEFDAHKVDFTNLNDRNKIYLKEEQSSETEYKHRCNLDTQS*
>Ga0055457_100022702
MEAARLSQFEIVDRQDFSDVTFLLEVRHPLMAKAARPGQFVIVMAHDRGERIPLTIADFD
RAKGTITLVIQAVGKTTREMQQACRAGTTLHAMVGPMGIPSTIGKAKKVVCVGGGLGVAP
IFPQARGFKEAGAYVIGVLGFRSKDLVFWDDKFRSVCDELILCTDDGSAGIRGLVTEGIK
RAIARHPDIDEVVAIGPPVMMKGCAEATRPHKIRTLVSLNPIMVDGTGMCGGCRVKIGDQ
IKFACVDGPDFDGHRVDFDDLMTRLRRYAQEERTAAERFSADCRMRGLADAVPPAVQLFE
LPDPFDEVKGG*
>Ga0055457_100199952
GFRSRDLMFWEDKFRACCDELILCTDDGSAGIKGMVTEGIRQAIAKHPDIDECVAIGPPV
MMKGCAEATRPHKIRTIVSLNPVMVDGTGMCGGCRVKLTTGVKFACVDGPDFDGHLVDFD
DLMFRLQRYKPTEREAAERFNESCRLRSQIP*
>Ga0055584_10000165217
MNKVVSKHHFSDNVVGLEIEAPRIAKARKAGHFVMVRVDEKGERIPLTISTADINKGTIT
LVIQKVGVTSRKLTALEPGEFVHDMVGPLGQATHVEKVGTVLACGGGVGVAPLLPIVEAM
KKAGNRVVSVLAARSKDLIILEDQIRAYSDEVVIMTDDGSYGQKGLVTEGMEQLIEREKI
DQAVVIGPGIMMKFASLTTKKYNIPTVASLNTIMVDGTGMCGACRVSVGGKTKFVCVDGP
EFDAHQVDFDEMLSRLNGYKNEEKQADDAYNCQVDKK*
>Ga0055584_1000017175
MNDTRYLFQRNGIWWVKIAVPCGQRDALGYDIRRSLQTRDIHKAIAKRDAVVDELRRMIS
DAAEVQKTGRACQESAVPDDENGFEILTREDFSDVTFMLEVEAPLLARAAKPGQFVIVIL
HERGERIPLTIADFDTGKGTITLVIQAVGKSTFEMQRRCHAGTHLHALVGPMGYPSELGT
KKVVCVGGGLGVAPIYPQLRAFKESGAYVIGVVGFRTKELIFWQDKFEQYCDELIICTDD
GSVGIEGRVTLGLEQALEQHPDVDRVIAIGPPIMMKACADTTLPFGVETIVSMNPIVVDG
TGMCGGCRVRVGDEVKFACVDGPEFDAHKVDFNDLMNRLGRYRKDESTALESWQKKAG*
>Ga0055584_1000397542
MFKIVRREEMAEGTVILNEIEAPAIAKKAQPGQFVILKANETGERIPLTMAESDPEAGTV
TVIYMVVGKSTALFRDLKVGDGYQDVIGPLGKATHLEKVGKVICVGGGTGVAVLHPITRA
LKEIGNQVTCIIGARTKELLIMEEQMKSASHDLRICTDDGSYGHHGFVTEVMKEILDEGD
VKLVVAIGPVPMMKATSNITKTYNVKTMVSLNPIMIDGTGMCGGCRVTVGGKTRFACVDG
PEFDGHEVNFDELMLRLQAYTEDEKGSFDHYCNVRGS*
>Ga0055584_1000556414
MNKIVYKEQLSADIYKMVIEAPLIAEARKPGQFVILQLGGDFNERIPLTIADADEEKGTV
TLIIQAVGESTKAIVAKNVGESIENVLGPLGQPTKLGKFGKVVCVGGGVGVAPMYPIAKA
LHEMGNEVKIILGARNKDLFVMRDEMAAVADELIITTDDGSEGRKALVTVPLKELCEEWK
PDLVVTIGPPIMMKFCALTTLPYGVHTIASLNTIMIDGTGMCGGCRVSIGDETKFVCVDG
PEFDAHKVDWNNMLTRLGTYKPQEEENKHKCRVGITSEKTEAK*
>Ga0055584_1000608134
DDLVGPLGKATKIKNVGTVLACGGGVGIAPLLPIVEGFKKAGNRVISVLAGRTKELIILE
DQIRKWSDEVVIMTDDGSYGHKGVVTVGAEEVIKREKINECIVIGPTVMMKFTALLTKKY
NIPTQASLNTIMVDGTGMCGACRVSVGGKTRFTCIDGPEFDAHQVDFDELILRLGGYKEE
EKRAYNAYLENQNK*
>Ga0055584_1002165991
AADAEAGWITLVVQGVGKTTHMLNELVVGDEICDVAGPLGRPTEIGMFGLVAVVGGGVGT
AIAYPIAAALAETGNRVIAIIGGRTHEQILFEDELRSICADVMVTTDDGSQGLHGFVTDA
LAALIQTDQPNRVVTAGPIPMMRAVAEVTRPTRIPTIASLNPIMVDGTGMCGGCRVAVGN
QTRFACVDGPEFDAHQVDFALLANRNRAYHDFEQARLDASDGTAACHVGQRAIDR*
>Ga0055584_1002353052
EGTVILNEIEAPLIARKALPGQFVILKADEAGERIPLTMASTDVDKGTITIIYMVVGKST
ALFRDLRVGDSFQDVIGPLGKATHLEKIGKVICVGGGTGVAVLHPITRAMKEIGNDVTCI
IGARNKELLILEEQMKEASHDLRVCTDDGSYGHHGFVTDVMRDILEQEDIKQVVAIGPVP
MMKAVCNITSQFKVPTLVSLNPIMVDGTGMCGGCRVTVGGETKFACVDGPEFDGHKVDYD
ELMLRLQAYMEDEKNCHEDYCTIRDAS*
>Ga0055584_1002405751
CTDDGSYGRHGFVTDELRDMLEQGGVDHIYAVGPVPMMGAVANVSKDYDVPTTVSLNAIM
VDGTGMCGGCRVTVADKTVYACVEGPEFDAHQVDFKQLADRLAMYRDVEADSYKGNRCMI
EGLAEAAGDAPR*
>Ga0062379_100002463
MFPIVEARFLAPEIKLFRVQAPRVARRRLPGQFVIVRLHEHGERIPLTIADSSAADGTVT
LIVQGIGKTTKLMNRLEPGDAVLDLAGPLGKPSEVERFGTVAVVGGGVGAAIAWPTAVAF
HQAGNRLLTVLGARTRELVILEPELAAVSDRLVVTTDDGSYGRPGLVTGVLAELMAAERI
DRVLAIGPVPMMRAVAELTRPLGVKTIVSLNSIMVDGTGMCGGCRVLVAGSSQFACVDGP
EFDAHEVDFTALAQRNAAYREAEQASLAAFLAHPERDLCRIHAAPLEVPS*
>Ga0062379_100027141
MYQIIRREAFSDTTFLWDVMAPDVAKSSQPGHFIMLRLHEGSERIPLTVADYDRDKGTVT
LVIQALGKTTLDMRDHYKEGDTFADFVGPLGLPQHVSQAGHVVLVGGGLGVAPVYPQLRA
FKEAGNRITGIIGFRNKDLVFWEDKFGEYCDNLIVCTDDGSYGKPGFVTAALKEVLENDK
PDLVIAIGPLPMMNACVETTRPFGVKTMVSLNAIMVDGTGMCGSCRVTVGDEIKFACVDG
PDFDGHKVDFKELMLRQKRFKGEEATANTDYAHVCNVEKMLFEQNKHNYKKYKDLAPHAV
KMPERDALERSRNFKEVNLGYSMADALAEAERCIMCSKAACIEGCPVSIDIPRFIKHILV
RDIDGALAVINETNLLPSICGRVCPQESQCEAQCVVGRKLESVAIGRLERFVGDNAKPRT
AAPPRFERRLGNVAVVGSGPSGLAVAADVLRYGCDVTIYEALHVVGGVLQYGIPSFRLPR
DIISREVENLKSLGVKFETNKVIGKTFSVLQLMNEMKYDAVFVGAGAGAPSFLGIPGEFA
GQVYSANEFLTRVNLMGGDKFPYIDTPVTLGKSVVVIGAGNTAMDCLRVSKRLGTPTVRC
VYRRTEAEAPARIEELRHAKEEGIEFFFLHSPVEIRVDDDGSVRGMKVQKMMLGEPDEKG
RRKPVPLDEFVELECDTVIYALGTKANPIVTKSTPG
>Ga0062379_100043052
MMLDTGKSTDTGFGIVAREDFSDVTFLLEIRHPLLARAAKPGQFVIVMSHAEGERIPLTI
ADFDRDRGTITLVIQAVGKTTREMQQSCRAGSSLFALVGPMGVPSHTSGAKKVACIGGGL
GVAPVFPQARGYKEAGAYVIGIIGFRTRELVFWEDKFRSCCDELILCTDDGSVGVKGPVT
EGLKRAIAAHPDIDEVVAIGPPLMMKACAEATRAQQIRTMVSLNPVMVDGTGMCGGCRVR
VGGQIKFACVDGPDFDGHQVDFEDLTTRLRRFAAEEKAALERWSESCRMMPPPEEKAGGG
*
>Ga0062380_100000922
MMLDTGKSTDTGFGIVAREDFSDVTFLLEIRHPLLARAAKPGQFVIVMSHAEGERIPLTI
ADFDRDRGTITLVIQAVGKTTREMQQSCRAGSSLFALVGPMGVPSHTSGAKKVACIGGGL
GVAPVFPQARGYKEAGAYVIGIIGFRTRELVFWEDKFRSCCDELILCTDDGSVGVKGPVT
EGLKRAIAAHPDIDEVVAIGPPLMMKACAEATRAQQIRTMVSLNPVMVDGTGMCGGCRVR
VGGQIKFACVDGPDFDGHQVDFEDLTTRLRRFAAEEKAALERWSESCRMMPPPEEKAGGG
*
>Ga0062380_100025203
VKETLSPQFEIVRREDYSDVTYLLEVYHPLMARAARPGQFVIVMSHKGGERIPLTIADFD
LEKGTITLVIQAVGKTTMEMQQTCQAGTTLYGLAGPMGIPSHQGDAKKVVCVGGGLGVAP
VYPQARAWKQSGAYVIGVLGFRNKGLVFWEDKFREICDELIICTDDGSAGVKGFVTDGIR
LAMERHPDIEEVVAIGPPVMMKASAEATRPSGIKTMVSLNPIMVDGTGMCGGCRVKVGEE
VRFACVDGPDFDGHEVDFEDLMVRLRRYKEEEQAATERWSESCRMRIVDGKLVALPE*
>Ga0062380_100074371
NVTGPLGNPSEVKNFGKVLCVGGSVMIAPLLLQVKVLKEAGNKVTTVLGARTKEFIMMEN
EAKALSEKVYIATDDGTKGYKGLDFLKELLKTEKFDRCIVMGPVILMKDVSEITKPYNIP
TIVTLTPIMIDGMGMCGVCRVTVDGKMKFGCVDGPEFDGHKTNFDELILRQRTMLPEERL
SSVLSEMSGGCKCGRNKA*
>Ga0062380_100116281
MYQIIRREAFSDTTFLWDVMAPDVAKSSQPGHFIMLRLHEGSERIPLTVADYDRDKGTVT
LVIQALGKTTLDMRDHYKEGDTFADFVGPLGLPQHVSQAGHVVLVGGGLGVAPVYPQLRA
FKEAGNRITGIIGFRNKDLVFWEDKFGEYCDNLIVCTDDGSYGKPGFVTAALKEVLENDK
PDLVIAIGPLPMMNACVETTRPFGVKTMVSLNAIMVDGTGMCGSCRVTVGDEIKFACVDG
PDFDGHKVDFKELMLRQKRFKGEEATANTDYAHVCNVEKMLFEQNKHNYKKYKDLAPHAV
KMPERDALERSRNFKEVNLGYSMADALAEAERCIMCSKAACIEGCPVSIDIPRFIKHILV
RDIDGALAVINETNLLPSICGRVCPQESQCEAQCVVGRKLESVAIGRLERFVGDNAKPRT
AAPPRFERRLGNVAVVGSGPSGLAVAADVLRYGCDVTIYEALHVVGGVLQYGIPSFRLPR
DIISREVENLKSLGVKFETNKVIGKTFSVLQLMNEMKYDAVFVGAGAGAPSFLGIPGEFA
GQVYSANEFLTRVNLMGGDKFPYIDTPVTLGKSVVVIGAGNTAMDCLRVSKRLGTPTVRC
VYRRTEAEAPARIEELRHAKEEGIEFFFLHSPVEIRVDDDGSVRGMKVQKMMLGEPDEKG
RRKPVPLDEFVELECDTVIYALGTKANPIVTKSTPG
>Ga0062380_100154162
VWPGINRRVNPNELSQFEIVARQDFSDVTYMLEVRHPMMARAARAGQFVIVMSHEHGERI
PLTIADFDRGRGTITLVIQAVGKTTRAMQQTCQVGTALHAMVGPMGIPSPIGRAKKVVCV
GGGLGVAPMFPQARGFKENGAYVIGIVGFRSKSLVFWEDKFRSCCDEFILCTDDGSAGIK
GLVTEGIRRAIAKHADIDEVVAIGPPVMMKGCAEATRAHKIKTVVSLNPIMVDGTGMCGG
CRVRIGDQVKFACVDGPDFDGHLVDFDDLMSRLRRYAREERAAAQRWSENCRMKDLADAV
DPSVELLELADPFDEVKGG*
>Ga0062381_1000006015
MFKITKKTLLAPNIYLMDVHAPRVAKAAKPGQFLIVRVHEKGERIPLTICDYDASAGTVT
IVTQTVGASTNLICAKEEGDAFLDFVGPLGQPSEFVEETPEELKSKRILFVAGGVGTAPV
YPQVKWLKQQGVDVDVIIGAKSKDHLILKDEMSAVAKNVYVATDDGSFGTKGLVTDVLAD
LVESKGLKYDVVVAIGPMIMMKFVSLATKKYGIKTIVSLNTLMVDGTGMCGACRVTVGDK
TLFTCVDGPEFDGHLVNFEEAMRRQVMYKSAEGQKLRKQEKESDSSCRCEQ*
>Ga0062381_100005547
VYLIRESVALNSEVTKMVVEAPEIARKVLPGQFVMMRIDEQGERIPLTVNDADPQAGSVT
IIFQAVGATTIRLASLHAGDALLDFAGPLGRPTDLKGAKRACVIGGGLGTAIAYPQAKWL
FEQGSEVDVITGFRTKDLILLSDELAQVSTRLIVMTDDGSNGNKGLVTEALSRRIEEGAD
YDLVLAVGPLIMMKFVAATTRPYGIKTLVSMNPLMIDGTGMCGGCRVKVGDSYRHACVDG
PDFDGHQIDFDDAMRRAALYRPQEQQAKDHECRLQQEANR*
>Ga0062381_100011084
MMLDTGKSTDTGFGIVAREDFSDVTFLLEIRHPLLARAAKPGQFVIVMSHAEGERIPLTI
ADFDRDRGTITLVIQAVGKTTREMQQSCRAGSSLFALVGPMGVPSHTSGAKKVACIGGGL
GVAPVFPQARGYKEAGAYVIGIIGFRTRELVFWEDKFRSCCDELILCTDDGSVGVKGPVT
EGLKRAIAAHPDIDEVVAIGPPLMMKACAEATRAQQIRTMVSLNPVMVDGTGMCGGCRVR
VGGQIKFACVDGPDFDGHQVDFEDLTTRLRRFAAEEKAALERWSESCRMMPPPEEKAGGG
*
>Ga0062381_100022253
MYQIIRREAFSDTTFLWDVMAPDVAKSSQPGHFIMLRLHEGSERIPLTVADYDRDKGTVT
LVIQALGKTTLDMRDHYKEGDTFADFVGPLGLPQHVSQAGHVVLVGGGLGVAPVYPQLRA
FKEAGNRITGIIGFRNKDLVFWEDKFGEYCDNLIVCTDDGSYGKPGFVTAALKEVLENDK
PDLVIAIGPLPMMNACVETTRPFGVKTMVSLNAIMVDGTGMCGSCRVTVGDEIKFACVDG
PDFDGHKVDFKELMLRQKRFKGEEATANTDYAHVCNVEKMLFEQNKHNYKKYKDLAPHAV
KMPERDALERSRNFKEVNLGYSMADALAEAERCIMCSKAACIEGCPVSIDIPRFIKHILV
RDIDGALAVINETNLLPSICGRVCPQESQCEAQCVVGRKLESVAIGRLERFVGDNAKPRT
AAPPRFERRLGNVAVVGSGPSGLAVAADVLRYGCDVTIYEALHVVGGVLQYGIPSFRLPR
DIISREVENLKSLGVKFETNKVIGKTFSVLQLMNEMKYDAVFVGAGAGAPSFLGIPGEFA
GQVYSANEFLTRVNLMGGDKFPYIDTPVTLGKSVVVIGAGNTAMDCLRVSKRLGTPTVRC
VYRRTEAEAPARIEELRHAKEEGIEFFFLHSPVEIRVDDDGSVRGMKVQKMMLGEPDEKG
RRKPVPLDEFVELECDTVIYALGTKANPIVTKSTPGLELNKWGYIVADAYTQATSVPGVF
AGGDIVTGGATVILAMGAGRRAARAIGAYLASNKAKWPITQADCEAFVPPTPIGASPTLV
SSEVPS*
>Ga0062381_100081601
MFKIASKKLLAPHIYLMDIEAPRVAKAALPGQFIIVRVHDKGERIPLTIADYNAEVGTVT
IVTQTVGASTRLICAKEEGEYLLDFVGPLGMPSEFVHETDEQLKAKKILFIAGGVGTAPV
YPQVKYLHNRGIKADVIIGAKGKDHLIFQEEMKAVANEVFIATDDGSVGFKGLVTDLLKE
LVVNQKKQYDVVVTIGPMIMMKFVSALTKELGIHTIASLNTLMVDGTGMCGACRVSVGGE
TKFTCVDGPEFDAHKVDFEEAMRRQNMYRTIEGQKLKEQEDHDHKCKTGRDGK*
>Ga0062382_100014444
MPDKAPPTPTQTTKPKRNPKAPRQQLPLLEPQARAATCQEVALGFDSEQARIEALRCLNC
KDPKCAEACPLHIDIKSFIARMVDENPGAAFERISEDTPFPGICGRVCQHELFCEKACLL
GNPKTKLEPVAIGSLERFLADHQRKSSERRLPSVAPPNGLKVALVGSGPASLIAAFDLVR
KGYQVTVFEALHQLGGVLAYGIPPFRLPREIIHEEIERLRALGVEFRTNFIVGKTAAVDE
LFAQGYSGVFIGTGAGLPHLMGIPGENLIGVYTANEYLTRINLMRAYEFPANDTPVRIGS
RTIVVGGGNSAMDAARWAKRLGSESVIMFRRGRAELRARLEEIEHAEEEGVRFDFLCVPI
RLIGDENGALKEAECLRMQLGEPDESGRPSPVPIPGSEFRIPVDTVVMAIGQSPNPTIQR
ATPQLITKRGKIVIDDAGQTNMENVFAGGDVVRGGATVILAMRDGRVAAEALDRALRGKS
APEVVAARNGFVHNRVASKRLLTPEIARLEIEAPEIAAHWKPGQFVILRPTPESERIPLT
LVGGDAQRGVIELVVQALGKTSRQTLSLEPGDQLSDLLGPLGLPATIEKVGVALCVAGGV
GTAELLPVARAFREAGNRVIALCGARSTAHIILDEELRAAADEVRWATDDGSGEFHGNVV
QLMRAWKERTGVTPNAVHVIGPIPMMRAAAELTREWGVPTFASLNPIMVDGTGMCGGCRV
TVGDKVKFACVDGPEFDAHKVDFQELTRRNRAYLPQEKVALDRHLCRVGLSK*
>Ga0062382_100036241
MMLDTGKSTDTGFGIVAREDFSDVTFLLEIRHPLLARAAKPGQFVIVMSHAEGERIPLTI
ADFDRDRGTITLVIQAVGKTTREMQQSCRAGSSLFALVGPMGVPSHTSGAKKVACIGGGL
GVAPVFPQARGYKEAGAYVIGIIGFRTRELVFWEDKFRSCCDELILCTDDGSVGVKGPVT
EGLKRAIAAHPDIDEVVAIGPPLMMKACAEATRAQQIRTMVSLNPVMVDGTGMCGGCRVR
VGGQIKFACVDGPDFDGHQVDFEDLTTRLRRFAAEEKAALERWSESCRMMPPPEEKAGGG
*
>Ga0062382_100066403
MFTIIEKEFLSENVARLVIQAPYIAKSRKAGHFIILRIDEYGERIPLTISDADIEKGTIT
LIVQRVGVSTHKLCAMNVGESLAGVVGPLGTATHIANLGTILCAGGGVGVAPLFPIIQAM
KKAGNKVITVIAARNKELLILEDQIRAYSDELIIMTDDGSKGTKGLITQGMEEVILREKI
NAAIVIGPTIMMKYAALTTKKYGIPTQASLNTIMVDGTGMCGACRVTVGGKTEFVCVDGP
EFDAHKVNFDEMLNRLNTYKAKESKCYREYLEQSAIISKYYEL*
>Ga0062382_100173901
LMFWEDKFRATCDELIVCTDDGSAGIRGLVTEGIRLAIAQHRDIDECVAIGPPVMMKGCA
EATRGSGIRTIVSLNPVMVDGTGMCGGCRVKVGDAVKFACVDGPDFDGHLVDFDDLMFRL
QRYRETERAATERFNENCRMRSLTTQPVVAE*
>Ga0062382_100238461
MFKITKKTLLAPNIYLMDVYAPRVAKAAQPGQFLIVRVHDKGERIPLTICDYNAEQGTVT
IVTQTVGASTNLICGKEEGEFFLDFVGPLGQPSEFIHEPAEELKKKRILFVAGGVGTAPV
YPQVKWLHQNGVDVDVIVGAKSKEHLILQDKMSAVAKNLYIATDDGSAGTKGLVTDVLKD
LVENQGKKYDVVVAIGPMIMMKFVALTTKPYGIKTIVSLNTLMVDGTGMCGACRVTVGDK
TLFTCVDGPEFDGHLVNFEEAMRRQVMYKSAEGQKLRKQEKEFESDSCRCEK*
>Ga0062382_100253061
SDGLYITTDDGSYARKGFVTDQLKDLLDGPFGIKAVYAIGPLPMMKAVSNLTRPYGVATL
VSLNTIMVDGTGMCGGCRVTIGGQMKFACVDGPEFDGHQVDFDELMMRNRTYLDLEKLSD
ERHLCRLTGEYREVHS*
>Ga0062382_100504301
ARAWKQNGAYVIGVLGFRNKDLVFWEDKFRAICDELIICTDDGSVGLHGFVTDGIKLALE
NHSDIDEVVAIGPPVMMKASAEVTRESGVKTMVSLNPIMVDGTGMCGGCRVKVGEVVKFA
CVDGPDFDGHQVDFDDLMMRLKRYKEEERVATERWSETCRMTNIDDKLVALPK*
>Ga0062383_100021251
MMLDTGKSTDTGFGIVAREDFSDVTFLLEIRHPLLARAAKPGQFVIVMSHAEGERIPLTI
ADFDRDRGTITLVIQAVGKTTREMQQSCRAGSSLFALVGPMGVPSHTSGAKKVACIGGGL
GVAPVFPQARGYKEAGAYVIGIIGFRTRELVFWEDKFRSCCDELILCTDDGSVGVKGPVT
EGLKRAIAAHPDIDEVVAIGPPLMMKACAEATRAQQIRTMVSLNPVMVDGTGMCGGCRVR
VGGQIKFACVDGPDFDGHQVDFEDLTTRLRRFAAEEKAALERWSESCRMMPPPEEKAGGG
*
>Ga0062383_100098183
MDQARGAGYEVVARQDFSDVTFLLEVRHPLLARAARPGQFVIVMASEHGERIPLTIADYD
RERGTVTLVIQAVGKTTLEMQRDCRVGTRLVALVGPMGVPSHIGQARKVLCVGGGLGVAP
VYPQARGYKESGAYVIGILGFRNRDLMFWEDKFRATCDELIVCTDDGSAGIRGLVTEGIR
LAIAQHRDIDECVAIGPPVMMKGCAEATRGSGIRTIVSLNPVMVDGTGMCGGCRVKVGDA
VKFACVDGPDFDGHLVDFDDLMFRLQRYRETERAATERFNENCRMRSLTTQPVVAE*
>Ga0062383_100250141
GERIPLTIADADLQKGTITLVVQKMGVSSSKLCALEAGDYITDMVGPLGKATHIENFGTV
VCACGGVGTAPMLPIVAALKKAGNRVITVIAARTKDLIILEEQMRENSDEVIIMTDDGSY
GTQGLVTNGVESVINREKVDLCVTIGPAIMMKFVSLLTKKYEVPTLASLNTIMVDGTGMC
GACRVSVGGKTKFVCVDGPEFDAHLVDFDEMLMRLGGYRDIEREEMANFSKQ*
>Ga0062383_100406202
IPSHQGDAKKVVCVGGGLGVAPVYPQARAWKQSGAYVIGVLGFRNKGLVFWEDKFREICD
ELIICTDDGSAGVKGFVTDGIRLAMERHPDIEEVVAIGPPVMMKASAEATRPSGIKTMVS
LNPIMVDGTGMCGGCRVKVGEEVRFACVDGPDFDGHKVDFEDLMVRLRRYKEEEQAATER
WSESCRMRIVDGKLVALPE*
>Ga0062383_100451541
PQARAFQEAGAYVIGVIGFRNRDLIFWDDKFRSCCDEVIVCTDDGSAGLKGTVAEGIKAA
IQRHPDIDECIAIGPPIMMKGCAEATRPYKIKTMVSLNPLMVDGTGMCGGCRVKIGDEIK
FACVDGPDFDGHKVDFDDLMARLKRFTAEERVALEHWNDTCRLMKQADAMTPASNSDPEL
Y*
>Ga0062383_100512902
VTIVTQTVGASTRLICAKEEGEYLLDFVGPLGMPSEFVHETDEQLKAKKILFIAGGVGTA
PVYPQVKYLHNRGIKADVIIGAKGKDHLIFQEEMKAVANEVFIATDDGSVGFKGLVTDLL
KELVVNQKKQYDVVVTIGPMIMMKFVSALTKELGIHTIASLNTLMVDGTGMCGACRVSVG
GETKFTCVDGPEFDAHKVDFEEAMRRQNMYRTIEGQKLKEQEDHDHKCKTGRDGK*
>Ga0063234_101711
VLRMYRIVRKEVLNPAVKLMDIEAPRVAKSAKPGQFVILRIYEKGERIPLTIADYDPGKG
TVTIVFQEVGKSTKLLGTLNEGDYIADFVGPLGNTMEVPKGAKKILGVGGGVGIPALYPK
LKMLHQEGYRVEAILGGRSEEYVIFRKEMEAVCDKVYYATDDGTLGKKGFVTDVLKDVLE
NDKEVDFVITVGPVIMMKNVCKMTKEYNIPTIVSMNPLMVDGTGMCGACRIEVGGETKFV
CMDGPIFDGHLVNFDLAMTRLNMFKKQEKISLELYEKEHGGGHHGR*
>Ga0063234_105316
MNEIVIKQNLAPNVWLMGIDSPQVAKKSNPGQFVILRVAENGERIPLTIADFDREKGVVY
IIFQVVGKTTSLLSQLNIGDRIIDFVGPLGMPYEHNPEDKNYLFVAGGLGIPAIFSKVKM
LHSQGKNIDIIIGGRSKENIFFEDELKKYCNNLYISTNDGSYGKKGFVTDILNELLESGK
RYDEIFAVGPVPMMKAVVDITKKYQIKTLVSLNPIMVDGTGMCGGCRVKIGNEVKFACVD
GPIFDGFEVDFDGLMKRNSYYQDLENISYREHKCKIGLGE*
>Ga0063235_1000256
MNEIQRNIIISKSRLAKGTYEFWIDNELIARNAKPGQFVIIRTSEKGERIPITIADSYDS
AFRIVVKAVGKSTIELCMKNEKEQLFDVVGPLGKPSEINYYGKVIVIGGGVGIAAILPIA
KALKNAGNVVVVILGAKTSSELILKNEFAFSDKVVVCTDDGSEGIKGTVVDGMLKEFEIE
KPNMIWSVGPAVMMKATSKIASEYNVPIWVSLNAIMVDGTGMCGGCRVLLRKEEEGSVKE
EIKYVCVDGPEFDGRYVDWDSFIRRLQQYREEEKEALEKFLEKVGDISWL*
>Ga0063235_10012188
MYKIVDKRLLAPNIYLMDVEAPRVAKSAKPGQFIIVKMHEKGERIPLTVCDYNADKGTVT
IVFQAMGTSTKEMAQFEAGQYFADFVGPLGQPSEMVHEDIESLKNKKIMFIAGGVGTAPV
YPQVKWLHERGIDADVIVGSKTKEMLILEDEMKNVAGNLYVTTDDGSYGNKGLVTDVLKN
LVENEGKHYDLVVAIGPMIMMKFVAKLTKELGIHTIVSLNPIMVDGTGMCGACRVTVGNE
TKFACVDGPEFDGHLVNFDEAMRRQTMYKSEEAQAQFRHEHAHSGGGCCGCEK*
>Ga0063235_1002823
MNEIVIKQNLAPNVWLMGIYSPQVAKKSNPGQFVILRVAENGERIPLTIADFDREKGVVY
IIFQVVGKTTSLLSQLNIGDRIIDFVGPLGMPYEHNPEDKNYLFVAGGLGIPAIFSKVKM
LHSQGKNIDIIIGGRSKENIFFEDELKKYCNNLYISTNDGSYGKKGFVTDILNELLESGK
RYDEIFAVGPVPMMKAVVDITKKYQIKTLVSLNPIMVDGTGMCGGCRVKIGNEVKFACVD
GPIFDGFEVDFDGLMKRNSYYQDLENISYREHKCKIGLGE*
>Ga0063454_1000019732
VFKIIHAQFLAPGIKRFVIEAPRIARKQRPGQFVILRIYEEGERIPVTIENSDPEKGTFN
IVVQSAGKTTHLLNSLETGDWILDVVGPLGKPSEIANYGTVVVVGGGVGTAMAYPTAAAL
KAAGNRVISIVGARNKELVILESELRAVSDALMITTDDGSYADKGFVTDKLRQLIENGTR
IDLVIAVGPIVMMKAVSEMTRKEHIHTVVSLNPIMIDGTGMCGGCRVMIDGKSEFACVDG
PEFDGHKVDFSVLVQRNAMYRDAEQRSLAEYRHARQHPETCPSSGARQGGQQ*
>Ga0063454_1000069182
MFKIRSARFIGPNVKQFEIDAPRIARAQKPGQFVIIRIDDTGERIPLTIKGSDVSRGTIT
IVVQGIGKTTIQLNTLGAGDAILDVVGPLGKPSEIENFGTVCVIGGGVGTAIALPTARAL
RDAGNRVIAILGARTKELLILEDEVRAASDEVLIMTDDGSYGEQGLVTDKLREILPQLDY
VLAIGPIPMMRAVANTTRDSNVRTVVSLNSIMVDGTGMCGGCRVLIGGKSRFACVDGPEF
DAHDVDFNVLMQRNAMYREQEQQCLTRYQTKTA*
>Ga0063455_1000007583
MYEIVRRESFSDTTFLWEVQAPDVARAARAGHFVMVRLHDKAERIPLTVADMDAERGTIT
MVIQALGKSTREMRDEYRQGNSFLDFVGPLGQPQHVERVGHVVLLGGGLGVAPIYPQLRA
FKEAGNRVTGIIGFRGKELVFWEEQFRKHCDELIVCTDDGSYGRQGFVTAALEDVLVADC
PDLVVAIGPLPMMQACAETTRPHGVKTMVSLNTIMVDGTGMCGSCRATVGGQVKFACVDG
PDFDGHQVDFKELVARQGRFKVLERAANDDYAHVCKLETQLFDEQKRNYKKLKELQPKQT
RMPERDAKERAANFKEVNLGYALQDALQEAERCIQCARPTCIAGCPVAIDIPRFIRHLIV
RDLEGALATIHEASIFPSICGRVCPQETQCEAQCIVAKKLEPVAIGRLERFVGDNARPAP
VTPPRFRPQEKLGRVAICGSGPSGLAAAADLVRYGCDVTVFEALHVAGGVLRYGIPSFRL
PRDIIDREVRRLVDLGVRIETNKVIGKTFTIRQLLEEKRFDAAFVGVGAGSPAFLGIPGE
FAGQVYSANEFLTRVNLMGGDQFPLRDTPVNVGKSVVVIGAGNTAMDCLRVAKRLGAPTV
RCVYRRSEAEAPARVEELRHAREEGIEFFFLHAPVEIHVEGGGNVSGIRVEEMQLGEPDE
KGRRKPAATGRFKDLACDTVIYALGTKANPILSRSTPGLALDKRGNIVANDGGTQATSLP
GVFAGGDIVTGGATVILAMGAGRRAARSIAAYLKSGKQWPVTQEQADAFVPPEPLSESEE
VAMLPATDEFTGLVCPKCHRPIEGDESYVCCAGARLAWRCDDCGKVSEGFAFPYGMCPSC
GGTLRSVDERRPEGTASLEAIRTAFEIELGGMAFYHRAAREARDPSMRELFSRFVVMERE
HMETLAARYHVEPPAPGDLHLDRAALYAGVPNRPEEADNLFRIAIAFEEKAEEFFARHEK
ECPPGSPEAQIYKELAAEEREHVALLATDLARWRAGKPGLL*
>Ga0065167_10015512
LNKITEKVALSENVVKMLLEAPAIAQKRKAGQFVVLIPDEKGERIPLTIVDSDPKKGTIT
IIFQIVGKTTAVMAKMKVGDSIRDVQGPLGNSTDVHKVGQVVCIGGGVGVGVVYPLAAAL
KQAGNQVISIIGARTKELLILEEEMKQVSDRLIVTTDDGSYGFHGFVSTVLQNLIDQGEK
IAEVFAIGPVPMMKAIANLTRPYGIKTVVSLNPIMVDATGMCGACRVAVDGKTKFTCVDG
PEFDGHQVDFDLLTSRLRMYCDQEGIAYEKHRCGWNGN*
>Ga0065179_10008912
MYKVLVSEQLVPNIHLLNIEAAEIAKKALIGQFVVVMVDEVGERIPLSLADWDVEEGTVT
LVVMQVGTSTRKLAALKSGDYILSIAGPSGLPSHLEKFGTVACIGGCYGIGAIIPIARSL
KSLGNEVISIIEARSKNLLYWQDKLQQVSDELILATGDGSSGYKGWAYDPLKEMLERGKK
IDIVFAHGCTFMMRLISEATRSFGVKTLVVLNPIMVDGTGMCGVCRVSVGGETKFACVDG
PEFDGHKVDWDLLMARRTIYLEEEIRSLQRYECQQWYFETAKAMKAKV*
>Ga0065179_10011635
MDKEILSDVHGVRILRMDIHAPLLASKASPGQFIAVMAVEQGERIPLTVVDSDAKKGVIT
IILQEVGLTTKLLGRLNPGDSLYSMVGPLGYPTEIKNYGQVVLVGGGVGIAEIYPVAKAL
KKAGNKVITIIGARSKELLILEKELKAVSGELHVTTDDGSYARKGFVTDVLKDVIAKCDN
VGTEQCSVPTALVYAVGPIPMMKAVSSVTKPAGIKTLVSLNALMVDATGMCGCCRVTIGN
ETKFSCVDGPDFDAHLVDWDELTKRSRIYIDKEKHICNLNKL*
>Ga0065179_10013104
MYKILRKETFSDVTKLMEIQAPHVAHSAKAGQFIIVRIDEAGERIPLTIADYDKEKGSIT
IIFQEVGKSTMHLGRMEPGAEISTLAGPLGHPTEIKNYGTIICVGGGVGIAPIYPIARSL
KEAGNTVISIIGARTKSLLFWEDKMREVSDELIACTDDGSYGRKSLVTEPLKEFLENKDK
KIARVWAIGPAIMMKFVSLTTKPYNVPTVVSLNTIMIDGTGMCGGCRVLLDDGAQFVCVD
GPEFDAHKVNWDSLLSRLRFYREEEQLSLQRYEHKCRLEGAAEGGR*
>Ga0065179_10015992
MNKIITAEFLATDIKRFVIEAPKIAAKRKAGQFVIVRTDQTGERIPLTIADSNIEQGTIT
IIVQGIGKTTKAINQLNTGDFFLDVVGPLGKPSHIENFGTAISIGGGVGAAIAFPTAVAL
KEAGNHTIVINGARTKDLVLLETELKEVADEVYITTDDGSYGYHGFVTQKLQELIESGTK
IDFVLSIGPIPMMRAVANTTKPYGIKTVVSLNPVMVDGTGMCGGCRATIDNKTVFVCVDG
PEFDAHLVDFDLLTKRNRTYNQSEKAALEKHLCNYDKVFSDALVEELVNQ*
>Ga0065179_10033494
LAKVLGKEVLRSDLIALKVEAPEIAKKAKAGQFVVVRADEVGERIPLSLARISPEDGSLG
LVVQTIGVTSSKLGAMNVGDDIADIAGPMGHATPIKNYGRVALLGGGFGAAPMYPIGKAL
KEAGNTVTSIIGARSADLLVYEKELAEFSDQVLVSTDDGSKGFKGLVTDVLKQEIEANGV
DWVMAIGPAIMMKFVSLATKPYGIKTFVSLNPIMVDGTGMCGACRVSVGGKTMFGCTDGP
DFDGHLVDWDLLMTRQRTYLTEEKVAMEKYSCSCVPSAK*
>Ga0065179_10066894
VQPGQFIILRVNEKGERIPLTVADFDSEKRRVTIVFQKVGKTTYLLGSIPEGGSILDVTG
PLGTPSEISKFGTVVCVGGGVGVAPIYPIAKKLKSEGNEVISIIGYRSKNYVFWEEKIKN
VSDKLLIATNDGTYGEKGFVTDILIKLLESNIKIDRVITIGPAIMMKAVSDMTKLKKIKT
IASLNALMVCGMGMCGTCRLTIGGETKLSCSDGPEFDAHLVDFNELMERLNVYKEEEKYA
FEKWKTEAKI*
>Ga0065179_10096493
MKQRRGYMYQILAREDLTPNIHLFKVKAPEVAKKAQAGQFVIVRSDERGERIPLTIADWY
REEGDVTIVFMEAGTTTKKLALLCAGDSLLNFVGPLGRPTEVEKFGTVVCVAGGFAIATI
VPIARAMKKAGNKVISIMGFRTKDLVFWEERLASVSDELIVTTDDGSYKRKGLVTEPLKE
LLQNTKVDRVIAIGPTIMMKFCSLTTKPFGVKTIVSLNPIMVDGTGMCGCCRASVGGETK
FVCVDGPDFDGHEVDWDLLMNRQRTYLDEEKKSLQLWETSLARR*
>Ga0065179_10113561
VIKEMTAKGLSVSTIAGVRENKFLFWDDRLRAGSEKFCLTSDDGSCGEKDFVTGPLKREL
DAGGDIKIVYAVGPVIMMKTVADLTRTYGVATMVSLNPIMVDGTGMCGSCRVNIAGKTRF
ACVDGPDFDAHEVDFNELISRLSLYKDKEEETSRAPHKCRCL*
>Ga0065179_10114423
MNRIVEKTDLSENVVKMVIEAAAVAEKRRAGQFIVLRIDEKGERIPLTIVDSDKKKGTIT
IIFQVVGKTTAALAALRAGDCITDIQGPLGNPTEIENFGHVLCVGGGVGVGVIYPIAVAL
KEAGNRVTSIIGARTKDLLILEEEMKDASHKLVVATDDGSYGFHGFVSAVLQNLIDAKEK
IDRVFAIGPVPMMRVICNVTRPYGIKTIVSLNPIMVDATGMCGACRVSVGGQTKFACVDG
PEFNGHDVDFDLLMSRLRMYLCQEKEAMERYRCEHGG*
>Ga0065179_10141551
EKGERIPLTVADFDREKGLIRIVFQIVGKTSEELSTLKEGDKLYSFIGPLGKKTEIALYG
KVITIGGGTGIACIHTIARALKEVGNEVISIIGARTKDLIIMEEEIKKASSKLIVTTDDG
SYGRKGFVTQVLKEILDKDQSIKKVWTIGPAIMMKVTCETTKPYSVETIVSLNSVMVDGT
GMCGSCRVTINGETKFVCTDGPEFDGQLVEWSEFANRLTRYQEQEQKSWGIYHKPTHTCR
YGKETE*
>Ga0065179_10169221
GRKPMFEILEKKVWSDEAPKIKEFMVKAPEIAKAHHAGQFIILIVDEHGERIPLTIADTD
VQRGTINILFQEVGKSTMCLGLLNKGGRIHHVSGPLGKPTHIEKFGTVVCVGGGIGIAPV
HPIAKAMKDAGNKVISILGSRTRNLLIYEDKMKKVSHEIRITTDDGSYGRHGFVTDELKH
MIEVEKIPIDLVVVIGPPIMMKFVCKVTEPYKIKTFVSLNTIMVDGTGMCGACRVTVGGK
TKFVCVDGPEFDGHQVDFEEMMMRQRQYLPEEKLAKEICEKQTCRQA*
>Ga0065179_10230291
TGERIPLTMGGTDPATGMIDLIFQVVGKSTALLRTLNVGDSITDIIGPLGKPTHVEKIGT
VICVGGGTGVAVMYPITKAYKEAGNNVIAIIGSRTKDLLILEDEMKAASHDLRVTTDDGS
YGHHGFVTDVLRKILDEQKDVKLIVGIGPVPMMKFLCKLTKEYGVKTMVSLNPIMVDATG
MCGACRVTVGGKTRFCCVDGPEFDGHQVDYDELVKRQRAYLKEEKASMEQFTAAVK*
>Ga0065179_10298932
VNLVIAIGPVPMMKFVSKITKEFEVPTIVSLNPIMVDGTGMCGGCRVSIGGKNKFACVDG
PEFDGHLVDYDELMLRLQAYCEDEKRCHEGFCRLQEAK*
>Ga0065180_100027437
MDKEILSDVHGVRILRMDIHAPLLASKASPGQFIAVMAVEQGERIPLTVVDSDAKKGVIT
IILQEVGLTTKLLGRLNPGDSLYSMVGPLGHPTEIKNYGQVVLVGGGVGIAEIYPVAKAL
KKAGNKVITIIGARSKELLILEKELKAVSGELHVTTDDGSYARKGFVTDVLKDVIAKCDN
VGTEQCSVPTALVYAVGPIPMMKAVSSVTKPAGIKTLVSLNALMVDATGMCGCCRVTIGN
ETKFSCVDGPDFDAHLVDWDELTKRSRIYIDKEKHICNLNKL*
>Ga0065180_100075505
MYKVLVSEQLVPNIHLLNIEAAEIAKKALIGQFVVVMVDEVGERIPLSLADWDVEEGTVT
LVVMQVGTSTRKLAALKSGDYILSIAGPSGLPSHLEKFGTVACIGGCYGIGAIIPIARSL
KSLGNEVISIIEARSKNLLYWQDKLQQVSDELILATGDGSSGYKGWAYDPLKEMLERGKK
IDIVFAHGCTFMMRLISEATRSFGVKTLVVLNPIMVDGTGMCGVCRVSVGGETKFACVDG
PEFDGHKVDWDLLMARRTIYLEEEIRSLQRYECQQWYFETAKAMKAKV*
>Ga0065180_100142341
LAKVLGKEVLRSDLIALKVEAPEIAKKAKAGQFVVVRADEVGERIPLSLARISPEDGSLG
LVVQTIGVTSSKLGAMNVGDDIADIAGPMGHATPIKNYGRVALLGGGFGAAPMYPIGKAL
KEAGNTVTSIIGARSADLLVYEKELAEFSDQVLVSTDDGSKGFKGLVTDVLKQEIEANGV
DWVMAIGPAIMMKFVSLATKPYGIKTFVSLNPIMVDGTGMCGACRVSVGGKTMFGCTDGP
DFDGHLVDWDLLMTRQRTYLTEEKVAMEKYSCSCVPSAK*
>Ga0065180_100212052
MNKIITAEFLATDIKRFVIEAPKIAAKRKAGQFVIVRTDQTGERIPLTIADSNIEQGTIT
IIVQGIGKTTKAINQLNTGDFFLDVVGPLGKPSHIENFGTAISIGGGVGAAIAFPTAVAL
KEAGNHTIVINGARTKDLVLLETELKEVADEVYITTDDGSYGYHGFVTQKLQELIESGTK
IDFVLSIGPIPMMRAVANTTKPYGIKTVVSLNPVMVDGTGMCGGCRATIDNKTVFVCVDG
PEFDAHLVDFDLLTKRNRTYNQSEKAALEKHLCNYDKVFSDALVEELVNQ*
>Ga0065181_10006047
MYKVLVSEQLVPNIHLLNIEAAEIAKKALIGQFVVVMVDEVGERIPLSLADWDVEEGTVT
LVVMQVGTSTRKLAALKSGDYILSIAGPSGLPSHLEKFGTVACIGGCYGIGAIIPIARSL
KSLGNEVISIIEARSKNLLYWQDKLQQVSDELILATGDGSSGYKGWAYDPLKEMLERGKK
IDIVFAHGCTFMMRLISEATRSFGVKTLVVLNPIMVDGTGMCGVCRVSVGGETKFACVDG
PEFDGHKVDWDLLMARRTIYLEEEIRSLQRYECQQWYFETAKAMKAKV*
>Ga0065181_10066655
VERGSITIILLAVGTTTRKLARLNAGDSILNFVGPLGRPTEIDRFGTVICVAGGVGTASI
FPISRLLKARQNEVIAIMGARTKELIFWEDHLRSVSHQLIVTTDDGSYGRKGVVTEPLKE
FLGARKVDRVIAIGPAVMMKFCCLTTKPFGVNTIVSLNSIMVDGTGMCGCCRVSVGGETK
FACVDGPDFEGHKVDWDLLMKRQRAYLEEEKKSLELWETDALRNQSE*
>Ga0065181_10172583
AGGFAIATIVPIARAMKKAGNKVISIMGFRTKDLVFWEERLASVSDELIVTTDDGSYKRK
GLVTEPLKELLQNTKVDRVIAIGPTIMMKFCSLTTKPFGVKTIVSLNPIMVDGTGMCGCC
RASVGGETKFVCVDGPDFDGHEVDWDLLMNRQRTYLDEEKKSLQLWETSLARR*
>Ga0065181_10177582
MNKIITAEFLATDIKRFVIEAPKIAAKRKAGQFVIVRTDQTGERIPLTIADSNIEQGTIT
IIVQGIGKTTKAINQLNTGDFFLDVVGPLGKPSHIENFGTAISIGGGVGAAIAFPTAVAL
KEAGNHTIVINGARTKDLVLLETELKEVADEVYITTDDGSYGYHGFVTQKLQELIESGTK
IDFVLAIGPIPMMRAVANTTKPYGIKTVVSLNPVMVDGTGMCGGCRATIDNKTVFVCVDG
PEFDAHLVDFDLLTKRNRTYNQSEKAALEKHLCNYDKVFSDALVEELVNQ*
>Ga0065182_10004204
MAYKILEKEELAPGIKQYDIHAPRVAEKFKPGQFLVIRLHEKGERIPLTIAMADARAGSV
RIVFQEMGKTTFELGAMNKGDSIMDVLGPLGVPTEIKKYGLVAGVAGGVGAAPLLPILKA
LKETGNRVITILGSRTKDLLIFRRELEKVSSELIITTDDGTAGEKGFVTFPLKRIIEGKN
KPDAVWAIGPLIMMKNICNVTRNDGVRTFVSLNPIMLDGTGMCGCCRVTVGGHVKFSCVD
GPEFDGLMVDFDEIIVRNRRFLEQERISYEKYKNSL*
>Ga0065182_10046173
MYKILRKETFSDVTKLMEIQAPHVAHSAKAGQFIIVRIDEAGERIPLTIADYDKEKGSIT
IIFQEVGKSTMHLGRMEPGAEISTLAGPLGHPTEIKNYGTIICVGGGVGIAPIYPIARSL
KEAGNTVISIIGARTKSLLFWEDKMREVSDELIACTDDGSYGRKSLVTEPLKEFLENKDK
KIARVWAIGPAIMMKFVSLTTKPYNVPTVVSLNTIMIDGTGMCGGCRVLLDDGAQFVCVD
GPEFDAHKVNWDSLLSRLRFYREEEQLSLQRYEHKCRLEGAAEGGR*
>Ga0065182_10046546
MKILSKEVLASDKGARIVKVIVQSPDIAAKAKAGQFVVLMVKEEGERIPLTIVKADPSKG
SIELIAQEAGLTTRLLAATKTGDSLYSITGPLGHPTDIKRYGKVILVGGGVGIAEILPVA
KALKDAGNNVTAIIGSRNKELLILERELKTASDECIVITDDGSYGRKGFVTQALKELLES
SKYDLVYAVGPIPMMKTVSVITKPLGVLTLVSLNAIMVDGTGMCGCCRVSVNNEVKFSCV
DGPEFDASQIDWDELSKRNSIYCEKEKHICRI*
>Ga0065182_10244132
KMYKIREKKVLAEKTVMMKIIAPDIAKKAKPGNFVMLRIDEKGERIPLTIADHDLKTITI
IFLVVGRTTEDLSKLDEGDYVLDVAGPLGNPIEIKNYGTVVFVAGGLGIAAIYPQLKSLK
GSNKIISIIGAKTKELLFLVDEIKENSDETIICTDDGSYGKKGFVTDALKELIEQEQINH
IITIGPTIMMKAVSDITKDKNIKTTASINSIMVDGIGMCGSCRVHVNNKIRFACVDGPEF
NAHQIDWDELIKRNSKYKEEEHECMYSKDK*
>Ga0065182_10256402
MFKILEKQTVAEKINRFVIEVKDIALKALPGQFVIFRVDEKGERIPITISDADKENGTIT
VFVQEVGKTTEKLGLLKKGDFLRDVAGPLGVPTDIENFGTAVCVAGGVGTAEIYPIAREL
KRVGNKTINIVGARSKNHLILADEMKKISDELYITTDDGSYPSGRKGFVSDVLKEIMEKT
KIDIVFAVGPVIMMKVISEITKDKKIKTIVSLNPIMVDGTGMCGCCRVSVGGTPKFTCVD
GPDFDAHQVDWNELILRLKTFNDKERISLEEFHKCRII*
>Ga0065183_100016993
MAKILEKRPLTAVTKLYKVDAPLVAKAAKPGQFVIVRVRDGGERIPLTIADYDRDAGTLT
IVVQEVGTTTIQFGQLEVGDEILDLVGPLGMPLEIPVEGHIVGVGGGFGAAALLCLMREL
RQRGDTTTIINGAREKDLLILNEELTEVCDNLELCTDDGSAGYHGFVTDRLAELIDGDGP
GRPDMVVAIGPMPMMRAVSETTAAAMIPTLVSLDPLMIDGTGMCGGCRVTVDNEVKFACV
DGPFFDAHLVDFEEAVRRNKMYVKQEHEAKDRTNCMKLAVGQD*
>Ga0065183_100033002
MTTILESRTLAPAVKYLRVEAPKIARRYRPGQFVIVRATSEGERIPLTISDGDDGWIALI
VQAVGRTTGLLCLLEAGDELQDLVGPLGMPSEIEHFGTVVVIGGGVGSAIAYPTARALVA
ADNRVVTILGGRTRQHIILEDEMRAWVDEVHVTTDDGSHGTPGFVTDVLAPMVTGSDVPD
RVLAIGPIPMMRAVAEITRPLAIPTIVSLNPIMVDGTGMCGGCRVRVAGQTRFACVDGPE
FDAHLVDFDILARRNRSYAEFETARKDELVRLTGIELGGG*
>Ga0066401_10032401
MYTIVRHERFSENAFLWEVLAPDVAAAAQPGHFIMLRLNESGERIPLTVADFDRERGTVT
IVVQALGKTTREMRDHYQAGDTFDDFVGPLGLPQHIEKQGHVVLVGGGLGVAPIFPQLRA
FKQAGNRTTCIVGFRSQDLVFWADKLAEFSDELIVCTDDGSAGRAGFVTAALKDVLDAGK
PDVVVAIGPMPMMHACVDTTRPYGVKTMVSLNTIMVDGTGMCGSCRVTVDGEVKFACVDG
PDFDGHKVDFKELHARQKRFKKQETQANEDAAHICSLEEKLFVQGKRTYKKYSALERHQV
KMPERDPHERAGTFAEVNLGYNYAAALREAERCIQCINPTCIAGCPVNIDIPRFIRHLLV
RDLDAAVETIHESSIFPSVCGRVCPQESQCEAQCVLIKAKMEPVAIGRLERFVGDNAHPS
SPKPPQFEQRLGKVAIVGSGPGGLAAAADLVKFGAEVTVYEALHVVGGVLRYGIPSFRLP
RDIIDKEVQRLRDCGVQFQTNKVIGKTFTVAQLTDKMGFDAVFVAAGAGAPSFLGIPGEF
AGQVFSANEFLTRVNLMGGDQFPYLDTPIGVGDRVVVIGAGNTAMDCLRVAKRVGASSVR
CVYRRSEAEAPARIEELRHAKEEGIEFSFLHAPVEILLNDEGDVRAIRVEKMALGEPDAR
GRRSPIPQGEFVEWECDTVIYALGTKANPIVAQATE
>Ga0066402_10014501
MYTIVRHERFSENAFLWEVLAPDVAAAAQPGHFIMLRLNESGERIPLTVADFDRERGTVT
IVVQALGKTTREMRDHYQAGDTFDDFVGPLGLPQHIEKRGHVVLVGGGLGVAPIFPQLRA
FKQAGNRTTCIVGFRSQDLVFWADKLAEFSDELIVCTDDGSAGRAGFVTAALKDVLDAGK
PDVVVAIGPMPMMHACVDTTRPYGVKTMVSLNTIMVDGTGMCGSCRVTVDGEVKFACVDG
PDFDGHKVDFKELHARQKRFKKQETQANEDAAHICSLEEKLFVQGKRTYKKYSALERHQV
KMPERDPHERAGTFAEVNLGYNYAAALREAERCIQCINPTCIAGCPVNIDIPRFIRHLLV
RDLDAAVETIHESSIFPSVCGRVCPQESQCEAQCVLIKAKMEPVAIGRLERFVGDNAHPG
SPKPPQFEQRLGKVAIVGSGPGGLAAAADLVKFGAEVTVYEALHVVGGVLRYGIPSFRLP
RDIIDKEVQRLRDCGVQFQTNKVIGKTFTVAQLTDKMGFDAVFVAAGAGAPSFLGIPGEF
AGQVFSANEFLTRVNLMGGDQFPYLDTPIGVGDRVVVIGAGNTAMDCLRVAKRVGASSVR
CVYRRSEAEAPARIEELRHAKEEGIEFS
>Ga0066404_10014951
GNRTTCIVGFRSQDLVFWADKLAEFSDELIVCTDDGSAGRAGFVTAALKDVLDAGKPDVV
VAIGPMPMMHACVDTTRPYGVKTMVSLNTIMVDGTGMCGSCRVTVDGEVKFACVDGPDFD
GHKVDFKELHARQKRFKKQETQANEDAAHICSLEEKLFVQGKRTYKKYSALERHQVKMPE
RDPHERAGTFAEVNLGYNYAAALREAERCIQCINPTCIAGCPVNIDIPRFIRHLLVRDLD
AAVETIHESSIFPSVCGRVCPQESQCEAQCVLIKAKMEPVAIGRLERFVGDNAHPTSPKP
PQFEQRLGKVAIVGSGPGGLAAAADLVKFGAEVTVYEALHVVGGVLRYGIPSFRLPRDII
DKEVQRLRDCGVQFQTNKVIGKTFTVAQLTDKMGFDAVFVAAGAGAPSFLGIPGEFAGQV
FSANEFLTRVNLMGGDQFPYLDTPIGVGDRVVVIGAGNTAMDCLRVAKRVGASSVRCVYR
RSEAEAPARIEELRHAKEEGIEFSFLHAPVEILLNDEGDVRAIRVEKMALGEPDARGRRS
PIPQGEFVEWECDTVIYALGTKANPIVAQATEGLALNKWGYIVADDDTQATNLPGVFAGG
DIVTGGATVILAMSAGRRAAKAIATYLQKERAVWPIRAAHLEDFVPPTALEPASVSEGAV
*
>Ga0066407_10081991
PLGLPQHIEKQGHVVLVGGGLGVAPIFPQLRAFKQAGNRTTCIVGFRSQDLVFWADKLAE
FSDELIVCTDDGSAGRAGFVTAALKDVLDAGKPDVVVAIGPMPMMHACVDTTRPYGVKTM
VSLNTIMVDGTGMCGSCRVTVDGEVKFACVDGPDFDGHKVDFKELHARQKRFKKQETQAN
EDAAHICSLEEKLFVQGKRTYKKYSALERHQVKMPERDPHERAGTFAEVNLGYNYAAALR
EAERCIQCINPTCIAGCPVNIDIPRFIRHLLVRDLDAAVETIHESSIFPSVCGRVCPQES
QCEAQCVLIKAKMEPVAIGRLERFVGDNAHPTSPKPPQFEQRLGKVAIVGSGPGGLAAAA
DLVKFGAEVTVYEALHVVGGVLRYGIPSFRLPRDIIDKEVQRLRDCGVQFQTNKVIGKTF
TVAQLTDKMGFDAVFVAAGAGAPSFLGIPGEFAGQVFSANEFLTRVNLMGGDQFPYLDTP
IGVGDRVVVIGAGNTAMDCLRVAKRVGASSVRCVYRRSEAEAPARIEELRHAKEEGIEF
>Ga0066437_10032571
TFDDFVGPLGLPQHIEKQGHVVLVGGGLGVAPIFPQLRAFKQAGNRTTCIVGFRSQDLVF
WADKLAEFSDELIVCTDDGSAGRAGFVTAALKDVLDAGKPDVVVAIGPMPMMHACVDTTR
PYGVKTMVSLNTIMVDGTGMCGSCRVTVDGEVKFACVDGPDFDGHKVDFKELHARQKRFK
KQETQANEDAAHICSLEEKLFVQGKRTYKKYSALERQQVKMPERDPHERAGTFAEVNLGY
NYAAALREAERCIQCINPTCIAGCPVNIDIPRFIRHLLVRDLDAAVETIHESSIFPSVCG
RVCPQESQCEAQCVLIKAKMEPVAIGRLERFVGDNAHPSSPKPPQFEQRLGKVAIVGSGP
GGLAAAADLVKFGAEVTVYEALHVVGGVLRYGIPSFRLPRDIIDKEVQRLRDCGVQFQTN
KVIGKTFTVAQLTDKMGFDAVFVAAGAGAPSFLGIPGEFAGQVFSANEFLTRVNLMGGDQ
FPYLDTPIGVGDRVVVIGAGNTAMDCLRVAKRVGASSVRCVYRRSEAEAPARIEELRHAK
EEGIEFSFLHAPVEILLNDEGDVRAIRVEKMALGEPDARGRRSPIPQGEFVEWECDTVIY
ALGTKANPIVAQATEGLALNKWGYIVADDDTQATNLPGVFAGGDIVTGGATVILAMSAGR
RAAKAIATYLQKERAVWPIRAAHLEEFVPPTALEPASVSEGAV*
>Ga0066451_10036192
AGQKTTAIIGARNKDLLILADELKPLCDHLAICTDDGSAGFKGFVSQQLERFIEGEGPGR
PDLVVAIGPMAMMRAVAETTRAPKVKTLVSMDPLMVDGTGMCGGCRVMVGGKAQFACVDG
PAFDAHEVDFEVAMRRNKAYVKEEKLALERVNCTRSAAKEMH*
>Ga0066476_1051691
SDELIVCTDDGSAGRAGFVTAALKDVLDAGKPDVVVAIGPMPMMHACVDTTRPYGVKTMV
SLNTIMVDGTGMCGSCRVTVDGEVKFACVDGPDFDGHKVDFKELHARQKRFKKQETQANE
DAAHICSLEEKLFVQGKRTYKKYSALERHQVKMPERDPHERAGTFAEVNLGYNYAAALRE
AERCIQCINPTCIAGCPVNIDIPRFIRHLLVRDLDAAVETIHESSIFPSVCGRVCPQESQ
CEAQCVLIKAKMEPVAIGRLERFVGDNAHPTSPKPPQFEQRLGKVAIVGSGPGGLAAAAD
LVKFGAEVTVYEALHVVGGVLRYGIPSFRLPRDIIDKEVQRLRDCGVQFQTNKVIGKTFT
VAQLTDKMGFDAVFVAAGAGAPSFLGIPGEFAGQVFSANEFLTRVNLMGGDQFPYLDTPI
GVGDRVVVIGAGNTAMDCLRVAKRVGASSVRCVYRRSEAEAPARIEELRHAKEEGIEFSF
LHAPVEILLNDEGDVRAIRVEKMALGEPDARGRRSPIPQGEFVEWECDTVIYALGTKANP
IVAQ
>Ga0066599_1000043492
MYRVVERRMIVPNLHLLTVEAPEVTAAVRPGNFVILRPDELGERIPLSVADWDAAAGTVT
SVFVQVGASTAKLARLKPGATLPTYAGPLGRETEIEKFGTVLCVAGCYGIGSLFPIARAL
KAAGNRVVAILEARSSYLLYWQDRYREVADRVIEITRDGTRGYRGHVNRLAEILALERIE
PDRILVHGCAFQMMRVAAETRPMGVKTIVSMNPIMIDGTGMCGVCRLTVAGKTKFACVDG
PEFDGHEVDWDEFLKRRETYNPEEVHPLRRSGCASHF*
>Ga0066599_1000108071
MQHGRNEAGLEIVARQDFSDVTFLLEVSHPMLARAARPGQFVIVMSHAEGERIPLTIADY
DRERGTVTLVIQAVGKTTREMQRDCKAGGRLLAMVGPMGVPSHIGKARKVMCVGGGLGVA
PVYPQARGYKESGAYVIGVLGFRNRDLVFWDEKFASCCDELIICTDDGSAGIKGLVTDGM
RLAMAKHPDIDECVAIGPPVMMKGCAEATRARNIHTVVSLNPVMVDGTGMCGGCRVKLTG
GIKFACVDGPDFDGHQVDFDDLMFRLRRYRETEGEASQRFDDDCRMRSLSAKPVIVE*
>Ga0066599_1000178171
NLVVTIGPAIMMKFVALLTKKYQIHTIASLNTIMVDGTGMCGACRVSVAGKTKFVCVDGP
EFDAHEIDYDEMMKRLNTYKKEEQLSYQNYLQTLA*
>Ga0066599_1000242612
DELQKVSHQLHIITDDGSSGRKGLVTHMVTELLDQGLKPAHMIAIGPPIMMKFTCELAVK
CGIPVMASLNPIMVDGTGMCGGCRVTVGDKTYFACVDGPDFDGSQVNWSEMMSRLGTYTA
QEKQVVEHNCKIGLGRTN*
>Ga0066599_1000283712
KAGELIRDIVGPLGKPAEVENLGTVIMVGGGTGVAILHHVAKAFKEAGNYVIGIIGSKEK
DLLILENEMTAICDELVVTTDDGSWGVRGFVTQPLEKYLSERYDIKLVYAIGPIVMMKNI
CKLTTKYNVKTMVSLNPVMIDGTGMCGGCRVTVDNKTQFCCVDGPDFDGKLVDFDELEKR
NNMYLKDEKDSLLFSIR*
>Ga0066599_1000555862
LEKEMEKVSDKLIVATDDGSYGFHGFVSVVLQQLIEKGEKIDRVFAIGPVPMMKVLCDVT
RAPGIKTIVSLNSIMVDATGMCGACRVSVAGKTKFTCVDGPEFDGHDVDFKLLSNRLKMY
CDPEREAYENHKCGCDGN*
>Ga0066599_1000608201
ADVILGARSAEMVILEDQLRAVAGRLIIATNDGSRGRKGVVTEVMGEMAETGSSWDCVVT
IGPMIMMKYVSVLTRKLGVKTIASLNSMMIDGTGMCGACRVSVGGKTMFTCVDGPEFDAH
KVNFDEAMRRLNMYKSHESQKMAEYVKKDHKCRIGRTV*
>Ga0066600_100003115
MFKVLERKMIVPNLHLLTILAPEIAQVIQPGQFVIVRSDQNSERLPLSVSDWDRGAGTIT
IIFMEVGASTGRLASKQPDEEIPTVVGPLGKPTEIENFGTVVCVGGCYGIGSLFPTIRSL
HEKGNKVFVFMEARSSYLLYWQDRLRTYCQKLFVITRDGSSGSKGHAGRITDILREEAIA
PRRIFANGCTFLTYKASSELAHFNVPVIVSLNPIMIDGTGMCGVCRVTVNGRTQFACVDG
PDFDGRLVDWEELLKRRKQYLHEEAFLVHDSGCGRRER*
>Ga0066600_100025276
MNKIVRKEMLSENVVKLVVESPQISQKQSPGQFVIIRTDDRGERIPLTIADADRKNMTIT
LIIQKVGTSSHKLANLEPGDSLLDVSGPLGRPTHIEKVGTVVACGGGVGIAPLYPIARAL
KEAGNKLITVLGARNRELLILEKEMAAFADEMIVMTDDGSYGEKGLITAGIEKVLMREPV
QLAVAIGPAIMMKFVSLLTKKYNVPTIASLNTIMVDGTGMCGACRVTVGGKTKFVCVDGP
EFDAHEIDYDEMIKRLNTYKKEEQLSYDGYLKSLA*
>Ga0066600_100033082
MNKIVEKEMLSENVAKLVIEAPQIAQKQSPGQFVIVRIDEKGERIPLTIAAANKDQRTIT
LIIQRIGTSSHKIISLNPGDALLDVSGPLGRPTKIEKVGTVLACGGGVGIAPLYPITRAF
QIAGNRVITVLGARSKDLLILEKEMAACADEQIVMTDDGSYGKKGVITIGIEEVLKREAV
HLVVTIGPAIMMKFVALLTKKYQVPTIASLNTIMVDGTGMCGACRVSVAGKTKFVCVDGP
EFDAHEIDYDEMMKRLNTYRNEEKVSYQNYLQSLN*
>Ga0066600_100088193
MQHGRNEAGLEIVARQDFSDVTFLLEVSHPMLARAARPGQFVIVMSHAEGERIPLTIADY
DRERGTVTLVIQAVGKTTREMQRDCKAGGRLLAMVGPMGVPSHIGKARKVMCVGGGLGVA
PVYPQARGYKESGAYVIGVLGFRNRDLVFWDEKFASCCDELIICTDDGSAGIKGLVTDGM
RLAMAKHPDIDECVAIGPPVMMKGCAEATRARNIHTVVSLNPVMVDGTGMCGGCRVKLTG
GIKFACVDGPDFDGHQVDFDDLMFRLRRYRETEGEASQRFDDDCRMRSLSAKPVIVE*
>Ga0066600_100115751
ETAMYRIVSTRVLAPTITRFEIEAPFVARKRKAGNFIMIRVDDHGERIPLTIADSDPVAG
TITIIVQAIGKTTKELCTKKAGDSVLDVVGPLGNPTPIEHHGTVVCVGGGVGNAELYPIA
RALKDAGNTVLSIIGARSRDLVILEEDMRRFSDRVAVTTDDGSYGRKGFVTDQLKEFLDT
IPGIGAVYAIGPLPMMKAVAGLTRPYNVHTLVSLNTVMVDGTGMCGGCRVTVNGEMKFAC
VDGPEFDGHTVDFDELMMRNRTYSDMERISDEQHVCRLTGETKEPVR*
>Ga0066600_100178712
IVSKEFLSENVARLVVEAAQISQKQCPGQFVIVRTDDKGERIPLTIADVDKKNGTITLII
QRIGTSSHKIARLEHGDSLLDVSGPLGRPTRIEKVGTVLACGGGVGIAPLFPIARAFQEA
GNKLITVLGARNRELLILEKEMAVFSDEMIVMTDDGSYGKKGVITVGIEEVLQREPVHLA
VAIGPAVMMKFVALLTKRYNVPTIASLNTIMVDGTGMCGACRVSVAGKTRFVCVDGPEFD
AHEIDYDEMIQRLNTYKKEEQISYEDYLKALT*
>Ga0066600_100240382
VAKEFLAPKVTKYVVRAPDIARRRRPGQFVIVRSHAESERIPLTIADGDAEAGTITLIVQ
EVGKSTAEMAHLMRVGDRFADVLGPLGMPTHIEKYGRVIAVGGGIGIAPLHPIVQGLRAA
ENEVIGIIGARTKDLLIMEDEMKRACHSLRVVTDDGSYGVKGLVTDAIQAEVNATGKPDL
CVAIGPLVMMRAVSNLTKELGIKTLVSLNPIMVDGTGMCGGCRVTVHKETKFVCVDGPEF
DAHGVDFDELQRRQRFYTPQERGSYDLFLKDHPHDAKNCKLHKMADAAAAERGKETK*
>Ga0066600_100249241
MYKIVRHEAFSPTTFLWEVEAPDVAKSAQAGHFVMIRLREGAERIPLTVADYDREAGTIT
MVIQALGKTTKEMMEDYKQGDSFLDFVGPLGMPQHVEAGKHVVFVGGGLGVAPVFPQLRA
FKEAGCRTTSIIGFRNKDLVFWEDRFKKYSDDLIVCTDDGSYGKPGFVTVALKEILEKEK
PDMVVAIGPLPMMYGCVETSRPFGVKTMVSLNAIMVDGTGMCGSCRVTVDGQVKFACVEG
PDFDGHKVDFKELLSRQKRFKGQEEQANVDYAHVCNLEKQLFDEQKRNYKKIKELEPHQV
HMPERDAQERARNFKEVNLGFSLQDALREAERCIQCAKPTCIAGCPVQIDIPKFIRHLIV
RDLDGALEVMYEANMFPSICGRVCPQETQCEALCIINKKVESVAIGRLERFVGDNAKAPQ
AVPPVFAKKLGKVAVVGSGPAGLAAAADLIRYGADVTIYEALHVVGGVLRYGIPSFRLPR
DIIEREVNRLKDMGVKIETNKVVGKTFTVAQLMQEKGFDSVFLGVGAGAPTFLGIPGEFA
GQVYSANEFLTRVNLMGGDRFPYLDTPVNVGQSVVVIGAGNTAMDCLRVSKRIGAATVRC
VYRRTEAEAP
>Ga0066601_100003318
MAKILHKEQLSADVYLMRVHAPLIVEERKAGQFIILQTDEEFGERIPLTIADANEAEGSI
TLIFQVVGKTTTELSQFNVGDNLPVLVGPLGKPTHIENFGKVVCVGGGIGVAPLHPIAQA
LKAAGNEVTTIIGARNKDLIILEKEMGAVADKLIVCTDDGSYGRKDLVTAPLKEICENEA
TKPNMVIAIGPPIMMKFCSLTTKPYGVFTQVSLNTIMVDGTGMCGGCRVNVGNQVKFVCV
DGPEFDGHLVDFDNMMARLSSYKGLETEALHKCNIDREFEAKLEEKK*
>Ga0066601_1000039316
AEAQTLQQGTNSMTANQDAGDSVLVAKEFLAPKVTKYVVRAPDIARRRRPGQFVIVRSHA
ESERIPLTIADGDAEAGTITLIVQEVGKSTAEMAHLMRVGDRFADVLGPLGMPTHIEKYG
RVIAVGGGIGIAPLHPIVQGLRAAENEVIGIIGARTKDLLIMEDEMKRACHSLRVVTDDG
SYGVKGLVTDAIQAEVNATGKPDLCVAIGPLVMMRAVSNLTKELGIKTLVSLNPIMVDGT
GMCGGCRVTVHKETKFVCVDGPEFDAHGVDFDELQRRQRFYTPQERGSYDLFLKDHPHDA
KNCKLHKMADAAAAERGKETK*
>Ga0066601_100011615
MENVIKKKQKIATDTYMVELRCPGIARKAKPGQFVMVRLSDNGERIPLTIADSTATQITL
VFKTLGFTTKALSNLRSGSVIQDISGPLGTPSPLLGNGNICFVGGGVGAAALYPIIKALN
KKGNNIITIVGAKSKDHLFWLDRLRSLSGKVLIATDDGSVGKKGTAADVLRMIMRRRLDM
VYAIGPMPLMQEVSKITWRMVKTRVSLNPIMVDGMGMCGGCRVKVEDDVRFACVDGPEFD
AHQVDWEELMRRNSAYCEEEKYANKKCKCGGHVK*
>Ga0066601_100029793
MNKIVSKEFLSENVARLVVEAPQISRKQSPGQFVIVRTDGKGERIPLTIADADREKGTIT
LIIQRIGTSSHKIAKLEPGDSLLDVSGPLGRPTRIEKVGTVLACGGGVGIAPLYPIARAL
REAGNKLITVLGARNRDLLILEKEMAVFSDEMIVMTDDGSHGKKGVITVGIEEVLKREPV
HLAVAIGPAVMMKFVALLTKRYNVPTIASLNTIMVDGTGMCGACRVSVAGKTRFVCVDGP
EFDAHEIDYDEMIQRLNTYKTEERISYEGYLKTLP*
>Ga0066601_100074143
MYKILHKEVFSETVKMMVLDAPLVAHKAKAGQFVIVRMDEKGERIPLTIADFDAEKGTVT
IIFQEVGKSTMQMGLMEEGGFFENVVGPLGHATEIKNYGKVVMVAGGVGIAPIFPIARAL
KQAGNHVTVIMGARNKSLLFWEDRMRAETDEVIICTDDGSYGRKSLVTEPLKEILTKDKD
IAQVWAIGPSIMMKFAALTTKPFNVSTLVSLNTVMVDGTGMCGGCRVVMDDGAKFVCVDG
PEFDGHKVDWDLLLSRLSFFRGEEREAVEHWNEDHACNVDKMFESGVKAGQNG*
>Ga0066601_100074992
MIRVSEHGERIPLTIAGSDPEKGTVTLIVQGMGKSTRELNLKKEGESIHDIVGPLGTPSH
IENFGTAVSIGGGVGTAIAYPTAVALKEAGNHVITINGARTKELVILENEMKAVSDEAYI
TTDDGSYGFHGFVTQKLQELIDSGKTINYVLAIGPIPMMKAVAEVTRPYGIPTVVSLNPV
MVDGTGMCGGCRVTIDNEIRFACVDGPEFDAHKVDFKNLSDRNRMYLEEEQQSVEAFSHK
CQLGQQK*
>Ga0066601_100208361
TMGVSSTKLSQMKPGEYIHDMVGPLGQATHIYKAGTILACGGGVGVAPMLPIVEGFKKAG
NRVISILAARNKDLIILEDEIRKWSDEVIIMTDDGSYGKKGLVTAGAEEVILREKVDECV
AIGPAVMMKFMSLLTKKYEIPTQASLNAIMVDGTGMCGACRVSVGGQTKFTCVDGPEFDA
HQVDFDELILRLNGYRDEEKEATECMSNTQA*
>Ga0066601_100494962
VMTDDGSYGEKGLITAGIEKVLLREPVNLAVAIGPAIMMKFVSLLTKKYNVPTIASLNTI
MVDGTGMCGACRVTVGGKTKFVCVDGPEFDAHEIDYDEMIKRLNTYKKEEQLSYDGYLKS
LA*
>Ga0066602_1000005826
MYKILKKRVLNPQVTLMDIDAPHIARKAQPGQFIMLRIDEHGERIPLTIADYSLEDGTVT
IIYQVVGKTTLKLNELNEGDSLLDFAGPLGIASHFDNIKKAVVIGGGLGTAIAYPQAKKL
FQNGAEVDVIAGFRNKDLIILEDELKKISSRTFITTDDGSNGNKGFVTDVLKKLIEDGNK
YDVAIAIGPLVMMRAVANATREYGIKTIVSMNPVMVDGTGMCGGCRVTVGGETKFACVDG
PDFDGHKVDFDEAIRRSLMYKDMENEAMKKHTCRLGGEQNA*
>Ga0066602_1000035321
MYKIIEARELTTNIYSFEVLAQRAAKTCYPGQFVIIRTDADGERIPLTISDYDREKGTIT
IVVQVLGAGTAKMASLKTGDYIHDFCGPLGQPSEFVHEDLEELKKKKIVFVAGGLGTAPV
YPQAKWLYEHGVMADVIIGAKTKDLLIYEDEMSKVCGNLYMTTDDGSYGRTGLVTTALKD
LVEKEGKTYDLCVAIGPMIMMKFVCLTTKELNIPTIVSMNPIMVDGTGMCGACRVTVGEE
VKFACVDGPEFDGHLIDFDQAMRRQQIYKSAEGRAVLREQEGSTHHGGCGNCGGDE*
>Ga0066602_1000047021
MYKIVKKEILNPTVTLMQVFAPDIAKKALAGQFIILRVNENGERIPLTIADYDRDRGIIT
IIFQIVGKTTKLLNELNVGDSILDFVGPLGIASHIDGYKKVAVIGGGLGTAIAYPQAKAL
YKSGCEVHLIAGFRNSELIILEKELHEVSNKTLIMTDDGSNGNKGFVTNALGQLIEEGNE
YDLVVAIGPLVMMRAVCNLTKEYNIKTIVSMNPVMIDGTGMCGGCRLTVGGETKFACVDG
PDFDGHLVDFDEAIRRSAMFKREEHDSYEEFCNLLNMEVQNDG*
>Ga0066602_100009054
MSRILKREQLSEQVWRFRLDAPKIAKKRKAGQFIILRPTSDSERIPLTIADADPDEGWIE
IVFQTVGKTTLILKDLEEGTSVLDLAGPLGKPTHIEKFGKCLCIGGGVGVAPLYPIVCAL
KAAGNELTTIIGARNKSLLILENEMAKNSDHLFATTDDGSNGRKGFVSDVFNELIKAGEV
FDLAVVIGPPMMMKVTTSLTVSAGIKTFASLNPIMIDGTGMCGGCRVSVFGETKFACVDG
PEFDAAGIDWNELLRRQNSYKAFETKAREDHICRLGGNS*
>Ga0066602_100010226
MFKILEKKKVSPDTWQMKIQAPRVAKYAEPGQFVIVIIDKKGERIPLTVCDFDRKEGWVI
IVFQVVGKSTGRMAQLEEGESFAGFVGPLGQPSEFTALPPEEIRNRHFIFVAGGVGAAPV
FAQLKWLATNGIMADLILGARTRDLLILLPELKQVTREIYIATNDGSAGEKGFVTDTLKR
LLVERPGYYGECISVGPMIMMKSVAGLTRQFGLKTTVSLNMLMIDGTGMCGACRVTIGGQ
TKFTCVDGPEFDAHLVDFDEAMRRQTMYKKEETEPHQCTIDRAIEKSHE*
>Ga0066602_100011458
MSQTGFKIHSNDPIAPSVFRMVVDAPHIAGHRRAGQFVIVRPAGGAERIPLTIADADPAA
GTITLVYQVVGRTTAEMALIAAGGEIADIAGPLGRPTHVEKVGHVVCVGGGIGVAPVHPI
ARAMREAGNRVTSIIGARSADLLIMEAEMRAASDEVICVTDDGSYGRKGFVTDVLRDLLN
NPEGKIDLVVAIGPPIMMKMVSLLTKEYGVPTMVSLNTVMIDGTGMCGGCRVSVNGETKF
VCVDGPEFDGHGVDFDAMMRRQRMYVDEERASYDSFKKEHACRLEKRIRELERG*
>Ga0066602_100012226
MFKIVYKRNLNDSVTLMEIQAPFIAKKALAGQFIIFRVDEMGERIPLTIADYDRDLGTIT
LIFQVVGKSTQQLAKLNTGDTILDVVGPLGLPTHTGEDVKSVCVVGGGVGCAIAYPQAKS
LYKKGIKVDVIAGFRNKDIVILEDEFKKVSNELIITTDDGSYGIKGFVTNALKEQIENGK
HYDLIIAIGPVIMMKFISELTKEYGIKTMVSLNPIMIDGTGMCGGCRVTVGGKIKYACVE
GPDFDGHEVDFDELMNRNATYKEEEHSCKMTS*
>Ga0066602_1000135110
MFKILKKEVLNSSVKLLKIEAPYVARKAEPGQFVMLRVSEDGERIPLTIADYDREEGSIT
IIFQEVGKTTIELGRMEEGQEILDFAGPLGTASHFDGVTKVAVIGGGLGTAIAFPQAKKL
HSLGVEVHSIAGFRNKDLIILEDQMAKVSDKLIITTDDGSNGKKGFVTDVLKSLIEEGNQ
YDLVIAIGPLIMMKVVSNLTKQYGIKTIVSMNPVMIDGTGMCGGCRLTVGGKTKFACVDG
PDFDGHEIDFDEAMRRQLMYKKEEKVSVDKDHECKMGGTQNA*
>Ga0066602_100025105
MYRILKAEMLAENIYLMNVEAKRIAKTCLPGQFVIVKMDEKGERIPLTICDYDREAGTIT
IVFQTVGSSTERMSVLKEGDTFRDFTGPLGQPSEFVNEELDTLKKKKILFVAGGVGTAPV
YPQVKWLHENGINVDVIVGAKNKELLILEKEMSAVAGNLYITTDDGSYIRKGMVTEVIKD
LVQNQGLQYDICIAIGPMIMMKFVCLLTKELGIPTVVSMNPVMVDGTGMCGACRLTVAGE
IKFACVDGPEFDGHAVNFDEAMKRQQLYKTDEGRAILRRKEGDTHHGGCGNCGGEE*
>Ga0066602_100035394
MFKIVNREEMAQGTIVLNEIEAPRIARKAKPGQFVIIQANEKGERIPLTMADVNPEKGTI
TIIYMIVGKSTSLFGKMAVGDDYFAVIGPLGKATHIEKRGKVVCVGGGTGIAVLHPITRG
LKEAGNEVITILGSRNKDLLILEEKMAKVSDTLHICTDDGSKGHHGFVTDVLKDVLANGD
ISLVVAIGPVPMMKFVSKITKEKGVETLVSLNPIMVDGTGMCGGCRVSVGGKTKFACVDG
PEFDGHEVDYDELSKRLQAYQADEKISMDQCRQNL*
>Ga0066602_100052396
MYNIVSAIFLAENIKKIEIQAPRIAKKRKAGQFVMIRAGEHGERIPLTIAGSDPEKGTIS
IIVQGMGKSTRELNLKETGDTIHDIVGPLGTPSHIEKFGTAVSIGGGVGTAIAYPTAVAL
KEAGNYVITINGARTRDLVILEDEMKAVSDEAYITTDDGSYGFHGFVTQKLQELIDSGKP
IDYVLAIGPIPMMKAVAEVTRPYGIPTVVSLNPVMVDGTGMCGGCRVTVDNETRFACVDG
PEFDAHKVDFKNLSDRNRMYLPEEKQSVEAFSHKCHLGQLH*
>Ga0066602_100097924
MIRVSEHGERIPLTIAGSDPEKGTVTLIVQGMGKSTRELNLKKEGESIHDIVGPLGTPSH
IENFGTAVSIGGGVGTAIAYPTAVALKEAGNHVITINGARTKELVILENEMKAVSDEAYI
TTDDGSYGFHGFVTQKLQELIDSGKTINYVLAIGPIPMMKAVAEVTRPYGIPTVVSLNPV
MVDGTGMCGGCRVTIDNEIRFACVDGPEFDAHKVDFKNLSDRNRMYLEEEQQSVEAFSHK
CQLGQQK*
>Ga0066602_100100642
MSQSGFLIHSNDPIAPSVFRMVVEAPEIAKYRKAGQFVIVRPAGGTERIPLTIADADAEA
GTIVLVYQVVGKTTAGMAILPAGGELADVAGPLGRPTHIEKFGRVVCVGGGIGVAPSHPI
AQAMRRAGNYVVSILGARNRDLLIMEDEMRAASDEVVCVTDDGSYGRKGFVTDALRGMLE
SPDTTVDLVVAIGPPIMMKMVSLLTREFGVKTMVSLNTVMIDGTGMCGGCRVKVNGETKF
VCVDGPEFDGHGVDFDAMMRRQRMYVGQEKDSYEAFLRDHGCKLEERIRELKRG*
>Ga0066602_100118163
MYRILKAEMLADNIYLMNVEAKRIAKTCLPGQFVIVKMDEKGERIPLTICDYDREAGTIT
IVFQTVGASTERMSTLKEGDTFRDFTGPLGQPSEFVNEELNELKKKKILFVAGGVGTAPV
YPQVKWLHENGINVDVIVGAKNKELLILENEMRAVAGNLYITTDDGSYIRKGMVTEVIKD
LVQNQGLKYDICIAIGPMIMMKFVCLLTKELGLPTIVSMNPVMVDGTGMCGACRLTVAGK
TKFACVDGPEFDGHAVNFDEAMKRQQLYKTDEGRAILRHKEGDTHHGGCGNCGGDE*
>Ga0066602_100142203
MYKILNAQFLAPDVKKIEIIAPKIAKKRQAGQFVIIRIKEEGERVPLTISDSDIEKGTIT
IIVQGIGKTTKELNTLNTGDSILDVVGPLGKASHIENFGTAISIGGGVGTAIAYPTAKAL
KDAGNHTISIIGGRNKDYVILEDEMKKVSNEVFVTTDDGSYGTKGFVTDKLKEIIDSGKK
VDFVLAIGPIPMMKAVADVTRPYGIKTVVSLNPVMVDGTGMCGGCRATVDNKTVFVCVDG
PEFDAHLVDFATLQTRNQTYREDEKVALEEHICKIGLDK*
>Ga0066602_100154363
MYKILAKRNVAPNIYLMDVEAARVAKAAYPGQFVIVKMDEKGERIPLTICDIDKVRGTIT
IVFQTMGYSTTKMAEYEAGDCFMDFVGPLGQPSEFVHEDIEELKKKKIIFVAGGVGAAPV
YPQVKWLHEHGIDADVIVGCKSKEYLLLEDEMKAVSRNLFVATDDGSYGYKGFVTDLLKE
KVEVDKMGYDLVIAIGPMIMMKFVAKYTKEQGINTIVSLNPIMVDGTGMCGACRVTVGGQ
VKFACVDGPEFDGHLVNFDEAMRRQTLYKTEEGQKILRKEEGDTHHHGGCGCGGDK*
>Ga0066602_100166772
MFTIVSKRDLNDTVTLIEVDAPLIARKAQAGQFIIFRIDEFGERIPLTIADYDRERGTVT
IIFQHVGRSTKLLAEKNPGDTILDFVGPLGKATELDGYKRALVVGGGVGCAIAYPSAKAL
FTKGARVDVVAGFRNKDIVILEDEMKAVSENLYITTDDGSYGDKGFVTDRVRALIEAGNE
YDLVIAIGPVIMMKMVAAVTKPFGIKTVVSLNPIMVDGTGMCGGCRVTVGGVIKFACVDG
PDFDGHEVDFDELMRRNTIYKKQEVNDAAHHCRLNPEDTQNG*
>Ga0066602_100222312
MNRILEKEFFSENVVKLVVEAPLIAKARKPGNFVILRVSENGERIPLTIAGADETKGTIT
IIAQKVGVSTEKLALMNVGDSLVDLVGPLGKSTEIHNVGTVLCCGGGVGVAPLLPIIEGF
KKAGNRVVSVLAARNKDLIILEDEVRKWSDDVIVMTDDGSHGRKGLVTQGVEEVILREKI
DECIAIGPAIMMKFTSLLTKKYNIPTQASLNAMMVDGTGMCGACRVSVGGKTKFTCVDGP
EFDAHQIDFDEMMMRLGGYKAEEKAAFEMYNKMLDK*
>Ga0066602_100325022
MYKVLRKQTLAPEIVLMEVEAPLVASSAKPGQFVIVRAYTKGERIPLTIADYDAIKGSVT
IVIQALGASTRLICTLNEGDSLQDFAGPLGQPSEFVSMTDEELLKKRILFVAGGVGAAPI
YPQVKYLFDRGVLADVILGARSAEMVILEDQLRAVAGRLIIATNDGSRGRKGVVTEVMGE
MAETGSSWDCVVTIGPMIMMKYVSVLTRKLGVKTIASLNSMMIDGTGMCGACRVSVGGKT
MFTCVDGPEFDAHKVNFDEAMRRLNMYKSHESQKMAEYVKKDHKCRIGRTV*
>Ga0066602_100782671
IMMKFVCLTTKELNIPTIVSMNPIMVDGTGMCGACRLTVNGEVKFACVDGPEFDGHLVDF
DQAMKRQTIYKTAEGRALLKDEEGESHHGGCGVCGGDE*
>Ga0066603_1000017627
MIKYDKGGTCMYKILKKRVLNPQVTLMDIDAPHIARKAQPGQFIMLRIDEHGERIPLTIA
DYSLEDGTVTIIYQVVGKTTLKLNELNEGDSLLDFAGPLGIASHFDNIKKAVVIGGGLGT
AIAYPQAKKLFQNGAEVDVIAGFRNKDLIILEDELKKISSRTFITTDDGSNGNKGFVTDV
LKKLIEDGNKYDVAIAIGPLVMMRAVANATREYGIKTIVSMNPVMVDGTGMCGGCRVTVG
GETKFACVDGPDFDGHKVDFDEAIRRSLMYKDMENEAMKKHTCRLGGEQNA*
>Ga0066603_1000031334
MFKIVYKRNLNDSVTLMEIQAPFIAKKALAGQFIIFRVDEMGERIPLTIADYDRDLGTIT
LIFQVVGKSTQQLAKLNTGDTILDVVGPLGLPTHTGEDVKSVCVVGGGVGCAIAYPQAKS
LYKKGIKVDVIAGFRNKDIVILEDEFKKVSNELIITTDDGSYGIKGFVTNALKEQIENGK
HYDLIIAIGPVIMMKFISELTKEYGIKTMVSLNPIMIDGTGMCGGCRVTVGGKIKYACVE
GPDFDGHEVDFDELMNRNATYKEEEHSCKMTS*
>Ga0066603_1000037410
MNRIILKKQLSDDVFMMKIAAPHIAEERKPGQFVILQLDTDFGERIPLTIADADPKEGSV
TIIFQTVGNTTHRLSSLNEGDKIQNLLGPLGQPTQIKNFGSVVCVGGGIGVAPLHPIAKA
LKQAGNHVTVIIGARNKDLLILEEEMKAISDELIICTDDGSKGRKDLVTAPLKELCEKNP
KPDLAVAIGPPIMMKFVALTTKPYGVHTVVSLNTIMVDGTGMCGGCRVTVDGKTKFVCVD
GPEFDGHLVDFDNMMLRLGSYKIKEEEDHHKCHLDLQIEQLQKNS*
>Ga0066603_1000041016
MSQTGFKIHSNDPIAPSVFRMVVDAPHIAGHRRAGQFVIVRPAGGAERIPLTIADADPAA
GTITLVYQVVGRTTAEMALIAAGGEIADIAGPLGRPTHVEKVGHVVCVGGGIGVAPVHPI
ARAMREAGNRVTSIIGARSADLLIMEAEMRAASDEVICVTDDGSYGRKGFVTDVLRDLLN
NPEGKIDLVVAIGPPIMMKMVSLLTKEYGVPTMVSLNTVMIDGTGMCGGCRVSVNGETKF
VCVDGPEFDGHGVDFDAMMRRQRMYVDEERASYDSFKKEHACRLEKRIRELERG*
>Ga0066603_1000046914
MYKIIEARELTTNIYSFEVLAQRAAKTCYPGQFVIIRTDADGERIPLTISDYDREKGTIT
IVVQVLGAGTAKMASLKTGDYIHDFCGPLGQPSEFVHEDLEELKKKKIVFVAGGLGTAPV
YPQAKWLYEHGVMADVIIGAKTKDLLIYEDEMSKVCGNLYMTTDDGSYGRTGLVTTALKD
LVEKEGKTYDLCVAIGPMIMMKFVCLTTKELNIPTIVSMNPIMVDGTGMCGACRVTVGEE
VKFACVDGPEFDGHLIDFDQAMRRQQIYKSAEGRAVLREQEGSTHHGGCGNCGGDE*
>Ga0066603_100012064
MFKIVNREEMAQGTIVLNEIEAPRIARKAKPGQFVIIQANEKGERIPLTMADVNPEKGTI
TIIYMIVGKSTSLFGKMAVGDDYFAVIGPLGKATHIEKRGKVVCVGGGTGIAVLHPITRG
LKEAGNEVITILGSRNKDLLILEEKMAKVSDTLHICTDDGSKGHHGFVTDVLKDVLANGD
ISLVVAIGPVPMMKFVSKITKEKGVETLVSLNPIMVDGTGMCGGCRVSVGGKTKFACVDG
PEFDGHEVDYDELSKRLQAYQADEKISMDQCRQNL*
>Ga0066603_100012793
MFKILKKEVLNSSVKLLKIEAPYVARKAEPGQFVMLRVSEDGERIPLTIADYDREEGSIT
IIFQEVGKTTIELGRMEEGQEILDFAGPLGTASHFDGVTKVAVIGGGLGTAIAFPQAKKL
HSLGVEVHSIAGFRNKDLIILEDQMAKVSDKLIITTDDGSNGKKGFVTDVLKSLIEEGNQ
YDLVIAIGPLIMMKVVSNLTKQYGIKTIVSMNPVMIDGTGMCGGCRLTVGGKTKFACVDG
PDFDGHEIDFDEAMRRQLMYKKEEKVSVDKDHECKMGGTQNA*
>Ga0066603_100019234
MSRILKREQLSEQVWRFRLDAPKIAKKRKAGQFIILRPTSDSERIPLTIADADPDEGWIE
IVFQTVGKTTLILKDLEEGTSVLDLAGPLGKPTHIEKFGKCLCIGGGVGVAPLYPIVCAL
KAAGNELTTIIGARNKSLLILENEMAKNSDHLFATTDDGSNGRKGFVSDVFNELIKAGEV
FDLAVVIGPPMMMKVTTSLTVSAGIKTFASLNPIMIDGTGMCGGCRVSVFGETKFACVDG
PEFDAAGIDWNELLRRQNSYKAFETKAREDHICRLGGNS*
>Ga0066603_1000234811
MNNIVSAIFLAENIKKIEIHAPRIAKKRKAGQFVMIRVSEHGERIPLTIAGSDPEKGTVT
LIVQGMGKSTRELNLKKEGESIHDIVGPLGTPSHIENFGTAVSIGGGVGTAIAYPTAVAL
KEAGNHVITINGARTKELVILENEMKAVSDEAYITTDDGSYGFHGFVTQKLQELIDSGKT
INYVLAIGPIPMMKAVAEVTRPYGIPTVVSLNPVMVDGTGMCGGCRVTIDNEIRFACVDG
PEFDAHKVDFKNLSDRNRMYLEEEQQSVEAFSHKCQLGQQK*
>Ga0066603_100039519
MAKIVHREELAQGTIILNEIEAPRIAKKAKPGQFVILQADETGERVPLTMADTDPEKGTI
TIIYMVVGKSTARFKDLKVGEEYYALIGPLGAPTHIEKIGKVVCVGGGTGIAVLHPIARA
LKEAGNEVIAILGSRTYDLLILEEKMRQASNTLHICTDDGSKGHHGFVTDVLKETIEKED
IALVVAIGPIPMMKFCSLITKEKGVKTMVSLNPIMVDGTGMCGGCRVSVGGKTKFACVDG
PEFDGHQVDFDGLAKRLASYTEVEKQSMDAYNKCKCDAD*
>Ga0066603_100044345
MYRILKAEMLAENIYLMNVEAKRIAKTCLPGQFVIVKMDEKGERIPLTICDYDREAGTIT
IVFQTVGSSTERMSVLKEGDTFRDFTGPLGQPSEFVNEELDTLKKKKILFVAGGVGTAPV
YPQVKWLHENGINVDVIVGAKNKELLILEKEMSAVAGNLYITTDDGSYIRKGMVTEVIKD
LVQNQGLQYDICIAIGPMIMMKFVCLLTKELGIPTVVSMNPVMVDGTGMCGACRLTVAGE
IKFACVDGPEFDGHAVNFDEAMKRQQLYKTDEGRAILRRKEGDTHHGGCGNCGGEE*
>Ga0066603_100048822
MSQSGFLIHSNDPIAPSVFRMVVEAPEIAKYRKAGQFVIVRPAGGTERIPLTIADADAEA
GTIVLVYQVVGKTTAGMAILPAGGELADVAGPLGRPTHIEKFGRVVCVGGGIGVAPSHPI
AQAMRRAGNYVVSILGARNRDLLIMEDEMRAASDEVVCVTDDGSYGRKGFVTDALRGMLE
SPDTTVDLVVAIGPPIMMKMVSLLTREFGVKTMVSLNTVMIDGTGMCGGCRVKVNGETKF
VCVDGPEFDGHGVDFDAMMRRQRMYVGQEKDSYEAFLRDHGCKLEERIRELKRG*
>Ga0066603_100053332
MYNIVSAIFLAENIKKIEIQAPRIAKKRKAGQFVMIRAGEHGERIPLTIAGSDPEKGTIS
IIVQGMGKSTRELNLKETGDTIHDIVGPLGTPSHIEKFGTAVSIGGGVGTAIAYPTAVAL
KEAGNYVITINGARTRDLVILEDEMKAVSDEAYITTDDGSYGFHGFVTQKLQELIDSGKP
IDYVLAIGPIPMMKAVAEVTRPYGIPTVVSLNPVMVDGTGMCGGCRVTVDNETRFACVDG
PEFDAHKVDFKNLSDRNRMYLPEEKQSVEAFSHKCHLGQLH*
>Ga0066603_100125832
MFEVMKKEYLASNILSMDIKAPRLAQKAMPGQFLIVKTDEFGERIPLTICDYDKEFGTIN
IVFQVVGKSTQDMEALEVGDYFQDVVGPLGQMSEFIHQDIETLKKERFVFIAGGVGTAPV
YPQVKWFVDNGLDVDVIIGARSQDLLILEKEFRALTPNVHICTDDGSYGLHGNVTNLLEK
LFNEGKHFTHAVAIGPMIMMKFATLMAKKLGIPTTVSLNPLMVDGTGMCGACRVVIDGEV
KFACVDGPEFDGYKVNFDEAQSRLRLRDENKLIEHDENELCPIHHEKHEDKKKRSHPHMR
DAEHRIRNFDEVNLGYTLEEVVAEANRCLECKNPRCVVACPVGIDIPSFIRYLKDSDIRS
AAEVLAEYTKLASVCGRVCPQEKQCEGVCITGKKAEPVAIGLLERFVGDWSLLHLEVKVS
EKNGQKVAVVGSGPAGLAAAAELAKFGYEVDVFESLHKLGGVLTYGIPAFRLPKDIVEGE
IERIKKLGVNFYTNVVVGKTIMIDEFLEGEYQAVFIGSGAGFPKFMGIKGENALGVLSAN
EFLTRVNLMKGHESAYHTPTTIGKKVAVIGAGNVAMDAARVAKRLGVETSIVYRRSAQEI
PARAEEVDHASEEGIALNLLTNPIEILSDDKGHVCGLKCVKMELGVADASGRRSPVQIEG
SEFIIDVDTIIMSIGTVPNELVTASTKGLDTSKKGTIIVGEGTMQTSRKGVFAGGDIVTG
AATVIEAMGAGKQAAVEIDAYIKANF*
>Ga0066603_100353572
MHTILEKRQFSEEVFYLRVTAPEIARNRKAGQFVLVQIDIEFGERIPLTIADANADEGWI
ALVFQTVGATTHKLALKKPGDKIAAILGPLGRPTHIEKLGTVVCVGGGIGVAPLYPIVKA
YKEAGNKVIVIIGARTKDLVIFEKEMRAACDELIVVTDDGSYGRKGLVTEPLKELCESAT
PPKEAIAIGPPIMMKFCAATTRPYGVHTMVSLNTIMIDGTGMCGGCRVTVGGKTKFVCVD
GPEFDGHQVDFDNMMMRMKAYKPREEADHHKCHMEMEAKKLEASGASESGAAK*
>Ga0066603_100452761
APLYPIARALREAGNKLITVLGARNRDLLILEKEMAVFSDEMIVMTDDGSHGKKGVITVG
IEEVLKREPVHLAVAIGPAVMMKFVALLTKRYNVPTIASLNTIMVDGTGMCGACRVSVAG
KTRFVCVDGPEFDAHEIDYDEMIQRLNTYKTEERISYEGYLKTLP*
>Ga0066603_100935171
IVTAALKNLIDSGENYDEVMAIGPIIMMKFVSLLTKEYGIKTIVSMNPIMVDGTGMCGGC
RLVVGGKVKFACVDGPDFDGHEVDFDGMMKRNRIYTEIEKEKSSEHSCRLLEKEVQK*
>Ga0066603_101099242
GEKGIVTAALKNLIDSGENYDEVMAIGPIIMMKFVSLLTKEYGIKTIVSMNPIMVDGTGM
CGGCRLIVGGKVKFACVDGPDFDGHEVDFDGLMKRNRIYTEFEKEKTSEHACRLLEKEVQ
K*
>Ga0066604_100001167
MNRIVDKKFLSENVFQLRVEAPLIASERKPGQFVILSLDNDFAERIPLTIADADPAEGTI
TLVVQKVGGTTTALSRLETGDKIVNLLGPLGRPTDIEKRGRVVAVGGGVGAAPLYPIVQA
LKQAGNHLTVILGARSRDLIVFEDKMRALADNLIVCTDDGSHGRKCLVTAPLKEICESEK
PDLAVAIGPPIMMKFCCETTRPFGVHTVVSLNTIMVDGTGMCGGCRVTVGGQTKFVCVDG
PEFDGHLVDFDNMMKRMGAYREQEQEFLHKCQLDQKIEESRPK*
>Ga0066604_1000026910
MNRIILKKQLSDDVFMMKIAAPHIAEERKPGQFVILQLDTDFGERIPLTIADADPKEGSV
TIIFQTVGNTTHRLSSLNEGDKIQNLLGPLGQPTQIKNFGSVVCVGGGIGVAPLHPIAKA
LKQAGNHVTVIIGARNKDLLILEEEMKAISDELIICTDDGSKGRKDLVTAPLKELCEKNP
KPDLAVAIGPPIMMKFVALTTKPYGVHTVVSLNTIMVDGTGMCGGCRVTVDGKTKFVCVD
GPEFDGHLVDFDNMMLRLGSYKIKEEEDHHKCHLDLQIEQLQKNS*
>Ga0066604_1000029116
MSQTGFKIHSNDPIAPSVFRMVVDAPHIAGHRRAGQFVIVRPAGGAERIPLTIADADPAA
GTITLVYQVVGRTTAEMALIAAGGEIADIAGPLGRPTHVEKVGHVVCVGGGIGVAPVHPI
ARAMREAGNRVTSIIGARSADLLIMEAEMRAASDEVICVTDDGSYGRKGFVTDVLRDLLN
NPEGKIDLVVAIGPPIMMKMVSLLTKEYGVPTMVSLNTVMIDGTGMCGGCRVSVNGETKF
VCVDGPEFDGHGVDFDAMMRRQRMYVDEERASYDSFKKEHACRLEKRIRELERG*
>Ga0066604_100009763
MFKILKKEVLNSSVKLLKIEAPYVARKAEPGQFVMLRVSEDGERIPLTIADYDREEGSIT
IIFQEVGKTTIELGRMEEGQEILDFAGPLGTASHFDGVTKVAVIGGGLGTAIAFPQAKKL
HSLGVEVHSIAGFRNKDLIILEDQMAKVSDKLIITTDDGSNGKKGFVTDVLKSLIEEGNQ
YDLVIAIGPLIMMKVVSNLTKQYGIKTIVSMNPVMIDGTGMCGGCRLTVGGKTKFACVDG
PDFDGHEIDFDEAMRRQLMYKKEEKVSVDKDHECKMGGTQNA*
>Ga0066604_100018142
MNNIVSAIFLAENIKKIEIHAPRIAKKRKAGQFVMIRVSEHGERIPLTIAGSDPEKGTVT
LIVQGMGKSTRELNLKKEGESIHDIVGPLGTPSHIENFGTAVSIGGGVGTAIAYPTAVAL
KEAGNHVITINGARTKELVILENEMKAVSDEAYITTDDGSYGFHGFVTQKLQELIDSGKT
INYVLAIGPIPMMKAVAEVTRPYGIPTVVSLNPVMVDGTGMCGGCRVTIDNEIRFACVDG
PEFDAHKVDFKNLSDRNRMYLEEEQQSVEAFSHKCQLGQQK*
>Ga0066604_100024983
MNKIIRKKQLSADVFMMEIEAADIAAARKAGQFIILMIGDNYDERIPLTIADADAAKGTI
TLIFQAVGGTTRLLAQKNEGEYIAHLLGPLGRPTHIQKYDRPVVCVGGGIGVAPLHPIVQ
AFKNAGNKVITIMGARNAELLILEEEMRAYSDELIVCTDDGSRGRKDLVTVPLKEICASD
APPAEVIAIGPPIMMKFCAATTKPFNVHTMVSLNTIMVDGTGMCGGCRVSVGGETKFVCV
DGPEFDGHLVDFDNMMARLSSYKQHEGDFCNLTEIVKEELK*
>Ga0066604_100122171
MFKIVNREEMAQGTIVLNEIEAPRIARKAKPGQFVIIQANEKGERIPLTMADVNPEKGTI
TIIYMIVGKSTSLFGKMAVGDDYFAVIGPLGKATHIEKRGKVVCVGGGTGIAVLHPITRG
LKEAGNEVITILGSRNKDLLILEEKMAKVSDTLHICTDDGSKGHHGFVTDVLKDVLANGD
ISLVVAIGPVPMMKFVSKITKEKGVETLVSLNPIMVDGTGMCGGCRVSVGGKTKFACVDG
PEFDGHEVDYDELSKRLQAYQADEKISMDQCRQNL*
>Ga0066604_100194941
MSRILKREQLSEQVWRFRLDAPKIAKKRKAGQFIILRPTSDSERIPLTIADADPDEGWIE
IVFQTVGKTTLILKDLEEGTSVLDLAGPLGKPTHIEKFGKCLCIGGGVGVAPLYPIVCAL
KAAGNELTTIIGARNKSLLILENEMAKNSDHLFATTDDGSNGRKGFVSDVFNELIKAGEV
FDLAVVIGPPMMMKVTTSLTVSAGIKTFASLNPIMIDGTGMCGGCRVSVFGETKFACVDG
PEFDAAGIDWNELLRRQNSYKAFETKAREDHICRLGGNS*
>Ga0066606_100064685
MFTILDKNNLAPQVFRYLLDAPDIAKKALPGQFIIIRLNETGERIPITISSADPIDGTLT
VYVQDVGKTSLEMSQMKIGDKILDIVGPLGNPSLIDLFGTVVLIGGGFGIAAIAPIARAL
TQAGNKTIAILGAKTQDRVILEQEMLNACTHIHIATDDGSYGTQGLVTDILRKVIETKKP
VDRVIAIGPMVMMKAVADITRPFKIPTLVSMNPIMIDGTGMCGACRVTVNGEMKFACVDG
PEFDGHAVDFEGLLNRLKTYIPEETEAKKKYLEETQGSCQITNKLKVVG*
>Ga0066607_100014538
MYKIIKAEFIAPNVKSFILEAPHIAKKRQAGQFIILRVHDKGERIPITIADSNTEEGWIN
IIVQGLGKTSAHLNTLETGDYLQDLVGPLGLPTHIENWGTLVCMSGGVGTAEALPIAAAG
KAAGNRVISIIGARNKDLIIAEEQMAEVVDEVRISTDDGSAGRHGLVTDVLQDLIDEGIK
PDMIVAIGPLPMMAAVSNQTKEIGIPTMVSLNAIMVDGTGMCGACRATVGGKTVFVCVDG
PEFDGHQVDFKELGSRQKMYKKQEEESHKCFLERQMKKMKAEQMKEEVVS*
>Ga0066607_10006737
MYKILKAEFIAPNVKSFILEAPHIAKKRQAGQFVMLRVHDKGERIPITIADSNTEEGWIN
IIVQGLGKTSAHLNTLETGDHLQDLVGPLGLPTHIENWGTLVCISGGVGTAEALPIAAAG
KAAGNRVISIIGARNKDLIIAQDQMAEVVDEVRISTDDGSAGRHGLVTDVLQDLMDEGIK
PDMIVAIGPLPMMEAVSNQTKEIGIPTMVSLNAIMVDGTGMCGACRATVGGKTVFVCVDG
PEFDGHQVDFKELGSRQRMYKKQEEESHKCFLERQMKKMKAEQMKEEVPA*
>Ga0066607_10020646
MAKIVTREEMAQGTIILNEIEAPRISRKAKPGQFVILQADEKGERIPLTMADTNPDKGTI
TIIYMVIGKSTARFKELEVGDEYYALIGPLGKPTHVEKVGKVICVGGGTGIAVLHPIARA
LKEAGNEVTTILGSRSYDLLIMEAKMKAASNNFHICTDDGSKGHHGFVTDVLKDVLEKED
IDLVVAIGPIPMMKFCSLITKEKDVKTLVSLNPIMVDGTGMCGCCRVTIGDDTKFACVDG
PEFDAHKVNFDELANRLASYLEDEKKSLETYENCKAL*
>Ga0066607_10190432
DEVRISTDDGSAGRHGLVTDVLQDLIDEGIKPDMIVAIGPLPMMAAVSNQTKEIGIPTMV
SLNAIMVDGTGMCGACRATVGGKTVFVCVDGPEFDGHQVDFKELGSRQKMYKKQEEESHK
CFLERQMKKMKAEQMKEEVSA*
>Ga0066608_100107713
MYKILKAEFIAPNVKSFILEAPHIAKKRQAGQFVMLRVHDKGERIPITIADSNTEEGWIN
IIVQGLGKTSAHLNTLETGDHLQDLVGPLGLPTHIENWGTLVCISGGVGTAEALPIAAAG
KAAGNRVISIIGARNKDLIIAQDQMAEVVDEVRISTDDGSAGRHGLVTDVLQDLMDEGIK
PDMIVAIGPLPMMEAVSNQTKEIGIPTMVSLNAIMVDGTGMCGACRATVGGKTVFVCVDG
PEFDGHQVDFKELGSRQRMYKKQEEESHKCFLERQMKKMKAEQMKEEVPA*
>Ga0066608_10014797
MAKIVTREEMAQGTIILNEIEAPRISRKAKPGQFVILQADEKGERIPLTMADTNPDKGTI
TIIYMVIGKSTARFKELEVGDEYYALIGPLGKPTHVEKVGKVICVGGGTGIAVLHPIARA
LKEAGNEVTTILGSRSYDLLIMEAKMKAASNNFHICTDDGSKGHHGFVTDVLKDVLEKED
IDLVVAIGPIPMMKFCSLITKEKDVKTLVSLNPIMVDGTGMCGCCRVTIGDDTKFACVDG
PEFDAHKVNFDELANRLASYLEDEKKSLETYENCKAL*
>Ga0066608_10015167
MYKIIKAEFIAPNVKSFILEAPHIAKKRQAGQFIILRVHDKGERIPITIADSNTEEGWIN
IIVQGLGKTSAHLNTLETGDYLQDLVGPLGLPTHIENWGTLVCMSGGVGTAEALPIAAAG
KAAGNRVISIIGARNKDLIIAEEQMAEVVDEVRISTDDGSAGRHGLVTDVLQDLIDEGIK
PDMIVAIGPLPMMAAVSNQTKEIGIPTMVSLNAIMVDGTGMCGACRATVGGKTVFVCVDG
PEFDGHQVDFKELGSRQKMYKKQEEESHKCFLERQMKKMKAEQMKEEVVS*
>Ga0066608_10022277
MYKIIKAEFIAPNVKSFILEAPHIAKKRQAGQFIILRVHDKGERIPITIADSNAEEGWIN
IIVQGLGKTSAHLNTLETGDSLQDLVGPLGLPTHIENWGTLVCMSGGVGTAEALPIAAAG
KAAGNRVISIIGARNKDLIIAEDKMAEVVDEVRISTDDGSAGRHGLVTDVLQDLIDEGIK
PDMIVAIGPLPMMAAVSNQTKEIGIPTMVSLNAIMVDGTGMCGACRATVGGKTVFVCVDG
PEFDGHQVDFKELGSRQKMYKKQEEESHKCFLERQMKKMKAEQMKEEVSA*
>Ga0066608_10098892
MRSFWAVSANGSTVFAVVNGPRQPAGVPCGPVSAFPGCVVLPNREATACLPQPLLKRPNQ
METRACEHTILYKEQLSEEVFLMRVTAPLIAEERLPGQFIILQVDDNYGERVPLTIADAD
VEEGSITLIYQTVGATTHKLAALNVGDAIVALVGPLGRPTHLEKVGKVVCVGGGIGVAPM
HPIVQGLKEVGNEITVIIGARSQELVILEDRMRELADELIVCTDDGSYGRKALVTEPLKE
LCESDPKPDLVVAIGPPIMMKFCAETTRPYGVPTVVSLNTIMVDGTGMCGGCRVTVGGET
KFVCVDGPEFDGHAVEFDEMMKRLQAYRAQEAKAHDSWHHEEHTCNLVKAAAEKA*
>Ga0066609_100001735
MYKIIKAEFIAPNVKSFILEAPHIAKKRQAGQFIILRVHDKGERIPITIADSNTEEGWIN
IIVQGLGKTSAHLNTLETGDYLQDLVGPLGLPTHIENWGTLVCMSGGVGTAEALPIAAAG
KAAGNRVISIIGARNKDLIIAEEQMAEVVDEVRISTDDGSAGRHGLVTDVLQDLIDEGIK
PDMIVAIGPLPMMAAVSNQTKEIGIPTMVSLNAIMVDGTGMCGACRATVGGKTVFVCVDG
PEFDGHQVDFKELGSRQKMYKKQEEESHKCFLERQMKKMKAEQMKEEVVS*
>Ga0066609_100406172
DSLQDLVGPLGLPTHIENWGTLVCMSGGVGTAEALPIAAAGKAAGNRVISIIGARNKDLI
IAEDKMAEVVDEVRISTDDGSAGRHGLVTDVLQDLIDEGIKPDMIVAIGPLPMMAAVSNQ
TKEIGIPTMVSLNAIMVDGTGMCGACRATVGGKTVFVCVDGPEFDGHQVDFKELGSRQKM
YKKQEEESHKCFLERQMKKMKAEQMKEEVSA*
>Ga0066610_100041054
MYKIIKAEFIAPNVKSFILEAPHIAKKRQAGQFIILRVHDKGERIPITIADSNTEEGWIN
IIVQGLGKTSAHLNTLETGDYLQDLVGPLGLPTHIENWGTLVCMSGGVGTAEALPIAAAG
KAAGNRVISIIGARNKDLIIAEEQMAEVVDEVRISTDDGSAGRHGLVTDVLQDLIDEGIK
PDMIVAIGPLPMMAAVSNQTKEIGIPTMVSLNAIMVDGTGMCGACRATVGGKTVFVCVDG
PEFDGHQVDFKELGSRQKMYKKQEEESHKCFLERQMKKMKAEQMKEEVVS*
>Ga0066610_100188702
MYKIIKAEFIAPNVKSFILEAPHIAKKRQAGQFIILRVHDKGERIPITIADSNAEEGWIN
IIVQGLGKTSAHLNTLETGDSLQDLVGPLGLPTHIENWGTLVCMSGGVGTAEALPIAAAG
KAAGNRVISIIGARNKDLIIAEDKMAEVVDEVRISTDDGSAGRHGLVTDVLQDLIDEGIK
PDMIVAIGPLPMMAAVSNQTKEIGIPTMVSLNAIMVDGTGMCGACRATVGGKTVFVCVDG
PEFDGHQVDFKELGSRQKMYKKQEEESHKCFLERQMKKMKAEQMKEEVSA*
>Ga0066610_100203323
SGGVGTAEALPIAAAGKAAGNRVISIIGARNKDLIIAQDQMAEVVDEVRISTDDGSAGRH
GLVTDVLQDLMDEGIKPDMIVAIGPLPMMEAVSNQTKEIGIPTMVSLNAIMVDGTGMCGA
CRATVGGKTVFVCVDGPEFDGHQVDFKELGSRQRMYKKQEEESHKCFLERQMKKMKAEQM
KEEVPA*
>Ga0066610_100283732
GTYGAKGLVTDTLQELIEKKEPIDRVIAIGPIVMMKAVADLTRPYGISTVVSLNPIMIDG
TGMCGACRVTVNGEMKFACVDGPEFDGHAVDFEGLLNRMKTYLPEEAEAKEKYLKETEGK
CRIAEISQIYG*
>Ga0066611_100017007
MYKIIKAEFIAPNVKSFILEAPHIAKKRQAGQFIILRVHDKGERIPITIADSNTEEGWIN
IIVQGLGKTSAHLNTLETGDYLQDLVGPLGLPTHIENWGTLVCMSGGVGTAEALPIAAAG
KAAGNRVISIIGARNKDLIIAEEQMAEVVDEVRISTDDGSAGRHGLVTDVLQDLIDEGIK
PDMIVAIGPLPMMAAVSNQTKEIGIPTMVSLNAIMVDGTGMCGACRATVGGKTVFVCVDG
PEFDGHQVDFKELGSRQKMYKKQEEESHKCFLERQMKKMKAEQMKEEVVS*
>Ga0066611_100020702
MFKILDKKHLAPQVFRYLLDAPDIAKKALPGQFVIIRLDETGERIPITISTADPTHGTLT
LYVQATGKTSMEMSRMKIGDFILDVVGPLGNPSPIDLFGTVVLVGGGFGIAAIHPIAHAL
TQAGNKTISILGARTKELVILEEEMSKASTIVQVVTDDGTYGAKGLVTDTLQELIEKKEP
IDRVIAIGPIVMMKAVADLTRPYGISTVVSLNPIMIDGTGMCGACRVTVNGEMKFACVDG
PEFDGHAVDFEGLLNRMKTYLPEEAEAKEKYLKETEGKCRIAEISQIYG*
>Ga0066611_100042972
MYKILKAEFIAPNVKSFILEAPHIAKKRQAGQFVMLRVHDKGERIPITIADSNTEEGWIN
IIVQGLGKTSAHLNTLETGDHLQDLVGPLGLPTHIENWGTLVCISGGVGTAEALPIAAAG
KAAGNRVISIIGARNKDLIIAQDQMAEVVDEVRISTDDGSAGRHGLVTDVLQDLMDEGIK
PDMIVAIGPLPMMEAVSNQTKEIGIPTMVSLNAIMVDGTGMCGACRATVGGKTVFVCVDG
PEFDGHQVDFKELGSRQRMYKKQEEESHKCFLERQMKKMKAEQMKEEVPA*
>Ga0066611_100087433
MFTILDKNNLAPQVFRYLLDAPDIAKKALPGQFIIIRLNETGERIPITISSANPIDGTLT
VYVQDVGKTSLEMSQMKIGDKILDIVGPLGNPSLIDLFGTVVLIGGGFGIAAIAPIARAL
TQAGNKTIAILGAKTQDRVILEQEMLNACTHIHIATDDGSYGTQGLVTDILRKVIETKKP
VDRVIAIGPMVMMKAVADITRPFKIPTLVSMNPIMIDGTGMCGACRVTVNGEMKFACVDG
PEFDGHAVDFEGLLNRLKTYIPEETEAKKKYLEETQGSCQIANKLKVVG*
>Ga0066615_10002642
MAKIVTREEMAQGTIILNEIEAPRISRKAKPGQFVILQADEKGERIPLTMADTNPDKGTI
TIIYMVIGKSTARFKELEVGDEYYALIGPLGKPTHVEKVGKVICVGGGTGIAVLHPIARA
LKEAGNEVTTILGSRSYDLLIMEAKMKAASNNFHICTDDGSKGHHGFVTDVLKDVLEKED
IDLVVAIGPIPMMKFCSLITKEKDVKTLVSLNPIMVDGTGMCGCCRVTIGDDTKFACVDG
PEFDAHKVNFDELANRLASYLEDEKKSLETYENCKAL*
>Ga0066616_10058821
MAKLVAREEMAQGTIILNEIEAPRISRKAKPGQFVIIQADENGERIPLTMADTNPEKGTI
TIIYMVVGKSTARFKDLKVGDEYFALIGPLGKPTHVEKVGKVVCVGGGTGIAVLHPITRA
LKAAGNDVTTILGSRSYDLLIMEDKMRDASTNLHICTDDGSHGHHGFVTEVLKDVLEKDK
VDLVVAIGPIPMMKFCSLITKEKNAKTLVSLNPIMVDGTGMCGCCRVSIGGKTQFACVDG
PEFDGHQVNYDELTKRLASYLEDEKLSMEAYQKSK*
>Ga0066617_13241863
MAKIVTREEMAQGTIILNEIEAPRISRKAKPGQFVILQADEKGERIPLTMADTNPDKGTI
TIIYMVIGKSTARFKELEVGDEYYALIGPLGKPTHVEKVGKVICVGGGTGIAVLHPIARA
LKEAGNEVTTILGSRSYDLLIMEAKMKAASNNFHICTDDGSKGHHGFVTDVLKDVLEKED
IDLVVAIGPIPMMKFCSLITKEKDVKTLVSLNPIMVDGTGMCGCCRVTIGDDTKFACVDG
PEFDAHKVNFDELANRLASYLEDEKKSLETYENCKAL*
>Ga0066620_12116662
MAKIVTREEMAQGTIILNEIEAPRISRKAKPGQFVILQADEKGERIPLTMADTNPDKGTI
TIIYMVIGKSTARFKELEVGDEYYALIGPLGKPTHVEKVGKVICVGGGTGIAVLHPIARA
LKEAGNEVTTILGSRSYDLLIMEAKMKAASNNFHICTDDGSKGHHGFVTDVLKDVLEKED
IDLVVAIGPIPMMKFCSLITKEKDVKTLVSLNPIMVDGTGMCGCCRVTIGDDTKFACVDG
PEFDAHKVNFDELANRLASYLEDEKKSLETYENCKAL*
>Ga0066628_10062431
PIPMMKFCSLITKEKDVKTLVSLNPIMVDGTGMCGCCRVTIGDDTKFACVDGPEFDAHKV
NFDELANRLASYLEDEKKSLETYENCKAL*
>Ga0066636_1000003929
MAEKTVCHFKVEAPRIARKAKPGQFVVLRVNETGERIPLTMGGTDPATGMIDLIFQVVGK
STALLRTLNVGDSITDIIGPLGKPTHVEKIGTVICVGGGTGVAVMYPITKAYKEAGNNVI
AIIGSRTKDLLILEDEMKAASHDLRVTTDDGSYGHHGFVTDVLRKILDEQKDVKLIVGIG
PVPMMKFLCKLTKEYGVKTMVSLNPIMVDATGMCGACRVTVGGKTRFCCVDGPEFDGHQV
DYDELVKRQRAYLKEEKASMEQFTAAVK*
>Ga0066636_1000004016
MPFRIVEAKRLSSITNLFQIEAATIAKKARAGQFIVLRLDEKGERIPLTITRRDPAKGTI
TIIFQEVGKTTKKLASLKKGDKIQDIIGPLGKKTDFGYVGKAIFIGGGVGVAEILPVVEY
AKESGNGITVIIGARTKELVILEEELRKLAPRLIVMTDDGSHGRKGLVTTPLKELLTAEK
FDLAYCVGPDIMMKVTCDVTKEFKLKTLVSLDSNMVDATGMCGTCRVSIGGATKFVCVDG
PEFEGHLVDWDLFLKRQKRFVNEEKKSIECNEANAQCRCRA*
>Ga0066636_100002967
MYKVLVSEQLVPNIHLLNIEAAEIAKKALIGQFVVVMVDEVGERIPLSLADWDVEEGTVT
LVVMQVGTSTRKLAALKSGDYILSIAGPSGLPSHLEKFGTVACIGGCYGIGAIIPIARSL
KSLGNEVISIIEARSKNLLYWQDKLQQVSDELILATGDGSSGYKGWAYDPLKEMLERGKK
IDIVFAHGCTFMMRLISEATRSFGVKTLVVLNPIMVDGTGMCGVCRVSVGGETKFACVDG
PEFDGHKVDWDLLMARRTIYLEEEIRSLQRYECQQWYFETAKAMKAKV*
>Ga0066636_100006404
MAYKILEKEELAPGIKQYDIHAPRVAEKFKPGQFLVIRLHEKGERIPLTIAMADARAGSV
RIVFQEMGKTTFELGAMNKGDSIMDVLGPLGVPTEIKKYGLVAGVAGGVGAAPLLPILKA
LKETGNRVITILGSRTKDLLIFRRELEKVSSELIITTDDGTAGEKGFVTFPLKRIIEGKN
KPDAVWAIGPLIMMKNICNVTRNDGVRTFVSLNPIMLDGTGMCGCCRVTVGGHVKFSCVD
GPEFDGLMVDFDEIIVRNRRFLEQERISYEKYKNSL*
>Ga0066636_100008264
MFKIIDKENLAKEITQITVEAPQIAKKAKAGQFVVVVIDEKGERIPLTLADWDKAGGTIT
LIFQEVGFTTKKLGTFNEGDSIQHILGPLGHPTETKRTGTVICIGGGVGIAEVYPVSRAL
KEAGNRVLGIIGTRSKELLILEDKMQKICDELFITTDDGSYGRKGFVTDALKELFEVVEK
SQHTKFPDLVYCIGPLPMMKAVSELTKSYKIKTIVSLNPVMVDGTGMCGSCRCTVGGKTA
FGCVDGPDFDAHQVDFAELEKRLNLFKDQEGKLKD*
>Ga0066636_1000141611
MGYKILKKEILAPGIKSFEISAPLVSNKFKPGQFLVLRLHEKAERIPLTIVDAEPSSGSV
KIVFQEIGKSTIEIAKLNENDEIMDVLGPLGKESEIELYGEVLGIAGGVGAAPVYPILKS
LKKIGNRITTILGAKSRELLIMEEELSGISDKLLITTDDGSKGEKGFVTTPLKLMFEQGF
CPQIVWAIGPLIMMKNVCAVTKSFGIKTIVSLNPIMLDGTGMCGCCRVSIGNKTKFTCVD
GPEFDGHLVDFNELILRNNRFIEEEKISLERYNNE*
>Ga0066636_1000146715
MFKIVKREEMSGGTVILNEIEAPLIAKKAKPGQFVILKANETGERIPLTMADTDPEKGTI
TVIFMVVGKSTALFKTLKVGDGYQDVIGPLGKATHLEKLGTVVCVGGGTGIAVLHPITRG
FKLIGNRIISIIGARSKDILILEDRMRAVSDEFYPCTDDGSYGHHGFVTEVLKEVLKKQT
VNLVIAIGPVPMMKFVSKITKEFEVPTIVSLNPIMVDGTGMCGGCRVSIGGKNKFACVDG
PEFDGHLVDYDELMLRLQAYCEDEKRCHEGFCRLQEAK*
>Ga0066636_100016507
MNEILEKTRLSQEVIRIVVSNPEIATHAKPGQFAVLRVREQGERIPLTLSEWDADKGTVT
LIFQEIGLSTKLLGRLNVGDKIQDLLGPLGRPSEIEKKGLVVGVGGGVGVAPLLPVLRGW
HNAGNETVAILGARRKDLIILEDEFRKFCARVEICTDDGSYGRKSFVSNVLEDLLTERKP
DVVFVVGPAIMMKVCSDITKGSRVKTIASLNPLMVDASGMCGACRCEVDGKTKFGCVDGP
EFDAYLVNFDLLIKRQNMYRKQEKQAIENA*
>Ga0066636_100029293
LYKIVAKRELVPNINLFEFSAKEVAAKTKPGQFVILRIDEDGERIPLTIAEANVREGTIT
VVCHEVGKSTKQLGNLKQGDCISDLLGPLGKPAEIREFGTVLCVGGGVMAAPLRFQVKAF
HEAGNKLIGVVGARTEKDLIFEDEMREVCDDLYVATDDGTKGYEGLDFLKKLLKERKIDR
AVVMGPVVTMKMVSELTRPHGIPTIVNLIPIMVDGMGMCGACRVTVGGKTMFACVDGPDF
DGHQVDFEELMTRLKMFTPQEKLAFVFHEEGGRSL*
>Ga0066636_100039613
MYRILAREDLTPNIHLFKVEAPLVAKKARPGQFVVVRSDEKGERIPLTIADWDKEEENVT
IVFMEVGTTTRKLALLNAGDSIPDFVGPLGRPTEIEKFGTVVCVAGGFAIATIVPIARAM
KEAGNKVVSIMGFRTKDLVFWEERLGSVSDELIVTTDDGSYKRKGLVTEPLKELLQETKV
DRVIAIGPTVMMKFCSLTTKPFGIKTMVSLNPIMVDGTGMCGCCRVSVGGETKFACVDGP
DFDGHEVDWDLLMNRLRAYLDEEQESLKLWEERNKALIS*
>Ga0066636_100051872
MTKKAKIQRAHINNMIGGGALFKILEKTFLQEIIVSMVIEAPEIARKRKAGQFIVLMIDE
KGERIPLTIVDSDSEKGTLTIIFQIVGKTTAQLAQMGKGDFIRNVLGPLGHPTEIKNFGT
VVCVGGGVGIGVAYPIAAALKKAGNKVISIIGARTKDILILEEEMKKVSDRLLPATDDGS
YGYHGFVSTVLQNLIDSGEKIDIIYAIGPVPMMRVLAGMTKPYGIKTVVSLNPIMVDATG
MCGACRVSVGGKTRFGCVDGPEFDGHEVDFNLLMSRLKMYSGQETKAMEKYRCECHGK*
>Ga0066636_100057721
MNRIVEKTDLSENVVKMVIEAAAVAEKRRAGQFIVLRIDEKGERIPLTIVDSDKKKGTIT
IIFQVVGKTTAALAALRAGDCITDIQGPLGNPTEIENFGHVLCVGGGVGVGVIYPIAVAL
KEAGNRVTSIIGARTKDLLILEEEMKDASHKLVVATDDGSYGFHGFVSAVLQNLIDAKEK
IDRVFAIGPVPMMRVICNVTRPYGIKTIVSLNPIMVDATGMCGACRVSVGGQTKFACVDG
PEFNGHDVDFDLLMSRLRMYLCQEKEAMERYRCEHGG*
>Ga0066636_100060794
MFKIITAKFLSPETKLFEIEAPRIAKKQKAGQFVILRVHSRGERIPLTIAGSDSEKGTIT
LIVQGIGKTTKLLNLLEAGDSISDAVGPLGKPSEIALYGTVAVIGGGVGTAIAYPTARAM
KEAGNTVISIVGARSKDFVILEEEVRKVSDEFYLMTDDGTKGEKGFVTVKLAEILKSGRK
LDYVLAIGPVPMMKAVAETTRSYNVKTVVSLNSIMVDGTGMCGGCRAIVGGASKFACVDG
PEFDAHIVDFDAMMKRNSMYRGNEKVALERFALQEKDELERVRHECKLEGMSDGVDNK*
>Ga0066636_100062374
MYKILRKETFSDVTKLMEIQAPHVAHSAKAGQFIIVRIDEAGERIPLTIADYDKEKGSIT
IIFQEVGKSTMHLGRMEPGAEISTLAGPLGHPTEIKNYGTIICVGGGVGIAPIYPIARSL
KEAGNTVISIIGARTKSLLFWEDKMREVSDELIACTDDGSYGRKSLVTEPLKEFLENKDK
KIARVWAIGPAIMMKFVSLTTKPYNVPTVVSLNTIMIDGTGMCGGCRVLLDDGAQFVCVD
GPEFDAHKVNWDSLLSRLRFYREEEQLSLQRYEHKCRLEGAAEGGR*
>Ga0066636_100063744
MYKIIKKERLHDTIYSMWIEAPDVASSVQPGQFIILMIQEKGERIPLTVADFDREKGLIR
IVFQIVGKTSEELSTLKEGDKLYSFIGPLGKKTEIALYGKVITIGGGTGIACIHTIARAL
KEVGNEVISIIGARTKDLIIMEEEIKKASSKLIVTTDDGSYGRKGFVTQVLKEILDKDQS
IKKVWTIGPAIMMKVTCETTKPYSVETIVSLNSVMVDGTGMCGSCRVTINGETKFVCTDG
PEFDGQLVEWSEFANRLTRYQEQEQKSWGIYHKPTHTCRYGKETE*
>Ga0066636_100093694
MKKETEALEVLSNERLAEDVFALSFRAPYIAEVARAGQFVMIMACEKSERIPLTIADRDK
ETGSVTLVFKVMGRSSSDLSFMKKGDSLFYAAGPLGKPAVFPDGPGRAIAVGGGIGLALI
FPVIKEMTAKGLSVSTIAGVRENKFLFWDDRLRAGSEKFCLTSDDGSCGEKDFVTGPLKR
ELEAGGDIKIVYAVGPVIMMKTVADLTRTYGVATMVSLNPIMVDGTGMCGSCRVNIAGKT
RFACVDGPDFDAHEVDFNELISRLSLYKDKEEEASRAPHKCRCL*
>Ga0066636_100097923
MTEIIDKIALASDVFLMRLKEPLIAAKRRAGQFVILRLSEKGERIPLTIVDSDPNIGTIT
IVFQVVGKTTSLLSSMKVGDHITDVVGPLGRPTEIEEFGSVVIIGGGIGIAVAYPIAKAM
KQSGNTVISILGARSANLLILEQEVRAVADEVIVTTDDGSLGVKGFVTDSLKRLLDSRKI
DLVVAIGPVPMMKAVSEMTRPYSVKTIVSLNPIMVDGTGMCGACRVMVEGRIKFACVDGP
EFNGHDVDFKDLAMRLTAYRELEKTALAMYRGRH*
>Ga0066636_100114824
MFEVVDHEKLTHKVHRLRISAPHVARKAQPGQFVILILDEKGERVPFTISDWDRQAGTVD
FVFLEVGRTTERMARLQKGDTLAHFVGPLGKPAEIDKFGHVVCVVSGYGLAGMVPIIKRL
KEKGNRITTIMQAADNESLYNQEALKQFSDHLLIGVGGAGGGPATALKPLEDMLKNLDHE
PMDRITAMASICLMRFIAEATRNMGIKTTVHMAPVMVDGTGMCGACRLAHADGTQFACVH
GPEFDAHKIKAWDTLMARRCTYADDSIMQPGFKCDNCSQW*
>Ga0066636_100118302
MFEIVERQEMAQGTIISNWIKAPKIAAKAKPGQFVILRANDKGERIPLTMADSDPAKGLI
NIIYMVVGKSTALFKTLQVGQFYQDVIGPLGQPTHLDKVGKVICVGGGTGIAVMHPIARG
LKQAGNFVYSVIGSRSKDLLIMEERMKAASDELMICTDDGTYGHHGFVTDKLRETLEKHK
DIALAVCIGPVPMMKFCCKVTKEFGVKTLVSLNPIMVDGTGMCGCCRVKIGGQMKFACVD
GPEFDGHQVDWDELNLRLRSYLVEEKVSYDQFKAGHGSGKCSCGS*
>Ga0066636_100120282
LAKVLGKEVLRSDLIALKVEAPEIAKKAKAGQFVVVRADEVGERIPLSLARISPEDGSLG
LVVQTIGVTSSKLGAMNVGDDIADIAGPMGHATPIKNYGRVALLGGGFGAAPMYPIGKAL
KEAGNTVTSIIGARSADLLVYEKELAEFSDQVLVSTDDGSKGFKGLVTDVLKQEIEANGV
DWVMAIGPAIMMKFVSLATKPYGIKTFVSLNPIMVDGTGMCGACRVSVGGKTMFGCTDGP
DFDGHLVDWDLLMTRQRTYLTEEKVAMEKYSCSCVPSAK*
>Ga0066636_100132007
MYQILAREDLTPNIHLFKVKAPEVAKKAQAGQFVIVRSDERGERIPLTIADWYREEGDVT
IVFMEAGTTTKKLALLCAGDSLLNFVGPLGRPTEVEKFGTVVCVAGGFAIATIVPIARAM
KKAGNKVISIMGFRTKDLVFWEERLASVSDELIVTTDDGSYKRKGLVTEPLKELLQNTKV
DRVIAIGPTIMMKFCSLTTKPFGVKTIVSLNPIMVDGTGMCGCCRASVGGETKFVCVDGP
DFDGHEVDWDLLMNRQRTYLDEEKKSLQLWETSLARR*
>Ga0066636_100136616
VQPGQFIILRVNEKGERIPLTVADFDSEKRRVTIVFQKVGKTTYLLGSIPEGGSILDVTG
PLGTPSEISKFGTVVCVGGGVGVAPIYPIVKKLKSEGNEVISIIGYRSKNYVFWEEKIKN
VSDKLLIATNDGTYGEKGFVTDILIKLLESNIKIDRVITIGPAIMMKAVSDITKLKKIKT
IASLNALMVCGMGMCGTCRLTIGGETKLSCSDGPEFDAHLVDFNELMERLNVYKEEEKYA
FEKWKTEAKI*
>Ga0066636_100194333
MFKIVKKEILAENTKRFDIEAKWIAKKCLPGQFVILRIDEKGERIPLTIADFDRNRGIIT
IVVQEVGKTTFQLGEMNKGDEILDFIGPLGNSSEIEKFGKVICIGGGVGIAPIYPIARAL
KEKGNNITSIIGAKTKNLLFWEEKMKKVSDEVIVTTDDGGYGRKGVVTIPLKEILEKEKV
DRVVAIGPPIMMKFAAKTTLPYKVKTIASLNSIMVDGTGMCGACRCKIGEETRFACVDGP
EFDAHLVDFDLLISRQKMYLSEEKKSLERHRGEI*
>Ga0066636_100200642
MGVACSDFHREALWEAGSVSKEFDSVYKIVEKRTLAPLTTWFLVEAPLVAKRHKPGQFVL
VRVCEGGERFPLTIVDSDKETGTIALVSQEVGKSTGLLAKVEEGEFLLDVAGPLGKPTDI
HQFGRVVCVAGGIGAAPLFPIARGMKNVGNDVTVILGARNEELMILREELETVCHALRIA
TDDGSVGFHGFVSQLLDERIQSGESYDHAVAIGPLPMMEAVCKVTGKYNIPTIVSLNPVM
VDGTGMCGGCRVKVHGETLFACVDGPEFDGLGVDFASLSHRLKMYHKQEQCSLQRVAKEG
A*
>Ga0066636_100207222
MFKILEKQTVAEKINRFVIEVKDIALKALPGQFVIFRVDEKGERIPITISDADKENGTIT
VFVQEVGKTTEKLGLLKKGDFLRDVAGPLGVPTDIENFGTAVCVAGGVGTAEIYPIAREL
KRVGNKTINIVGARSKNHLILADEMKKISDELYITTDDGSYPSGRKGFVSDVLKEIMEKT
KIDIVFAVGPVIMMKVISEITKDKKIKTIVSLNPIMVDGTGMCGCCRVSVGGTPKFTCVD
GPDFDAHQVDWNELILRLKTFNDKERISLEEFHKCRII*
>Ga0066636_100254954
MFEILEKKVWSDEAPKIKEFMVKAPEIAKAHHAGQFIILIVDEHGERIPLTIADTDVQRG
TINILFQEVGKSTMCLGLLNKGGRIHHVSGPLGKPTHIEKFGTVVCVGGGIGIAPVHPIA
KAMKDAGNKVISILGSRTRNLLIYEDKMKKVSHEIRITTDDGSYGRHGFVTDELKHMIEV
EKIPIDLVVVIGPPIMMKFVCKVTEPYKIKTFVSLNTIMVDGTGMCGACRVTVGGKTKFV
CVDGPEFDGHQVDFEEMMMRQRQYLPEEKLAKEICEKQTCRQA*
>Ga0066636_100312502
MNKIITAEFLATDIKRFVIEAPKIAAKRKAGQFVIVRTDQTGERIPLTIADSNIEQGTIT
IIVQGIGKTTKAINQLNTGDFFLDVVGPLGKPSHIENFGTAISIGGGVGAAIAFPTAVAL
KEAGNHTIVINGARTKDLVLLETELKEVADEVYITTDDGSYGYHGFVTQKLQELIESGTK
IDFVLSIGPIPMMRAVANTTKPYGIKTVVSLNPVMVDGTGMCGGCRATIDNKTVFVCVDG
PEFDAHLVDFDLLTKRNRTYNQSEKAALEKHLCNYDKVFSDALVEELVNQ*
>Ga0066636_100376201
LSEQGERIPLTIADYDRKEGTITLVCQEIGKTTHFLGRMQKGDYIPDVLGPQGNPTEVEI
FGKVVVVGGGIGVAPVYPLARELKEKGNEVISIVGFRSREYVFWEEKMRSVSNRLLIATN
DGSYGQKGMVDDVLKGVIEKERVERVFAIGPAIMMKAVADLTRDKGVKTIVSLNSVMVCG
MGMCGACRVTADNETKFTCMDGADFDGHKVDFTLLMERLDTYKAEEKASFARWAELEKSN
LQG*
>Ga0066636_100427501
LLISTDDGSYGTHGFVTTILQKLINDGEEIDMVISIGPVPMMKAVVNTTRAPKIKTYVSL
NPIMVDGTGMCGACRVTVGGKTRFACVDGPDFDGHEVDFDEMTKRMKMYTRYEKVAYERF
LEGECRLAKKAEELH*
>Ga0066636_100515641
MYLMGGIGLNRIITKREIAPDIISLEIDAPLIARKAKPGQFIILMVDRKGERIPLTIADY
NREKGRIHIVFQVVGKTTAQLSQMKEGDELFSLVGPLGNPSKVDNYGAVVTVGGGTGIAC
VYPITRALKEAGNKVTTIIGAKTKDLVIMENEMRKASTALLVTTDDGSYVRKGFVTEVLD
DVLRKEKNVKKVWAIGPAPMMKAACDITKPYKVETIVSLNAIMVDGTGMCGSCRVTVGGE
TKFVCVDGPEFNGHLVDWPEFINRLARYAPQEKLSFETHRKLCGEKNG*
>Ga0066636_100627702
IGGGIGVAPLYPIVQGMQRAGNKVIIIMGARTRRLLILEPRMRALADELIICTDDGSYGR
PALVTAPLKELCERTPKPDLAVAIGPPIMMKFCAETTRPFGVPTVVSLNTIMVDGTGMCG
GCRVIVGGQTRFVCVDGPEFDGHKVDFDNMMKRLRAYKTQEDEAYAQCRLGQMTDDRRRM
TDSLGVVE*
>Ga0066636_100666412
RSKELLILEKELKAVSGELHVTTDDGSYARKGFVTDVLKDVIAKCDNVGTEQCSVPTALV
YAVGPIPMMKAVSSVTKPAGIKTLVSLNALMVDATGMCGCCRVTIGNETKFSCVDGPDFD
AHLVDWDELTKRSRIYIDKEKHICNLNKL*
>Ga0066637_100003777
MYKVLVSEQLVPNIHLLNIEAAEIAKKALIGQFVVVMVDEVGERIPLSLADWDVEEGTVT
LVVMQVGTSTRKLAALKSGDYILSIAGPSGLPSHLEKFGTVACIGGCYGIGAIIPIARSL
KSLGNEVISIIEARSKNLLYWQDKLQQVSDELILATGDGSSGYKGWAYDPLKEMLERGKK
IDIVFAHGCTFMMRLISEATRSFGVKTLVVLNPIMVDGTGMCGVCRVSVGGETKFACVDG
PEFDGHKVDWDLLMARRTIYLEEEIRSLQRYECQQWYFETAKAMKAKV*
>Ga0066637_100007917
MGYKILKKEILAPGIKSFEISAPLVSNKFKPGQFLVLRLHEKAERIPLTIVDAEPSSGSV
KIVFQEIGKSTIEIAKLNENDEIMDVLGPLGKESEIELYGEVLGIAGGVGAAPVYPILKS
LKKIGNRITTILGAKSRELLIMEEELSGISDKLLITTDDGSKGEKGFVTTPLKLMFEQGF
CPQIVWAIGPLIMMKNVCAVTKSFGIKTIVSLNPIMLDGTGMCGCCRVSIGNKTKFTCVD
GPEFDGHLVDFNELILRNNRFIEEEKISLERYNNE*
>Ga0066637_1000105311
MNRIISAEFIAPDIKRFVIEAPLIARKRKPGQFIIVRVRENGERIPLTIVDGSPETGFIT
LMVQGIGKTTKTMNLLKAGEFVRDVVGPLGKPTRIEKYGVAVCISGGVGTAEVLPIAKAL
KEAGNRVITIIGARTKELVIAESEMRAICDEVIITTDDGTYGKKGFVTEALSDILKSDGK
PDFVLAVGPLPMMKAIAEMTRPYQIRTEVSLNSIMIDGTGMCGGCRVTVGGQTKFVCVDG
PEFDAHQVDFDQVAKRQKQFNAQEKISLDRFVQEHHPCKLDSFVNQPER*
>Ga0066637_100012699
MFEILEKKVWSDEAPKIKEFMVKAPEIAKAHHAGQFIILIVDEHGERIPLTIADTDVQRG
TINILFQEVGKSTMCLGLLNKGGRIHHVSGPLGKPTHIEKFGTVVCVGGGIGIAPVHPIA
KAMKDAGNKVISILGSRTRNLLIYEDKMKKVSHEIRITTDDGSYGRHGFVTDELKHMIEV
EKIPIDLVVVIGPPIMMKFVCKVTEPYKIKTFVSLNTIMVDGTGMCGACRVTVGGKTKFV
CVDGPEFDGHQVDFEEMMMRQRQYLPEEKLAKEICEKQTCRQA*
>Ga0066637_100015552
MPFRIVEAKRLSSITNLFQIEAATIAKKARAGQFIVLRLDEKGERIPLTITRRDPAKGTI
TIIFQEVGKTTKKLASLKKGDKIQDIIGPLGKKTDFGYVGKAIFIGGGVGVAEILPVVEY
AKESGNGITVIIGARTKELVILEEELRKLAPRLIVMTDDGSHGRKGLVTTPLKELLTAEK
FDLAYCVGPDIMMKVTCDVTKEFKLKTLVSLDSNMVDATGMCGTCRVSIGGATKFVCVDG
PEFEGHLVDWDLFLKRQKRFVNEEKKSIECNEANAQCRCRA*
>Ga0066637_100019637
MKQRRGYMYQILAREDLTPNIHLFKVKAPEVAKKAQAGQFVIVRSDERGERIPLTIADWY
REEGDVTIVFMEAGTTTKKLALLCAGDSLLNFVGPLGRPTEVEKFGTVVCVAGGFAIATI
VPIARAMKKAGNKVISIMGFRTKDLVFWEERLASVSDELIVTTDDGSYKRKGLVTEPLKE
LLQNTKVDRVIAIGPTIMMKFCSLTTKPFGVKTIVSLNPIMVDGTGMCGCCRASVGGETK
FVCVDGPDFDGHEVDWDLLMNRQRTYLDEEKKSLQLWETSLARR*
>Ga0066637_100045864
MYLMGGIGLNRIITKREIAPDIISLEIDAPLIARKAKPGQFIILMVDRKGERIPLTIADY
NREKGRIHIVFQVVGKTTAQLSQMKEGDELFSLVGPLGNPSKVDNYGAVVTVGGGTGIAC
VYPITRALKEAGNKVTTIIGAKTKDLVIMENEMRKASTALLVTTDDGSYVRKGFVTEVLD
DVLRKEKNVKKVWAIGPAPMMKAACDITKPYKVETIVSLNAIMVDGTGMCGSCRVTVGGE
TKFVCVDGPEFNGHLVDWPEFINRLARYAPQEKLSFETHRKLCGEKNG*
>Ga0066637_1000477111
IARKAKAGQFVVIRINEDGERIPLTIADYNRSNGIISIVSMRVGKTTTLLSSLKESDSIL
DVVGPLGNASEIENFGRVICVGGGVGIPPIFPIARELKKIGNYVISIIGARSKDLLILKE
EMEDTSDELYICSDDGSIGYHGFVSDFLKEYLEKNLTGNADKRKDIARVIAIGPALMMSA
VADVTRPFNIKTIVSLNSIMVDGTGMCGACRVEVGGKTKFVCVNGPEFDGHQVNFELLLS
RQKIYCDQEKECMDIYEHKCMLDK*
>Ga0066637_100049995
MAYKILEKEELAPGIKQYDIHAPRVAEKFKPGQFLVIRLHEKGERIPLTIAMADARAGSV
RIVFQEMGKTTFELGAMNKGDSIMDVLGPLGVPTEIKKYGLVAGVAGGVGAAPLLPILKA
LKETGNRVITILGSRTKDLLIFRRELEKVSSELIITTDDGTAGEKGFVTFPLKRIIEGKN
KPDAVWAIGPLIMMKNICNVTRNDGVRTFVSLNPIMLDGTGMCGCCRVTVGGHVKFSCVD
GPEFDGLMVDFDEIIVRNRRFLEQERISYEKYKNSL*
>Ga0066637_100050678
LAKVLGKEVLRSDLIALKVEAPEIAKKAKAGQFVVVRADEVGERIPLSLARISPEDGSLG
LVVQTIGVTSSKLGAMNVGDDIADIAGPMGHATPIKNYGRVALLGGGFGAAPMYPIGKAL
KEAGNTVTSIIGARSADLLVYEKELAEFSDQVLVSTDDGSKGFKGLVTDVLKQEIEANGV
DWVMAIGPAIMMKFVSLATKPYGIKTFVSLNPIMVDGTGMCGACRVSVGGKTMFGCTDGP
DFDGHLVDWDLLMTRQRTYLTEEKVAMEKYSCSCVPSAK*
>Ga0066637_100053264
MNKIITAEFLATDIKRFVIEAPKIAAKRKAGQFVIVRTDQTGERIPLTIADSNIEQGTIT
IIVQGIGKTTKAINQLNTGDFFLDVVGPLGKPSHIENFGTAISIGGGVGAAIAFPTAVAL
KEAGNHTIVINGARTKDLVLLETELKEVADEVYITTDDGSYGYHGFVTQKLQELIESGTK
IDFVLSIGPIPMMRAVANTTKPYGIKTVVSLNPVMVDGTGMCGGCRATIDNKTVFVCVDG
PEFDAHLVDFDLLTKRNRTYNQSEKAALEKHLCNYDKVFSDALVEELVNQ*
>Ga0066637_100065115
MYKILRKETFSDVTKLMEIQAPHVAHSAKAGQFIIVRIDEAGERIPLTIADYDKEKGSIT
IIFQEVGKSTMHLGRMEPGAEISTLAGPLGHPTEIKNYGTIICVGGGVGIAPIYPIARSL
KEAGNTVISIIGARTKSLLFWEDKMREVSDELIACTDDGSYGRKSLVTEPLKEFLENKDK
KIARVWAIGPAIMMKFVSLTTKPYNVPTVVSLNTIMIDGTGMCGGCRVLLDDGAQFVCVD
GPEFDAHKVNWDSLLSRLRFYREEEQLSLQRYEHKCRLEGAAEGGR*
>Ga0066637_100076837
MYKIREKKVLAEKTVMMKIIAPDIAKKAKPGNFVMLRIDEKGERIPLTIADHDLKTITII
FLVVGRTTEDLSKLDEGDYVLDVAGPLGNPIEIKNYGTVVFVAGGLGIAAIYPQLKSLKG
SNKIISIIGAKTKELLFLVDEIKENSDETIICTDDGSYGKKGFVTDALKELIEQEQINHI
ITIGPTIMMKAVSDITKDKNIKTTASINSIMVDGIGMCGSCRVHVNNKIRFACVDGPEFN
AHQIDWDELIKRNSKYKEEEHECMYSKDK*
>Ga0066637_100079295
MNEILEKTRLSQEVIRIVVSNPEIATHAKPGQFAVLRVREQGERIPLTLSEWDADKGTVT
LIFQEIGLSTKLLGRLNVGDKIQDLLGPLGRPSEIEKKGLVVGVGGGVGVAPLLPVLRGW
HNAGNETVAILGARRKDLIILEDEFRKFCARVEICTDDGSYGRKSFVSNVLEDLLTERKP
DVVFVVGPAIMMKVCSDITKGSRVKTIASLNPLMVDASGMCGACRCEVDGKTKFGCVDGP
EFDAYLVNFDLLIKRQNMYRKQEKQAIENA*
>Ga0066637_100099892
MYKIITKMELAPKIKLIEIHAPEIAEKAQVGQFVILRVDEKGERFPLTLVDWDYQKGTIT
LIFLEVGVSTKKLGELESQDEILDVAGPLGNPSEIRHYGSVCVIGGGVGTASAYPIARAL
KEAGNKVISIIGAKSADLLILENEMGRISDELHISTDDGTKGQKGFVSDVLKLLIEKGHT
FNLIYAIGPAVMMRAVAEVTRPYNIKTIVSLNSIMVDGMGMCGACRVTVGGETRFACVDG
PEFDAHKVDFGELIKRQMMYLLEEKLALERWENRRRV*
>Ga0066637_100109993
MFKITKKQKLGPEMVLMEINAPQVTKHVQPGQFIILRVNEKGERIPLTVADFDSEKRRVT
IVFQKVGKTTYLLGSIPEGGSILDVTGPLGTPSEISKFGTVVCVGGGVGVAPIYPIAKKL
KSEGNEVISIIGYRSKNYVFWEEKIKNVSDKLLIATNDGTYGEKGFVTDILIKLLESNIK
IDRVITIGPAIMMKAVSDITKLKKIKTIASLNALMVCGMGMCGTCRLTIGGETKLSCSDG
PEFDAHLVDFNELMERLNVYKEEEKYAFEKWKTEAKI*
>Ga0066637_100163314
VQPGQFIILMIQEKGERIPLTVADFDREKGLIRIVFQIVGKTSEELSTLKEGDKLYSFIG
PLGKKTEIALYGKVITIGGGTGIACIHTIARALKEVGNEVISIIGARTKDLIIMEEEIKK
ASSKLIVTTDDGSYGRKGFVTQVLKEILDKDQSIKKVWTIGPAIMMKVTCETTKPYSVET
IVSLNSVMVDGTGMCGSCRVTINGETKFVCTDGPEFDGQLVEWSEFANRLTRYQEQEQKS
WGIYHKPTHTCRYGKETE*
>Ga0066637_100169572
LYKIVAKRELVPNINLFEFSAKEVAAKTKPGQFVILRIDEDGERIPLTIAEANVREGTIT
VVCHEVGKSTKQLGNLKQGDCISDLLGPLGKPAEIREFGTVLCVGGGVMAAPLRFQVKAF
HEAGNKLIGVVGARTEKDLIFEDEMREVCDDLYVATDNGTKGYEGLDFLKKLLKERKIDR
AVVMGPVVTMKTVSELTRPHGIPTIVNLIPIMVDGMGMCGACRVTVGGKTMFACVDGPDF
DGHQVDFEELMTRLKMFTPQEKLAFVFHEEGGRSL*
>Ga0066637_100214792
MFKILEKQTVAEKINRFVIEVKDIALKALPGQFVIFRVDEKGERIPITISDADKENGTIT
VFVQEVGKTTEKLGLLKKGDFLRDVAGPLGVPTDIENFGTAVCVAGGVGTAEIYPIAREL
KRVGNKTINIVGARSKNHLILADEMKKISDELYITTDDGSYPSGRKGFVSDVLKEIMEKT
KIDIVFAVGPVIMMKVISEITKDKKIKTIVSLNPIMVDGTGMCGCCRVSVGGTPKFTCVD
GPDFDAHQVDWNELILRLKTFNDKERISLEEFHKCRII*
>Ga0066637_100341502
MPKILKKEKLAENISRIIVDAPHIARVAKPGNFIVIIPTANAERIPLTIADADVEKGTIS
IIFQVVGGTTRLLDSLKVGDEIPHLLGPLGTPSHIEKFGTVVVIGGGVGIAEIYPVVKAL
KAVGNKVITIIGARCENLLIYKKELGEQSTKLRVTTDDGSCGRQGFVSDELKDIIAAEKV
DLVIAVGPVPMMRVCCEVTRPHKIKTVVSLNPIMLDATGMCGVCRVTVGGQTKFACVEGP
EFDGHEVDFADLVARLKPYKDMEKKALDHVCKLVEKLRG*
>Ga0066637_100351912
MKIIGREVLADSQGVRIVKITIQLPDIAAKAKAGQFVVLMVREEGERIPLTIVKADPGKG
TIALIAQEAGFTTKLLAGLKLGDSLYSIVGPLGRPTEIKKYGKVILVGGGVGIAEIYPVA
KALKDAGNYVTAIIGSRTKELLILERELKAVSDGCVVMTDDGSYGRKGFVTETLKELLEK
SKYDLVYAVGPILMMKAVSGVTKSSGVLTLVSLNAIMVDGTGMCGCCRVSVGGKVKFSCV
DGPEFDASQVDWQELLIRNSVYTEKEKHICRFHSAG*
>Ga0066637_100374382
MNEILEARELAKDIKYVKVLAPEVAVEARAGQFVILRVDERGERFPLTIYDFDRDGGSIS
MVFLEVGTSTRKLGKLKVGDSIRDFLGPLGRPFHVEKYGRVACVGGGVGTPAIYTITKAL
REAGNHVTSIIGARTKDLLILEDEMREVSDEVKVATDDGSYATKGFVTTILAGMLDKLDL
VVAVGPLPMMKAVADLTRGKVKTIVSLNPIMVDGTGMCGGCRVTVGGKTKFTCVDGPDFD
AHEVDFKELMERNRTYLDEEKKSHECKIGLKNA*
>Ga0066637_100416713
MFAIVEKDDLAAQVYRYVVYAPAVARKAKAGQFVILRIDEDGERIPITIADWDPLKGTIT
IFVQAVGKTTIQLSTMHAGDYLADVVGPLGLPSDVEKTGTVVAVGGGFGIAAIHPIIRAH
TEIGNRTVSIIGSRTKELLLLEDEMRRVSGEVRIATDDGSYGTKGFVTTVLKQMLDEGEV
IDLVVAIGPVPMMKAVSNLTKAFGIRTLVSLNPVMVDGMGMCGACRVLVHNETKFACVDG
PEFDAHAVDFELLTSRLRMYHRQEALSLERYRELCRATGVLEKTA*
>Ga0066637_100587201
PEKGAITIVFKILGRTTDDLDRLNENNRFYNIAGPLGKPSEIGKFGKIVFVAGGIGIALI
HPIAKAMKKSDNNVISIIGAQKKDMLFWEDKIKHVSSEIIVTTDDGSRGEKGFVTDHLKK
LLERDAKPNLVFAVGPVVMMKAVAELTRPYKIKTVVSLNPIMVDGTGMCGSCRVEVGGKT
MFACVDGPDFDGHKVNFGLLSKRQSVYLDEEKEVLKKSHNCRCL*
>Ga0066644_100004257
MYKVLVSEQLVPNIHLLNIEAAEIAKKALIGQFVVVMVDEVGERIPLSLADWDVEEGTVT
LVVMQVGTSTRKLAALKSGDYILSIAGPSGLPSHLEKFGTVACIGGCYGIGAIIPIARSL
KSLGNEVISIIEARSKNLLYWQDKLQQVSDELILATGDGSSGYKGWAYDPLKEMLERGKK
IDIVFAHGCTFMMRLISEATRSFGVKTLVVLNPIMVDGTGMCGVCRVSVGGETKFACVDG
PEFDGHKVDWDLLMARRTIYLEEEIRSLQRYECQQWYFETAKAMKAKV*
>Ga0066644_100039523
MFKILEKKQLASQVFFYVLDALDISRKALPGHFIIIRLNETGERIPITIADADPDRGTLT
LYVQAIGKTSMEMSLLNVGDSILDVVGPLGNPSEIDLYGTVVLVGGGFGIAAIHPIARAL
TLVGNKTISILGVQTKERVILEDEMLKVSSEVRVVTNDGSYGSKGLVTDLLQTMIDEHET
IDRVIAIGPLVMMKAISDLTRPHKIKTLVSLNPIMIDGTGMCGACRVTVDGTMKFACVDG
PEFDGHAVDFEGLLNRLKSYTLEENSAKERYMHEAEDPCRLLEPLKMD*
>Ga0066644_100055468
ITIVFLEVGMTTYKLAQLKPGAHIFSLVGPLGLPTRIEKFGTVICAGGCYGIGAILPVVR
ALKKVGNEVISIIEARSKFLLFWEEPLRQASDKLIVTTGDGSYGRKGWVNDVIKGMLEQG
QRIERVFARGCPFMMMLCSEATRLYGVNTIVSLSPIMVDGTGMCGCCRVSVGGETKFACV
DGPDFEGHKVDWDLLMKRQRAYLEEEKKSLELWETDALRNQSE*
>Ga0066644_100073974
MFKIIRKENLAENTKLFDIEAKSIAEKCLPGQFVILRLNEKGERIPLTIADFDRNKWVIT
IVVQEVGKTTFQLGEMKIGDSLLDFIGPLGNPSEIEKFGEVVCIGGGVGIAPIYPIVRAL
KEKGNKITSIIGARSKNLLFWEEKMRNVSDKLIVMTDDGSYGRKGVVTLPLKEILDSEKI
DRVIAIGPPVMMKFVAKTTMPYKVKTIASLNSIMVDGTGMCGACRCKIGEGTKFACVDGP
EFDAHLVDFDLLMSRQKMYLNEEKKSLERYRVRE*
>Ga0066644_100164503
MFEILEKKVWSDEAPKIKEFMVKAPEIAKAHHAGQFIILIVDEHGERIPLTIADTDVQRG
TINILFQEVGKSTMCLGLLNKGGRIHHVSGPLGKPTHIEKFGTVVCVGGGIGIAPVHPIA
KAMKDAGNKVISILGSRTRNLLIYEDKMKKVSHEIRITTDDGSYGRHGFVTDELKHMIEV
EKIPIDLVVVIGPPIMMKFVCKVTEPYKIKTFVSLNTIMVDGTGMCGACRVTVGGKTKFV
CVDGPEFDGHQVDFEEMMMRQRQYLPEEKLAKEICEKQTCRQA*
>Ga0066644_100206153
VTDDGSFGEKGFVTNVLKKLIDTGRIINLVYAVGPGVMMEAVSNLTKPYGVKTLVSLNTV
LVDGTGMCGSCRIQVGTETKFACVDGPEFDGHLVNYKELKARQSLFKEQENHACKIRGI*

>Ga0066644_100349922
NGVDWVMAIGPAIMMKFVSLATKPYGIKTFVSLNPIMVDGTGMCGACRVSVGGKTMFGCT
DGPDFDGHLVDWDLLMTRQRTYLTEEKVAMEKYSCSCVPSAK*
>Ga0066651_1000003013
MFPIIATAQLGPGVKQFEITAPRIARKQLAGQFVILRLDENGERIPLTIKGSDPSRGTIT
LVVQAVGKTTAQMSGLEAGDAILDVVGPLGKPSEVERYGTVIVIGGGVGTAIALPTATAL
RDAGNRVFSILGARTKDLLILENEVRAVSDQLFVMTDDGSYGHQGLVTDKLRQLIQLPID
FVLAIGPVPMMRAVADVTRERKIKTVVSLNSIMVDGTGMCGGCRVHADGDTKFACIDGPE
FDAHTVDFQVLAQRNAMYRAQEQEAFAKWKEQHA*
>Ga0066652_100000011119
MFPIIATAQLGPGVKQFEITAPRIARKQLAGQFVILRLDENGERIPLTIKGSDPSRGTIT
LVVQAVGKTTAQMSGLEAGDAILDVVGPLGKPSEVERYGTVIVIGGGVGTAIALPTATAL
RDAGNRVFSILGARTKDLLILENEVRAVSDQLFVMTDDGSYGHQGLVTDKLRQLIQLPID
FVLAIGPVPMMRAVADVTRERKIKTVVSLNSIMVDGTGMCGGCRVHADGDTKFACIDGPE
FDAHTVDFQVLAQRNAMYRAQEQEAFAKWKEQHA*
>Ga0066652_1001592422
LESEMRAVSDALMLTTDDGSYADKGFVTDKLRQLIENGTRIDLVIAVGPIVMMKAVSEMT
RKENIHTVVSLNPIMIDGTGMCGGCRVLIDGKSEFACVDGPEFDAHKVDFSVLVQRNAMY
REAEQRSLGEYQRAKAAEDEACAVTIASAQGDQR*
>Ga0066653_100000396
MFPIIATAQLGPGVKQFEITAPRIARKQLAGQFVILRLDENGERIPLTIKGSDPSRGTIT
LVVQAVGKTTAQMSGLEAGDAILDVVGPLGKPSEVERYGTVIVIGGGVGTAIALPTATAL
RDAGNRVFSILGARTKDLLILENEVRAVSDQLFVMTDDGSYGHQGLVTDKLRQLIQLPID
FVLAIGPVPMMRAVADVTRERKIKTVVSLNSIMVDGTGMCGGCRVHADGDTKFACIDGPE
FDAHTVDFQVLAQRNAMYRAQEQEAFAKWKEQHA*
>Ga0066670_100378931
CGAPVFKIVHAQFLAPGIKRFVIEAPRIARKQKPGQFVILRIYEEGERIPVTIENSDPER
GTISIVVQAAGKTTHLLNSLETGDSILDVVGPLGKPSDIRKYGTVVVVGGGVGTAMAYPT
AAALKQAGNRVISIVGARNQELVILEKEMRAVSDALMITTDDGSYADKGFVTDKLRQLIE
NGTRIDQVIAVGPIVMMKAVAEMTRKENIHTVVSLNPIMIDGTGMCGGCRVLIDGKSEFA
CVDGPEFDAHKVDFSVLVQRNTMYRDAEQRSLAEYQHSKAAEDGKCSVNSPQGAQA*
>Ga0066673_100007511
LVVCTDDGSQGRKGLVTEALYDLVRRDRPDLVVAIGPLPMMRACADVTRPLGIRTMVSLN
TIMVDGTGMCGSCRATVGGEIKFACVDGPDFDGHLVDFGELLSRQKRFKAQESRASDDYA
HICKVERQLFREEKRNYKKIKELQPRQTPMPERPAAARARTFEEVNLGYSLADALLEAER
CIQCAKPTCIAGCPVAIDIPRFIRHLLVRDLDGALEVIHEASLFPSICGRVCPQEIQCEA
QCIIGKKVEPVAIGRLERFVGDHARARRVRASAPPRSLGKVAICGSGPSGLAAAADLVRH
GAEVTLFEALHVAGGVLRYGIPAFRLPREIIDREVKAVEEMGVRFETNKVIGKTFTVPQL
LSEKGFDAVFLGVGAGAPAFLGIPGESAGQVYSANEFLTRVNLMGGDRFPYRDTPLTVGK
SVVVIGAGNTAMDCLRVAKRLGAPAVRCVYRRSDAEAPARAEELRHAKEEGIEFFFLHAP
AAILVGEDEYVRGIRLQKMALGEPDAKGRRKPVPTGEVIDLDCDMVIYALGTKANPIVTR
ATPGLGLDARGNIVADDGGTQATTLPGVFAGGDIVTGGATVILAMGAGRRAARAIAAYLE
SGKKWPVTREQAEAFVPAAPHDTGSKARTCPKCRRPVEADEEYVCCAGASIRWRCEGCAK
VSEGFAFPHGMCPRCGGRLQAEEEPAAVAGTGEMEAIRGAFEIELGGMAFYVRAAEEAKD
ADLKKLFQRFSAMEREHMALLTSRYHIEPFGPGTVTHIDQTAIYGPGILSVPDDAASVFR
TAIAFEQRAADFFTARETRFPEGSAARKLYRELAEEEREHVDMLRTEYARFRQGKPGLL*

>Ga0066687_100003946
VFKIVHAQFLAPGIKRFIIDAPRIARKQRPGQFVILRIYEQGERIPLTIENSDPQRGTIN
IVVQSAGKTTHLLNSLNTGDTILDVVGPLGKPSHIEKFGTVVVMGGGVGTAMAYPTAAAL
KRAGNRVLSIVGARTKELVILEREMREISDALMVTTDDGSYSEKGFVTDKLRQLIEKGTR
IDLVIAVGPIPMMRAVANVTREHNIRTVVSLNPIMIDGTGMCGGCRVLINGKSKFACVDG
PEFEAHEVDFDVLVQRNAMYREAEKKSMDDFRHEGEVLAEALCEHQEMACAGGRR*
>Ga0066687_100134844
MVVHCPERIATEEISPRSNVFKIVHAEFIAPGIKRFVIEAPRIARKQQPGQFLIVRIYEE
GERIPLTIERSDPKLGTVNIVVQSLGKTTHLLNTLETGDSILDVVGPLGKPSQIEKFGTV
VVMGGGVGTAMAYPTAAALKRAGNHVLSIVGARNKDLVILENEMRAISDALMITTDDGSY
CEKGFVTDKLRELIESGTPIDLVLAVGPIPMMKAVAEVTRAANIRTVVSLNPIMIDGTGM
CGGCRVLVGGKSKFACVDGPEFEAHEVNFEVLVQRNAMYRDAERRSLEEYRHAEAISQQL
GRPLIAASVRKGVGK*
>Ga0066688_100047774
VFKIVHAAFIAPGIKRFVVEAPRVARKQKPGQFVILRLYEQGERIPLTIERSDPERGTIN
IVVQSAGKTTHLLNSFETGDRILDVVGPLGKPSEIKNFGTVVVMGGGVGTAMAYPTAAAL
KKAGNRVIAIVGARNKELVILEREMGEVSDTLMITTDDGSYAEKGFVTDKLRQLIQNGTR
IDLVLAVGPIPMMKAVADVTRKEHIHTVVSLNPIMIDGTGMCGGCRVLIDSKSEFACVDG
PEFDAHRVNFEVLVQRNAMYREAERRSMAEFQQEIEAKRQTVRQELEQLCGMNGSRRDAG
ATVEGRRDAGAAVEGRPDVDATVGGLR*
>Ga0066696_100080664
MHPILRRDLLGPQTFLWEMLAPDVARAARPGHFVMLRLHEGGERIPLTVADMDPDKGTIT
MVIQALGKTTRKMMNDYEEGDSVADFVGPLGMQQHVSKVGHVALVGGGAGIAPIFPQLRA
FKEAGNRTTGIIGFRSRSQVFWEDKLGPFCDELVVCTDDGSQGRKGLVTEALYDLVRRDR
PDLVVAIGPLPMMRACADVTRPLGIRTMVSLNTIMVDGTGMCGSCRATVGGEIKFACVDG
PDFDGHLVDFGELLSRQKRFKAQESRASDDYAHICKVERQLFREEKRNYKKIKELQPRQT
PMPERPAAARARTFEEVNLGYSLADALLEAERCIQCAKPTCIAGCPVAIDIPRFIRHLLV
RDLDGALEVIHEASLFPSICGRVCPQEIQCEAQCIIGKKVEPVAIGRLERFVGDHARARR
VRASAPPRSLGKVAICGSGPSGLAAAADLVRHGAEVTLFEALHVAGGVLRYGIPAFRLPR
EIIDREVKAVEEMGVRFETNKVIGKTFTVPQLLSEKGFDAVFLGVGAGAPAFLGIPGESA
GQVYSANEFLTRVNLMGGDRFPYRDTPLTVGKSVVVIGAGNTAMDCLRVAKRLGAPAVRC
VYRRSDAEAPARAEELRHAKEEGIEFFFLHAPAAILVGEDEYVRGIRLQKMALGEPDAKG
RRKPVPTGEVIDLDCDMVIYALGTKANPIVTRATPGLGLDARGNIVADDGGTQATTLPGV
FAGGDIVTGGATVILAMGAGRRAARAIAAYLESGKKWPVTREQAEAFVPAAPHDTGSKAR
TCPKCRRPVEADEEYVCCAGASIRWRCEGCAKVSEGFAFPHGMCPRCGGRLQAEEEPAAV
AGTGEMEAIRGAFEIELGGMAFYVRAAEEAKDADLKKLFQRFSAMEREHMALLTSRYHIE
PFGPGTVTHIDQTAIYGPGILSVPDDAASVFRTAIAFEQRAADFFTARETRFPEGSAARK
LYRELAEEEREHVDMLRTEYARFRQGKPGLL*
>Ga0066702_101123171
GDSVADFVGPLGMQQHVSRVGHVALVGGGAGIAPIFPQLRAFKEAGNRTTGIIGFRSRSQ
VFWEDKLGPFCDELVVCTDDGSQGRKGLVTEALYDLVRRDRPDLVVAIGPLPMMRACADV
TRPLGIRTMVSLNTIMVDGTGMCGSCRATVGGEIKFACVDGPDFDGHLVDFGELLSRQKR
FKAQESRASDDYAHICKVERQLFREEKRNYKKIKELQPRQTPMPERPAAARARTFEEVNL
GYSLADALLEAERCIQCAKPTCIAGCPVAIDIPRFIRHLLVRDLDGALEVIHEASLFPSI
CGRVCPQEIQCEAQCIIGKKVEPVAIGRLERFVGDHARARRVRASAPPRSLGKVAICGSG
PSGLAAAADLVRHGAEVTLFEALHVAGGVLRYGIPAFRLPREIIDREVKAVEEMGVRFET
NKVIGKTFTVPQLLSEKGFDAVFLGVGAGAPAFLGIPGESAGQVYSANEFLTRVNLMGGD
RFPYRDTPLTVGKSVVVIGAGNTAMDCLRVAKRLGAPAVRCVY
>Ga0066704_100441612
VFKIVHAAFIAPGIKRFVIEAPRVARKQKPGQFVILRLYEQGERIPLTIERSDPERGTIN
IVVQSAGKTTHLLNSFETGDWILDVVGPLGKPSEIKNFGTVVVMGGGVGTAMAYPTAAAL
KKAGNRVIAIVGARNKELVILEREMGEVSDTLMITTDDGSYAEKGFVTDKLRQLIQNGTR
IDLVLAVGPIPMMKAVADVTRKEHIHTVVSLNPIMIDGTGMCGGCRVLIDSKSEFACVDG
PEFDAHRVNFEVLVQRNAMYREAERRSMAEFQQEIEAKRQTVRQELEQLCGMNGSRRDAG
ATVEGRRDAGAAVECRPDVDATVGGLR*
>Ga0066706_100597862
LSTYGVSVFKIVHAAFIAPGIKRFVIEAPRVARKQKPGQFVILRLYEQGERIPLTIERSD
PERGTINIVVQSAGKTTHLLNSFETGDRILDVVGPLGKPSEIKNFGTVVVMGGGVGTAMA
YPTAAALKTAGNRVIAIVGARNKELVILEREMGEVSDTLMITTDDGSYAEKGFVTDKLRQ
LIQNGTRIDLVLAVGPIPMMKAVADVTRKEHTHTVVSLNPIMIDGTGMCGGCRVLIDSKS
EFACVDGPEFDAHRVNFEVLVQRNAMYREAERRSMAEFQQEIEAKRQTVRQELEQLCGMN
GSRRDAGATVEGRRDAGAAVECRPDVDATVGGLR*
>Ga0066709_1000257014
VNPVIEERPYAQDTQAKSKRRPNPKAPRQQEPLLEPQDRLAGCPEVAVGLSPEQVKIEAL
RCLQCKDPKCVEACPLHLDIKAFIAALSEENPEAAFKKIGERSPFPGICGRVCQHELFCE
KACLLGKKLEPVAIGSLERFVADQHRRLPQPLEIPRVRPAGPGIALVGSGPASLIAAYDL
VRKGYRVTVFEALHELGGVLSYGIPNFRLPRTVLREEIDRLRRLGVEFRTDFIVGKSCSL
EELFQAGYAAVFLGTGAGLPHLMGIPGEDLIGVYTANEFLTRINLMEAYKFPQADTPISV
GRRTVVVGGGNSAMDAARWGRRLGSETTILFRRSRAELRARLEEISHAEEEGVCLEFLAA
PVRLLGDENGNVREMECIRMQLGEPDESGRPSPIPVAGSEYRVEVETVVIAIGQSPNPTV
QKSTPQLLTRRGKIAVDASSQTSMARVFAGGDVARGGSTVILAMRDGRAAAEAIDRLVKQ
ENAPLAQESAPAYAAALGQSTEAGHRILSKRLITPQIAWLEVEAPEVARHWKPGQFVIVR
PTAESERMPLTLVDGNAERGSISLVVQAVGKTSQATVRLELGDSIANLVGPLGRPATIER
VGRVLCVAGGVGVAELLPVARAFRQAGNYVTALCGARSASRILLDEELRAVADEVLWSTD
DGSAGLHGTVVDLMRCWRLQQAEPLGMAHVIGPIPMMRAASEVTREWKVPTFASLNPIMI
DGTGMCGGCRVTVNGQACFACVDGPEFDAHGVDFDELIRRTRAYVRQ
>Ga0066709_1002142642
MNTDRKQTGANRAQGKPKRTPKAPRQIETLLDLRQRVRSCDEVNLGFSPEQAQREALRCL
NCVDPKCIQACPLHIDIRHFVDRLTEGDFVGALEVILERSAFPGVCGRVCQHERFCEDAC
LLGTKLQPVAIGSLERFAADFGAAGVDREPGIRTPLHGPQVALVGSGPASLIAAHDLVVK
GYRATIFEALHESGGVLIYGIPEFRLPREVIRGEIARLQALGVEFRTNFLVGKTCSIDEL
FAQGFAAVFLGTGAGLPNLMGIPGENLIGVYTANEFLTRLNLMQAHRFPESDMPVLVGAR
TVVVGGGNSAIDAARWARRMGSKTTVLFRRGREQMRARLEEIAHAEEEGVEFELLAAPVR
LEGDERGVLKSMQCICMQLVPPDASGRPVPVPIPGSEFWIPVDTVVAAVGQGPNPTVQRA
TPMLITKDGKIAIDAGGETSMTDVFAGGDVARGGSTIIQAMRDGRAAAEAIDRALRGRTV
SAVDTHRAGPETGFRITSRRELSTDIFSIEVEAPEIARHWRAGQFVVLRPTRESERIPLT
LVDGDAARGTIRLVIQAVGKTTHVLASLGVADALADLLGPLGSPATADYFGTVWCLGGGV
GIAELLPVARALRKEGNHVVALVGARSASRRILHEELLDAADEVHWATDDGSAGFHGTVV
DLMR
>Ga0066710_1002565843
CVGGGLGVAPIFPQARAFKQSGSYVIGVIGFRHKQLIFWDDKFSATCDELIVCTDDGSAG
IKGNVTDGIKHAIAKHPDIDECVAIGPPVMMKGCAEATRPHKIKTLVSLNPLMVDGTGMC
GGCRVKVGGQVKFACVDGPDFDAHQVEFDDLMSRLRRFATEEKAALERWSESCRMKTEPT
LGSLAATQSTSDVQNELLELPDPFEEVKGG*
>Ga0066788_100014074
MDTCCEKTAPNSANARPKRTPKAPRQAETLLDGLQRASSCDEVNRGFSPEQAQKEALRCL
GCVDPKCMQACPLHIDIRRFVEHLTVADFTGALETILERSPFPGVCGRVCQHERFCEDAC
LLGTKLQPVAIGSLERFAADFGGDVRGGAHAAPQGLRVALVGSGPSSLIAAHDLAAKGYR
PTVFEALHEPGGVLIYGIPGFRLPRDVVRNEIAWLQKLGVEFRTDFLVGKTCSIDELFEE
GYAAVFLGTGAGLPYLMGIPGENLIGVYTANEFLTRLNLMQANRFPEQDTPVRIGARTVV
VGGGNSALDAARWARRMGSQTTVLFRRGREEMRARLEEIEHAEQEGIEFKFLAAPVGLEG
DERGVLTSMQCIRMELGAPDSSGRPSPVPIPGSEYRIPVDTVVAAVGQGPNPTVQRATPT
LVTKNGKISIDAHGATSMTDVFAGGDVARGGSTVIQAMRDGRAAAEVIDLTLRGRPVPEV
SKVDSQQAAPATRFGIVSRQEIGADTFSIEVEAPEIARHWQAGQFVVLRPTSESERIPLT
LVDGDAARGVIRLIFQAIGKTTQSLASLQVGDALADVLGPLGTPATTGYFGTVWCLAGGV
GVAELLPVARALRAKGNHVVALVGARSAGRMILQDELLEAADEVCWATDDGSAGFRGTVV
DLMRHWSEQHAAQPPSFAHVIGPIPLMRAASELTRQWGVRTVASLNPIMVDGTGMCGGCR
VSVGGKAVFACVDGPEFDAHQVDFAQLALRNRAYVSQEKLVLERHQCRVGLN*
>Ga0066789_100004818
MFRILKSEWLAPKVRQLEVEAPRVAARHRPGHFVIVRAYSGGERVPLTIADSDAKRGTIT
LVIQVIGATTERLCALGSGDMLSDVVGPLGKATEIEHFGHVVLVGGGVGTAVIYPQASAL
KAKGNRVTAVMGGRSKAYVILEKELSAICDAVYPCTDDGSYGYNGFVTGKLGELIADPER
PVNAVITAGPVPMMKAIANVTREKRILTIASLNPIMVDGTGMCGGCRVTVGGKNLFACVD
GPEFNAHEVDFASLTDRLAAYRDHERSVWERLKSDQEHQCKLQAAMADAKVG*
>Ga0066789_100019293
MFKILHAEFLAPGIKRFLIEAPRIARKQKPGQFVIVRIYEEGERIPLTIENSDPQQGTVS
LVVQSLGKTTTLLNSMGTGDHILDVVGPLGKPSEIKQFGTVVVMGGGVGTAMAYPTAAAL
KQAGNRIISIVGARNQELVILEREMRGVSDVLMITTDDGSYADKGFVTDKLRQLIQNGVR
IDLVLAVGPIPMMKAVADMTRAEHIRTLVSLNPIMIDGTGMCGGCRVLVDNKSQFACVDG
PEFDAHEVNFEVLVQRNRAYRNQEQQSLAEYRREHESQVESREAEANGVCAGQGVKQ*
>Ga0066789_100046813
MSEASPAAGFRILAREDFSDVTYSLVIHHPLMAKAAQPGQFVIVMSHESGERIPLTIADF
DRKKGTVTLVVQAVGKSTKEMQQTCQPGTTLYGIVGPMGVPSPLKGKKKVVCVGGGLGVA
PIYPQARGFKENGAYVIGILGFRTKNLVFWAEKFRACCDELILCTDDGSVGMKGFVSDGI
KLAIAGHKDIDEVVAIGPPIMMKACAETTRPHGIKTIVSLNPIMVDGTGMCGGCRVKIGD
EVKFACVDGPDFDGHKVDFTDLMMRLKRYAEEEKAALNRWSENCRIMKQTPPVLPNSDAA
EAALPDPFEEALGG*
>Ga0066789_100270251
LRPTFLNNRRGNPEVLLFNILHAEFIAPGIKRFFIEAPRIARKQKAGQFVIVRIHEEGER
IPLTIESSDAQRGTISIVVQSLGKTTHLLNSLTVGDHILDIVGPLGKPSDIAHFGTVVVI
GGGVGTAMAYPTAAALKRAENRVISIVGARTKELVILEREMRAVSDVLMITTDDGSYADK
GFVTDKLRQLIQNGVRVDLVLAVGPIPMMKAVADMTREEHIPTLVSLNPIMIDGTGMCGG
CRVLVGDKSQFACVDGPEFDAHRVNFDVLIRRNSTYRKQEQQSMTEFRHASESPRESESK
EPESKEEDIRAMEEATP*
>Ga0066789_100278982
MIDVSPAAGFKILAREDFSDVTYSLVIHHPLMAKAAQPGQFVIVMSHESGERIPLTIADF
DRKKGTVTLVVQAVGKSTKEMQQTCQAGTSIYGIVGPMGVPSPLKGKKKVVCVGGGLGVA
PIYPQARGFKENGAYVIGILGFRNKDLVFWEDKFRACCDELILCTDDGSAGMKGFVSDGI
KLAIEGHKDIDEVVAIGPPIMMKVCAETTRPHGIKTVVSLNPIMVDGTGMCGGCRVKIGD
EVKFACVDGPDFDGHKVDFNDLMMRLRRYKEEEKAAMDRWSESCRMMQQKPAVMPGNGAG
ESALGLPDPFEEALGG*
>Ga0066789_100281382
MYKIVEARIVGLNIKQFVIEAPRIARKQKPGQFLILRLHEKGERIPLTIKSSDPDAGTVT
IVVQAIGKTTTLLNCLETGDSILDVVGPLGHPSEIQKYGTVVILAGSVGTAMALPTANAL
KQAGNHVIFIEGARNKEMVVFEDEVRQASDETYVMTDDGSYGEQGLVTMKLNGLIDAERR
INFVLAVGPVPMMRAVARISEPLGIKTMVSLNSIMVDGTGMCGGCRVLLGDKSKFACVDG
PEFDASLVNFEVLMQRNAMYREKECQSLKYLEEHKDEELAQVRADLAARENEISHLRAGL
GGEEKHYV*
>Ga0066789_100296331
SRGRHCLVTEPLKELCEAGGIDLVYAIGPGIMMKFCAKTTQEYGVKTFVSLNSIMVDGTG
MCGGCRVSVGGETKFVCVDGPEFDGHLVDFDLLMSRQRQYLSQEKESLDAYLLNAAVTID
A*
>Ga0066789_100345042
MYEILEREDYSADVYMQVIEAPAIAAACQPGQFIILRIDEEGERIPLTIADFDREAGTIT
IVVQAIGKSTRQLQKLGRGDALANFIGPLGIPSEIQKVGTVICAGGGIGVAPIYPIARAL
KEAGNKIISIVAARNQSLLLWEDRMRQISDEIIVTTDDGSRGRHCLVTEPLKELCEAGGI
DLVYAIGPGIMMKFCSRTTQAYGVKTLVSLNSIMVDGTGMCGACRCSVGGETKFVCVDGP
EFDGHQVDFDLLLARQRQYLPQEKESLDAYLVNAAVTKVA*
>Ga0066790_100026342
VFRIVDAQFLAPGIKRFVIEAPRIARKQKPGQFVILRIYEEGERIPVTIENSDPDRGTVN
IVVQSAGKTTQLLNLLNTGDQILDVVGPLGKPSQIANYGTVVVVGGGVGTAMAYPTAAAL
KSAGNRVISIVGARNKELVILEPEMRAVSDSLMITTDDGSYADKGFVTDKLRQLIQNGTR
IDLVVAVGPIVMMKAIAEMTRKENIHTVVSLNPIMIDGTGMCGGCRVLVDGKSQFACVDG
PEFDAHQVDFAVLVQRNSMYRDAEQRSLAEFQRVSAVESSARELEHACAAVPASRRGEQR
*
>Ga0066790_100036084
VFKIVHAEFIAPGIKRFEIEAPRIARKHQAGQFVILRLHERGERIPITIENSNAGSGTIN
IVVQSVGKTTHLLNALNRGDHILDAVGPLGNPSEIALFGTVVVVGGGVGVAMAYPTAAAM
KRAGNRVISIIGARNQELVILEREMRQVSDELMITTDDGSYAEKGLVTDKLRQLLDNHTR
IDMVLAVGPIPMMRAVAELTRKDHIRTKVSLNPIMIDGTGMCGGCRVLVDGRSQFACVDG
PEFDGHLVDFAVLTQRNSTYRDAENRSMEQFRHELEPVAAGTPEDAGCVLGGIR*
>Ga0066790_100039634
MPDFEIVTRADFSDVTYLLEIRHPAMAKAARPGQFVIVMEHAQGERIPLTIADFDRDKGT
ITLVIQAVGKTTKEMQQNCVVGTRLHAVVGPMGIPSHIGQAKKVVCVGGGLGVAPVYPQA
RAYKESGAYVIGVLGFRNKGLMFWEDKFRACCDELIVCTDDGSAGIKGLVTEGIKQAIAK
HADIDEVVAIGPPIMMKGCAEATRPHGIKTMVSLNPVMVDGTGMCGGCRVKIGEQIKFAC
VDGPDFDGHEVDFDDLMARLGRYKPTEKVALEGWKEESCRIRGSADPLQPVPQAHEH*
>Ga0066790_100081944
MIDVSPAAGFKILAREDFSDVTYSLVIHHPLMAKAAQPGQFVIVMSHESGERIPLTIADF
DRKKGTVTLVVQAVGKSTKEMQQTCQAGTSIYGIVGPMGVPSPLKGKKKVVCVGGGLGVA
PIYPQARGFKENGAYVIGILGFRNKDLVFWEDKFRACCDELILCTDDGSAGMKGFVSDGI
KLAIEGHKDIDEVVAIGPPIMMKVCAETTRPHGIKTVVSLNPIMVDGTGMCGGCRVKIGD
EVKFACVDGPDFDGHKVDFNDLMMRLRRYKEEEKAAMDRWSESCRMMQQKPAVMPGNGAG
ESALGLPDPFEEALGG*
>Ga0066790_100169361
MFQIVRRELFSENCFLWDVRAPDVAAAAQPGHFVMLRLHEGGERIPLTIADFDRELGTVT
VVVQTLGKTTREMRDDYAEGDAFDDFVGPLGLPQHIDAVGHVVLVGGGLGVAPIFPQLRA
FKEAGCRTTCIVGFRTKDLVFWADKLAAYSDELVVCTDDGSTGRAGFVTAALKDVLDRPA
AAGKPDRVVAIGPMPMMHACTDTTRPYGVRTMVSLNTIMVDGTGMCGSCRVTVGGEVKFA
CVDGPDFDGHQVDFKELHARQKRFRKQETQANDDLAHVCSLEQKLFVEGKRTYKKYSALE
RTQVKMPERDAHERAHSFAEVNLGYGYASALREAERCIQCIKPTCIDGCPVAIDIPRFIR
HLLVRDVDAAAAAIHESSIFPSVCGRVCPQESQCEAQCVLIKAKMEPVAIGRLERFVGDN
ARPVAMQPPRFAKTLGQVAIVGSGPGGLAAAADLVKYGAEVTVYEALHVVGGVLRYGIPS
FRLPRDIIEREVRSLQECGVRFETNKVIGKTFTLPQLTDKMGFDSVFVAAGAGAPAFLGI
PGEFAGQVFSANEFLTRVNLMGGDQFPYRDTPIGLGNSVIVIGAGNTAMDCLRVAKRLGA
ERVRCVYRRSEAEAPARVEELRHAKEEGVEFCFLHGPEEILLDADGNVRAIRVQKMALGE
ADARGRRSPVPLGEFFEWECDTVIYALGTKANPIIGQATPGLALNRWGYIVADDATQATN
LPGVFAGGDIVT
>Ga0066793_100012546
MYRILEKQDLSEAVKLFVAEAPQVARKARAGQFVIVRNDDHGERIPLTIADYNREAGTIT
LVVQEVGKSTMQMGKLKASDSFATIAGPLGHPTEIENYGTVICVGGGVGIAPVFPIARAL
KEAGNTVISIIGARNRSLLFWEERMRSVSDELVVCTDDGSYGRKALVTEPLKELLEARPG
RINRIWAIGPAIMMKFVAQTTRPYNVPTIVSLNTVMIDGTGMCGGCRVVLQDGAQFVCVD
GPEFDGHKVDWNSLMSRLAFYRDEERQAVEHWQHVCNLEQVPGGEVA*
>Ga0066793_100018282
VSFTIISKDRFSENVFAMRLRAPDIAREALAGQFAILRIDETGERFPLTLCDWSAEEAWT
LVVFQVVGASTEKLSRMDLGDELADVVGPLGVPSEIDRVGKVMCVGGGVGIAAVLPICRA
LKQAGNEVLSIIGARGADMLILEREMRETSDRLIVMTDDGSAGRKGLVTRAMEEELRAGG
ADLVLAIGPAVMMKFASEATRPFQAPMRVSLNSIMLDGTGMCGTCRVEVDGVTRFACVEG
PEFDGYAVDWDLLLNRLSQYKEEEAVAVERSRTCDCGSRGVREG*
>Ga0066793_100042712
MFPILSNRQLSDAAFEMTVVAPAVARRAKAGQFFILRVDAVGERVPFTFSDWSAEEGWIR
FIYMRVGATTHKLTHLQAGDVLADVVGPLGVPSRAGGLGRVAVVGGGVGAAVAYPVAREM
CASGDEVTVILGARNADLLILEDEFRALPLKELVIMTDDGSAGEKGLVTHPLKAMCEASA
VDHVMAIGPAIMMKFCAATTKEFGVPTVVSLNPIMVDGTGMCGACRVTVGGETKFGCVDG
PDFDGHLVDFEELMSRQRVYVDDERAADAEVYRGCSCHL*
>Ga0066793_100047227
MYTIVRREVFSENSFLWEVRAPDIAAAAQPGHFVMLRLHENGERIPLTVADFDRDRGTVT
VVVQALGKTTREMRDQYQQGGSFEDFVGPLGLPQHIGQVGHVVLVGGGLGVAPIFPQLRA
FKQAGNRTTCIVGFRSQELIFWADKLAEFADELIVCTDDGSAGRPGFVTAALKDLLDAQK
PDLVIAIGPMPMMHACADTTLPYGVKTMVSLNTIMVDGTGMCGSCRVTVAGEVKFACVDG
PDFDAHQVDFKELNARQKRFKKQETLANEDAAHICNLEEKLFVQGKRTYKKYSAVEREQV
KMPQRDPQERSHSFAEVNLGYNYAAALRESERCIQCIVPTCIAGCPVSIDIPRFIRQLMV
RDLDGAVDTIHESSIFPSVCGRVCPQESQCEAQCVLIKAKKEPVAIGRLERFVGDNARGT
KAKIPQLGKSLGRIAVVGSGPGGLAAAADLVKFGAEVTVYEALHVVGGVLRYGIPSFRLP
RDIIEREVQGLRDSGVKFETNKVIGKTFTVAQLTGSMGFDAVFVAAGAGAPSFLGIPGEY
AGQVLSANEFLTRVNLMGGDQFPYIDTPTGMGDKVVVIGAGNTAMDCLRVAKRLGASSVR
CVYRRSEAQAPARIEELRHAKEEGIEFSFLHGPSEILLNDEGDVRAIRVERMSLGEPDER
GRSAPVPQGEFVEWDCDTVIYALGTKANPIVAKATPGLGLNKWGYIIADDDTQATNLPGV
FAGGDIVTGGATVILAMSAGRRAAKAIAVYLQQGKQTWPIRAADLETFVPLVAAAPVSLN
*
>Ga0066793_100067011
EMGVQAPAVAVKARPGQFLMLRTTERGERIPLTFSDWSAAEGWVRFIFMVVGKTTHELMH
MEVGDSLADLVGPLGKPTHLEGLGRVAVVGGGVGAAVAYPVARGMAEAGNDVTVILGARN
AELLILEDRFQALPLKELVVCTDDGSAGRKDLVTAPLKELCASGSVDHAMAIGPAIMMKF
CAATTPEYAVPTTVSLNPIMVDGTGMCGACRVTVAGETRFGCVDGPDFDAHAVDFEELMS
RQRIYADDEREADAEYGKECSCRTR*
>Ga0066793_100122612
MNTIRKREELGRNVVRYVVDAPLVATHRKPGQFVIIRVTDHGERIPLTIADANPEMGTIS
LIVQSVGKTTREMAMLRPGNVIHDIVGPLGRPTHIQRFGTVLCVGGGIGTAPLYPIAKGM
KEARNHVITVLGARTHDLLILEDDMRNVSDELIVTTDDGSYGTKGLVTDAIRSLVSGGTH
IDQAVVIGPPLMMKFTSLLTKELGIPTMASLNPIMIDGTGMCGGCRVTVGGEIKFACVDG
PEFDTHEVDWDSMIRRLGTYRTAEQVAADHYDHECRVGLDAGESR*
>Ga0066793_100224153
LHQVVEREQLSPNVVRLVVEAPRIAKVRRPGQFVIVRSGPGGERIPLTIADNDAEAGTIT
LMIQAVGVSTTELTNLQVGDAIQDVAGPLGQETDLIATGHAVCVGGGVGTAVILPIAREL
ARRGVHVTCVIGGRSREWVILEPELRACGDVVVCTDDGSYGRHGFVTQALKDLLDAGGID
AVYAVGPVPMMRAVSEMTLPYDVETMVSLNAIMVDGTGMCGGCRVTIGGETKYACVDGPE
FDAHKVNFQELADRLTTYRTFEQAALQRQKDDEAKGACATTEVKA*
>Ga0066793_100244832
MYKILDKVDYSDDVYMQVIEAPAIAAACQPGQFIILRIDEAGERIPLTIADFDREAGTIT
IVVQAIGKSTRQLQRLGTGDALANFIGPLGIPSEIERVGTVVCAGGGIGVAPIYPIARAL
KEAGNKIISIVAARNESLLLWEDRMREVSDELIVTTDDGSRGRHCLVTEPLKELCEAGDI
DLVYAIGPGVMMKFCAQCTQAYGVRTLVSLNSIMVDGTGMCGACRVSVGGETKFVCVDGP
EFDGHQVDFDLLLARQRQYLPQEKESLDAYLSKPAVTKVA*
>Ga0066793_100351492
VFKIVHAQFIAPGIKRFVLEAPRIARKQKPGQFVILRIYEEGERIPVTIENSDPAGGTIS
IVVQSVGKTTHLLNSLNTGGQILDVVGPLGKPSEIGKFGTVVVVGGGVGTAMAYPTAAAL
KRAGNRVISIIGARTRELVIREEELRAVSDALMITTDDGSYADKGFVTDKLRQLIQNGTR
IDLVLAVGPIVMMKAVAEMTRKENIRTVVSLNPIMIDGTGMCGGCRVLIDGKSEFACVDG
PEFDAHKVNFEVLVQRNAMYREAEQRSLTDFQRLTAEKTSARETEEPCAITQGGKR*
>Ga0066793_100517213
FRACCDEFIVCTDDGSAGIKGLITDGIKLAIATHPDIDELVAIGPPVMMKACAAMTQPHN
IKTVVCLNPIMVDGTGMCGGCRVRIGGQVKFACVDGPEFDGHQVDFDDLMTRLRRFKAEE
KTALERWSESCRMKNEIEAASLSRQSPAYSPDNLLSELFALPDPFEEVKGG*
>Ga0066793_100564672
MSRIIETRRLTPVTKYFRIDAPLIAASARPGQFVMLRVRDGGERIPITIADYDRDAGTIT
IVVQEVGATTRRVCALEVGDEILDVAGPLGGHIDIAPGGHVCGVGGGFGAAALLCLMREF
TARGDKTTAILGARNKDLLILADELRPLCGSVEVCTDDGSAGFKGFVTQRLAQLIDGDGP
GRPDHVVAIGPMAMMRAVAETTRGPKVKTLVSMDPLMVDGTGMCGGCRVNVGGKAQFACV
DGPCFDAHEVDFDVAMRRNKAYVKEEKQALDRIACMANREAR*
>Ga0066793_100585961
PLTMADTDPGKGLINIIYMVVGKSTALFKTLQVGQSYLDVIGPLGQPTHLEKVGKVICVG
GGTGIAVVHPITRGLKQVGNYVYSVIGARSKDLLILEDKMKAASDELMICTDDGSYGHHG
FVTEKLKETLEKDKDIKLAVCIGPVPMMKFCCKVTKEFGVKTMVSLNPIMVDGTGMCGCC
RVKVDGKMQFACVDGPEFDGHATDFEELTLRLKSYCSEEKLSYDEFKGAPTTCSCGTPGS
APRP*
>Ga0066793_100755342
LEEDMKLVSDEFYISTDDGSKGQKGFVSDALKSLIDKKYEFDVVYAIGPPMMMRATSEVT
RPYGIKTIVSLNPIMVDGMGMCGACRVSVGGLTKFACIDGPEFNAHKTNFEELIGRLKVY
PPEEKLAVDFHENRGGGSCTCHNRK*
>Ga0066793_100843571
SVTSVIGGRSREWVILENELRTAGEVLVCTDDGSYGRHGFVTEALKDLCEVGGIDEIFAV
GPVPMMRAIAELTRPYGIRTTVSLNAIMVDGTGMCGGCRVAIDGQTKYACVDGPEFDGHV
VDFKMLSDRLTTYRAFEQQALARREACLLPALAERSDADPPRAAAPAPAGSAVEGNAR*
>Ga0066793_100962571
HALADVLANEKNVSEVVAIGPIPMMKACCEVTRPFAIPTIVSLNSIMVDGTGMCGSCRVT
VGGNMKFACVDGADFDGHLVNFDELQLRQKRFAREEKAAMERFRSESAKLAGFPETSDGA
PERLAAACELPVPVPETPALRVPKNIKTIPPERAPMPHQPAEARVHNFNEVALGLDLDGA
LHEAERCLRCKKPRCVPGCPVGIDIPGFIQALARKDVEQSYRILKSANALPAVCGRVCPQ
ESQCEATCVVGLKLKPVAIGRLERFVADAGMGRGWDQTAAATVTETKRAAIIGSGPAGLA
CAGELARRGVAVTIFEALHVAGGVLKYGIPEFRLPDVIIDAEIENLKKMGVEIKLDTIIG
KLFTIPQLLGEMGYHAAFVGTGAGSPKFGNIPGEAYNGVFSANEFLTRVNLMRGHRQPLY
DTPVGMGKRVAVVGAGNTAMDAARVSMRMGAESVSVVYRRTRRESPARTEELEHAIEEGI
QFQWLTLPVEILGNADGWVTAMRCQKMELGEPDSSGRRRPVAVEGSDFPIDVDTVIYALG
TTANPIIAQTTPGLGTNKWGYIDIDERTGM
>Ga0066793_101110022
GTISDRLIVATDDGSYGFHGFVSQVLQEMIDKGEKIDRVFAIGPVPMMKVICDVTRSHGI
KTIVSLNSIMVDATGMCGSCRVAVAGKTKFACVDGPEFDGHEVDFKMLANRLKMYCDSER
EAYEQHKCGCDGN*
>Ga0066793_101114961
YGTPGFVTAALKAVLERDKPDLVVAIGPLPMMNACVETTRPYGVKTMVSLNAIMVDGTGM
CGSCRVSVGGEVKFACVDGPDFDGHLVDFKELVVRQRRFKGQESKASEDYAHICNVEKVL
FEQNKRNYKKYKDLSPHAVKMPERDALERSRNFKEVNLGYGLQDALEEAERCIMCTKPVC
IAGCPVSIDIPRFIRHLLVRDLDGALGVINESNLFPSVCGRVCPQESQCEAQCIVGKNKN
IKMEPVAIGRLERFVGDNAHAPKAEPPRFERQLGRVAIVGSGPSGLAVAADLTRYGCAVT
VFEALHVVGGVLQYGIPAFRLPRDIISREVEHLQSLGVRFETNKVVGKTFSIPQLMGEMG
FDATFIGAGAGAPAFLGIPGEFAGQVYSANEFLTRVNLMGGDKFPYLDTPITLGQSVVVI
GAGNTAMDCLRVAKRLGTPTVRCVYRRSEAEAPARIEELRHAKEEGIEFFFLHAPVEIFT
DDDGGVRGMKVEKMVLGEPDEKGRRRPVPLGEFVDLACDTVIYALGTK
>Ga0066793_101410791
DDGSRGRHCLVTEPLKELCEAGDIDLVYAIGPGIMMKFCAKTTEPYGVKTLVSLNSIMVD
GTGMCGACRCSVGGETKFVCVDGPEFDGHQVDFDLLLARQRQYLPQEKESLDAYLATVAT
LNAAVTQVA*
>Ga0066794_100091801
HESGERIPLTIADFDREKGTVTLVVQAVGKSTKEMQQLCQVGTALYGVVGPMGVPSPVTG
KKKVVCVGGGLGVAPIFPQARGFKENGAYVIGILGFRTKKLIFWADKFRACCDELILCTD
DGSAGIKGFVSDGIKLAMAGHNDIDEVVAIGPPIMMKACAETTRPRAIKTIVSLNPIMVD
GTGMCGGCRVKIGDEIKFACVDGPDFDGHKVDFNDLMMRLKRYGQEEKAALDRWSENCRI
MKMAPAVSRDVEAADSALALPDPFEDALGG*
>Ga0066794_100102912
MFEVLSNEILAPNLHKLVVRAPRVAKARRAGQFVIVRAGRGEERIPLTIGDADPATGTIS
LFIQAIGVSTRKIVAIPVGGFIQDVAGPLGKPTHLSDWERVACVGGGVGTAVLFPLVKAL
AATKSRITTLIGGRSREYVILAEELAALSETLVITTEDGSLGRKGFVTAELAEMIADPLR
TPQAVFAIGPVPMMRAVAELTRPYGIETIVSLNPIMIDGTGMCGGCRVMVGGESKFACVD
GPEFDGHLVDFALLIDRLTTYRSQEEALLHAATDCKLTQEVSGGQ*
>Ga0066794_100116071
MQVIEAPAIAAACQPGQFIILRIDEAGERIPLTIADFDREAGTITIVVQAIGKSTRQLQR
LGTGDALANFIGPLGIPSEIERVGTVVCAGGGIGVAPIYPIARALKEAGNKIISIVAARN
ESLLLWEDRMREVSDELIVTTDDGSRGRHCLVTEPLKELCEAGDIDLVYAIGPGVMMKFC
AQCTQAYGVRTLVSLNSIMVDGTGMCGACRVSVGGETKFVCVDGPEFDGHQVDFDLLLAR
QRQYLPQEKESLDAYLSKPAVTKVA*
>Ga0066794_100153661
ARNKDLLILADELRPLCGNVEVCTDDGSAGFKGFVTQRLAQLIDGDGPGRPDHVVAIGPM
AMMRAVAETTRGPKVKTLVSMDPLMVDGTGMCGGCRVNVGGKAQFACVDGPCFDAHEVDF
DVAMRRNKAYVKEEKQALDRITCMANREAR*
>Ga0066794_100193041
IARKQKPGQFVILRIYEEGERIPVTIENSDPAGGTISIVVQSVGKTTHLLNSLNTGGQIL
DVVGPLGKPSEIGKFGTVVVVGGGVGTAMAYPTAAALKRAGNRVISIIGARTRELVIREE
ELRAVSDALMITTDDGSYADKGFVTDKLRQLIQNGTRIDLVLAVGPIVMMKAVAEMTRKE
NIRTVVSLNPIMIDGTGMCGGCRVLIDGKSEFACVDGPEFDAHKVNFEVLVQRNAMYREA
EQRSLTDFQRLTAEKTSARETGEPCAITQGGKR*
>Ga0066795_100025645
GGGVGTAVVYPIAQALARNGVKVTSIIGGRSKEWVIYEDELRASGEVIVCTDDGSYGRHG
FVTEALKDLCEAGGIDEVFAVGPVPMMRACSELTRPYAIKTTVSLNSIMIDGTGMCGGCR
VSIDGKTEYACVDGPEFDGHKVDFRQMADRLNTYREFEQAALERWTTEHTAAPDAAGAAS
HPEAQS*
>Ga0066795_100053692
MNTIRKREELGRNVVRYVVDAPLVATHRKPGQFVIIRVTDHGERIPLTIADANPEMGTIS
LIVQSVGKTTREMAMLRPRNVIHDIVGPLGRPTHIQRFGTVLCVGGGIGMAPLYPIAKGM
KEARNHVITVLGARTHDLLILEDDMRNVSDELIVTTDDGSYGTKGLVTDAIRSLVSGGTH
IDQAVVIGPPLMMKFTSLLTKELGIPTMASLNPIMIDGTGMCGGCRVTVGGEIKFACVDG
PEFDAHEVDWDSMIRRLGTYRTAEQVAADRYDHECRVGLDAGELR*
>Ga0066795_100073573
VSFTIISKDRFSENVFAMRLRAPDIAREALAGQFAILRIDETGERFPLTLCDWSAEEAWT
LVVFQVVGASTEKLSRMDLGDELADVVGPLGVPSEIDRVGKVMCVGGGVGIAAVLPICRA
LKQAGNEVLSIIGARGADMLILEREMRETSDRLIVMTDDGSAGRKGLVTRAMEEELRAGG
ADLVLAIGPAVMMKFASEATRPFQAPMRVSLNSIMLDGTGMCGTCRVEVDGVTRFACVEG
PEFDGYAVDWDLLLNRLSQYKEEEAVAVERSRTCDCGSRGVREG*
>Ga0066795_100275212
LGNPTKLLEAGHAVCVGGGVGTAVVYPIAQALAARGVKVTSIIGGRSKEWVICEQELRAC
GDVIVCTDDGSYGRHGFVTEALKELCEAGGVDEVYAVGPVPMMRACSELTRPYAIKTTVS
LNSIMIDGTGMCGGCRVAIDGKTEYACVDGPEFDGHKVDFRQMADRLTTYREFEQTALER
WTTAHTAAPEASVGAGHPQAHS*
>Ga0066797_10010365
MYRILEKQDLSEAVKLFVAEAPQVARKARAGQFVIVRNDDHGERIPLTIADYNREAGTIT
LVVQEVGKSTMQMGKLKASDSFATIAGPLGHPTEIENYGTVICVGGGVGIAPVFPIARAL
KEAGNTVISIIGARNRSLLFWEERMRSVSDELVVCTDDGSYGRKALVTEPLKELLEARPG
RINRIWAIGPAIMMKFVAQTTRPYNVPTIVSLNTVMIDGTGMCGGCRVVLQDGAQFVCVD
GPEFDGHKVDWNSLMSRLAFYRDEERQAVEHWQHVCNLEQVPGGEVA*
>Ga0066797_10035892
MNTIRKREELGRNVVRYVVDAPLVATHRKPGQFVIIRVTDHGERIPLTIADANLEMGTIS
LIVQSVGKTTREMAMLRPGNAIHDIVGPLGRPTHIQRFGTVLCVGGGIGTAPLYPIAKGM
KEARNHVITVLGARTHDLLILEDDMRNVSDELIVTTDDGSYGTKGLVTDAIRSLVSGGTH
IDQAVVIGPPLMMKFTSLLTKELGIPTMASLNPIMIDGTGMCGGCRVTVGGEIKFACVDG
PEFDAHEVDWDSMIRRLGTYRTAEQVAADRYDHQCRVGLDAGESR*
>Ga0066797_10054356
SLVSGGTHIDQAVVIGPPLMMKFTSLLTKELGIPTMASLNPIMIDGTGMCGGCRVTVGGE
IKFACVDGPEFDAHEVDWDSMIRRLGTYRTAEQVAADHYDHECRVGLDAGESR*
>Ga0066797_10138542
MHPIVAKAQLSPNVTRLVLEAPRIAEIRQPGQFVIVRRGPGGERIPLTIADVDKSAGTIT
LVIQAIGKTTHELTSLNVGDAITDVAGPLGNPTKLLKAGHAVCVGGGVGTAVVYPIAQAL
ARNGVKVTSIIGGRSKEWVIYEDELRASGEVIVCTDDGSYGRHGFVTEALKDLCEAGGID
EVFAVGPVPMMRACSELTRPYAIKTTVSLNSIMIDGTGMCGGCRVSIDGKTEYACVDGPE
FDGHKVDFRQMADRLNTYREFEQAALERWTTEHTAAPDAAGAASHPEAQS*
>Ga0066797_10418832
FKESGAHVIAVLGFRNKDLVFWESKFKAACDELILCTNDGSAGMKGMITDGIKVALALHP
DIDEVVAIGPPVMMKACAEATRPYQIKTMVSVNPIMVDGTGMCGGCRVKVGGQVKFACVD
GPDFDGHLVDFDDLMTRQQRYATVEKEAQQRWSESCRMTKPVGPGA*
>Ga0066797_10643891
VTDAIRSLVSGGTHIDQAVVIGPPLMMKFTSLLTKELGIPTMASLNPIMIDGTGMCGGCR
VTVGGEIKFACVDGPEFDTHEVDWDSMIRRLGTYRTAEQVAADHYDHECRVGLDAGESR*

>Ga0066798_100032466
MNTIRKREELGRNVVRYVVDAPLVATHRKPGQFVIIRVTDHGERIPLTIADANPEMGTIS
LIVQSVGKTTREMAMLRPGNAIHDIVGPLGKPAHIQRFGTVLCIGGGIGTAPLYPIAKGM
REARNRVITVLGARTHDLVILEDDMRNVSDELIVTTDDGSYGTKGLVTDAIRSLVSGGTH
IDQAVVIGPPVMMKFTSLLTKELGIPTMASLNPIMIDGTGMCGGCRVTVGGEIKFACVDG
PEFDAHEVDWDSMIRRLGTYRTAEQAAAERYDHECHVGLGAGESR*
>Ga0066798_100072116
MSRIIETRRLTPVTKYFRIDAPLIAASARPGQFVMLRVRDGGERIPITIADYDRDAGTIT
IVVQEVGATTRRVCALEAGDEILDVAGPLGGHIDIAPGGHVCGVGGGFGAAALLCLMREF
TARGDKTTAILGARNKDLLILADELRPLCGSVEVCTDDGSAGFKGFVTQRLAQLIDGDGP
GRPDHVVAIGPMAMMRAVAETTRGPKVKTLVSMDPLMVDGTGMCGGCRVNVGGKAQFACV
DGPCFDAHEVDFDVAMRRNKAYVKEEKQALDRITCMANREAR*
>Ga0066798_100102742
MIEASPAAGFKILAREDFSDVTYSLVIHHPLMAKAAQPGQFVIVMSHESGERIPLTIADF
DRKKGTVTLVVQAVGKSTKEMQQVCQPGTSLYGIVGPMGVPSPLTGKKKVVCVGGGLGVA
PIYPQARGFKENGAYVIGILGFRTKSLVFWADKFRACCDELILCTDDGSAGMKGFVSDGI
KLAIAGHKDIDEVVAIGPPIMMKACVEVTRPHAIKTIVSLNPIMVDGTGMCGGCRVKIGN
EVKFACVDGPDFDGHKVDFNDLMMRLKRYTEEEKAALNRWSESCRIMKQTPTVNAAEPTL
GLPDPFEEALGG*
>Ga0066815_100032021
AGIKGLVTEGIKQAITKHPDIDEVVAIGPPIMMKGCAEATRASGIKTIVSLNPVMVDGTG
MCGGCRVKVGDQVKFACVDGPDFDGHKVDFDDLMSRLVRYRRTEREAMERWQETCRIRAD
DSFDLKAAVLGAEEPPIDVQPSTDG*
>Ga0066826_100008246
MEHQANSFAGSKMQEEAGTDLDDLQRYRLADKHQREGERLLENAACELQELEESESVHLF
HRQLDLLKRRLLNNPEAFQQIFMEEGMQAVAWEFKQEELSLEFTETFWKLLLRDNEMSKI
LLRFVWDIPLKFKRRWIRALDAHFSDRYPMFQGLSKNWPGENYIPPYIRPAAERSADFDL
VNQGYLGYMGLGYSFREVELLVWLEVLRDKQCDDRPCEIGLIREGQPENEGGCPVKIHIP
EMLRLIGEGRFQEAFELMQSANPLPNVTGRVCPQEIQCQGVCTSILPIEIGQIEWFLPES
EGLRAKEMVIDANGNHLDPWIKAEKPPVAVIGSGPAGLINAFLLLDAGYPVTVFEAFHEL
GGVLRYGIPEFRLPNRLIDNVVEQIRGRGGQFVKNFIAGKTATLDQLKEAGFWKIFVGTG
AGLPRFLNVHGEHLLGVMSANEFLTRVNLMQANQEDHETPLPETRGKQVIVIGGGNTAMD
AARTALRLGGKVTIVYRRTREEMPVRREELEHALEEGIQVKYLRTPKEFIGSSKSHFVRE
AVLDVMELGEPDASGRRRPVATGKTETIPVHLAIMALGNSPNPIVKDAEPELKTTRWGTI
EVDEASQKTSVRNVYSGGDAARGGSTAIKAAGDGQNAARKIIAGVADKRNEVQMRVEKAK
AYTEQAQSPSKILEKTELAEGIVEFRVHAPLIARAAVAGQFVRVLLNPDGEFIPLTLADW
DVRQGSIDLVIQGVGTSTKLMNSLLPGQSFAGIAGPLGRPSLIERYQEGECVVFTAGGVG
LPPVLPILKEHLELGNQTVLISGFRNVKQCFWHQPGQRLDRLQSDFPNLEVIYTSDDGSF
GIHGLVTQPLQSMLKQAKAGSGPRVGEVVAIGPPLMMRAVSELTRPFGVKTVASLNSVMI
DATGMCGACMVPIQQEEKLIRKHACVDGPEFDAHIIDWDKLLPRFKQFSLQEQLSLETKG
LL*
>Ga0066827_1000013922
MEHQANSFAGSKMQEEAGTDLDDLQRYRLADKHQREGERLLENAACELQELEESESVHLF
HRQLDLLKRRLLNNPEAFQQIFMEEGMQAVAWEFKQEELSLEFTETFWKLLLRDNEMSKI
LLRFVWDIPLKFKRRWIRALDAHFSDRYPMFQGLSKNWPGENYIPPYIRPAAERSADFDL
VNQGYLGYMGLGYSFREVELLVWLEVLRDKQCDDRPCEIGLIREGQPENEGGCPVKIHIP
EMLRLIGEGRFQEAFELMQSANPLPNVTGRVCPQEIQCQGVCTSILPIEIGQIEWFLPES
EGLRAKEMVIDANGNHLDPWIKAEKPPVAVIGSGPAGLINAFLLLDAGYPVTVFEAFHEL
GGVLRYGIPEFRLPNRLIDNVVEQIRGRGGQFVKNFIAGKTATLDQLKEAGFWKIFVGTG
AGLPRFLNVHGEHLLGVMSANEFLTRVNLMQANQEDHETPLPETRGKQVIVIGGGNTAMD
AARTALRLGGKVTIVYRRTREEMPVRREELEHALEEGIQVKYLRTPKEFIGSSKSHFVRE
AVLDVMELGEPDASGRRRPVATGKTETIPVHLAIMALGNSPNPIVKDAEPELKTTRWGTI
EVDEASQKTSVRNVYSGGDAARGGSTAIKAAGDGQNAARKIIAGVAEKRNEVQMRVEKAK
AYTEQAQSPSKILEKTELAEGIVEFRVHAPLIARAAVAGQFVRVLLNPDGEFIPLTLADW
DVRQGSIDLVIQGVGTSTKLMNSLLPGQSFAGIAGPLGRPSLIERYQEGECVVFTAGGVG
LPPVLPILKEHLELGNQTVLISGFRNVKQCFWHQPGQRLDRLQSDFPNLEVIYTSDDGSF
GIHGLVTQPLQSMLKQAKAGSGPRVGEVVAIGPPLMMRAVSELTRPFGVKTVASLNSVMI
DATGMCGACMVPIQQEEKLIRKHACVDGPEFDAHIIDWDKLLPRFKQFSLQEQLSLETKG
LL*
>Ga0066827_100163362
MGIPRSSQAGTGEPGFKVVVRQDFSEATFLLEIEHPLMANAAHPGQFVIVIPDEHGERIP
LTIADFDRDKGTVTLVIQAVGKTSKEMQRTCRVGSVLFSVTGPMGVPSHITDAKKIICVG
GGLGVAPVFPQARAHKENGAYVIGIVGFRSKELVFWDDKFEKYCDEFIVCTDDGSRGIKG
LVTKGIEAAAKKHADIDELIAIGPPIMMKACAETTRSLGIKTMVSLNPIMVDGTGMCGGC
RVKVDGSIKFACVDGPDFDGHTVDFEDLMNRLQRVKEDEKVALDNWTESCRRLNQSPHEP
PQPDNSSPRAEA*
>Ga0066827_100223061
MVRIDDASERIPLTVADYDRDRGTVTVVIQAVGKTTWQMMALPEGAELLDFVGPLGVPSQ
IEQPGKVIVVGGGLGVAPIFPQLRAFKQSGAYTISIIGFRNRDLMFWEDRFREFSDEFHV
TTDDGSYGMKGRVTDALQDVLEAHADVDELVAIGPLVMMRACAEMTRPRGIRTIVSLNSI
MVDGTGMCGSCRVTADGQMRFACVDGPDFDGHRVDFQELMLRQKRFEREEKEAMERYERE
TEAVAALPGSSAAATSAALRAQARAPATGFDPVPEPSPPLPGAPRRIKTVRTIAPTQAPM
PEQPAERRAKNFEEVNLGYELEVAVSEADRCLGCKKPRCVPGCPVGIDIPGFVIAVAHRD
LQKAYRILKDSNALPAVCGRVCPQESQCEANCIVGKKLEPVGIGRLERYVADFAADRGWD
VEPATPKVGKKVAVVGAGPAGLACTGDLIKHGLDVTVFEALHVAGGVLKYGIPEFRLPDQ
IIDREVDALRQQGVQFELDTVIGKVFTIPQVLSEMGYSAVFIATGAGSPRFMNIPGEAYN
GVFSANEFLTRVNLMRGYKQPLYDTPVGMGRRVAVIGAGNTAMDSARVALRIGAEEVTIV
YRRSERESPARVEELHHAKDEGVNFRWLTNPVRILGNEAGWAVGMECVEMELGEPDDSGR
RRPTPVSGTEQSLDVDTVICALGTTANPIIAQTTPGLDVNRWGYIDADEETGATSLPGVF
AGGDIVTGAATVILAMGAGRKAAAGILGHLGIEQAPALVAAQEAD*
>Ga0066828_100040643
LYPILLRQDLTTNIHLFKVAAPAIAKKAQTGHFVVVRMDEKGERIPLTIADWDEKEGSVT
IIFMQVGTSTARLATLGTGDTLANFVGPLGLPSHIEKFGTVVCVGGGVGVAPIFPVARAL
KHAGNKVITIIGARHQELLFWEDRLHSVSDHLIVTTDDGSYGRKGVVTVPLKELLEGDKK
ICRVVAIGPGVMMKFCAKTTLPFGVRTIVSLNSIMVDGTGMCGACRVAIGGVTKFACVDG
PEFDGHKVDWDLLATRERMYVEEEKLSFDQWLAKHPISAQ*
>Ga0066828_100073313
MTARAKNCGGNSGGKNGDGGSAGNAAPQGASFEILAREDFSDVTYLLEVSHPMMAKAARP
GQFVIVICREGGERIPLTIADFDTERGSITLVIQAAGKTTREMQQLCQVGTSLYSMVGPL
GEPSHISEGGKVVCVGGGLGVAPVFPQARAFKQNGAYVIGVVGFRNEDLVFWRDKFESVC
DEFIICSDDGSVGIKGLVTDGIEIAAAKHADIDEVIAIGPPIMMKAAAETTREHGIKTTV
SLNPIMVDGTGMCGGCRVLVGDETKFACVDGPDFDGHEVDFSDLMNRLTRFKADEAEAME
RWASEADQPAALKSKADASAPQRRAVHGDIGVHWGTIKDNDGY*
>Ga0066829_100002198
MEHQANSFAGSKMQEEAGTDLDDLQRYRLADKHQREGERLLENAACELQELEESESVHLF
HRQLDLLKRRLLNNPEAFQQIFMEEGMQAVAWEFKQEELSLEFTETFWKLLLRDNEMSKI
LLRFVWDIPLKFKRRWIRALDAHFSDRYPMFQGLSKNWPGENYIPPYIRPAAERSADFDL
VNQGYLGYMGLGYSFREVELLVWLEVLRDKQCDDRPCEIGLIREGQPENEGGCPVKIHIP
EMLRLIGEGRFQEAFELMQSANPLPNVTGRVCPQEIQCQGVCTSILPIEIGQIEWFLPES
EGLRAKEMVIDANGNHLDPWIKAEKPPVAVIGSGPAGLINAFLLLDAGYPVTVFEAFHEL
GGVLRYGIPEFRLPNRLIDNVVEQIRGRGGQFVKNFIAGKTATLDQLKEAGFWKIFVGTG
AGLPRFLNVHGEHLLGVMSANEFLTRVNLMQANQEDHETPLPETRGKQVIVIGGGNTAMD
AARTALRLGGKVTIVYRRTREEMPVRREELEHALEEGIQVKYLRTPKEFIGSSKSHFVRE
AVLDVMELGEPDASGRRRPVATGKTETIPVHLAIMALGNSPNPIVKDAEPELKTTRWGTI
EVDEASQKTSVRNVYSGGDAARGGSTAIKAAGDGQNAARKIIAGVADKRNEVQMRVEKAK
AYTEQAQSPSKILEKTELAEGIVEFRVHAPLIARAAVAGQFVRVLLNPDGEFIPLTLADW
DVRQGSIDLVIQGVGTSTKLMNSLLPGQSFAGIAGPLGRPSLIERYQEGECVVFTAGGVG
LPPVLPILKEHLELGNQTVLISGFRNVKQCFWHQPGQRLDRLQSDFPNLEVIYTSDDGSF
GIHGLVTQPLQSMLKQAKAGSGPRVGEVVAIGPPLMMRAVSELTRPFGVKTVASLNSVMI
DATGMCGACMVPIQQEEKLIRKHACVDGPEFDAHIIDWDKLLPRFKQFSLQEQLSLETKG
LL*
>Ga0066829_100010407
MSKILEKEFFSKNVVKLVLDAPEIARSRKPGHFVIIKIGVKGERIPLTIAGSDIENGTIT
LVVQTIGVTSSKLAAFEVGDIVTDVVGPLGEATHIEKVGTVLCAGGGVGVAPLLPIVEGF
KKAGNKVITVLAARNKDLVILEEQMREFSDEVIIMTDDGSSGKKGLVTAGMEEVINREKV
NLAVTIGPAIMMKFAALTTKKYNIPTLASLNTIMVDGTGMCGACRVSVGGKTKFVCVDGP
EFDAHQVDFDQMLMRLGAYKNQEHEAYQKYLKTVETVA*
>Ga0066829_100016437
MTDTYPQFVEHLRTDSLEGLPKPALLEVYRNLDRFAQRVRQETDWPMLTQLHGINGKRGE
SARELPALDSALSTREVNLGLSYLETFHRADRCLECFGMPCSTGKLQFTEETLGGCPVLI
DIPAFIKLVKEGKIFEAWLKLMESDSLPAITGRVCPQEDQCQLSCSLTIKDEPVEIGRLE
RFVADYVWENHPEAVIEHVEALRDRNANSGNARHHIAVIGSGPAGLTVAIDLAVLGYHVT
IFEALHVPGGVLAYGIPVFRLPARVLQRELGIAHTLGIRFVHNVTIGRSITIDELFEEGF
SAVFIGTGAGLPRLMHTPGEHLKHVCSANEFLVRINLMRAYEADTDTPVKVGQHVVVVGG
GFTAIDAARWAGRLGAGKVTIMYRRSRKEMPAREEEVENAIAEGIDLQLLTNPVQMVGND
EGEVRALRCVRMELGEPDSSGRRRPVPIKGSEFEVPADTVITALGTTPNPIILETTEGLQ
GTRWGTIHLRDEETGETTLPFTYAGGDAVTGAATVILAMGAGKRAAQALDRALREKPPVP
GNLERSTVLVDMCSEPYVVRSNERLACDVYEMVVQAPVVSRYCQAGQFVLAMVDASSERI
PLTVADWDRGRGEITLVYQVVGKGTADLEHLRAGESLFAVSGPLGKPSEVEKFDGTVLMV
AGGVGLAALYPIMRAHVEIGNDVHVVYGSRNRDLFFWLDRLHALLPEAKISLSTDDGSLG
MKGFVTDVLRQKYLGTSEAEFAIVVGPAIMMRETSKLLLVNETPTIVSLNPTMLDGSAMC
GGCKVSRMNGQLGAKDFACNDGPDRPASEVDLDELVSRLATYRAEETRSLVHHIWQGLAA
*
>Ga0066829_100020762
MFKIVKREEMTGGTVILNEIAAPLIARKAKQGQFVILKANEDGERVPLTMADSDPEKGTI
TVIYMVVGKSTALFKTLAVGDGYQDIIGPLGKPTHLEKVGTVVCVGGGTGIAVLHPITRA
LKEIGNHVISIIGARTKDLLILENQMRKVSHDLRISTDDGSYGHHGFVTEVLKEILENED
VKQVVAIGPVPMMKFVSKITAEYHIPTLVSLNPIMVDGTGMCGGCRVSIDGKTKFACVDG
PEFDGHKVDYDELMRRLQAYCDEETECYEDYCTIRDAG*
>Ga0066829_100048711
MKNLPKPVVQTSDQAQTIPQAPGATAGYPITGRVDFSDSTYLLDVYHPMLSKAAAPGQFV
IVISHEYGERIPLTIADYDRDQGTITLVVQAVGKTTREMQQLCKPGFNLFSVVGPLGFPT
DLGNARKVICVGGGLGVAPVYPQLRAFKTAGAYVIGVVGFRNQDLIFWEDKFKRYCDEFI
VCTDDGSAGIKGLVTEGIKWAVKHHDDIDRVVAIGPPIMMKACAETTRPLGIETIVSLNP
IMVDGTGMCGGCRVKVAGKTKFACVDGPEFNGHDVDFDDLITRLKRFRAYEEQAANTWCQ
GRKSAP*
>Ga0066829_100134222
LYPILLRQDLTTNIHLFKVAAPAIAKKAQTGHFVVVRMDEKGERIPLTIADWDEKEGSVT
IIFMQVGTSTARLATLGTGDTLANFVGPLGLPSHIEKFGTVVCVGGGVGVAPIFPVARAL
KHAGNKVITIIGARHQELLFWEDRLHSVSDHLIVTTDDGSYGRKGVVTVPLKELLEGDKK
ICRVVAIGPGVMMKFCAKTTLPFGVRTIVSLNSIMVDGTGMCGACRVAIGGVTKFACVDG
PEFDGHKVDWDLLATRERMYVEEEKLSFDQWLAKHPISAQ*
>Ga0066831_100047582
VTKNLPKSVVQTGDQAQTIPQAPGATAGYPITGRVDFSDSTYLLDVYHPMLSKAAAPGQF
VIVISHEYGERIPLTIADYDRDQGTITLVVQAVGKTTREMQQLCKPGFNLFSVVGPLGFP
TDLGNARKVICVGGGLGVAPVYPQLRAFKTAGAYVIGVVGFRNQDLIFWEDKFKRYCDEF
IVCTDDGSAGIKGLVTEGIKWAVKHHDDIDRVVAIGPPIMMKACAETTRPLGIETIVSLN
PIMVDGTGMCGGCRVKVAGKTKFACVDGPEFNGHDVDFDDLITRLKRFRAYEEQAANTWC
QGRKSAP*
>Ga0066832_100100253
GDPSLGERLRDGSVKAAIVAGDFLDQESIERLECLIAVDWRPSDVSRNADIVLPAAILSE
SEGTFRDASGNVRSVPCCSETVGEARPEWRIVRDIARAMGSEEFDYETINDVTSEIVDDR
PPSPWNGSPRDNLKELPGHFRGHCIADSAQEVEMLGLPTKAVRKRSETEEEGFRIIEKKE
IVPNFHLLEVEAPQVARFAKPGQFVIVMVSEESERVPYTLADWNEETGTITMIVEEVGRS
SREVALLKEGGMIAHVTGPLGMPVNIEKFGTVVMGAGCYGVGAVYPIARAMKAAGNRVIT
VVEACSYYLIYWEDKLAEVSDEILFATKDGSRGTHGGVQDVFGQLLTSTDGGSDPPDVFV
AIGCTFMMRSAVEVTRASRVPTYVALNPIMVDGTGMCGACRCTVEGETRFACIDGPIFNG
HEVDWDELSSRRSAYANVEVEALSHGGPPEPLEAQAGGSAARGVCSEDRCDFANIRPTYG
N*
>Ga0066833_1000005928
MAEAGSHRKTTRNSKKVQHSAAAGSDPERPRARGGSDDTRYLFQRDQIWWVKVAVPRTLR
GVLGYDLRRSLQTRDLDVARAARGKVVEGLREKIAEARAQHEAESAGRKPRPRRRAARLA
HRASAEPAAASEGGREPGPGFEITARQDFSDVTYLLEVHHPMLARAAAPGQFVIVISHER
GERIPLTIADFDRSRGTVTLVVQAVGKTTREMQQRCQVGSQLFSMVGPMGIPSHIGGGGK
VVCVGGGLGVAPIYPQLRAFKECGAYVIGIVGFRTRELIFWQEKFEEYCDELIICTDDGS
VGIKGLVTDGIEAALSKHSDITRLVAIGPPIMMRACAEATRPHKIPTTVSLNPIMVDGTG
MCGGCRVKVGGSTKFACVDGPEFDGHGVDFDDLMGRLRRFSTQEKLALESWLEARGATAG
G*
>Ga0066833_100005145
MPQISLTIDGIEIEADEGTMVLDVARKAGIEIPTVCAHEDLAPYGACRLCIVDIEGLPGL
PTSCTTPAAPGMVVHTQTEALQSLRQRTLELMLSGHPKGCLVCPHRTDCENHRPNPTKAG
RTTRCGFCSNRSGCSIRDMSFEMCPTSELDLPTIYYGYNLERSDPFMDRDYNLCVLCAKC
WRICEKIHGKPALSLVNRGRWARPGTNFDKSYVGSGCTFCGACIDICPTGTLSDRTGRWH
GQPDKITLSTCTLCPEGCSMWVHTTDGKVTSTRMWAFDRESRLCALGRFVFAQMHNAPIR
LRRPYVRTNGESIPMEWDDALKAAAERLSAFDKGQVVVIASECDTRETRYLYQKLAVEEL
SADVLFVPLGGSGDPSLGERLRDGSVKAAIVAGDFLDQESIERLECLIAVDWRPSDVSRN
ADIVLPAAILSESEGTFRDASGNVRSVPCCSETVGEARPEWRIVRDIARAMGSEEFDYET
INDVTSEIVDDRPPSPWNGSPRDNLKELPGHFRGHCIADSAQEVEMLGLPTKAVRKRSET
EEEGFRIIEKKEIVPNFHLLEVEAPQVARFAKPGQFVIVMVSEESERVPYTLADWNEETG
TITMIVEEVGRSSREVALLKEGGMIAHVTGPLGMPVNIEKFGTVVMGAGCYGVGAVYPIA
RAMKAAGNRVITVVEACSYYLIYWEDKLAEVSDEILFATKDGSRGTHGGVQDVFGQLLTS
TDGGSDPPDVFVAIGCTFMMRSAVEVTRASRVPTYVALNPIMVDGTGMCGACRCTVEGET
RFACIDGPIFNGHEVDWDELSSRRSAYANVEVEALSHGGPPEPLEAQAGGSAARGVCSED
RCDFANIRPTYGN*
>Ga0066833_100026524
MKNLPKTAVQTADQTQAIPQVPGATTGYPITERVDFSDSTYLLDVYHPMLAKAASPGQFV
IVISHECGERIPLTIADYDRDQGTITLVVQAVGKTTREMQQLCKPGFNLFSVVGPLGFPT
DLGNARKVICVGGGLGVAPLYPQLRAFKTAGAYVIGVVGFRNQELIFWEDKFKNYCDEFI
VCTDDGSAGIKGLVTEGIKWAVEHHDDVDRVVAIGPPIMMKACAETTRPLGIETIVSLNP
IMVDGTGMCGGCRVKIAGKTRFACVDGPEFNGHDVDFDDLITRLNRFRAYEKQATDTWCQ
GPKGTA*
>Ga0066834_1000002820
MAEAGSHRKTTRNSKKVQHSAAAGSDPERPRARGGSDDTRYLFQRDQIWWVKVAVPRTLR
GVLGYDLRRSLQTRDLDVARAARGKVVEGLREKIAEARAQHEAESAGRKPRPRRRAARLA
HRASAEPAAASEGGREPGPGFEITARQDFSDVTYLLEVHHPMLARAAAPGQFVIVISHER
GERIPLTIADFDRSRGTVTLVVQAVGKTTREMQQRCQVGSQLFSMVGPMGIPSHIGGGGK
VVCVGGGLGVAPIYPQLRAFKECGAYVIGIVGFRTRELIFWQEKFEEYCDELIICTDDGS
VGIKGLVTDGIEAALSKHSDITRLVAIGPPIMMRACAEATRPHKIPTTVSLNPIMVDGTG
MCGGCRVKVGGSTKFACVDGPEFDGHGVDFDDLMGRLRRFSTQEKLALESWLEARGATAG
G*
>Ga0066834_100001704
MSKILEKEFFSKNVVKLVLDAPEIARSRKPGHFVIIKIGVKGERIPLTIAGSDIENGTIT
LVVQTIGVTSSKLAAFEVGDIVTDVVGPLGEATHIEKVGTVLCAGGGVGVAPLLPIVEGF
KKAGNKVITVLAARNKDLVILEEQMREFSDEVIIMTDDGSSGKKGLVTAGMEEVINREKV
NLAVTIGPAIMMKFAALTTKKYNIPTLASLNTIMVDGTGMCGACRVSVGGKTKFVCVDGP
EFDAHQVDFDQMLMRLGAYKNQEHEAYQKYLKTVETVA*
>Ga0066834_1000029311
MPQISLTIDGIEIEADEGTMVLDVARKAGIEIPTVCAHEDLAPYGACRLCIVDIEGLPGL
PTSCTTPAAPGMVVHTQTEALQSLRQRTLELMLSGHPKGCLVCPHRTDCENHRPNPTKAG
RTTRCGFCSNRSGCSIRDMSFEMCPTSELDLPTIYYGYNLERSDPFMDRDYNLCVLCAKC
WRICEKIHGKPALSLVNRGRWARPGTNFDKSYVGSGCTFCGACIDICPTGTLSDRSGRWH
GQPDKITLSTCTLCPEGCSMWVHTTDGKVTSTRMWAFDRESRLCALGRFVFAQMHNAPIR
LRRPYVRTNGESIPMEWDDALKAAAERLSAFDKGQVVVIASECDTRETRYLYQKLAVEEL
SADVLFVPLGGSGDPSLGERLRDGSVKAAIVAGDFLDQESIERLECLIAVDWRPSDVSRN
ADIVLPAAILSESEGTFRDASGNVRSVPCCSETVGEARPEWRIVRDIARAMGSEEFDYET
INDVTSEIVDDRPPSPWNGSPRDNLKELPGHFRGHCIADSAQEVEMLGLPTKAVRKRSET
EEEGFRIIEKKEIVPNFHLLEVEAPQVARFAKPGQFVIVMVSEESERVPYTLADWNEETG
TITMIVEEVGRSSREVALLKEGGMIAHVTGPLGMPVNIEKFGTVVMGAGCYGVGAVYPIA
RAMKAAGNRVITVVEACSYYLIYWEDKLAEVSDEILFATKDGSRGTHGGVQDVFGQLLTS
TDGGSDPPDVFVAIGCTFMMRSAVEVTRASRVPTYVALNPIMVDGTGMCGACRCTVEGET
RFACIDGPIFNGHEVDWDELSSRRSAYANVEVEALSHGGPPEPLEAQAGGSAARGVCSED
RCDFANIRPTYGN*
>Ga0066834_100002936
MPKILEKRQLTPITQLFRIDAPMIAAAAQPGQFIIIRVRDGGERIPLTIADYDRDAGTVT
IVVQEVGATTRQLGAHEPGEEILDMVGPLGEPADIPSGGHVIGIGGGFGAAALLCLMREL
TNRGDNTTVILGARNQELLILVDELRAACRNLELCTDDGSVGFKGFVTQRLEQLIEGDGP
GKPDHVIAIGPPVMMRAVAELTRPHEIDTHVSMDPLMVDGTGMCGGCRVSVGGEVKFACV
DGPIFDGHAVDFNEAVRRSKMYVKEEEIAACRAKEGGYV*
>Ga0066834_100008254
MKNLPKTAVQTADQTQAIPQVPGATTGYPITERVDFSDSTYLLDVYHPMLAKAASPGQFV
IVISHECGERIPLTIADYDRDQGTITLVVQAVGKTTREMQQLCKPGFNLFSVVGPLGFPT
DLGNARKVICVGGGLGVAPLYPQLRAFKTAGAYVIGVVGFRNQELIFWEDKFKNYCDEFI
VCTDDGSAGIKGLVTEGIKWAVEHHDDVDRVVAIGPPIMMKACAETTRPLGIETIVSLNP
IMVDGTGMCGGCRVKIAGKTRFACVDGPEFNGHDVDFDDLITRLNRFRAYEKQATDTWCQ
GPKGTA*
>Ga0066837_1000028610
MEHQANSFAGSKMQEEAGTDLDDLQRYRLADKHQREGERLLENAACELQELEESESVHLF
HRQLDLLKRRLLNNPEAFQQIFMEEGMQAVAWEFKQEELSLEFTETFWKLLLRDNEMSKI
LLRFVWDIPLKFKRRWIRALDAHFSDRYPMFQGLSKNWPGENYIPPYIRPAAERSADFDL
VNQGYLGYMGLGYSFREVELLVWLEVLRDKQCDDRPCEIGLIREGQPENEGGCPVKIHIP
EMLRLIGEGRFQEAFELMQSANPLPNVTGRVCPQEIQCQGVCTSILPIEIGQIEWFLPES
EGLRAKEMVIDANGNHLDPWIKAEKPPVAVIGSGPAGLINAFLLLDAGYPVTVFEAFHEL
GGVLRYGIPEFRLPNRLIDNVVEQIRGRGGQFVKNFIAGKTATLDQLKEAGFWKIFVGTG
AGLPRFLNVHGEHLLGVMSANEFLTRVNLMQANQEDHETPLPETRGKQVIVIGGGNTAMD
AARTALRLGGKVTIVYRRTREEMPVRREELEHALEEGIQVKYLRTPKEFIGSSKSHFVRE
AVLDVMELGEPDASGRRRPVATGKTETIPVHLAIMALGNSPNPIVKDAEPELKTTRWGTI
EVDEASQKTSVRNVYSGGDAARGGSTAIKAAGDGQNAARKIIAGVADKRNEVQMRVEKAK
AYTEQAQSPSKILEKTELAEGIVEFRVHAPLIARAAVAGQFVRVLLNPDGEFIPLTLADW
DVRQGSIDLVIQGVGTSTKLMNSLLPGQSFAGIAGPLGRPSLIERYQEGECVVFTAGGVG
LPPVLPILKEHLELGNQTVLISGFRNVKQCFWHQPGQRLDRLQSDFPNLEVIYTSDDGSF
GIHGLVTQPLQSMLKQAKAGSGPRVGEVVAIGPPLMMRAVSELTRPFGVKTVASLNSVMI
DATGMCGACMVPIQQEEKLIRKHACVDGPEFDAHIIDWDKLLPRFKQFSLQEQLSLETKG
LL*
>Ga0066837_100333581
MYFIAEKKKIAESIYSIKVLAPKIAAKRKAGQFIVLIVDEKGERIPLTIAGSDKDAGTID
IVFQAVGHTTQHLASLKVGRGDSIKDILGPLGHPTYIKNFGTAVCIGGGLGIALAMPITE
ALHEAGNNVISIISARNESLLLMEDRLRKISNELLIATDDGSKGFHGFPTQILQEMIDNK
RKIDIVFAVGPVPLMGAVCKLTQPYNIKTIVSLNPIMVDATGMCGACRVTVGGKTKFACV
DGPEFDGHQVDFDTLTRRLRIYTDGETEDSQKDAQAEAYQMDEEKTETFKKVEEELLSQQ
TVLKEGEKKPKIPRQTVPEQKPETRAKNFKEVPYGFNIELAQKEASRCIQCKKPLCFEGC
PVNIDIPAFIKLIGEGDFIGAARKIKETNGLPAVCGRVCPQEDQCEKVCVIGKKGDPVSI
GSLERFVADYEREHGDEFIPEIPEKTGRKIAVVGSGPAGLTVAGDLAKKGHDVTIFETLH
KAGGVLVYGIPEFRLPKAIVESEINYLKKLGVKIELSFVIGMSETVDELFDEGFDAVFLG
TGAGLPMFMQIPGENLNGVYSANEYLTRVNLMKAYDPEYDTPILRKKKVAVLGAGNVALD
SARTALRLGGEDVYIVYRRSRTEMPARIEEVHHGQQ
>Ga0066838_100003403
MEHQANSFAGSKMQEEAGTDLDDLQRYRLADKHQREGERLLENAACELQELEESESVHLF
HRQLDLLKRRLLNNPEAFQQIFMEEGMQAVAWEFKQEELSLEFTETFWKLLLRDNEMSKI
LLRFVWDIPLKFKRRWIRALDAHFSDRYPMFQGLSKNWPGENYIPPYIRPAAERSADFDL
VNQGYLGYMGLGYSFREVELLVWLEVLRDKQCDDRPCEIGLIREGQPENEGGCPVKIHIP
EMLRLIGEGRFQEAFELMQSANPLPNVTGRVCPQEIQCQGVCTSILPIEIGQIEWFLPES
EGLRAKEMVIDANGNHLDPWIKAEKPPVAVIGSGPAGLINAFLLLDAGYPVTVFEAFHEL
GGVLRYGIPEFRLPNRLIDNVVEQIRGRGGQFVKNFIAGKTATLDQLKEAGFWKIFVGTG
AGLPRFLNVHGEHLLGVMSANEFLTRVNLMQANQEDHETPLPETRGKQVIVIGGGNTAMD
AARTALRLGGKVTIVYRRTREEMPVRREELEHALEEGIQVKYLRTPKEFIGSSKSHFVRE
AVLDVMELGEPDASGRRRPVATGKTETIPVHLAIMALGNSPNPIVKDAEPELKTTRWGTI
EVDEASQKTSVRNVYSGGDAARGGSTAIKAAGDGQNAARKIIAGVADKRNEVQMRVEKAK
AYTEQAQSPSKILEKTELAEGIVEFRVHAPLIARAAVAGQFVRVLLNPDGEFIPLTLADW
DVRQGSIDLVIQGVGTSTKLMNSLLPGQSFAGIAGPLGRPSLIERYQEGECVVFTAGGVG
LPPVLPILKEHLELGNQTVLISGFRNVKQCFWHQPGQRLDRLQSDFPNLEVIYTSDDGSF
GIHGLVTQPLQSMLKQAKAGSGPRVGEVVAIGPPLMMRAVSELTRPFGVKTVASLNSVMI
DATGMCGACMVPIQQEEKLIRKHACVDGPEFDAHIIDWDKLLPRFKQFSLQEQLSLETKG
LL*
>Ga0066839_100086943
MYKIIEKEKIAESIFSITIGAPKIAVKRKAGQFVVLITDEKGERVPLTIAGSDRDKGTID
IVFQAVGHTTKLLATLEPGDCIKDILGPLGHPTHIENFGTAVCIGGGLGIALAMPITEAL
HEAGNNVISIISARNESLLLMEDRLREISNELLIATDDGSKGFHGFPTQILQEMIDNKKK
VDIVFAVGPVPLMGAVCKVTKPYNIKTIVSLNPIMVDATGMCGACRVEVGGKTKFACVDG
PEFDGHEVDFGTLMKRLKVYTDSETDDSRKDAQAEECKMDEEKTETYKKIEEDLLSQQTV
LKEGEKKPKIPRQIMPQQAAETRRNNFKEVPFGYSIEQAQREATRCIQCKKPLCYEGCPV
NIDIPAFIKLIGEGDFIGAARKIKETNGLPAVCGRVCPQEDQCEKVCVVGKKSDPVCIGN
LERFVADYEREHGDVFIPEIPEKTGHRIAVVGSGPAGLTAAGDLAKKGHDVTIFETLHKA
GGVLVYGIPEFRLPKSIVESEVDYLRKMGVKIELNSVIGKTETVDELLNNGFGAVFLGTG
AGLPMFMQIQGENLNGVYSANEYLTRVNLMKAYDPEYETPVLRKKKVAVLGGGNVAMDSA
RTALRLGGEEVYVVYRRSRTEMPARIDEIHHGEEEGLKFKFLMNPIRILGDENGWVKGLE
CIRMELGEPDESGRRRPIPIEGSEIVLNVECVIVAIGNGPNPLVPTTTPGLKTNRRGNIV
ADEETGVTSKKGVFAGGDIVTGAATVILAMGAGKKAAVAIDNYVMGRELKPEPVKEKS*
>Ga0066842_100034232
MKNLPKPVVQTGDQAQTIPQAPGATAGYPITGRVDFSDSTYLLDVYHPMLSKAAAPGQFV
IVISHEYGERIPLTIADYDRDQGTITLVVQAVGKTTREMQQLCKPGFNLFSVVGPLGFPT
DLGNARKVICVGGGLGVAPVYPQLRAFKTAGAYVIGVVGFRNQDLIFWEDKFKRYCDEFI
VCTDDGSAGIKGLVTEGIKWAVKHHDDIDRVVAIGPPIMMKACAETTRPLGIETIVSLNP
IMVDGTGMCGGCRVKVAGKTKFACVDGPEFNGHDVDFDDLITRLKRFRAYEEQAANTWCQ
GPKGAP*
>Ga0066843_100014604
MPKILEKRQLTPITQLFRIDAPMIAAAAQPGQFIIIRVRDGGERIPLTIADYDRDAGTVT
IVVQEVGATTRQLGAHEPGEEILDMVGPLGEPADIPSGGHVIGIGGGFGAAALLCLMREL
TNRGDNTTVILGARNQELLILVDELRAACRNLELCTDDGSVGFKGFVTQRLEQLIEGDGP
GKPDHVIAIGPPVMMRAVAELTRPHEIDTHVSMDPLMVDGTGMCGGCRVSVGGEVKFACV
DGPIFDGHAVDFNEAVRRSKMYVKEEEIAACRAKEGGYV*
>Ga0066843_100017463
MKNLPKPVVQTSDQAQTIPQAPGATAGYPITGRVDFSDSTYLLDVYHPMLSKAAAPGQFV
IVISHEYGERIPLTIADYDRDQGTITLVVQAVGKTTREMQQLCKPGFNLFSVVGPLGFPT
DLGNARKVICVGGGLGVAPVYPQLRAFKTAGAYVIGVVGFRNQDLIFWEDKFKRYCDEFI
VCTDDGSAGIKGLVTEGIKWAVKHHDDIDRVVAIGPPIMMKACAETTRPLGIETIVSLNP
IMVDGTGMCGGCRVKVAGKTKFACVDGPEFNGHDVDFDDLITRLKRFRAYEEQAANTWCQ
GRKSAP*
>Ga0066843_100044384
ISHECGERIPLTIADYDRDQGTITLVVQAVGKTTREMQQLCKPGFNLFSVVGPLGFPTDL
GNARKVICVGGGLGVAPLYPQLRAFKTAGAYVIGVVGFRNQELIFWEDKFKNYCDEFIVC
TDDGSAGIKGLVTEGIKWAVEHHDDVDRVVAIGPPIMMKACAETTRPLGIETIVSLNPIM
VDGTGMCGGCRVKIAGKTRFACVDGPEFNGHDVDFDDLITRLNRFRAYEKQATDTWCQGP
KGTA*
>Ga0066843_100138362
MNKVLMKKKLVSNIFEMEVEAKGIANKAKAGQFVVIMVSEKGERIPLTLADWSVEKGTIT
LVFMVVGTSSLRLSQLEEGDDLFAVLGPLGHASDIEDYGAVIMVAGGVGTAPIYPIAKSL
KERGNKVISIHGARSKDLLFWQDKLASVSNEHIITTDDGSFGRKGLVTEPLKELLEADHD
KIISRVYSIGPGIMMKFCALTTKPFGVKTIVSLNPIMIDGTGMCGACRVCVHGKTKFTCI
DGPEFDGHEVDWNLLTTRQRAYLNEEKCSYDKFHMECED*
>Ga0066843_100148611
IPLTIADFDRSRGTVTLVVQAVGKTTREMQQRCQVGSQLFSMVGPMGIPSHIGGGGKVVC
VGGGLGVAPIYPQLRAFKECGAYVIGIVGFRTRELIFWQEKFEEYCDELIICTDDGSVGI
KGLVTDGIEAALSKHSDITRLVAIGPPIMMRACAEATRPHKIPTTVSLNPIMVDGTGMCG
GCRVKVGGSTKFACVDGPEFDGHGVDFDDLMGRLRRFSTQEKLALESWLEARGATAGG*
>Ga0066844_100001913
MKNLPKPVVQTSDQAQTIPQAPGATAGYPITGRVDFSDSTYLLDVYHPMLSKAAAPGQFV
IVISHEYGERIPLTIADYDRDQGTITLVVQAVGKTTREMQQLCKPGFNLFSVVGPLGFPT
DLGNARKVICVGGGLGVAPVYPQLRAFKTAGAYVIGVVGFRNQDLIFWEDKFKRYCDEFI
VCTDDGSVGIKGLVTEGIKWAVKHHDDIDRVVAIGPPIMMKACAETTRPLGIETIVSLNP
IMVDGTGMCGGCRVKVAGKTKFACVDGPEFNGHDVDFDDLITRLKRFRAYEEQAANTWCQ
GRKSAP*
>Ga0066847_100056333
VTKNLPKSVVQTGDQAQTIPQAPGATAGYPITGRVDFSDSTYLLDVYHPMLSKAAAPGQF
VIVISHEYGERIPLTIADYDRDQGTITLVVQAVGKTTREMQQLCKPGFNLFSVVGPLGFP
TDLGNARKVICVGGGLGVAPVYPQLRAFKTAGAYVIGVVGFRNQDLIFWEDKFKRYCDEF
IVCTDDGSAGIKGLVTEGIKWAVKHHDDIDRVVAIGPPIMMKACAETTRPLGIETIVSLN
PIMVDGTGMCGGCRVKVAGKTKFACVDGPEFNGHDVDFDDLITRLKRFRAYEEQAANIWC
QGPKGAP*
>Ga0066848_100023704
MFKIVKREEMTGGTVILNEIAAPLIARKAKPGQFVILKANEDGERVPLTMADSDPEKGTI
TVIYMVVGKSTALFKTLAVGDGYQDIIGPLGKPTHLEKVGTVVCVGGGTGIAVLHPITRA
LKEIGNHVISIIGARTKDLLILENQMRKVSHDLRISTDDGSYGHHGFVTEILKEILENED
VKQVVAIGPVPMMKFVSKITAEYHIPTLVSLNPIMVDGTGMCGGCRVSIDGKTKFACVDG
PEFDGHKVDYDELMRRLQAYCDEETECYEDYCTIRDAG*
>Ga0066848_100134312
MKNLPKPVVQTSDQAQTIPQAPGATAGYPITGRVDFSDSTYLLDVYHPMLSKAAAPGQFV
IVISHEYGERIPLTIADYDRDQGTITLVVQAVGKTTREMQQLCKPGFNLFSVVGPLGFPT
DLGNARKVICVGGGLGVAPVYPQLRAFKTAGAYVIGVVGFRNQDLIFWEDKFKRYCDEFI
VCTDDGSAGIKGLVTEGIKWAVKHHDDIDRVVAIGPPIMMKACAETTRPLGIETIVSLNP
IMVDGTGMCGGCRVKVAGKTKFACVDGPEFNGHDVDFDDLITRLKRFRAYEEQAANTWCQ
GRKSAP*
>Ga0066850_100026082
MEHQANSFAGSKMQEEAGTDLDDLQRYRLADKHQREGERLLENAACELQELEESESVHLF
HRQLDLLKRRLLNNPEAFQQIFMEEGMQAVAWEFKQEELSLEFTETFWKLLLRDNEMSKI
LLRFVWDIPLKFKRRWIRALDAHFSDRYPMFQGLSKNWPGENYIPPYIRPAAERSADFDL
VNQGYLGYMGLGYSFREVELLVWLEVLRDKQCDDRPCEIGLIREGQPENEGGCPVKIHIP
EMLRLIGEGRFQEAFELMQSANPLPNVTGRVCPQEIQCQGVCTSILPIEIGQIEWFLPES
EGLRAKEMVIDANGNHLDPWIKAEKPPVAVIGSGPAGLINAFLLLDAGYPVTVFEAFHEL
GGVLRYGIPEFRLPNRLIDNVVEQIRGRGGQFVKNFIAGKTATLDQLKEAGFWKIFVGTG
AGLPRFLNVHGEHLLGVMSANEFLTRVNLMQANQEDHETPLPETRGKQVIVIGGGNTAMD
AARTALRLGGKVTIVYRRTREEMPVRREELEHALEEGIQVKYLRTPKEFIGSSKSHFVRE
AVLDVMELGEPDASGRRRPVATGKTETIPVHLAIMALGNSPNPIVKDAEPELKTTRWGTI
EVDEASQKTSVRNVYSGGDAARGGSTAIKAAGDGQNAARKIIAGVADKRNEVQMRVEKAK
AYTEQAQSPSKILEKTELAEGIVEFRVHAPLIARAAVAGQFVRVLLNPDGEFIPLTLADW
DVRQGSIDLVIQGVGTSTKLMNSLLPGQSFAGIAGPLGRPSLIERYQEGECVVFTAGGVG
LPPVLPILKEHLELGNQTVLISGFRNVKQCFWHQPGQRLDRLQSDFPNLEVIYTSDDGSF
GIHGLVTQPLQSMLKQAKAGSGPRVGEVVAIGPPLMMRAVSELTRPFGVKTVASLNSVMI
DATGMCGACMVPIQQEEKLIRKHACVDGPEFDAHIIDWDKLLPRFKQFSLQEQLSLETKG
LL*
>Ga0066851_100010992
MEHQANSFAGSKMQEEAGTDLDDLQRYRLADKHQREGERLLENAACELQELEESESVHLF
HRQLDLLKRRLLNNPEAFQQIFMEEGMQAVAWEFKQEELSLEFTETFWKLLLRDNEMSKI
LLRFVWDIPLKFKRRWIRALDAHFSDRYPMFQGLSKNWPGENYIPPYIRPAAERSADFDL
VNQGYLGYMGLGYSFREVELLVWLEVLRDKQCDDRPCEIGLIREGQPENEGGCPVKIHIP
EMLRLIGEGRFQEAFELMQSANPLPNVTGRVCPQEIQCQGVCTSILPIEIGQIEWFLPES
EGLRAKEMVIDANGNHLDPWIKAEKPPVAVIGSGPAGLINAFLLLDAGYPVTVFEAFHEL
GGVLRYGIPEFRLPNRLIDNVVEQIRGRGGQFVKNFIAGKTATLDQLKEAGFWKIFVGTG
AGLPRFLNVHGEHLLGVMSANEFLTRVNLMQANQEDHETPLPETRGKQVIVIGGGNTAMD
AARTALRLGGKVTIVYRRTREEMPVRREELEHALEEGIQVKYLRTPKEFIGSSKSHFVRE
AVLDVMELGEPDASGRRRPVATGKTETIPVHLAIMALGNSPNPIVKDAEPELKTTRWGTI
EVDEASQKTSVRNVYSGGDAARGGSTAIKAAGDGQNAARKIIAGVADKRNEVQMRVEKAK
AYTEQAQSPSKILEKTELAEGIVEFRVHAPLIARAAVAGQFVRVLLNPDGEFIPLTLADW
DVRQGSIDLVIQGVGTSTKLMNSLLPGQSFAGIAGPLGRPSLIERYQEGECVVFTAGGVG
LPPVLPILKEHLELGNQTVLISGFRNVKQCFWHQPGQRLDRLQSDFPNLEVIYTSDDGSF
GIHGLVTQPLQSMLKQAKAGSGPRVGEVVAIGPPLMMRAVSELTRPFGVKTVASLNSVMI
DATGMCGACMVPIQQEEKLIRKHACVDGPEFDAHIIDWDKLLPRFKQFSLQEQLSLETKG
LL*
>Ga0066851_100160623
IIEKKKIAEAIYSIKVLAPKIAAKRKVGQFIVLIVDEKGERIPLTIAGSDKDAGTIDIVF
QAVGHTTQHLASLKVGRGDSIKDILGPLGHPTYIKNFGTAVCIGGGLGIALAMPITEALH
EAGNNVISIISARNESLLLMEDRLRKISNELLIATDDGSKGFHGFPTQILQEMIDNKRKI
DIVFAVGPVPLMGAVCKLTQPYNIKTIVSLNPIMVDATGMCGACRVTVGGKTKFACVDGP
EFDGHQVDFDTLTRRLRIYTDGETEDSQKDAQAEAYQMDEEKTETFKKVEEELLSQQTVL
KEGEKKPKIPRQSMPEQKPETRAKNFKEVPYGFNIELAQKEASRCIQCKKPLCFEGCPVN
IDIPAFIKLIGECDFIGAARKIKETNGLPAVCGRVCPQEDQCEKVCVIGKKGDPVSIGSL
ERFVADYEREHGDEFIPEIPEKTGRKIAVVGSGPAGLTVAGDLAKKGHDVTIFETLHKAG
GVLVYGIPEFRLPKAIVESEINYLKKLGVKIELSFVIGMSETVDELFDEGFDAVFLGTGA
GLPMFMQIPGENLNGVYSANEYLTRVNLMKAYDPEYDTPILRKKKVAVLGAGNVALDSAR
TALRLGGENVYIVYRRSRTEMPARIEEVHHGQQEGLEFKFLMNPIRIIGDDKGWVKGLEC
IKMKLGEPDESGRRRPIPIEGTEIVLDVECVIVAIGNGPNPLITAVTPDINTNRRGNIVA
DEETGVTSKKGVFAGGDIVTGAATVILAMGAGKKAAVAIDNYVMGRELKPEPVKEES*
>Ga0066852_1000008124
MEHQANSFAGSKMQEEAGTDLDDLQRYRLADKHQREGERLLENAACELQELEESESVHLF
HRQLDLLKRRLLNNPEAFQQIFMEEGMQAVAWEFKQEELSLEFTETFWKLLLRDNEMSKI
LLRFVWDIPLKFKRRWIRALDAHFSDRYPMFQGLSKNWPGENYIPPYIRPAAERSADFDL
VNQGYLGYMGLGYSFREVELLVWLEVLRDKQCDDRPCEIGLIREGQPENEGGCPVKIHIP
EMLRLIGEGRFQEAFELMQSANPLPNVTGRVCPQEIQCQGVCTSILPIEIGQIEWFLPES
EGLRAKEMVIDANGNHLDPWIKAEKPPVAVIGSGPAGLINAFLLLDAGYPVTVFEAFHEL
GGVLRYGIPEFRLPNRLIDNVVEQIRGRGGQFVKNFIAGKTATLDQLKEAGFWKIFVGTG
AGLPRFLNVHGEHLLGVMSANEFLTRVNLMQANQEDHETPLPETRGKQVIVIGGGNTAMD
AARTALRLGGKVTIVYRRTREEMPVRREELEHALEEGIQVKYLRTPKEFIGSSKSHFVRE
AVLDVMELGEPDASGRRRPVATGKTETIPVHLAIMALGNSPNPIVKDAEPELKTTRWGTI
EVDEASQKTSVRNVYSGGDAARGGSTAIKAAGDGQNAARKIIAGVADKRNEVQMRVEKAK
AYTEQAQSPSKILEKTELAEGIVEFRVHAPLIARAAVAGQFVRVLLNPDGEFIPLTLADW
DVRQGSIDLVIQGVGTSTKLMNSLLPGQSFAGIAGPLGRPSLIERYQEGECVVFTAGGVG
LPPVLPILKEHLELGNQTVLISGFRNVKQCFWHQPGQRLDRLQSDFPNLEVIYTSDDGSF
GIHGLVTQPLQSMLKQAKAGSGPRVGEVVAIGPPLMMRAVSELTRPFGVKTVASLNSVMI
DATGMCGACMVPIQQEEKLIRKHACVDGPEFDAHIIDWDKLLPRFKQFSLQEQLSLETKG
LL*
>Ga0066853_1000004517
MEHQANSFAGSKMQEEAGTDLDDLQRYRLADKHQREGERLLENAACELQELEESESVHLF
HRQLDLLKRRLLNNPEAFQQIFMEEGMQAVAWEFKQEELSLEFTETFWKLLLRDNEMSKI
LLRFVWDIPLKFKRRWIRALDAHFSDRYPMFQGLSKNWPGENYIPPYIRPAAERSADFDL
VNQGYLGYMGLGYSFREVELLVWLEVLRDKQCDDRPCEIGLIREGQPENEGGCPVKIHIP
EMLRLIGEGRFQEAFELMQSANPLPNVTGRVCPQEIQCQGVCTSILPIEIGQIEWFLPES
EGLRAKEMVIDANGNHLDPWIKAEKPPVAVIGSGPAGLINAFLLLDAGYPVTVFEAFHEL
GGVLRYGIPEFRLPNRLIDNVVEQIRGRGGQFVKNFIAGKTATLDQLKEAGFWKIFVGTG
AGLPRFLNVHGEHLLGVMSANEFLTRVNLMQANQEDHETPLPETRGKQVIVIGGGNTAMD
AARTALRLGGKVTIVYRRTREEMPVRREELEHALEEGIQVKYLRTPKEFIGSSKSHFVRE
AVLDVMELGEPDASGRRRPVATGKTETIPVHLAIMALGNSPNPIVKDAEPELKTTRWGTI
EVDEASQKTSVRNVYSGGDAARGGSTAIKAAGDGQNAARKIIAGVADKRNEVQMRVEKAK
AYTEQAQSPSKILEKTELAEGIVEFRVHAPLIARAAVAGQFVRVLLNPDGEFIPLTLADW
DVRQGSIDLVIQGVGTSTKLMNSLLPGQSFAGIAGPLGRPSLIERYQEGECVVFTAGGVG
LPPVLPILKEHLELGNQTVLISGFRNVKQCFWHQPGQRLDRLQSDFPNLEVIYTSDDGSF
GIHGLVTQPLQSMLKQAKAGSGPRVGEVVAIGPPLMMRAVSELTRPFGVKTVASLNSVMI
DATGMCGACMVPIQQEEKLIRKHACVDGPEFDAHIIDWDKLLPRFKQFSLQEQLSLETKG
LL*
>Ga0066853_100013317
MGIPRSSQAGTGEPGFKVVVRQDFSEATFLLEIEHPLMANAAHPGQFVIVIPDEHGERIP
LTIADFDRDKGTVTLVIQAVGKTSKEMQRTCRVGSVLFSVTGPMGVPSHITDAKKIICVG
GGLGVAPVFPQARAHKENGAYVIGIVGFRSKELVFWDDKFEKYCDEFIVCTDDGSRGIKG
LVTKGIEAAAKKHADIDELIAIGPPIMMKACAETTRSLGIKTMVSLNPIMVDGTGMCGGC
RVKVDGSIKFACVDGPDFDGHTVDFEDLMNRLQRFKEDEKVALDNWTESCRRLNQSPHEP
PPPDNSSPRAEA*
>Ga0066853_100122572
MKNLPKTTVQTADQTQAIPQVPGATTGYPITERVDFSDSTYLLDVYHPMLAKAASPGQFV
IVISHECGERIPLTIADYDRDQGTITLVVQAVGKTTREMQQLCKPGFNLFSVVGPLGFPT
DLGNARKVICVGGGLGVAPLYPQLRAFKTAGAYVIGVVGFRNQELIFWEDKFKNYCDEFI
VCTDDGSAGIKGLVTEGIKWAVEHHDDVDRVVAIGPPIMMKACAETTRPLGIETIVSLNP
IMVDGTGMCGGCRVKIAGKTRFACVDGPEFNGHDVDFDDLITRLNRFRAYEKQATDTWCQ
GPKGTA*
>Ga0066857_100005723
MEHQANSFAGSKMQEEAGTDLDDLQRYRLADKHQREGERLLENAACELQELEESESVHLF
HRQLDLLKRRLLNNPEAFQQIFMEEGMQAVAWEFKQEELSLEFTETFWKLLLRDNEMSKI
LLRFVWDIPLKFKRRWIRALDAHFSDRYPMFQGLSKNWPGENYIPPYIRPAAERSADFDL
VNQGYLGYMGLGYSFREVELLVWLEVLRDKQCDDRPCEIGLIREGQPENEGGCPVKIHIP
EMLRLIGEGRFQEAFELMQSANPLPNVTGRVCPQEIQCQGVCTSILPIEIGQIEWFLPES
EGLRAKEMVIDANGNHLDPWIKAEKPPVAVIGSGPAGLINAFLLLDAGYPVTVFEAFHEL
GGVLRYGIPEFRLPNRLIDNVVEQIRGRGGQFVKNFIAGKTATLDQLKEAGFWKIFVGTG
AGLPRFLNVHGEHLLGVMSANEFLTRVNLMQANQEDHETPLPETRGKQVIVIGGGNTAMD
AARTALRLGGKVTIVYRRTREEMPVRREELEHALEEGIQVKYLRTPKEFIGSSKSHFVRE
AVLDVMELGEPDASGRRRPVATGKTETIPVHLAIMALGNSPNPIVKDAEPELKTTRWGTI
EVDEASQKTSVRNVYSGGDAARGGSTAIKAAGDGQNAARKIIAGVADKRNEVQMRVEKAK
AYTEQAQSPSKILEKTELAEGIVEFRVHAPLIARAAVAGQFVRVLLNPDGEFIPLTLADW
DVRQGSIDLVIQGVGTSTKLMNSLLPGQSFAGIAGPLGRPSLIERYQEGECVVFTAGGVG
LPPVLPILKEHLELGNQTVLISGFRNVKQCFWHQPGQRLDRLQSDFPNLEVIYTSDDGSF
GIHGLVTQPLQSMLKQAKAGSGPRVGEVVAIGPPLMMRAVSELTRPFGVKTVASLNSVMI
DATGMCGACMVPIQQEEKLIRKHACVDGPEFDAHIIDWDKLLPRFKQFSLQEQLSLETKG
LL*
>Ga0066858_100273421
LVIQAVGKTSKEMQRTCRVGSVLFSVTGPMGVPSHITDAKKIICVGGGLGVAPVFPQARA
HKENGAYVIGIVGFRSKELVFWDDKFEKYCDEFIVCTDDGSRGIKGLVTKGIEAAAKKHA
DIDELIAIGPPIMMKACAETTRSLGIKTMVSLNPIMVDGTGMCGGCRVKVDGSIKFACVD
GPDFDGHTVDFEDLMNRLQRFKEDEKVALDNWTESCRRLNQSPHEPPQPDNSSPRAEA*
>Ga0066859_100142971
RDKQCDDRPCEIGLIREGQPENEGGCPVKIHIPEMLRLIGEGRFQEAFELMQSANPLPNV
TGRVCPQEIQCQGVCTSILPIEIGQIEWFLPESEGLRAKEMVIDANGNHLDPWIKAEKPP
VAVIGSGPAGLINAFLLLDAGYPVTVFEAFHELGGVLRYGIPEFRLPNRLIDNVVEQIRG
RGGQFVKNFIAGKTATLDQLKEAGFWKIFVGTGAGLPRFLNVHGEHLLGVMSANEFLTRV
NLMQANQEDHETPLPETRGKQVIVIGGGNTAMDAARTALRLGGKVTIVYRRTREEMPVRR
EELEHALEEGIQVKYLRTPKEFIGSSKSHFVREAVLDVMELGEPDASGRRRPVATGKTET
IPVHLAIMALGNSPNPIVKDAEPELKTTRWGTIEVDEASQKTSVRNVYSGGDAARGGSTA
IKAAGDGQNAARKIIAGVADKRNEVQMRVEKAKAYTEKAQSPSKILEKTELAEGIVEFRV
HAPLIARAAVAGQFVRVLLNPDGEFIPLTLADWDVRQGSIDLVIQGVGTSTKLMNSLLPG
QSFAGIAGPLGRPSLIERYQEGECVVFTAGGVGLPPVLPILKEHLELGNQTVLISGFRNV
KQCFWHQPGQRLDRLQSDFPNLEVIYTSDDGSFGIHGLVTQPLQSMLKQAKAGSGPRVGE
VVAIGPPLMMRAVSELTRPFGVKTVASLNSVMIDATGMCGACMVPIQQEEKLIRKHACVD
GPEFDAHIIDWDKLLPRFKQFSLQEQLSLETKGLL*
>Ga0066860_100135932
MYYIIEKKKIAEAIYSIKVLAPKIAAKRKAGQFIVLIVDEKGERIPLTIAGSDKDAGTID
IVFQAVGHTTQHLASLKVGRGDSIKDILGPLGHPTYIKNFGTAVCIGGGLGIALAMPIAE
ALHEAGNNVISIISARNESLLLMEDRLRKISNELLIATDDGSKGFHGFPTQILQEMIDNK
RKIDIVFAVGPVPLMGAVCKLTQPYNIKTIVSLNPIMVDATGMCGACRVTVGGKTKFACV
DGPEFDGHQVDFDTLTKRLRIYTDGETEDSQKDAQAEACQMDEEKTETFKKVEDELLSQQ
TVLKEGEKKPKIPRQSMPEQKPETRAKNFKEVPYGFNIELAQKEASRCIQCKKPLCFEGC
PVNIDIPAFIKLIGEGDFIGAARKIKETNGLPAVCGRVCPQEDQCEKVCVIGKKGDPVSI
GSLERFVADYEREHGDEFIPEIPEKTGRKIAVVGSGPAGLTVAGDLAKKGHDVTIFETLH
KAGGVLVYGIPEFRLPKAIVESEINYLKKLGVKIELSFVIGMSETVDELFDEGFDAVFLG
TGAGLPMFMQIPGENLNGVYSANEYLTRVNLMKAYDPEYDTPILRKKKVAVLGGGNVALD
SARTALRLGGENVYIVYRRSRIEMPARIEEVHHGQQEGLEFKFLMNPIRIIGDDKGWVKG
LECIKMKLGEPDESGRRRPIPIEGTEIVLDVECVIVAIGNGPNPLITAVTPDINTNRRGN
IVTDEETGVTSKKGVFAGGDIVTGAATVILAMGAGKKAAVAIDNYVMGRELKPEPVKEES
*
>Ga0066863_1000011222
MEHQANSFAGSKMQEEAGTDLDDLQRYRLADKHQREGERLLENAACELQELEESESVHLF
HRQLDLLKRRLLNNPEAFQQIFMEEGMQAVAWEFKQEELSLEFTETFWKLLLRDNEMSKI
LLRFVWDIPLKFKRRWIRALDAHFSDRYPMFQGLSKNWPGENYIPPYIRPAAERSADFDL
VNQGYLGYMGLGYSFREVELLVWLEVLRDKQCDDRPCEIGLIREGQPENEGGCPVKIHIP
EMLRLIGEGRFQEAFELMQSANPLPNVTGRVCPQEIQCQGVCTSILPIEIGQIEWFLPES
EGLRAKEMVIDANGNHLDPWIKAEKPPVAVIGSGPAGLINAFLLLDAGYPVTVFEAFHEL
GGVLRYGIPEFRLPNRLIDNVVEQIRGRGGQFVKNFIAGKTATLDQLKEAGFWKIFVGTG
AGLPRFLNVHGEHLLGVMSANEFLTRVNLMQANQEDHETPLPETRGKQVIVIGGGNTAMD
AARTALRLGGKVTIVYRRTREEMPVRREELEHALEEGIQVKYLRTPKEFIGSSKSHFVRE
AVLDVMELGEPDASGRRRPVATGKTETIPVHLAIMALGNSPNPIVKDAEPELKTTRWGTI
EVDEASQKTSVRNVYSGGDAARGGSTAIKAAGDGQNAARKIIAGVADKRNEVQMRVEKAK
AYTEQAQSPSKILEKTELAEGIVEFRVHAPLIARAAVAGQFVRVLLNPDGEFIPLTLADW
DVRQGSIDLVIQGVGTSTKLMNSLLPGQSFAGIAGPLGRPSLIERYQEGECVVFTAGGVG
LPPVLPILKEHLELGNQTVLISGFRNVKQCFWHQPGQRLDRLQSDFPNLEVIYTSDDGSF
GIHGLVTQPLQSMLKQAKAGSGPRVGEVVAIGPPLMMRAVSELTRPFGVKTVASLNSVMI
DATGMCGACMVPIQQEEKLIRKHACVDGPEFDAHIIDWDKLLPRFKQFSLQEQLSLETKG
LL*
>Ga0066863_100158452
MYKIIEKEKIAESIFSITIGAPKIAVKRKAGQFVVLITDEKGERVPLTIAGSDRDKGTID
IVFQAVGHTTKLLATLEPGDCIKDILGPLGHPTHIENFGTAVCIGGGLGIALAMPITEAL
HEAGNNVISIISARNESLLLMEDRLREISNELLIATDDGSKGFHGFPTQILQEMIDNKKK
VDIVFAVGPVPLMGAVCKVTKPYNIKTIVSLNPIMVDATGMCGACRVEVGGKTKFACVDG
PEFDGHEVDFGTLMKRLKVYTDSETDDSRKDAQAEECKMDEEKTETYKKIEEDLLSQQTV
LKEGEKKPKIPRQIMPQQAAETRRNNFKEVPFGYSIEQAQREATRCIQCKKPLCYEGCPV
NIDIPAFIKLIGEGDFIGAARKIKETNGLPAVCGRVCPQEDQCEKVCVVGKKSDPVCIGN
LERFVADYEREHGDVFIPEIPEKTGRKIAVVGSGPAGLTAAGDLAKKGHDVTIFETLHKA
GGVLVYGIPEFRLPKSIVESEVDYLRKMGVKIELNSVIGKTETVDELLNNGFDAVFLGTG
AGLPMFMQIQGENLNGVYSANEYLTRVNLMKAYDPEYETPVLRKKKVAVLGGGNVAMDSA
RTALRLGGEEVYVVYRRSRTEMPARIDEIHHGEEEGLKFKFLMNPIRILGDENGWVKGLE
CIRMELGEPDESGRRRPIPIEGSEIVLNVECVIVAIGNGPNPLVPTTTPGLKTNRRGNIV
ADEETGVTSKKGVFAGGDIVTGAATVILAMGAGKKAAVAIDNYVMGRELKPEPVKEKS*
>Ga0066864_100012382
MKEEPRDSGIAHKESGGPMEHQANSFAGSKMQEEAGTDLDDLQRYRLADKHQREGERLLE
NAACELQELEESESVHLFHRQLDLLKRRLLNNPEAFQQIFMEEGMQAVAWEFKQEELSLE
FTETFWKLLLRDNEMSKILLRFVWDIPLKFKRRWIRALDAHFSDRYPMFQGLSKNWPGEN
YIPPYIRPAAERSADFDLVNQGYLGYMGLGYSFREVELLVWLEVLRDKQCDDRPCEIGLI
REGQPENEGGCPVKIHIPEMLRLIGEGRFQEAFELMQSANPLPNVTGRVCPQEIQCQGVC
TSILPIEIGQIEWFLPESEGLRAKEMVIDANGNHLDPWIKAEKPPVAVIGSGPAGLINAF
LLLDAGYPVTVFEAFHELGGVLRYGIPEFRLPNRLIDNVVEQIRGRGGQFVKNFIAGKTA
TLDQLKEAGFWKIFVGTGAGLPRFLNVHGEHLLGVMSANEFLTRVNLMQANQEDHETPLP
ETRGKQVIVIGGGNTAMDAARTALRLGGKVTIVYRRTREEMPVRREELEHALEEGIQVKY
LRTPKEFIGSSKSHFVREAVLDVMELGEPDASGRRRPVATGKTETIPVHLAIMALGNSPN
PIVKDAEPELKTTRWGTIEVDEASQKTSVRNVYSGGDAARGGSTAIKAAGDGQNAARKII
AGVADKRNEVQMRVEKAKAYTEQAQSPSKILEKTELAEGIVEFRVHAPLIARAAVAGQFV
RVLLNPDGEFIPLTLADWDVRQGSIDLVIQGVGTSTKLMNSLLPGQSFAGIAGPLGRPSL
IERYQEGECVVFTAGGVGLPPVLPILKEHLELGNQTVLISGFRNVKQCFWHQPGQRLDRL
QSDFPNLEVIYTSDDGSFGIHGLVTQPLQSMLKQAKAGSGPRVGEVVAIGPPLMMRAVSE
LTRPFGVKTVASLNSVMIDATGMCGACMVPIQQEEKLIRKHACVDGPEFDAHIIDWDKLL
PRFKQFSLQEQLSLETKGLL*
>Ga0066866_100021622
MEHQANSFAGSKMQEEAGTDLDDLQRYRLADKHQREGERLLENAACELQELEESESVHLF
HRQLDLLKRRLLNNPEAFQQIFMEEGMQAVAWEFKQEELSLEFTETFWKLLLRDNEMSKI
LLRFVWDIPLKFKRRWIRALDAHFSDRYPMFQGLSKNWPGENYIPPYIRPAAERSADFDL
VNQGYLGYMGLGYSFREVELLVWLEVLRDKQCDDRPCEIGLIREGQPENEGGCPVKIHIP
EMLRLIGEGRFQEAFELMQSANPLPNVTGRVCPQEIQCQGVCTSILPIEIGQIEWFLPES
EGLRAKEMVIDANGNHLDPWIKAEKPPVAVIGSGPAGLINAFLLLDAGYPVTVFEAFHEL
GGVLRYGIPEFRLPNRLIDNVVEQIRGRGGQFVKNFIAGKTATLDQLKEAGFWKIFVGTG
AGLPRFLNVHGEHLLGVMSANEFLTRVNLMQANQEDHETPLPETRGKQVIVIGGGNTAMD
AARTALRLGGKVTIVYRRTREEMPVRREELEHALEEGIQVKYLRTPKEFIGSSKSHFVRE
AVLDVMELGEPDASGRRRPVATGKTETIPVHLAIMALGNSPNPIVKDAEPELKTTRWGTI
EVDEASQKTSVRNVYSGGDAARGGSTAIKAAGDGQNAARKIIAGVADKRNEVQMRVEKAK
AYTEQAQSPSKILEKTELAEGIVEFRVHAPLIARAAVAGQFVRVLLNPDGEFIPLTLADW
DVRQGSIDLVIQGVGTSTKLMNSLLPGQSFAGIAGPLGRPSLIERYQEGECVVFTAGGVG
LPPVLPILKEHLELGNQTVLISGFRNVKQCFWHQPGQRLDRLQSDFPNLEVIYTSDDGSF
GIHGLVTQPLQSMLKQAKAGSGPRVGEVVAIGPPLMMRAVSELTRPFGVKTVASLNSVMI
DATGMCGACMVPIQQEEKLIRKHACVDGPEFDAHIIDWDKLLPRFKQFSLQEQLSLETKG
LL*
>Ga0066867_100010872
MEHQANSFAGSKMQEEAGTDLDDLQRYRLADKHQREGERLLENAACELQELEESESVHLF
HRQLDLLKRRLLNNPEAFQQIFMEEGMQAVAWEFKQEELSLEFTETFWKLLLRDNEMSKI
LLRFVWDIPLKFKRRWIRALDAHFSDRYPMFQGLSKNWPGENYIPPYIRPAAERSADFDL
VNQGYLGYMGLGYSFREVELLVWLEVLRDKQCDDRPCEIGLIREGQPENEGGCPVKIHIP
EMLRLIGEGRFQEAFELMQSANPLPNVTGRVCPQEIQCQGVCTSILPIEIGQIEWFLPES
EGLRAKEMVIDANGNHLDPWIKAEKPPVAVIGSGPAGLINAFLLLDAGYPVTVFEAFHEL
GGVLRYGIPEFRLPNRLIDNVVEQIRGRGGQFVKNFIAGKTATLDQLKEAGFWKIFVGTG
AGLPRFLNVHGEHLLGVMSANEFLTRVNLMQANQEDHETPLPETRGKQVIVIGGGNTAMD
AARTALRLGGKVTIVYRRTREEMPVRREELEHALEEGIQVKYLRTPKEFIGSSKSHFVRE
AVLDVMELGEPDASGRRRPVATGKTETIPVHLAIMALGNSPNPIVKDAEPELKTTRWGTI
EVDEASQKTSVRNVYSGGDAARGGSTAIKAAGDGQNAARKIIAGVADKRNEVQMRVEKAK
AYTEQAQSPSKILEKTELAEGIVEFRVHAPLIARAAVAGQFVRVLLNPDGEFIPLTLADW
DVRQGSIDLVIQGVGTSTKLMNSLLPGQSFAGIAGPLGRPSLIERYQEGECVVFTAGGVG
LPPVLPILKEHLELGNQTVLISGFRNVKQCFWHQPGQRLDRLQSDFPNLEVIYTSDDGSF
GIHGLVTQPLQSMLKQAKAGSGPRVGEVVAIGPPLMMRAVSELTRPFGVKTVASLNSVMI
DATGMCGACMVPIQQEEKLIRKHACVDGPEFDAHIIDWDKLLPRFKQFSLQEQLSLETKG
LL*
>Ga0066868_100026001
MTDTYPQFVEHLRTDSLEGLPKPALLEVYRNLDRFAQRVRQETDWPMLTQLHGINGKRGE
SARELPALDSALSTREVNLGLSYLETFHRADRCLECFGMPCSTGKLQFTEETLGGCPVLI
DIPAFIKLVKEGKIFEAWLKLMESDSLPAITGRVCPQEDQCQLSCSLTIKDEPVEIGRLE
RFVADYVWENHPEAVIEHVEALRDRNANSGNARHHIAVIGSGPAGLTVAIDLAVLGYHVT
IFEALHVPGGVLAYGIPVFRLPARVLQRELGIAHTLGIRFVHNVTIGRSITIDELFEEGF
SAVFIGTGAGLPRLMHTPGEHLKHVCSANEFLVRINLMRAYEADTDTPVKVGQHVVVVGG
GFTAIDAARWAGRLGAGKVTIMYRRSRKEMPAREEEVENAIAEGIDLQLLTNPVQMVGND
EGEVRALRCVRMELGEPDSSGRRRPVPIKGSEFEVPADTVITALGTTPNPIILETTEGLQ
GTRWGTIHLRDEETGETTLPFTYAGGDAVTGAATVILAMGAGKRAAQALDRALREKPPVP
GNLERSTVLVDMCSEPYVVRSNERLACDVYEMVVQAPVVSRYCQAGQFVLAMVDASSERI
PLTVADWDRGRGEITLVYQVVGKGTADLEHLRAGESLFAVSGPLGKPSEVEKFDGTVLMV
AGGVGLAALYPIMRAHVEIGNDVHVVYGSRNRDLFFWLDRLHALLPEAKISLSTDDGSLG
MKGFVTDVLRQKYLGTSEAEFAIVVGPAIMMRETSKLLLVNETPTIVSLNPTMLDGSAMC
GGCKVSRMNGQLGAKDFACNDGPDRPASEVDLDELVSRLATYRAEETRSLVHHIWQGLAA
*
>Ga0066868_100271531
NAAHPGQFVIVIPDEHGERIPLTIADFDRDKGTVTLVIQAVGKTSKEMQRTCRVGSVLFS
VTGPMGVPSHITDAKKIICVGGGLGVAPVFPQARAHKENGAYVIGIVGFRSKELVFWDDK
FEKYCDEFIVCTDDGSRGIKGLVTKGIEAAAKKHADIDELIAIGPPIMMKACAETTRSLG
IKTMVSLNPIMVDGTGMCGGCRVKVDGSIKFACVDGPDFDGHTVDFEDLMNRLQRFKEDE
KVALDNWTESCRRLNQSPHEPPQPDNSSPRAEA*
>Ga0068705_1000012716
MNKIVEAKFIGPDVKMFRIEAPKIAEKRKAGQFVILRVHEKGERIPITIADSNISEGTIT
IIVQGVGKTTRLLNTLEAGDYLLDLVGPLGKPSHIEYFGTAVSIGGGVGTAIAYPTAKAL
KEAGNYVISIIGGRSRDYVILENEMRQIADEVYPTTDDGSYGFHGFVTDKLQQLINEGRK
IDFVLAIGPIPMMEAVAKVTKPHNIKTVVSLNPIMVDGTGMCGGCRVLVDGKTVFACVDG
PEFDAHLVDFEVLKQRNRVYRTEEETSLREFQCNYNKMFDEELKKQKEQ*
>Ga0068705_1000028913
MFTILENRMIVPNIYQMKVQASDVAKSALAGQFAIFRPEEDGERIPLTLADWDAQAGTIT
VIYLNVGRSTEKLATLKAGQTLPTVVGPLGNPMEIERFGSVLCVGGCYGIGSIYPIARSL
KEAGNTVICVLEARSSFLLYWQEKLTSVSDRVVYLTRDGTRGKRGHIGSLAEVIRTLPMR
IDRVILNGCNYLMMRGSQETLPLKIKTMVTLNTLMIDGTGMCGVCRVTVDSETKFACVHG
PHFDGHQVDWAEVTQRRKAYLTEEVIPLRTTRPL*
>Ga0068705_1000030620
MNNPVSAPTSAASPGSARIKRTPKAPRQRMPLLDDHLRVTTAREVALGFTLEQARAEALR
CLDCRDPKCVTACPLHIDIKSFIGRMVEGDYLGAAETIFQSNPFPGICGRVCQKELYCEK
DCLLGSPKTKLEPVAIGALERFAADYYRDAGESRLPPVPPWNGMRVALVGSGPASLITAF
DLVRKGYKVTILEALHELGGVLAYGIPPFRLPREIIREELDHLRAMGVEFRTDFIVGKTC
TLQELFDSGFDAVFLGTGAGLPHLMGIPGENLIGVYTANEFLTRINLMRAYEFPASDTPV
RVGARTIVVGGGNSAMDAARWARRLGSESIIMFRRGRAELRARAEEIEHAEEEGVKFEFL
AVPVRILGDENGFVREVECIRMCLGEPDDTGRPAPIPIPGSEFRVPVDTIVMAIGQSPNP
TVQRATPELVTKRGKIIVDEAGRTSLPGVYAGGDVVRGGSTVILAMRDGRAAAEAIDRTL
REERAADARRRPQEVPAILRATEFRIVHKRRLTPDISWLEVEAPAIAARWKPGQFVIVRP
TPESERIPLTLVDGDRARGTIVLVVQAVGKTSRITADLEPAERMADVLGPLGSPATIERL
GHVLCVAGGVGVAEVLPVARAFREAGNRVTLLCGARSRDLIILEQELGAVADETFWATDD
GSYGFRGTVVDLMRHWRQMVSEPPAAVHVIGPIPMMRAAAELTRQWGARTFASLNPIMVD
GTGMCGGCRVTVGDKVRFACVDGPEFDAHLVDFDELTRRNRAYLEQERRVYQEHLCRIGL
GG*
>Ga0068705_100009274
MSALILDKRQLAPEITLLEVVAPRIQKRWRAGQFIIIRPLEHSERIPLTIVDSNAERQSI
TMVIQAVGKTTREAVSLNPGDSLCDVVGPLGEPAEICAGERVLCMAGGVGVAELLPVARA
YKEAGNTVVALCGARSDAYRILDAELRACCDELHWATDDGSFGFHGNVVELLLSLAGPGS
FAEGHVIGPIPMMKAAAEATRGWGLKLHASLNPIMIDGTGMCGGCRVTVGGQVRFACVDG
PCFDAHQVDFDEMTRRNRAYRDLELEALRHDCKIGLH*
>Ga0068705_100021498
MYQIVDKKRLSSNVVQMTIEAPLVARAIKPGQFIIIMVYEKGERIPLTVVTSDRNRGLIT
IVFQEVGKTTKLFGKKEIGEELFAVMGPNGNPFPAKFYGSVVLVAGGVGVAEVVPIAKAL
KEAGNRITTIIGARTRELLFFTDVLGSISDQLYITTDDGSYGIKGLVTLPLKELLDTTSI
DMVLAVGPTIMMKAVADLTRGYNVKTYVSLNPIMIDGTGMCGGCRVTVGGETKFVCVDGP
EFDGHLVDFDELMMRQKTYIEQEKLALKLLEEKDA*
>Ga0068705_100023041
MAKILSNVELAPKIYQMVVEAPRIARKALPGQFVLVMAEERGERVPFTIADFDRQAGTIT
LVVRVIGTSTMKLSRLTPGESLYALIGPLGRPSEIRSVGRVVMVAGGVGAAPIYPVARAF
YQVGDHVTTIQGARSRELLFWTDRLASVSHDHIITTDDGSFGRPGLVTEPLRELLEQSEP
GQIGRVYAIGPAVMMKACAQTTRPFGVKTIVSLNPIMVDGTGMCGGCRVSVEGKTFFACV
DGPDFDGHLVDWDLLIFRRQLYHDLETCSLERYIRQTSLCREDGSVP*
>Ga0068705_100073154
LIAEARKPGQFVIVQRDSDYAERIPLTIADADPLRGTITMIFQTVGKSTHKLAELKEGEY
IQNILGPLGRPTHIERFGRVVCVGGGIGAAPLYPIAQAMKQVGNYLIVILGARTKELLIM
EEEMRALADELVVVTDDGSYGRKALVTEPLKELCQTSPKPDCVVAIGPPIMMKFCAETTR
PFGIKTIVSLNTIMIDGTGMCGGCRVSVGGETKFVCVDGPEFDGHLVDFNNMMLRLSAYK
EIEQKAHEECHLEMQLKKMQSAQGKGNP*
>Ga0068705_100088134
MYRIVTKKVLNPVVKLMEIEAPHVARKAEPGQFIIFRINEQGERVPLTIADYDRQKGTVT
IIFQEVGKTTRMLGNLNEGDYILDFVGPLGQPTHYDTNVKKAAVIGGGLGTAIAYPQAKK
LHSMGVDVDVIAGFRNKDLIILEEEMKQVSNRVFIATDDGSNGNKGFVTDILKKLIQEGN
KYDLVIAIGPLIMMKVVSNLTKEYGIKTIVSMNPVMIDGTGMCGGCRVTVGGKIKFACVD
GPDFDGHEVDFDEAMRRQLMYKNEEKISIEKHECKLGGVK*
>Ga0068705_100101031
MPSEAELDALGTKPKIKRTPKATRQEPHRLDLDRRIRTPEEVSLGFSLEQAQAEALRCVN
CKDPKCQEACPIHTDIKGFINKLVDGDYEGAYRVLLATNPFPGICGRVCQYELFCEKECV
LARKLEAVAIASLERFVADFHRMSGADDPPEEEITPNGLKVALVGSGPASLMCANDLARK
GYRITIFEALHELGGVLAYGIPPFRLPRNIIAEEIDRLKKLGVEFQTDVLVGKTVTLDEL
FEQGYAAVFLGTGAGLPYLMGIPGENLIGVYTANEFLTRINLMHAWEFPRSETPVLVGER
TVVVGGGNSAMDAARWARRLGSEVTILYRRGRAELKARAAEIEHAEEEGVRFEFLAAPVA
LHGDERGFVRQMECIRMELGKPDESGRRSPVPVPGSNFRIPADTVVAAIGQGPNPTLQRE
TPALVTRHGKIAIDTRQKTSLDGVWAGGDVVRGGSTVIQAMQDGRTAAQAIDEALRERFP
QAFRAADPLPLPARQPAPPRFRILARRELSPDIVLLEVHAPQIEAHWKPGQFVILRPTPT
SERIPLTLVDSSRERSSITLIVQAIGKTTRQTAALEVGDALADLLGPLGKPAHIARVGTV
MCVGGGVGVAELLPVARAFRQAGNYVIALCGARSKEHIILDEELRSTLDEVHWSTDDGSL
GFHGNVVEMMRAWRERDGRPVDAAHVIGPIPMMRFAAELTRQWGVPTVASLNPIMVDGTG
MCGGCRVTVGGQVRFACVDGPEFNAHEVDFDELARRTRSYIEYERLADQIHQCRIGLGD*

>Ga0068705_100121412
MFKVLDKKIYNNYVFEIVVDTPLIASEAKAGQFCIIVPKENGERLPFTIADFDKKKGTVN
FVIQVVGKSTQMMFDEDYDYLPDVLGPLGMPSVIEPLKEVLFLAGGLGVAAIYPIMKAYK
EIGAKIISVVGFRNKSLIFWEDKLKEISDKIIITTDDGSYGVKGNVTTLIDDIFSNHSID
KVYSIGSLKMMKACVESVRPYNKKVIVSLNPIMVDGIGMCGACRVVVDNKIHYACIEGPD
FDGNLVDFDELILRSNEFEKQEGSCLREYLLNRGNRR*
>Ga0068705_100171463
LLNAGDYVHDVVGPLGKPSEIDYYGVAVSIGGGVGTAIAYPTAKALKEAGNYVIGIIGGR
SREFVILEDEMRQICDELYPTTDDGSYGFHGFVTHKLQQLLDEGRKIDFVLAIGPIPMMK
AVAEVTRPYGIKTVVSLNPIMVDATGMCGGCRVTVDNKTYFACVDGPEFDAHKVDFDNLM
KRNRMYVEHEKKALEEFICRIDLMAKKLEKQDA*
>Ga0068705_100191352
HFAIPEFLNSPNRLRTPQIRINKVLRPVTSEETIQRCAKLLKNYTGKSFAFVCDTSSTLE
DRHIFKKFTQEVMQSPYYFEIVPDKKGFSKLTNIPDEVKAVITTGLFIPQEFRNKFDVVI
SLDIFPSEWTKSADVVYPTAVFAEVSGTILDRNNQLRPLVKACNPPGDAMPEWNIIQQIA
KALSSETWKVYTSVEEISRELGLDIAQLNINRQTAPPASQNLKERREWFKGHKIEDYVTG
LVAIRNFEDGKDHKEDTSVGTEDKLNKELQPFMVLSRRELVPNTYEFIIYAPAIAKKALP
GQFVIVMVDENSERIPYTLSDWNEEKGTITLVIQEKGLSSRKMISVSEGECLAHVVGPLG
TAFEVQHYGTVAILGGCYGIGAVLRLSRSLREQGNKVIVISEARSHYLAYYEKELSAVSD
QFIQTTVDASLGEKGHAIDALKRLIQAGEKIDLIVAVGCPFMMMITAEETRNTGIKAVCA
LNPIMLDGTGMCGACRISIGGETKFACVDGPFFDAHQVDWDEVRDRREAYSAEEIQAISF
TMPSTTVQGEHHHHHCSCMERG*
>Ga0068705_100324801
IITIIFQEVGKTTELLGEMEAGDSILDFVGPLGCPSEIGDFGTVVCIGGGVGVAPVFPIA
RALKEAGNRVISIIGARSREMLIWEEEMRKASTELLVATDDGSYGRKGFVTDVLREVLNR
EKIDRVVAIGPAVMMREVCRVTPESIPTVVSLNPIMVDGTGMCGACRVEVGGATKFACVD
GPEFDGHQVNWDLVLKRAKMFVEEERIAMERDREGGGCRCQTSARK*
>Ga0068705_100369182
TVVCVGGGIGIAAVYPIAVAMKDAGNYCINIIGARNKDLLILEEELKIKSDEIIVTTDDG
SYGIKGFVTDELKKILDSKKVGIVVAVGPVPMMKAVSDLTRQYNVKTLVSLNSIMVDGTG
MCGGCRVTVDGRKQFTCVDGPEFDAHLVDFDELMKRLNTYKDQEKVSFEKHTCKLEQYHG
R*
>Ga0068706_100002444
LRKESLAPQIKLMVVDAPWVARKARAGQFVVLRITEQGERIPLTIADFDPLSGTVTIIFQ
EVGKSTMLLGTLEEGDEILDFVGPLGREIEERNFGHVVCVGGGVGIAPTYPKAKALKEKG
NRITSIIGARTRTMLFWEDKMREVSDELFVTTDDGSYGEKGFVTQVLERILKSEKVNLVI
AVGPVIMMKMVSVITKPHGVPTLVSLNPIMVDGTGMCGCCRVTVGGKCKFTCVDGPVFDG
HKVNFDELLARQRIYLEEEQRALELWIAEKAKEEASRV*
>Ga0068706_100007224
MNKIVEARFLAPDIKLFRIEAPKIAEKRKPGQFVVVRVDELGERIPLTIADSNLQDGTIT
IIVQGVGKTTKQLNLLNAGDYVHDVVGPLGKPSEIDYYGVAVSIGGGVGTAIAYPTAKAL
KEAGNYVIGIIGGRSREFVILEDEMRQICDELYPTTDDGSYGFHGFVTHKLQQLLDEGRK
IDFVLAIGPIPMMKAVAEVTRPYGIKTVVSLNPIMVDATGMCGGCRVTVDNKTYFACVDG
PEFDAHKVDFDNLMKRNRMYVEHEKKALEEFICRIDLMAKKLEKQDA*
>Ga0068706_10001658
MNKIISAQFIAPEVKKFIIKAPEIAKKRKAGQFVILRVNEKGERIPLTIADSDVENGTIT
IIAQGVGKTTKELNRLESGDYIFDLVGPLGKPSHIENFGVAVSIGGGVGTAIAYPIAKAL
KEAGNYVISIIGGRSKDYVILESEMKMICDEVYPTTDDGTYGYKGFVTDKLKGLLSTKKI
DFVLAIGPILMMKAVADATRPYGIKTVVSLNPIMIDGTGMCGGCRATVDNKTVFVCVDGP
EFDAHKVDFEVLLNRNKFYGEQEKISLEMHKCQLDNLIAKQKDM*
>Ga0068706_100060010
MDSGLPEGSRGSGDWISGNGHVCRLEGLLSPSSYRFEILEKERLSESVVRMVIRAPLVAA
SARPGQFLLIRPQERSERIPLTISHADRARGTITIIFQEVGATTRELGALEEGQQVKDLV
GPLGTPSDIRRFGTVACVGGGVGIAVMLPVARALKHAGNRVVGIIGARTKDLLILEREMR
EASDELIVMTDDGSYGSRGLVTEALAGLAERERVDHCYAIGPLPMMHAVCRLTREKGIPT
TVSLDPVMVDGTGMCGGCRVTVGGEAKFTCVDGPEFDGHLVDWDTLRARKTIYREEERAA
LEARSGKA*
>Ga0068706_10038504
MNLIREKRKLAPGVYEFWIENNHIVKYAQPGQFIVMRLHEKAERIPITIAGKKDSCFRAV
VRAVGKSTYELCMVNEGDSIMDIAGPLGRPSEIDFYGNVMLVGGGVGIATLLPIAEALKE
RGNKLYVVLGGRSKEYVIMLEEFSKLADQMIVTTDDGSFGIKGVVTDGMQMFFEREKIDI
AWAVGPTIMMKFCSMKAKEHGVKIWVSLNPIMVDGTGMCGACRVSVDGKIKFACVDGPEF
EGDRVDWDELLKRLAQYRNEEERSLKLFMERVGDLSWL*
>Ga0068706_10046042
MFTILENRMIVPNIYQMKVQASDVAKSALAGQFAIFRPEEDGERIPLTLADWDAQAGTIT
VIYLNVGRSTEKLATLKAGQTLPTVVGPLGNPMEIERFGSVLCVGGCYGIGSIYPIARSL
KEAGNTVICVLEARSSFLLYWQEKLTSVSDRVVYLTRDGTRGKRGHIGSLAEVIRTLPMR
IDRVILNGCNYLMMRGSQETLPLKIKTMVTLNTLMIDGTGMCGVCRVTVDSETKFACVHG
PHFDGHQVDWAEVTQRRKAYLTEEVIPLRTTRPL*
>Ga0068707_100003546
MFEIVERQEMAEGTIISNWIKAPKIARKAKPGQFVILRANEKGERIPLTMADTDPERGLI
NIIYMVVGKSTALFKTLKVGDSYQDVIGPLGQPTHLEKVGKVICVGGGTGIAVLYPITRG
LKQLGNYVYSVIGARSKNLLILEDKMRAVSDELMICTDDGTYGHKGFVTDKLKETLERDK
DIALAVCIGPVPMMKFCCKITKDFGVKTLVSLNPIMVDGTGMCGCCRVQVGGEMKFACVD
GPEFDGHQVDFDELSLRLRSYLPQEKLSYEQFLASQAHVCSCKT*
>Ga0068707_10000693
MCSTKQAGEACKLSDLTPEQVRFTIVRKERLSPVLTLMEVNAPLIAASAKAGQFVMVWPG
EHSERLPLTISEWDPNKGTITIIFQVVGRGTIELDRFEVGDEIPSLAGPLGKPTEIENYG
TAVVIGGGVGTAIARPVAAALKKAGNHLITIIGSREKSLIILEDEMGKIADELIVTTDDG
SYGRKGLVVEPLEELLEKSKIDIVFAIGPMPMMKAVAETTRPYGVKTIVSLDPIMIDGTG
MCGGCRVTVRGKTMFTCVDGPDFDAHQVDWDELRARKAFYFDEEQAQKAMIVGGGAK*
>Ga0068707_10003259
MSALILDKRQLAPEITLLEVVAPRIQKRWRAGQFIIIRPLEHSERIPLTIVDSNAERQSI
TMVIQAVGKTTREAVSLNPGDSLCDVVGPLGEPAEICAGERVLCMAGGVGVAELLPVARA
YKEAGNTVVALCGARSDAYRILDAELRACCDELHWATDDGSYGFHGNVVQLLLSLAGPGS
FAEGHVIGPIPMMKAAAEATRGWGIKLHASLNPIMIDGTGMCGGCRVTVGGQVRFACVDG
PCFDAHQVDFDEMTRRTRAYRDLELEALRHDCKIGLH*
>Ga0068707_100060922
MFEILRREELAGGSVVLNEISAPRIAKKAKPGQFVILKATETGERIPLTMAETDPKKGTI
TIIYQVVGKSTMLFKTLQVGDKFQDVIGPLGQPTHLEKVGNVICVGGGTGVAVLHPITRA
LKELGNNVTAIIGARTKDLLILEDKMKAASHRLFVCTDDGSYGHHGFVSDVLKDLLQKED
VKLVVAIGPVPMMKFCSQITKEYGVKTIVSLNAIMVDGTGMCGCCRVSIDGEIKFACVDG
PEFDGHKVDFDELQKRLTSYGEEEKVAVEEFKRCACSA*
>Ga0068707_10007437
MYEILKREDLAPVTKLFVVQAPAVARKARAGQFVIVRIHQEGERVPLTIADDDRQQGTIT
LVFQEVGKTTMQMGTLQPGDHLASLTGPLGRPSEIRLYGTVLCVGGGVGIAPLYPIARDL
KAAGNTVISIIGARTRELLFWEEKMRSVSDELIVCTDDGSYGRKALVTLPLKELLEAGRA
IDRIWAIGPAIMMKFCALTARSSGVPMEVSLNSIMVDGTGMCGACRVEVGGQTRFVCVDG
PEFDGYQVDWDQLLARQRIYLDQEKLAVERWQQQCRHSSQGGDEDV*
>Ga0068707_100091816
MFEIVHREEMAQGTVIMNVIRAPKIAAKAKPGQFVIVRANETGERIPLTMADTDPAAGTI
TIIYQVVGKSTALFKTLQVGQGYQDVVGPLGNPTHIEQYPGQVICIGGGTGVAVVHPITR
GFKNAGNHVIAIIGARTRDLLILEDKMRAASHELHLCTDDGSYGHHGFVTDVLKQYLETP
ETVSMVVAAGPVPMMKLVAAMTKPYGIPTMVSLNAIMIDGTGMCGGCRVSVGGTNRFTCV
DGPEFDGHQVDFEGLLQRLAAYRDQEQHAMEEFTHTCKIRTLT*
>Ga0068707_100106917
MYRIVEKKTLSESVKLMKIHAPLIASKAQPGQFIILRIDEKGERIPLTIADYDKREGTVT
IIFLEVGKTTKQLGGLKEGDSLLNFVGPLGVPSEIKKYGNVICIGGGVGIAPLYPIVKAL
KKEGNYVITILGAKTEKLLILEKEIGEYSDELYITTDDGSKGHKGFVTDILKELLEKRNK
EINMVMAIGPIIMMKKTSDLTRGYNIKTLVSLNPIMIDGTGMCGGCRVVVDNEVKFACVD
GPEFDGHKVDYENLMLRNRRFIHEEEEACRLKGVTP*
>Ga0068707_10010791
ALADLIAERGKPDLVVAIGPAIMMKVVSDLTRKDAIPTLVSLNSIMIDGTGMCGCCRVDV
GGQTKFVCVDGPEFDGHKVDFDLLIKRLRAFLPQEQEARQRFLAQHRCRALEGASHA*
>Ga0068707_100120715
VSTYKQNEIVERRQLAPFITLFKLYTPEIAARVKAGQFVVLRADDYAERIPLTVADHDPG
KGTITVIFQVVGTSTRKLDRFQQGEVILDVVGPLGKPSHIDKFGTVVCIGGGVGIAPVYP
IAKALHQAGNTVISIIGARTKDMLILEDEMRAISDQLFVTTDDGSYGQHGFVTDELKRLI
EEKTPIDEVIAIGPVIMMKAVSDVTRPYRIKTVVSLNSIMVDGTGMCGGCRATIGDEVKF
VCVDGPEFDGHQVKFDELMLRQGMYQREERRALWHYQCKLWEEEEALRKVKVREPMPMQD
PKLRIQNFDEVALGYSREQARREAGRCLQCKKPPCIAGCPVGIDIPAFIAKIRDGDFMGA
IHKIKEKNNLPAVCGRVCPQEEQCEKVCVLAKKGQPIAIGRLERFAADYEFSQGDIRVPP
PVPRTGKRVAVIGAGPAGLTAAADLAKMGHEVTIFEALHKAGGVLVYGIPEFRLPKRIVQ
VEVDYVRKLGVEIKTNMVVGQGITVDELLNNGYDAVFIGTGAGLPYFLGIPGENLNGVYS
ANEFLTRNNLMKAYLFPEYDTPVRVANNVAVVGGGNVAMDAARVAKRLGADHVYLVYRRS
RTEMPAREEEIVNAEEEGIEFQLLTNPIRIIGDEKGWVKGIECIRMELGEPDASGRRRPI
PIKGSEFVLPVEVVIAAIGQGPNPLLTKSTAGLELTKWGNIIADPETGKTSKRGVFAGGD
IVTGAATVILAMGAGKKAAVAIDKYLRDGVW*
>Ga0068707_10019161
VKRMELDAPEIARKAQPGQFVVLRINESGERIPLTIADARAGDGVLVIVFQEVGKSTMLL
GTLNEGDGIMDLIGPLGKPTEIEKFGTVVCVAGGVGTPEIYPVARALRQAGNRVIGIIGF
RNRDLILMEAEMRQVVDELLVCTDDGSYGTKGLVTDLLQEVIDRGEKINRCFAVGPVIMM
KMVSLLTQKYGIPTIVSLNPIMLDATGMCGVCRVEVDGETKFACVDGPEFDGHKVNFDLL
MARLKTYIQEERQAVELFRQSQAGCKCGGKGGA*
>Ga0068707_10021306
MPYKILKKEALAPQIKLMEIEAPYVARAARPGQFIVLRIHEQGERIPITIGKADKERGVL
TIAFQEVGKTTYHLGTLEAGDELLDVVGPLGKPSEIDKFGTVVAVGGGIGVPLLYPIVKA
LKEVGNRIIMIEGARSAELLVLEDWFRPIVDELRITTDDGSRGRKGFVSDELRDILESGQ
KVDRVIAVGPAIMMKVVSELTRPYGIPTIVSLNSIMVDGTGMCGACRVEVDGKTMFACVD
GPEMDGHKVDFDLLMKRLDAYKAMEKESLELFLKTKEASNARG*
>Ga0068707_10022668
MNTPETAERVSAAPPRIKRTPKAPRQRMPLLEDHKRVTTCEEVALGFSLEQARAEALRCL
DCKDPKCVGACPLHIDIKSFIARIVEGDYTGAAAKIFEQSPFPGICGRVCQKELYCEKEC
LLGSPKTKLEPVAIGALERFSADYYRRSGESRLPPVPPFNGLRVALVGSGPASLIAAFDL
VRKGYKVTILEALHELGGVLAYGIPPFRLPREIIREELDHLRAMGVEFRTDFIVGKTCTL
QELFDSGFDAVFLGTGAGLPHLMGIPGENLVGVYTANEFLTRINLMRAYRFPASDTPVRV
GTRTVVVGGGNSAMDAARWARRLGSESIIMFRRGRAELRARAEEVEHAEEEGVRFEFLAA
PVRIFGDENGFVREIECIRMRLGEPDESGRPAPIPVPGSEFRMPVETVVMAIGQSPNPTI
QRVTPELVTKRGKILVDDGGRTSLPGVYAGGDVVRGGSTVILAMRDGRAAAEAIDRTLRE
QSLAEFRPRPEGLPAVLQPATFRVLARRRLNPDVSWLEIEAPAIAARWKPGQFVIVRPTP
ESERIPLTLVEGDAGRGTIVLVVQAVGKTSRITAELEPGDRLADVLGPLGLPATIEKLGH
VLCVGGGVGVAELLPVARAFRAAGNRVTALCGARSASLVILEEELRAAAEELLWATDDGS
AGFHGTVVDLMRHWRAGQPEAPAAAHVIGPIPMMRAAAELTRQWGVPTFASLNPIMVDGT
GMCGGCRVTVGGKVRFACVDGPEFDAHQVDFDELTRRNRAYVAQERQALEEHLCRIGLGR
*
>Ga0068707_10024263
VYKILEKQVLSDVTKLMVVEVPQVARKAQAGQFVIVRIGEHSERIPLTIADFDRQAGTIT
LIFQEVGKSTMEMGTLEPGDGFATVAGPLGHPTEIEKYGTVVCVGGGVGIAPIYPIARAL
KEAGNRVISIIGARTRDLLFWEERMRAVSDELIVCTDDGSYGRKALVTEPLKELLEARGK
EIARVWAIGPAIMMKFVSLTTQPYKVPTVVSLNTIMIDGTGMCGGCRVLLDEGARFVCVD
GPEFDAHKVDWNNLLARQQFYRTEEALAVERWQHECQLDKEANRG*
>Ga0068707_10047905
MNRIFNKSQLSPNVFKFEVEAERIAQVRKPGQFVIVRARQGAERIPLTIADANISKGTIT
LVVQAVGKSTRDLASLQKGDFINDIAGPLGKPTDLIDHGTALCIGGGVGTAVVYPIIKGL
SNNNVKIISVIGGRSKEWVIFEKELKEFGEVFVCTDDGSYGTKGFVTNLAEEILKRSRVD
IVYAVGPVPMMRAVANLTRPLQVKTIVSLNPIMVDGTGMCGGCRVVVNGVTKFACVDGPE
FDGHQVDFDLLMDRLSTYKAQERIVVTLHSEPCKLSEVKV*
>Ga0068707_10049322
MYKILEKQALSDVTKLMVVAAPHVARSAKAGQFVIVIADEHGERIPLTIADHDPEAGTIT
LIFQEVGKSTMQLGTMGVGDHLFAVAGPLGHPTEIENYGTVVCVAGGVGIAPMYPIARDL
KEAGNYIITIMGARTANLLFWEERMRRVSDELIVCTDDGSYGRKGLVTEPLKELLAARAE
EIARVWAIGPTIMMKFVSLATQPFKVPTIVSLNSIMIDGTGMCGGCRVAMADGARFVCVD
GPEFDGHLVDWDNLLARMQFYRPEEQLAVELWRQRLEARHECQLAALSQV*
>Ga0068707_10071498
MYQIVDRKRLAPGVVLIKIQAPEIARAHRPGQFVILRIDERGERIPLTVADKDPQAGTIT
LIFQEVGKTTYHLARLPVGGALKDVVGPLGSPTEIENFGTTVSIGGGIGVPLLYPITKAL
REAGNTVVSIIGARTKELLVLEKEMAEISHVLKVCTDDGSYGIHGFVTQELQRMLDAKEK
VDRVIGVGPVPMMKALCNMTRPYGVKTIVSLNPIMVDGTGMCGACRCEIKGETRYACVDG
PEFDGHEVNFDLLMKRLAMYKGQELISLERFKQSGGVTAEE*
>Ga0068707_10074007
VYRILAKETLTPVTKLYVIEAPEVARKARAGQFIILRVVEQGERIPLTIADYDGEAGTVT
IVVQEVGKTTKLLGTLEVGDSLASFTGPLGIPTEIEQYGTVVVVGGGLGIAPIYPICRSL
REAGNHVISIIGARSANLLFWEDKMRSVTDELIVCTDDGSYARKALVTVPLKELLESGRK
VDRVWGIGPAIMMKFIALTTKPFGVKTIVSLNSIMVDGTGMCGACRVSVAGKTRFACVDG
PEFDGHEVDWDLLLSRQRIYLDLEKQALEAFERQLAGTKVVER*
>Ga0068707_10075246
MNEQLDGGRCKLAELTPDVLRNTIVRKEKLSPVLTLFEIRSPLISRAVKPGQFVMIWPGE
RGERIPLTVSDWDADKGTITLIFQEVGRSTIELGRLNEGDDIPSLAGPLGRPTEIANYGT
AVVIGGGVGTAIARPVAAALKKAGNHLITIIGARERSLIILEDEMRSFSDELIVTTDDGS
YGRKGVVTDPLKELLDQRKIDFVFAVGPLPMMKFVARTTEPYGVKTVVSLDPIMIDGTGM
CGGCRVTVGGKTMFTCVDGPDFDAHQVDWDELAARKSFYFQQEQSQKEAALKA*
>Ga0068707_10075966
VYRILAKETLTPVTKLFVIEAPEVALKAKAGQFVILRVTEEGERIPLTIADYDRQAGTIT
IVVQEVGKTTKLLGMMEVGYCLASFTGPLGRPTEIERYGTTVLVGGGLGIAPIYPICRSL
REAGNYVIGIIGARTKELLFWEEQMRSVTDELIVCTDDGSYARKALVTVPLKELLESGRR
VDCVWGIGPAIMMKFVALTTKPFGVKTIASLNSIMVDGTGMCGACRVSVGGKTRFACVDG
PEFDAHEVDWDLLLARQRIYLDMEKLALETFERELARVKS*
>Ga0068707_10077093
MDSGLPEGSRGSGDWISGNGHVCRLEGLLSPSSYRFEILEKERLSESVVRMVIRAPLVAA
SARPGQFLLIRPQERSERIPLTVSHADRARGTITIIFQEVGATSRELGALEEGQQVKDLV
GPLGTPSDIRSFGTVACVGGGVGIAVMLPVARALKHAGNRVVGIIGARTKDLLILEREMR
EASDELIVMTDDGSYGSRGLVTEALAGLAERERVDHCYAIGPLPMMHAVCRLTREKGIPT
TVSLDPVMVDGTGMCGGCRVTVGGEAKFTCVDGPEFDGHLVDWDTLRARKTIYREEERAA
LEARSGKA*
>Ga0068707_10080186
VARILRKESLAPQIKLMVVDAPWVARKARAGQFVVLRITEQGERIPLTIADFDPLSGTVT
IIFQEVGKSTMLLGTLEEGDEILDFVGPLGREIEERNFGHVVCVGGGVGIAPTYPKAKAL
KEKGNRITSIIGARTRTMLFWEDKMREVSDELFVTTDDGSYGEKGFVTQVLERILKSEKV
DLVIAVGPVIMMKMVSVITKPHGVPTLVSLNPIMVDGTGMCGCCRVTVEGKCKFTCVDGP
VFDGHKVNFDELLVRQRIYLEEEQRALELWIAEKAKEEASRV*
>Ga0068707_10090643
MHKIVEKRVLAPKVTLHKVFAPEIARARKPGQFVMLRICESGERFPLTIADADPQAGTIT
IISQEVGKSTALLASLNVGDYILDVAGPLGRPTHIEHFGTAVCVGGGIGIAPLYPIAKAL
RDCGNRVVSILGARTRELLILEKEMGEVSDEIHICTDDGSYGFKGFVSEKLAQLLAAGAS
ADIVFAIGPVPMMKAVCSVTAEYGVRTVVSLNPIMVDGTGMCGGCRVSIGGETKFVCVDG
PEFDGHQVDFDELMQRQRIYREFEERSCKLLSSISNLKQP*
>Ga0068707_10094122
MFKILHKEDLTPVLRLFVMDAPEIARKAQPGQFVIVRLDERGERIPLTIADYDRERGTIT
LVVQEVGASTKQMGRLQAGESILDLVGPLGRPSEIEHYGTVICVGGGVGIAPIYPIARAL
REAGNTVISIIGARSQNLLFWEEKMRAVSDELIVCTDDGSYGRYALVTAPLKEILESGRP
IDLVFAIGPAIMMKFASLTTRPFGVKTIVSINSIMVDGTGMCGACRISVDGKTRFACVDG
PDFDGHLVDWDLLLERQRQYLEEEKLALEKWERENACAVS*
>Ga0068707_10118435
MSDGHVHQHQTIPPGSNALILRREPLAPNLQLLTVHAPAVAAKIQPGQFVIVMADVTGER
IPLTVADWDRETGAVSCVFMQVGRSTYKLGEMEPGQELAAFVGPLGHALDLNVDGTVVVA
GGCYGIGSIYPVARAFKERGNRVLAVVEARSKFLFYWLDRLEAVSDRVFCSTKDRSLGKP
GYCPGLIREILQSGEAVARVIAIGCTFMMYEVSQSTREAGVETIVSLNPIMIDGTGMCGA
CRVSVGGQTRFACVDGPDFDGHQVDWDLLLARRKAYLGPETVAAER*
>Ga0068707_10125445
VNRILENEVLAEKINRYVIEAPKIAQRRKAGQFVIVRIDERGERIPLTIADADPERGTIT
LIVQAVGKTTTQMALLKPGDFLLDVVGPLGAPTHIERFGTVTVVGGGIGIAPAYPIAQAL
KGAGNTVITILGARSKSLLILEDEMRRISDEVIVCTDDGSYGMKGLVTHALADLITRRGK
PDFVFAVGPVPMMKYVSLLTKEHGIPTMVSLNPIMVDGTGMCGGCRVTVGGEMRFACVDG
PDFDGHQVDFDELMKRQAFYKEQEQIAFQRLLERCRAEGIAQPDPS*
>Ga0068707_10131644
MALILSNQNLAPSVFRMEVAAPEVARYRRAGQFVIVRPVERGERIPLTIADANLDRGTIT
LIYQVVGKTTAVMSLMEPGSELADVAGPLGKPTHIERFGRVVCVGGGIGIAPLFPIAQAM
KQAGNEVVSILGARRKELLILESEMRSTSDRVLVVTDDGSYGTKGFVTDALRGVLDAGER
VDLVVAIGPPIMMKRVSMLTKPYGVRTLVSLNTIMVDGTGMCGGCRVTVGGEVRFVCVDG
PEFDGHQVDFDEMMRRLVTYRRFEEDAYRAFRERHRCRLLERNAEGVS*
>Ga0068707_10144973
MFEIVERTEMAQGTIISNWIRAPKIAKKAKPGQFVILRANEKGERIPLTMADTDPEKGLI
NIIYMVVGKSTALFKTLQVGQGYQDVIGPLGQPTHLEKVGKVVCVGGGTGIAVLHPITRG
LKQIGNHVITIIGARSKDLLILEDKMRAVSDELYITTDDGTYGHKGFVTDMLKQVLTDNK
DVGLAVCIGPVPMMKFCCKMTKEFNVKTLVSLNPIMVDGTGMCGCCRVQVGGQMKFACVD
GPEFDGHAVDFEELTLRLRSYLPQEKESYDLFKAAHGLGCACST*
>Ga0068707_10164873
MYPITYKKVLATGVVEMRILAPRVAKAHKPGQFLMVMNDENSERIPLTIADSDPATGEVT
IVFLEVGRSTIDLGQNYKEGDALFAVLGPLGTPTHIEKYGEVVVIGGGLGVAPIYPICKG
MRAAGNRVTTIIGYRRKDLMFWQDRLASASDELIVTTDDGSYGMKGFVTTALQKLHDEGR
KMDRIVAIGPPIMMRVVSDLTRPWGVPTVVSLNTIMIDGTGMCGGCRVSVGDETKFVCVD
GPDFDGHKVDWDQMFARMKVYAEEEHKAIAASPSCKLYFEALKR*
>Ga0068707_10183963
VYEILVKEELGPVNKLMVIDAPLVARKAQAGQFVIVRVIEEGERIPLTIADFDREKGTIT
LVFQEVGKSTMHLGLFQVGDKLASLTGPLGRPTEIEHYGTVVCVGGGVGIAPIYPIARAL
KEAGNEVLSIIGARTKDLLFWEDKMRSVSDELIVCTDDGSCARKALVTEPLKELCQSRKD
IARVWGIGPAIMMKFTSLTTQPFGIKTIVSLNSIMVDGTGMCGACRVEVGGKTRFVCVDG
PEFDGHEVDWDLLMARQRIYLTEEKRAFDAFKLKCECDSGL*
>Ga0068707_10200572
VYRILEKQVLSDVTKLMVVEAPQVARKARAGQFVIVINDEHGERIPLTIADFDREAGTIT
LIFQEVGKSTMQMGAKEVGDTFLTVAGPLGHPTEIEQYGTVACVGGGVGIAPLYPIARAL
HQAGNHVISIIGARTQSLLFWEDKMAAVSDEMIVCTDDGSYKRKALVTEPLKELLEARGG
EIARVWAIGPAIMMKFVSLTTKPYQVPTIVSLNTIMIDGTGMCGGCRVLLEEGAQFVCVD
GPEFDGHKVNWDNLLARQAFYREEERAAVERWQHECRLDKVLEGGA*
>Ga0068707_10262931
GEAFALICDDSLTLEDRLALERFTRVIMESPHYMELKRDARGGITPPELPESVRVLWTTG
PFVDPDRVDGLDILMVSDVYPSALSEKADFVFPALLFAEAEGTILDRTGTPRPIRPAAIP
PGDALQDWQIAVRLSRALGAEGLQWESVAELTREVGGEAAGLWLQRDRPPEAALDLSKRV
AWFRGHRIEEQVSGLLELPPLEDCPLPVPEAEKRAVAGAFRTAAAGANPDDGRFRILSLR
ELVPNTYEIVLSAPEVAKVARAGQFVIVMADAWSERVPYTLCDWDAEAGTITLVVLEKGQ
SSRKLVMMEAGECVAHVTGPLGIPLEVARYGHVVVTGGCYGVGAVRPLIRALREAGNRVT
AIVEARSHYLTYYRESLAAAADTFIQTTIDGSMGERGHAVDALARRLAAGEQVDRVICVG
CPFMMKLTAEATRPYGIPTWAALNPIMVDGTGMCGACRISVGDKVRFACVDGPFFDAHLV
DWDEVKDRRSAYAAAEIMSVGRTASPGRHHHDGAPQGHSHGGCGCYA*
>Ga0068707_10305502
MNQIVSKRVLSPAVTRFEIEAPRIARKHQPGQFVILRVHEGGERIPLTIADADPERGTIT
LIVQRIGHTTTELSALEEGDVIIDLCGPLGSPTHLEKFGNAVVVGGGVGTAVVYPIAKGL
KAAGNTVWAIIGAQSAPLLLLEEELRSFCDEVAITTDDGSKGYKGFVSALLQEWIAAGRP
IDYVMAAGPVPMMRAVCEVTRPVGIKTVVSLNPIMVDGTGMCGGCRVSIGGEAKYTCVDG
PEFDGHLVDFDLLMRRLRMYRPQEEESLHRCKLEEAGWTLKNG*
>Ga0068707_10312683
MNKIVEARFLAPDIKLFRIEAPKIAEKRKPGQFVVVRVDELGERIPLTIADSNLHDGTIT
IIVQGVGKTTKQLNLLNAGDYVHDVVGPLGKPSEIDYYGVAVSIGGGVGTAIAYPTAKAL
KEAGNYVIGIIGGRSREFVILEDEMRQICDELYPTTDDGSYGFHGFVTHKLQQLLDEGRK
IDFVLAIGPIPMMKAVAEVTRPYGIKTVVSLNPIMVDATGMCGGCRVTVDNKTYFACVDG
PEFDAHKVDFDNLMKRNRMYVEHEKKALEEFICRIDLMAKKLEKQNA*
>Ga0068707_10337352
LYEILYREDLAPVTKLIEVKAPLVARKARAGQFVVIRVNEKGERIPLTIADFDREKGTLT
LIFQEVGKTTMMLGTKRAGDHLASVVGPLGHPSEIENYGTVVCVGGGVGIAPIFPIAREL
KRAGNKVISIIGARNKDLLFWEDRMRTVSDELVVTTDDGSYGRKALVTEPLKEMLSAGLK
PARIWAIGPAIMMKFVSLTTQPFGAPTIVSLNSIMVDGTGMCGACRVSVGGQTRFVCVEG
PEFDGHQVDWNLLLERQRIYVDEEKRALEHWKAHGCGCDDGC*
>Ga0068707_10454992
DFILDIAGPLGRPTHIERFGTAVCVGGGIGIAPLYPIAKALREAGNRIVTILGARTRDLL
ILEDEMRAASHELYVCTDDGSYGFKGFVSQQLQSLIEQGLRPDVVFAVGPVPMMRAVCAV
TKPHGIHTIVSLNPIMVDGTGMCGGCRVTVGGRTRFVCVDGPEFDGHEVDFEELVQRQQT
YRPFEEQSCKLVNAVS*
>Ga0068707_10481192
EYSDEIFEITRDGTKGFGGHIDKFLNEYLSKYSVDLVYAQGCTYLTYLVSQTTKPFGIKT
IVGLNPIMIDATGMCGVCRVIINGETKFACVDGPEFDGHLVDWQNLLTRRHIYINEERRS
LSFYECEKYG*
>Ga0070679_1000603502
MFRILETRELGRGVKLFVIEAARIARKQKPGQFVIVRLHEHGERIPLTIADSDPHEGTIT
LVVQGIGKTTCLLNMLEGGDSILDIAGPLGKPSDVQHYGTAVVIGGGVGTAIALPTARAL
RQAGNYVISILGARSRDLVILEDEVRKVCNETHICTDDGTYGRKGVVTDKLKDLLAAPYP
IDFILAIGPVPMMRAVAKETRFTGVKTIVSLNSIMVDGTGMCGGCRVLVNKKNQFACVDG
PEFEAEAVNFDVLMERNNAYRDKEQRALKELLENPVHELEMIRLEMKKHFVEEITGESAA
EVNGVS*
>Ga0070681_100212018
MYKILEARTVALNIKQFVIEAPRIARKQQPGQFIILRLHEKGERIPLTIKSSNPDAGTIT
IVVQSVGKTTSMLNCLEAGDSILDIVGPLGHPSEIQNYGTAIILAGSVGTAMALPTAHAL
KQAGNHVIFIEGARSKQMVVFEEEVRQASHETYLMTDDGTYGEQGLVTNKLNGLLDAGRH
VDFVLAVGPVPMMRAVARVTSPLAIKTMVSLNSIMVDGTGMCGGCRVLLGKQSKFACVDG
PEFDASQVDFEVLMQRNAMYRDKECQSSKQFDQHKDEEMTELRAELAAKLGAERNIRTEL
DAKEKHYV*
>Ga0070681_101038651
VGPLGLPQHIEHVGHVVLIGGGLGVAPVYPQLRAFKQAGNRTTCIVGFRSADLVFWQDQL
AAWSDTLVVCTDDGSAGRPGFVTAALAELLERERPDLVVAIGPMPMMRACADTTRPYGVQ
TLVSLNTIMVDGTGMCGSCRVSVGGEVKFACVDGPDFDAHAIDFAELVARQKRFSREETR
ASEDQAHVCSLEQKLIVDGKRTYKKYAALERHQVKMPERDPSERARHFGEVNLGYGWAAA
LREAERCIQCAKPTCIDGCPVSIDIPRFIRHLLVRDVDAAVAAIHESSIFPSVCGRVCPQ
ERQCEAQCVLVKAKMEPVAIGRLERFVGDHAKPVKEEPPRFERSLGNVAIVGSGPGGLAC
AADLVKYGADVTVYEALHVVGGVLRYGIPSFRLPRDIIEREVARLSDIGVRFETNKVVGK
TFTIAQLTGAMGFDAVFIAAGAGAPAFLGIPGESAGQVFSANEFLTRVNLMGGDQFPYRD
TPIGLGDDVVVIGAGNTAMDCLRVARRLGASRVRCVYRRSEAEAPARVEELRHAREEGVE
FCFLHAPVAIEVDADGGVRGIQVERMALGEPDARGRRAPVPLGEFVTWPCDTVIYALGTK
ANPIVAKATQGLAVGKWGYIVADEATQATNLPGVFAGGDIVTGGATVILAMSAGRRAAKA
IGAYLQRGRAQWPLTADDIAAFVPPRPLGVARQA*
>Ga0070683_10000002634
VFRITRRKQFGPSTFLWDVEAPEVARAARPGHFVMARIDEHGERIPLTVADFNVRQGTVT
VVIQAVGKTTLEMQALREGDTILDFIGPLGLPSHIQKLDGTVVLVGGGLGVAPIYPQLRE
YKRQGNRTVSIIGFRNRDVVFWEDQFRDHSDELIVTTDDGSYGRKGFVTHALAEVLANEK
DVREVVAIGPIPMMKACSETTRPFGVPTVVSLNSIMVDGTGMCGSCRVTVGGQMKFACVD
GADFDGHLVNFDELSLRQKRFEREEKAALDRFKNESAKLASLKSAPSSNGTRPMCELPQP
IPMPPGPRVPKNIRTIPPERSPMPHQPPQVRAHNFEEVALGLDLDGALQEAERCIRCKKP
RCVPGCPVGIDIPGFIAAIQHRDFQLSYRILKSSNALPAVCGRVCPQESQCEATCVVGAK
FKPVAIGRLERFVADVAMGRGWDEVPEIPAGIQKKAAIIGSGPSGLACAGDLARNGVKVT
IFEALHVAGGVLKYGIPEFRLPDVIIDVEIDNLKKLGVEIKLDAIIGKLFTIPQLLGEMG
YDAAFVGTGAGSPKFAGIPGEAFNGVFSANEFLTRVNLMRGHRQPIYDTPVGMGKRVAVI
GAGNTAMDACRVAMRMGADSVTCVYRRSRRESPARAEELEHAIEEGIDFQWLTAPVEIVG
NSAGWVTGMRVQKMELGEPDASGRRRPVPVEGSETLLDVDTVIYALGTTANPIIKQTTPG
LTTNKWGYIDVDERGMTSIPGLFAGGDIVTGAATVILAMGAGRRAAKGMLEYLGIHTPDA
QPELAAAGGN*
>Ga0070683_1000025302
MLNHLRCWSASAELLVNNAVWREEADACNRIGCRMYRIIEARPAGLNIKQFVIEAPRIAR
KQRPGQFVILRLHEKGERIPLTIKASDPVAGTVTIVVQGVGKTTSMLNCLEAGEFVLDIV
GPLGSPSEIEKFGTVMILAGSVGTAMALPTAKALKDAGNYVVFVEGARSREMVVFEDEVR
EASNETYIMTDDGTYGEKGLVTAKLNELLSAGRTVDFVLAVGPVPMMRAVSQVTCPLGIK
TVVSLNSIMVDGTGMCGGCRVLLGDKSKFACVDGPEFDASQVNFEVLMQRNAIYRDKECE
SLQQFEQHKQEELGQLRAELAAKETELQHLRTEIDDLGTTSEARHV*
>Ga0070683_1000232873
MYRIIEARQVGLNIKQFVIEAPRIARKQQPGQFVILRLHERGERIPLTIKAADPPAGTVT
IVVQGVGKTTSLLNCLEAGDSVLDIVGPLGKPSEIQNFGTVLILAGSVGTAMALPTAKAL
KEAGNTVIFVEGARSREMAVFEDEIRGASNQSYIMTDDGTYGEKGLVTAKLNELLSSGRR
IDLVLAVGPVPMMRAVSQITCPLGIKTVVSLNSIMVDGTGMCGGCRVLLGDKSKFACVDG
PEFDASLVNFEVLMQRNAMYREKECESLKQFEEHKHEELAQLRAELSAKEVELEHLRADI
AELSSVHEACHG*
>Ga0070683_1000832573
MYRIIDARAVGLNIKQFVIEAPRIARKQRPGQFIILRLREKGERIPLTIKSADPVAGTVT
IVVQGVGKTTGMLNCLDAGEYVLDIVGPLGKPSEIEKFGTVMILAGSVGTAMALPTAKAL
KLAGNHVIFVEGARSREMVVFEDEVRDASSETYIMTDDGTYGEKGLVTAKLNEIVGAGRK
VDFVLAVGPVPMMRAVSQITCPLGIKTVVSLNSIMVDGTGMCGGCRVLLGDKSKFACVDG
PEFDASMVDFEVLIQRNAMYRDKECESLKQFEQHKQEELAQLRAELAAKETELQHLRTEI
ADLSSAPEVHHA*
>Ga0070683_1001781431
VGKTTLEMMSLREGDAILDFIGPLGLPSHIEKLDGTVVLVGGGLGVAPIYPQLREYKNRG
NRTISIVGFRNRDLIFWEDQFREVSDELIVTTDDGSYGRKGFVTQALADVIAREPGICEV
VAIGPIPMMKACCEVTRPFRIPTVVSLNSIMVDGTGMCGSCRVTVGGKMKFACVDGADFD
GHLVAFDELSLRQKRFDREEKAALERFRAESNKLASLAPSNGHSAAPVSLCLLPEPEPAT
PAARIPKNIRTIPPERSPMPHQPAEERVHNFKEVALGLDLAGALQEAERCLRCKKPRCVP
GCPVGIDIPGFIAALQRKDIQESYRILKASNALPAVCGRVCPQESQCEATCVVGAKFKPV
AIGRLERFVADAAMGRGWDQASAVPAVGKRAAIIGSGPSGLACAGDLALHGVKVTIFEAL
HVAGGVLKYGIPEFRLPDVIIDAEIENLKKLGVEIRLDTIVGKLFTIPQLLTDMGYDAAF
VGTGAGSPKFANIPGEAFNGVFSANEFLTRVNLMRGYRQPIYDTPVGMGKRVAVVGAGNT
AMDSCRVAKRMGAEQVTVVYRRSRRESPARIEELEHAIEEGVEFLWLTNPVEILGNEAGW
VTGMKVQKMELGEPDASGRRRPVAVEGSEFTLDVDTVIYALGTTANPIISQTTPGLKVNK
WGYIEIDEQTGM
>Ga0070684_10000005225
VFRITRRKQFGPSTFLWDVEAPEVARAARPGHFVMARIDEHGERIPLTVADFNVRQGTVT
VVIQAVGKTTLEMQALREGDTILDFIGPLGLPSHIQKLDGTVVLVGGGLGVAPIYPQLRE
YKRQGNRTVSIIGFRNRDVVFWEDQFRDHSDELIVTTDDGSYGRKGFVTHALAEVLANEK
DVREVVAIGPIPMMKACSETTRPFGVPTVVSLNSIMVDGTGMCGSCRVTVGGQMKFACVD
GADFDGHLVNFDELSLRQKRFEREEKAALDRFKNESAKLASLKSAPSSNGTRPMCELPQP
IPMPPGPRVPKNIRTIPPERSPMPHQPPQVRAHNFEEVALGLDLDGALQEAERCIRCKKP
RCVPGCPVGIDIPGFIAAIQHRDFQLSYRILKSSNALPAVCGRVCPQESQCEATCVVGAK
FKPVAIGRLERFVADVAMGRGWDEVPEIPAGIQKKAAIIGSGPSGLACAGDLARNGVKVT
IFEALHVAGGVLKYGIPEFRLPDVIIDVEIDNLKKLGVEIKLDAIIGKLFTIPQLLGEMG
YDAAFVGTGAGSPKFAGIPGEAFNGVFSANEFLTRVNLMRGHRQPIYDTPVGMGKRVAVI
GAGNTAMDACRVAMRMGADSVTCVYRRSRRESPARAEELEHAIEEGIDFQWLTAPVEIVG
NSAGWVTGMRVQKMELGEPDASGRRRPVPVEGSETLLDVDTVIYALGTTANPIIKQTTPG
LTTNKWGYIDVDERGMTSIPGLFAGGDIVTGAATVILAMGAGRRAAKGMLEYLGIHTPDA
QPELAAAGGN*
>Ga0070684_1000779933
FGTVLILAGSVGTAMALPTAKALKEAGNHVIFVEGARSREMVVFEDEVRAASNEAFIMTD
DGSFGEMGLVTAKLNQLLAAERKIDFVLAVGPVPMMRAVSQITCPLGIKTVVSLNSIMVD
GTGMCGGCRVLLGDKSKFACVDGPEFDASMVNFEVLMQRNAMYREKECESLRQFEEHKQE
ELRALRIELAIREAEMEHLKIEIAELNSATGAHHA*
>Ga0070685_100703061
MEHVRGERIPLTIADFDRERGTVTLVIQAVGKTTREMQQACLVGTRLHGLVGPMGIPTAI
GHARKVVCVGGGLGVAPIFPQARGHKEAGAHVIAVLGFRTRSLVFWEDKFRRTCDELILC
TNDGTAGMQGLITDGVREALARHADVDEVVAIGPPVMMKACAEVTRPLAIKTTVSVNPIM
VDGTGMCGGCRVKVGNQVKFACVDGPDFDGHRVDFDDLMTRLNRYKKEEREAVQRWSENC
RMTREPDPAVLAALAARAATRGELADRLDPFDDALGG*
>Ga0070686_1000186851
VTTDDGSRGRMGLVTGPLEELMEAGRIDAVYAIGPLAMMRAVAEQTRPRQVPTWASLNAL
MVDGTGMCGGCRVTVGGAMKFACVDGPEFDAHAVDFDELLRRSRMYAAEERIANERPHAA
CAPGIVA*
>Ga0070686_1000223252
MFRIRVKKPLGENVCLFEIDAPRVARRHRPGQFVMVRPHAHSERIPLTIADVNRETETIT
LVVQAVGKTTIEMTEAFAEGDSFANVAGPLGNPTHIAIPGRPEDFRGTVACVAGGIGAAP
MLPIARAFREAGHEVVTILGARRRDLLVFEDRLGAVSNELLVCTDDGSYGRKGFVTDVLR
DAIEQRRARGGDVHLAIAIGPPLMMKFCSKTTQPYAVPTLVSLNTIMVDGTGMCGGCRVM
VDGVARYVCVDGPEFDGHHVDFDGMMRRQAMYRPEEAASLARYRRREGDESCRLEARATA
SDAGIALKS*
>Ga0070686_1000853802
MANFEIVAREDFSDVTYLLEVRHPLMAKAARAGQFVIVMSHEHGERIPLTIADFDRKKGT
ITLVIQAVGKTTKEMQQECVVGTSLYGVTGPMGIPSHIDKVRKVACVGGGLGVAPIFPHA
RAFKEAGAYVIGIVGFRNSDLMFWEDKFKAVCDEFIVCTDDGSAGIKGNVTFGIKRAIRL
HPDLDEVVAIGPPIMMKGCAETTREHKIKTMVSLNPLMVDGTGMCGGCRVKIGSQVKFAC
VDGPDFDGHQVDFDDLMTRLKRFTTQERAAVERWSETCRMTNPLKTLGIPARRGEEEALP
DPFDEVAGG*
>Ga0070686_1002195542
CDELIVCTDDGSAGIKGLVTAGIAQAIERHADIDEVIAIGPPVMMKGCAEATRAKGIRTM
VSLNPVMVDGTGMCGGCRVKVGESVRFACVDGPDFDGHQVDFDDLMARLARYRPEERAAL
ERWQDSCRLAGRTEIS*
>Ga0070687_1000086172
VVEAPLVARKREAGHFVIVRVAEGGERIPLTIVDGDAAAGTITLIVQAVGKTTRQMAALR
AGDALADVLGPLGNPTPIAVHGAVACVGGGVGTAELLPIARALRAAGNTVHAVIGARHRE
LVILETEMAACAESLAVTTDDGSRGRMGLVTGPLEELMEAGRIDAVYAIGPLAMMRAVAE
QTRPRQVPTWASLNALMVDGTGMCGGCRVTVGGAMKFACVDGPEFDAHAVDFDELLRRSR
MYAAEERIANERPHAACAPGIVA*
>Ga0070687_1000338652
MSDFEIVRREDFSDVTYLLEVRHPMMARAARPGQFVIVMLHEHGERIPLTIADYDRERGT
ITLVIQTVGKTTREMQQACRVGSRLYGLVGPMGVPTALGHAKKVVCVGGGLGVAPIFPQA
LGHKEAGAYVVAVLGFRTQKLVFWEDKFRRVCDELILCTNDGSAGMRGLITDGVQEALAR
HDDIDEVVAIGPPVMMKACAEVTRPRAIKTTVSVNPIMVDGTGMCGGCRIKVGDQVKFAC
VDGPDFDGHRVDFDDLMTRLARYKSEERAAEERFSASCRMANDSALQVLAGIAAGSAPKS
DGADPLDPFEQTLGG*
>Ga0070689_1000040006
MFKIRSARFLGPNVRQFEIEAPRIARAQKPGQFIILRLDETGERIPLTIKGSDVARGTIT
IVVQGIGKTTIQLNALEEGDGILDVVGPLGKPSEIERFGTVCVIGGGVGTAIALPTARAL
RDAGNHVISILGARTRDLLILEDEVRAASDEVLIMTDDGSYGEKGLVTDKLLQLLPNGID
YVLAIGPIPMMRAVANVTRDRNIRTVVSLNSIMVDGTGMCGGCRVLIGGKSQFACVDGPE
FDAHDVDFNVLMQRNGMYREEEKSALARYENRVLSAQCSVLNDHPLSTQHSAPSTPQHSC
STEDSAR*
>Ga0070689_1000069284
MFRIRVKKPLGENVCLFEIDAPRVARRHRPGQFVMVRPHAHSERIPLTIADVNRETETIT
LVVQAVGKTTIEMTEAFAEGDSFANVAGPLGNPTHIAIPGRPEDFRGTVACVAGGIGAAP
MLPIARAFREAGHEVVTILGARRRDLLVFEDRLGAVSNELLVCTDDGSYGRKGFVTDVLR
DAIEQRRARGGDVHLAIAIGPPLMMKFCSKTTQPYAVPTLVSLNTIMVDGTGMCGGCRVM
VDGVARYVCVDGPEFDGHHVDFDGMMRRQAMYRPEEAASLARYRRREGDESCRLEARATA
SDAGIALKS*
>Ga0070689_1002139081
AGNIDIVYAVGPVPMMRAVVNLTRPLGVRTIVSLNPVMVDGTGMCGGCRVGVGNETKFAC
VDGPEFDGHQVDFDLLMDRLGMYRDQEKESLERCENGHCRIGLT*
>Ga0070690_1000008349
MFRIRVKKPLGENVCLFEIDAPRVARRHRPGQFVMVRPHAHSERIPLTIADVNRETETIT
LVVQAVGKTTIEMTEAFAEGDSFANVAGPLGNPTHIAIPGRPEDFRGTVACVAGGIGAAP
MLPIARAFREAGHEVVTILGARRRDLLVFEDRLGAVSNELLVCTDDGSYGRKGFVTDVLR
DAIEQRRARGGDVHLAIAIGPPLMMKFCSKTTQPYAVPTLVSLNTIMVDGTGMCGGCRVM
VDGVARYVCVDGPEFDGHHVDFDGMMRRQAMYRPEEAASLARYRRREGDESCRLEARATA
SDAGIALKS*
>Ga0070690_1000021954
MSDFEIVRREDFSDVTYLLEVRHPMMARAARPGQFVIVMLHEHGERIPLTIADYDRERGT
ITLVIQTVGKTTREMQQACRVGSRLYGLVGPMGVPTALGHAKKVVCVGGGLGVAPIFPQA
LGHKEAGAYVVAVLGFRTQKLVFWEDKFRRVCDELILCTNDGSAGMRGLITDGVQEALAR
HDDIDEVVAIGPPVMMKACAEVTRPRAIKTTVSVNPIMVDGTGMCGGCRIKVGDQVKFAC
VDGPDFDGHRVDFDDLMTRLARYKSEERAAEERFSASCRMANDSALQVLAGIAAGSAPKS
DGADPLDPFEQTLGG*
>Ga0070690_1000048264
LPVLGFQPGGSQMSDFEIVRREDFSDVTYLLEVRHPLMAQAARPGQFVILMLTPHGERIP
LTIADYDRERGTITLVIQAVGKTTREMQQACLVGTRLHGLVGPMGIPTAIGHARKVVCVG
GGLGVAPIFPQARGHKEAGAHVIAVLGFRTRSLVFWEDKFRRTCDELILCTNDGTAGMQG
LITDGVREALARHADVDEVVAIGPPVMMKACAEVTRPLAIKTTVSVNPIMVDGTGMCGGC
RVKVGNQVKFACVDGPDFDGHRVDFDDLMTRLNRYKKEEREAVQRWSENCRMTREPDPAV
LAALAARAATRGELADRLDPFDDALGG*
>Ga0070690_1000399992
MPRRKVKFVNKIIEKRAIAEAIYRFVIEAPQIARKRRAGNFVIVRANETAERVPLTIVDA
DIERGTITLIVQGVGKTTRMLNTMHAGEVLADVIGPLGHATPIERLGTVVCIGGGVGTAE
VLPIARALKTAGNHVISIIGARSRDLLILEAEMRAASDELIIVTDDGSYGRRGLVIDPLK
EMLEQGRELNAVYAIGPLVMMRAAAKTTESYKVKTYVSLNPVMIDGTGMCGGCRVTVAGQ
TRFACVDGPEFDGHQVDFDNLIMRNRAYQEQERAALERYEAALVAAAEGLV*
>Ga0070692_100005694
VYRIVRREQFGPVTFLWDVEAPDVARAARPGHFLMVRIDERGERIPLTVADYDRARGTVT
VVIQAVGKTTRQMMALPEGASILDFVGPLGVPSHIGTPGKVVLVGGGLGVAPVFPQLRAF
KENGNFTLSVVGFRSRGLMFWEDRFRSYSDELHVTTDDGSYGMKGIVTKALERVLETHPD
VAEVVAIGPLVMMRACAELTRPRGIRTLVSLNSIMVDGTGMCGSCRVTVDGVMRFACVDG
PDFDGHKVDFAELMLRQKRFEREEKEALERYQREAAAVASLPPPSGDPSDSVSVHRAKQE
ISRAGIAARIEDVPTPLEPTASGAPPLVKTIRTVEPQRTPMPEQSPDLRRHNFDEVALGF
SLKDALRESNRCLACKKPRCVPGCPVGIDIPGFVSAVARKDLREAYRILKASNALPAVCG
RVCPQESQCEATCIVGKKLQPVAVGRLERFVADFAVARGWDDLSDVPKTGRKVAIVGSGP
AGLACAGDLIKRGVGVTIYEALHVAGGVLKYGIPEFRLPNHIIDLEIGNLRRQGVEFVLD
AVIGKVFTVPQLLGEMGYDAVFIGTGAGSPKFMNIPGESLNGVFSANEFLTRVNLMRGNE
KPLYDTPVGMGRKVAVVGAGNTAMDSARVALRIGAEEVSIVYRRSQKESPARAEELHHAM
QEGVRFHWLTNPVRILGNEAGWARGLECIEMELGEPDASGRRRPVPKPGTERVLDVDTVV
TALGTTANPILAQTTPGLRINTWGYIDIDAATCETSLPGVFAGGDIVTGSATVILAMGAG
RKAAAGILRHLGVVRHASADPGPAAPQARSEPGIAAAT*
>Ga0070692_100139751
TRLHALVGPMGVPSVIGKATKVACVGGGLGVAPMFPQARAYKQAGAYVIGIVGFRSRGLV
FWEDKFRSACDELIVCTNDGSAGIRGIVTDGLQLALKKHPDLAEVIAIGPPIMMKACAEA
TRARGVKTMVSVNPVMVDGTGMCGGCRVKVGGKVKFACVDGPDFDGHQVDFDDLMARLKR
FAEQEKAALQRWSESCRMQEPPAPEALELPDPFEEVRGG*
>Ga0070693_1000102576
IEQRRARGGDVHLAIAIGPPLMMKFCSKTTQPYAVPTLVSLNTIMVDGTGMCGGCRVMVD
GVARYVCVDGPEFDGHHVDFDGMMRRQAMYRPEEAASLARYRRREGDESCRLEARATASD
AGIALKS*
>Ga0070693_1000164142
MGNRILEKSTIADGICRFIIEAPKIAKKRKAGNFAVVRANEFAERIPLTIVDSNLERGSI
TLIIQGVGKSTRLLNSLNPGDELADVIGPLGHPTPIDEMGTVVCVGGGVGTAEVLPIARA
AKAAGNEVISIIGARTKNLLILEDEMRETSDELYIVTDDGSYERQGLVIDPLSDLIFEGR
DFDVIYAIGPMPMMRAVADLTEPYNIKTLVSLNPVMIDGTGMCGGCRVVVGGETRFACVD
GPEFDAHQVDFDTLIMRNRAYVEHERISLERFENEQTARFEGLV*
>Ga0070693_1000315961
VGTSTRHLQTLGKGDSISNFIGPLGMPSEIENVGTVVCAGGGVGVAPIYPIARALKAAGN
KVISIVAARNEGLLVWEDRMREVSDELIVTTDDGSRGRHCLVTEPLKELCEAGGIDLVVA
IGPGIMMKFCAKTTQEYGVKTIVSLNAIMVDGTGMCGGCRVSVGDETKFVCVDGPEFDGH
EVDFDLLMSRQRQYLPQEKKSLDSYMSKACVNTNV*
>Ga0070693_1000574743
KFARTCDELILCTNDGSAGLKGLITDGVHEALARHGDIDELVAIGPPVMMKACAEVTRAR
GIKTTVSVNPIMVDGTGMCGGCRIKVGDQVKFACVDGPDFDGHLVDFDDLMTRLARYKRE
EREAEERFSASCRMAKLPDFDMLAAVAAEATARGDPPESLDPFEQTLGG*
>Ga0070694_1000033595
VYRIVRREQFGPVTFLWDVEAPDVARAARPGHFLMVRIDERGERIPLTVADYDRARGTVT
VVIQAVGKTTRQMMALPEGASILDFVGPLGVPSHIGTPGKVVLVGGGLGVAPVFPQLRAF
KENGNFTLSVVGFRSRGLMFWEDRFRSYSDELHVTTDDGSYGMKGIVTKALERVLETHPD
VAEVVAIGPLVMMRACAELTRPRGIRTLVSLNSIMVDGTGMCGSCRVTVDGVMRFACVDG
PDFDGHKVDFAELMLRQKRFEREEKEALERYQREAAAVASLPPPSGDPSDSVSVHRAKQE
ISRAGIAARIEDVPTPLEPTASGAPPLVKTIRTVEPQRTPMPEQSPDLRRHNFDEVALGF
SLKDALRESNRCLACKKPRCVPGCPVGIDIPGFVSAVARKDLREAYRILKASNALPAVCG
RVCPQESQCEATCIVGKKLQPVAVGRLERFVADFAVARGWDDLSDVPKTGRKVAIVGSGP
AGLACAGDLIKRGVGVTIYEALHVAGGVLKYGIPEFRLPNHIIDLEIGNLRRQGVEFVLD
AVIGKVFTVPQLLGEMGYDAVFIGTGAGSPKFMNIPGESLNGVFSANEFLTRVNLMRGNE
KPLYDTPVGMGRKVAVVGAGNTAMDSARVALRIGAEEVSIVYRRSQKESPARAEELHHAM
QEGVRFHWLTNPVRILGNEAGWARGLECIEMELGEPDASGRRRPVPKPGTERVLDVDTVV
TALGTTANPILAQTTPGLRINTWGYIDIDAATCETSLPGVFAGGDIVTGSATVILAMGAG
RKAAAGILRHLGVVRHASADPGPAAPQARSEPGIAAAT*
>Ga0070694_1000064476
MYIKGPRPRPSSILDKVNPGTPSVFEIVAREDFSDATFLLEVRHPLMARAARPGQFVIVM
SHPEGERIPLTLADFDARKGTITLVIQAVGKTTREMQQACQVGTRLHALVGPMGVPSVIG
KATKVACVGGGLGVAPMFPQARAYKQAGAYVIGIVGFRSRGLVFWEDKFRSACDELIVCT
NDGSAGIRGIVTDGLQLALKKHPDLAEVIAIGPPIMMKACAEATRARGVKTMVSVNPVMV
DGTGMCGGCRVKVGGKVKFACVDGPDFDGHQVDFDDLMARLKRFAEQEKAALQRWSESCR
MQEPPAPEALELPDPFEEVRGG*
>Ga0070694_1001651902
GKTTKEMQQTCRVGGGLHAFVGPMGIPSHIPEKLDGKKVLCVGGGLGVAPVYPQARAYKE
GGAQVIGVLGFRSKELIFWEDRFRSVCDTLYLCTNDGSAGMRGFVTDGIKRALAEHPDLQ
EVVAIGPPIMMKACADATRAAKIKTIVSVNPIMVDGTGMCGGCRVKIGDKVKFACVDGPD
FDGHQVDFDDLMSRLGRYKNQEQAALERWLDTCRVAQRTPELAELPDPFDEVRGG*
>Ga0070696_1000004902
MGNRILEKSAIADGICKFIIEAPKIAKKRKAGNFVVVRANEFAERIPLTIVDSDLERGSI
TLIIQGVGKSTRLLNSLNPGDELADVIGPLGHPTPIDEMGTVVCVGGGVGTAEVLPIARA
AKAAGNEVISIIGAHTKNLLILEDEMRSASDELYIVTDDGSYERQGLVIDPLGELISKGR
DFDVIYAIGPMPMMRAVADLTEPYNIKTLVSLNPVMIDGTGMCGGCRVVVGGETRFACVD
GPEFDAHQVDFDTLIMRNRAYAEHERISLERFENEQTARFEGLV*
>Ga0070696_1000330001
IRGIVTDGLQLALKKHPDLAEVIAIGPPIMMKACAEATRARGVKTMVSVNPVMVDGTGMC
GGCRVKVGGKVKFACVDGPDFDGHQVDFDDLMARLKRFAEQEKAALQRWSESCRMQEPPA
PEALELPDPFEEVRGG*
>Ga0070696_1000840472
MGNRILEKSTIADGICRFIIEAPKIAKKRKAGNFAVVRANEFAERIPLTIVDSNLERGSI
TLIIQGVGKSTRLLNSLNPGDELADVIGPLGHPTPIDEMGTVVCVGGGVGTAEVLPIARA
AKAAGNEVISIIGARTKNLLILEDEMRETSDELYIVTDDGSYERQGLVIDPLSDLIFEGR
DFDVIYAIGPMPMMRAVADLTEPYNIKTLVSLNPVMIDGTGMCGGCRVVVGGETRFACVD
GPEFDAHQVDFDTLIMRNRAYVEHERISLERFENEQTARFEGLV*
>Ga0070698_1000434313
MDSESLSQFEIVRREDFSDVTYLLEVRHRLMAKAARPGQFVIVMAHEHGERIPLTIADYD
RANGTITLVIQAVGKTTREMQQTCKVGTALYGMVGPMGIPSVTSHAKKVICVGGGLGVAP
IFPQAKAFKESGAYVIGVLGFRTKSLVFWEDKFRACCDEFFVCTDDGSAGLKGMVTEGIR
LALAKHADIDELVAIGPPVMMKGCADATRERKIRTLVSLNPIMVDGTGMCGGCRVKIGDQ
VKFACVDGPDFDGHKVDFDDLMSRLRRYKDEERAALERWSASCRLMNQEPVAPLAAG*
>Ga0070698_1001161424
KRFVIEAPRIARKQRPGQFVILRIYEEGERIPLTIENSDPECGTINIVVQAAGKTTHLLN
SLETGDQILDVVGPLGKPSEIANYGTVVVVGGGVGTAMAYPTAAALKRAGNRVISIVGAR
NKELVILESEMRAVSDALMITTDDGSYADKGFVTDKLRQLIQNGTRIDLVVAVGPIVMMK
AIAEMTRKENIHTVVSLNPIMIDGTGMCGGCRVLIDGKSEFACVDGPEFDAHRVDFAVLV
QRNSMYRDAEQRSLAQFQKVTSAEESTRELEHACAATRASRQGDQR*
>Ga0070699_10000050925
MGNRILEKSAIADGICKFIIEAPKIAKKRKAGNFVVVRANEFAERIPLTIVDSDLERGSI
TLIIQGVGKSTRLLNSLNPGDELADVIGPLGHPTPIDEMGTVVCVGGGVGTAEVLPIARA
AKAAGNEVISIIGAHTKNLLILEDEMRSASDELYIVTDDGSYERQGLVIDPLGELISKGR
DFDVIYAIGPMPMMRAVADLTEPYNIKTLVSLNPVMIDGTGMCGGCRVVVGGETRFACVD
GPEFDAHQVDFDTLIMRNRAYAEHERISLERFENEQTARFEGLV*
>Ga0070699_1000200185
VYTIIRRERFSDETFLWDVLAPDVARAAQPGHFVMLRLHEAGERIPLTIVDADPAQGTVS
LVIQALGKTTREMMEAYVEGDHFLDFVGPLGRPQHIERCGHVVLVGGGLGVAPIYPQLRA
FKQAGNRTTGIIGFRTRNLVFWEEKLARQCDRLVVCTDDGSYGKPGFVTGGLQELLENDR
PDLVVAIGPLAMMRACAETTRPFGVKTMVSLNTIMVDGTGMCGSCRATVGKEVKFACVDG
PDFDGHLVDFEELIGRQKRFKQQESVANAQYAHVCKLETQLFEEEKRNYKKIKDLQPHQT
PMPQRDPAERARNFQEVNLGYSLKDALQEAERCIQCAKPTCVSGCPVAIDIPRFIRQILV
RDLDGALETIHEASIFPSVCGRVCPQETQCEAQCVIAKKVEPVAIGRLERFVGDNAKPPR
VEPPRLEKSLGKVGICGSGPSGLAAAADLVRYGAEVTIFEALHVVGGVLRYGIPAFRLPR
GAIEGEVKRLVEMGVRIETNKVIGKTFTIAQLLNEKGFDAVFLGVGAGAPVFLGIPGEFA
GQVYSANEFLTRVNLMGGDQFPYRDTPIAIGKSVVVIGAGNTAMDCLRVARRLGGSTVRC
VYRRTEAEAPARLEELRHAKEEGIEFFFLHAPVEILVDGAGNVRGMRVQKMALGDPDEKG
RRKPIPLAEFLELECDTVVYALGTRANPIIGQSTPGLDLNKWGNIVADDGGTQATTVPGV
FAGGDIVTGGATVILAMGAGRRAARAIGAYLASGKKWPVTREDAAAFAFGRAPADGRVCP
KCAKPLEGEEEYVCCAGAVLQWRCDDCAKVSEGFAFPYGMCPHCGGRLKELGNRAALGVA
SLEAIRIAFEIELGGMAFYAGAAREAGDPALRDLFTRFVGMEKEHMETLSRRYHVEVPVF
DGFQLDCAAIYADVPRDASDPGNLLRIAIGFEKRAVRFFDLRQTLCTAGSEEQQLYKELA
AEEREHVELLSTEFQRWMQGKPGLLQSAPPSG*
>Ga0070700_10000002026
MFKIVDARFLGPGVKQLEIEAPRVARKQLPGQFVIVRIHEAGERIPLTIKASDAARGTIT
LVVQSIGKTTSLLNELGAGDTLLDVVGPLGRASEIEPYGTCVVIGGGVGTAIALPTARAL
HEASNRVIAILGARTRDLVILEDEVRAVTDEVFVMTDDGSAGEKGLVTDKLRELVATSKI
DYVLAIGPVPMMRAVADVTRDLGIKTMVSLNSIMIDGTGMCGGCRVLIGKESKFACVDGP
EFDAHDVDFKVLQQRNAMYRESEREALAHFNEHRSEEVERARGGCAHA*
>Ga0070700_1000410571
RIDAVYAIGPLAMMRAVAEQTRPRQVPTWASLNALMVDGTGMCGGCRVTVGGAMKFACVD
GPEFDAHAVDFDELVRRARMYAAEERAADTRFQAACASGSGA*
>Ga0070701_1000018415
MFPILEATPLGPGVKQFVIVAPRIARKQRPGQFVIIRVNETGERIPLTIKASDPDHGTIT
LVVQAVGKTTSMLNALGAGDAILDVVGPLGKPSDIEAYGRCVVIGGGVGTAIALPTARAL
HDAGNHVTAILGARTKALLILEDEVRAASDELFVMTDDGSYGEQGLVTDKLRALIAEKSV
DYVLAIGPVPMMRAVAEATRAPNIRTMVSLNSIMVDGTGMCGGCRVIIGDSSKFACVDGP
EFDAHTVDFQILMQRNAMYREQEQLAAARWCANA*
>Ga0070701_100115891
MANFEIVAREDFSDVTYLLEVRHPLMAKAARAGQFVIVMSHEHGERIPLTIADFDRKKGT
ITLVIQAVGKTTKEMQQECVVGTSLYGVTGPMGIPSHIDKVRKVACVGGGLGVAPIFPHA
RAFKEAGAYVIGIVGFRNSDLMFWEDKFKAVCDEFIVCTDDGSAGIKGNVTFGIKRAIRL
HPDLDEVVAIGPPIMMKGCAETTREHKIKTMVSLNPLMVDGTGMCGGCRVKIGSQVKFAC
VDGPDFDGHQVDFDDLMTRLKRFTTQEHAAVERWSETCRMTNPLKTLGIPARRGEEEALP
DPFDEVAGG*
>Ga0070702_1000130962
MANFEIVAREDFSDVTYLLEVRHPLMAKAARAGQFVIVMSHEHGERIPLTIADFDRKKGT
ITLVIQAVGKTTKEMQQECVVGTSLYGVTGPMGIPSHIDKVRKVACVGGGLGVAPIFPHA
RAFKEAGAYVIGIVGFRNSDLMFWEDKFKAVCDEFIVCTDDGSAGIKGNVTFGIKRAIRL
HPDLDEVVAIGPPIMMKGCAETTREHKIKTMVSLNPLMVDGTGMCGGCRVKIGSQVKFAC
VDGPDFDGHQVDFDDLMTRLKRFTTQEHAAVERWSETCRMTNPLKTLGIPARRGEEEALP
DPFDEVAGG*
>Ga0070702_1000163361
MYKILDRVDYSDDVYMQVIEAPAVAAACQPGQFIILMIHEEGERIPLTIADFDREAGTIT
IVVQAVGTSTRHLQTLGKGDSISNFIGPLGMPSEIENVGTVVCAGGGVGVAPIYPIARAL
KAAGNKVISIVAARNEGLLVWEDRMREVSDELIVTTDDGSRGRHCLVTEPLKELCEAGGI
DLVVAIGPGIMMKFCAKTTQEYGVKTVVSLNAIMVDGTGMCGGCRVSVGDETKFVCVDGP
EFDGHEVDFDLLMSRQRQYLPQEKKSLDSYMSKACVNTNV*
>Ga0070703_1000007525
MGNRILEKSTIADGICRFIIEAPKIAKKRKAGNFAVVRANEFAERIPLTIVDSDLERGSI
TLIIQGVGKSTRLLNSLNPGDELADVIGPLGHPTPIDEMGTVVCVGGGVGTAEVLPIARA
AKAAGNEVISIIGARTKNLLILEDEMRETSDELYAVTDDGSYERQGLVIDPLSDLIFEGR
DFDVIYAIGPMPMMRAVADLTEPYNIKTLVSLNPVMIDGTGMCGGCRVVVGGETRFACVD
GPEFDAHQVDFDTLIMRNRAYVEHERISLERFENEQTARFEGLV*
>Ga0070704_1000140675
MYTIVRRERLNETTFLWDVHAPDVARAAEPGQFVMLRLREGGERIPLTVADYDRDWGTVT
IVVQAVGKTTQEMLRDYGEGDSFADFVGPLGAESEIADVGHAVLVGGGLGVAPIFPQLRA
FKEAGCRTTGIFGFRSRELVFWEQKLGQYCDELIICTDDGSYGRPGLVTGALADVVTRDR
PDLVVAIGPLPMMRACTEATRPHGVKTVVSLNAIMLDGTGMCGSCRVRVNGDVRFACVDG
PDFDAHLVDFAELVARQVRFAKEEKQAREDDAYVCGLEKTLFTDGKRNYKKLRDLAPHAT
PMPERPADERSRSFAEVNLGYRMADALAEAERCIQCLRPSCVEGCPVSIDIPRFIRHLLV
RDLPGALAVIHESNLFPSVCGRVCPQETQCEAQCILTKKMEPVAIGRLERFVGDHGSEPG
AALPSSGPAPQRIGRVAVVGSGPAGLACAGDLARKGAEVTVFEALHVIGGVLKYGIPAFR
LPRAIIDREVETLTRMGVTFEIDKVIGKTFTLADLLGPMGYDAVFVGTGAGAPSFLGIPG
EFAGQVYSANEFLTRVNLMGGDRFPYQDTPVALGRRVVVIGAGNTAMDCLRVARRLGAEE
VRCVYRRTEAEAPARVEELRHAGEEGITFHWLRGPMEIRTGSSGSVEALVCQ
>Ga0070704_1000149874
MGNRIVEKSAIAEGICRFVIEAPKIAKKRKAGNFVVVRANEYAERIPLTIVDSDIERGTI
TLIVQGVGKSTRLLNSLCEGDELADVIGPLGHPTPVDQFGTVVCVGGGVGTAEILPIARA
AKAAGNEVISIIGARTKSLLILEEEMRETSDELYIVTDDGSYERRGLVVDPLGDLITEGR
DPNVIYAIGPMPMMRAVAELTQPYNIKTLVSLNPVMIDGTGMCGGCRVVIGGQTRFACVD
GPEFDAHQVDFNTLILRNRAYQEEEKLSLERYETQQVARFEGLV*
>Ga0070704_1001012331
EIVARQDFSDSTYLLEVRHPQMARAARPGQFVIVMAQARGERVPLTIADFDRKKGTITLV
IQAVGKTTKEMQQTCRVGGGLHAFVGPMGIPSHIPEKLDGKKVLCVGGGLGVAPVYPQAR
AYKEGGAQVIGVLGFRSKELIFWEDRFRSVCDTLYLCTNDGSAGMRGFVTDGIKRALAEH
PDLQEVVAIGPPIMMKACADATRAAKIKTIVSVNPIMVDGTGMCGGCRVKIGDKVKFACV
DGPDFDGHQVDFDDLMSRLGRYKNQEQAALERWLDTCRVAQRTPELAELPDPFDEVRGG*

>Ga0070704_1001819281
DELIVCTNDGSEGIRGLVTDGLKAALAKHPDVGEVVAIGPPIMMKACAEATRAKKIATLV
SVNPIMVDGTGMCGGCRVKVAGKVRFACVDGPDFDGHQVDFDDLMSRLRRFTEEEKSALE
RWTETCRMTKEVEEPLELPDPVEEVAGG*
>Ga0070705_1000003729
MGNRILEKSTIADGICQFIIEAPKIAKKRKAGNFVVVRANEFAERIPLTIVDSDLERGSI
TLIIQGVGKSTRLLNSLNPGDEISDVIGPLGHPTPIDEMGTVVCVGGGVGTAEVLPIARA
AKAAGNEVISIIGARTKNLLILEDEMRETSDELYVVTDDGSYERHGLVIDPLSDLIFEGR
DFDVIYAIGPTPMMRAVAELTEPYNIKTLVSLNPVMIDGTGMCGGCRVVVGGETRFACVD
GPEFDAHQVDFDTLIMRNRAYVEHERISLERFENEQTARFEGLV*
>Ga0070705_1000220863
MYKILDRVDYSDDVYMQVIEAPAVAAACQPGQFIILMIHEEGERIPLTIADFDREAGTIT
IVVQAVGTSTRHLQTLGKGDSISNFIGPLGMPSEIENVGTVVCAGGGVGVAPIYPIARAL
KAAGNKVISIVAARNEGLLVWEDRMREVSDELIVTTDDGSRGRHCLVTEPLKELCEAGGI
DLVVAIGPGIMMKFCAKTTQEYGVKTVVSLNAIMVDGTGMCGGCRVSVGDETKFVCVDGP
EFDGHEVDFDLLMSRQRQYLPQEKKSLDSYMSKACVNTNV*
>Ga0070705_1001251301
AAKAAGNEVISIIGAHTKNLLILEDEMRSASDELYIVTDDGSYERQGLVIDPLGELISKG
RDFDVIYAIGPMPMMRAVADLTEPYNIKTLVSLNPVMIDGTGMCGGCRVVVGGETRFACV
DGPEFDAHQVDFDTLIMRNRAYAEHERISLERFENEQTARFEGLV*
>Ga0070705_1001502761
YGMVGPMGIPSVTSHAKKVICVGGGLGVAPIFPQAKAFKESGAYVIGVLGFRTKSLVFWE
DKFRACCDEFFVCTDDGSAGLKGMVTEGIRLALAKHADIDELVAIGPPVMMKGCADATRE
RKIRTLVSLNPIMVDGTGMCGGCRVKIGDQVKFACVDGPDFDGHKVDFDDLMSRLRRYKD
EERAALERWSASCRLMNQEPVAPLAAG*
>Ga0070706_10000000349
MYQIVRRHQLSDSTFLWDVYAPDVAKAARPGHFVMVRLKHGGERIPLTIADYDVDWGTIT
IVIQAVGKTTIEMMRDFKEGAYFEDFVGPLGLPAQIGHFGHVVLVGGGLGVAPVFPQLRA
FKQAGNKVTGIIGFRSKDLLFWEEQFRAYSDQLIICTDDGSYGKPGFVTVALKELLDKGP
NPDLVVAIGPLAMMRACSDVTRSFNVKTMVSLNTIMVDGTGMCGSCRVTVDGKVRFACVD
GPDFDGHQVDYQELMLRQQRFKEQEHKARSDFDKVCSIEAQLFELEKRNYKKLKDLAPHA
TKMAERPADERSRNFLEVNLGYGWADALAEAERCIQCFNPTCISGCPVSIDIPRFIRHLL
VRDLEGSLSVIQKSNLFASVCGRVCPQESQCEAQCILAKKMEPVAIGRLERFVGDNAPPP
KLEAHHGAKLGHVAIVGSGPSGLACTADLARIGAEVTVFEALHIIGGVLRYGIPTFRLPR
NTIDREVQNLVDLGVKFETNKVIGKTFTIPQLLSEMGYDAVFVGTGAGSPTFLGIPGEFA
GQVYSANEFLTRVNLMGGDHFPYQDTPVSVGERVVVLGAGNTAMDCLRVARRLGATEVRC
VYRRTEHEAPARVEEIRHAKEEGITFHWLRSPLRILTNEAGNVNALECQKMELGPPDASG
RRRPEPVPGENELFECDTVIYALGTRANPIIARSTPDLKTRDEGYIVADGNNQATTMKGV
FAGGDIVTGGATVILALGAGRRAAKAIGAFLKDKSVWPPVVPDEKEPTAPKPKHSAPAAL
LCQRCRQPLDEDQEYICCADRTLTWSCAHCHKVSEGFALPFGLCPACGGALETGYSGPAT
NDYLVEAVRQAMEIELGGISFYQRGMQIVADPELAELFGRMVGMEREHAKTLARRYHVPL
PDDLPSPGITESSVAVYSGAESPHDAVTLLQLAIHLENRARTFFLDKGRRFATGSHEWRL
YRELEAEEREHADLLRTTLVRLKANKPLLT*
>Ga0070706_10000029329
MGNRILEKSTIADGICRFIIEAPKIAKKRKAGNFAVVRANEFAERIPLTIVDSDLERGSI
TLIIQGVGKSTRLLNSLNPGDELADVIGPLGHPTPIDEMGTVVCVGGGVGTAEVLPIARA
AKAAGNEVISIIGARTKNLLILEDEMRETSDELYAVTDDGSYERQGLVIDPLSDLIFEGR
DFDVIYAIGPMPMMRAVADLTEPYNIKTLVSLNPVMIDGTGMCGGCRVVVGGETRFACVD
GPEFDAHQVDFDTLIMRNRAYVEHERISLERFENEQTARFEGLV*
>Ga0070706_1001917162
AHKYKPGQFVILRLYEQGERIPITIEHSDPESGTIRIVVQSIGKTTNLLNSLNTGDSILN
VVGPLGKPSEIEKFGTVVVMGGGVGTAMAYPTAAALKRAGNRVISIVGARNKELVILERE
LREVSDALMITTDDGSYADKGFVTDKLRQLIENGTRIDLVLAIGPVPMMRAVAEMTRKEH
IHTIVSLNPIMIDGTGMCGGCRVLIDGKSEFACVDGPEFDAHRVDFAVLVQRNSMYRAAE
QKSMEEFQRETKKQLETVHAGQTGACAVEGDGR*
>Ga0070707_1000134286
MYQIVRRHQLSDSTFLWDVYAPDVAKAARPGHFVMVRLKHGGERIPLTIADYDVDWGTIT
IVIQAVGKTTIEMMRDFKEGAYFEDFVGPLGLPAQIGHFGHVVLVGGGLGVAPVFPQLRA
FKQAGNKVTGIIGFRSKDLLFWEEQFRAYSDQLIICTDDGSYGKPGFVTVALKELFDKGP
NPDLVVAIGPLAMMRACSDVTRSFNVKTMVSLNTIMVDGTGMCGSCRVTVDGKVRFACVD
GPDFDGHQVDYQELMLRQQRFKEQEHKARSDFDKVCSVEAQLFELEKRNYKKLKDLAPHA
TKMAERPADERSRNFLEVNLGYGWADALAEAERCIQCFNPTCISGCPVSIDIPRFIRHLL
VRDLEGSLSVIQKSNLFASVCGRVCPQESQCEAQCILAKKMEPVAIGRLERFVGDNAPPP
KLEAHHGAKLGHVAIVGSGPSGLACTADLARIGAEVTVFEALHIIGGVLRYGIPTFRLPR
NTIDREVQNLVDLGVKFETNKVIGKTFTIPQLLSEMGYDAVFVGTGAGSPTFLGIPGEFA
GQVYSANEFLTRVNLMGGDHFPYQDTPVSVGERVVVLGAGNTAMDCLRVARRLGATEVRC
VYRRTEHEAPARVEEIRHAKEEGITFHWLRSPLRILTNEAGNVNALECQKMELGPPDASG
RRRPEPVPGENELFECDTVIYALGTRANPIIARSTPDLKTRDEGYIVADGNNQATTMKGV
FAGGDIVTGGATVILALGAGRRAAKAIGAFLKDKSVWPPVVPDEKEPTAPKPKHSAPAAL
LCQRCRQPLDEDQEYICCADRTLTWSCAHCHKVSEGFALPFGLCPACGGALETGYSGPAT
NDYLVEAVRQAMEIELGGISFYQRGMQIVADPELAELFGRMVGMEREHAKTLARRYHVPL
PDDLPSPGITESSVAVYSGAESPHDAVTLLQLAIHLENRARTFFLDKGRRFATGSHEWRL
YRELEAEEREHADLLRTTLVRLKANKPLLT*
>Ga0070708_1000421461
VYTIIRRERFSDETFLWDVLAPDVARAAQPGHFVMLRLHEAGERIPLTIVDADPAQGTVS
LVIQALGKTTREMMEAYVEGDHFLDFVGPLGRPQHIERCGHVVLVGGGLGVAPIYPQLRA
FKQAGNRTTGIIGFRTRNLVFWEEKLARQCDRLVVCTDDGSYGKPGFVTGGLQELLENDR
PDLVVAIGPLAMMRACAETTRPFGVKTMVSLNTIMVDGTGMCGSCRATVGKEVKFACVDG
PDFDGHLVDFEELIGRQKRFKQQESVANAQYAHVCKLETQLFEEEKRNYKKIKDLQPHQT
PMPQRDPAERARNFQEVNLGYSLKDALQEAERCIQCAKPTCVSGCPVAIDIPRFIRQILV
RDLDGALETIHEASIFPSVCGRVCPQETQCEAQCVIAKKVEPVAIGRLERFVGDNAKPPR
VEPPRLEKSLGKVGICGSGPSGLAAAADLVRYGAEVTIFEALHVVGGVLRYGIPAFRLPR
GAIEGEVKRLVEMGVRIETNKVIGKTFTIAQLLNEKGFDAVFLGVGAGAPVFLGIPGEFA
GQVYSANEFLTRVNLMGGDQFPYRDTPIAIGKSVVVIGAGNTAMDCLRVARRLGGSTVRC
VYRRTEAEAPARLEELRHAKEEGIEFFFLHAPVEILVDGAGNVRGMRVQKMALGDPDEKG
RRKPIPLAEFLELECDTVVYALGTR
>Ga0070708_1000603632
MGNRILEKSTIADGICRFIIEAPKIAKKRKAGNFAVVRANEFAERIPLTIVDSDLERGSI
TLIIQGVGKSTRLLNSLNPGDELADVIGPLGHPTPIDEMGTVVCVGGGVGTAEVLPIARA
AKAAGNEVISIIGARTKNLLILEDEMRETSDELYAVTDDGSYERQGLVIDPLSDLIFEGR
DFDVIYAIGPMPMMRAVADLTEPYNIKTLVSLNPVMIDGTGMCGGCRVVVGGETRFACVD
GPEFDAHQVDFDTLIMRNRAYVEHERISLERFENEQTARFEGLV*
>Ga0070708_1000924781
VGPLGKPSEIANFGTVVVMGGGVGTAMAYPTAAAMKGAGNRVITILGGRNKDLVILEREM
REVSDTVFVTTDDGSYADKGLVTDKLRQLIENGTRIDLVLAVGPIPMMRAVADMTRKEGI
HTMVSLNPIMIDGTGMCGGCRVLVEGKSEFACVDGPEFDAHRVDFAVLVQRNAMYRDAEK
RSMEDYKCELEAKKDSVPVGVEAGCALEGKR*
>Ga0070709_1000002392
MANKILNKSAIADGICRFTIEAPKIARKRRAGNFVVVRANEYSERIPLTIVDSDLERGSI
TLIVQGVGKSTRLLNSLHPGDELADVIGPLGHPTPIDSFGSVACIGGGVGAAEVLPIARA
AKAAGNEVISIIGARTQSLLILEDEMREASDELYVVTDDGSYERQGLVIDPLGELICEGR
SFDVVYAIGPMPMMRAVAELTEPYNIKTLVSLNPVMIDGTGMCGGCRVVVGGETRFACVD
GPEFDAHQVDFDSLIRRNRAYAVEEKIALERYENQQVAQFEGLV*
>Ga0070709_100021682
VFKIVHAEFLAPGIKRFVIEAPRIAKRQKPGQFVILRLWDRGERIPLTIERSDPQRGTIN
IVVQSLGKTTRLLTSLNTGDSILDVVGPLGKPSEIEKFGNVVVIGGGVGTAMAYPTAAAL
KKSGNRVIAIVGARNRELVILEREMSEVSDELTITTDDGSYAQKGFVTDRLKQLIKNGTR
IDLVLAVGPIPMMRAVADMTRPLHIRTIVSLNPIMIDGTGMCGGCRVLVDSKSKFACVDG
PEFDGHQVDFAVLVQRNSMYRDAEKKSLEEFELRQCSCAQKEAGEHACALQGAKS*
>Ga0070709_100239552
VPVFKIIHAAFIAPGIKRFVIHAPRIARRHRPGQFVILRLCEQGERIPLTIERSDPARGT
INICVQSAGKTTHLLNSFETGDRILDVVGPLGKPSEIENFGTVVVIGGGVGTAMAYPTAA
ALKKAGNRVISIVGARNKELVILEQEMAEVSDTLLVTTDDGSYAEKGFVTDKLRQLIKFG
TRIDLVLAVGPIPMMKAVADVTRDAHIRTIVSLNPIMIDGTGMCGGCRVLIDSKSEFACV
DGPEFDAHRVNFEVLVQRNSMYREAERKSMAGFQSEVDAKRDSVRQELEQLCALSGGGR*

>Ga0070709_100702521
SIVVQAAGKTTQLLNSLETGDSILDVVGPLGKPSDIRKYGTVVVVGGGVGTAMAYPTAAA
LKQAGNRVISIVGARNQELVILEKEMRAVSDALMITTDDGSYADKGFVTDKLRQLIENGT
RIDQVIAVGPIVMMKAVAEMTRKENIHTVVSLNPIMIDGTGMCGGCRVLIDGKSEFACVD
GPEFDAHKVDFSVLVQRNSMYRDAEQRSLAEYQHSKAAEDGKCSVNSPQGAQA*
>Ga0070709_101053831
GKGMTRIVETRRLTPVTKLFRLDAPLIAMSARAGQFVMLRVREGGERIPVTIADYDRAAG
AITIVVQDVGATTKRVCALEAGDEILDVVGPLGVPVEIAPGGHVCGVGGGFGSAALLCLM
KELAARGDTTTAIVGARTADLLILTDELRAICTNLEICTDDGSAGIKGFVTQRLAQLIAG
EGPGRPDTVVAIGPMVMLRAIAETTREPNVRTLVSLDPLMVDGTGMCGGCRVIVGGQTRF
ACVDGPIFDGHQVDFASGMRRSKQYVRQEKVALERLACAATPERAEVR*
>Ga0070709_101187352
DGSYCEKGFVTDKLRQLIESGTPIDLVLAVGPIPMMKAVAEVTRAANIRTVVSLNPIMID
GTGMCGGCRVLVGGKSKFACVDGPEFEAHQVNFEVLVQRNAMYRDAERRSLEEYRHAETV
SQQLARPLIAASVRKGVGK*
>Ga0070710_100207123
VFKIIHAQFLAPGIKRFVIEAPRIARKQKPGQFVILRIYEEGERIPVTIENSDPEKGTIN
IVVQSAGKTTQLLNMLETGESILDVVGPLGKPSEIANYGTAVVVGGGVGTAMAYPTAAAL
KRAGNRVISIVGARNKELVILEKEMRAVSDALLITTDDGSYADKGFVTDKLRQLIENGTR
IDLVVAVGPIVMMKAVSELTRKEEIHTVVSLNPIMIDGTGMCGGCRVLIDNKSEFACVDG
PEFDGHKVNFEVLVQRNAMYRDAERQSMEEFQRLQKAEAEETEVCAATTGSHQGEQR*
>Ga0070710_100439032
MFPIVFARDLAPAVRLFRIEAPRIARRRKPGQFVIVRLHEDGERIPLTIADSSTEEGTIT
LIVQGVGKTTQLMNRLGAGDAILDVVGPLGMASEIGLFGTVAVVGGGVGAAIAYPTAKAL
KAAGNRVLTVLGARSRDLIILERGLREVSDELVVTTDDGSAGRKGLVTDALAEFLAAEPV
GRVLAIGPIPMMRAVAELTRPLAIKTIVSLNSIMVDGTGMCGGCRVRVGGESRFACVDGP
EFDAHEVDFAVLAQRNATYREAEGQALAAFLDHPERDLAKVRTACQIREIAS*
>Ga0070711_100000002167
MANRILDKSEIAEGICRFKIEAPKIARKRKAGNFVIVRANEYAERIPLTIVDSNTEDGSI
TLIVQSVGKSTRLLNSLNAGDELADVIGPLGHPTPIESFGSVVCVGGGVGTAEVLPIARA
AKAADNQVISIIGARSKNLLILEDEMREASDELYIVTDDGSYERPGLVVDPLSDLIFEGQ
DIDAVYAIGPMPMMRAVAELTEPYNIKTLVSLNPLMIDGTGMCGGCRVVVDGKTRFACVD
GPEFDAHLVDFDSLILRNRAYAAEERVALERFENQRLAVIEGLV*
>Ga0070711_1000013037
VFKIIHAEFLAPGVKRFVLEAPRIARKQKPGQFVILRIYEEGERIPVTIENSDPKRGTIS
IVVQAAGKTTHLLNSLNTDDQILDVVGPLGKPSEIANFGTVVVVGGGVGTAMAYPTAAAL
KRAGNCVISIVGARNKELVILEPEMRAVSDALMITTDDGSYADKGFVTDKLRQLIENGTR
IDLVVAVGPIVMMRAIAEMTRKENIHTVVSLNPIMIDGTGMCGGCRVLIDGKSEFACVDG
PEFDAHRVDFAVLVQRNSMYREAEQRSLAEFHRCKTEERARELAHAVEPVVAREGEQR*
>Ga0070711_1000047016
VPVFKILHAAFIAPGIKRFVIEAPRIARKHRPGQFVILRLYENGERIPLTIERSDAARGT
INICVQSAGKTTHLLNSFETGDRILDVVGPLGKPSEIENFGTVVVIGGGVGTAMAYPTAA
ALKKAGNRVISIVGARNNELVILEKEMAEVSDTLLVTTDDGSYAEKGFVTDKLRQLIKFG
TRIDLVLAVGPIPMMKAVADVTRDAHIRTVVSLNPIMIDGTGMCGGCRVLIDSKSEFACV
DGPEFDAHRVNFEVLVQRNSMYREAERKSMAGFQAEVEAKRDSVRQELDQLCALSGGVK*

>Ga0070711_1000061975
VFKIIHAEFLAPGIKRFVIEAPRIAKKQKPGQFVILRIYEEGERIPVTIENSDPAHGTVN
IVVQSAGKTTQLLNSLNTGDSILDVVGPLGKPSEIANYGTVVVVGGGVGTAMAYPTASAL
KKAGNRVISIVGARNKELVILEPEMRAVSDALMITTDDGSYADKGFVTDKLRQLIQNGTR
IDLVVAVGPIVMMRAIADMTRKENIHTVVSLNPIMIDGTGMCGGCRVMIDGKSEFACVDG
PEFDAHRVDFAVLVQRNSMYRDAEQRSLAEFQSAKVAAEHTDHVCAVPGNHQGDRRQGDQ
R*
>Ga0070711_1000084426
VFKIIHAQFLAPGIKRFVIEAPRIARKQKPGQFVILRIYEEGERIPVTIENSDPEKGTIN
IVVQSAGKTTQLLNMLETGESILDVVGPLGKPSEIANYGTAVVVGGGVGTAMAYPTAAAL
KRAGNRVISIVGARNKELVILEKEMRAVSDALLITTDDGSYADKGFVTDKLRQLIENGTR
IDLVVAVGPIVMMKAVSELTRKEEIHTVVSLNPIMIDGTGMCGGCRVLIDNKSEFACVDG
PEFDGHKVNFEVLVQRNAMYRDAERQSMEEFQRLQKAEAEETEVYAATTGSHQGEQR*
>Ga0070712_10000005753
VFKIIHAEFLAPGVKRFVLEAPRIARKQKPGQFVILRIYEEGERIPVTIENSDPERGTIS
IVVQAAGKTTHLLNSLNTDDQILDVVGPLGKPSEIANFGTVVVVGGGVGTAMAYPTAAAL
KRAGNCVISIVGARNKELVILEPEMRAVSDALMITTDDGSYADKGFVTDKLRQLIENGTR
IDLVVAVGPIVMMRAIAEMTRKENIHTVVSLNPIMIDGTGMCGGCRVLIDGKSEFACVDG
PEFDAHRVDFAVLVQRNSMYREAEQRSLAEFHRCKTEERARELAHAVEPVVAREGEQR*
>Ga0070712_10000015412
VFKIIHAQFLAPGIKRFVIEAPRIARKQKPGQFVILRIYEEGERIPVTIENSDPEKGTIN
IVVQSAGKTTQLLNMLETGESILDVVGPLGKPSEIANYGTAVVVGGGVGTAMAYPTAAAL
KRAGNRVISIVGARNKELVILEKEMRAVSDALLITTDDGSYADKGFVTDKLRQLIENGTR
IDLVVAVGPIVMMKAVSELTRKEEIHTVVSLNPIMIDGTGMCGGCRVLIDNKSEFACVDG
PEFDGHKVNFEVLVQRNAMYRDAERQSMEEFQRLQKAEAEETEVCAATTGSHQGEQR*
>Ga0070712_10000081916
VSTYGVPVFKILHAAFIAPGIKRFVIEAPRIARKHRPGQFVILRLYENGERIPLTIERSD
AARGTINICVQSAGKTTHLLNSFETGDRILDVVGPLGKPSEIENFGTVVVIGGGVGTAMA
YPTAAALKKAGNRVISIVGARNKELVILEKEMAEVSDTLLVTTDDGSYAEKGFVTDKLRQ
LIKFGTRIDLVLAVGPIPMMKAVADVTRDAHIRTVVSLNPIMIDGTGMCGGCRVLIDSKS
EFACVDGPEFDAHRVNFEVLVQRNSMYREAERKSMAGFQAEVEAKRDSVRQELDQLCALS
GGVK*
>Ga0070712_1000305731
HAAFIAPGIKRFVIHAPRIARRHRPGQFVILRLCEQGERIPLTIERSDPARGTINICVQS
AGKTTHLLNSFETGDRILDVVGPLGKPSEIENFGTVVVIGGGVGTAMAYPTAAALKKAGN
RVISIVGARNKELVILEQEMAEVSDTLLVTTDDGSYAEKGFVTDKLRQLIKFGTRIDLVL
AVGPIPMMKAVADVTRDAHIRTIVSLNPIMIDGTGMCGGCRVLIDSKSEFACVDGPEFDA
HRVNFEVLVQRNSMYREAERKSMAGFQSEVDAKRDSVRQELEQLCALSGGGR*
>Ga0070712_1000367532
VFKIVHAQFLAPGIKRFVIEAPRIGRKQQPGQFVILRIYEEGERIPVTIENSDPEKGTIN
IVVQSAGKTTNLLNTLETGDSILDVVGPLGKPSDIHNYGTVVVVGAGVGTAMAYPTAAAL
KRAGNRVISIVGARNKELVILEKEMREVSDALLITTDDGSYADKGFVTDKLRQLIDNGTR
IDLVVAVGPIVMMKAVSALTRKENIHTVVSLNPIMIDGTGMCGGCRVLIDSKSEFACVDG
PEFDGHKVNFEVLVQRNTMYRTAEQQSMEEFNRLQKAEGEEAEICAATSGARQGEQR*
>Ga0070713_10000028726
VFKIIHAEFLAPGVKRFVLEAPRIARKQKPGQFVILRIYEEGERIPVTIENSDPKRGTIS
IVVQAAGKTTHLLNSLNTDDQILDVVGPLGKPSEIANFGTVVVVGGGVGTAMAYPTAAAL
KRAGNCVISIVGARNKELVILEPEMRAVSDALMITTDDGSYADKGFVTDKLRQLIENGTR
IDLVVAVGPIVMMRAIAEMTRKENIHTVVSLNPIMIDGTGMCGGCRVLIDGKSEFACVDG
PEFDAHRVDFAVLVQRNSMYREAEQRSLAEFHRCKTEERARELAHAVEPVVAREGEQR*
>Ga0070713_1000016376
VFKIIHAQFLAPGIKRFVIEAPRIARKQKPGQFVILRIYEEGERIPVTIENSDPEKGTIN
IVVQSAGKTTQLLNMLETGESILDVVGPLGKPSEIANYGTAVVVGGGVGTAMAYPTAAAL
KRAGNRVISIVGARNKELVILEKEMRAVSDALLITTDDGSYADKGFVTDKLRQLIENGTR
IDLVVAVGPIVMMKAVSELTRKEEIHTVVSLNPIMIDGTGMCGGCRVLIDNKSEFACVDG
PEFDGHKVNFEVLVQRNAMYRDAERQSMEEFQRLQKAEAEETEVYAATTGSHQGEQR*
>Ga0070714_10000006019
VFKIIHAEFLAPGIKRFVIEAPRIAKKQKPGQFVILRIYEEGERIPVTIENSDPAHGTVN
IVVQSAGKTTQLLNSLNTGDSILDVVGPLGKPSEIANYGTVVVVGGGVGTAMAYPTASAL
KKAGNRVISIVGARNKELVILEPEMRAVSDALMITTDDGSYADKGFVTDKLRQLIQNGTR
IDLVVAVGPIVMMRAIADMTRKENIHTVVSLNPIMIDGTGMCGGCRVMIDGKSEFACVDG
PEFDAHRVDFAVLVQRNSMYRDAEQRSLAEFQSAKVAAEHTDHVCAVPGNHQGDRRQGDQ
R*
>Ga0070714_1000143593
MHTVLARHQLSQNVTRLDVLAPRIAQIRLAGQFVIVRLAENSERIPLTIADADPRAGSIA
LVIQAVGKSTNELVTLQPGQSIRDIAGPLGHPTEMISTGHAVCVGGGVGTAVVHPIAQGL
HQRGIRVSSIIGGRTQSAVIFEAELRRFGPVLVCTDDGSYGRKGFVTDAARDLLAKERVD
IVYAVGPVPMMRAVANLTRELKMRTIVSLNPIMVDGTGMCGGCRVSVGKETKFGCVDGPE
FDGHQVDFDELADRLASYRKFEQQAIQCARENCRIEPANR*
>Ga0070714_1000184523
MPRIARREQFSDQTFLWEVDAPDVAQAAQPGHFVMLRLDEAGERIPLTVADFDRERGTIT
VVVQALGKTTRQMRDSFIEGDEFADFAGPLGLPQHIDKVGHVVLVGGGLGVAPIFPQLRA
FKEAGNRVTCIVGFRDAERIFWTEKLAQYSDELIVCTDDGSLGRPGYVDAALADLLARDP
AQLVVAIGPMPMMHACAEASRPFGVRTMVSLNTNMVDGTGMCGSCRVTVNGEVKFACVDG
PDFDAHAVDFKELHARQKRFQREEQQANDDHEHVCNLEKLLVVEGKRTYKKYSTLERVQV
KMPERNAAERAANFEEVNLGYGYADALREAERCIQCLKPTCIEGCPVRIDIPTFIRHLLL
RDNEAALDTIHESSPFPSVCGRVCPQESQCEAQCVLVKAKMEPVAIGRLERFVGDHAKKR
PVQRPVFEGSLGKVAIVGSGPGGLAAAADLLKYGADVTVFEALHVVGGVLRYGIPSFRLP
REIIEREVQRLRDAGLKFETNKIVGKTFTIAQLTGAMGYDAVFIAAGAGAPSFLGIPGEF
AGQVYSANEFLTRVNLMGGDRFPHRGTPISVGERVVVIGAGNTAMDCLRVAKRLGAAEVR
CVYRRSEAEAPARIEELRHAREEGIEFSFLHGPVEILLDENGDVRGLRAQKMALGEADAR
GRRTPVPLDEFVDWPCETVIYALGTKANPIVAQATGGLALDKRGYIVADDETQATNLPGV
FAGGDIVTGGATVILAMAAGRRAARSIGAWLQQGKPHWPLDPDAAQAFTPPAGAAPLQI*

>Ga0070714_1000228912
VFKIIHAEFLAPGVKRFVLEAPRIARKQKPGQFVILRIYEEGERIPVTIENSDPKRGTIS
IVVQAAGKTTHLLNSLNTDDQILDVVGPLGKPSEIANFGTVVVVGGGVGTAMAYPTAAAL
KRAGNCVISIVGARNKELVILEPEMRAVSDALMITTDDGSYADKGFVTDKLRQLIENGTR
IDLVVAVGPIVMMRAIAEMTRKENIHTVVSLNPIMIDGTGMCGGCRVLIDGKSEFACVDG
PEFDAHRVDFAVLVQRNSMYREAEQRSLAEFHRCKTEERARELAHAVEPVVAREGEQR*
>Ga0070715_100016449
VPVFKIIHAAFIAPGIKRFVIHAPRIARRHRPGQFVILRLCEQGERIPLTIERSDPARGT
INICVQSAGKTTHLLNSFETGDRILDVVGPLGKPSEIENFGTVVVIGGGVGTAMAYPTAA
ALKKAGNRVISIVGARNKELVILEQEMAEVSDTLLVTTDDGSYAEKGFVTDKLRQLIKFG
TRIDLVLAVGPIPMMKAVADVTRDAHIRTIVSLNPIMIDGTGMCGGCRVLIDSKSEFACV
DGPEFDAHRVNFEVLVQRNSMYREAERKSMAGFQSEVDAKRDSVRQELEQLCALSGGGR*

>Ga0070715_100025103
VFKIIHAEFLAPGVKRFVLEAPRIARKQKPGQFVILRIYEEGERIPVTIENSDPKRGTIS
IVVQAAGKTTHLLNSLNTDDQILDVVGPLGKPSEIANFGTVVVVGGGVGTAMAYPTAAAL
KRAGNCVISIVGARNKELVILEPEMRAVSDALMITTDDGSYADKGFVTDKLRQLIENGTR
IDLVVAVGPIVMMRAIAEMTRKENIHTVVSLNPIMIDGTGMCGGCRVLIDGKSEFACVDG
PEFDAHRVDFAVLVQRNSMYREAEQRSLAEFHRCKTEERARELAHAVEPVVAREGEQR*
>Ga0070716_1000001373
VPVFKIIHAAFIAPGIKRFVIHAPRIARRHRPGQFVILRLCEQGERIPLTIERSDPARGT
INICVQSAGKTTHLLNSFETGDRILDVVGPLGKPSEIENFGTVVVIGGGVGTAMAYPTAA
ALKKAGNRVISIVGARNKELVILEQEMAEVSDTLLVTTDDGSYAEKGFVTDKLRQLIKFG
TRIDLVLAVGPIPMMKAVADVTRDAHIRTIVSLNPIMIDGTGMCGGCRVLIDSKSEFACV
DGPEFDAHRVNFEVLVQRNSMYREAERKSMAGFQSEVDAKRDSVRQELEQLCALSGGGR*

>Ga0070716_1000061703
MTRIVETRRLTPVTKLFRLDAPLIAMSARAGQFVMLRVREGGERIPVTIADYDRAAGAIT
IVVQDVGATTKRVCALEAGDEILDVVGPLGVPVEIAPGGHVCGVGGGFGSAALLCLMKEL
AARGDTTTAIVGARTADLLILTDELRAICTNLEICTDDGSAGIKGFVTQRLAQLIAGEGP
GRPDTVVAIGPMVMLRAIAETTREPNVRTLVSLDPLMVDGTGMCGGCRVIVGGQTRFACV
DGPIFDGHQVDFASGMRRSKQYVRQEKVALERLACAATPERAEVR*
>Ga0070717_101208471
VFKIIHAQFLAPGIKRFVIEAPRIARKQKPGQFVILRIYEEGERIPVTIENSDPEKGTIN
IVVQSAGKTTQLLNMLETGESILDVVGPLGKPSAIANYGTAVVVGGGVGTAMAYPTAAAL
KRAGNRVISIVGARNKELVILEKEMRAVSDALLITTDDGSYADKGFVTDKLRQLIENGTR
IDLVVAVGPIVMMKAVSELTRKEEIHTVVSLNPIMIDGTGMCGGCRVLIDNKSEFACVDG
PEFDGHKVNFEVLVQRNAMYRDAERQSMEEFQRLQKAEAEETEVCAATTGSHQGEQR*
>Ga0070717_101229061
VFKIVHAQFLAPGIKRFVIEAPRIARKQKPGQFVILRIYEEGERIPVTIENSDPERGTIS
IVVQAAGKTTQLLNSLETGDSILDVVGPLGKPSDIRKYGTVVVVGGGVGTAMAYPTAAAL
KQAGNRVISIVGARNQELVILEKEMRAVSDALMITTDDGSYADKGFVTDKLRQLIENGTR
IDQVIAVGPIVMMKAVAEMTRKENIHTVVSLNPIMIDGTGMCGGCRVLIDGKSEFACVDG
PEFDAHKVDFSVLVQRNTMYRDAEQNSLAEYQHSKAAEQRKCAVTAPQGAQA*
>Ga0070717_101762291
DGSAGLKGFVSDGIKRAIAAHPDIDEVVAIGPPVMMKACAELTRPHGIKTTVSLNPIMVD
GTGMCGGCRVKVGDQVKFACVDGPDFDGHQVDFNDLTMRLRRYAEEEKAAMARWSEQCRM
RQDVGAAVPGPAVVPDPSLALFELPDPFEEVQGG*
>Ga0070722_100015002
MAKILEKRSLTPVTKLFRVEAPLVAAAARPGQFVIVRVREGGERIPLTIADYDRDNGTLT
IVVQEVGTTTRHMGALEVGDDILDLVGPLGMALEIPAEGHVVGIGGGFGAAALLCLMREL
SARGDRTTIIIGAREEGLLILIDELAEICDNLELCTDDGSAGFKGFVTERLAQLIDGDGP
GIPDSVVAIGPMPMMRAVTETTRDAGIPTLVSLDPLMIDGTGMCGGCRVTVNNEVKFACV
DGPFFDAHQVDFEEAVRRNKMYVRQEQESKERAECRSLAVGQD*
>Ga0070722_100290202
DLLILEDRMKDASHELHVCTDDGSYGHHGFVTDVLKEVLEKGETHQAVAIGPVPMMKFVS
LMTKEYNVPTLVSLNPIMVDGTGMCGGCRVSVGGHTKFACVDGPEFDAHKVDFDELMLRL
QAYCEDEQSCYNDYCTIRDSK*
>Ga0070722_100760572
IAIGPLIMMKAIAELTRPYKIPTLVSMNPIMIDGTGMCGACRVIVGGEMKFACVDGPEFD
GHAVDFETLLNRVKSYIPEETEAREKYLRETGGACRIPETSSVT*
>Ga0070723_100011115
MAKILEKRSLTPVTKLFRVEAPLVAAAARPGQFVIVRVREGGERIPLTIADYDRDNGTLT
IVVQEVGTTTRHMGALEVGDDILDLVGPLGMALEIPAEGHVVGIGGGFGAAALLCLMREL
SARGDRTTIIIGAREEGLLILIDELAEICDNLELCTDDGSAGFKGFVTERLAQLIDGDGP
GIPDSVVAIGPMPMMRAVTETTRDAGIPTLVSLDPLMIDGTGMCGGCRVTVNNEVKFACV
DGPFFDAHQVDFEEAVRRNKMYVRQEQESKERAECRSLAVGQD*
>Ga0070723_100033241
HLAHFVGPLGQPVEIKKYGTVLCAGGCFGVGAILPIARAMKAAGNKVICIEEASSHYLLH
WEKRLADNCDELVIITKDGSAGLKGGAQDAITMLAKKEEKIDQAYIIGCTFMMMLCCEVT
KKLEIPTQTAMNPIMLDGTGMCGACRVSEGEKTKFACVDGPFLDGLQIDWIELMQRQAAF
KIEEIEGLPQDPVEKSPEEHFCACSNA*
>Ga0070723_100110204
QLIVTTDDGSQGRKGLVTEPLKEILDSGEKIDHIIAIGPAIMMKFVCKTTEPYKVKTIVS
LNPIMLDATGMCGVCRVRVGGETKFGCVDGPEFDGHQVDFDSLINRLKQYVAEEKISMAT
IEG*
>Ga0070723_100173643
MYEIVAREDFSGSTFLLEVAHPLLAKAARPGQFVIVMSQADGERIPLTIADFSVDRGTVT
LVIQAVGKTTMEMQQRCIVGSAFYALVGPMGIPSHIGESGKVVCVGGGLGVAPVYPQARA
FKDKGAYVIGIIGFRSKDLIFWQDRFENVCDELIICTDDGSAGIEGLVTDGIRMAIDKHP
DIEEVVAIGPPVMMKFCAEATRPRDIKTTVSLNPIMVDGTGMCGGCRVSVGGEMRFCCVD
GPDFDGHQVNFDELIRRLARFREEERVALERWGRSERCRMGLAEPGIE*
>Ga0070723_100330251
DSTVVCVGGGIGIAPVHPIAKAMKAAGNRVISILGARSKDLMIYEDKMREASTEVRITTD
DGSYGRHGFVTDELKAIIEEEKINVDCAVVIGPPLMMKFTCKVTEPHKIKTYASLNTIMV
DGTGMCGACRVTVGGKTKFVCVDGPEFDGHKVDFDEMMMRQKQYLPEEKLSYDRCKEKSC
HKA*
>Ga0070724_100093953
MFEIIRKEWLTGEICLMDIYAPALAQSALPGHFLIVRTHDKGERIPLTVCDYNRERNTIT
IVFQVLGESTRIMGEKNAGDCFVDVAGPLGHESELADLTKLNKNKKYLFVAGGVGTAPVY
PQVKWMKEQGIDVDVIIGTRSKDTLILEDEMRKMAKNLYVCTDDGSYGIHGRVTDVIKDL
VEEKGNNYDEVVAIGPLVMMKFVALLTKGYSIKTVVSLNPLMIDGTGMCGACRVSIGDGI
KFACVDGPEFDGHLVDFDEAMRRQMMYKTEEGRKVLEDREGDTHHSHTCNCHDEKKDLPE
KQDRFKRVAVSNLDAKIRVGNFEEVCLGYTKDEALAEANRCLECKNAKCIDGCPVSINIP
EFIGNIKNGRMDRAAEVIFEASCFPAICGRVCPQETQCEQNCVMGIKGDAVAIGKLEKFV
GDYALINGVEATKKTQKKEKVAVVGSGPAGLAAASELAKMGYKVRVYEALHEAGGVLTYG
IPEFRLPKHSVVEKEIENITKLGVEIVTNALIGRTFTVDELLEDKGYSAVFIASGAGLPN
FMGIPGENLNGVFSANEFLTRVNLMKAHKDDHLTPVKVGVKTVVIGGGNVAMDAARTAAR
LGSKTHVVYRRSMEELPARLEEVHHAQEEGIVFDILTNPKEIIADEKGWVKALRCVKMKL
GEADASGRRRPEEIEGSEFILETNSVVMAIGTKANELIPNKTKGLEVNRWNCIVTGEDNH
MTTKMGVFAGGDAVTGAATVILAMEAGKKAAEEMDIYIKSKKKI*
>Ga0070724_100153255
KLGTVLCCGGGVGNAPLLPIVEAYKKAGNKVITILAARNKDLIILEDEMRKHSDELIIMT
DDGSYGKKGLVTEGMEEVIKREKIDECVTIGPAIMMKFCSLLTKKYEIPTVASLNSIMVD
GTGMCGACRVTVGGKTKFTCVDGPEFDAHQIDFEEMMSRLGGYKNEEVDKFDQFQK*
>Ga0070724_100195421
SERIPYTISDFDRKKGTITMIILEVGRSSREMANTRTGQHLAHFVGPLGQPVEIKKYGTV
LCAGGCFGVGAILPIARAMKEAGNKVICIEEASSHYLLHWEKRLADNCDELVIITKDGSA
GLKGGAQDAITMLAKKEEKIDQAYIIGCTFMMMLCCEVTKKLEIPTQTAMNPIMLDGTGM
CGACRVSEGEKTKFACVDGPFLDGLQIDWIELMQRQAAFKIEEIEGLPQDPVEKSPEEHF
CACSNA*
>Ga0070724_100259093
MYDIVAREDFSGSTFLLEVKHPLLAKAARPGQFVIVMSQADGERIPLTIADFSVERGTVT
LVIQAVGKTTMEMQQRCVVGSALYALVGPMGSPSHIGKLGKVACVGGGLGVAPVYPQARA
FKENGAYVVGIIGFRSEELIFWQDKFEKVCDELIICTDDGSAGIKGLVTDGIHMAIDKHP
DIEEVVAIGPPVMMKFCAEATRPRDIKTTVSLNPIMVDGTGMCGGCRVSVGGEMRFCCVD
GPDFDGHQVNFDELMRRLARFRDDERVALERWSRSENCRLGAEEPAIE*
>Ga0070724_100333681
MFEILKKEWLTGEICLMDIYAPNLAQSALPGHFLIVRTHDKGERIPLTVCDYDREKKTVT
IVFQVLGESTVLMGEKNVGDSFLDVAGPLGHESELTDLSRLDKDKKYLFVAGGVGTAPVY
PQVKWMKEQGIDVDVIIGTRNRDTLILEKEMKAKAKNLYICTDDGSYGIHGRVTDVIEDL
VKNKGNKYDEVIAIGPLVMMKFVALLTKEYGIKTVVSLNPLMIDGTGMCGACRVSIGDGI
KFACVDGPEFDGHLVDFDEAMRRQMMYRTEEGRRSLAEKEGDTHHSHTCNCHDEKTEEEK
KRDRFKRVPVSNLDASVRVKNFEEVCLGYTEEEAIAEANRCLECKNAKCIEGCPVSINIP
EFIGNIKKGRYDRAAEVIFEASCFPAICGRVCPQETQCEQRCVMGIKGDAVAIGKLEKFV
GDYALLNGVEAVKEEEKQEKVAVVGSGPAGLAAASELAKMGYRVRVYEALHEAGGVLTYG
IPEFRLPKNSVVEKEIENIKKLGVEIVTNALIGRTFTVDELLDEKGYSAVFIASGAGLPN
FMGIPGENANGVFSANEFLTRVNLMKAHRDDHMTPVRVGEKTVVIGGGNVAMDAARTAAR
LGSKTHVVYRRSMDELPARLEEVHHAQEEGIIFDILTNPKEIITDKDGWVEAIRCV
>Ga0070725_100020613
MSEIKLTIDGQEVTANNGDTVLVAAQNAGIRIPTICAHPALEPYGACRLCVVQIEGIRGN
PTSCTTPAQNGMIVDTKSEDIVKLRREILKLMLSGHTSPCFACSDRTLCEKYRPSPTKSG
KASRCAFCSFRGSCELRQLADEFGINEFDLPVIYQNIDIEQNDPFMDRDYNLCILCGRCS
RICKKIHGRGAIDFINRGKNARIGTSFHKKHTETDCSFCGACIDICPTGSLSDRFAKWQG
TPDKYDKSICILCSLGCSIDLKIKNGRMIESGVVDFTPENRICAVGRFAIQQLLYNPLRL
DFHQVRVEDGLIKDSYENAIDKAAEELMKYQGDQFALIAHTAATREEIYLLGKFAKTVMK
SDNFAVAKPDKDKIIIEPSSVLEKIKNGTVKAVFTTGNYPDSTLIEKLETLIIADMFPSE
NEKSAKVVFASAALVEVDGTFLTAKGEIKSLSAAATPPKNVYPDWKIVCDIAEKMGASEF
KYSSIVDIGKEINQEGMQEETPTAPVPSPINDVNALPKYYRGHKLADVVCALSIFYPEAQ
AVKADIIPEEVKSIVEEKPFEIVEKKEIVPNTYMVSVYAPTIAEKCQPGQFVIAMVNEKS
ERIPYTISDFDRKKGTITMIILEVGRSSREMANTRTGQHLAHFVGPLGQPVEIKKYGTVL
CAGGCFGVGAILPIARAMKEAGNKVICIEEASSHYLLHWEKRLADNCDELVIITKDGSAG
LKGGAQDAITMLAKKEEKIDQAYIIGCTFMMMLCCEVTKKLEIPTQTAMNPIMLDGTGMC
GACRVSEGEKTKFACVDGPFLDGLQIDWIELMQRQAAFKIEEIEGLPQDPIEKSPEEHFC
ACSNA*
>Ga0070725_100086023
MFEIIRKEWLTGEICLMDIYAPALAQSALPGHFLIVRTHDKGERIPLTVCDYNRERNTIT
IVFQVLGESTRIMGEKNAGDCFVDVAGPLGHESELADLTKLNKNKKYLFVAGGVGTAPVY
PQVKWMKEQGIDVDVIIGTRSKDTLILEDEMRKMAKNLYVCTDDGSYGIHGRVTDVIKDL
VEEKGNNYDEVVAIGPLVMMKFVALLTKGYSIKTVVSLNPLMIDGTGMCGACRVSIGDGI
KFACVDGPEFDGHLVDFDEAMRRQMMYKTEEGRKVLEDREGDTHHSHTCNCHDEKKDLPE
KQDRFKRVAVSNLDAKIRVGNFEEVCLGYTKDEALAEANRCLECKNAKCIDGCPVSINIP
EFIGNIKNGRMDRAAEVIFEASCFPAICGRVCPQETQCEQNCVMGIKGDAVAIGKLEKFV
GDYALINGVEATKKTQKKEKVAVVGSGPAGLAAASELAKMGYKVRVYEALHEAGGVLTYG
IPEFRLPKHSVVEKEIENITKLGVEIVTNALIGRTFTVDELLEDKGYSAVFIASGAGLPN
FMGIPGENLNGVFSANEFLTRVNLMKAHKDDHLTPVKVGVKTVVIGGGNVAMDAARTAAR
LGSKTHVVYRRSMEELPARLEEVHHAQEEGIVFDILTNPKEIIADEKGWVKALRCVKMKL
GEADASGRRRPEEIEGSEFILETNSVVMAIGTKANELIPNKTKGLEVNRWNCIVTGEDNH
MTTKMGVFAGGDAVTGAATVILAMEAGKKAAEEMDIYIKSKKKI*
>Ga0070725_100169642
MNKIVEKENFSEKVVKIVVEAPLIAKARKPGNFVIVRVGEKGERIPLTIAGADVKKGTIT
MIVQKMGVSSKKLCALEVGDDVTDLVGPLGKPTEIHNVGTVLCCGGGVGVAPLLPIVEGY
KKAGNKVITIIAARNKELLILEDEMRKHSDELIIMTDDGSYGKKGLITEGMEEVIQREKI
DECITIGPAVMMKFCSLVTKKHEIPTMASLNSIMVDGTGMCGACRVTVDGKTKFTCVDGP
EFDAHKIDFDEMMSRLGGYKSEEQDKLDHFHE*
>Ga0070726_1000046425
MARILEKRSLTPVTKLFRVDAPLVASAAEPGQFVIVRVREGGERIPLTIADYDRDAGTLT
IVVQEVGTTTKYLGALEVGEEILDLVGPLGMALDIPAEGHVVGIGGGFGAAALLCLMREL
SARGDRTTIIIGAREKELLILIDELTEVCDNLELCTDDGSTGFKGFVTERLAQLIAGEGP
GRPDSVVAIGPMPMMRAVTETTRDTGIPTLVSLDPLMIDGTGMCGGCRVTINNEVKFACV
DGPFFDAHQVDFDEAMRRNKMYVAQEQASKNRTACQSIAAEQT*
>Ga0070726_100137942
MAKILEKRSLTAVTKLFRVEAPLVAAAAEPGQFVIVRVREGGERIPLTIADYDRDNGVLT
IVVQEVGTTTRYLGALEVGDEILDLVGPLGMALEIPTTGHIVGIGGGFGAAALLCLMREL
SARGDRTTIIIGAREEGLLILIDELTAVCDNLELCTDDGSAGFKGFVTERLAQLIDGERP
GRPDSVVAIGPMPMMRAVTETTRDAGIPTLVSLDPLMIDGTGMCGGCRVTVNNEVKFACV
DGPFFDAHQVDFEEAVRRNKMYVRQEQASKKRSECRKLAVGQD*
>Ga0070726_100217242
VLPEGDGAPHADLSAWELLPSAGMFTIKEARFLAPDVKLFRIEAPRIAKRREAGQFVIIR
IHEHGERIPLTIADSDTEQGTITIIVQGVGKTTRLLNCLEAGDTLQDVVGPLGEASEIDQ
FGTVVIVGGGVGTAIAYPTAVAMKQAGNRVISIVGARTSELLILQSELRATSDELYLMTD
DGSSGVKGFVTDQLQSLIDDGTTIDRVLAIGPIPMMSAVAEVTRPHHIRTIVSLNPIMVD
GTGMCGGCRVTVGGETRFACVDGPEFDAHEVDFQILAQRNTLYRPYEKADLQAFEQEPAL
DLAQAHHCRLPGRHPETSE*
>Ga0070726_100219605
MYDIVAREDFSGSTFLLEVKHPLLAKAARPGQFVIVMSQADGERIPLTIADFSVERGTVT
LVIQAVGKTTMEMQQRCVVGSALYALVGPMGSPSHIGKLGKVACVGGGLGVAPVYPQARA
FKENGAYVVGIIGFRSEELIFWQDKFEKVCDELIICTDDGSAGIKGLVTDGIHMAIEKHP
DIEEVVAIGPPVMMKFCAEATRPRDIKTTVSLNPIMVDGTGMCGGCRVSVGGEMRFCCVD
GPDFDGHQVNFDELMRRLARFRDDERVALERWSRSENCRLGAEEPAIE*
>Ga0070726_100799652
ALEVGEEILDMVGPLGEAPEIPSGGHIVGVGGGYGSAALLCLMRELKERGERTTVIMGAR
DKELLILSEELEEVCDTLEICTDDGSAGFKGFVTERLQELIDGDGPGRPDYVIAIGPMPM
MRAVEKTTKAADIATTASLDPLMIDGTGMCGGCRVTIGGEVKFACVDGPFFDAHEVDFDE
AVQRSKMYVKEEKEAACRVNKMEAHSEAQGGIA*
>Ga0070727_1000288317
MARILEKRSLTPVTKLFRVDAPLVASAAEPGQFVIVRVREGGERIPLTIADYDRDAGTLT
IVVQEVGTTTKYLGALEVGEEILDLVGPLGMALDIPAEGHVVGIGGGFGAAALLCLMREL
SARGDRTTIIIGAREKELLILIDELTEVCDNLELCTDDGSTGFKGFVTERLAQLIAGEGP
GRPDSVVAIGPMPMMRAVTETTRDTGIPTLVSLDPLMIDGTGMCGGCRVTINNEVKFACV
DGPFFDAHQVDFDEAMRRNKMYVAQEQASKNRTACQSIAAEQT*
>Ga0070727_1000906010
MYDIVAREDFSGSTFLLEVKHPLLAKAARPGQFVIVMSQADGERIPLTIADFSVERGTVT
LVIQAVGKTTMEMQQRCVVGSALYALVGPMGSPSHIGKLGKVACVGGGLGVAPVYPQARA
FKENGAYVVGIIGFRSEELIFWQDKFEKVCDELIICTDDGSAGIKGLVTDGIHMAIDKHP
DIEEVVAIGPPVMMKFCAEATRPRDIKTTVSLNPIMVDGTGMCGGCRVSVGGEMRFCCVD
GPDFDGHQVNFDELMRRLARFRDDERVALERWSRSENCRLGAEEPAIE*
>Ga0070727_100147822
MFTIKEARFLAPDVKLFRIKAPRIAKRREAGQFVIIRIHEHGERIPLTIADSDTEQGTIT
IIVQGVGKTTRLLNCLEAGDTLQDVVGPLGEASEIDQFGTVVIVGGGVGTAIAYPTAVAM
KQAGNRVISIVGARTSELLILQSELRATSDELYVMTDDGSSGVKGFVTDQLQSLIADGTA
IDRVLAIGPIPMMSAVAEVTRPHHIRTIVSLNPIMVDGTGMCGGCRVTVGGETRFACVDG
PEFDAHEVDFQILAQRNTLYRPYEKADLQAFEQEPALDLAQAHHCRLPGRHPETSE*
>Ga0070727_100472721
EDVERYYRANLEIENNRHHIEEAREQVAELEHSEAVELFKKQVGLLQKRLANDPQFFQQT
FITEGTSAIAWEFQQDELGETFIHTLWGLMLRNDDMSTLLLRFLWNIPLKFKRKFVRAID
KHLSERYPMFEGLAEGWPGLNNIPPYIRPPHERADDFDLVNQGYMGYMGLGYSFREVELF
VWLEVLRDKQCDDRPCELGLPKMDGGENEGGCPVKIHIPEMIHLMGEGKFKQAFQLIKEA
NPLPNVTGRVCPQEIQCQGVCTHNKRPIEIGQLEWYLPQSEKVLNANANFEIKDFVNPWS
TADKPPIAVVGSGPAGMINAYLLSKEGYPVTVFEAFHELGGVLRYGIPEFRLPNELIDDV
VMKVKQMGGKFVTNFIVGKTATLEALKRAGFWKVFIGTGAGLPRFMNIPGEHMNGILSAN
EFLTRVNLMKAHQEEYETPLPETKGKQVIVIGGGNTAMDAARTARRLGGKVSIVYRRTQD
EMPARVEELHHALEEDINLKVLRSPREFIGNDKNHFVTHALLDVMELGEPDASGRRRPLA
TGETEDIPVDLVIMALGNASNPIVKDAEPGLKTSKWGTIEIKSGSQETSIDDVYTGGDAN
RGGSTAIKAAGDGQAAAREIAGEIPFSRGEIKSLVASAERYTEQGQAPKKILEKIELAEG
IVEFVVYAPLIAKSARAGQFVRVLGWDKGELIPLTLADWDAAQGTIDLVIQSLGSSSMKI
NQMEVYDVISGIAGPLGLPSQLHPYENGETVVFTAGGVGLPPVYPIMREHLRMGNHVTLI
SGFRTRDLMFWAEPDQRIGLLQAEFPDLLDVIYTTNDGSFGINGFVTGPLEEMLENMKAG
TGRPVGEVVTIGPPLMMRAVSDLTKPYG
>Ga0070727_100642271
FKYSSIVDIGKEINQEGMQEETPTAPVPSPINDVNALPKYYRGHKLADVVCALSIFYPEA
QAVKADIIPEEVKSIVEEKPFEIVEKKEIVPNTYMVSVYAPTIAEKCQPGQFVIAMVNEK
SERIPYTISDFDRKKGTITMIILEVGRSSREMANTRTGQHLAHFVGPLGQPVEIKKYGTV
LCAGGCFGVGAILPIARAMKEAGNKVICIEEASSHYLLHWEKRLADNCDELVIITKDGSA
GLKGGAQDAITMLAKKEEKIDQAYIIGCTFMMMLCCEVTKKLEIPTQTAMNPIMLDGTGM
CGACRVSEGEKTKFACVDGPFLDGLQIDWIELMQRQAAFKIEEIEGLPQDPVEKSPEEHF
CACSNA*
>Ga0070727_100852762
VHPTTDDGTHGYHGFVTDKLEELISEGAEIDRVVTAGPIPMMRAVAEVTRPHGIGTIASL
NPIMVDGTGMCGGCRVTVGGEMKFACVDGPDFDAHEVDFDLLERRNATYDAFEYYRNEEF
TTGHGHAAINTNAGA*
>Ga0070728_1000001234
MYKILSKKKLNLTVDQMTIEAPLVAMNAEPGHFVILRVDEHGERIPLTIVDHDNDTVTIV
YQKLGYSTKLLGELNVGDDIFDFVGPLGRAAHIKPVNRVLGIAGGVGAAPLLPQLREYNR
QGVNVDLVLGARSKDYLILIDEFQKVCDNIYFCTDDGSFGDKGLVTDVARRLLTEKKYDQ
TVAIGPLVMMKYCTLLSKEFNVPVDVSLNPIMIDGTGMCGNCRVSIGDKTYFACVDGPDF
PGEDVNFDELISRQSYYDEEEGHICRLGLDE*
>Ga0070728_10000017287
MFEIVEKRIPAPSVKDIEVSAPRIAAKRKAGQFILLQVDDDGERIPLTIADSDPEKGTIR
LIFQEVGKTTELLGNLSVGDSLAHLVGPLGKPTHIENFGNVVCIGGGIGVAPVHPISKAL
KAAGNKVTSIIGARTKDLLILEEEMKNISDELIVTTDDGSYGFHGFVTQALQKMIDEGQK
IDFVLAIGPVIMMKAVSEVTRPYKIPTMVSLNPIMVDGTGMCGGCRVSVNNEAKFACVDG
PEFDGHLVNYEELMSRQTAYKEMESKSLDQHHKGCRMDAAAKAIEKEEK*
>Ga0070728_1000005098
MFEIVRKQEMAKGTIIRFDISAPKIAKKILPGQFIILRVNETGERIPLTVADKDSFAGII
TIIFQVVGKTTALMRSLNTGDIIKDVVGPLGKAAEVEKTGTVVMVGGGTGVAILHHVAKA
YHEAGNYVIGIIGAQNKDMLILENEMSNICDELIITTDDGSYGKQGFVTGPLKTYLSERY
DIKLVYAIGPIIMMKNVTKLTKEFKIPTIVSLNPVMIDGTGMCGGCRVKVGNETNFACVD
GPDFDGHQVDFDELENRNSIYLKDEKDSLLFSIR*
>Ga0070728_10000110151
MVSPKFEESMHKIHLNEQKSEKVFKMVVEAPYIAQHRKAGQFIILRIDERGERVPLTIVD
SNIEDGTITLYYLLVGRSTDKLSQKKPGESILDISGPLGHATDVNEYGTAVCVGGGIGIA
PILPIASELKKKGNRVITIIGGRNKELLLLEDELKDQSEELIICTDDGSAGKKGFVTDAL
KDLMAQEKIDFVVAVGPVPMMKAVSEVTRDDKIKTLVSLNSIMLDGTGMCGGCRVSIDGK
TQFTCVDGPEFDGHTVDFIELMTRLGTYKDQEEAAVKHHKCRLTGEMTHG*
>Ga0070728_1000073644
MNKIVEKENFSEKVVKLVVEAPLIAKARKPGNFVIVRVGEKGERIPLTIAGADIKKGTIT
MIVQKMGVSSKKLCALEVGDCVTDLVGPLGKPTEIHNVGTVLCCGGGVGVAPLLPIVEGY
KKAGNKVITVLAARNKDLLILEDEMRKHSDEVIIMTDDGSYGKKGLITEGMEEVIQREKI
NECITIGPAIMMKFCSLLTKKYEIPTMASLNSIMVDGTGMCGACRVTVDGKTKFTCVDGP
EFDAHKIDFDEMMSRLGGYKSEEQDKMDHFQE*
>Ga0070728_1000078611
MGYKILQKKELIPGQTTMMVIDAPQIAKKAEPGNFVILRIAEHGERVPLTIADCDKENGT
ITIVYLVVGKTTAELNTIPEGAEILDVCGPLGKPTHIEKSGTVICVGGGTGIAAMHHIAK
GHVAAGNHVIAIVGARSKDLLLFCTELSSFCPELRIATDDGSEGHKGFVTEVLKDALDNE
DDIAEVVAIGPVPMMEAVAKVTEPYGVKTTVSLNSIMVDGIGMCGACRCSVGGETKFACV
DGPEFDGHKVDFGELKSRLWQFRNEEQESMEKFTKRCKCHG*
>Ga0070728_1000089125
MNKIVKKVKLSNDVYQMEIIAPLIAEERQAGQFIVLLIDLEHGERIPLTIADADIEKGTI
TIIFQAVGETTKLLAQKKEGDFIESLLGPLGTATHIKKYDKPVVCVGGGIGVAPLRPIIQ
AFKEAGNEVISIIGARNKELLILEKEVTEYSDKVIICTDDGSYGRKDLVTAPLKEICESD
NPPAEVIAIGPPIMMKFCSLTTKPYDIFTTVSLNTIMIDGTGMCGGCRVTVGDEVKFVCV
DGPEFDGHKVDFDNMMNRLNTYKYQEDHECSIGLDKKAGAV*
>Ga0070728_100009344
MHEILENRVIGPDVNLYRFHAPDVAQFRKPGQFVIIRINQEGERIPLTIADVDREAGTIT
LIVQAVGKTTKQLALMQAGESIPDICGPLGEPTHIEKVGHVLCVGGGIGTAPLYPVAKAM
GAIGNQVSSILGARTADLVILEKEMSEVSEELVITTDDGSAGMKGLVTDAIESMVAGGAK
FDLCVAMGPPIMMKFVSLLTKKLEIPTLVSLNPIMVDGTGMCGGCRVTVGGETKFACVDG
PEFDGHLVDFDEMMSRLNMYKTYEQRSLEHYEEHADCRLKSATKGKSE*
>Ga0070728_1000115127
MHIIRSNDLVKPALGKMVVEAPYVVKYRKPGQFIILRIDEVGERIPLTIADVDKEKDTIT
LYYQVVGTTTQKLSVLKAGDALRDIAGPLGHPTEIKNYGTVVCIGGGIGTAPLYPIARAM
NEAGNRVITIIGARTEDLLMLTDKFETVGEETIICTDDGSSGRKAFVTDPLKEIMAAETI
DAVVAIGPVPMMKAVSELTREKKILTVVSLNAIMIDGTGMCGGCRVTINGETKFTCVDGP
EFNGHEVNFDELVSRLGTYRIEETVSKEKHQHKCKIGLGK*
>Ga0070728_1000255316
MNKILEKRELAEKVWYYKIEAPLIAKRRKAGQFIILRVWEGGERIPLTIADADPDEGTIT
LVVQEVGKTTALMAELEAGDNILDLAGPLGNPTHVDNFGTVVMVGGGIGTAPAHPIAQAM
KAAGNKVISILGARNKSLLIMEEEMRKASDEVIIVTDDGSYGEKGFVTNALQKLIDDGVK
IDMVVAIGPPIMMKFVADVTRPYEIKTLVSLNTIMIDGTGMCGGCRIVYDGQNKFVCVDG
PEFDAHKVDFDNMMARQGAYSKYEKESMKEWEESEHNFGDEGCTFHDHIKKLSKDTK*
>Ga0070728_1000295120
MGYEILVKKELIPGQTTLMVIDAPQVAKKAKPGNFVMLRTTEHGERIPLTIADCDKENGT
ISIVYLVVGKTTAEMNTLNQGDELMDVCGPLGKPTHIEKSGTVVCVGGGTGIAAMHHIAK
GHAAAGNRVIAIIGARSKNLLLFCSELSSFCPEVRIATDDGSEGHKGFVTEVLKDILETE
DDVAEVVAIGPVPMMEAVCNVTKPFGTKTTVSLNSIMVDGIGMCGACRCSVGGKTQFACV
DGPEFNGHEVDFAELKTRLWQFKEQEGESMELFSRECQCNGGK*
>Ga0070728_100061873
MFQIVRKQSMARGTIIKFDVDAPKIAKKVKPGQFIILRVNETGERIPLTVADKDPFSGTI
TLIFQVVGKTTALMRSLNEGDSIKDISGPLGRAADVENIGTVVMVGGGTGVAILHHVAKA
FKEAGNYVIGIIGAKEKDMLILEREMGTICDELVITTDDGSYGRRGFVTDPLKTYLEERH
DVKLVYAIGPIIMMKNVVNLTRKFDIQTMVSLNPIMIDGTGMCGGCRVKVHDKTKFCCVD
GPDFDGFEVDFDELLNRNSIYLKDEKDSLLASIR*
>Ga0070728_100080546
MNKIVEKEHFSEKIVKIVVEAPLIAKSRKPGNFVILRVGEKGERIPLTIAGANVERGTID
LVVQKMGVSSTKVCDLEVGEYITDLVGPLGKPTEIHNLGTILCCGGGVGNAPLLPIVEAY
KKAGNKVITILAARNKDLIILEDEMRKHSDELIIMTDDGSYGKKGLITEGMEEVIKREKI
DECVTIGPAIMMKFCSLLTKKYEIPTVASLNSIMVDGTGMCGACRVTVGGKTKFTCVDGP
EFDAHQIDFEEMMSRLGGYKQEEVDKFDQFQK*
>Ga0070728_100091727
VERYEIVKKELITPNTYLMDIYAPRVAKKTLAGQFIILRATEDGERIPLTSADVDREKGL
VTIIFQMVGYSTKVLGELEVGDCLHDFVGPLGKPSEIDGLKKVICIGGGVGTAVVYPAVK
QLYENGAHVDVIVGARSKDYIILEDEITQNSTNLFITTDDGSYGRKGFVTDQLKDLLDKS
NDYDEIIAIGPMIMMKFVCKLTENYNVRTMVSLNPLMVDGTGMCGCCRVTVGGEIKYACI
DGPDFNGHEVDFDELMKRQTTYVEEEKEHEHRCGGIYHD*
>Ga0070728_100108103
MGYKILQKEELIPGQTTMMVIDAPQIAKKAKPGNFVMLRTSENGERIPLTIADCDKENGT
ITIVYLVVGKTTAEMNTLEQGGEFLDVCGPLGKPTHIENAGTVVCVGGGTGIAAMHHIAK
GHVEAGNRVIAIVGARSKNLLLFCTELSSFCPELRIATDDGSEGHKGFVTEVLKDILDNE
DDIAEVVAIGPVPMMEAVCKVTEPYKVQTTVSLNSIMVDGIGMCGACRCTVDGKTLFACV
DGPEFDGHKVDFNELKTRLWQFKKQEEESMELFSKECQCNG*
>Ga0070728_100112245
MNKIVDKEYFSENVIRLEIEAPRIAKARRAGHFVIVKIGEKGERIPLTIASANPEKGTIT
LVIQRVGVSSRRITELNIGDEITDLVGPLGEATHIEKVGTVLACGGGVGVAPLLPIVEAL
KKAGNRVVTIIAARTKDLIILEDQIARYSDEVIVMTDDGSYGKKGLVTDGMKEVMEREKV
DQSVVIGPAIMMKFAALTTKEYNVPTVASLNTIMVDGTGMCGACRITVGGKTKFVCVDGP
EFDAHQVDFDEMLLRLNGYKEIEKKAEQEYLQSKEKK*
>Ga0070728_100118902
MGYTILKKKELIPGQTSLMVIDAPQIAKKAKSGNFVMLRVSEHGERIPLTIADCDKENGT
ISIVYLVVGKTTAEMNTLNQGDELLDVCGPLGKPTHIEKQGTVICVGGGTGIAAMHHIAK
GHVAAGNRVIAIVGARSKELLLFCTELSSFCPELRIATDDGSEGHKGFVTEVLTDILETE
DEVAEVVAIGPVPMMEAVCKVTKPFNVKTTVSLNSIMVDGIGMCGACRCTVGGKTLFACV
DGPEFDGHEVDFGELKSRLWQFKQQEEESMERFTQECQCNGK*
>Ga0070728_100133026
MNRIIEKEFFSENVVRLEIDAPRIAKARRAGHFVIVKVGDTGERIPLTIASSNPEKGTIT
LVIQRVGVSSRRITELEVGDELTDLVGPLGEATHIENVGTVLACGGGVGVAPLLPIVEAL
KKAGNRVITILAARNKDLIILEEQISAYSDEVIVMTDDGSYGKKGLVTNGMKEVMEREKV
DLSVVIGPAIMMKFAALTTKEYKVPTVASLNTIMVDGTGMCGACRITVGGKTKFVCVDGP
EFDAHQVDFDEMLLRLNGYKEIEKGAEKEYLKSKDKK*
>Ga0070728_100413251
ISAPKIAKKAKPGQFIILRVNETGERIPMTIADKDEFAGFITIIFQVVGKTTALMRSLKE
GDFIRDVAGPLGIPAEVEKIGTVVVVGGGTGIAIMHHVAKAFKNAGNHVIGIIGAREKNM
LILEDEMSVICDELVITTDDGSYGERGFVTHPLEKYLNERHDIKLVYAIGPIIMMKNVCV
LTKKYEMPTKVSLNPIMIDGTGMCGGCRVNVGNQTKFCCVDGPDFDGHEVDFDELEKRNT
LYLKDEKDCLLFSIH*
>Ga0070728_100419292
MNKIVEKENFSEKVVKIVVEAPLIAKARKPGNFVIVRVGEKGERIPLTIAGADVKKGTIT
MIVQKMGVSSKKLCALEVGDDVTDLVGPLGKPTEIHNVGTVLCCGGGVGVAPLLPIVEGY
KKAGNKVITIIAARNKELLILEDEMRKHSDELIIMTDDGSYGKKGLITEGMEEVIQREKI
DECITIGPAVMMKFCSLVTKKHEIPTMASLNSIMVDGTGMCGACRVTVDGKTKFTCVDGP
EFDAHKIDFDEMMSRLGGYKSEEQDKLDHFHE*
>Ga0070728_100420341
DGERIPLTMAETDKGKGTITIIYMVVGKSTALFRDLKVGDVFQDVIGPLGKATHLEKRGK
VICVGGGTGVAVLHPITRAMKDVGNDVTCIIGARTKDLLILEEQMKSASHDLRVCTDDGS
YGHHGFVTDVMKEVLESGDVKEVVAIGPVPMMKAVANITKEYDVPTMVSLNPIMVDGTGM
CGGCRVSVGGETKFACVDGPEFDGHKVDFDELMLRLNAYIEDEKNCHEEYCTIRDAK*
>Ga0070728_100421943
MFKIVKREEMAEGTVILNEIEAPLIAKKALPGQFVILKANEEGERIPLTMADTDPDKGTI
TIIYMVVGKSTALFKDLQVGDSYQDVIGPLGKATHLEKVGKVVCVGGGTGVAVLHPITRG
LKEVGNDVICIIGARNKGLLMMEDHMRSASHDLRICTDDGSYGHHGFVTDVLKETLQAGD
VKLVVGIGPVPMMKAVSNLTKEFNVETIVSLNPIMVDGTGMCGGCRVTIGGETKFACVDG
PEFDGHKVDYDELILRLRAYQEDEKKCHNDYCTIRDAS*
>Ga0070728_100477172
MARILEIEEIAPAFKSFIIHEPVISRRHRAGQFVMTLLHENSERIPLTIADSDAVRGTIR
LVVQEVGKTTMEMGNLHPGDDIQVVGPLGKPTHIENFGTCVCVGGGAGIAPLLPIALALD
DAGNKVVSILGGRTQELVILRREMEEVSDEIYYTTDDGSLGIKGLVTHALDSYIEDSGQP
DLVIAIGPAVMMRAVSEQTRPLGIRTLVSLNTIMIDGTGMCGGCRVPVGGQSRFVCVDGP
EFDGHEVDFDMLMKRQRIYLEQEELARRRFLESHECRAVAGGG*
>Ga0070728_100662562
SHDLRVCTDDGSYGHHGFVTEVLKEVLEAEKIDQVVAIGPVPMMKFVSLITKDFNVPTLV
SLNPIMVDGTGMCGGCRVTVGGKTKFACVDGPEFDGHQVDYDELMLRLQAYCEDEQICYN
EFCMMQEA*
>Ga0070728_101545201
ASHDLRVCTDDGSYGHHGFVTDVMKEVLDEGGIQEVVAIGPVPMMKAVANITKEYNVPTL
VSLNPIMVDGTGMCGGCRVSIGGETKFACVDGPEFDGHKVDFDELMLRLRAYEEDEKKCH
EDYCTIRDAK*
>Ga0070729_10000002386
MYKILSKKKLNLTVDQMTIEAPLVAMNAEPGHFVILRVDEHGERIPLTIVDHDNDTVTIV
YQKLGYSTKLLGELNVGDDIFDFVGPLGRAAHIKPVNRVLGIAGGVGAAPLLPQLREYNR
QGVNVDLVLGARSKDYLILIDEFQKVCDNIYFCTDDGSFGDKGLVTDVARRLLTEKKYDQ
TVAIGPLVMMKYCTLLSKEFNVPVDVSLNPIMIDGTGMCGNCRVSIGDKTYFACVDGPDF
PGEDVNFDELISRQSYYDEEEGHICRLGLDE*
>Ga0070729_10000043151
MVSPKFEESMHKIHLNEQKSEKVFKMVVEAPYIAQHRKAGQFIILRIDERGERVPLTIVD
SNIEDGTITLYYLLVGRSTDKLSQKKPGESILDISGPLGHATDVNEYGTAVCVGGGIGIA
PILPIASELKKKGNRVITIIGGRNKELLLLEDELKDQSEELIICTDDGSAGKKGFVTDAL
KDLMAQEKIDFVVAVGPVPMMKAVSEVTRDDKIKTLVSLNSIMLDGTGMCGGCRVSIDGK
TQFTCVDGPEFDGHTVDFIELMTRLGTYKDQEEAAVKHHKCRLTGEMTHG*
>Ga0070729_1000005289
MFEIVRKQEMAKGTIIRFDISAPKIAKKILPGQFIILRVNETGERIPLTVADKDSFAGII
TIIFQVVGKTTALMRSLNTGDIIKDVVGPLGKAAEVEKTGTVVMVGGGTGVAILHHVAKA
YHEAGNYVIGIIGAQNKDMLILENEMSNICDELIITTDDGSYGKQGFVTGPLKTYLSERY
DIKLVYAIGPIIMMKNVTKLTKEFKIPTIVSLNPVMIDGTGMCGGCRVKVGNETNFACVD
GPDFDGHQVDFDELENRNSIYLKDEKDSLLFSIR*
>Ga0070729_1000013059
MFEIVEKRIPAPSVKDIEVSAPRIAAKRKAGQFILLQVDDDGERIPLTIADSDPEKGTIR
LIFQEVGKTTELLGNLSVGDSLAHLVGPLGKPTHIENFGNVVCIGGGIGVAPVHPISKAL
KAAGNKVTSIIGARTKDLLILEEEMKNISDELIVTTDDGSYGFHGFVTQALQKMIDEGQK
IDFVLAIGPVIMMKAVSEVTRPYKIPTMVSLNPIMVDGTGMCGGCRVSVNNEAKFACVDG
PEFDGHLVNYEELMSRQTAYKEMESKSLDQHHKGCRMDAAAKAIEKEEK*
>Ga0070729_1000015552
MGYKILQKKELIPGQTTMMVIDAPQIAKKAEPGNFVILRIAEHGERVPLTIADCDKENGT
ITIVYLVVGKTTAELNTIPEGAEILDVCGPLGKPTHIEKSGTVICVGGGTGIAAMHHIAK
GHVAAGNHVIAIVGARSKDLLLFCTELSSFCPELRIATDDGSEGHKGFVTEVLKDALDNE
DDIAEVVAIGPVPMMEAVAKVTEPYGVKTTVSLNSIMVDGIGMCGACRCSVGGETKFACV
DGPEFDGHKVDFGELKSRLWQFRNEEQESMEKFTKRCKCHG*
>Ga0070729_1000038129
MAKLIRREEMAQGTIILNEIEAPRISRKAKPGQFVILQADETGERIPLTMADTDPEKGTI
TIIYMVIGKSTARFRDLAVGDEYYALIGPLGAPTHIENVGKVVCVGGGTGIAVLHPITRA
LKEAGNDVTTILGSRNYDLLIMEEKMRAASTNFHICTDDGSEGHHGFVTDVLKDVLEKDD
IDMVVAIGPIPMMKFCSLITKEKGVKTLVSLNPIMVDGTGMCGCCRVTVGGDTKFACVDG
PEFDAHKVDFDELAKRLASYLEDEKASMDAYNNCKAE*
>Ga0070729_1000043665
MNKIVKKVKLSNDVYQMEIIAPLIAEERQAGQFIVLLIDLEHGERIPLTIADADIEKGTI
TIIFQAVGETTKLLAQKKEGDFIESLLGPLGTATHIKKYDKPVVCVGGGIGVAPLRPIIQ
AFKEAGNEVISIIGARNKELLILEKEVTEYSDKVIICTDDGSYGRKDLVTAPLKEICESD
NPPAEVIAIGPPIMMKFCSLTTKPYDIFTTVSLNTIMIDGTGMCGGCRVTVGDEVKFVCV
DGPEFDGHKVDFDNMMNRLNTYKYQEDHECSIGLDKKAGAV*
>Ga0070729_1000063741
MHIIRSNDLVKPALGKMVVEAPYVVKYRKPGQFIILRIDEVGERIPLTIADVDKEKDTIT
LYYQVVGTTTQKLSVLKAGDALRDIAGPLGHPTEIKNYGTVVCIGGGIGTAPLYPIARAM
NEAGNRVITIIGARTEDLLMLTDKFETVGEETIICTDDGSSGRKAFVTDPLKEIMAAETI
DAVVAIGPVPMMKAVSELTREKKILTVVSLNAIMIDGTGMCGGCRVTINGETKFTCVDGP
EFNGHEVNFDELVSRLGTYRIEETVSKEKHQHKCKIGLGK*
>Ga0070729_1000270216
MFKIVKREEMAEGTVILNEIEAPLIAKKALPGQFVILKANEEGERIPLTMADTDPDKGTI
TIIYMVVGKSTALFKDLQVGDSYQDVIGPLGKATHLEKVGKVVCVGGGTGVAVLHPITRG
LKEVGNDVICIIGARNKGLLMMEDHMRSASHDLRICTDDGSYGHHGFVTDVLKETLQAGD
VKLVVGIGPVPMMKAVSNLTKEFNVETIVSLNPIMVDGTGMCGGCRVTIGGETKFACVDG
PEFDGHKVDYDELILRLRAYQEDEKKCHNDYCTIRDAS*
>Ga0070729_100029854
MGYKILQKEELIPGQTTMMVIDAPQIAKKAKPGNFVMLRTSENGERIPLTIADCDKENGT
ITIVYLVVGKTTAEMNTLEQGGEFLDVCGPLGKPTHIENAGTVVCVGGGTGIAAMHHIAK
GHVEAGNRVIAIVGARSKNLLLFCTELSSFCPELRIATDDGSEGHKGFVTEVLKDILDNE
DDIAEVVAIGPVPMMEAVCKVTEPYKVQTTVSLNSIMVDGIGMCGACRCTVDGKTLFACV
DGPEFDGHKVDFNELKTRLWQFKKQEEESMELFSKECQCNG*
>Ga0070729_1000335812
MNKILEKRELAEKVWYYKIEAPLIAKRRKAGQFIILRVWEGGERIPLTIADADPDEGTIT
LVVQEVGKTTALMAELEAGDNILDLAGPLGNPTHVDNFGTVVMVGGGIGTAPAHPIAQAM
KAAGNKVISILGARNKSLLIMEEEMRKASDEVIIVTDDGSYGEKGFVTNALQKLIDDGVK
IDMVVAIGPPIMMKFVADVTRPYEIKTLVSLNTIMIDGTGMCGGCRIVYDGQNKFVCVDG
PEFDAHKVDFDNMMARQGAYSKYEKESMKEWEESEHNFGDEGCTFHDHIKKLSKDTK*
>Ga0070729_100051943
MFQIVRKQSMARGTIIKFDVDAPKIAKKVKPGQFIILRVNETGERIPLTVADKDPFSGTI
TLIFQVVGKTTALMRSLNEGDSIKDISGPLGRAADVENIGTVVMVGGGTGVAILHHVAKA
FKEAGNYVIGIIGAKEKDMLILEREMGTICDELVITTDDGSYGRRGFVTDPLKTYLEERH
DVKLVYAIGPIIMMKNVVNLTRKFDIQTMVSLNPIMIDGTGMCGGCRVKVHDKTKFCCVD
GPDFDGFEVDFDELLNRNSIYLKDEKDSLLASIR*
>Ga0070729_100059217
MFKIVRREEMAEGTVILNEIEAPLIAKKAKPGQFVILKADEDGERIPLTMAETDKDKGTI
TIIYMVVGKSTALFRDLKVGDVFQDVIGPLGKATHLEKRGKVICVGGGTGVAVLHPITRA
MKDVGNDVTCIIGARTKDLLILEEQMKSASHDLRVCTDDGSYGHHGFVTDVMKEVLESSD
VKEVVAIGPVPMMKAVANITKEYDVPTMVSLNPIMVDGTGMCGGCRVSVGGETKFACVDG
PEFDGHKVDFDELMLRLNAYIEDEKNCHEEYCTIRDAK*
>Ga0070729_1000704011
MGYEILVKKELIPGQTTLMVIDAPQVAKKAKPGNFVMLRTTEHGERIPLTIADCDKENGT
ISIVYLVVGKTTAEMNTLNQGDELMDVCGPLGKPTHIEKSGTVVCVGGGTGIAAMHHIAK
GHAAAGNRVIAIIGARSKNLLLFCSELSSFCPEVRIATDDGSEGHKGFVTEVLKDILETE
DDVAEVVAIGPVPMMEAVCNVTKPFGTKTTVSLNSIMVDGIGMCGACRCSVGGKTQFACV
DGPEFNGHEVDFAELKTRLWQFKEQEGESMELFSRECQCNGGK*
>Ga0070729_100132504
MKRFKILEKNILAPDVYKMVIYAPVVASDAKPGQFVIVINDKYAERIPLTIYDYDAKKGT
IALVIQAIGVSTKKIVARETGDSFSDIVGPLGNPSDLLDKPGIEKETILFIAGGIGAAPV
YPQVKMLQQMGVKTETIIGARTKELIILEDEFRKTGTTLHLSTDDGSYGFNGNVTELLNN
LVQVQNKKYDQVVTIGPLIMMKFVEKTTKNLNLPCIASLNTLMIDGTGMCGACRVTVGNK
TLFTCVDGPEFDAHKVDFDEALMRQRNKKTQHQHLDHKCNLDIAVEEHKSERVNGDKKKR
VPVREQNPNNRRNNFSEVCLGYNAEEAVEEAARCLQCKNPRCMGACPVNINIPAFILEVH
NKNFAKAYEILSESSNLPAVCGRVCPQESQCEGKCILGIKGEPVAIGKLERFVADWATEN
IKETPQIKKEKEEKVAVIGSGPAGLTCSGDLRKMGYKVTVFEALQKPGGVLEYGIPEFRL
PKEMVVEKEIDKLRNMGVEIVTDYVMGKSGNVDKLLKGGYQAVFLGTGAGLPRFMNIPGE
NLNGVYSANEFLTRVNLMQAYSSDYDTPSNITKTVVVVGGGNVAMDSARTAIRLGADVKL
VYRRSLEELPARQEEVHHAKEEGLNFQLLTNPIEIIGDEDGFVTGIKCVKMQLGEPDASG
RRRPEVIPGSEFIIETESVIMSIGTSPNPLLSKAAPNVNRNKYQCIDADNDKGITSQEAV
FAGGDAVTGAATVIEAMGAGKRAAHAIDEYITTKYQKN*
>Ga0070729_100189005
MNKIVDKEYFSENVIRLEIEAPRIAKARRAGHFVIVKIGEKGERIPLTIASANPEKGTIT
LVIQRVGVSSRRITELNIGDEITDLVGPLGEATHIEKVGTVLACGGGVGVAPLLPIVEAL
KKAGNRVVTIIAARTKDLIILEDQIARYSDEVIVMTDDGSYGKKGLVTDGMKEVMEREKV
DQSVVIGPAIMMKFAALTTKEYNVPTVASLNTIMVDGTGMCGACRITVGGKTKFVCVDGP
EFDAHQVDFDEMLLRLNGYKEIEKKAEQEYLQSKEKK*
>Ga0070729_100231351
MHEILENRVIGPDVNLYRFHAPDVAQFRKPGQFVIIRINQEGERIPLTIADVDREAGTIT
LIVQAVGKTTKQLALMQAGESIPDICGPLGEPTHIEKVGHVLCVGGGIGTAPLYPVAKAM
GAIGNQVSSILGARTADLVILEKEMSEVSEELVITTDDGSAGMKGLVTDAIESMVAGGAK
FDLCVAMGPPIMMKFVSLLTKKLEIPTLVSLNPIMVDGTGMCGGCRVTVGGETKFACVDG
PEFDGHLVDFDEMMSRLNMYKTYEQRSLEHYEEHADCRLKSATKGKSE*
>Ga0070729_100241373
LSSMLRLRLTPFFYLELKDDVMNKILFKKQLSETVFLMRVEAPLIAEERKAGQFIILQLD
NEYGERIPLTIADADVEEGSVTIIFQVVGKSTTVLSQLDAGDFIETVVGPLGKPTHIENF
GTVVCVGGGIGVAPLHPIAQALKAAGNHVITIIGARNKELIILEEEMKNIADEFIVCTDD
GSYGRKALVTEPLKEICERSPKPAMAIAIGPPMMMKFCAETTRPYEVYTEVSLNTIMVDG
TGMCGGCRVNVDGKVKFVCVDGPEFDGHKVDFDNMISRLNSYKKFEKDAHACRLDQQIKE
KEEAAL*
>Ga0070729_100244432
MYPITHREEMSGGTVVLNEIHAPQIAARAKPGQFVILKVNETGERIPLTMADTDPQAGTI
TVIYQVVGVSTRLFKTLAVGQGYEDIIGPLGKPTHIENVGTVICVGGGTGVAVLHPITRA
LKQAGNRVIGIIGARTKDLLILEDHMRAVTDELHVCTDDGSYGHNGFVTEVVKKILAEQT
VNQAVAIGPVPMMKFVCDITREAGVHTLVSLNPIMVDGTGMCGGCRVSVDGENKFACVDG
PEFDGHKVDFDQLIQRLGAYRAEEESSHEKHTCKMGQ*
>Ga0070729_100259166
REMAQISDELIITTDDGSYGTRGFVTDPLKKYLGERHDIKLVYAIGPIIMMKNIVKLTKQ
FGTRTMVSLNPIMIDGTGMCGGCRVKVNDETAFCCVDGPDFDGFKVDFDELINRNSLYLK
DEKDSLLFSIR*
>Ga0070729_100355734
VERYEIVKKELITPNTYLMDIYAPRVAKKTLAGQFIILRATEDGERIPLTSADVDREKGL
VTIIFQMVGYSTKVLGELEVGDCLHDFVGPLGKPSEIDGLKKVICIGGGVGTAVVYPAVK
QLYENGAHVDVIVGARSKDYIILEDEITQNSTNLFITTDDGSYGRKGFVTDQLKDLLDKS
NDYDEIIAIGPMIMMKFVCKLTENYNVRTMVSLNPLMVDGTGMCGCCRVTVGGEIKYACI
DGPDFNGHEVDFDELMKRQTTYVEEEKEHEHRCGGIYHD*
>Ga0070729_100384451
GGTGVAVLHPITRAMKEIGNDVTCIIGARNKELLILEEQMKEASHDLRVCTDDGSYGHHG
FVTDVMRDILEREDIKQVVAIGPVPMMKAVCNITSQFKVPTLVSLNPIMVDGTGMCGGCR
VTVGGETKFACVDGPEFDGHKVDYDELMLRLQAYMEDEKRCHEDYCTIRDAQ*
>Ga0070729_100397161
KREEMSGGTVILNEIHAPQIASRAKPGQFVILKANETGERIPLTMADTDPEAGTITVIYQ
VVGTSTRLFKSLAVGQGYIDIIGPLGMPTHVEKVGTVICVGGGTGVAVLHPITRALKQAG
NHVIGIIGARSRDLLILEDRMRAVTDELHVCTDDGSYGHHGFVTDIVKKALAEHSVKQAV
AIGPVPMMKFVCAITKDADVPTLVSLNPIMVDGTGMCGGCRVSVDGENKFACVDGPEFDG
HKVDFDQLIQRLGAYRAEEESSHEKHSCKIGR*
>Ga0070729_100705082
YITDLVGPLGKPTEIHNLGTILCCGGGVGNAPLLPIVEAYKKAGNKVITILAARNKDLII
LEDEMRKHSDELIIMTDDGSYGKKGLITEGMEEVIKREKIDECVTIGPAIMMKFCSLLTK
KYEIPTVASLNSIMVDGTGMCGACRVTVGGKTKFTCVDGPEFDAHQIDFEEMMSRLGGYK
QEEVDKFDQFQK*
>Ga0070729_100819742
VANKIVAARLLADKTMLFEIEAQHISERGRAGQFVILRVSDDGERIPLTIAHRDVNKGTI
TIVAQEVGKTTRDLNALKVGDEILDLAGPLGKATEIPEGNKTILCVGGGIGNAVVWPMAT
AMKEAGHRVVTILGARTKDLLILEDEVKAVSDELIVTTDDGSYGRKGLVTDAIEELIAGG
EKIDECVCIGPVIMMKFVCKTTEPHGIKTLASLNPIMVDGTGMCGACRVTVDGKTRFACV
EGPEFDGHKTDFDELMQRLSYYKPEEARSLERAHHVCHLDEAADALAEQKK*
>Ga0070729_101095652
ARTKELLVMEEEMRALSDELIICTDDGSYGRKDLVTVPLKELCEMDPPPSEVVCIGPPIM
MKFCAETTRPYKVPTTVSLNTIMVDGTGMCGGCRVTVGGKTKFVCVDGPEFDGHQVDFDN
MMMRLKSYKDHENHRCNLDAEVRKLEAKVHE*
>Ga0070729_101191572
NHVICIIGARTKDLLILEDRMKAASHDLRVCTDDGSYGHHGFVTDVLKEILEKEEISQVV
AIGPVPMMKFLSILTKEYNVPTLVSLNPIMVDGTGMCGGCRVTVGGHTKFACVDGPEFDG
HQVDYDELMQRLQAYCEDEQACHKDFCITRDSQ*
>Ga0070729_101371952
DEVAEVVAIGPVPMMEAVCKVTKPFNVKTTVSLNSIMVDGIGMCGACRCTVGGKTLFACV
DGPEFDGHEVDFGELKSRLWQFKQQEEESMERFTQECQCNGK*
>Ga0070730_100029853
LCHLAPRERELFKIIHAEFLAPGIKRFVIEAPRIARRQKPGQFVILRIYEEGERIPVTIE
NSDPEKGTINIVVQAAGKTTNLLNSLGTGDSILDVVGPLGKPSEIRNYGTVVVVGGGVGT
AMAYPTASALKRAGNRVISIVGARNRELVILEKEMRGVSDALLLTTDDGSYADKGFVTDK
LRQLIENGTRIDLVVAVGPIVMMKAVSEMTRKENIHTIVSLNPIMIDGTGMCGGCRVLID
GKSEFACVDGPEFDAHKVDFSVLVQRNGMYRDAEQRSMAEFMAKKNTQDHPEDGHACAGA
SGDRQGAQR*
>Ga0070730_100064924
VFKIVHAQFLAPGIKRFVIEAPRIARKQKPGQFVILRIYEEGERIPVTIENSDPERGTIS
IVVQAAGKTTNLLNSLETGDSILDVVGPLGKPSEIKNYGTVVVVGGGVGTAMAYPTASAL
KRAGNRVISIVGARNKELVILESEMRGVSDALLLTTDDGSYADKGFVTDKLRQLIENGTR
IDLVVAVGPIVMMRAVSEMTRKENIHTVVSLNPIMIDGTGMCGGCRVLIDGKSEFACVDG
PEFDAHKVDFSVLVQRNGMYRYAEQRSMAEFQAKRNTQDHLENEHACAVGSGDRQGAQR*

>Ga0070730_100142875
VFKIIHAEFLAPGIKRFVIEAPRIAKKQKPGQFVILRIYEEGERIPVTIENSDPARGTIN
IVVQSAGKTTQLLNSLSAGDSILDVVGPLGKPSDIANYGTVVVVGGGVGTAMAYPTASAL
KKAGNRVISIVGARNKELVILEPEMRAVSDSLMITTDDGSYADKGFVTDKLRQLIQNGTR
IDLVVAVGPIVMMRAVADLTRKENIHTVVSLNPIMIDGTGMCGGCRVMIDGKSEFACVDG
PEFDAHRVDFAVLVQRNSMYRDAEQRSLAEFQSAKVAAEPTDHVCVVPGNARGDQR*
>Ga0070730_100181856
VFKIIHAQFLAPGIKRFVIEAPRIARKQKPGQFVILRIYEEGERIPVTIENSDPETGTIH
IVVQSAGKTTTLLNALETGDSILDVVGPLGKPSEIAKYGTVVVVGGGVGTAMAYPTAAAL
KRAGNRVISILGARNKELVILEREMRGVSDALMITTDDGSYADKGFVTDKLRQLIENGTR
IDLVVAVGPIVMMKAICEMTRKERIHTVVSLNPIMIDGTGMCGGCRVLIDGKSEFACVDG
PEFDGHKVDFSVLVQRNAMYREAEQRSLAEYVAKRDQEPGSRNYGETRRTPVRGTPSEHA
CLAQGEQR*
>Ga0070730_100310286
RFIIEAPRIARKQKPGQFVILRLYEQGERIPITIERSDPERGTIGIVVQSAGKTTHLLNS
LNAGDSILDVVGPLGKPSEIAKFGTVVVMGGGVGTAMAYPTAAALKNAGNRVISIVGARN
KELVILEPELRAVSDALMITTDDGTYADKGFVTDKLRQLIENGTRIDLVLAIGPIPMMRA
VAEMTRKERIRTIVSLNPIMIDGTGMCGGCRVLVEGKSEFACVDGPEFDAHRVDFSVLVQ
RNSMYRAAEQQSMEEFQREATPCALQGDRR*
>Ga0070731_1000002658
VFKIIHAEFLAPGIKRFVIEAPRIARKQKPGQFVILRIYEEGERIPVTIENSDPERGTIN
IVVQSAGKTTHLLNSLNTGDQILDVVGPLGKPSEIRNYGTAVVVGGGVGTAMAYPTAAAL
KRAGNRVLSIVGARNKELVILEREMRDVSDALMITTDDGSYADKGFVTDKLRQLIDNGTR
IDLVIAIGPIVMMKAIAELTRKENIHTVVSLNPIMIDGTGMCGGCRVLIDGKSEFACVDG
PEFDAHRVDFAVLVQRNSMYRDAEQRSLSEFHRCKTEAATQEPEHAVAIAPTVRQGDQR*

>Ga0070731_1000064020
MFKILHAEFIAPGIKRFVIQAPRIARKQKPGQFVILRVYEEGERIPITIEKSDPGQGTIN
IVVQSIGKTTHLLNSLETGESIRDVVGPLGKASEIEKIGTVVVMGGGVGTAMAYPTAAAL
KRAGNHVISIVGARAKELVILEREMREVSNELLITTDDGSYAEKGFVTDKLRQLIDSGTQ
IDLVLAIGPIPMMRAVADLTRGHKIRTVVSLNPIMIDGTGMCGGCRVLIDGKSEFACVDG
PEFDAHRINFDVLIQRNAMYRAAEQKSFEDFQRERESLLAKVHAEQEAECILQGGER*
>Ga0070731_1000148621
MARVIDTRELTPVTKLLVLEAPLVARHAEPGQFVIVRVDAHGERVPISLTDFDAIAGTIT
VVVQQVGKTSGLICALEPGDEVLDLAGPLGRPVDLPAEGHAVLVAGGFGAGAIYPLAREL
QARPVLVSVIVGARTAELVVLRDLLEPACDEFLVCTDDGSLGHHGFTAQLLAERLEGGAQ
FTDCFAVGPMAMMRAVADVTRPYGLRTQVSLDPIMLDGTGMCGACRVTVRGETKLACVDG
PFFDAHAVDFDEAVVRSKMYVDEERAAAALVGAR*
>Ga0070731_100072434
MYPIVRREQFGPTTFLWEVGAPDVARAARAGHFVMARIDEHGERIPLTVADFDVARGTVT
VVIQAVGKTTFEMLGLRQGDYLLDFIGPLGLPSSISRHEGTIVLVGGGLGVAPVFPQLRE
YKRLGNRTISIIGFRSRDLVFWEGPFRQFSDRLEITTDDGSYGRKGFVTAALAQVLAEEK
DVCEVVAIGPIPMMRACCEVTRTLSIPTVVSLNSIMVDGTGMCGSCRVTVGGAMKFACVD
GADFDGHLVNFDELALRQKRFEREEKQALERFRCETARMAAMSPRGSNGTHAVNQVPCPL
PELPVAEPAPPGPRVPKNIRTISPVRAHMAEQPAEERAHNFKEVNLGLDLEGAVAEADRC
LRCKKPRCVPGCPVAIDIPGFIAALARRDIRESYRILKDANTLPAVCGRVCPQESQCEAS
CVVGNKYPPVAIGRLERFVADCAAGRGWDEPSAEAGRSGKRAAIIGSGPSGLACAGDLAK
AGVSVTIFEALHVAGGVLKYGIPEFRLPDVIIDTEIDNLRKLGVELKLDTIIGKLFTIPQ
LVTEMGYDSVFVGTGAGSPKFMGIPGEAFNGVFSANEFLTRVNLMRGYRQPIYDTPVGMG
RRVAVVGAGNTAMDSARVSLRMGAEAVSIVYRRSRRESPARAEELEHAIQEGIQFRWLTN
PVAIQGNSAGWVTGLRCQEMELGESDASGRRRPVPRPGSEFEIDVDTVIYALGTTANPII
AQTTPGLQTNKWGYIETAENTGMTSIPGVFAGGDIVTGAATVILAMGAGRRAAHGMLEYM
GVRAAEPAAVR*
>Ga0070731_100087594
VFKIIHAQFIAPGIKRFVLEAPRIARKQKAGQFVILRVYQEGERIPITIENSDPQRGTIN
IVVQSAGKTTQLLNSLNTGDSILDVVGPLGKPSEIEKVGTVVVIGGGVGTAMAYPSAAAF
KRAGNRVITIIGARTKELVILETELREVSDVLMITTDDGSYSDKGFVTDKLRQLIENGTR
IDLVLAIGPIVMMKAVAEMTRKENIHTVVSLNPIMIDGTGMCGGCRVLIDNKSEFACVDG
PEFDAHKVNFGVLVQRNSMYRDAEQKSLQAFKHSAGDPATTQCALAQGGKR*
>Ga0070731_100230132
VFKIIHAEFLAPGIKRFVIEAPRIARKQQPGQFVILRIYEEGERIPVTIENSDPEHGTIN
IVVQAAGKTTHLLNSLETGDQILDVVGPLGKPSEIKNYGTVVVVGGGVGTAMAYPTAAAL
KRTGNRVISIVGARNKELVILEAEMRAVSDALMITTDDGSYADKGFVTDKLRQLIENGTR
IDLVVAVGPIVMMKAIAEMTRKENIRTVVSLNPIMIDGTGMCGGCRVLIDGKSEFACVDG
PEFDAHRVDFAVLVQRNSMYRDAEQRSLAQFQRVTSAEASTKELEHACAATRSARQGDQR
*
>Ga0070731_100246213
VYEIVETRPVARGIKLFVIRAPRIARKQKPGQFVIIRLDETGERVPLTIADADAQAGTVT
IVVQAIGKTTMLLSMLEAGDHILDMVGPLGKPSEIEKYGTAVVISGSVGTAMAYPTAREL
KRAGNRVISIVGARSKDLLVLEDEVRKVSDDTFVVTDDGSSGEKGLVTDKLKQIMAAGKV
DYVLAVGPVPMMRAVANLTAPDKIKTIVSLNSIMVDGTGMCGGCRVLVDNTSEFACVDGP
EFDASRVNFEVLMQRNSMYREQERASIERLQANPQAELERVRQRNKKSACALEKAGVSGE
*
>Ga0070731_100443632
VYEIVEARPLARNIKLFTIKAPRIARKQKPGQFVIVRLDESGERIPLTIAGADPAAGTVT
IVVQAIGKTTMLLCMMQAGDAILDMVGPLGKPSEIENFGTAVVVSGSVGTAMAYPTAREL
KRAGNKVISIVGARSKELLVLEDEVKAVSDETYICTDDGSYGTKGLVTETLKEVMGKQKL
DYVLACGPVPMMRAVARMTAPENIKTIVSLNSIMVDGTGMCGGCRVLVGNKSEFACVDGP
EFDAQRVNFEVLMQRNNMYREQERESIERLQADPESELEKVRRNRQKEECALETAEVSHA
*
>Ga0070731_100531603
IARKQKPGQFVILRIYEEGERIPVTIENSDPERGTISIVVQAAGKTTHLLNSLETGDSIL
DVVGPLGKPSEIAKYGTVVVIGGGVGTAMAYPTAAALKRIGNRVLSIVGARNKELVILES
EMRAVSDALMLTTDDGSYADKGFVTDKLRQLIENGTRIDLVIAVGPIVMMKAVAEMTRKE
NIHTVVSLNPIMIDGTGMCGGCRVLIDGKSEFACVDGPEFDGHKVDFAVLVQRNSMYRDA
EQRSMTEFKHKQEVEEHACVAPFFGAPGARR*
>Ga0070731_101775201
VCTDDGSLGHHGLVTGRLEQLLSAGADYTSCFAVGPIPMMRAVAEATTRSDLPAMVSLDP
VMIDGTGMCGGCRVTVGGSIRLACVDGPFFDAREVDFDELAARNAMYAPDERVACEVAAV
KVA*
>Ga0070732_100007107
VFKIVHAQFLAPGIKRFVIEAPRIARKQQPGQFVILRIYEEGERIPVTIENSDPAKGTIN
IVVQSAGKTTNLLNRLETGDSILDVVGPLGKPSDIRNYGTVVVVGGGVGTAMAYPTALAL
KRAGNRVISIVGARNRELVILEKEMREVSDALLITTDDGSYADKGFVTDKLRQLIDNGTR
IDLVVAVGPIVMMKAVSELTRKENIHTVVSLNPIMIDGTGMCGGCRVLIDGKSEFACVDG
PEFDGHKVNFEVLVQRNTMYRTAEQQSMEEFKRLQKAEAEQDEVCAATSSAQQGEQR*
>Ga0070732_100033116
VFKILEAHFLAPGIKRFVLDAPRIARKQKPGQFVILRIYEEGERIPITIENSDPARGTIS
IVVQTAGKTTQLLSTLNAGDAILDVVGPLGKPSEIGKYGTVVVIGGGVGAAMAYPTAAAL
KRAGNRVISIVGARTKELVILESEMRAVSDCLLITTDDGSYAEKGFVTDKLRQLVEGDTR
IDLVLAVGPIVMMKAVADLTREKGIHTMVSLNPIMIDGTGMCGGCRVLIDGKSQFACVDG
PEFDGHKVNFEVLVQRNAMYRDAEQRSLADFQRSLETGQLTKACPAGGRQ*
>Ga0070732_100082916
VFKIMHAQFLAPGIKRFVIEAPRIARKQKPGQFVILRIYEEGERIPVTIENSDPQKGTIN
IVVQAAGKTTTLLNSLETGDSILDVVGPLGKPSEIANYGTVVVVGGGVGTAMAYPTASAL
KRAGNRVLSIVGARNKELVILESEMRAVSDALMITTDDGSYADKGFVTDKLRQLIQNGTR
IDLVVAVGPIVMMKAVSELTRKENIRTVVSLNPIMIDGTGMCGGCRVMIDGKSEFACVDG
PEFDGHKVNFEVLVQRNAMYRTAEQRSMEEFKSKREISAQASPHACQAEGVQR*
>Ga0070733_1000000494
VFKIIHAQFIAPGIKRHVVEAPRIARKQKPGQFVILRIHEEGERIPLTIENSDPARGTIS
IVVQSAGKTTQLLNSLNTGDQILDVVGPLGKPSHIEKLGTVVVIGGGVGTAMAYPSAAAF
KRAGNRVISIVGARNKELVILEEEMRAVSDRLMITTDDGSYADKGFVTDKLRQLIQNGEH
IDLVLAVGPIVMMKAVADITQKENVRTVVSLNPIMIDGTGMCGGCRVLIDGKSEFACVDG
PEFDARRVNFEVLVQRNSMYKDAERRSLEEFQHMLETEAAATQVEHACATARGVRP*
>Ga0070733_100000202
MGDCYPDGGFEIVSREDFSEVTYSISIRHPLLARSAGPGQFVMVMSHEYGERIPLTLADF
DRQEGTVTLVTQAVGKTTKEMQETCKAGTRLFAVVGPMGLPTSTDGAKTVVCAGGGLGTA
PIFPQVRGFKESGAYVIGVLGFRTKSVIFWEEKFREWCDELILCTDDGSAGMRGLVTEGV
QLAIGKHLHIDRVVAIGPPAMMKACSEVTRPYAIKTIVSLNPIMVDGTGMCGGCRVRVGG
QVKFACVDGPDFDGHKVDFDDLAARLRRYSQEEKLAMERWSQSCRLKAAAQQTSESMNSM
E*
>Ga0070733_100050876
MFNILHAEFLAPGIKRFVIEAPRIAHKQKPGQFVILRLYEQGERIPITIESSDPQRGTIG
IVVQSIGKTTNMLNSLNAGDSILNVVGPLGKPSEIHRFGTVVVMGGGVGTAMALPTVVAL
KGAGNRVISIVGARNKELVILERELREVSDALMITTDDGSYADKGFVTDKLRQLIENGTR
IDLVLAIGPIPMMRAVAEMTRKEHIRTIVSLNPIMIDGTGMCGGCRVLVDGKSEFACVDG
PEFDAHRVDFAVLVQRNSMYRTAEQKSMEEFQCKTNSQLDAVPAGAFAVEGGNR*
>Ga0070733_100078485
MSMDRQQGGANRAFGVAGKPKRTPKAPRHLERLLSPGERVRGCEEVNLGFTPEEAEKEAL
RCLNCVDPKCVAACPLHIDIKSFIARLTENDLAGALETIFERSPFPGICGRVCQHERFCE
NACLLGTKLDPVAIGSLERFVADHGGVARPRPPVSPQGPRVALVGSGPASLIAAHDLAAK
GYGVTIFEALHEVGGVLRYGIPAFRLPREVIRAEIERLRSFGVECRTDFLVGKTCSLEEL
FEQGSAAVFVGTGAGLPYLMGVPGENLIGVYTANEFLTRLNLMEAYRFPESDTPVRVGAR
TVVVGGGNSAMDAARWARRMGSETNILFRRGREQMRARVEEIAHAEEEGVRLEFLAAPVR
LAGDEHGVLQKMQCIRMRLEAADESGRPAPAPVPGSEFWIPVDTVVAAVGQGPNPTVQRA
TPMLITKDGKITVDGSGGTSMHGVFAGGDVVRGGSTVIQAMRDGRTAAEAIDRALRETLP
KVAPAAQTVEPAVRFRIVSRRELARDTVSIEVEAPEIARRWKCGQFVVLRPTPKSERIPL
TIVGGNTGRDRIRLIFQVLGKTTGLLATLGAGDALADLLGPLGCPATIENFGVALCVGGG
VGIAELLPVARALRKEGNYVVALLGARSHDRMILADEIAKVANEVHWATDDGSVGFPGTV
VGLMRAWRRGFARTPAFAHVIGPIALMRAASELTREWNVRTVASLNPIMVDGTGMCGGCR
VAVGGKAVFACVDGPEFDAHQVDFGQLALRNRAYVTQETQARERHDCLIGLSR*
>Ga0070733_100559061
RTPQCDPNHSLRSVTPNTIISSGNQVVPCGETVFKIIHAQFLAPGIKRFVIEAPRIARKQ
KPGQFVILRIYEEGERIPVTIENSDPENGTINIVVQSAGKTTNLLNSLETGDSILDVVGP
LGKPSEIAKYGTVVVVGGGVGTAMAYPTAAALKQAGNRVISIVGARNKDLVILEPEMRAV
SDAVMITTDDGSYADKGFVTDKLRQLIENGTRIDLVVAVGPIVMMRAIAEMTRKENIHTV
VSLNPIMIDGTGMCGGCRVLIDGKSEFACVDGPEFDAHKVDFAVLVQRNGMYREAEQRSM
ADFELAKKNALQDEHACAATSEVPQGGSR*
>Ga0070734_10000015432
MSTDAEAAGSNHARPGANKPKRTPKAPRQREILLSPEERVTGSNEVNCGFSPDQALKEAL
RCLHCADPKCIGACPLHIDIRSFIDHLVESDYAGALESILQQSPFPGICGRVCQHERFCE
KACLLGKKLEPVAIGSLERFASDYGADSQPACTRNLPSGARVALVGSGPASLIAARDLAL
NGYRVTVFEALHELGGVLIYGIPEFRLPREVVHKEIDRLRCMGVEFRTDFLVGKTCSVEE
LFDQGYAAIFLGTGAGLPHMLGVPGENLIGVYTANEFLTRLNLMEAHRFPQSDTPVRVGG
KTVVIGGGNSAMDAARWARRMGSDTTILFRRGRAELRARLEEIAHAEEEGIKFEFLAAPV
RLEGDERGVLKRMQCIRMRLEAADESGRPSPVPVPGSEYWMDVDTIVAAVGQGPNPTVQR
ATPQLITKDGKIAIQESGETSLPNVFAGGDVARGGSTVIQAMRDGRAAAEAIHRALNGAE
AAVFQPVPRPAPYRILSRAQIAPDTYTIEVEALDIARHWRPGQFVVLRPTPQSERIPLTL
VDGDLAAGTIRLIFQAIGKTTHELACLRTGDSLADLLGPLGAPATAAHFGTVWCVGGGVG
VAELLPVARALREQGNRVVALVGARTAGRMILDDELRHTADEVHWATDDGSEGFHGTVVD
LMRHHRAHSHLAPKFVHVIGPIPLMRFAAQLTREWGVKTVASLNPIMVDGTGMCGGCRVA
VDGKPVFACVDGPEFDAHQVDFDLLTLRNRAYLTEEKLVLERHECRIGLGQ*
>Ga0070734_10000026134
VFKIIHAKLLAPGIKRFVIEAPRIARKQQPGQFVILRIYEEGERIPVTIENSNPEHGTIS
IVVQAAGKTTQLLNSMTTGDHILDVVGPLGKPSEIKNYGTVVVVGGGVGTAMAYPTASAL
KRAGNRVISIVGARNKELVILEPEMRAVSDALMITTDDGSYVEKGFVTDKLRQLIQNGTR
IDLVIAVGPIVMMKAVADLTRKENIHTVVSLNPIMIDGTGMCGGCRVLVDSKSEFACVDG
PEFDAHRVNFEVLVQRNAMYREAEQRSLAEFQKSQQRREPDAEPDALCAGPASHNRGEQR
*
>Ga0070734_1000005626
VFKITHAQFLAPGIKRFVIEAPRIARKQKPGQFVILRIYEEGERIPVTIENSDPERDTIN
IVVQSAGKTTNMLNALNTGDHILDVVGPLGKPSEIKTYGTVVVVGGGVGTAMAYPTAAAL
KGAGNRVLSIVGARNKELVILEKEMRAVSDALMITTDDGSYADKGFVTDKLRQLIENGTR
IDLVVAVGPIVMMKAVANLTRKENIHTVVSLNPIMIDGTGMCGGCRVMIDGKSEFACVDG
PEFDAHQVNFEVLVQRNAMYRDAEQRSMAEFQKARSEGNHSELDHACGGVLSQVLGEQR*

>Ga0070734_1000014432
MSTYGVSVFKVIHAAFIAPGIKRFTIEAPRIARKHRPGQFVIVRLYEQGERIPLTIERAD
AGRGTINLVVQSAGKTTHLLNRFESGDSILDVVGPLGKPSEIKNFGTVVVMGGGVGTAMA
YPTAAALKKAGNRVISIVGARNKELVILEREMGEVSDTLLITTDDGSYADKGFVTDKLKQ
LIRFGTPIDLVLAVGPIPMMKAVAEVTRDAHIRTIVSLNPIMIDGTGMCGGCRVLIDGKS
EFACVDGPEFDAHRVNFDVLIQRNAMYREAERRSMEQFRRDTECKPGAAQAAGEEACVPT
GGRR*
>Ga0070734_1000020744
VFKILEAKFLAPGIKRFVLEAPRIARKQQPGQFVILRIYEEGERIPVTIENSDPAKGTIS
IVVQSAGKTTQLLNSLNTGDSIRDVVGPLGKPSEIGKFGTVVVVGGGVGTAMAYPSAAAF
KRAGNRVISIVGARNRELVILEKEMRDVSDALLITTDDGSYADKGFVTDKLRQLIQNGTR
IDLVLAVGPIVMMKAVAELTRKENIKTVVSLNPIMIDGTGMCGGCRVLIDGKSEFACVDG
PEFDAHKVNFEVLVQRNGMYRQAEQKSLADFQAHAAEQVAHVTDEQCALAQGGAR*
>Ga0070734_1000080921
VFLITRRKQFGPTTFLWDVNAPDVARAARPGHFVMARIDEHGERIPLTVADFNVERGTVT
VVIQAVGKTTIEMMALRQGDAILDFIGPLGLPSHIRKLEGTVVLVGGGLGVAPIYPQLRE
YKNRGNRTLSIIGFRTKDLVFWEDQFRECSDELIVATDDGSYGRKGLVTHALAEVLSREP
NVCEVVAIGPIPMMKACCEVTRPSAIPTIVSLNSIMVDGTGMCGSCRVTVGGKMKFACVD
GADFDGHLVAFDELSLRQKRFEREEKAALERFRRESAKLASLQSENGNGAKLVSTCELPE
PIPAPPGPRVPKNIRTIPPERSLMPHQPAEERVHNFKEVALGLDLAAALHEADRCLRCKK
PRCVPGCPVGIDIPGFIAALQHKDIKRSYQILKTSNALPAVCGRVCPQESQCEATCVVGA
KFKPVAIGRLERFVADAALGRGWEEAPQTSGTGKRAVIVGSGPSGLACAGDLARNGVKVT
IFEALHVAGGVLKYGIPEFRLPDIIIDAEIENLKKLGVEIKLDTIIGKLFTIPELLTDMG
YDAAFVGTGAGSPKFAEIPGEAFNGVFSANEFLTRVNLMRGHQQPLYDTPVGMGKRVAVV
GAGNTAMDSCRVAKRMGAEQVTVVYRRSRRESPARIEELEHAIEEGIEFLWLTNPVEILG
NSAGWVTGMRVQKMELGEPDASGRRRPVPVAGSEFVLDVDTVVYALGTTANPIIKQTTPG
LKVNKWGYIEIDDRTGMTSIPGLFAGGDIVTGAATVILAMGAGKRAAQGMLEYMGINSVG
PEVCAETTPVRGN*
>Ga0070734_100043942
VFKIIHAKFLAPGIKRFVIEAPRIARKQKPGQFVILRIYEEGERIPVTIENSDPEKGTIN
IVVQTAGKTTNLLNSLNTGDSILDVVGPLGKPSEIANYGTVVVVGGGVGTAMAYPTAAAL
KRAGNRVLSIVGARNKELVILEPEMREVSDALMITTDDGSYADKGFVTDKLRQLIDNGTR
IDLVVAVGPIVMMKAVSELTRKEKIHTVVSLNPIMIDGTGMCGGCRVLIDRKSEFACVDG
PEFDAHKVNFEVLVQRNSMYRSAEQQSMEEYKRGHESGHACVGTSSAVQGEPR*
>Ga0070734_100135114
MFPIVESAFLAPDIKRFVIEAPRIARKRQAGQFVIVRVHPRGERIPLTIADGDAARGTIT
LIVQGIGKTTKLMNMLEAGDALLDVVGPLGKPSEIKNFGTVVVIGGGVGAAIAYPTAKAM
HQAGNHVISILGGRSRDLVILEEEIRAISDEVFLTTDDGSYGLKGLVIDPLKEMLEAGPP
IGLVLAIGPVRMMQAVAEVTRPYRVPTVVSLNSLMVDGTGMCGGCRIITSEGAKFACVDG
PEFDAHIVDFDILARRNRTYADRESEELREFREHAEEFVQEVRESCRLEAAHPEVRHIVE
KV*
>Ga0070734_100355363
VFKIVHAQFLAPGIKRFVIEAPRIARKQKPGQFVILRIYEEGERIPVTIENSDPARGTIN
IVVQAAGKTTHLLNSLETGGSILDVVGPLGKPSEIKNYGTVVVVGGGVGTAMAYPTAAAL
KREGNRVLSIVGARNKELVILEREMRAVSDALMITTDDGSYADKGFVTDKLRQLIQNGTR
IDLVIAVGPIVMMKAVSEMTRKENIHTVVSLNPIMIDGTGMCGGCRVLIDGKSEFACVDG
PEFDGHKVDFAVLVQRNTMYRDAEQRSLAEFQRTKEQAADGCAAATGARQGDQR*
>Ga0070734_100572372
MYPIVRREQFGPTTFLWEVGAPDVARAARPGHFVMARVDEHGERIPLTVADFDRESGTVT
VVIQAVGKTTHEMMGLAQGDYLLDFIGPLGLPSDIRKHTGTIVLVGGGLGVAPVFPQLRE
YKRLGNRTVSIIGFRNRDLVFWEEPFRQFSDRLEITTDDGSYGRQGFVTAALAEILAEEK
DACEVVAIGPIPMMRACCEVTRPRGISTIVSLNSIMVDGTGMCGSCRVTVGGAMKFACVD
GADFDGHLVNFEELALRQKRFEREEKEALHRFRGESARLAAMSPRGANGSHPNAVVPCPL
PELPAPQPEPPGPRLPKNIRTISPVRVHCPEQPAAERAHNFKEVSLGLDMEGAIAEADRC
LRCKKPRCIPGCPVAIDIPGFISALARRDIRESYRILKSANTLPAVCGRVCPQESQCEAN
CVVGVKYPAVSIGRLERFVADAAIGRGWDEPAETAGRAGKRAAIVGSGPSGLACAGDLAK
NGVAVTIFEALHVAGGVLKYGIPEFRLPDVIIDTEIDNLKKLGVEIKLDTIIGKLFTIPQ
LMTEMGYDSVFVGTGAGSPKFMGIPGEAFNGVFSANEFLTRVNLMRGYQQPIYDTPVGMG
RRVAVVGAGNTAMDSARVALRMGAEHVSIVYRRSRRESPARAEELEHAIQEGIEFRWLTN
PVAILGNSAGWVTGLR
>Ga0070734_100706231
VYEIVEARPLARNIKLFTIKAPRIARKQKPGQFVIVRLDESGERIPLTIAGADAAAGTVT
IVVQAIGKTTMLLCMMETGDAILDMVGPLGKPSEIENFGTAVVISGSVGTAMAYPTAREL
KRAGNKVISIVGARSKDLLVLEDEVKAVSDETYICTDDGSYGTQGLVTDTLKEVMARQKL
DYVLACGPVPMMRAVARMTALENIKTIVSLNSIMVDGTGMCGGCRVLVDNKSEFACVDGP
EFDAQRVNFEVLMQRNNMYREQERESIERLQADPEAELSKIRSNRQKQECALEAAEVSHA
*
>Ga0070735_10000015198
VFKIVHAQFLAPGIKRFVIEAPRIARKQKPGQFVILRIYEEGERIPVTIENSDPEKGTIN
IVVQAAGKTTTLLNSLETGDLILDVVGPLGKPSEIKNYGTAVVVGGGVGTAMAYPTAAAL
KRAGNRVLSIVGARNKELVILESEMRAVSDALLITTDDGSYADKGFVTDKLRQLIQNGTR
IDLVVAVGPIVMMKAVSELTRKENIHTVVSLNPIMIDGTGMCGGCRVMIDGKSEFACVDG
PEFDGHKVNFDVLVQRNAMYRTAEQQSMEEYKHSRESEHACVATSSSTTSSSLRGEKR*
>Ga0070735_1000016614
MFKILHAEFIAPGIKRFTIDAPRIARKQKPGQFVIIRVYEEGERIPVTIERSDPTVGTIN
VVVQAAGKTTSLLNCLETGDSILDVVGPLGKPSHIEKFGTVVVMGGGVGTAMAYPTATAL
KDAGNHVISIVGARTKELVILEHELREVSDQLMITTDDGTYADKGFVTDKLKQLIQSGTR
IDLVLAIGPIPMMRAVAETTRPRGIKTVVSLNPIMIDGTGMCGGCRVLVDGKSEFACVDG
PEFDASRIDFSVLVQRNAMYRAAEQRSMEAFQRDRELLLQKVHTEQVACAAGGQR*
>Ga0070735_100017986
VFKIIHAQFLAPGIKRFIIEAPRIARKQKPGQFVILRIYEEGERIPVTIENSDPEKGTIS
IVVQAAGKTTTLLNSLETGGSILDVVGPLGKPSEIKHYGTAVVVGGGVGTAMAYPTAAAL
KRAGNRVLSIVGARNKELVILEPEMRAVSDALLITTDDGSYADKGFVTDKLRQLIENGTR
IDLVVAVGPIVMMKAVSALTRKENIHTVVSLNPIMIDGTGMCGGCRVMIDGKSEFACVDG
PEFDGHKVNFEVLVQRNAMYRTAEQRSMEEYQHNQESEHTCLATSSPTASSIRGEKR*
>Ga0070735_100020321
TAAALKRAGNRVISIVGARNKELVILEREMREVSDALLLTTDDGSYADKGFVTDKLRQLI
ENGTRIDLVIAVGPIVMMKAVSEMTRKENIHTVVSLNPIMIDGTGMCGGCRVLIDGKSEF
ACVDGPEFDAHKVDFSVLVQRNAMYRDAEQKSMEDYRHAKEHPEEACVASGSRQGVQR*
>Ga0070735_100053856
MGPGSVTSTLDRSAPVFKIVHAQFLAPGIKRFVIEAPRIARKQKPGQFVILRIYEQGERI
PVTIESSDPERGTISIVVQAAGKTTNLLNSLETGDSILDVVGPLGKPSEIKNYGTVVVVG
GGVGTAMAYPTASALKRAGNRAISIVGARNKELVILESEMRGVSDALLLTTDDGSYADKG
FVTDKLRQLIENGTRIDLVVAVGPIVMMKAVSEMTRKEHIHTVVSLNPIMIDGTGMCGGC
RVLIDGKSEFACVDGPEFDAHKVDFSVLVQRNTMYRDAEQRSMAEFQAKKNTQDHPEDGQ
ACSVASGVRQGVQR*
>Ga0070735_100213201
EIEKFGTVVVIGGGVGTAMAYPSAAAFKRAGNRVISIVGARNRELVILERELRSVSDALM
ITTDDGSYCDKGFVTDKLRQLIDNGARIDLVLAIGPIVMMRAVAELTRKEHIRTVVSLNP
IMIDGTGMCGGCRVLIDGKSEFACVDGPEFDAHKVNFEVLVQRNGMYRDAEQRSLADYQR
QTAKRTAVHKDEEQCAVAQRSER*
>Ga0070735_100361612
VFKIIDAEFLAPGIKRFVIEAPRIARKQKPGQFVILRIYEEGERIPVTIENSDPERGTIS
IVVQAAGKTTHLLNSLNTGDQILDVVGPLGKPSEIRNYGTAVVVGGGVGTAMAYPTAAAL
KRAGNRVLSIVGARNKELVILEREMRDVSDALMITTDDGSYADKGFVTDKLRQLIQNGTR
IDLVIAIGPIVMMKAIADLTRKENIHTVVSLNPIMIDGTGMCGGCRVLIDGKSEFACVDG
PEFDAHRVDFSVLVQRNSMYRDAEQRSLSEFHRCKTEAATQEPEHAVAVAPTIRQGDQR*

>Ga0070735_100550681
LLNSLNTGDHILDVVGPLGKPSEIKKFGTVVVIGGGVGTAMAYPSAAAFKGAGNRVITIV
GARTKELVILERELREVSDTLMVTTDDGSYADRGFVTDKLRWLIENGTRIDMVLAIGPVV
MMRAVAEMTRKENIHTVVSLNPIMIDGTGMCGGCRVLIDNKSEFACVDGPEFDAHKVNFE
VLVQRNSMYREAEQRSLADFERWTMEKSSHCRIASGERSAIDAQTSGALAPGGKG*
>Ga0070735_100705733
EIAKFGTVVVMGGGVGTAMAYPTAIALKRVGNRVITIVGARNKGLVILERELREVSDALM
ITTDDGSYADKGFVTDKLRQLIENGTRIDLVLAIGPIPMMRAVAEMTRKERISTIVSLNP
IMIDGTGMCGGCRVLVDGKSEFACVDGPEFDAHRVDFSVLVQRNSIYRAAEQISMDEFQH
ASVHARTGACALQGGGR*
>Ga0070737_100119582
VYEIVEARPLARGIKLFVIKAPRIARKQKPGQFVIVRLDECGERIPLTLADADPEAGTIT
LVVQAIGKTTMLFNMLEAGDKILDVVGPLGKPSEVEKFGTIAVVSGSVGTAMAYPTAREL
KRAGNKVISIVGARSKDLMVLEDEVRAVSDETYVCTDDGSYGSKGLVTDKLKEVMAAQKL
DYVLACGPVPMMRAVANLTAPEKIKTIVSLNSIMVDGTGMCGGCRVLVNGQSQFACVDGP
EFDATQVNFDVLTQRNNMYREQERVSVERLQADPQAELERLRRLNRKHECAAEAHWRAQE
QEQEPAATPADPPSQVPMQPRVGTAPVVGVAHE*
>Ga0070738_10000286141
MFRILETRELGRGVKMFVIEAARIARKQKPGQFVIVRLYEHGERIPLTIADSDPHEGTIT
LVVQGIGKTTCLLNMLEAGDSILDIVGPLGKPSEIQHYGTAVVIGGGVGTAIALPTARAL
RQAGNYVISILGARSRDLVILEEEVRKVSNETHICTDDGTYGRKGLVTDKLKDLLSGPYP
IDYILAIGPVPMMRAVAKETKFTGVKTIVSLNSIMVDGTGMCGGCRVLVNKKNQFACVDG
PEFEAEAVNFDVLTERNSAYRDKEQQALKDLLANPEHELEIIRMEMKKHFVEAISGEETS
EVNHAS*
>Ga0070738_1000058244
VITSDNSAPVLTGNRPFEILRREDYSDVTYMLEVHHPQMARAAQPGQFVIVMSHSDGERI
PLTIADFKREKGTITLVIQAVGKSTLEMKEMCQVGTHLYGLAGPMGIPSHVSSAKKVICV
GGGLGVAPVYPQARALKEAGAYVIGILGYRTKDLIFWEDKFRAITDELIICTDDGSAGIR
GFVTDGIRQALESHPDTEEVIAIGPPVMMKASAQATKPYGIKTMVSLNPIMVDGTGMCGG
CRVKVGEKVKFACVDGPDFDGHEVDFDDLMIRLRRYKEEERVARERWSESCRMSTAAVGS
EYATVSA*
>Ga0070738_1000062423
MFPIVESAFLAPDIKRFVIEAPRIARKRQAGQFVIVRVHPRGERIPLTIADGDAARGTIT
LIVQGIGKTTKLMNMLEAGDALLDVVGPLGKPSEIKNFGTVVVIGGGVGAAIAYPTAKAM
HQAGNHVISILGGRSRDLVILEEEIRAISDEVFLTTDDGSYGLKGLVIDPLKEMLEAGPP
IGLVLAIGPVRMMQAVAEVTRPYRVPTVVSLNSLMVDGTGMCGGCRIITSEGAKFACVDG
PEFDAHIVDFDILARRNRTYADRESEELREFREHAEEFVQEVRESCRLEAAHPEVRHIVE
KV*
>Ga0070738_1000073032
LYLILNREQFGPSTFLWEVQAPEVARAARPGHFVMVRIDEHGERIPLTVADFDTARGTVT
VVIQAVGKTTWEMFGLRAGDYVLDFIGPLGLPSAIHQLEGTVVLVGGGLGVAPIFPQLRE
YKRQGNRTAAIIGFRTRDLVFWEDRFRQWCDELIVTTDDGTYGRRGLVTAALADVLAGGR
DIREVVAIGPIPMMKACAEVTRPYHIPTVVSLNSIMVDGTGMCGSCRVTVGGKMKFACVD
GADFDGHLVNFEELALRQKRFAREEQQAMERFRAESAALARLPRDGAGAGVAPCELPDLP
EPLPRPAGPLLPKNIRNIPQERAPMPHQPAAERAHNFREVNLGLTLEGALVEADRCLRCK
KPRCVPGCPVEIDIPGFIAALAHRDLQGSYRILKQANALPAVCGRVCPQESQCEATCVVG
NKYQPVAIGRLERFVADFALGRGWDEAPEPAARPRKRVAIIGSGPAGLACAGDLAKDGVA
VTIFEALHVAGGVLKYGIPEFRLPDLIIDAEIENLRKLGVEIRLDTVIGKLFTIPQLLGE
MGYEAVFVGTGAGSPKFMGIPGEAFNGVFSANEFLTRVNLMRGYRQPLYDTPVGMGKKVA
VVGAGNTAMDAARVSLRMGAESVTIVYRRSRRESPARAEELEHAIEEGIQFQWLTNPVAI
LGNEAGWVTGMRCERMELGEPDASGRRRPVPVPGSEFGIDVDTVIYALGTTANPIIAQTT
PGLKTNRWGYLEIDERTGMTSLPGVFAGGDIVTGSATVILAMGAGRRAARGILEYLGLRS
GAATPAPEAAVEGRTA*
>Ga0070738_1000309019
MHQVVSKARLSPNVTRLDVTAQRIAQVRQPGQFVIVYLGENAERIPLTIADANPEAGTIA
LVIQSVGKSTRDLVALEPGDKIAGIAGPLGRPTELIEGGRALCIGGGVGTAVVHPIAQGL
CRRGVSVLSIIGGRSREWIIFEPELRRLGEVTVCTDDGSYGAKGFVTDAARDALAGGSWD
IVYAVGPVPMMRAVVNLTKPGGVRTIVSLNPVMVDGTGMCGGCRVAVGGQTFFACVDGPE
FDGHEVDFDLLMDRLGTYREFEQRAMAACEAGSCKIGLGSPASERSPLM*
>Ga0070738_100071057
MPLAVARDPHHSPAGHALATIRMSTYGVSVFKVIHAAFIAPGIKRFTIEAPRIARKHRPG
QFVIVRLYEQGERIPLTIERADAGRGTINLVVQSAGKTTHLLNRFESGDSILDVVGPLGK
PSEIKNFGTVVVMGGGVGTAMAYPTAAALKKAGNRVISIVGARNKELVILEREMGEVSDT
LLITTDDGSYADKGFVTDKLKQLIRFGTPIDLVLAVGPIPMMKAVAEVTRDAHIRTIVSL
NPIMIDGTGMCGGCRVLIDGKSEFACVDGPEFDAHRVNFDVLIQRNAMYREAERRSMEQF
RRDTECKPGAAQAAGEEACVPTGGRR*
>Ga0070738_100098565
VYEIVEARPLARGIKLFVIKAPRIARKQKPGQFVIVRLDECGERIPLTLADADPEAGTIT
LVVQAIGKTTMLFNMLEAGDKILDVVGPLGKPSEVEKFGTIAVVSGSVGTAMAYPTAREL
KRAGNKVISIVGARSKDLMVLEDEVRAVSDETYVCTDDGSYGSKGLVTDKLKEVMAAQKL
DYVLACGPVPMMRAVANLTAPEKIKTIVSLNSIMVDGTGMCGGCRVLVNGQSQFACVDGP
EFDATQVNFDVLTQRNNMYREQERVSVERLQADPQAELERLRRLNRKHECAAEAHWRAQE
QEQEPAATPADPPSQVPMQPRVGTAPVVGVAHE*
>Ga0070738_100844611
IVTTDDGSYGRKGFVTHALAEILSTHKDVAEVVAIGPIPMMKACAETTRPFGISTIVSLN
SIMVDGTGMCGSCRVTVGGKMKFACVDGADFDGHLVNFDELSLRQKRFEREEKAALDRFR
NESAKLASLKASADGVAAPSDICLPEPVPMPPAPRVPKNIKTIPVERAPMPQQSPEQRVQ
NFDEVTLGFDLDSALYEAERCLRCKKPRCVPGCPVGIDIPGFIAAIQHKDFKQSYQILKA
SNALPAVCGRVCPQESQCEATCVVGAKYKPVSIGRLERFVADVARGRGWDELPQIDTTKP
RKKAAIVGSGPSGLACAGDLARNGVAVTIFEALHVAGGVLKYGIPEFRLPDVIIDSEIEN
LKKLGVEIRLDSIIGKLFTIPQLLTDMGYDSVFVGTGAGSPKFAGIPGEAFNGVFSANEF
LTRVNLMRGHRQPIYDTPVGMGKRVAVVGAGNTAMDSCRVAKRMGAEKVTVVYRRSRRES
PARIEELEHAIEEGIEFMWLTAPIEIVGNQQGWVTGMRVQRMELGEPDASGRRRPVPVES
SETLLDVDTVIYALGTTANPIIAQTTPGLAVNKWGYIETNERTGMTSI
>Ga0070740_1000049932
LYLILNREQFGPSTFLWEVQAPEVARAARPGHFVMVRIDEHGERIPLTVADFDTARGTVT
VVIQAVGKTTWEMFGLRAGDYVLDFIGPLGLPSAIHQLEGTVVLVGGGLGVAPIFPQLRE
YKRQGNRTAAIIGFRTRDLVFWEDRFRQWCDELIVTTDDGTYGRRGLVTAALADVLAGGR
DIREVVAIGPIPMMKACAEVTRPYHIPTVVSLNSIMVDGTGMCGSCRVTVGGKMKFACVD
GADFDGHLVNFEELALRQKRFAREEQQAMERFRAESAALARLPRDGAGAGVAPCELPDLP
EPLPRPAGPLLPKNIRNIPQERAPMPHQPAAERAHNFREVNLGLTLEGALVEADRCLRCK
KPRCVPGCPVEIDIPGFIAALAHRDLQGSYRILKQANALPAVCGRVCPQESQCEATCVVG
NKYQPVAIGRLERFVADFALGRGWDEAPEPAARPRKRVAIIGSGPAGLACAGDLAKDGVA
VTIFEALHVAGGVLKYGIPEFRLPDLIIDAEIENLRKLGVEIRLDTVIGKLFTIPQLLGE
MGYEAVFVGTGAGSPKFMGIPGEAFNGVFSANEFLTRVNLMRGYRQPLYDTPVGMGKKVA
VVGAGNTAMDAARVSLRMGAESVTIVYRRSRRESPARAEELEHAIEEGIQFQWLTNPVAI
LGNEAGWVTGMRCERMELGEPDASGRRRPVPVPGSEFGIDVDTVIYALGTTANPIIAQTT
PGLKTNRWGYLEIDERTGMTSLPGVFAGGDIVTGSATVILAMGAGRRAARGILEYLGLRS
GAATPAPEAAVEGRTA*
>Ga0070740_1000117030
MSTYGVSVFKVIHAAFIAPGIKRFTIEAPRIARKHRPGQFVIVRLYEQGERIPLTIERAD
AGRGTINLVVQSAGKTTHLLNRFESGDSILDVVGPLGKPSEIKNFGTVVVMGGGVGTAMA
YPTAAALKKAGNRVISIVGARNKELVILEREMGEVSDTLLITTDDGSYADKGFVTDKLKQ
LIRFGTPIDLVLAVGPIPMMKAVAEVTRDAHIRTIVSLNPIMIDGTGMCGGCRVLIDGKS
EFACVDGPEFDAHRVNFDVLIQRNAMYREAERRSMEQFRRDTECKPGAAQAAGEEACVPT
GGRR*
>Ga0070741_10000021455
MFRIRSARLLGPNVKQFEIDAPRIARAQKPGQFVIVRLDDFGERIPLTIKGSDPDQGTIT
IVVQGIGKTTIQLNTLGEGDSILDVVGPLGKPSEVERFGHVVVIGGGVGTAIALPTARAL
RDAGNYVTSILGARTKDLLILESEVRAASDEVLIMTDDGSYGEKGLVTDKLRQLIAKGDV
DYVLAIGPIPMMRAVADTTRTRNIRTVVSLNSIMVDGTGMCGGCRVLIGNKSQFACVDGP
EFDAHDVDFNVLMQRNSMYREQEKESLARYEAACHA*
>Ga0070741_1000013317
MHKVLARQQLSPNVTRLDLLAPRIAQIRRPGQFVIVVRAEDSERIPLTIADADPAAGSIA
LVIQAVGKSTRELVTLQPGDSVQSIAGPLGHPTELIDSGRALCIGGGVGTAVVHPIAQGL
HQRGVRVTSVIGGRSRDWVIFENELRRLGEVIVCTDDGSHGRKGFVTDAAKEILTAGGVN
IVYAVGPVPMMRAVANLTRPFGVRTIVSLNPVMIDGTGMCGGCRVSVGDQTRFACVDGPE
FDGHQVNFEELMDRLSTYREFEQQSAALADEPAHVCQIGQPARGTTP*
>Ga0070741_1000188237
MHQVHQVIAKARLSPNVTRLDVSAPRIAQVRQPGQFVIVYLGENAERIPLTIADADPVAG
TIALVVQSVGKSTRDLVAIEPGQTISGIAGPLGRPTELLTNGRALCIGGGVGTAVVHPIA
QGLHRAGVSVQSIIGGRSHEWVIFEQELRRLGGVTVCTDDGSYGRHGFVTDAARDALSAG
HWDVVYAVGPVPMMRAVVNLTKPLGIHTVVSLNPIMVDGTGMCGGCRVGVGGQTLFACVD
GPEFDGHLVDFDLLLDRLSTYREFEQKAMAACESGACKIGLGSPTAQAAQ*
>Ga0070741_100022434
MRPYEIVRREDFSDVTYLLEVSQPEMARAAHPGQFVIVMSHAQGERIPLTIADFDRERGT
ITLVVQAIGKTTRQMQRDLKVGDALYAFVGPMGHPSQTEGVKKVVCVGGGLGVAPVYPQA
RAFHEAGAYVVGVIGFRNRDLVFWEDKFRAVCDEFIICSDDGSVGMKGLVTEGIKLAASR
HGDIDRLVAIGPPIMMRAASELTKTLGIKTIVSLNPVMVDGTGMCGGCRVKVGGRTRFAC
VDGPEFDAHTVDFDDLMFRLARFKPDEKLALERWQQGCRLETQAAPAAGAPGKAS*
>Ga0070741_100025183
VFKIVKAGFLAPGIKRFIIEAPRIARKQRAGQFVILRLYEKGERIPLTIESSDPPHGTIS
IVVQAIGKTTQLLNCLETGDSILDIVGPLGKPSHVDKFGTVVVMGGGVGTAMAYPSASAL
KQAGNRVISIIGARSKELVILESEMRRISNEVMVMTDDGSYAEKGFVTDKLRQLIAKGTA
IDLVLAVGPIPMMRAVAEVTREHNIRTVVSLNPIMIDGTGMCGGCRVLIDGKSEFACVDG
PEFEAHRVDFDVLVQRNAMYRAAEKKSLEQYQRDPQAQVESIHWQSCAVAGGKP*
>Ga0070741_1000255318
MSTYGVSVFKVIHAAFIAPGIKRFTIEAPRIARKHRPGQFVIVRLYEQGERIPLTIERAD
AGRGTINLVVQSAGKTTHLLNRFESGDSILDVVGPLGKPSEIKNFGTVVVMGGGVGTAMA
YPTAAALKKAGNRVISIVGARNKELVILEREMGEVSDTLLITTDDGSYADKGFVTDKLKQ
LIRFGTPIDLVLAVGPIPMMKAVAEVTRDAHIRTIVSLNPIMIDGTGMCGGCRVLIDGKS
EFACVDGPEFDAHRVNFDVLIQRNAMYREAERRSMEQFRRDTECKPGAAQAAGEEACVPT
GGRR*
>Ga0070741_1000332936
MYTILDKEVLAPSIVRFWVDAPAIARKRRPGQFVIVRIDERGERIPLTIADADPARGAIA
LVVQAVGKSTFKLNALERGAAIADVAGPLGQPTRIQAGASVCCIGGGIGAAVAYPIAAGV
RAVGGTVAAIIGARTRDLIILEREMHDVASPCIVTTDDGSYGGHGLVTDALETLIESGYT
FDEVVAIGPLPMMRAVCDVTRPLGVKTIVSLNPIMVDGTGMCGGCRVSVGGEQKFVCVDG
PEFDGHQVDFGELAARLRAYRDDEARALAQYRAGEK*
>Ga0070741_100056946
MYTILDKQILGPSVARLWIDAPAVARKRRPGQFVIVRIDDRGERIPLTIADADPARGAIA
LVVQAVGKTTMRLNALNAGDTISDVAGPLGQPTHIEPGARVCCIGGGIGAAVAYPIAAGV
RAAGGQVAAIIGARTRELIILEDDMRSVASPCIVTTDDGSYGNQGLVTDALQSLLDAGHT
FDHVVAVGPLPMMRAVCELTRPLGLKTIVSLNPIMVDGTGMCGGCRVTVGGEQKFVCVDG
PEFDGHLVDFGELSARLRAYREDEAAALARYQAQAV*
>Ga0070741_100062716
VETQTPVGHEVLGNVVLAPAVHRLEVRAPRIAAVRRAAQFVIVRRGPGAERIPLTVAAAD
AAGGTITLIVQAVGKSTAELTALAPGQMIHDVAGPLGRPTELVPGGDAVVVGGGIGAAVV
LPIAAALHAGGTAVTSIVGARSQPWVILEEELAAFGRVVVCTDDGTRGRPGLVTAALADE
LAAGAAATVYAVGPVPMMRAVAELTRPLGVRTIVSLNPIMVDGTGMCGGCRVTVGGEMRF
ACVDGPEFDGHAVDFDELADRLTAYRADEALARSRLGGGDS*
>Ga0070741_100065827
MARVIDTRELTPVTKLLVLEAPLVARHAEPGQFVIVRVDAHGERVPISLTDFDAIAGTIT
VVVQQVGKTSGLICALEPGDEVLDLAGPLGRPVDLPAEGHAVLVAGGFGAGAIYPLAREL
QARPVLVSVIVGARTAELVVLRDLLEPACDEFLVCTDDGSLGHHGFTAQLLAERLEGGAQ
FTDCFAVGPMAMMRAVAEVTRPYGLRTQVSLDPIMLDGTGMCGACRVTVRGETKLACVDG
PFFDAHAVDFDEAVVRSKMYVDEERAAAALVGAR*
>Ga0070741_1001600812
LYQILRRQQFGPSTFLWEVKAPDVARAARAGHFVMARIDVHGERIPLTVADFNTDRGTVT
VVIQAVGKTTWEMFGLREGEPILDFIGPLGLPSTIKTLDGAVVLVGGGLGVAPVYPQLRD
YKKMGNRTISILGFRTRDLIFWEDEFRRHSDELVVTTDDGSYGRKGLVTVALADVLAANP
GVKEVVAIGPIPMMKACSEVTRGFGIPTVVSLNSIMVDGTGMCGSCRVTVGGAMKFACVE
GADFDGHLVNFDELALRQKRFQREEKESLERFRNEANKLANLNGAPCVPKSLVELPEAQP
APPGPLVPKNLKTIRPERVHMPHQAPEERRQNFKEVALGLQIDDALIEADRCLRCKKPRC
VPGCPVEIDIPGFIAALARKDVRAAYGILKQSNALPAVCGRVCPQESQCEAACVVGNKYQ
PVSIGRLERFVADTAMGRGWDTVPVASNGSVTKRAAIIGSGPAGLACAGDLARHGVKVTV
FEALHVAGGVLKYGIPEFRLPDMIIDVEIENLKKQGVEIRLDTVIGKLFTIPQLIGEMGY
DTVFVATGAGSPKFMGIPGEAFNGVFSANEFLTRVNLMRGYRRPIYDTPVGMGRRVAVVG
AGNTAMDAARVSLRMGAEQVSVVYRRSRKESPARHEELEHAIEEGIDFRWLTNPVEILGN
ETGWVTGLRCQQMELGEPDASGRRRPVPRPGSEFELDVDTVIYALGTTANPIIAQTTPGL
TTNKWGYLQTDERTGMTSLPGVFAGGDIVTGAATVILAMGAGRRAARGMLEYMGIKEQ*
>Ga0070741_100182593
MSKFEIVAREDFSDVTYLLKVRHPLMARAARPGQFVIVMATEHGERIPLTIADFDAYEGT
ITLVIQAVGKSTREMQQSCRVGTSLHALVGPMGIPSPIPKVKKVLCVGGGLGVAPTFPQA
RAFQQSGAYVIGVVGFRSRDLVFWDDKYRSVCDDFILCTDDGSAGLKGHVGIGIKAALER
HPDIEECVAIGPPIMMKAAAEATRAARIRTMVSLNPLMVDGTGMCGGCRVRVGGEVKFAC
VDGPDFDGHRVDFDDLMQRLARFKDEEKVALDRWVETCRMFDREEVLRPSRATDPELF*
>Ga0070741_100184254
VYEIVEARPLARNIKLFTIKAPRIARKQKPGQFVIVRLDESGERIPLTIAGADPAAGTVT
IVVQAIGKTTMLLCMMQAGDAILDMVGPLGKPSEIENFGTAVVVSGSVGTAMAYPTAREL
KRAGNKVISIVGARSKELLVLENEVKAVSDETYICTDDGSYGTKGLVTETLKEVMGKQKL
DYVLACGPVPMMRAVARMTAPENIKTIVSLNSIMVDGTGMCGGCRVLVGNKSEFACVDGP
EFDAQRVNFEVLMQRNNMYREQERESIERLQADPESELEKVRRNRQKEECALETAEVSHA
*
>Ga0070741_100188788
LGFTPEQALAEAQRCLQCKDPVCVQACPLHIDVKGFIDRLAEGDFAGAFDKISEQSPFPG
ICGRVCQHELFCEKSCLLGKKLEPVAIGSLERFAADFHRQAGLPDCQELPAPAGARIALV
GSGPASLIAAFDLVRKGYRVTVFEALHELGGVLAYGIPNFRLPREIIREEIDRLRKMGVE
FRTNYIIGKTRTIEELFAEGYQAVFLGTGAGLPHLMGIPGENLVGVYTANEFLTRLNLME
AYRFPESDTPVRVGARTVVVGGGNSAMDAARWARRLGSETTIMFRRGRAELRARLEEIEH
AEEEGVRFEFLAAPVRIFGDEKGMVREVECIRMQLGEPDESGRPSPIPLPGSEYRIPVDT
IVMAIGQSPNPTVQRATPQLVTKRGKIVIDTAGQTSMAGVFAGGDVVRGGSTVILAMRDG
RAAAEAIDRALREPQLAPARKESGMQAEEDGAPRIVRKRLLSPEIAWLEVKAPDIARHWR
PGQFVIIRPTRSSERIPLTIVDGDPEQGTITMVVQAVGATSHAAVALEEGDAFADLLGPL
GLPASIETLGHVLCLAGGVGVAELLPVARAFRKAGNRVTALCGARSAAQIILDAELREAA
EEVLWATDDGSAGFHGTVVDLMRDWKRSQTSIVNAAHVIGPIPMMRAAAEVTREWNLPTF
ASLNPIMVDGTGMCGGCRVTVGGQVKFACVDGPEFDAHQVDFDELTRRNRAYLEQERLIR
ERHECRIGLGK*
>Ga0070741_100224647
VFKIVHAQFLAPGIKRFVIVAPRIARKQKPGQFVILRIYEEGERIPLTIESSDPARGTIS
IVVQAAGKTTHLLNTLEMGDSILDVVGPLGKPSEIRNYGTVVVVGGGVGTAMAYPTASAL
KRAGNRVISIVGARNKELVILENEMRMVSDALMITTDDGSYGDKGFVTDKLRQLIENGTR
IDLVIAVGPIVMMKAVSEMTRGEHIHTVVSLNPIMIDGTGMCGGCRVLIDGKSEFACVDG
PEFDGHKVDFPVLVQRNAMYREAEQRSMDEFRARPSGFSSEPTSRNVNEKWGTPDKPDKN
VCASGEGELR*
>Ga0070741_100266454
MFKILHAQFIAPNIKRFVIQAPRIARKHQPGQFAIVRLYEEGERIPLTIERSDPELGTIN
MVVQSAGKTTHLLNSLQTGDSILDVVGPLGKPSEIEQFGTVVIIGGGVGTAMAYPTAAAL
KRAGNRVISIVGGRSKDLVILEREMRDVSDALMITTDDGSYADKGLVTDKLRQLIENGTP
IDLVLAVGPIPMMKAVADMTRQQHIRTIVSLNPIMIDGTGMCGGCRVLVNAKSKFACVDG
PEFDAHEVDFAVLVQRNSMYRAAEKKSMDDFVRQREAQLQPVGGGPREACLAEGAGI*
>Ga0070741_100291483
MYPIVRRESFSDTTFLWEVLAPDVARAAKPGHFVMLRLNDESERIPLTVADMDPERGTIT
MVIQALGKSTRVMRDAYKQGDSFLDFVGPLGQPQHIERTGHVVLVGGGLGVAPIYPQLRG
FKEAGNRVTGIIGFRSKDLVFWEDKFRKYCDELIVCTDDGSYGRPGFVTAALKDILVADR
PDLVVAIGPLPMMQACVETTRPHGVKTMVSLNTIMVDGTGMCGSCRATVGGEVKFACVDG
PDFDGHKVDFKELVSRQKRFKPQESAASEDYAHVCKIEKQLFDDEKRNYKKIKELQPHQT
PMPERDAKERARNFKEVNLGYALQDALQEAERCIQCAKPTCIAGCPVAIDIPRFIRHLLV
RDLEGALETIYEASIFPSICGRVCPQESQCEAQCIIAKKVDSVGIGRLERFVGDNARPKP
VTPPRFREQDKLGKVAICGSGPSGLAAAADLIRYGCEVTVFEALHVAGGVLRYGIPSFRL
PRDIIDREVKRLTDMGVRIETNKVIGKTFTIRQLLEEKGFDAAFVGVGAGSPAFLGIPGE
FAGQVYSANEFLTRVNLMGGDQFPLRDTPVNVGKSVVVIGAGNTAMDCLRVAKRLGAPTV
RCVYRRSEAEAPARIEELRHAKEEGIEFFFLHAPVEIRVDEAGNVSGMKVEEMKLGDPDE
KGRRKPIATGQFKELACDTVIYALGTKPNPIISQSTPGLGLDKRGNIVADEGGTQATSLP
GVFAGGDIVTGGATVILAMGAGRRAARSIAAYLKNGKPWPVTQEQTDGFVPPVPLSGDGP
VIPPAVSTEQPGLVCPKCHRPLDGDEPYVCCAGAKLSWRCGDCAKVSEGFAFPYGMCPAC
GGTLRAVESRDVAGAASLEAIRAAFEIELGGMAFYQRAAREAKEPAMRDLFSRFVDMEKQ
HMATLSARYHIDPPAPGDLHLDRAAVYAGIPNRPDAPDNLFQIAIAFEERAAQFFSRHHE
ECPRGSAEWQIYKELAAEEREHVAVLLTELERWREGKPGLL*
>Ga0070741_100391557
MGHPILEADWLAPLVRRLRVRAPHVVRHCQPGQFVIVRHKPGAERIPLTIAGCDRSAGTI
DLIIQAVGATTRQICALEAGSTLSDVAGPLGSPTHIEYVGHAVIVGGGVGTAVIFPQAGE
LKEKENRVSAIIGGRSKPYVILERELNQVCDQVFPCTDDGSYGYHGFVTNRLRELIEDYE
WLDPVKLVLCAGPVPMMRAVAELTRPMKIRTVASLNPIMVDGTGMCGGCRVQVGGQMKFA
CVDGPEFDAHAVDFAELCNRLTTYRPHEQRANQRAVAPQESHKCRLTGAMVGGAA*
>Ga0070741_100630221
VFKIIHAQFLAPGIKRFVIEAPRIARKQKPGQFVILRVYEEGERIPVTIENSDSEKGTIN
IVVQSAGKTTTLLNSLQTGDSILDVVGPLGKPSEIANYGTVVVVGGGVGTAMAYPTAAAM
KRAGNRVLSIVGARNKELVILEKEMRAVSDALMITTDDGSYADKGFVTDKLRQLIENGTR
IDLVVAIGPIVMMRAVSEVTRKENIHTVVSLNPIMIDGTGMCGGCRVLIDGKSEFACVDG
PEFDAHKVNFEVLVQRNSIYRVAEQKSMEEYKHSLDHACAVEGEKR*
>Ga0070741_101294601
HKVIAREQLSPNVTRLHIHAERIAHIRKPGQFVIIHLGKDAERIPLTIADANPRSGVISV
VVQAVGKSTNEIVALQPGDHISGVAGPLGHPTELIDSGHALCIGGGVGTAVVHPIAQGLH
ARGVRVTSIIGGRSKEWIIFERELQKLGEVIPCTDDGSYGRKGFVTQAAQDLLAAGGVDI
VYAVGPVPMMRAVAQTTLPHNIRTIVSLNPVMIDGTGMCGGCRVTVGGQTKFACVDGPEF
DARLVNFEELMDRLGTYREFEQRALECAANLGAGI*
>Ga0070741_101506232
MAELLDTTATVVAKRRLTDVTTLLEIAAPLVARNAEPGQFVIVRVTETGERVPISLTDFD
AAAGTITLVVQAVGRTSGLICALEEGDPILDVAGPLGRAAALPEEGHAVLIGGGFGTGAI
FPLARALHGSGVRVSAIVGARTSSLVILRDLLEPVCDAYHVCTDDGSLGYHGVVTGRLDE
LVAAGEGYTCCFAVGPMPMMRAVADASRRWSLPAQVSLDPLMIDGTGMCGGCRVTVGGAT
RFACVDGPFFAATEIDFDEAVDRKSMYAEDERVSCLMVRA*
>Ga0070742_100100122
FKIIEKEFLSENVARFIIEAPYIAKSRKAGHFIILRIDENGERIPLTISDASIEKGTITL
IAQRVGVSSHKLCAMNAGDYILDVVGPLGKATHISNVGTVLCAGGGVGVAPLFPIVQAMK
LAGNRVITVIAARNKDLVILEDKMREYSDELIIMTDDGSIGKKGLVTQGMEEVILREKIN
EAIVIGPAVMMKFAALTTKKHNIPTLASLNTIMVDGTGMCGACRVSVGGKTEFVCIHGPE
FNAHEVNFDEMLSRLNAYKEKESENYSEYLESLEAVSV*
>Ga0070764_100135192
VYDIVEARPLARNIKLFVIKAPRIARKQKPGQFVIVRLDDCGERIPLTIADADPEAGTVT
IVVQAIGKTTMLLCMLQAGDKILDIVGPLGKPSEIENFGTAVVVSGSVGTAMAYPTAREL
KRAGNNVISIVGARSKDLMVLEDEVRAVSNETYVVTDDGSYGHKGLVTDKLKEIMATQKV
DYVLAVGPVPMMRAVANLTALEKIKTVVSLNAIMVDGTGMCGGCRVLVDNKSEFACVDGP
EFDATRVNFEVLMQRNNMYREQERQSIERLQSDPQAEVDRLRRKHHKLGRELEEATGVTC
E*
>Ga0070765_1000060685
MFKILNAEFLAPGIKRFVIEAPRIAHKQKPGQFVILRLYEQGERIPITIESSDPERGTIG
IVVQSIGKTTNMLNSLNSGDDILNVVGPLGKPSEIEKFGTVVVMGGGVGTAMTYPTARAL
KGVGNRVITIVGARNKELVILERELREVSDVLMITTDDGSYADKGFVTDKLRQLIENGTR
IDLVLAIGPIPMMRAVAEMTRKERIRTIVSLNPIMIDGTGMCGGCRVLVDGKSEFACVDG
PEFDAHRVDFSVLVQRNSMYRTAEQKSMEEFQRETVQTRECALQGGRR*
>Ga0070765_1000230273
VYDIVEARPLARNIKLFVIKAPRIARKQKPGQFVIVRLDDCGERIPLTIADADPEAGTVT
IVVQAIGKTTMLLCMLQAGDKILDIVGPLGKPSEIENFGTAVVVSGSVGTAMAYPTAREL
KRAGNNVISIVGARSKDLMVLEDEVRAVSNETYVVTDDGSYGHKGLVTDKLKEIMATQKV
DYVLAVGPVPMMRAVANLTALEKIKTIVSLNAIMVDGTGMCGGCRVLVDNKSEFACVDGP
EFDATRVNFEVLMQRNNMYREQERQSIERLQSDPQAEVDRLRRKHHKLGRELEEATGVTC
E*
>Ga0070765_1000310803
MRSKGIAEVFLAPGFPLCATSAGLVTYATDCLAGPQQNRWWRNSVFPIVAARPLARGIKL
FEIKAPRIARKQKPGQFVIVRLDDAGERIPLTIADANPEAGTVTIVVQAIGKTTMLLSML
EAGDSILDIVGPLGKPSEIEKFGTAVVVSGSVGTAMAYPTARELKRAGNKVISIVGARSK
DLLVLEDAVREVSDETYVMTDDGTAGQKGLVTEKLKELVDAGKVNYVLAVGPVPMMRAVA
NLTSPQHIKTMVSLNSIMVDGTGMCGGCRVLVNNSSQFACVDGPEFDASQVNFEVLMQRN
NMYREQEKLSIERLQADPEGQLRQLRENIHSHECSALAAEVVHE*
>Ga0070766_100012332
MRSKGIAEVFLAPGFPLCATSAGLVTYATDCLAGPQQNRWWRNSVFPIVAARPLARGIKL
FEIKAPRIARKQKPGQFVIVRLDDAGERIPLTIADANPEAGTVTIVVQAIGKTTMLLSML
EAGDSILDIVGPLGKPSEIEKFGTAVVVSGSVGTAMAYPTARELKRAGNKVISIVGARSK
DLLVLEDAVREVSDETYVMTDDGTAGQKGLVTEKLKELVDAGKVNYVLAVGPVPMMRAVA
NLTSPQHIKTMVSLNSIMVDGTGMCGGCRVLVNNSSQFACVDGPEFDASQVNFEVLMQRN
NMYREQEKLSIERLQADPEGQLRQLRENIHSHECSALAAEVVHE*
>Ga0073359_1000256
MNEIQRNIIISKSRLAKGTYEFWIDNELIARNAKPGQFVIIRTSEKGERIPITIADSYDS
AFRIVVKAVGKSTIELCMKNEKEQLFDVVGPLGKPSEINYYGKVIVIGGGVGIAAILPIA
KALKNAGNVVVVILGAKTSSELILKNEFAFSDKVVVCTDDGSEGIKGTVVDGMLKEFEIE
KPNMIWSVGPAVMMKATSKIASEYNVPIWVSLNAIMVDGTGMCGGCRVLLRKEEEGSVKE
EIKYVCVDGPEFDGRYVDWDSFIRRLQQYREEEKEALEKFLEKVGDISWL*
>Ga0073359_10012188
MYKIVDKRLLAPNIYLMDVEAPRVAKSAKPGQFIIVKMHEKGERIPLTVCDYNADKGTVT
IVFQAMGTSTKEMAQFEAGQYFADFVGPLGQPSEMVHEDIESLKNKKIMFIAGGVGTAPV
YPQVKWLHERGIDADVIVGSKTKEMLILEDEMKNVAGNLYVTTDDGSYGNKGLVTDVLKN
LVENEGKHYDLVVAIGPMIMMKFVAKLTKELGIHTIVSLNPIMVDGTGMCGACRVTVGNE
TKFACVDGPEFDGHLVNFDEAMRRQTMYKSEEAQAQFRHEHAHSGGGCCGCEK*
>Ga0073359_1002823
MNEIVIKQNLAPNVWLMGIYSPQVAKKSNPGQFVILRVAENGERIPLTIADFDREKGVVY
IIFQVVGKTTSLLSQLNIGDRIIDFVGPLGMPYEHNPEDKNYLFVAGGLGIPAIFSKVKM
LHSQGKNIDIIIGGRSKENIFFEDELKKYCNNLYISTNDGSYGKKGFVTDILNELLESGK
RYDEIFAVGPVPMMKAVVDITKKYQIKTLVSLNPIMVDGTGMCGGCRVKIGNEVKFACVD
GPIFDGFEVDFDGLMKRNSYYQDLENISYREHKCKIGLGE*
>Ga0073360_1011261
MNEIVIKQNLAPNVWLMGIYSPQVAKKSNPGQFVILRVAENGERIPLTIADFDREKGVVY
IIFQVVGKTTSLLSQLNIGDRIIDFVGPLGMPYEHNPEDKNYLFVAGGLGIPAIFSKVKM
LHSQGKNIDIIIGGRSKENIFFEDELKKYCNNLYISTNDGSYGKKGFVTDILNELLESGK
RYDEIFAVGPVPMMKAVVDITKKYQIKTLVSLNPIMVDGTGMCGGCRVKIGNEVKFACVD
GPIFDGFEVDFDGLMKRNSYYQDLENISYREHKCKIGLGE*
>Ga0073909_1000011212
VSTYGVPVFKILHAAFIAPGIKRFVIEAPRIARKHRPGQFVILRLYENGERIPLTIERSD
AARGTINICVQSAGKTTHLLNSFETGDRILDVVGPLGKPSEIENFGTVVVIGGGVGTAMA
YPTAAALKKAGNRVISIVGARNKELVILEKEMAEVSDTLLVTTDDGSYAEKGFVTDKLRQ
LIKFGTRIDLVLAVGPIPMMKAVADVTRDAHIRTVVSLNPIMIDGTGMCGGCRVLIDSKS
EFACVDGPEFDAHRVNFEVLVQRNSMYREAERKSMAGFQAEVEAKRDSVRQELDQLCALS
GGVK*
>Ga0073928_100186999
LFKIVHAEFIAPGIKRFILEAPRIARKQKAGQFVILRIYEEGERIPLTIENSEPDKGTIS
IVVQSAGKTTRLLNSLETGDHILDVVGPLGKPSEIEKLGTVVVIGGGVGTAMAYPSAAAF
KRAGNRVIAIIGGRNKELVILEQELRAVSDTVMITTDDGSYADKGFVTGKLRQLIENGVR
IDLVLAIGPIPMMRAVAEMTRKENIRTVVSLNTIMIDGTGMCGGCRVLIDDKSEFACVDG
PEFDAHKVNFEVLVQRNGMYRDAEQRSLTDYERSKTARVTHEDAEPCAIAQGGKW*
>Ga0073929_10051202
MYKMYEIVCKKQLAHKETLFEIYAPQIAAKSQPGQFLIVIPHEKGERIPLTICGYDAQKG
TVSFAFHEVGKTTKEMGLMKEGDCLLNVTGPLGNPSEIKKFGKVLCVGGSIMIAPMLLQV
KAMKEAGNHVTTVLGCRSKEFLFMENEARALSDKLYIASDDGSIGYKGLDFLKDLLKTEK
FDRCVALGPVVMMREVSEITKPYGIPTIVTLTPIMIDGMGMCGVCRVTVGGKMLFGCVDG
PEFDGHKVDFDGLIQRQRMMLPEERLSSMLWEMHGECKCGRNKA*
>Ga0073930_10041225
MSALILDKRQLAPEITWMEVVAPRIQKRWRAGQFIIIRPLEHSERIPLTIVDSNAERQSI
TMVIQAVGKTTREAVSLEPGDSLCDVVGPLGEPAEICAGERVLCMAGGVGVAELLPVARA
YKEAGNTVVALCGARSDSYRILDAELRACCDEVHWATDDGSYGFHGNVVQLLLSLAEPGS
FAEGHVIGPIPMMKAAAEATRGWGLKLHASLNPIMIDGTGMCGGCRVTVGGQVRFACVDG
PCFDAHEVDFDEMARRNRAYRDLEQIALQHDCKLGLR*
>Ga0073930_10045963
VYRILEKQVLSDVTKLMVVEAPHVARKARAGQFVIVRIDEHGERIPLTIADYDREAGTIT
LIFQEVGKSTMHLGTLKVGDALATLAGPLGHPTEIANYGTVVCVGGGVGIAPIFPIARSL
KEAGNHVVSIIGARTRDLLFWEDRMRAVSDELVVCTDDGSYGRKALVTEPLKELLEARGK
EIARVWAIGPAIMMKFVSLTTKPFGIPTIVSLNTIMIDGTGMCGGCRVLLEEGAQFVCVD
GPEFDGHKVDWDNLLARLAFYRDEERLAIERWEHECRLEGVLKEQEATR*
>Ga0073932_1000002531
MYQIIEHQKIGQNIHKLVIKAPLIAREAKPGQFVILRSYENGERIPITICDKDKERGSIT
LYIQEVGKSTAKIGSLKENDYIVDVVGPLGKAANIEKVGTVVTIGGGVGCAITYPETKAY
KEAGNYVISIMGFRNVSYKILEDEMKKISDELYITTDDGSYGEKGFVSDKLKELINRGKK
IDEVLVIGPAIMMKVVSDITKEYGIKTIASLNSIMVDGTGMCGACRVEVGGKTKFACVDG
PEFDAHQVDFSLLMKRLSMYKDEEKLSYEKFINER*
>Ga0073932_1000004338
MNRVVLVERLVPNLYRLVVEAPEVAASARAGQFVMVIPDEKGERIPLNLADWDKEKGTVD
LVFLNLGVSTRKLANLKTGAMVEGMAGPLGRAPEITATAEVLLVGGCYGPGGLYPLAREL
KQSGSRVIFLAEARDPAYLYWQEKLKKFSDVFLTIFRSDCLGPAYELRELIRKIKDENPA
LSLVLAMGCSYLLFKVSEATADTQLKTLVSLNPIMVDGTGMCGACRVSVAGKTYFACVDG
PWFDGHGLDWKEYFNRRKAFLSQEEQALITLDREFWKRTE*
>Ga0073932_100007265
MFTILENRMIVPNIYLMTVQAPDVAKGALPGQFAIFRPEDDGERIPLTLADWDAQAGTVT
VVYLTVGRSTAKLATLKAGQTLPTVVGPLGNPMEIDRFGSVLCVGGCYGIGSIYPIARAL
KEAGNTVVCVLEARSSFLLYWQEKLASVSDRLVYLTRDGTRGKRGHIGSLAEIIRTLPMR
IDRVILNGCNYLMMRGSQETLPLKIKTMVTLNTLMIDGTGMCGVCRLTVNSETKFACVHG
PHFDGHQVDWAEVTQRRKAYLAEEVIPLRTTRPL*
>Ga0073932_1000079179
MVKILGKKLLAHGVKRLELEAPEIARKARPGQFVVLRIHEEGERIPLTIADARPDEGVLV
IVFQEVGKSTMLLGTLNEGDSIMDLIGPLGKPTEIERFGTVVCVAGGVGTPEIYPVARAL
RQAGNRVIGIIGFRNRELILMEDEMRRAVDELIVCTDDGSNGNKGLVTDMLQRVIDRGEK
IDRCFAVGPVIMMKMVSLLTKKHNIPTIVSLNPIMLDATGMCGVCRVEVDGETKFACVDG
PEFDGHKVNFDLLMARLKTYVNEERQAVELFRQAQTGCGCGRREA*
>Ga0073932_100010778
MFRVFASRMIVPNIHVLTLEAPAVASVARPGQFVIVRAEEEGERVPLTLADWDARAGTIT
LILMNAGSTTNRLARLAAGDAIPTVAGPLGNATKIEPLGTVVCVGGCYGIGSVFPIARAL
REAGNRVITVLEARSAYLFYWEERFRAISEKLFFVTRDGSRGLKGHVARLPEILTGLGEP
VRRVFANGCTFLMKSVSEATRPAAVPTVVALNPIMIDGTGMCGVCRVRIGGTMQFACVHG
PDFDGHQVDWEELLQRRKTYLREEVLPFMTSRPAAPPHHPETGTCAWKER*
>Ga0073932_1000115125
MNKILEARFLAPDIKLFRIEAPLIAKKRKAGQFVIVRVHEYGERIPLTIADSDSEEGTIT
IIVQGIGKTTKLLNTLEAGNYILDVVGPLGKPSEIENFGTAVSIGGGVGTAIAFPTAKAL
KEAGNHVISIIGGRTKELVILEDEMRNVCDEVYPTTDDGSYGFHGLVTDKLKELINEGRK
IDFVLAIGPIPMMAAVAEVTRPYGIKTVVSLNPIMVDGTGMCGGCRAVVNGKTMFVCVDG
PEFDAHQVDFSILSKRNKMYLPQEKHSLEKFMCNLDKMAMEVENARVNA*
>Ga0073932_1000185128
VFPILAKEAIAPAFWRFVIKAPEIARKHKPGQFVMVLLHERGERIPLTIAHSDPAGGTIT
LVVQEVGKTTMEMGTLPVGAELLAVVGPLGTPTHIEKVGVVTCVGGGAGIAPLLPIAAGM
KAAGNTVYSILGGRTKDLVILREEMAAVSDEIFFTTDDGTFGRKGFVTHALADLIAEKGK
PDLVVAIGPAIMMKVVSDMTRKDAIPTLVSLNSIMIDGTGMCGCCRVDVGGQTRFVCVDG
PEFDGHKVDFDLLIKRLRAFLPQEQEARQRFLATHQCRAMQGASNA*
>Ga0073932_100024587
MYPIVDHEVLAPRVHRLRVQAPVVAEKAKPGQFVILIIDEKGERVPFTISDWDTAAGTVD
FVFIEVGKTTQQLATLRPGDALLSFIGPLGRPAEVDHYGHVVSVLSGYGLAAMVPILKAL
KEKGNTLTTIVQAPDPERLFGQKPLEELSDNLIYALGTKGDGMMESTTVAMRKLLQQHPR
RRIDRVIAMCSLCLMRVLSEMTRPYAIKTMVHLTPVMVDGTGMCGACRLSVGRTNRFACV
HGPEFDGHEVDGWEVLMARRCTYADESILQQGFQCRGCSQW*
>Ga0073932_100031016
VFEILEKKQMAQGTVCMFRLAAPRIAKKTRPGQFVILRANEKGERIPLTVAETHPEQGWI
RIYFQVVGKTTAMLAGMGPGQAIQDLIGPLGVPTHVEKLGTVICVGGGLGVAVIYPITRA
FFEAGNHVIAIIGARTKELLILEDEMRAVCHELHVTTDDGSYGHHGFVTDVLKGLLQDRK
GVGMVMGIGPVPMMRFLCKTTEPFGVKTMVSLNPIMVDGTGMCGACRVRVGGQTRFCCVH
GPDFDGHQVDFEELSKRLMMYLPQERESYQRFQAEVAGGSGR*
>Ga0073932_100033561
MHGTHRIVKKSRLSEEVFRIEVEAPLIARERKAGQFVIVQYDDEYSERIPLTIADADPER
GTVTLIFQTVGATTHRLALKNPGDEIIILGPLGNPTHIEKHGWAVCVGGGIGLAPLHPIA
KALKEAGNRVTVISGARTRDLLIMQEELSAIADEHIVVTDDGSFGRKALVTEPLKELCQR
VPPPDIVVAIGPPIMMKFCAETTRPFGVHTLVSLNTIMIDGTGMCGGCRVAVDGKVKFVC
VDGPEFDGHKVDWEGMMSRLSAYKDQEKEAHERCHLELQLEALRESAQ*
>Ga0073932_100041914
MHRIVRRTPLSPNVTRLEIEAPRIAQTRAPGQFVIVQRTLESERIPLTIADADPESGLIT
LVVQAVGKSTRELVAMPEGESLSTVCGPLGRPTELIDRGHALCIGGGVGTAVVHPIAQGL
HRRGVRVTSIIGGRSKEWVIYEPELRRLGEVIVCTDDGSWGRKGFVTDAAKDLLAQGGVD
IVYAVGPVPMMRAVAALTRPLKVHTIVSLNPIMVDGTGMCGGCRVDVGGKTLFACVDGPE
FDGHLVDFDLLADRLQTYHAHEKNQLPDHTCHIGLPTG*
>Ga0073932_100043771
MPNRILSSEWLAPEVRRLVVEAPHVVRHCGPGQFVIVRATPDGERIPLTIAHADKQARTV
TLIVQAVGASTRQLCAMEAGQELCDVAGPCGRPTDIQNVGHAVIVGGGVGTAVIYPQAGA
LKSKGNYVSAIIGGRSRPYVILEKELAEICDAVHPCTDDGSYGYKGFVTDRLKLLMQETD
KPIGVVICAGPVPMMRAVAELTRPAGIHTVASLNPIMVDGTGMCGGCRVHVDGKMLFACV
DGPEFDAHKVDFRELADRLTAYRHQEKQALERLACHAVKES*
>Ga0073932_10007014
MFPIVEARWLAPEVKLFRLRAPQIARKRQAGQFVIVRVHDHGERIPLTIADSDGDTITII
VQGVGKTTRLLNSLETGQAVPDVVGPLGRPSEINYFGTVVVIGGGLGTAIAYPTAKALKF
VGNRVLSIIGARTRGLVILEQEMRAISDEVFVTTDDGSYGEKGFVTDRLRTLVSGDSPPD
LVLAIGPIPMMRAVAEVTRPRGIKTVVSLNPIMVDGTGMCGGCRVVVGGKALFACVDGPE
FDAHQVDFQILATRNAMYREAEQRALAELQAHAADPHVCRLTQSHPEILRSADSPT*
>Ga0073932_100074233
MNKILEAKFIAPDVKLFVIEAPKIAEKRKAGQFVILRVHSEGERIPITIADSNKENGTIT
IIVQGIGKTTKHLNTLGAGDYLQDLVGPLGKPSHIENFGTAVSIGGGVGTAIAYPTAKAL
KEAGNYVISIIGGRSKDYVILEEEMRKVADEVYPTTDDGSYGFHGFVTHKLQQLIDEGRK
IDFVLAIGPIPMMEAVAKVTKPYNIKTVVSLNPIMVDGTGMCGGCRAIVDNKTVFVCVDG
PEFDAHLVDFNILNKRNRMYLLQEKESLENFEHKCRLENIRV*
>Ga0073932_100081136
MKILKKKILTQTPDTRIVRMEIMAPEIALKAQAGQFVVVMVAREGERIPLTVVDTRPSEG
SITLVFQEAGLTTRLLGQMEEGQSLYALAGPLGHPTEVRRYGRVAVIGGGVGIAEAYPVS
KALVSQQNEVICILGARTSGLLILEQEMRACCSFLYTATDDGSRGTKGFVTDVLSGILEK
QSLNLVYAVGPIPMMRKTASLTLSKGIKTIVSLNALMVDATGMCGCCRVSIAGKTKFSCV
DGPEFDAHQVDWEELGARSGIYKEREEHACRLHLKRLDS*
>Ga0073932_100082656
MFKIVKREEMSQGTVILNEIEAPLIARKAKPGQFVILKANETGERIPLTMAYTDPERGVI
AVIYQVVGKSTALFKTLKVGDGYQDVIGPLGKPTHIEKLGKVVCVGGGTGVAVLHPITRA
MKEAGNHVIAIIGARTRDLLILEDFMRRASHELHICTDDGSYGRKGFVTHALKDILDREK
IDQVVAIGPVPMMKFVSQLTREYGVPTLVSLNPIMVDGTGMCGGCRVTVGGETRFACVDG
PEFDGHKVDFDELMLRLQAYCEEEKACFQEFCMMEESWHRK*
>Ga0073932_10009483
MYQIVDRKRLAPGVVLIKIQAPEIARAHRPGQFVILRIDERGERIPLTVADKDPQAGTIT
LIFQEVGKTTYHLARVPVGAALKDVVGPLGSPTEIENFGTTVSIGGGIGIPLLYPITKAL
REAGNYVVSIIGARTKELLVLEKEMGEISHVLKVCTDDGSYGIHGFVTQELQRMLDAKEK
VDRIIGVGPVPMMKALCNMTRPYGVKTIVSLNPIMVDGTGMCGACRCEIKGETRYACVDG
PEFDGHEVNFDLLMKRLAMYKGQELISLERFKQSGGVTAEE*
>Ga0073932_100100139
MGTKNLTATVRRIMSRILTKTEVAPKIFEYTVEAPRIAKKAQPGHFVVVMANEQSERIPL
TIADFDRQGGTITLVLMVVGTSTAQLASLAPGQSLYALIGPLGRPSEIERYDTVVMVAGG
VGAAPVYPIARAFFEAGTRVISIQGARSQNLLFWTDRLAAVSHEHLITTDDGTAGRKGLV
TEPLKELLERDSERRIGCVYAIGPAVMMKACSATTEPYRVKTVVSLNTIMVDGTGMCGGC
RVELRGETRFTCTDGPEFDGHLVDWQQLLSRQKIYAHQEACSFERYLKECTETS*
>Ga0073932_100157522
MGKRSSGSSTPKDLFPQSVKIMFKILHSQRLVPNIHLLTIKAAEVARALDPGNFVILRPN
EEGERIPLTPSNWNIEEGTITIVFMMVGSTTHQLASLHAGDDIPTVVGPLGNPIDLPEGK
NVLLVGGCYGIGSLYPIAKTLREKGNRVIVVLEARSKNLFYWLDQWESIADKLILISRDG
TKGLRGHVYDNLPGIINSLPEIPDLVIANGCNYQMKRTSDATQTANIKTLVSLNTLMIDG
TGMCGVCRVSIAGEMKFACVDGPYFDGHQVNWDELAKRRRSYLPEETIPFQTSRAEVPIH
SINHSRLRE*
>Ga0073932_10016236
MYRIVEKEILHDLVVKLVIEHGDIAVSRKPGHFIILRIDEKGERIPLTIADSDPVKGTIT
LVVQRVGVTSHKLFNMNAGDMLLDVVGPLGKATHIEKTGTILCAGGGVGIAPLLPIARGF
REAGNRVISVLAARTKSMVILEKEMRMASDEVIVFTDDGSYGRQGLVTHGMEEVIQREKI
NQSIAIGPAVMMKYAALTSAKYNIPCMASLNTIMVDGTGMCGACRVTVGGKTKFVCVDGP
EFDASLVDFDEMIMRLGAYKDEEYKAYQQYLAKIKA*
>Ga0073932_100164423
VNQILRKRQLTPEIAWFEVEAPRIARRWRPGQFIIIRPDEDSERIPLTIVDGDASRGSIV
MVVQAVGKTTRVTVAKEAGEHFADVVGPLGEAASIEKAGHVLCVGGGVGVAELLPVARAF
REAGNFVTAMCGARTASLRILDEELKQAVDELVWATDDGSAGFHGNVVQCMAAWRSERTE
APAMVHVIGPIPMMRAAAELTRGWGVPTFASLNPVMIDGTGMCGGCRITVGGKVRFACVE
GPEFDAHQVDFDELIRRTSAYRAQERRAMEQHQCKLNLGA*
>Ga0073932_100220813
MRVLHDGSCIDTARRTGLAAPAERRGHVILEKRTLSEAVRSFRVHAPAVARHCAPGQFVI
VRGDERSERIPLTIADYDATDGSITLVVQFVGAGTMRLDALREGERIMDVAGPLGHRSEI
ARFGTVVLVAGGVGIAPVYPIQRAMKAAGNTVICILGARSQNLLFWEDRMRETSDRLLVV
TDDGSAGEKGLVTAPLKRLIESGERIDRVIAIGPAVMMRAVAETTRPARIKTVVSLNSVM
VDGTGMCGGCRVEVGGETRFTCVDGPEFDGHAVDFELLLSRLATYREAERRLSDLHAKAD
RTRPVMRKAASRVPMPEQDPAARRANFDEVALGYTEEQARAEALRCVQCKKPLCIEGCPV
NIDIPAFIRQIQEGRPLEAARTVRETNNLPAICGRVCPQETQCESRCVLSKTGQPIAIGR
LERFAADHEAAHDRTGGDPMRPPSGRRVAVIGAGPAGLTVASDLAQLGHKVTVFEALHAP
GGVLVYGIPEFRLPKAIVHRECDRLAGMGVEFRLNTPIGSGITGDQLRREFDAVFIGTGA
GLPVFLNIPGENLKGVYSSNEYLTRVNLMRAYRFPEYRTPILPGRRVAVVGGGNVAMDAA
RCALRLGAETVLLVYRRTRNEMPARAEEVHHAVEEGIAFHELTAPVRILGDEQDWVRGIE
CVRMELGDPDASGRRRPVPVAGSEQVLEVDQVIVAIGNRPNPLLTKNWPALALDARGNIP
VDGNRMTNLPGVFAGGDIVTGAATVIEAMGAGKRAAAAIDAYLQTLPARVL*
>Ga0073932_10027827
MVFPSMHKIVSKKQLSEEVFRLTVEAPLIAEARKPGQFVIVQRDSDYAERIPLTIADADP
LRGTITMIFQTVGKSTHKLAELKEGEYIQNILGPLGRPTHIERFGRVVCVGGGIGSAPLY
PIAQAMKQVGNYLIVILGARTKELLIMEEEMRALADELVVVTDDGSYGRKALVTEPLKEL
CQASPKPDCVVAIGPPIMMKFCAETTRPFGIKTIVSLNTIMIDGTGMCGGCRVSVGGETK
FVCVDGPEFDGHLVDFNNMMLRLSAYKEIEQKAHEECHLEMQLKEMETAKRKGNP*
>Ga0073932_100288014
VNLILKKRQLTPEIAWFEVEAPRIARRWKPGQFIIIRPNQDSERIPLTIVEGDAGRGSIV
MVVQAVGKTTRITVAKQEGEYFADVVGPLGEAASIEKAGHVLCVGGGVGVAELLPVARAF
RQAGNFVTAMCGARTASLRILDEELRQAADEVIWATDDGTAGFHGNVVQCMAAWRAQQNA
PPAAVHVIGPIPMMRAAADLTRQWGVPTFASLNPIMIDGTGMCGGCRITVGGKVRFACVE
GPEFDAHQVDFDELIRRTNAYRAQERLVLDQHECKLKLAN*
>Ga0073932_100310611
MAHRILDAQWLAPEVKRLVVEAPHVVRHCGPGQFVIVRPAPDSERIPLTVAHTDRQNKTV
TLIVQAVGATTRRLCALEAGQEISDVAGPLGKTTEIHNAGHAVIVGGGVGTAVIYPQSHA
LKALGNYVSAIIGGRSRPYVILEKELAAVCDAVYPCTDDGSYGFKGFVTQRLSQLIAETD
RKVGLVICAGPVPMMRAVAEVTRPMGIHTVASLNPIMVDGTGMCGGCRVQVDGKMLFACV
DGPEFDAHKVDFKELSDRLTAYRDQEKRAMERHQCRLTGQLVGVE*
>Ga0073932_100317517
MFEILRREEMANGTVVLNEISAPKIAAKAKPGQFVILKANETGERIPLTMADTDPKKGTL
TIIYQVVGKSTALFKSLQVGERFQDVIGPLGQPTHLEKVGTVACVGGGTGVAVMHPITRG
LKQVGNHVIAIIGARTKDLLILEDKMRAASHELHVCTDDGSYGHHGFVTDVLKKVLETKD
VKLVVGIGPVPMMKFLSKLTKEYGVKTLVSLNAIMVDGTGMCGCCRVSVGGKTQFACVDG
PEFDGHAVDFEELAQRLEAYKEHEKQSFERYLNECKAR*
>Ga0073932_100323711
MFTICKAEVLADKVKAFEVEAPHIARTAKPGNFVLVRSDEKGERIPLTIADSDAKAGTIT
LVLQEVGKGTIKLGAFKVGESFADIVGPLGKDREFHEGGKTICCVSGGLGVAPMYPQTKA
AKAAGNRVISIIGARNTSLFFWQDRVEAASDETYYITDDGSSGRKGFATQILEELIQKGE
KFDEVIAIGPVPHMKAVVNCCKKYNLPVVVSLNPIMVDGTGMCGGCRVSVGGKTKYACVD
GPEFDGAEVDFDELMARQGAYRTLERKAVEEPAPAYDPGHACKLEAAALALENARRKTPL
DFEKESVALVANAIGKMAHRRASFDEVNEGYTEERAVAEALRCRLCKRPSCMKGCPVEVD
IPGFIQAIQERDFARAAFVLKEKNNLPAICGRVCPQENQCEKTCVLARSSTPVTIGRLER
FVADWEALHAPVVPNIAPPNHRKVAVIGCGPGGLTCAGDLARMGYKVTLFEAFHDTGGVL
RYGIPEFRLPKAIVDREVAYVKSLGVTIELDMIIGKAITIAELFDQGFEAVFIAVGAGAP
MFLNIPGENLIGVLSANELLTRVNLMKAYRSDYDTPVVVGENVAVIGAGNVAMDAARTAL
RLGAKHVTIVYRRSDQEIPARAEEVENAKEEGVVFRLLTAPIRIIGDDKNHVCGMECIKM
ELGEPDASGRRRPVPVPGSEFILECDMAIPALGTVANPLLTGNTKGLELNKWGNIVADPE
TCATSLPGVYAGGDIVTGAATVIEAMGAGKRAAKAIHAYLNTQKAAAAV*
>Ga0073932_100335715
MYKIVSKTELVPKIKLFEVEAPEIAAKARPGQFLIVIHGEKGERIPLTICGYDTKKGTIS
FAFHEVGKTTKDLGKLSVGEEIDNVTGPLGNPSEIKKFGKVLCVGGSVMIAPLLLQSKAM
KEAGNYVTTVLGARSEPFIMLEEEAKKYSDEVIIATDDGSKGYKGLDFLKELLKKEKFDR
CVVMGPVILMKDVSEITKTYNIPTMVTLTPIMIDGMGMCGVCRVTVGGKMLFGCVDGAEF
DGHQVDFDELIMRQRTMLPEERLSSVLAEISGGCKCGRNKA*
>Ga0073932_100413913
MDTEAPQDRRKSGDWISGNGHTCRLEGLLNPSSYRFEILEKERLSGSVVRMIIRAPLVAA
SARPGQFLLIRPMEHSERIPLTISHADRAEGAITIIFQEVGATTRELGALEPGQLVKDLV
GPLGTPSDIRRFGTVACVGGGVGIAVMLPVARALKQAGNRVVGIIGARTKDLLILEREMR
EASDELIVMTDDGSYGAKGLVTDALAGLAEREQVDHCYAIGPLPMMHAVCRMTKEKGIPT
TVSLDPVMVDGTGMCGGCRVTVGGEAKFTCVDGPEFDGHLVDWDTLRARKSIYREEERVA
LEARSGKA*
>Ga0073932_10055023
VYKIIQNIKISQNVGKAVIEAPYIAQHRKAGQFVIVIVDEVGERIPLTIADSSRDKGTIT
LYYQIVGTSTHKLSLKKEGEELYDVAGPLGHPTDIRNYGTAVCVGGGIGIAAVYPIAVAM
KDAGNYCINIIGARNKDLLILEEELKVKSDEIIVTTDDGSYGIKGFVTDELKKILDSKKV
DIVVAVGPVPMMKAVSDLTRQYNVKTLVSLNSIMVDGTGMCGGCRVTVDGKKQFTCVDGP
EFDAHLVDFDELMKRLNTYKDQEKESFEKHTCKLEQYHGR*
>Ga0073932_10057603
MSNVILEKQQLSDEVFLMRIEAPLIASERQPGQFVIVQLDSRFGERIPLTVADADPQAGW
IMLIFQTVGKTTHRLAKLNVGDRIENLLGPLGRPTHIARFGTVVCVGGGIGVAPLHPIAK
AMHAAGNRVEVIIGARTRQLLILEDRLRAFAAELTVCTDDGSYGRKALVTAPLRERCERL
PRPDLVVAIGPPIMMKFCAETTRPYAVPTIVSLNTIMVDGTGMCGGCRVTVGKETKFVCV
DGPEFDGHLVDFDNMIKRLSAYRRQEEAAHERCHLEEAAARLAARGKPPS*
>Ga0073932_10059226
MPRILAKQSLSPNVTRLDVEAPRIAEARQPGQFVIVRRGPGAERIPLTIADADAARGAIA
LVIQAVGKSTRELAALEPGASIADVCGPLGKPTELLERGHALCIGGGVGTAVVHPLAQGL
ARRGAAVTSVIGGRSREWVIFEAELARYGRVMVCTDDGSYGRKGLVTDAARDLLDQGGVD
MVYAVGPVPMMRAVAELTRPLKVPTIVSLNPVMVDGTGMCGGCRVNVGGKTLFACVDGPE
FDGHQVDFDLLAERLATYRTQEKEALERHEANCRIGLDRQA*
>Ga0073932_10062754
VYKILERQDLAPIIHLFKIEAPEVAKKARAGQFVIVRIDEKGERIPLTFADWDASEGSVT
IIFMEAGATTCRLARLKAGDAILNFLGPLGIPTHIENFGTVVCVAGGIGVAPIAPIAREL
KRAGNRVISIMGARSKNLLFWEEKLKSYSDTLVVTTDDGTYGRKGVVTEPLKEILSSGEK
IDRVIAIGPAVMMKYCSLTTQPFGVKTIVSLNPIMVDGTGMCGCCRVSINGTTRFACVDG
PDFDGHQVDWDLLMMRSRGYAEEEKISLEHWQCQCNRA*
>Ga0073932_10073185
MYKIIEKKQLAKDIKLIGVEAPHITYNAKAGNFIVVIVDEKGERVPLTIYDWDKAKGIVY
MVFMEVGASTKKLGLLNVGDYLYAIAGPFGKPFHIEKYGNVVIIGGGVGTPAIFPIAREL
KKTGNKVTSIIGYRTKELVILEDEMKNVSDNVLIATNDGSYGKKGLVTDILQELINNKEK
IDLVVAVGPVVMMKAVSDLTKKYNIKTIVSLNAIMIDATGMCGGCRVKVGDETKFSCVDG
PDFDGHLVDFEGLMTRLSAYKDKEQESLEYCRLNKKIEESKNG*
>Ga0073932_10083915
MYRILRREAFSDTTFLWEVLAPDVARAAEPGHFVMLRLREGGERIPLTVADYDRDQGTVT
LVVQALGKTTLEMRDHYKAGDTFADFVGPLGLPQHVSRAGHVVLVGGGLGVAPVYPQLRA
FKAAGNRTTGIIGFRTKDLVFWEDKFRAHCDDLIVCTDDGSYGKPGFVTAALKEVLEREK
PDLVIAIGPLPMMNACAETTRPFGVKTMVSLNSIMVDGTGMCGSCRVTVGNEIKFACVDG
PDFDGHQVDFKELMLRQKRFKDEEAAANTDYAHVCQVEKILFEQGKTNYKKYKDVAPHAT
KMPERDPLERSRNFKEVNLGYSMADALAEAERCIMCSKPACIEGCPVSIDIPRFIKHLLV
RDLEGALAVINESNLLPSICGRVCPQESQCEAQCIVGRKLEPVAIGRLERFVGDNAKPRR
AEPPRFEKKLGRVAVVGSGPSGLAVAADLVRYGCEVTVYEALHVVGGVLQYGIPSFRLPR
EIIAREVDALKALGVRFETNKVIGKTFSIPQLLGEMGFDAVFVGAGAGAPAFLGIPGEFA
GQVYSANEFLTRVNLMGGDKFPYLDTPIKLGKSVVVIGAGNTAMDCLRVAKRLGAPTVRC
VYRRSEAEAPARVEELRHAKEEGIEFFFLHGPVEILTDAEGNVRGMKVQKMALGEPDDKG
RRKPVPLDEFVELECDTVIYALGTKANPIVTKSTPGLELNKWGYIVADEFTQATSVPGVF
AGGDIVTGGATVILAMGAGRRAARAIGAYLAGGKTKWPITREDAMAFVPPVPVAAEAQG*

>Ga0073932_10088438
MFRILATRQLASDVKWFQIEAPLVARHRQPGQFVILRVAENGERIPLTMADADPRAGTIE
LIVKAIGKTTKLLCSKGPGDTILDVMGPLGRPTDIHKADHAVLVGGGVGTAVIYPLAKAL
REHGAFVSAITGGRTKDLVVLEDELRKVCDAVYATTDDGSYGFKGTVADKLRELIADRSR
PIGVVYCAGPVPMMRAVAELTRPLQIPTIVSLNPIMVDGTGMCGGCRVTVAGKTQFACVD
GPEFDGHQVDYTELSDRLTAYRAQEKTALERMEHECRIGLGS*
>Ga0073932_10111044
MALVVENREIGPRLVEMVVEAPRIARKALPGQFVIVMADPAGERVPLTIADFDRQKGTIT
MVVAIVGASSLKISRIGAGQSLHALIGPLGTPSEIEPHGTVVMVAGGVGAAPIYPIARAF
AEAGADLITIQGARSAELLFWTDRLAAISRQHIITTDDGSAGRKGLVTQPLGELLAADPS
RQIARVYAIGPPIMMKFCCETTRPYNVRTIVSLNSIMVDGTGMCGGCRVEVGGQTKFTCV
DGPEFDGHLVAWDQLMARQRAFQHHESCAMERQAAQAVCE*
>Ga0073932_10124266
MYKILRKEVLSETVKLMVVEAPLVARKAQAGQFVIVRNDEKGERIPLTIADFDARQGTIT
IIFQEVGKSTAQMGLFEVGDSFANIVGPLGRATEIENYGTVVMVGGGVGIAPIFPITRAL
KQAGNHVISIIGARNKSLLFWEERMREFSDELIVCTDDGSHGRKALVTEPLKEILQANPA
IAKVWAIGPAIMMKFVSAATQPFNVPTIVSLNTIMIDGTGMCGGCRVTFGDGGSQFVCVD
GPEFDAHKVDWNLLLERMSFYRADEKRALEHWKNHQCRLDKAADAMERQSAHG*
>Ga0073932_10133432
MNKILNKVFLSENVFMLEVEAPLIARNRKPGHFVIIKTGEKGERIPLTISGSNAEKGSIR
LIVQRVGVTSARLSALQPGDVIADVVGPLGNATHIEKVGTVLCAGGGVGVAPLLPIAEGF
KKEGNRVISVIAARTKELLILENEMKACSDELICMTDDGSYGKKGLITEGMEEIIRREKI
DLCVVIGPAIMMKYAALTTKKYNIKTYASLNTIMVDGTGMCGACRVTVGGKTKFVYVDGP
EFDAHEVNFDEMTQRLSAYKEQEAMAYERYLKTESHECRAEAKLKSLQK*
>Ga0073932_10133684
VFPIVDARLLAASVKQFKVAAPEIARKRKPGQFVVLRTHEEGERIPLTIADADPEAGTIT
LIFQEVGKSTLQLGRLKAGDAILDLIGPLGRPTHIEKFGTVVCIGGGIGIAPVYPIAKGM
REAGNRVIAIIGARSKDLLILEEEMGKVAHVLKVSTDDGSYGFHGFVSDVLQDVIDEGNP
IDLAVAIGPVPMMRVVCNVTRGRNIKTVVSLNPIMVDATGMCGACRVTVGGRTRFVCVDG
PEFDGHEVNFAELVKRQRAYLNQEQEVARMFLHPEGACMGGKRG*
>Ga0073932_10135848
ILVIVSQEVGKSTRLLGTLAEGDSVLDLIGPLGRPSHIEKFGTVVCIGGGVGTPEIYPVA
RALKQAGNRVISIIGFRSKDLILMADEMAAVSDELIVSTDDGSNGNKGFVTDMLQRLIDR
GEKIDRVFAVGPVIMMKMVSKKTEPHGIPTVVSLNPIMLDGTGMCGVCRVEVGGETKLAC
VDGPEFDGHKVDFDLLMARLQSYLPEEKLSLEQFETAHAGCCGGKGGCRG*
>Ga0073932_10145813
MFPIVEARWLAPDVKWFRLRAPLIARKQQPGQFVIVRVHERGERIPLTIAGADAETITLI
VQGVGKTTKLLNTLEAGQAVPDVVGPLGRPSEIRRYGTAVVIGGGVGTAIAYPTARALKQ
AGNRVLAILGGRTRALVILEPEMRAFCDAVYVTTDDGSYGEKGLVTDRLRQLVAGPERPD
FVLAIGPIPMMRAVAEVTRPYGIKTMVSLNPIMVDGTGMCGGCRVVVGGKTFFACVDGPE
FDAHQVDFQILAARNAMYREAELRALAEFQAQHPYPPDQCRLTQAHPELLRPLVSAP*
>Ga0073932_10148988
VTETNTQSQLKLNQVVEKKILNSVTKKITVYAPDIAAKAHAGQFVIFKVRQDSERIPLTL
SSWDKEKGTISHIFQEVGYSTIELGSLRVDDKIMHIAGPLGNPSEIKNFGTAVVICGGLG
TAVAYPVAKALKEAGNKVISIVGARNAELFILEDEMKAVSDEILFTSDDGSKGQKGFVSD
VFKTLIAKGTKIDIVFAIGPPIMMSVIADITRPLGIKTIASLNPIMVDGMGMCGACRVSI
DNKTQFACVDGPEFDAHKVNFKELIQRLKCYCNEEKNLSLAYQKPSGEKSCQCHGQ*
>Ga0073932_10152673
MSALILDKRQLAPEITLLEVEAPRIQKRWRAGQFIIIRPLAHSERIPLTIVDSSAERQSI
TMVIQAVGKTTREAVALEPGDALCDLVGPLGEPAEICTGERVLCMAGGVGVAELLPVARA
YKEAGNTVVALCGARSDAYRILDAELRDCCDELHWATDDGTYGFHGNVVQLLLSLAGPGS
FAEGHVIGPIPMMKAAAEATRGWGLKLHASLNPIMIDGTGMCGGCRVTVGGQVRFACVDG
PCFDAHEVDFDEMTRRNRAYREMEQLALQHECRLGLR*
>Ga0073932_10154384
MSALILGKRQLAPEITLLEVEAPRIQKRWRAGQFIIIRPLAHSERIPLTIVDSSAERQSI
TMVIQAVGKTTREAVALEPGETLCDLVGPLGEPAEICTGERVLCMAGGVGVAELLPVARA
YKEAGNTVAALCGARSDAYRILDEELRACCDELHWATDDGTHGFHGNVVQLLLSLAGPGS
FAEGHVIGPIPMMKAAAEATRGWGMKLHASLNPIMIDGTGMCGGCRVTVGGQVRFACVDG
PCFDAHEVDFDEMTRRNRAYREMEQLALQHECRLGLR*
>Ga0073932_10208211
AKMALGEALPTFAGPLGNPTHVERFGRVVCVGGGFGAATVYPVARAMREAGNHVITIAGW
RTHSLMFYLDELRSVSDELIVCTDDGSYGRKGVVTQPLKELLESESRPDLVVAIGPAIMM
KFVSLTTQPYGVKTVVSLNPVMIDGTGMCGGCRVQVGGHSRFACVEGPEFDGHQVNWDLL
FQRQRAYIDLERLSLERYEHACRMQTAADRAVAAAEGAR*
>Ga0073932_10209582
MYKILHKEVLSETVKLMVLDAPLVAQKARAGQFVIVRMNETGERIPLTIADFDAAAGTIT
IIFQEVGKSTMQMGTLQEGDAFENVVGPLGRPTEIENYGKVVMVAGGVGVAPIYPITRAL
KQAGNYVISVIGARSQALLFWEDRMRAQSDELIVCTDDGSYGRKSLVTEPLKEILEKEKD
VARVWAIGPAVMMKFASLTTQPFQTPTIVSLNTVMVDGTGMCGGCRVVMTEGAQFVCVDG
PEFDGHKVDWDLLLSRLSFFRAEEQRAIEHWKEHLCKLDAAFENGVKAGQHG*
>Ga0073932_10244082
MFTILEKKQLAPKVFWITVKAPRIAKKHKPGQFVILRVHDRGERIPLTIAMADRQSGTIA
IIVQVAGATSAQIAALEVGQALSDVAGPLGKPTEIENVGHVAVIGGGVGTAVIYPQVCGL
KEAGNKVSVIIGGRTKELVILEDLLAKAADCVYPCTDDGSYGYKGLVTGKLAELMAQADP
PIQAVYAAGPVPMMKAVAEATRPSGTRTIVSLNPIMVDGTGMCGGCRVTVGGKSLFACVD
GPEFDGHEVDFQELWDRLGTYKPFEKEAFERAKHRCKLDDVLEKK*
>Ga0073932_10257123
MNRILAKKQLTPEIVQFEIEAPRIAKRWKPGNFLILRPKEDSERIPLTLVDGDTGRGSIT
MVVQAIGKTTHELCRMEPGESVHDVVGPLGEAATIENVGRVLCVGGGVGVAELLPVARAF
KEAGNYVSALCGARSVNHIILDAELRACCDEVLWSTDDGSNGFKGTVVDLMRAWNKTEGL
AAVHVIGPIPMMKYAALLTKEWGTPTFASLNPIMIDGTGMCGGCRVTVGGKVRFACVEGP
EFDAHQVDFDELARRNRAYADHERKRFEEHLCKLGLR*
>Ga0073932_10265964
DPIAGTITLIFQTVGESTHRLAELETGDSIQAVLGPLGNPTHIERFGWVVCVGGGIGAAP
LHPIAQALKAAGNRLSIILGARTKELIILEDAMRLLADELIIVTDDGSYGEKALVTEPLK
TLCERSPAPDLVVAIGPPIMMKFCALTTQPFNVKTLASLNTIMIDGTGMCGGCRVTVSGT
TKFVCVDGPEFDAHQVDWDNILKRLATYKTIEAQHHTAYHEEACRLNSAIAEAEKKAGL*

>Ga0073932_10269932
MERASNRIVEKRRLADEVFLMKLEAPWIAREHRAGQFVIVQLNEDYGERIPLTIADADAQ
QGTITLIFQTVGKTTHKLAELEPGECVQAVLGPLGRPTHVAHVGTVVCVGGGIGVAPLHP
IAKAFKLAGNRVVIIIGARTSSLVILEDAMRAIGDELIVCTDDGSYGRKALVSEPLRELC
LRTPRPDQVVAIGPPIMMKVCAEVTRPFGIPTIVSLNTIMVDGTGMCGGCRVTVGGATRF
VCVDGPEFDGHQVDFDNMIKRLSAYRDQEQAAHERCHLELAARRAEAHRP*
>Ga0073932_10317032
MFEIKKKEQLAPIIYQMVVSAPRIAKKALPGQFIIIRIDEQGERIPLTIRDSDPEEGTIT
IVFQVAGNTTTYLSELDVGDNILDVVGPLGNPTELPEGKSNVICVGGGVGTACMFPQVKE
LSRRGSYVTAIVGARSKELVLLEDDFRKYASRMIVCTDDGSYGKKGFVTDALRELLDAGE
KPDLVIAIGPLMMMKFLADVTKEYGVHTIVSLNPIMVDGTGMCGGCRVTVGGEVKFTCVD
GPEFDAHQVDFNELLMRQRYYLDEEKMSKEKHTCRLHNIKPQ*
>Ga0073932_10406382
MYKMYEIVCKKQLAHKETLFEIYAPQIAAKSQPGQFLIVIPHEKGERIPLTICGYDAQKG
TVSFAFHEVGKTTKEMGLMKEGDCLLNVTGPLGNPSEIKKFGKVLCVGGSIMIAPMLLQV
KAMKEAGNHVTTVLGCRSKEFLFMENEARALSDKLYIASDDGSIGYKGLDFLKDLLKTEK
FDRCVALGPVVMMREVSEITKPYGIPTIVTLTPIMIDGMGMCGVCRVTVGGKMLFGCVDG
PEFDGHKVDFDGLIQRQRMMLPEERLSSMLWEMHGECKCGRNKA*
>Ga0073932_10437022
MAKARKEVKEIIGGEPRPNEIVEKRQLAPSITLFKLYVPDIASKVKAGQFVVLRADDYAE
RIPLTVADYDRETGLITVIFQVVGTSTQKMAKFEKGQRILDVVGPLGKPSHIEKFGTVVC
VGGGVGVAPVYPIAKALHQIGNKVISIIGARTKEMLILEDEMREVSDELYVATDDGSYGH
HGFVTDVLKRLIEEGNKINLVIGIGPVVMMRAVANTTRPYQLKTVVSLNTIMVDGTGMCG
CCRATIDGETKFVCVDGPEFDGHLVDFDELVMRQGMYTREERRAQWDHKCKLEAAEMKIR
KSKRREPMPEQNPKVRIQNFNEVALGYTRENALREAARCLNCKNQPCVSGCPVNVQIPAF
IKKIKEGDFMGAIRIIKETNALPAVCGRVCPQETQCEKECVLGKKGEPVAIGRLERFAAD
YEASLGDVRVLDMPVPTGKKVAVIGAGPAGLTVAGELAKKGHGVTVFEALHKAGGVLVYG
IPEFRLPKAIVQREVDYVQKLGANIKVDTIVGQSITVDDLFAQGYDAIFIGTGAGLPYFL
NIPGENLNGVYSANEFLTRANLMKAYLFPEYDTPVRVGNKVAVIGGG
>Ga0073932_10492092
AGTITLVVQEKGQSSRKLVMMEAGECVAHVTGPLGIPLAVERYGHVVITGGCYGVGAIRP
LIRALREAGNRVTAIVEARSHYLTYYRDQLAAAADVFIQTTIDGSMGERGHAVDALARRL
SAGEAVDRVICVGCPFMMKLTAEATRPYGIPTWAALNPIMVDGTGMCGACRITVGDKVRF
ACVDGPFFDAHLVDWDEVKDRRSAYAAAEIMSVGRTASPVRHHTGATADAEHHHGACGCY
A*
>Ga0073932_10971861
LVTVPEKEILESGATVQRIWGIGPAIMMKLVSMTSRPFGVKTIVSLNTIMVDGTGMCGAC
RVEVAGRTRFVCVDGPEFDGHEVNWDLLMERQRIYLDEEKRALQRYEERCPSCRGQGHQG
GTRG*
>Ga0073933_100000296
MYKMYEIVCKKQLAHKETLFEIYAPQIAAKSQPGQFLIVIPHEKGERIPLTICGYDAQKG
TVSFAFHEVGKTTKEMGLMKEGDCLLNVTGPLGNPSEIKKFGKVLCVGGSIMIAPMLLQV
KAMKEAGNHVTTVLGCRSKEFLFMENEARALSDKLYIASDDGSIGYKGLDFLKDLLKTEK
FDRCVALGPVVMMREVSEITKPYGIPTIVTLTPIMIDGMGMCGVCRVTVGGKMLFGCVDG
PEFDGHKVDFDGLIQRQRMMLPEERLSSMLWEMHGECKCGRNKA*
>Ga0073933_1000016200
MVKILGKKLLAHGVKRLELEAPEIARKARPGQFVVLRIHEEGERIPLTIADARPDEGVLV
IVFQEVGKSTMLLGTLNEGDSIMDLIGPLGKPTEIERFGTVVCVAGGVGTPEIYPVARAL
RQAGNRVIGIIGFRNRELILMEDEMRRAVDELIVCTDDGSNGNKGLVTDMLQRVIDRGEK
IDRCFAVGPVIMMKMVSLLTKKHNIPTIVSLNPIMLDATGMCGVCRVEVDGETKFACVDG
PEFDGHKVNFDLLMARLKTYVNEERQAVELFRQAQTGCGCGRREA*
>Ga0073933_100043131
VYRIVARQDLAPVTKLLVIEAPEVACKAQPGQFVIVIVEEHGERIPLTIADYDRRAGTVT
LIFQEVGKTTRLLGTKRPGDQLFAFTGPLGLPTEIEDYGTVLCIGGGVGIAPIYPIARAL
KQAGNRVISIIGARSNDLLFWEDRMREVSDELVVTTDDGSYGRKALVTVPEKEILESGEP
VKRIWAIGPAIMMKFVSLTSRPFEVKTIVSLNSIMVDGTGMCGACRVEVGGKTRFVCVDG
PEFDGHEVNWDLLMERQRIYLDEERRALARFEEMCPSCRGEQH*
>Ga0073933_100140325
LLDWGYMVKILKKELLVPNIHYMVLESDAIHLNAKAGEFVVVRADEFGERIPLNLVDWDE
HTASVVFMEVGTSTRKLGSKKLGDTIADLAGPLGRPTEMVGDKKILVIGGCYGIGAIYPV
IKAFKNNKNKVVTAIEARSGFLLYWQDKLKEYSDEIFEITRDGTKGFGGHIDKFLNEYLS
KYSVDLVYAQGCTYLTYLVSQTTKPFGIKTIVGLNPIMIDATGMCGVCRVIINGETKFAC
VDGPEFDGHLVDWQNLLTRRHIYINEERRSLSFYECEKYG*
>Ga0073933_10039666
LANRILEKKTFRSDLFFFVVDAPEIAKKAQAGQFVIIRVDEIGERIPLSLADINPEKGTI
SLIVMTVGVTSTKLSKLNVGDEISDIAGPMGHKTPIENYGRVILVGGGFGAAPLYPIARA
MKQAGNTVISIIGARTADLLIYEKELGEFSDQVLVSTDDGSKGVKGLVTDVLKADIEANG
ADLVMAVGPAIMMKFVSLTTKPYNVKTLVSLNPIMVDGTGMCGACRVSVGGKTMFGCTDG
PDFDGHLVDWELLMSRQRTYLPEEKAAMERYLCSCAEDASAVGSR*
>Ga0073933_10045046
LNRIIRKRVLGPAVKLIEVESPLIAKKVQPGQFVMLRVHEKGERIPMTISDYDRQKGTVT
IIFQEVGKTTMLLGRLEEGDSILDLVGPLGKPTDLQGLERVVAIAGGLGVALVFSQIKEL
HRRNSKVDCIIGARNKDLVLLEEEIEPFCTNLYIVTDDGSRGERGFVTDVLKRLLDEGRR
YDRAIAVGPLNMMKVVSDLTRQYGLPTVVSMNPIMVDGTGMCGCCRLTVGGQIKFACVDG
PEFDGHLVDFDEVIKRTAMYWEEEKIAVELLQQRL*
>Ga0073933_10056656
VNKIIKKRVLAPTIKLFEAESPLIAKKVEPGQFVILRVHKKGERIPLTVADYDRERGTIT
LVFEEVGKTTVLLGQLKEGESILDLVGPLGKPTDFEGLKKVVALGGGLGTALVLPQVKEM
YKRGIRVDVIIGARNAALVLFEEEIRPYCANLYITTDDGSRGHKGLVTDILKKLLDGGNE
YDRAIAVGPLVMMKAVCELTKDYGLPVTVSMDPIMIDGTGMCGCCRLTLGGEIKFACVDG
PEFDGHLVDFDEVIRRKEMYRKEEKMAMNSLPCSLKERYNACT*
>Ga0073933_10063277
LYKIIYKREMAEKTLCHFRIEAPRIARKAKPGQFIVLRANETGERIPLTMAGTDPEAGTI
DIIFQVVGKTTALLRTFNVGDSILDIIGPLGRPTHIENLGTVICVGGSTGVAVMYPITKA
YKEAGNYVIAIIGARTKDLLILEEEMRQASHDLRVTTDDGSYGHHGFVTDVLKQILDERK
DVKLVVGIGPVPMMKFLSKMTKEYGVKTMVSLNPIMVDATGMCGACRVTVGGKTKFCCVD
GPEFDGHEVDYDELVKRQRAYLTDEKISMERFMASLR*
>Ga0073933_10066805
MYTILKNEELAPKIKLFEVYAPEMAEKAKPGQFIIVIVDEKGERVPLTIADYDAKKGTIS
FVFNEVGKSTKQLGLLKEGDSVWNITGPLGNPSEIKLFGRVLCVAGGVMIAPMRLQVKAL
RDAGNSVVTVIGARIKDLLFYEDEMKALSDEFYVATDDGSKGFKGLDFLKDVLAKEKFDR
CVVMGPVVMMKNVSEITKPFGIPTVVTLTPIMVDGMGMCGVCRVTVGGKMMFGCVDGPEF
DGHKVDFDGLIKRQRMFLPEERLSSLLWELHGGCHCGGK*
>Ga0073933_10093674
VNRILENEVLAEKINRYVIEAPKIAQRRKAGQFVIVRIDERGERIPLTIADADPERGTIT
LIVQAVGKTTTQMALLRPGDFLLDVVGPLGAPTHIERFGTVTVVGGGIGIAPAYPIAQAL
KGAGNTVITILGARSKSLLILEDEMRRISDEVIVCTDDGSYGMKGLVTHALADLITRRGK
PHFVFAVGPVPMMKYVSLLTKEHGIPTMVSLNPIMVDGTGMCGGCRVTVGGEMRFACVDG
PDFDGHQVDFDELMKRQAFYKEQEQIAFQRLLERCRAEGIAQPDPS*
>Ga0073933_10097465
VYRILEKQVLSDVTKLMVVEAPHVARKARAGQFVIVRIDEHGERIPLTIADYDREAGTIT
LIFQEVGKSTMHLGTLKVGDALATLAGPLGHPTEIANYGTVVCVGGGVGIAPIFPIARSL
KEAGNHVVSIIGARTRDLLFWEDRMRAVSDELVVCTDDGSYGRKALVTEPLKELLEARGK
EIARVWAIGPAIMMKFVSLTTKPFGIPTIVSLNTIMIDGTGMCGGCRVLLEEGAQFVCVD
GPEFDGHKVDWDNLLARLAFYRDEERLAIERWEHECRLEGVLKEQEATR*
>Ga0073933_10157482
MARIIQRKKLVPNIHLLEVYAPEVARKARPGQFVILMPDEFGERIPLTIADWDAEKGTVT
SVFMIVGTSTAKLAQLRTGDEIPVYVGPLGRPSEIDYFGSVLCAGGCFGLGAIYPLARAY
KQAGNRVVTLLDVRARYLLYWEDKLRSVSDEVHLVSRDDQKLPQEYIPYRLKMILEQGGH
LDRVHVIGCTYLMATCSEATRPYKVKTIVSLNPIMLDGTGMCGACRVTVGGATRFACVDG
PDFDGHLVDWNELYARRKAYLEDESRSLCEWETRIYPEEEII*
>Ga0073934_10000053246
MQQTTPNGEHRIVARQDFSDVTYLLEVEHPMMARAAKPGQFVIVMEHEHGERIPLTIADF
DRDKGTITLVIQAVGKTTKEMQRNCRVGTTLYALVGPMGIPSHIGKAKKVVCVGGGLGVA
PVFPQARAYKQSGAYVIGVIGFRNRSLMFWQDKFASVCDELIICTDDGSAGIKGLVTEGI
KQAIARHKDIDEVVAIGPPIMMKGCAEATRPHGIRTIVSLNPVMVDGTGMCGGCRVKVGD
QVKFACVDGPDFDGHRVDFDDLMARLVRYRRAEREALERFQESCRLRANAAGELESAVLR
LDRPSTDG*
>Ga0073934_10000101143
MPYPILEAKQLAPAVKQFLIHAPHVTRHCKPGQFVIIRVESTGERIPLTIATSNKNNGTI
TLIVQAIGASTKDLCSKNTGDTIADVAGPMGKATHMDNVGHAVIVGGGVGTAVIYPQALG
LKSLGNRVTAIIGGRSREYVILEKDLAAICDEVLPCTDDGSHGFKGFVTQRLEQLIKDSA
ATNPVKLVLAAGPVPMMRAVAETTRPFGIHTVASLNPIMVDGTGMCGGCRVQVGGQMMFA
CVDGPEFDAHQVDFKELSDRLTAYRDQEKRTLERHECRSAKVVSA*
>Ga0073934_10000120182
MYKILHKEILSESVKLMIVEAPLVARKARAGQFVIVRNDEKGERIPLTIADFDAAQGTIT
IIFQEVGKSTAQMGLFEVGDSFANVVGPLGHATEIQNYGTVVMVGGGVGIAPIFPITRAL
KQAGNHVLSIIGARNQSLLFWEERMREFSDELIVCTDDGSRGRKALVTEPLKEILQQHGK
IARVWAIGPAIMMKFVSAATQPFGVPTIVSLNTIMIDGTGMCGGCRVTFGDGGSQFVCVD
GPEFDAHKVDWNLLLERMSFYRAEEKRALEHWKNHPCRLDKAANEVERQAAHG*
>Ga0073934_1000025891
MAMTGSSTFEVVTREDFSDVTFLLEIHHPLMAKAARPGQFVIVMAHEHGERIPLTIADFD
RAKGTITLVVQAVGKTTREMQQTCVAGSTLYCLAGPMGMPSHTTDARKIVCVGGGLGVAP
IFPQMRAFKEAGAYVIAVVGFRNRELMFWTDKFRAFCDEYIVCTDDGSAGLKGLVTEGIK
LALEKHPDIDEVVAIGPPVMMKACAEATRARNVKTIVSLNPIMVDGTGMCGGCRVKVGGQ
IKFACVDGPDFDGHQVDFDDLMSRLKRFAREEKVALERWSASCRMKAEGVVVPAVVLTAT
AAAAATEAPSADAGLDLPDPFEEVEGG*
>Ga0073934_1000026715
MYRILRREAFSDTTFLWEVLAPDVARAAEPGHFVMLRLREGGERIPLTVADYDRDQGTVT
LVVQALGKTTLEMRDHYKAGDTFADFVGPLGLPQHVSRAGHVVLVGGGLGVAPVYPQLRA
FKAAGNRTTGIIGFRTKDLVFWEDKFRAHCDDLIVCTDDGSYGKPGFVTAALKEVLERDK
PDLVIAIGPLPMMNACAETTRPFGVKTMVSLNSIMVDGTGMCGSCRVTVGNEIKFACVDG
PDFDGHQVDFKELMLRQKRFKDEEAAANTDYAHVCQVEKILFEQGKTNYKKYKDVAPHAT
KMPERDPLERSRNFKEVNLGYSMADALAEAERCIMCSKPACIEGCPVSIDIPRFIKHLLV
RDLEGALAVINESNLLPSICGRVCPQESQCEAQCIVGRKLEPVAIGRLERFVGDNAKPRR
AEPPRFEKKLGRVAVVGSGPSGLAVAADLVRYGCEVTVYEALHVVGGVLQYGIPSFRLPR
EIIAREVDALKALGVRFETNKVIGKTFSIPQLLGEMGFDAVFVGAGAGAPAFLGIPGEFA
GQVYSANEFLTRVNLMGGDKFPYLDTPIKLGKSVVVIGAGNTAMDCLRVAKRLGAPTVRC
VYRRSEAEAPARVEELRHAKEEGIEFFFLHGPVEILTDAEGNVRGMKVQKMALGEPDDKG
RRKPVPLDEFVELECDTVIYALGTKANPIVTKSTPGLELNKWGYIVADEFTQATSVPGVF
AGGDIVTGGATVILAMGAGRRAARAIGAYLAGGKSKWPITREDAMAFVPPVPVAAEAQG*

>Ga0073934_1000026926
MSTGYRIVKKEVYSPVTYMWEVEAPDMARVAQPGHFLMVRMNEQGERIPLTVADFDRQRG
TVTVVIQAVGKSTREMMQLQEGESILDFIGPLGEASHIQRRSKVILVGGGLGVAPVYPQL
RAYKELGSTTISIIGFRTQSLIFWEEKFRAMSDELHIATDDGSYGHKGFVSQVLQLLLEG
AHRDTEEIVAIGPLPMMQACCDVTRPFGIRTMVSLNSIMVDGTGMCGSCRVTVGGKLKFA
CVDGPDFDGHQVDFAELMLRQRRFQREEQESLTRYEEECRLTGRTA*
>Ga0073934_10000278115
MTTINGTTTKSTVHDLFEPQPATVVKREPLVPNLQLLTVHAPAVAAKIQPGQFVIVRADE
HGERIPLTVADWDREAGLVSCVFMQVGTSTYKLGKLKPGQVLPTFVGPLGRALEIEQWGT
VLCAGGCYGIGSIYPVARALKEKGNRVISFIEGRSKFLLYWLDRLTAVSDEVLIATRDGS
LGEKEGYPNRVERMLAAGESLDRVIALGCTFMMYQMSETTRPFEVKTIVSLNPIMIDGTG
MCGACRVSVGGKTRFACVDGPDFDAHEVDWELLLARRKAYLGPETESAEK*
>Ga0073934_1000055632
MYRIERREQFGPSTFLWEVSAPDVARAARPGHFVMVRIDAHGERIPLTIADYDRERGLVT
VVIQAVGKTTWQMFGLRPGDAVLDFVGPLGLPSEIEAVPDTVVLVGGGLGVAPVFPQLRA
YRELGNKTVSILGFRTRDLVFWEDRFRRYSDWMLLTTDDGTAGRKGLVTDALREVIADHV
PISRVVAIGPIPMMHACSELTRPHGIPTYVSLNSIMVDGTGMCGSCRVTVDGHMKFACVD
GADFNGHAVNFKELALRQKRFSREEREAMERFEREKSKLASARLLAPMELPPALPKMELP
KPAGPAGPRVPKNIRTISPVRVAMPELPAAERRDNFCEVALGLDLDGALAEADRCLQCKK
PRCVAGCPVGIDIPAFIGALARKDIRESYRILKEANSLPAVCGRVCPQEVQCEVACIVNN
KYPPVAIGRLERFVADAAAGRGWDPPPVPPANGGNALRAAIIGSGPAGLACAGDLAKKGV
KVTVFEALHVAGGVLKYGIPEFRLPDMIIDREIEALEKAGVEIRLDTVIGKLFTIPQLIG
EMGYRTVFIATGAGSPKFMGIPGEALNGVFSANEFLTRVNLMRGHRQPLYDTPVGMGRRV
AVIGAGNTAMDAARVALRMGAEHVMVVYRRSRRESPARAEELHHAIEEGVDFRWLTNPVE
ILGNEQGWATTLRCQAMELGEPDASGRRTPVPVKGSEFDLEADTVIYALGTTANPIIAQT
TPGLEVTARGYIRVDETTGMTSIPGVFAGGDIVTGAATVILAMGAGRRAAKGMLDYMGVK
*
>Ga0073934_1000075477
VPEILEKKTLAPKIHQFKFLVPRLVQKAKPGQFVILRANEFAERIPMSIAGLDKEKGILT
IVVLEVGKSTAFLGTLETGDFILDLFGPLGQPTEMGKHGTVVCVGGGIGIAPLYPLIQGF
KSYGNKVITIIGARSKNLLIKESELGSISDEIICTTDDGSYGMKGLVTDALKKTIEREKV
GLVMAVGPVVMMRAISDLTKKNGIKTIVSLNPIMVDGTGMCGGCRVVIDGKSKFACVDGP
DFDAHLVDFDNLTMRQKAYLAEEKLSYENYQCKALNSVKVV*
>Ga0073934_1000084513
VFEIVHTRQLSPAVFEMGVHAPRIAEKAAAGQFLMVRTNERGERIPLTFSDFDPEAGEIR
FIFMRVGKTTHELSHLGVGDSLADVVGPLGVPTHVEGLGRVTIVGGGVGAAVAYPVARAM
AAAGNEVSVILGARNAELLVLADEIAALPGVRLQVVTDDGSAGEKGLVTAPLKRACEAGE
VDHVFAVGPAIMMKFCAATTAEFGVPTTVSLNPIMVDGTGMCGACRVTVDGATRFGCVEG
PDFDGHAVDWEELMSRQRVYNDDERLADAEYSRSCSCHL*
>Ga0073934_1000091566
MYEILENEILAPNLHRLTVKAPRVASARKPGQFVIVRAERGDERIPLTIGDADPAAGTVT
LFIQAIGASTRKIVDIPVGGALRDVAGPLGQATHIENWGRVACVGGGVGTAVLFPLARAL
AEAGNEVTTIIGGRSEQYIILADELAAFSAEVLITTEDGSRGRKGFVTHALADLIADPAR
APKVVLAVGPVPMMRAVAELTRPHGIETVVSLNPIMIDGTGMCGGCRVVVGGESKFACVD
GPEFDGHLVDFEGLSDRLTTYRGFEEQARHAATECRLTKEVANG*
>Ga0073934_1000110322
MAGFEIVGRQDFSEVTYLLEIRHPMLARAAQPGQFVIVMARPEGERIPLTIADFNRGAGT
ITLVIQAVGKTTREMQQSCRVGTTLYALVGPMGLPSPIGRAKKVLCVGGGLGVAPVFPQA
RAFKEAGAYVFGVIGFRSKNLVFWKRKFRTWCDEYLLCTDDGSAGIKGTVTEGIRQAIEK
HPDIEECVAIGPPVMMKAATEATRPHKIKTVVSLNPLMVDGTGMCGGCRVKVGGRVKFAC
VDGPDFDAHQVDFDDLTSRLKRFAEEEKAALERWSENCRLGRVAVSSPSGAGLDRKRSA*

>Ga0073934_100012792
MARILETRRLTPVTKYFRLDAPLIAAAAKPGQFVMLRVREGGERIPVTIADFDRAAGTLV
IVVQEVGATTRRVCALEAGGEILDVAGPLGGPVELPPGGHVCGVGGGFGSAALLCLMREL
TARGDRTTAVLGARTRELLILADELREVCTSVEVCTDDGSAGFKGLVTERLAQLIAGEGP
GRPDSVIAIGPMAMMRAVAETTRGPGLKTLVSMDPLMVDGTGMCGGCRVTVGGKAKFACV
DGPCFDAHEVDFDLAMRRNKAYVREEKLAFDRVALGVCRREPRQTPEAKPATG*
>Ga0073934_100017488
MFEVVSNDTLAPNLHRMVVRAPRIAAARKAGQFVIVRADRGEERIPLTIGDADPAKGTIT
LFVQAIGASTRRIVSTPAGGALRDVAGPLGQPTHIENFGRVACVGGGVGTAVLYPLAKAL
AAAGSEVTTIIGGRSSQYIILGDELAALSKELLITTEDGSMGRQGFVTAELADLIADPAR
APRLVLAVGPVPMMRAVAELTRPHAIETLVSLNPIMIDGTGMCGGCRVVIDGESKFACVD
GPEFDGHKVDFAGLSDRLTTYRSFEEQARCAAEECRLLKEVANG*
>Ga0073934_1000175232
MARILETRRLTPVTKYFKLDAPLIAASARPGQFVMLRVREGGERIPITIADYDRAAGTLT
IVVQEVGATTKRVCALEAGDEILDVAGPMGGHIDIPAGSHVCGIGGGFGSAALLCLMREF
TARGDRTTALLGARTKDLLILADELKPLCNTVEVCTDDGSAGFKGFVTERLKQLIESDGP
GRPDWVVAIGPMAMMRAVAETTRGPKVKTLVSMDPLMVDGTGMCGGCRVNVGGRAQFACV
DGPCFDAHEVDFEVAMRRNKAYVREERQALDRLTCMANREAR*
>Ga0073934_1000228323
MAKILETRKLTPVTKYFLLDAPLIAAAAQPGQFVMVRVREGGERIPITIADYDRKAGTLA
IVVQEAGATTKRLCALEAGQEILDLAGPLGSPVEIPESGHICGVGGGFGTAALLCLLREC
TRRGHPTTAIVGARTKELLILVDELKQVCTNVEVCTDDGSSGFKGFVSQRLDQLIKGDGL
GRPDLVVAIGPMAMMGAVAEVTRGPKVKTLVSMDPLMVDGTGMCGGCRVTVAGETKFACV
DGPCLDGHEVDFEEAMRRNKMYVREEKLALERITCAAGTRG*
>Ga0073934_100031738
MPDPHPEPAFEIVAREDFSDATYLLEIRHPLLARAARPGQFVIVMSHEHGERIPLTIADF
DRKKGTITLVVQAVGKTTKEMQQDCAVGTRLYGVVGPLGAPSRIGHAGKVVCVGGGLGVA
PVFPQARAFKENGAYVIGVVGFRTRNLVFWEDKFRSCCDELIVCTDDGSSGIRGFVTDGL
KLALQRHRDINEVVAIGPPVMMKACAAVTRPHDIKTVVSLNPIMVDGTGMCGGCRVKVGG
QVRFACVDGPDFDGHQVDFDDLMSRLRRFTREERVALERWSERCRMRIAPAPSGPPAEEA
EALALPDPYEEAQGG*
>Ga0073934_1000333913
MHKILSQQTLAPGVKRYEVVAPEIAQRRKAGQFVILRVHEEGERIPITIADANPAKGSIT
LIVQEVGMTTRLMAEKEAGEFLPDVCGPLGDPTHIENFGHCVCLAGGVGVAEIYPVVQAL
KTAGNHVTAIIGARSRDLLILENEMRQAASQLIVTTDDGSYGIHGLVIKPLQEMMNRGEK
IDRVFCIGPVPMMRAVAELTRPEKIPTIVSLNPVMVDGTGMCGGCRVTIGGKIKFACVDG
PDFDAHEVDFDELVRRQQMYRSEEREALERYVKSLEEGRTEKKPCQIAEVAY*
>Ga0073934_100083544
MSDFEIVKRADYSDVTYLLEVRHPAMARAAQPGQFVIVMEHERGERIPLTIADYDRERGT
ITLVIQAVGKTTKEMQQRCQVGTRLHAMVGPMGIPSRIGHAKKVVCVGGGLGVAPVYPQA
RAYKEAGAYVIGVLGFRTRALMFWEDRFRACCDELVVCTDDGSAGLHGLVTEGIKQAISA
HADIDEVVAIGPPVMMKGCCDVTRPFGLRTMVSLNPVMVDGTGMCGGCRVKVGEGVKFAC
VDGPDFDGHQVDFDDLMLRLKRYRPTEQAALAEWQESCRLRGGPGHGH*
>Ga0073934_100096778
VHRILARQPLAPDVVRIWIDAPVVARKRRPGQFVIVRLSEEGERIPLTIAEVDEARGAIA
LIVQGVGKSTKTLNRMQEGDGILDVAGPLGQPTNVGANRTVCCIAGGIGAAVILPIARAF
KAAGGYVTVIVGARTRALVILEDEFRAIADQTIVTTDDGSHGVPGLVTDALHDVLACAPA
PFDEVVAAGPLPMMRAVCDVTRPPGIRTTVSLNPIMIDGTGMCGGCRVSIGGQQKFVCVD
GPEFDGHQVDFAELIARLSAFREFERIALHRAGL*
>Ga0073934_100137014
MESTQPRRKPTPKAPRQRLPVLSPDLRVRSATEVALGFDATQAYAEAQRCIQCPDPKCVE
GCPLNIDIKRFILRLAEGNPAAAIDVISEKSPFPGVCGRVCQHELFCEAACVVGKKFEPV
AIGSLERFCADHARLAPLETSPGYAKTPTGPKVALVGSGPASLIAAYDLVRLNYRVTVFE
ALHQLGGVLSYGIPNFRLPREILFEEIARLQNLGVEFVTDFIVGRTATVEDLFEEGFKAI
FIGTGAGLPFMLGIPGENLIGVYTANEFLTRINLMEAYRFPDAATPVRVGKRTVVIGGGN
SAMDAARWARRFGAETTVLFRRGRAEMRARLEEIEHAEEEGVQFHFLAAPVALHGDDNGY
VTEIECIQMELGPPDSSGRPAPVPIPGSEFRIPAETVVAAIGQAPNPTLQKATPQLLTKS
GKIVVDQKGETSMSMVFAGGDVVRGGSTVILAMRDGRRAAEAIHNALGGQEPEPEIKDVN
CILARRHLGPDVTLFEVRAPHIEKHWKPGQFIILRPLSTSERIPLTLVAGDRQRGSVTIV
VQAIGKTTRELAALEPGQVIADLVGPLGEPAAICSGQKVLCMAGGVGVAELLPVARAYRE
KGNHVTVICGARTNAHRIFDEELRACADVLEWATDDGSYGFHGNVVQLLLKMAGPGVFAE
GHVIGPIPMMKAAAEATRQWGLQLHASLNPIMIDGTGMCGGCRVTVGGKVRFACVDGPEF
DAHQVDFDELDRRNRAYRPMERETLERHVCQIGLSS*
>Ga0073934_100161164
MPDVSRASGRYHGLLAPRLDGWLDVAHEILKAAWLAPQIKRFVVRAPHVVRHCQPGQFVI
VRVSGDGERIPLTIAGSDKAAGTIDLIVQAVGATTRRLCMLEAGEAIRDICGPLGHATQI
EHVGHAVIVGGGVGTAVIYPQAGALKTGGNRVSAIIGGRSRPYIILEQELSQICDAVYPC
TDDGSYGFRGFVTDRLRLLIEQANQKSDPVKLVLAAGPVPMMRAVAEVTGPLGIRTIASL
NPIMVDGTGMCGGCRVQVNGAMKFACVDGPEFDAHKVDFRELSDRLTTYRAHEQAANERL
ACQPSEQTKKV*
>Ga0073934_100176241
PELRKLGEVIVCTDDGSYGRHGFVTDAAKDALTAGGIDVVYAVGPVPMMRAVVNLTRPMA
VKTIVSLNPIMVDGTGMCGGCRVAVGDETKFACVDGPEFDGHLVDFDLLMDRLGTYREFE
QQALARCEEVACKIGLRQAQPTP*
>Ga0073934_100189916
MFQILRKQEMAKGSIIRFDISAPKIAAKAKAGQFVIVRVNEFGERIPLTIADKDAFAGII
TIIFQVVGKTTALMRSLKEGDIIRDVVGPLGKPAEIEKIGTVVMVGGGTGVAILHHVTKA
FKEAGNFVIGIIGAKDKDLIILEDEMAAICDELIVCTDDGSWGVRGFVTQPLEKYLEERH
DIKEVYAIGPIPMMKNVCKLTKKYKIPTMVSLNPVMIDGTGMCGGCRVTVGNKIMFCCVD
GPDFEGHSVDFEELEKRNNLYLKEEKDSLLYSIR*
>Ga0073934_100203997
VYKITYKREMAENTVCHLRVEAPRIARKAKPGQFVVLRANETGERIPLTMGGTDPPAGTI
DLIFQVVGKTTALLRTFNVGDSIQDIIGPLGRPTHVENLGTVICVGGGTGVAVMYPITKA
YKEAGNHVIAIIGARTKDLLILEEEMKAASHDLRVTTDDGSYGVHGFVTDVLRKILDERK
DVKLVVGIGPVPMMKFLCKLTKEYGVKTMVSLNPIMVDATGMCGACRVTVGGKTRFCCVD
GPEFDGHEVDYDELVKRQRAYLTEEKISMDQFKALGRKKGVEDG*
>Ga0073934_100261913
MTHKVVARAALSPNVTRLVVEAPRLAQIRQPGQFVIVRKGEGSERIPLTIADADPEAGTI
TLVIQAVGRSTRELVALAPGDAIEDIAGPLGRPTDLIASGRALCIGGGVGTAVIHPIAQG
LHRQGVSVLSIIGGRSREWVIYEEELRRLGEVIVCTDDGSYGRKGFVTEAAKEVLQQGSI
QMVYAVGPVPMMRAVAELTRPMGVPTIVSLNPVMVDGTGMCGGCRVAVGDQVKFACVDGP
EFDGHQVDFALLMDRLSTYRDFEQEANACAEGTCRIGLG*
>Ga0073934_100374403
GQFIIFRIDEAGERIPLTIADFDRQKGTVTIIFQEVGKTTRQLGSMNTGEALLDFAGPLG
MASHFEDIKKVAVIGGGLGTAIAYPQAKKLHGMGVEVDCIAGFRNKELIILEKEMAAVSS
RLIITTDDGTNGCKGFVTDVLKKLMDEGNRYDLVIAIGPLVMMKAVSNLTRPYGIKTVVS
MNPVMVDGTGMCGGCRITVGGKVKFACVDGPDFDGHQVDFDEAMRRQLMYKSEEKRSLEE
HECRLGGMNNA*
>Ga0073936_1000000149
MDNMRHTVVRKDKLSPVLTLLEVSASLIAESAKPGQFVMLWPGEHSERIPLTISDIDAQK
GTISIIFQEVGRGTIELGRFNVGDDIPSLSGPLGKPTEIEKYGTCVVIGGGVGTAIARPI
AVGLKKAGNTLLTIIGARERSLVILEDELRPYSDELIITTDDGSYGRHGIVTEPLKEIMD
SREVNLVVAIGPLPMMRAVGETTRERGIKTIVSLDPIMIDGTGMCGGCRVTVGGKTMFTC
VDGPDFDAHQVDWDELRSRKAFYFDQEKAARQAALEGQQ*
>Ga0073936_1000004321
MGSISLTIDGRTVEVEAGKTVLQAAREAGITIPTICDHKDLNPYGACRMCIVEIEGVRGF
PTSCTTPATPGMQVTTQSERLSTLRNRTLEMMFSGHPNSCLVCVHREACEQYRPKVTKAA
RSTRCGFCANRDECDLRAMALKAGTQELHLPTLYAAYNLERDDPFMDRDYNLCILCGKCW
RICEKIHGKPAISIINRGKWARIGTAFHKSHVHSGCTFCGACIDICPTGTLTDRFARWQG
KAEQVVPSTCVLCSEGCSVLAQSKGGQLLAYTMTGFAAESSLCTLGRFGAAQIVNANQRL
IRPLVREGEDQIPTDWEGAIQAAAEGLRDCVGATVLVISTTTSREDRFLYARLAEHLKGL
LVVLPTLAGSDDPQMHTLTAAVKSGELRAVIANGDLLNAEMLKAAKFSLVIDGLPSTGSG
QATVVLPAAVLSESGGTFRTAAGIVKTLAVSSQPPGNARPEWQILCDLGQALGSEGFAFS
KVEAITPLITDDTAPAPFAGQPRQDVRQLPDRFRGHLLADIVPTLAAFGLRASPVEVNET
IMGEGFAILEKREIAPNMHFFKIMAPQVAKFAQAGQFVILMAGENSERSPFTLVDWNGAE
GWITMVIEEVGRSSRELASLKAGGRIAHVTGPLGLPFPIENKGTVLLGGGCYGIGAIFPL
ARALRQAGNRVICAIEASSAYLLYMEKELAAVCDQLIIATKDGSRDVRGGVQEVVVQMAQ
QETIDQFIAIGCTFMMHMACNASRPLGIPTFVALNPIMVDGTGMCGACRVSIDDKTRFAC
IDGPIFDGHAVDWEELASRRSAYARQEVQALPQTVDLNALVLQPDSGGCGCGRK*
>Ga0073936_1000014729
MHEIISSTLLAPEVTRLVVAAPRIAQIRQAGQFVIVHKGPRAERIPLTIADSDAEAGTIT
LVIQAVGKSTRDLVALHPGDAIQDIAGPLGKPTELLDAGHAICVGGGVGTAVVYPIAQGL
SRHGVRVTSIIGGRSRNLVIYEDELRRQGEVIVCTDDGSYGRHGFVTQALEEVLIAGDIQ
AVYAVGPVPMMRAVAEMTRPFGVHTIVSLNPVMIDGTGMCGGCRVTVGGETRFACVDGPE
CDGHLVNFAELADRLGTYRVLEREAVACSDATCKIGKSQ*
>Ga0073936_100001777
MKYTIVKKTLLAPNIYRLEVSAPEIARRAKAGQFVVLRVADTGERIPLTITAADTIAETI
TLIFQDIGKTTVMLAALNEADVIKDILGPLGHPTEMQNYGTVVAIAGGVGAAELLPVVTA
FKAAGSKVITIIGARNKDLLILEPELTAVSDKLIDITDDGSSGQKGFVSNVLMDLIAKQL
HIDMVYAIGPIPMMQAVSGITKTAQIKTIVSLNPIMLDGTGMCGVCRVSIAGETKFACVD
GPEFDAHAVNWVELMSRLSLYKKEEKISLDAHRAECKCQNNDASNQGEITQ*
>Ga0073936_1000024563
MNRIVEKIQLSDDVFRLKVEAPLIAHERKAGQFVIVQLDTNFGERIPLTIADADPAAGTI
TLIFQAVGHTTHKLADLNTGDRIENLLGPLGRPTHIEKFGTAVCIGGGIGVAPLHPIAQA
LKAAGNRMVIIMGARTKNLLIMEPEMRRIADELIICTDDGSCGRKALVTEPLKEICQRTP
PPDIAVAIGPPIMMKFCAEATRPFKVHTMVSLNTIMIDGTGMCGGCRVTVGKETKFVCVD
GPEFDGHLVDFDNMITRLGAYKTQEKKAHDQCHLEAEVAALAKKQGAG*
>Ga0073936_1000035272
VEGRTLNKILVKKQLSEDVYMMRLATPHIARERLPGQFVILQLDNEYGERIPLTIADADP
VEGSITIIFQAVGKTTHNLADKQVGDRVQSVLGPLGQPTHIEKFGTVVCVGGGIGVAPLH
PIVKGMKAAGNKMIIIVGARSRNLIILEDEMRALADEFIVCTDDGSYGRKSLVTEPLKEV
CLRVPKPDLVVAIGPPIMMKFCAETTRPFSVPTVVSLNTIMIDGTGMCGGCRVSVGGQMK
FGCVDGPEFDGHKVDFNNLMQRLKAYRKMEEHAHHQCHLEVELRQKEQSPS*
>Ga0073936_1000078520
MFKIVKRQEMSQGTVILNEIEAPLIAKKAKPGQFVILKANETGERIPLTMADTNPAKGTI
TIIYMVVGKSTALFKDLKVGEGYQDVIGPLGKATHLEKVGKVVCVGGGTGVAVLHPITRG
LKEVGNDVTCIIGSRNKGLLIMEEHMKAASHDLRICTDDGSYGHHGFVTDVLKDVLKGGD
IKLVVAIGPVPMMKAVSNITKEFNVETMVSLNPIMVDGTGMCGGCRVTVGGKTKFACVDG
PEFDGHQVDYDELMLRLRAYQEEERKCHQDYCTIRDAK*
>Ga0073936_1000089525
MFKIRAPAIASKAQAGQFIILRQGENGERIPLTLADWDSIKGTVTVVFMEVGLSTMKLAA
LKAGDCITDFAGPLGLPTHIENFGTVICVAGGFAVATIMPIARALKLAGNRVITIMGARS
RSLLFWEQEVGRYSDELIVTTDDGSSGRKGLVTEPLRDILAAEGNGVARVIAIGPTIMMK
FSAKTTEPFGVKTIVSLNPIMVDGTGMCGCCRVTVGGATRFACVDGPDFDGHHVDWDELM
ARQRTYLEQEARSMELWKCQRGGCTQEAQHG*
>Ga0073936_1000105416
MHEILDNSLLAPNVTRLVVMAPRIAQIRQPGQFVIVRKGPGGERIPLTIADANPEAGTIT
LVIQAVGKSTRELVALRAHETIQDIVGPLGCATELLTTGHAVCVGGGVGTAVVHPIAQGL
YRQGVQVTSIIGGRSREWIIYEEELRALGTVIVCTDDGSYGRHGFVTDALRDVLDAGGVA
MVYAVGPVPMMRAVSEMTRPSHIHTIVSLNPIMIDGTGMCGGCRVSVGGETKFACVDGPE
FDGHLVDYAELRDRLGTYRQHEQDVLDHVCNIGIAMP*
>Ga0073936_1000124711
MPVNKILYKKQLSDEVFVMRLAAPHIARERQPGQFVILQLDNEFGERIPLTIADADPAEG
TITIIFQAVGKTTHNLADKVVGDTVKSLLGPLGQPTHIEKFGTVVCVGGGIGVAPLHPIV
KGMKAAGNKMIIIIGARSRNLIILEDEMRALADEFIVCTDDGSYGRKGLVTEPLKEICGR
VPKPDLAVAIGPPIMMKFCAETTRPFAVSTVVSLNTIMIDGTGMCGGCRVSVGDQTKFTC
VDGPEFDGHKVDFNNLMQRLKAYRKVEEQAHHQCHLDAEMRQKEQSQ*
>Ga0073936_1000128133
VGTAIAYPTAVALKEAGNYVITINGARSKELVILENEMKAVSDEAYITTDDGSYGFHGFV
TQKLQELIDSGKKIDYVLAIGPIPMMRAIAEVTRPYHIKTKVSLNPIMVDGTGMCGGCRV
TVDNQIKFACVDGPEFDAHQVDFKNLTDRNKLYLPEEKQSAEAFSHQCNLQ*
>Ga0073936_1000129438
MYRIVSALFLAENIKKIEIEAPRIAKKRKAGQFVMIRVGESGERIPLTIAGSDPEKGTIT
IIVQGMGKSTKELNSKEAGDTISDVVGPLGAPSHIEKFGTAVSVGGGVGTAIAYPTAVAL
KEAGNYVITINGARSKDLVILEKEMTAVSDEAYITTDDGSYGFHGFVTQKLQELIDSGRT
IDYVLAIGPIPMMRAIAEVTRPYKIKTVVSLNPIMVDGTGMCGGCRVSVDNQIKFACVDG
PEFDAHLVDFKNLSDRNKIYQTEEKQSSESWLHECKLLKTV*
>Ga0073936_1000148127
MFEVEAPRIAKKWKAGQFVILRPRDDSERIPLTLVMSNAERGSITLVVQAAGKTTKRMVA
MEPGESLADLVGPLGEPASSHDHGTVLCAAGGVGVAEVLPVANSFRKAGCRVIAMCGART
DKLRILDEQLQQAADEVIWATDDGSVGFHGNVVQLMNQWPRPADLAMVHVIGPIPMMRAA
AEATRGWGVPTFASLNPIMIDGTGMCGGCRISVGDQVKFACVDGPEFDAHKVDFDELTRR
NKAYCEFEKMAAQR*
>Ga0073936_1000232013
MFQIIRKQEMAKGTIIRFDIDAPKIAKKIKAGQFVILRVNETGERIPLTVADVDEFGGII
SVIFQVVGKTTALMRSLKEGDTIKDVVGPLGRPAEVHKVGTVIMVGGGTGVAILYHVAKA
FKNAGNTVISIIGARDKDMLILENEMEAISDELVVTTDDGSHGMRGFVSQPLEKYLGERA
DVKLVYAIGPIIMMKNICKLTQKFNVPTMVSLNPVMIDGTGMCGGCRVKVGGKTQFCCVD
GPDFDGHQVDYDELEKRNSLYLKDEKTSLLFSIR*
>Ga0073936_1000283617
MNKIVSKENFSANVIKFEVEAPLIAKARKAGHFVMVKVGVKGERIPLTIADADIQKGTIT
LVVQKMGVSSSKLCALEAGDYITDMVGPLGKATHIENFGTVVCACGGVGTAPMMPIVAAL
KKAGNRVITVIAARTKDLIILEEQMRENSDEVIVMTDDGSYGTQGLVTNGVESVINREKV
DLCVTIGPAIMTKFVSLLTKKYEVPTLASLNTIMVDGTGMCGACRVSVGGKTKFVCVDGP
EFDAHLVDFDEMLMRLGGYRDIEREEMENFSKQ*
>Ga0073936_1000355711
MNKIVEKEYFSDKVVRLVVENPMIAKSRKPGNFVILRVGEDGERFPLTIAGADPVRGTIT
LVVQIMGVSSSKLVALEVGDSITDLVGPLGKPTHISNIGTVLAAGGGVGVAPLLPIVEAF
KKAGNKVITVIAARNKDLIILEDEIRKWSDEVIVMTDDGSYGRQGLVTAGMEEIIQREKV
DECIVIGPAVMMKFASLLTKKYNIPTQASLNSIMVDGTGMCGACRVTVGGKTKFTCVDGP
EFDAHQVDFDEMLMRLGGYIQEEKRATEIYSQKL*
>Ga0073936_1000361610
MHTILAKNQLSPNVTRLDVLAPRIAEIKQPGQFVIVRRGEGDERIPLTIADADPAQGTIA
LVIQAVGKGTRELVALNVGDAIRDVAGPLGHPTELISAGRALCVGGGVGTAVVHPIAKAL
HARGVQVTSVIGGRSKEWVIFEEELAICGEVIVCTDDGSYGRKGFVTDATRELLEAGGID
IAYAVGPVPMMRAVANLTRPFNVHTVVSLNPVMVDGTGMCGGCRVDVGGETKFACVDGPE
FDGHLVDFDLLADRLQTYREFEQRVNACADGQCNIRK*
>Ga0073936_1000415218
MNKILEKEYFSDKVVKLVVENPLIAKSRKPGNFVMLRIGEDGERFPLTIAGADPVKGTIT
LVVQIMGVSSSKLVALEVGDSITDLVGPLGKPTHIAKIGTVLAAGGGVGVAPLLPIVEAF
KKAGNRVVTVIAARNKDLIILEDEMRKWSDELIVMTDDGSYGRQGLVTVGMEEIIKREKV
DECIVIGPAIMMKFASLLTKKYNIPTQASLNSIMVDGTGMCGACRVTVGGKTRFTCVDGP
EFDAHQVDFDEMLMRLGGYTQEEKKATEIYSQNL*
>Ga0073936_100046662
MNKIIEKTYFSDKVVQLVVENPMIAKSRKPGNFVILRIGEDGERFPLTISDADPVRGTIT
LVVQIMGVSSSKLVALEVGDSITDLVGPLGKPTHIENIGTVLAAGGGVGVAPLLPIVEAF
KKAGNRVVTVIAARNKDLIILEDEIRKWSDEVIVMTDDGSHGRQGLVTVGMEEIIQREKV
DECIVIGPAIMMKFASLLTKKYSIPTQASLNSIMVDGTGMCGACRVTVGGKTRFTCVDGP
EFDAHQVDFDEMLMRLGGYKAEELRATEIYSQKL*
>Ga0073936_1000561710
MSDSATKSISSGNLPTPNWHVTHEEALNRLTLMAGALGTSDWQAVDKGAKWIYEVLRPHN
EAEERELFPLLEELGAENLYQRLHDDHRQMWDLTLQLLSEINEGQVRAPRSLTMLGQRLV
DLIRDHIDAEEQLMLPLLKGKSLYCSDDETQDGYLILEKKLIAPETWSFIVQAPQVARGR
KPGQFFMVAPFPESERIPLTLAGGDARKGYIHFIMQEVGSTTQAMGKLSAGDRLYAVAGP
MGTPTELVEEGTIVLMAGGYGSAAILPAAELLHSQGRRVITILGGRNKERVLLADELGAA
SAELIVTTDDGTLGRKGLVTDALKDIIAREPVAEVVAVGPLPMMRAVSDLTKPHGIFTLV
SLNAIMVDGTGMCGGCRVSVGGEVKFACFDGPDFDGHKVDFNMLRNRQDWYKTEEQCDPT
DCKIGRVAATGPVDYSKYLNPPVTDLDWKNLDLGAIKPSQKMKIPRQEMACQPPALRVCN
FDEVSLGLSAEQAKLEAARCIMCKHPACIDGCPVSINIPAFLQQIVNGDPQAAARVIKES
SSLGSVCGRVCPQEKQCEIKCVVGIKGDPVSIGRLERFAADSMLGSSELPPVEPPTGKKV
AVIGAGPAGLTVAGELVKKGHTVTVYDAFHKPGGVMLYGIPEFRLPNKIVDQEVSTLRGL
GVKFVMNTLVGRSMTLEDLRKENDALFMGTGAGLPKMMGIPGEEFKGVYTANEFLTRVNL
MRADLFPEYGTPVTVGKNVIIVGAGNTAMDAARAARRMGAEYVTVVYRRTVKESTARKEE
LEHAHEEGVEFKFLTTPVQLHGNEKGWMTHAECAVMELGEPGPDGRRSPKMTDERIMIPC
ETLIVALGFDVNPLIAMTDKGLRTLKGGVVVVDNETGETSLPGVYAGGDVIPGGATVILA
MGQGRRAAAAIHARLSGAPLAAV*
>Ga0073936_100061556
LTPGRYHRNLIPEILFRFSRMHTITARIQLSPNVTRLDVEARRIAEIRQPGQFVIVRRAN
GAERIPLTIADADPARGTIALVIQAVGKSTRELVALEPGDTILDISGPLGHPTEMIATGR
AVCVGGGVGTAVVHPIAQGLHHRGVEVVSIIGGRSREWVIFEQELGQLGRVVVCTDDGSY
GRKGFVTDATRDVLEAGNVDIVYAVGPVPMMRAVANLTRLYQVRTIVSLNPVMVDGTGMC
GGCRVDIGGQTKFACVDGPEFDGHLVDFDLLGERLGTYREFEQHACTGDSCRVGLARPLP
PSS*
>Ga0073936_1000619519
MNRILAKTQLSDDVFMMKVEAPLIARERLPGQFIILQIDNDFGERIPLTIADADAEQGWI
MLIFQAVGKTTHLLADKNAGDCIESVLGPLGQLTHIDRFGTVVCVGGGIGVAPLHPIVKG
MKAAGNRTIVIMGARTKSLLILEAEMRALADELVICTDDGSCGRKALVTEPLKEICGRVP
KPDCVVAIGPPIMMKFCAEATRPFGVRTLVSLNTIMIDGTGMCGGCRVNVGGETKFVCVD
GPEFDGHKVDFDNMMKRLKAYRGQEDHAHKQCHLEQAARQKGAAGA*
>Ga0073936_100069563
MSYRILQKKILIPGQTTLLVIDAPHVAKKAKPGNFVILRTSDKGERIPLTIADCDAEAGT
VTIVFLVVGKSTAELNTFEEGMSLPDFCGPLGKPTHIHKQGTVICVGGGTGVAAMHHIAK
GHASAGNHVVAVIGARNKDLLLFCNELGTFCPEVLVATDDGSFGHKGFVTEVLKKRLEED
KDVSEVVAIGPVPMMEAVAKVTKPFGVKTTVSLNSIMVDGIGMCGACRCTVGGETKFACV
DGPEFDGHQVDFGELRMRLGQFKAEEQESMQLFQHKCQCGEGK*
>Ga0073936_100073633
MHSIISKIQLSPNVTRLDVEARRIAEIRQPGQFVIVRRGEGAERIPLTIADADPEKGTIA
LVIQAVGKSTRELVALEVGEAIRDISGPLGVPTELVSSGHALCIGGGVGTAVVHPIVQGL
HGRGVAVTSIIGGRSKEWVIFEAELARLGEVVVCTDDGSQGRKGFVTDAAADILAAQKID
IVYAVGPVPMMRAVAGLTRPLHVHTIVSLNPVMVDGTGMCGGCRVDVGGETKFACVDGPE
FDGHLVDFDLLADRLGTYREQEQEALAQPDHTCRVGLEQ*
>Ga0073936_100075834
MNRIVKKTQLSAEVFRMEIEAPLIARERKPGQFIILQIDDSIGERIPLTIADADPDKGTI
TIIFQTVGKTTHILAEKPVGDSVPALLGPLGQPTHIAKVGHVVCVGGGIGVAPLHPIAQA
MKAAGNKVTIIMGARTKELLIMEEEMRKIADELIIVTDDGSYGRKGLVTHPLKELCEQSP
KPDMAVIIGPPIMMKFGAETTRPYGVPTVVSLNTIMIDGTGMCGGCRVTVGKKTKFVCVD
GPEFDGHLVDFDNMMKRLRAYKPREDIDHKAHHCHLEEAANALANK*
>Ga0073936_100082151
EKPLSSYEIEKQMHKIVSAIFLAENIKKIEIEAPRIAKKRKAGQFIMIRVGQSGERVPLT
IADSDPEKGTITIIVQGMGKSTRELNTKEAGDTISDIVGPLGTPSHIEKFGTAVSIGGGV
GTAIAYPTAVALKEAGNYVITINGARSKELVILENEMKAVSDEAYITTDDGSYGFHGFVT
QKLQELIDSGKTIDYVLAIGPIPMMRAIAEVTRPYNIKTMVSLNPIMVDGTGMCGGCRVT
VDNQIKFACVDGPEFDAHQVDFTNLTDRNKLYLPEEKKSAEAFAHKCNLQ*
>Ga0073936_1000836911
MTARFQIVAAHFLAPDVKLLRITAPRIAKHHKPGQFVIIRVNDTGERIPLTIAESDPAAG
TVTIIVQGIGKTTKMLNRLEAGDAIVDVVGPLGKASEIEKFGTCVVIGGGVGTAIAYPTA
KGLKQAGNEVITIIGGRNRQLVILEDEIRAFADKVIITTDDGSYGEKGLVIDPLKSMIAA
GKKVDYVLAIGPIPMMRAVANVTREFKIKTVVSLNPIMVDGTGMCGGCRVQVAGKSQFAC
VDGPEFDAHQVDFDILTKRNAMYRDLERKSVERHQCQLEGMVK*
>Ga0073936_100088099
SDKVIRFVVENQKISRSRKAGNFVILKIGEKGERFPLTIADADPVKGTITLVVQIVGVSS
AKLAALEIGDCITDLVGPLGKPTDIELKGTILACGGGVGVAPLLPIVEAFKKAGNRVVSV
IAARSKDLIILEDQIRKWSDEVIVMTDDGSYGRQGLITAGMEEVIQREKIDECIVIGPAI
MMKFASLTTKKYSIPTQASLNSIMVDGTGMCGACRVTVGGKTRFTCVDGPEFDAHEIDFD
EMLMRLGGYRAEEAVASNKYFQK*
>Ga0073936_1000911911
MFKIVERTEMAQGTVVMNVIEAPKIAAKAQPGQFVMLRANETGERIPLTMADTDPEKGTI
TIIYQVVGKSTALFKTLQVGDFFTDVLGPLGKPTHIERVLGLVICIGGGTGTAVVHPITR
GYKNMGNRVVAIIGARTKDLLILEDKMAAASHELKICTDDGSFGHHGFVSDILQQYIDSG
EKIAEVVAAGPVPMMKAIANMTRPHGIPTQVSLNSIMIDGTGMCGGCRVLVGNKNQFTCV
DGPEFDGHLVDFDGLMQRLSAYKENEAQATAELDHSCKLGQMK*
>Ga0073936_100092919
MYRIIEKKHLGNNVEEMVIQAPYVARHCEPGQFIILRVDEEGERVPLTIAEYDRIRGSVS
IIYQVAGYTTRKLSEKKEGDSLTDFVGPLGRPTELQPLKRVIGIGGGVGAAPLYPQLKKL
SEMGTSVDVILGARSKDFIILEEKFSGFCKNLHVTTDDGTYGTKGLVTGKLKELVEAGEK
YDEVIAIGPVIMMKFVSLLTKPWGLKTSVSLNPIMVDGTGMCGGCRVTVGAQTKFACVDG
PDFDGHQVDYDELMRRQSMYKTEEAHSCKIGLRPA*
>Ga0073936_100103448
MNKIIDKEFFSNNVFKLVIEAPEIAKARKAGHFVIVRIGDKGERIPLTITAADVLNGTIT
LVIQCVGVTSKKLSLLEIGDFITDVAGPLGHATHIEIVGTLLAAGGGVGVAPMLPIVEAM
KKAGNRVITILAARTKDLIILEEQMKQYSDELHIWTDDGTYGNKGLVTQGMEEIIQKEKI
NQAVIIGPAVMMKYASLVTKKHNIPSIASLNTIMVDGTGMCGACRVSVDGKTKFVCVDGP
EFDAHKVDFDEMLFRLNAYSEQEKTAYEQYLKQ*
>Ga0073936_100105033
MHLVTAKVQLSPNVTRLDLEARRIAEIRQPGQFVIVRLGNGAERIPLTIADADPARGTIA
LVIQAVGKSTRDLVALEVGESILDISGPLGHPTEMIPAGRAICVGGGVGTAVVHPIAHGL
HQRGVEVISIIGGRSREWVIFEQELRRCGEVIVCTDDGSYGRKGFVTDATREVLEAGGVD
IVYAVGPVPMMRAVANLTRPFGVHTIVSLNPVMVDGTGMCGGCRVDIGGHTKFACVDGPE
FDGHLVDFDLLAERLGTYREFEQQASAVHTACEAGNCRIGLVRPDQPSPAQL*
>Ga0073936_100108084
MNKNIYATDNLYRITAKEDLSPTISKHVIYAPLVANKAKAGHFVILRAREGGERIPVTLV
NWDSKNGTITLIIQSLGKSTTEINAMKAGESFSDVAGPLGTPVEIKKFGTVLGVGGGVGI
AELYPIARAFKEAGNKIISILGARSKDLLILEDDMRRISSEVIVTTDDGSAGVKGLVTDA
MKTLYARGEKVDAIFTIGPIIMMKFVAETSRPHATPTFASLNPVMLDGTGMCGGCRVEVG
GKPKFACVDGPMFDAHQTNFELLSKRTAAYKEHEKLSLERYMKDHDCQIGLH*
>Ga0073936_100110007
VFKIVRKKILSPTVQLMEISAPLIASSAKSGQFVVLRIDERGERFPLTIASTDKEKGLIT
IVFQIAGKSTLQLSTLPEGGVILDVLGPLGKYTDLTGVKNAVVVGGGVGIAEIYPEVKEL
AHEGARVRTIIGARNKDLLFFAEELQAAGSELFIATDDGSAGRKGFVTEILKELLDSDKS
IDLVLAVGPVIMMKVVSNLTKPYGVKTLVSVNPIMLDATGMCGACRVTVGGKVKFGCVDG
PSFDGHQVDFDELMKRLVQFKELEGISKQKYIDSLKCEKCRE*
>Ga0073936_100112977
MNRIISKRQLSAEVFRLEIEAPLIARERKAGQFVIVQVDLDWGERIPLTIADADPDAGTI
TLIFQTVGRTTHLLAAKQVGESIAALLGPLGRPTHIENFGTVVCVGGGIGVAPMYPIVQA
MKAAGNRVIVIMGARNRELLILEDEMKRIADELIVVTDDGSCGRKGLVTQPLKELCERTP
KPDCVVAIGPPIMMKFCAETTRPFGVKTLVSLNTIMVDGTGMCGGCRVTVGGKTKFVCVD
GPEFDGHQVDFDNMMKRLRAYKTREDADHHQCHLEAEAAKKVV*
>Ga0073936_100116114
MYRIVQKKTLNPQVKLMTVEAPAIAKKARPGQFIILRVHDEGERIPLTIAGFDRAAGTIT
IVFQEVGRTTRALGQLEEGDSILDFVGPLGIPSHTEGIRKACVIGGGLGTAIAWPQAKAL
HDLGAEVHMICGFRNKDLVILEDEVRAASDRTIITTDDGSNGVKGFVTDQLKALLAEGNE
YDVVIAIGPLVMMKFVSQMTKPLGIRTIVSLNPVMIDGTGMCGGCRVTVGGKTKFACVDG
PDFDGHEVDFDEAIRRSSMYRDEEKQSDEMHQCRMGGLSNG*
>Ga0073936_100131688
MHKIVSAIFLAENIKKIEIEAPRIAKKRKAGQFIMIRVDQTGERIPLTIADADPEKGTIT
IIVQGMGKSTKELNTKEAGDTISDIVGPLGAPSEIENFGTAVSIGGGVGTAIAYPTAVAL
KKAGNYVITINGARSKDLVILEKEMNAVSDEAYITTDDGSYGFHGFVTQKLQELIDSGKK
IDYVLAIGPIPMMKAIAEVTRPYNIKTMVSLNPIMVDGTGMCGGCRVTVNDEIKFACVDG
PEFDAHQVDFKNLTDRNKLYLPEEKQSAEAFAHKCNLQ*
>Ga0073936_100152706
MNKVLAKKQLGPEVFQLEIEAPRIQKRWKAGQFVIIRPNSNSERIPLTLVQSDADRESIT
IVIQAIGNTTKETVEKEPGDFLVDVVGPLGEAASMCEGQRVVCMAGGVGVAEVLPVASAF
REAGNHVTALCGARSDGLRILDAELKTSVDDLRWATDDGSFGFHGNVLQLLQSFAQPGDF
GVGHVIGPIPMMKAVANATRDWGMKMYASLNPVMIDGTGMCGGCRVTVGDKVKFACVDGP
EFDAHLVDFDELARRNRAYREMEQRVLADHVCRIGLGGA*
>Ga0073936_100159656
LHITGQNGKYPISQEIEKQMHKIVSAIFLAENIKKIEIEAPRIAKKRKAGQFVMIRVDET
GERVPLTIADADPEKGTITIIVQGMGKSTKELNTKEAGDTISDIVGPLGAPSHIEKFGTA
VSIGGGVGSAIAYPTAVALKEAGNYVITINGARSKDLVILEREMKAVSDEAYITTDDGSY
GFHGFVTQKLQELIDSGKKIDFVLAIGPIPMMKAIAEVTRPYNIKTMVSLNPIMVDGTGM
CGGCRVTVNNEIKFACVDGPEFDAHQVDFKNLTDRNKVYLSEEKQSAEAFAHKCNLQ*
>Ga0073936_100200393
MYQIVKREQFSDVTFLWDVHAPDVAKAAKPGHFVMVRLKEGGERIPLTVADYDPDWGTIT
IVVQALGKTTQEMMRGIKEGDSFPDFVGPLGLESHIGKVGHVVLVGGGLGVAPVFPQLRA
FKEAGNRVTGIIGFRNKDLVFWEDRFKRYCDDLIVCTDDGSYGKPGFVTGALKEVLENDK
PDLVIAIGPLPMMRASAETSRPFGVKTMVSLNAIMVDGTGMCGSCRVTVGKETKFACVDG
PDFDGHLVDFPELQLRQERFKSQEATAKDDFNKVCTIEEQLFELNKRNYKKFKELPEHAM
KMPERDAKERSRNFEEVNLGYTMADALVEAERCIQCARPTCIAGCPVAIDIPRFIRHLLV
RDLPGALSVIQESNLFPSICGRVCPQESQCEIQCILEKKMEPVAIGRLERYVGDHAPLPD
VHPPANAGQLGKVAVVGGGPAGLACAGDLARKGADVTVYEALHVIGGVLKYGIPSFRLPR
TTIDREVSALVKLGVKFETNKVIGKTFTIQQLQGEMGYDAVFIGTGAGFPSFLGIPGEQA
[truncated: 1,924,286 more chars]
