# Supplementary material for: Origin and Evolution of Flavin-Based Electron Bifurcating Enzymes
Source: Front Microbiol. 2018 Aug 3;9:1762. doi: 10.3389/fmicb.2018.01762 (PMC6085437; doi:10.3389/fmicb.2018.01762)
Supplement: Supplementary file 8 [file Data_Sheet_5.FASTA]

>Ga0073931_1001462
IAFDKTKKFGEVWSVVEHRYGKADPVSWELLGEARRLSRLLGVKCGAVIVGYQVSDLINE
AASYGADKIYYVDSPILKDYRTEPYSIVLTELCLKYKPDILLMSGTQNGRDWAGYVATLI
PTGLVADVTQMDIDPSTGMLLATRPDFGGNEMSTIVCPNHKPQMATIRPKVFKIPPKRPN
PEVEVIREDIQIDSSRIHTELLEFKPREKLKLEEANVIVSFGKGLGSPKNIHYIEELAKV
LNAEIGATRAVVYSGWISKDRQIGQTGLTVRPRLYLAIGISGAIQHVVGIQNSDIIVAIN
IDPEAPIFNVADFGIIGDLFKLVPILTEELSKVIKIA*
>Ga0074044_100153261
LQRSGNNEVKYGEVWVWVEHLHGKAAPVSWELLGEGRRLATKYGTELAAIVIGNAISHLA
KEAFVHGADKVYLVQQESLEDYRTQPYAIALTQAVKRFKPEALLLGGTIRGRDLAGSAAT
LIETGLVADCTALDVDLETGTFLGTRPDYGGNLMSTIICPKHRPTMASVRPRVMKSLPQD
QSRHGEVVNVDVTLTPEDLNTEVLDFVPIEKVGVRLEDARIIVSGGRGLGSGRNFHLIEE
LAQQLQAQVGASRAAVRAGWIGSEHQVGQTGLTVRPRLYIAVGISGAIQHIVGIMNVDYI
ASINRDPNASIFKMSDFGVIGDLFKIVPALTEEFKLTSTELAPWRKSSTQ*
>Ga0074045_1000208022
PATEAATTNNGSKRFGDVWVWIEHLHGKPASVSWELLGEGKRLANMYGTKLAGVVIGNNV
SHLADEAFVHGADKVYLIEKLELEDYRTQPYARALEQTVKKFKPEALLLGGTIRGRDLAG
SAATFLETGLIADCTGLDIDIQSGTFLGTRPDYGGNLMSTIICPKTRPTMASVRSRVMKS
LPPSQGRHGETIQVDVNLNRADVNTEVVEFVPIEKVGVRLEDAQIIVSGGLGLGQAKNFS
LIQELADALHGQVGASRAAVRAGWIGYEHQVGQTGLTVRPRLYFAIGISGAIQHIVGIMN
ADYIVAVNSDPDASIFKMADFGIIGDLFKLVPAIIDELTLQKTAETV*
>Ga0074046_1000006959
NGNNLTTQAAGNGKFGEVWVFVEHFHGKSIQVPWELLGEGRRLANIYGTKLGALVIGNKV
EHLAKEAFVHGADKVYLVEDERLEDYRTQPYAVAMEEVVRKFKPEALLVGGTVRGRDLAG
SAATFLETGLIADCTGLDVDLETGTFMGTRPDYGGNLMSTIICPKQRPTMASVRPRVMKS
LPIDEGRDGEIVRFDPNLKPDDLNTEVTEFVPIERFGVRLEDAQIIVSGGRGLGSAKNLS
LVEELASILHAQVGASRAAVRAGWIGPDHQVGQTGFTVRPRLYIAVGISGAIQHIVGIMN
ADYIVAINRDPEAAIFKMANFGVVGDLFKIVPALIDELKKAGLAESAT*
>Ga0074046_100067575
PETRATTPNDESKRFGDVWVWIEHLHGKPVSVSWELLGEGKRLANLYGTKLAGVVIGNNV
SHLANEAFMHGADKVYLIEKSELEDYRTQPYARALEQTAKKFRPEALLLGGTIRGRDLAG
SAATLLETGLIADCTGLDVDIQSGTFLGTRPDYGGNLMSTIICPKTRPTMASVRPRVMKG
LPPSQGRQGETIQVDVNLNKTDVNTEVVEFVPIEKVGVRLEDAQIIVSGGRGLGQAKNFS
LVQELANALHAQVGASRAAVRAGWIGYEHQVGQTGLTVRPRLYFAIGISGAIQHIVGIMN
VDYIVAINSDPDAPIFKMADFGITGDLFKLVPAIIDELNLQMTAETK*
>Ga0079041_10002107
VEREIWVYVDHIGEKPNPSSWEIMAEAKRVADLMATSLSAIVIGEEVRELVDLSFEYGAD
KVYYVETKGFKYYDNDVYTRALAQIARKYKPEAIFFPGTRNARELASTSAIEIDTGLIAD
CTKFDVDEKGILHSTRPDFGGKEMSTIICPKHRPVMVTVRPGVFFPLNPSRGRKGEVIRF
ELEDLSTRLKRIERKQIVRRNVLNEADLVIGVGRGIKSPENIKMAEELAQLLGGVVGVTK
PLADLGWYPKERQIGQTGTTIRPKLYIALGLFGAIQHLVGIQSSKKIGAINIDRNAQIFD
NCDFGVIGDIFEIVPEMIRKLRGGKNN*
>Ga0079041_10011055
LGSEVWVYVDHVGEEPNVASWEIMGEARRIAGMMESKLAAAIVGDKVDHLAEEALSYGAD
KVYIGRTKGYDLYDNDVFTKALSSLILKYKPEAVFFPGTRNCRELASTTAITVNTGLIAD
CTSFEVDEKGVLYSTRPDFGGKEMSTIICPRHKPVMVTVRPGVFSSLPRREAKGEKVEEE
VQDLFTRFKVLEYRRLEKRNILAEAEVVVGVGRGIGSPEKIKVAEELAQALGGVVGVTKP
LADMGWYPKERQVGQTGTTIRPNLYIALGISGAIQHLVGIQGARKIMAVNLDPEAQIFSN
CDYGIVGDIFEVVPRVIKILKR*
>Ga0079042_10000407
VEREIWVYVDHIGEKPNPSSWEIMAEAKRVADLMATSLSAIVIGEEVRELVDLSFEYGAD
KVYYVETKGFKYYDNDVYTRALAQIARKYKPEAIFFPGTRNARELASTSAIEIDTGLIAD
CTKFDVDEKGILHSTRPDFGGKEMSTIICPKHRPVMVTVRPGVFFPLNPSRGRKGEVIRF
ELEDLSTRLKRIERKQIVRRNVLNEADLVIGVGRGIKSPENIKMAEELAQLLGGVVGVTK
PLADLGWYPKERQIGQTGTTIRPKLYIALGLFGAIQHLVGIQSSKKIGAINIDRNAQIFD
NCDFGVIGDIFEIVPEMIRKLRGGKNN*
>Ga0079042_10001615
LGSEVWVYVDHVGEEPNVASWEIMGEARRIAGMMESKLAAAIVGDKVDHLAEEALSYGAD
KVYIGRTKGYDLYDNDVFTKALSSLILKYKPEAVFFPGTRNCRELASTTAITVNTGLIAD
CTSFEVDEKGVLYSTRPDFGGKEMSTIICPRHKPVMVTVRPGVFSSLPRREAKGEKVEEE
VQDLFTRFKVLEYRRLEKRNILAEAEVVVGVGRGIGSPEKIKVAEELAQALGGVVGVTKP
LADMGWYPKERQVGQTGTTIRPNLYIALGISGAIQHLVGIQGARKIMAVNLDPEAQIFSN
CDYGIVGDIFEVVPRVIKILKR*
>Ga0079043_10005243
TEREVWVYVDHVDGEPNPASWEIMGEGRRIADLMSTSLSAVVIGDRVDKVVGEAFQYGAD
KVYHARTKGYNLYDNDVFTQALSRLVKKYSPEAVLFPGSRNPRELASTTAIAVDTGLIAD
CTNFDVDEKGILHSTRPDFGGKEMSTIICPNHRPVMVTVRPGVFRPLPRTERKGEVIREE
VEDLFTRFKVLETRKVERRNVLAEADVVVGVGRGIRDPENIKLAEELAEKLGGVVGVTKP
LADSGWYPKDRQVGQTGVTIRPKLYIALGISGAVQHLVGIAGARKVIAINLDPEAQIFQN
SDYGVVGDLFQVVPELLRRL*
>Ga0079044_10002702
VEREIWVYVDHIGEKPNPSSWEIMAEAKRVADLMATSLSAIVIGEEVRELVDLSFEYGAD
KVYYVETKGFKYYDNDVYTRALAQIARKYKPEAIFFPGTRNARELASTSAIEIDTGLIAD
CTKFDVDEKGILHSTRPDFGGKEMSTIICPKHRPVMVTVRPGVFFPLNPSRGRKGEVIRF
ELEDLSTRLKRIERKQIVRRNVLNEADLVIGVGRGIKSPENIKMAEELAQLLGGVVGVTK
PLADLGWYPKERQIGQTGTTIRPKLYIALGLFGAIQHLVGIQSSKKIGAINIDRNAQIFD
NCDFGVIGDIFEIVPEMIRKLRGGKNN*
>Ga0079044_10004729
LGSEVWVYVDHVGEEPNVASWEIMGEARRIAGMMESKLAAAIVGDKVDHLAEEALSYGAD
KVYIGRTKGYDLYDNDVFTKALSSLILKYKPEAVFFPGTRNCRELASTTAITVNTGLIAD
CTSFEVDEKGVLYSTRPDFGGKEMSTIICPRHKPVMVTVRPGVFSSLPRREAKGEKVEEE
VQDLFTRFKVLEYRRLEKRNILAEAEVVVGVGRGIGSPEKIKVAEELAQALGGVVGVTKP
LADMGWYPKERQVGQTGTTIRPNLYIALGISGAIQHLVGIQGARKIMAVNLDPEAQIFSN
CDYGIVGDIFEVVPRVIKILKR*
>Ga0079046_100009317
VEREIWVYVDHIGEKPNPSSWEIMAEAKRVADLMATSLSAIVIGEEVRELVDLSFEYGAD
KVYYVETKGFKYYDNDVYTRALAQIARKYKPEAIFFPGTRNARELASTSAIEIDTGLIAD
CTKFDVDEKGILHSTRPDFGGKEMSTIICPKHRPVMVTVRPGVFFPLNPSRGRKGEVIRF
ELEDLSTRLKRIERKQIVRRNVLNEADLVIGVGRGIKSPENIKMAEELAQLLGGVVGVTK
PLADLGWYPKERQIGQTGTTIRPKLYIALGLFGAIQHLVGIQSSKKIGAINIDRNAQIFD
NCDFGVIGDIFEIVPEMIRKLRGGKNN*
>Ga0079046_10009783
VNGEIWVYIDHIGEKPNRASFEIMGEARRIADLMDTSLSAVIVGGEATKSLIDETFEYGA
DKVYFVETKGFDRYDNEVYTRALATVIKKYKPEAVFFPGTKNTRELASTTAIEVNTGLIA
DCTNFDVDDKGVLLSTRPDFGGKEMSTIICPKHRPVMVTVRAGVFMPLPRVQGRKGELVR
EEIDDLFTRLKVLDYRVIEKRNILAEADIVVGVGRGIRSPENIKMAEELASLLGGVVGVS
KPLADMGWYPKERQVGQTGTTIRPKVYIALGVSGAVQHLVGILSSRKIGAINLDPSAPIF
ENCDFGVVGDIFEIVPKMVELLKKKEVS*
>Ga0079046_10013588
AKGEVWVYIDHAENEINRVSLEITSEGRKIADSMDTKLAGVIIGDEVEELIKQSFEFGFD
KIYHVKVPYDIYTNDVYTRALSKLVIKYKPEVLLFPGTRNARELASTTAIEVNTGLIADC
VEFEVDEKVGLLSIRPDFGGKEMSTIICPNHRPIMVTVRGGVFYPIKLPKEGNEVITETI
EDTSTSYKVIKHSKLEKPNVLAEADVVIGVGRGIKSPENIKLAEELAEVLHGVVGVSKPL
ADMGWYPKERQIGQTGTTIRPKLYIALGISGAVQHLVGIAGARRIIAINIDPEAQIFNNC
DYGVIGDLFEIVPELIKIIKERSVKL*
>Ga0079048_10015803
VNGEIWVYIDHIGEKPNRASFEIMGEARRIADLMDTSLSAVIVGGEATKSLIDETFEYGA
DKVYFVETKGFDRYDNEVYTRALATVIKKYKPEAVFFPGTKNTRELASTTAIEVNTGLIA
DCTNFDVDDKGVLLSTRPDFGGKEMSTIICPKHRPVMVTVRAGVFMPLPRVQGRKGELVR
EEIDDLFTRLKVLDYRVIEKRNILAEADIVVGVGRGIRSPENIKMAEELASLLGGVVGVS
KPLADMGWYPKERQVGQTGTTIRPKVYIALGVSGAVQHLVGILSSRKIGAINLDPSAPIF
ENCDFGVVGDIFEIVPKMVELLKKKEVS*
>Ga0105109_100009915
VEREIWVYVDHIGEKPNPSSWEIMAEAKRVADLMATSLSAIVIGEEVRELVDLSFEYGAD
KVYYVETKGFKYYDNDVYTRALAQIARKYKPEAIFFPGTRNARELASTSAIEIDTGLIAD
CTKFDVDEKGILHSTRPDFGGKEMSTIICPKHRPVMVTVRPGVFFPLNPSRGRKGEVIRF
ELEDLSTRLKRIERKQIVRRNVLNEADLVIGVGRGIKSPENIKMAEELAQLLGGVVGVTK
PLADLGWYPKERQIGQTGTTIRPKLYIALGLFGAIQHLVGIQSSKKIGAINIDRNAQIFD
NCDFGVIGDIFEIVPEMIRKLRGGKNN*
>Ga0105109_10006074
VNGEIWVYIDHIGEKPNRASFEIMGEARRIADLMDTSLSAVIVGGEATKSLIDETFEYGA
DKVYFVETKGFDRYDNEVYTRALATVIKKYKPEAVFFPGTKNTRELASTTAIEVNTGLIA
DCTNFDVDDKGVLLSTRPDFGGKEMSTIICPKHRPVMVTVRAGVFMPLPRVQGRKGELVR
EEIDDLFTRLKVLDYRVIEKRNILAEADIVVGVGRGIRSPENIKMAEELASLLGGVVGVS
KPLADMGWYPKERQVGQTGTTIRPKVYIALGVSGAVQHLVGILSSRKIGAINLDPSAPIF
ENCDFGVVGDIFEIVPKMVELLKKKEVS*
>Ga0105117_100016312
AKGEVWVYIDHAENEINRVSLEITSEGRKIADSMDTKLAGVIIGDEVEELIKQSFEFGFD
KIYHVKVPYDIYTNDVYTRALSKLVIKYKPEVLLFPGTRNARELASTTAIEVNTGLIADC
VEFEVDEKVGLLSIRPDFGGKEMSTIICPNHRPIMVTVRGGVFYPIKLPKGGNEVITETI
EDTSTSYKVIKHSKLEKPNVLAEADVVIGVGRGIKSPENIKLAEELAEVLHGVVGVSKPL
ADMGWYPKERQIGQTGTTIRPKLYIALGISGAVQHLVGIAGARRIIAINIDPEAQIFNNC
DYGVIGDLFEIVPELIKIIKERGVKL*
>Ga0105117_10006315
VNGEIWVYIDHIGEKPNRASFEIMGEARRIADLMDTSLSAVIVGGEATKSLIDETFEYGA
DKVYFVETKGFDRYDNEVYTRALATVIKKYKPEAVFFPGTKNTRELASTTAIEVNTGLIA
DCTNFDVDDKGVLLSTRPDFGGKEMSTIICPKHRPVMVTVRAGVFMPLPRVQGRKGELVR
EEIDDLFTRLKVLDYRVIEKRNILAEADIVVGVGRGIRSPENIKMAEELASLLGGVVGVS
KPLADMGWYPKERQVGQTGTTIRPKVYIALGVSGAVQHLVGILSSRKIGAINLDPSAPIF
ENCDFGVVGDIFEIVPKMVELLKKKEVS*
>Ga0105154_100007729
IALDKTKQFGEVWFYVEHRYGKADPVSWELLGEARRLSRLLNVKCAAVIIGYKVEHLIEE
SASYGADKIYYVDDKIYEDYRTEPYSYVLTELCLKYKPEILLMPGTQNGRDLAGYAATLI
PTGLVADVTQLDIDPATGILLATRPDFGGNEMSTIVCPKHKPQMATIRPKVFKIPPKIQN
NNYEVIKEEIKVPEEKIHTELLKFIPREKIRLEEANIIVAVGKGFGSPKNLYLAQEFAKV
INAEIGATRAVVYSGWLPKEVQIGQTGLTVRPRIYFAIGISGAIQHVVGMQNSDVIVAIN
IDPQAPIFNVADFGIIGDLFKILPLLTEELKIRNK*
>Ga0105155_100000945
IALDKTKQFGEVWFYVEHRYGKADPVSWELLGEARRLSRLLNVKCAAVIIGYKVEHLIEE
SASYGADKIYYVDDKIYEDYRTEPYSYVLTELCLKYKPEILLMPGTQNGRDLAGYAATLI
PTGLVADVTQLDIDPATGILLATRPDFGGNEMSTIVCPKHKPQMATIRPKVFKIPPKIQN
NNYEVIKEEIKVPEEKIHTELLKFIPREKIRLEEANIIVAVGKGFGSPKNLYLAQEFAKV
INAEIGATRAVVYSGWLPKEVQIGQTGLTVRPRIYFAIGISGAIQHVVGMQNSDVIVAIN
IDPQAPIFNVADFGIIGDLFKILPLLTEELKIRNK*
>Ga0116103_100010242
LSAPTMANQGNLRKFGEVWVFVEQFHGKPAPVAWELLGEGRRLARIYGTNLAAIVIGNNV
SPLAKEAFRHGADKVYVVEDERLEDYRTQPYAVAMKEAVRQFKPEALLIGGTIRGRDLAG
SAATFLETGLIADCTALDVEIETGTFMGTRPDYGGNLMSTIICPKHRPTMASVRPRVMKG
LPPMAGRAGEIVNVKVDLRPSDVNTEVIDFVPIEKVGVRLEDAHVIVSGGRGLGSAKNFG
LIEELASVLHGQFGASRAAVRSGWIGYEHQVGQTGLTVRPRLYIAVGISGAIQHIVGIMN
ADYIVAINRDSNAPIFKMADFGVVGDLFKIVPALIEELRTVGIAELAPWQTSSTQ*
>Ga0116103_100011623
KERGKVENSGKYGEVWVYVEHLHGKPSQVSWELLGEGKRLAEIYGTKLGAIIIGHNVGHL
AKESFVHGADKAYLVEDERLENYRTQPYAVAMEEAVRKFKPEALLVGGTIRGRDLAGSAA
TFLETGLIADCTGLDVDMETGTFMGTRPDYGGNLMSTIICPKDRPTMASVRPRVMKSLPP
EEGRDGEIINVDFSLKPTDLNTELVDFVPIEKVDVRLEDAQVIVSGGRGLGVAKNFQLIE
ELAKTLQAQVGASRAAVRAGWISPEHQVGQTGFTVRPRLYVAVGISGAIQHIVGIMNVDY
IVAINRDPEAPIFKMADFGIVGDLFKVVPALIDELKNVHTAELASWQRSSTQ*
>Ga0116103_100101913
KERGKVENSGKYGEVWVFVEHLHGKPSQVSWELLGEGKRLAEIYRTKLGAIIIGNDIGHL
AKESFVHGADKAYLVEDEHLENYRTQPYAVAMEEAVRKFKPEALLVGGTIRGRDLAGSAA
TFLGTGLIADCTGLDVDTETGTFMGTRPDYGGNLMSTIICPKERPTMASVRPRVMKSLPP
EAGRDGEIINVDISLKPTDLNTEVMDFAPIEKGNVRLEDAQAIVSGGRGLGAAKNFQLIE
ELAKTLQAQVGASRAAVRAGWISPEHQVGQTGFTVRPRLYIAIGISGAIQHIVGIMNVDY
IVAINRDPEAPIFKMADFGIVGDLFKVVPALIEELKNVHSAELAP*
>Ga0116104_100013239
LSAPTMANQGNLRKFGEVWVFVEQFHGKPAPVAWELLGEGRRLARIYGTNLAAIVIGNNV
SPLAKEAFRHGADKVYVVEDERLEDYRTQPYAVAMKEAVRQFKPEALLIGGTIRGRDLAG
SAATFLETGLIADCTALDVEIETGTFMGTRPDYGGNLMSTIICPKHRPTMASVRPRVMKG
LPPMAGRAGEIVNVKVDLRPSDVNTEVIDFVPIEKVGVRLEDAHVIVSGGRGLGSAKNFG
LIEELASVLHGQFGASRAAVRSGWIGYEHQVGQTGLTVRPRLYIAVGISGAIQHIVGIMN
ADYIVAINRDSNAPIFKMADFGVVGDLFKIVPALIEELRTVGIAELAPWQTSSTQ*
>Ga0116107_1000004134
KERGKVENSGKYGEVWVFVEHLHGKPSQVSWELLGEGKRLAEIYRTKLGAIIIGNDIGHL
AKESFVHGADKAYLVEDEHLENYRTQPYAVAMEEAVRKFKPEALLVGGTIRGRDLAGSAA
TFLGTGLIADCTGLDVDTETGTFMGTRPDYGGNLMSTIICPKERPTMASVRPRVMKSLPP
EAGRDGEIINVDISLKPTDLNTEVMDFAPIEKGNVRLEDAQAIVSGGRGLGAAKNFQLIE
ELAKTLQAQVGASRAAVRAGWISPEHQVGQTGFTVRPRLYIAIGISGAIQHIVGIMNVDY
IVAINRDPEAPIFKMADFGIVGDLFKVVPALIEELKNVHSAELAP*
>Ga0116108_100007339
LSAPTMANQGNLRKFGEVWVFVEQFHGKPAPVAWELLGEGRRLARIYGTNLAAIVIGNNV
SPLAKEAFRHGADKVYVVEDERLEDYRTQPYAVAMKEAVRQFKPEALLIGGTIRGRDLAG
SAATFLETGLIADCTALDVEIETGTFMGTRPDYGGNLMSTIICPKHRPTMASVRPRVMKG
LPPMAGRAGEIVNVKVDLRPSDVNTEVIDFVPIEKVGVRLEDAHVIVSGGRGLGSAKNFG
LIEELASVLHGQFGASRAAVRSGWIGYEHQVGQTGLTVRPRLYIAVGISGAIQHIVGIMN
ADYIVAINRDSNAPIFKMADFGVVGDLFKIVPALIEELRTVGIAELAPWQTSSTQ*
>Ga0116116_100023639
LSAPTMANQGNLRKFGEVWVFVEQFHGKPAPVAWELLGEGRRLARIYGTNLAAIVIGNNV
SPLAKEAFRHGADKVYVVEDERLEDYRTQPYAVAMKEAVRQFKPEALLIGGTIRGRDLAG
SAATFLETGLIADCTALDVEIETGTFMGTRPDYGGNLMSTIICPKHRPTMASVRPRVMKG
LPPMAGRAGEIVNVKVDLRPSDVNTEVIDFVPIEKVGVRLEDAHVIVSGGRGLGSAKNFG
LIEELASVLHGQFGASRAAVRSGWIGYEHQVGQTGLTVRPRLYIAVGISGAIQHIVGIMN
ADYIVAINRDSNAPIFKMADFGVVGDLFKIVPALIEELRTVGIAELAPWQTSSTQ*
>Ga0116119_100011039
LSAPTMANQGNLRKFGEVWVFVEQFHGKPAPVAWELLGEGRRLARIYGTNLAAIVIGNNV
SPLAKEAFRHGADKVYVVEDERLEDYRTQPYAVAMKEAVRQFKPEALLIGGTIRGRDLAG
SAATFLETGLIADCTALDVEIETGTFMGTRPDYGGNLMSTIICPKHRPTMASVRPRVMKG
LPPMAGRAGEIVNVKVDLRPSDVNTEVIDFVPIEKVGVRLEDAHVIVSGGRGLGSAKNFG
LIEELASVLHGQFGASRAAVRSGWIGYEHQVGQTGLTVRPRLYIAVGISGAIQHIVGIMN
ADYIVAINRDSNAPIFKMADFGVVGDLFKIVPALIEELRTVGIAELAPWQTSSTQ*
>Ga0116120_100052515
NERGTIANSGKYGEVWVFVEHLHGKPAAVSWELLGEGRRLAGIYGTKLGAIIIGSNVGHL
AKESFVHGADKAYLVEDKRLENYRTQPYAVAMEEAVRKFKPEALLVGGTVRGRDLAGSAA
TFLEAGLIADCTGLDVDMETGTFMGTRPDYGGNLMSTIICPKNRPTMASVRPRVMKSLPP
EQERDGEIVNVSVNLKSTDLNTEVLEIVPIEKLGVRLEDAQVIVSGGRGLGAAKNLQLIE
ELAKTIHAQVGASRAAVRAGWISSEHQVGQTGFTVRPRLYIAIGISGAIQHIVGIMNVDY
IIAINRDPEAPIFKMANFGIVGDLFKVVPALIEELKNAHLAELAPWQKSSTQ*
>Ga0116120_100104114
KERGKVEISGKYGEVWVYVEHLHGKPSQVSWELLGEGKRLAEIYGTKLGAIIIGHNVGHL
AKESFVHGADKAYLVEDERLENYRTQPYAVAMEEAVRKFKPEALLVGGTIRGRDLAGSAA
TFLETGLIADCTGLDVDMETGTFMGTRPDYGGNLMSTIICPKNRPTMASVRPRVMKSLPP
EEGRDGEIINVDFSLKPTDLNTELVDFVPIEKVDVRLEDAQVIVSGGRGLGVAKNFQLIE
ELAKTLQAQVGASRAAVRAGWISPEHQVGQTGFTVRPRLYVAVGISGAIQHIVGIMNVDY
IVAINRDPEAPIFKMADFGIVGDLFKVVPALIDELKNVHTAELASWQRSSTQ*
>Ga0116123_100008339
LSAPTMANQGNLRKFGEVWVFVEQFHGKPAPVAWELLGEGRRLARIYGTNLAAIVIGNNV
SPLAKEAFRHGADKVYVVEDERLEDYRTQPYAVAMKEAVRQFKPEALLIGGTIRGRDLAG
SAATFLETGLIADCTALDVEIETGTFMGTRPDYGGNLMSTIICPKHRPTMASVRPRVMKG
LPPMAGRAGEIVNVKVDLRPSDVNTEVIDFVPIEKVGVRLEDAHVIVSGGRGLGSAKNFG
LIEELASVLHGQFGASRAAVRSGWIGYEHQVGQTGLTVRPRLYIAVGISGAIQHIVGIMN
ADYIVAINRDSNAPIFKMADFGVVGDLFKIVPALIEELRTVGIAELAPWQTSSTQ*
>Ga0116123_100009723
KERGKVENSGKYGEVWVYVEHLHGKPSQVSWELLGEGKRLAEIYGTKLGAIIIGHNVGHL
AKESFVHGADKAYLVEDERLENYRTQPYAVAMEEAVRKFKPEALLVGGTIRGRDLAGSAA
TFLETGLIADCTGLDVDMETGTFMGTRPDYGGNLMSTIICPKDRPTMASVRPRVMKSLPP
EEGRDGEIINVDFSLKPTDLNTELVDFVPIEKVDVRLEDAQVIVSGGRGLGVAKNFQLIE
ELAKTLQAQVGASRAAVRAGWISPEHQVGQTGFTVRPRLYVAVGISGAIQHIVGIMNVDY
IVAINRDPEAPIFKMADFGIVGDLFKVVPALIDELKNVHTAELASWQRSSTQ*
>Ga0116123_100040616
KERGKVENSGKYGEVWVFVEHLHGKPSQVSWELLGEGKRLAEIYRTKLGAIIIGNDIGHL
AKESFVHGADKAYLVEDEHLENYRTQPYAVAMEEAVRKFKPEALLVGGTIRGRDLAGSAA
TFLGTGLIADCTGLDVDTETGTFMGTRPDYGGNLMSTIICPKERPTMASVRPRVMKSLPP
EAGRDGEIINVDISLKPTDLNTEVMDFAPIEKGNVRLEDAQAIVSGGRGLGAAKNFQLIE
ELAKTLQAQVGASRAAVRAGWISPEHQVGQTGFTVRPRLYIAIGISGAIQHIVGIMNVDY
IVAINRDPEAPIFKMADFGIVGDLFKVVPALIEELKNVHSAELAP*
>Ga0116124_100016239
LSAPTMANQGNLRKFGEVWVFVEQFHGKPAPVAWELLGEGRRLARIYGTNLAAIVIGNNV
SPLAKEAFRHGADKVYVVEDERLEDYRTQPYAVAMKEAVRQFKPEALLIGGTIRGRDLAG
SAATFLETGLIADCTALDVEIETGTFMGTRPDYGGNLMSTIICPKHRPTMASVRPRVMKG
LPPMAGRAGEIVNVKVDLRPSDVNTEVIDFVPIEKVGVRLEDAHVIVSGGRGLGSAKNFG
LIEELASVLHGQFGASRAAVRSGWIGYEHQVGQTGLTVRPRLYIAVGISGAIQHIVGIMN
ADYIVAINRDSNAPIFKMADFGVVGDLFKIVPALIEELRTVGIAELAPWQTSSTQ*
>Ga0116124_100039816
AQPATKSHLSSDHGPVWVYVEQNEGRTASVSWELLGAGASLAKKLNTTLEAVVIGYRIED
AAQEAANYGASRVYVIDKPILKHYRTAPYARALSKAAIAYQPQVLLIGATRNGRDLSGMV
ATTIHTGLTADCTSLDIDPETGCLLQIRPTWGGRQLAMIVTPKHRPQMSTVRPGVFPKPP
KTDAKAEVVKVEMDFSEEQIPTKILEYEWIEMSSLLQESDVVVSGGRGLSSEKNFQLVKN
LAHSLGGAVGASRRAVESGLADKEKQVAQTGKTIRPKLYIAVGISGSIQHLVGIEGAETV
IALNADPEAPIFNSCNYGVIGDAVKILPLLIDELSGMRPQGRG*
>Ga0116124_100110113
NERGTIANSGKYGEVWVFVEHLHGKPAAVSWELLGEGRRLAGIYGTKLGAIIIGSNVGHL
AKESFVHGADKAYLVEDKRLENYRTQPYAVAMEEAVRKFKPEALLVGGTVRGRDLAGSAA
TFLEAGLIADCTGLDVDMETGTFMGTRPDYGGNLMSTIICPKNRPTMASVRPRVMKSLPP
EQERDGEIVNVSVNLKSTDLNTEVLEIVPIEKLGVRLEDAQVIVSGGRGLGAAKNLQLIE
ELAKTIHAQVGASRAAVRAGWISSEHQVGQTGFTVRPRLYIAIGISGAIQHIVGIMNVDY
IIAINRDPEAPIFKMANFGIVGDLFKVVPALIEELKNAHLAELAPWQKSSTQ*
>Ga0116127_100029929
KERGKVENSGKYGEVWVFVEHLHGKPSQVSWELLGEGKRLAEIYRTKLGAIIIGNDIGHL
AKESFVHGADKAYLVEDEHLENYRTQPYAVAMEEAVRKFKPEALLVGGTIRGRDLAGSAA
TFLGTGLIADCTGLDVDTETGTFMGTRPDYGGNLMSTIICPKERPTMASVRPRVMKSLPP
EAGRDGEIINVDISLKPTDLNTEVMDFAPIEKGNVRLEDAQAIVSGGRGLGAAKNFQLIE
ELAKTLQAQVGASRAAVRAGWISPEHQVGQTGFTVRPRLYIAIGISGAIQHIVGIMNVDY
IVAINRDPEAPIFKMADFGIVGDLFKVVPALIEELKNVHSAELAP*
>Ga0116131_100013239
LSAPTMANQGNLRKFGEVWVFVEQFHGKPAPVAWELLGEGRRLARIYGTNLAAIVIGNNV
SPLAKEAFRHGADKVYVVEDERLEDYRTQPYAVAMKEAVRQFKPEALLIGGTIRGRDLAG
SAATFLETGLIADCTALDVEIETGTFMGTRPDYGGNLMSTIICPKHRPTMASVRPRVMKG
LPPMAGRAGEIVNVKVDLRPSDVNTEVIDFVPIEKVGVRLEDAHVIVSGGRGLGSAKNFG
LIEELASVLHGQFGASRAAVRSGWIGYEHQVGQTGLTVRPRLYIAVGISGAIQHIVGIMN
ADYIVAINRDSNAPIFKMADFGVVGDLFKIVPALIEELRTVGIAELAPWQTSSTQ*
>Ga0116131_100015721
KERGKVENSGKYGEVWVYVEHLHGKPSQVSWELLGEGKRLAEIYGTKLGAIIIGHNVGHL
AKESFVHGADKAYLVEDERLENYRTQPYAVAMEEAVRKFKPEALLVGGTIRGRDLAGSAA
TFLETGLIADCTGLDVDMETGTFMGTRPDYGGNLMSTIICPKDRPTMASVRPRVMKSLPP
EEGRDGEIINVDFSLKPTDLNTELVDFVPIEKVDVRLEDAQVIVSGGRGLGVAKNFQLIE
ELAKTLQAQVGASRAAVRAGWISPEHQVGQTGFTVRPRLYVAVGISGAIQHIVGIMNVDY
IVAINRDPEAPIFKMADFGIVGDLFKVVPALIDELKNVHTAELASWQRSSTQ*
>Ga0116131_10008783
KERGKVENSGKYGEVWVFVEHLHGKPSQVSWELLGEGKRLAEIYRTKLGAIIIGNDIGHL
AKESFVHGADKAYLVEDEHLENYRTQPYAVAMEEAVRKFKPEALLVGGTIRGRDLAGSAA
TFLGTGLIADCTGLDVDTETGTFMGTRPDYGGNLMSTIICPKERPTMASVRPRVMKSLPP
EAGRDGEIINVDISLKPTDLNTEVMDFAPIEKGNVRLEDAQAIVSGGRGLGAAKNFQLIE
ELAKTLQAQVGASRAAVRAGWISPEHQVGQTGFTVRPRLYIAIGISGAIQHIVGIMNVDY
IVAINRDPEAPIFKMADFGIVGDLFKVVPALIEELKNVHSAELAP*
>Ga0116132_100016439
LSAPTMANQGNLRKFGEVWVFVEQFHGKPAPVAWELLGEGRRLARIYGTNLAAIVIGNNV
SPLAKEAFRHGADKVYVVEDERLEDYRTQPYAVAMKEAVRQFKPEALLIGGTIRGRDLAG
SAATFLETGLIADCTALDVEIETGTFMGTRPDYGGNLMSTIICPKHRPTMASVRPRVMKG
LPPMAGRAGEIVNVKVDLRPSDVNTEVIDFVPIEKVGVRLEDAHVIVSGGRGLGSAKNFG
LIEELASVLHGQFGASRAAVRSGWIGYEHQVGQTGLTVRPRLYIAVGISGAIQHIVGIMN
ADYIVAINRDSNAPIFKMADFGVVGDLFKIVPALIEELRTVGIAELAPWQTSSTQ*
>Ga0116132_10066272
KERGKVENSGKYGEVWVYVEHLHGKPSQVSWELLGEGKRLAEIYGTKLGAIIIGHNVGHL
AKESFVHGADKAYLVEDERLENYRTQPYAVAMEEAVRKFKPEALLVGGTIRGRDLAGSAA
TFLETGLIADCTGLDVDMETGTFMGTRPDYGGNLMSTIICPKDRPTMASVRPRVMKSLPP
EEGRDGEIINVDFSLKPTDLNTELVDFVPIEKVDVRLEDAQVIVSGGRGLGVAKNFQLIE
ELAKTLQAQVGASRAAVRAGWISPEHQVGQTGFTVRPRLYVAVGISGAIQHIVGIMNVDY
IVAINRDPEAPIFKMADFGIVGDLFKVVPALIDELKNVHTAELASWQRSSTQ*
>Ga0116136_100081019
NGNNVITKAAGNGKYGEVWIFVEHLHGRSIQVPWELLGEGRRLANIYGTKLGALVIGHNV
GHLAKEAFVHGADKVYLVEDERLEDYRTQPYAVAMEEVVRKFKPEALLVGGTVRGRDLAG
SAATFLETGLIADCTGLDIDLETGTFMGTRPDYGGNLMSTIICPKQRPTMASVRPRVMKS
LPVDERRDGEIVRVEPNLKPDDLNTEVTEFVPIERVGIRLEDAQIIVSGGRGLGSAKNLA
LVEELANVLHAQVGASRAAVRAGWIGSDHQVGQTGLTVRPRLYVAVGISGAIQHIVGIMN
ADYIVAINRDPEAPIFKMANFGVVGDLFKIVPALMDELKKAGLAELAP*
>Ga0116137_100014023
KERGKVENSGKYGEVWVYVEHLHGKPSQVSWELLGEGKRLAEIYGTKLGAIIIGHNVGHL
AKESFVHGADKAYLVEDERLENYRTQPYAVAMEEAVRKFKPEALLVGGTIRGRDLAGSAA
TFLETGLIADCTGLDVDMETGTFMGTRPDYGGNLMSTIICPKDRPTMASVRPRVMKSLPP
EEGRDGEIINVDFSLKPTDLNTELVDFVPIEKVDVRLEDAQVIVSGGRGLGVAKNFQLIE
ELAKTLQAQVGASRAAVRAGWISPEHQVGQTGFTVRPRLYVAVGISGAIQHIVGIMNVDY
IVAINRDPEAPIFKMADFGIVGDLFKVVPALIDELKNVHTAELASWQRSSTQ*
>Ga0116137_100014240
LSAPTMANQGNLRKFGEVWVFVEQFHGKPAPVAWELLGEGRRLARIYGTNLAAIVIGNNV
SPLAKEAFRHGADKVYVVEDERLEDYRTQPYAVAMKEAVRQFKPEALLIGGTIRGRDLAG
SAATFLETGLIADCTALDVEIETGTFMGTRPDYGGNLMSTIICPKHRPTMASVRPRVMKG
LPPMAGRAGEIVNVKVDLRPSDVNTEVIDFVPIEKVGVRLEDAHVIVSGGRGLGSAKNFG
LIEELASVLHGQFGASRAAVRSGWIGYEHQVGQTGLTVRPRLYIAVGISGAIQHIVGIMN
ADYIVAINRDSNAPIFKMADFGVVGDLFKIVPALIEELRTVGIAELAPWQTSSTQ*
>Ga0116137_100029210
KERGKVENSGKYGEVWVFVEHLHGKPSQVSWELLGEGKRLAEIYRTKLGAIIIGNDIGHL
AKESFVHGADKAYLVEDEHLENYRTQPYAVAMEEAVRKFKPEALLVGGTIRGRDLAGSAA
TFLGTGLIADCTGLDVDTETGTFMGTRPDYGGNLMSTIICPKERPTMASVRPRVMKSLPP
EAGRDGEIINVDISLKPTDLNTEVMDFAPIEKGNVRLEDAQAIVSGGRGLGAAKNFQLIE
ELAKTLQAQVGASRAAVRAGWISPEHQVGQTGFTVRPRLYIAIGISGAIQHIVGIMNVDY
IVAINRDPEAPIFKMADFGIVGDLFKVVPALIEELKNVHSAELAP*
>Ga0116138_100007715
NERGTIANSGKYGEVWVFVEHLHGKPAAVSWELLGEGRRLAGIYGTKLGAIIIGSNVGHL
AKESFVHGADKAYLVEDKRLENYRTQPYAVAMEEAVRKFKPEALLVGGTVRGRDLAGSAA
TFLEAGLIADCTGLDVDMETGTFMGTRPDYGGNLMSTIICPKNRPTMASVRPRVMKSLPP
EQERDGEIVNVSVNLKSTDLNTEVLEIVPIEKLGVRLEDAQVIVSGGRGLGAAKNLQLIE
ELAKTIHAQVGASRAAVRAGWISSEHQVGQTGFTVRPRLYIAIGISGAIQHIVGIMNVDY
IIAINRDPEAPIFKMANFGIVGDLFKVVPALIEELKNAHLAELAPWQKSSTQ*
>Ga0116138_10029325
LSAPTMANQGNLRKFGEVWVFVEQFHGKPAPVAWELLGEGRRLARIYGTNLAAIVIGNNV
SPLAKEAFRHGADKVYVVEDERLEDYRTQPYAVAMKEAVRQFKPEALLIGGTIRGRDLAG
SAATFLETGLIADCTALDVEIETGTFMGTRPDYGGNLMSTIICPKHRPTMASVRPRVMKG
LPPMAGRAGEIVNVKVDLRPSDVNTEVIDFVPIEKVGVRLEDAHVIVSGGRGLGSAKNFG
LIEELASVLHGQFGASRAAVRSGWIGYEHQVGQTGLTVRPRLYIAVGISGAIQHIVGIMN
ADYIVAINRDSNAPIFKMADFGVVGDLFKIVPALIEELRTVGIAELAPWQTSSTQ*
>Ga0116202_100004626
VQPVVKSHLSSDRGPVWVYVEQNEGRTASVSWELLGAGASLAKKLDTALEAVVIGYQVEG
AAQEAAGYGASKVYVIDKPILKHYRTSPYARALSKAAITYHPQILLIGATRNGRDLSGMV
ATTIHTGLTADCTSLDIDPETGCLLQIRPTWGGRQLAMIVTPKHRPQMSTVRPGVFPKPP
KADAKAEVVRIEMDFDEEQIPTKVLEYEWIEMSSLLQESDVVVSGGRGLSSEKNFQLVKD
LARSLGGAVGASRRAVESGLADKEIQVGQTGKTVRPKLYIAVGISGSIQHLVGIEGAETV
IALNPDPEAPIFNSCNYGVIGDAVKILPLLIDELKDARPRGRG*
>Ga0123519_1000011214
VQPVVRHDPKSPHNGVWVYVEQNEGRVAEVSWELLGEGKKIARKLDTVLEAVVIGADAEG
IAREALEYGATTVYLIEHPLLRHYRTLPYAKAFTELAATKRPQVILIGATRNGRDLAGVV
ATKLGTGLTADCTMLDVEPGTGLMLQIRPTFGGSQLAVIMTPKHMPQMSTVRPGVFPKPD
KVLPKGEVIKLAVDISEGEVPTKVLDFSFVERSGQVQEADIIVSGGLGMSSAKNFQLIGE
LAKALGGAVGASRKAVESGFADKDAQVGQTGKTVRPKLYIAVGISGAIQHLVGMQGSETV
MAINLDPDAPIFNSCNYGVIGDALKILPPLTEEVKGRMKARGEGR*
>Ga0129297_1000004255
IRPVVKSQPSSEHAGVWVFIEQNEGHVAGVSWELLGEGHKLARKLGTQLEAVVLGHDVDA
IAREALNYGASKVYLIDHPLLMHYRPAPYAKSLTELATSRPPQILLIGATRNGRDLASIV
ATKIHAGLTADCTSLDIEPDTGLLLQIRPTFGGSQLAMIMTPKHLPQMSTVRPGVFAKPT
KIKGTGEIERVKIDLREEEVPTKVLDFQWVERSSMVEEADIVVSGGRGLGSAKNFELVRD
LAKALGGAVGASRKAVESGFADKEIQIGQTGKTIRPKLYVAVAISGSIQHLVGIQGAETV
IALNNDPDAPIFNSCNYGVIGDAGKIIPALIEEITR*
>Ga0129297_100028206
EMLGQPASKIENSEKFGEVWVFIEHLHGRPAQVGWELLGEGKRLASIYGTKLAALVIGNN
VEHLAKDAFAYGADKVYMVDHEQLEDYRTQPYAVAMTQAVRKYRPEALLIGGTVRGRDLA
GSAATFLETGLIADCTALDVDTESGTFMGTRPDYGGNLMSTIICPKHRPTMASVRPRVMK
ALPPSPDGDREIVRMHVDLRKQDLNTNVIEFVPIEKIGVRLEDAQVIVSGGRGLGSAKNF
YLVEELARILNGQVGASRAAVRAGWIGFEHQVGQTGLTVRPRLYVAVGISGAIQHIVGIM
NVDYIVAINRDPNAPIFKMADFGVVGDIFKVIPALIDELKSGGLAELAPWQKSSTP*
>Ga0136653_100126923
IQPVVKPDEDSDRKPVWVYIEQNEGRATSVSWELLGAGAALARKLNTQLEAVVIGYQADA
IAKEAGEYGTSKIYLIDDPVLKHYRTAPYAKALSEASIAHQPQILLIGATRNGRDLSGMV
ATNIRTGLTADCTSLDIEPGTGLLLQIRPTWGGRQLAMIVTPKHRPQMSTVRPGVFPKPP
KIEGRTEIVGLRVSFDESQIPTKIIDYEWIERSSMLQESEIVISGGRGLGSEKNFQLVRD
LATFLGGAVGASRRAVESGLADKEIQVGQTGKTIRPKLYIAAGISGSIQHLVGIEGAETV
LALNTDPEAPIFNSCNYGVTGDATKILPLLIEELRREGIPARG*
>Ga0137116_10913
IAFDKTKKFGEVWSVVEHRYGKADPVSWELLGEARRLSRLLGVKCGAVIVGYQVSDLINE
AASYGADKIYYVDSPILKDYRTEPYSIVLTELCLKYKPDILLMSGTQNGRDWAGYVATLI
PTGLVADVTQMDIDPSTGMLLATRPDFGGNEMSTIVCPNHKPQMATIRPKVFKIPPKRPN
PEVEVIREDIQIDSSRIHTELLEFKPREKLKLEEANVIVSFGKGLGSPKNIHYIEELAKV
LNAEIGATRAVVYSGWISKDRQIGQTGLTVRPRLYLAIGISGAIQHVVGIQNSDIIVAIN
IDPEAPIFNVADFGIIGDLFKLVPILTEELSKVIKIA*
>Ga0167615_10004979
LGSEVWVYVDHVGEEPNVASWEIMGEARRIADMMESKLAAAIVGDKVDHLAEEALSYGAD
KVYIGRTKGYDLYDNDVFTKALSSLILKYKPEAVFFPGTRNCRELASTTAITVNTGLIAD
CTSFEVDEKGVLYSTRPDFGGKEMSTIICPRHKPVMVTVRPGVFSSLPRREAKGEKVEEE
VQDLFTRFKVLEYRRLEKRNILAEAEVVVGVGRGIGSPEKIKVAEELAQALGGVVGVTKP
LADMGWYPKERQVGQTGTTIRPNLYIALGISGAIQHLVGIQGARKIMAVNLDPEAQIFSN
CDYGIVGDIFEVVPRVIKILKR*
>Ga0167616_100003326
VEREIWVYVDHIGEKPNPSSWEIMAEAKRVADLMATSLSAIVIGEEVRELVDLSFEYGAD
KVYYVETKGFKYYDNDVYTRALAQIARKYKPEAIFFPGTRNARELASTSAIEIDTGLIAD
CTKFDVDEKGILHSTRPDFGGKEMSTIICPKHRPVMVTVRPGVFFPLNPSRGRKGEVIRF
ELEDLSTRLKRIERKQIVRRNVLNEADLVIGVGRGIKSPENIKMAEELAQLLGGVVGVTK
PLADLGWYPKERQIGQTGTTIRPKLYIALGLFGAIQHLVGIQSSKKIGAINIDRNAQIFD
NCDFGVIGDIFEIVPEMIRKLRGGKNN*
>JGI12270J11330_100217011
PETQAATPNDESKRFGDVWVWIEHLHGKPVSVSWELLGEGKRLANLYGTKLAGVVIGNNV
SHLANEAFMHGADKVYLIEKSELEDYRTQPYARALEQTAKKFRPEALLLGGTIRGRDLAG
SAATLLETGLIADCTGLDVDIQSGTFLGTRPDYGGNLMSTIICPKTRPTMASVRPRVMKG
LPPSQGRQGETIQVDVNLNKTDMNTEVVEFVPIEKVGVRLEDAQIIVSGGRGLGQAKNFS
LIQELANALHAQVGASRAAVRAGWIGYEHQVGQTGLTVRPRLYFAIGISGAIQHIVGIMN
VDYIVAINSDPDAPIFKMADFGITGDLFKLVPAIIDELNLQKTADTK*
>JGI20133J14441_10033996
TEREVWVYVDHVDGEPNPASWEIMGEGRRIADLMSTSLSAVVIGDRVDKVVGEAFQYGAD
KVYHARTKGYNLYDNDVFTQALSRLVKKYSPEAVLFPGSRNPRELASTTAIAVDTGLIAD
CTNFDVDEKGILHSTRPDFGGKEMSTIICPNHRPVMVTVRPGVFRPLPRTERKGEVIREE
VEDLFTRFKVLETRKVERRNVLAEADVVVGVGRGIRDPENIKLAEELAEKLGGVVGVTKP
LADSGWYPKDRQVGQTGVTIRPKLYIALGISGAVQHLVGIAGARKVIAINLDPEAQIFQN
SDYGVVGDLFQVVPELLRRL*
>JGI24721J26819_100165213
VQPVVRHDPKSPHNGVWVYVEQNEGRVAEVSWELLGEGKKIARKLDTVLEAVVIGADAEG
IAREALEYGATTVYLIEHPLLRHYRTLPYAKAFTELAATKRPQVILIGATRNGRDLAGVV
ATKLGTGLTADCTMLDVEPGTGLMLQIRPTFGGSQLAVIMTPKHMPQMSTVRPGVFPKPD
KVLPKGEVIKLAVDISEGEVPTKVLDFSFVERSGQVQEADIIVSGGLGMSSAKNFQLIGE
LAKALGGAVGASRKAVESGFADKDAQVGQTGKTVRPKLYIAVGISGAIQHLVGMQGSETV
MAINLDPDAPIFNSCNYGVIGDALKILPPLTEEVKGRMKARGEGR*
>JGI24721J44947_100013056
VQPVVRHDPKSPHNGVWVYVEQNEGRVAEVSWELLGEGKKIARKLDTVLEAVVIGADAEG
IAREALEYGATTVYLIEHPLLRHYRTLPYAKAFTELAATKRPQVILIGATRNGRDLAGVV
ATKLGTGLTADCTMLDVEPGTGLMLQIRPTFGGSQLAVIMTPKHMPQMSTVRPGVFPKPD
KVLPKGEVIKLAVDISEGEVPTKVLDFSFVERSGQVQEADIIVSGGLGMSSAKNFQLIGE
LAKALGGAVGASRKAVESGFADKDAQVGQTGKTVRPKLYIAVGISGAIQHLVGMQGSETV
MAINLDPDAPIFNSCNYGVIGDALKILPPLTEEVKGRMKARGEGR*
>JGI26463J51803_10026615
IAFDKTKQFGEVWSCVEHRYGKADPVSWELLGEARRLSRLLNVKCAAVVIGYKVEHLIKE
CASYGADKIYYIDDKIYEDYRTEPYSYALTEICLKYKPEILLMPGTQNGRDLAGYAATLI
PTGLVADVTQLDIDPATGILLATRPDFGGNEMSTIICPKHKPQMCTIRPKVFKIPPKIQN
DNYEVIKEEIKIPEEKIHTELLKFIPREKIRLEEANXIVSVGKGFGSPKNLXLAKEFAKI
INAEIGATRAVVYSGWLPKEAQVGQTGLTVRPRLYFAIGISGAXXHVVGMQGSDIIVAIN
IXPEAPIFNVADFGIIGDLFKILPLLTEELKNRIKTS*
>JGI26464J51801_10026074
IAFDKTKQFGEVWSCVEHRYGKADPVSWELLGEARRLSRLLNVKCAAVVIGYKVEHLIKE
CASYGADKIYYIDDKIYEDYRTEPYSYALTEICLKYKPEILLMPGTQNGRDLAGYAATLI
PTGLVADVTQLDIDPATGILLATRPDFGGNEMSTIICPKHKPQMCTIRPKVFKIPPKIQN
DNYEVIKEEIKIPEEKIHTELLKFIPREKIRLEEANIIVSVGKGFGSPKNLYLAKEFAKI
INAEIGATRAVVYSGWLPKETQVGQTGLTVRPRLYFAIGISGAIQHVVGMQGSDIIVAIN
IDPEAPIFNVADFGIIGDLFKILPLLTEELKNRIKTS*
>JGI26465J51735_100005242
IAFDKTKQFGEVWSCVEHRYGKADPVSWELLGEARRLSRLLNVKCAAVVIGYKVEHLIKE
CASYGADKIYYIDDKIYEDYRTEPYSYALTEICLKYKPEILLMPGTQNGRDLAGYAATLI
PTGLVADVTQLDIDPATGILLATRPDFGGNEMSTIICPKHKPQMCTIRPKVFKIPPKIQN
DNYEVIKEEIKIPEEKIHTELLKFIPREKIRLEEANIIVSVGKGFGSPKNLYLAKEFAKI
INAEIGATRAVVYSGWLPKETQVGQTGLTVRPRLYFAIGISGAIQHVVGMQGSDIIVAIN
IDPEAPIFNVADFGIIGDLFKILPLLTEELKNRIKTS*
>JGI26466J51736_10003775
IAFDKTKQFGEVWSCVEHRYGKADPVSWELLGEARRLSRLLNVKCAAVVIGYKVEHLIKE
CASYGADKIYYIDDKIYEDYRTEPYSYALTEICLKYKPEILLMPGTQNGRDLAGYAATLI
PTGLVADVTQLDIDPATGILLATRPDFGGNEMSTIICPKHKPQMCTIRPKVFKIPPKIQN
DNYEVIKEEIKIPEEKIHTELLKFIPREKIRLEEANIIVSVGKGFGSPKNLYLAKEFAKI
INAEIGATRAVVYSGWLPKETQVGQTGLTVRPRLYFAIGISGAIQHVVGMQGSDIIVAIN
IDPEAPIFNVADFGIIGDLFKILPLLTEELKNRIKTS*
>C687J26621_100047145
MTEPAAPAKRPAGRGRNLELSDELKAYKGVWVFIEHDRGHVHSVSWELLGEARKLADKLG
SAVGAVLLGGPDEQLEKFAAESFTFGADTAYIMKDPVLKGYRNEPFTKGLTDLVNKYQPE
ILLLGATSMGRDLAGSVATTLLTGLTADCTELNIDPATRALAATRPTFGGSLYCTIMTLA
YRPQMATVRPRVMLMPKAEPGRGGETVQETLGMVETQIVTKLLDFIADANSHQINLPYAD
VIVSGGKGMKNPENFKLLFELARVLGGEVGATRPCVQAGWVEAERQVGQTGKTVRPKLYI
AAGISGSVQHRVGMDASDVIVAINTDANAPIFEFAHYGIVGNAMQVLPALTQAFSAHLAL
RSRQVA*
>C687J26845_100008227
MTEPAAPAKRPAGRGRNLELSDELKAYKGVWVFIEHDRGHVHSVSWELLGEARKLADKLG
SAVGAVLLGGPDEQLEKFAAESFTFGADTAYIMKDPVLKGYRNEPFTKGLTDLVNKYQPE
ILLLGATSMGRDLAGSVATTLLTGLTADCTELNIDPATRALAATRPTFGGSLYCTIMTLA
YRPQMATVRPRVMLMPKAEPGRGGETVQETLGMVETQIVTKLLDFIADANSHQINLPYAD
VIVSGGKGMKNPENFKLLFELARVLGGEVGATRPCVQAGWVEAERQVGQTGKTVRPKLYI
AAGISGSVQHRVGMDASDVIVAINTDANAPIFEFAHYGIVGNAMQVLPALTQAFSAHLAL
RSRQVA*
>C687J35021_100054056
MNAPTTPAAPAKRPAGRGRNLELSDELKAYKGVWVFVEHDRGHVHSVSWELLGEARKLAD
TLGSQVGAVLLGGADEQLDKFAAEAISFGADTVYIVTDPVLKGYRNEPFTKGLTDLVNKY
KPEILLLGATSQGRDLAGSVATTLLTGLTADCTELNIDPVSKALAATRPTFGGSLYCTIM
TLAYRPQMATVRPRVMLMPKADSSRTGNLVHDTLGMVETQIVTKLLDFIADAHSNKINLP
YADVIVSGGKGLKNPDNFKLVFELARVLGGEVGSTRPCVQAGWVEADRQVGQTGKTVRPK
LYIAAGISGAVQHRVGMEGSDVIVAINTDPNAPIFEFAHYGIVGNAMLVLPALTKAFAEH
LSKRSALVA*
>C687J35021_100101954
MTEPAAPAKRPAGRGRNLELSDELKAYKGVWVFIEHDRGHVHSVSWELLGEARKLADKLG
SAVGAVLLGGPDEQLEKFAAESFTFGADTAYIMKDPVLKGYRNEPFTKGLTDLVNKYQPE
ILLLGATSMGRDLAGSVATTLLTGLTADCTELNIDPATRALAATRPTFGGSLYCTIMTLA
YRPQMATVRPRVMLMPKAEPGRGGETVQETLGMVETQIVTKLLDFIADANSHQINLPYAD
VIVSGGKGMKNPENFKLLFELARVLGGEVGATRPCVQAGWVEAERQVGQTGKTVRPKLYI
AAGISGSVQHRVGMDASDVIVAINTDANAPIFEFAHYGIVGNAMQVLPALTQAFSAHLAL
RSRQVA*
>C687J35088_100059283
LSGKEIWVIAEYGEEGIKKSAWEAVSAVRLLSENLKTEPAAVILGNGIGRFAEELSKELN
RVYFFEHPLLSKYNANTYVRCLYYLIKEKNPAIILAAATFRGKDYIPRLSARLDCGLISD
CIGFEADNGVSFKRYVYGGRLIATVKFEESEPCIITIRPRSFAYKKTGTVNGEILRIVPN
IEQQDIMVTIQEIIKETGKRSDLSEADVIVSGGRGMKGAENFKLLEELADVLGGAVGASR
AVVDAGWLPHTFQIGQTGRVVSPMLYIACGISGAPQHLAGMSTSKCIVAINKDPNAPIFK
IADYGIVDDLFKVVPVLIEEIKKSKKN*
>C687J35164_1000013924
MTSAVPEGHEGVWVFVEARRGTLRDVSVQLIGEARRIADRKGTVLSGVLPGWGVEGLAQQ
AIEYGLDRVYLVEDPRLETYTSRPYTKVMATLIRKHRPEIVLFGASKNGRDLGGRLHAVI
DTGLAADCVRFDVTPEGYLDMIRPAFGGRSLAHIHCEKHRPQMASARQNVFRPPLRDPRR
TGEVVQEDVEITDTDVDTRVVKFVETPKHDVSKIDDARILVAGGAGLGDPKNFVLLEDLA
RVLGGEVAASRKPVDAGWMPKAVQVGQTGKTVRPVLYVAVGISGAVQHLAGMQESGRIVA
INSDPKAAIFEIADYGIVGDLFQVVPELIRRLRAARGAEAPAELPAAAP*
>C687J35174_10000056114
MSEAKPANPPALKPAGRGRNLELSDELKAYKGVWVFIEHERGHVHSVSWELLGEGRKLAD
QLGSPLCGVLLGGPDEDLDRFAKEAFTFGADHVYFMRDAVLKGYRNEPFTKGLTDLVNKH
KPEIVLLGATSQGRDLAGSVATTLLTGLTADCTELAIDPNTRALAATRPTFGGSLLCTIM
TLAYRPQMATVRPRVMAMPRADAERTGTTSEDTLGLIETNIVTKLLDFIADASSNKINLP
YADVIVSGGKGLKTPENFKLVFDLARVLGGEVGATRPCVQAGWVEADRQVGQTGKTVRPK
LYIAAGISGAIQHRVGMESSDVVVAINTDPNAPIFDFAHHGIVGNAMQVLPALTQAFQAH
LDQRIRKVA*
>C687J35174_1000020579
MSEAKPANPPALKPAGRGRNLELSDELKAYKGVWVFIEHERGHVHSVSWELLGEGRKLAD
QLGSPLCGVLLGGPDEDLDRFAKEAFTFGADHVYFMRDAVLKGYRNEPFTKGLTDLVNKH
KPEIVLLGATSQGRDLAGSVATTLLTGLTADCTELAIDPNTRALAATRPTFGGSLLCTIM
TLAYRPQMATVRPRVMAMPRADAERTGTTSEDTLGLIETNIVTKLLDFIADASSNKINLP
YADVIVSGGKGLKTPENFKLVFDLARVLGGEVGATRPCVQAGWVEADRQVGQTGKTVRPK
LYIAAGISGAIQHRVGMESSDVVVAINTDPNAPIFDFAHHGIVGNAMQVLPALTQAFQAH
LDQRIRKVA*
>C688J18823_100070803
MDFQDYKGVWVFIEEKDGVIPSVSLELLGAGRKLANKRGVELAGILIGENIKHLASTVFE
YGADITYVYDQPIFKHYRTESFMKALLECANKYKPEIILFGATSTGKDLASAVATDLPTG
LTADTTELDVEEDTGLLLASRPAFGGNIMATILCKKYRPQMATVRAKVMKALTPEPGKTG
KVVEEMCFLKEEDIRTKVLEIVQETTKKIRIXEADIIVAGGKGLGNSDGFQLIHQLAETL
GGAVGASRDVVEAGWVEHPHQVGQTGVTVTPKIYFAIGISGAIQHLVGMKNSSLIIAINK
DSEAPIFDACHYGIVGDAFEIVPLLIEQFNQVVKREELGYVREV*
>Ga0007793_1000598
MTTENTCGAIWVFAEQAEGRIQDVSLQLVGKARELAGALNTSVEAILLGNGMKDQVQFLF
AAGADRVYLGDAPVLAWYEPEIYTEMIVSLAKVKKPEIMLIGSTFTGRELAPMAAARLKT
GLTAHCIDLIVNEDRILEQWIPAYGGLISIVCPNNRPQMATVARGVFPRPHMDENRQGEI
VLLDVPAKISGLIQTLQVVCREPETVPLESAAIVVAGGVGAGNEEGWQQIAELAQALNAA
LGCTRPVVDEGWAQHEAMIGQSGKMVSPELYIGIGLSGELQHLIGVVGAKVMVAVNKDAR
SPVFEQVDYGIVEDCRTFVPLLIEKIKAYRTSCAGA*
>Ga0007797_10000407
VSDQVETSSSRIWVFIEQEEGKPHPVSWELLGAAMRLSEELPGSVVEGVLLGHNVAGIAP
QAYRYGAKRVYLIDDPLLETYRNLPYGHGVSKLVTTYKPEIFLFGATTLGRDLAGTIATR
VQTGLTADCTELAIDPKQKILAATRPTFGGNLMATILCRKHRPQMATVRPRVLVMPEPLA
EAEGELLRETLDLNESDIPVRRLRLIPGKERVNIEYADVIVAGGRGMGGPKGFKLLEELA
ESLGGVVGASRPVIDAGWLGHDHQVGQTGQTVRPKLYIAAGISGAVQHTVGMSGSNFILA
INSDPKAPIFQMANVSIVGDLYKVIPELIRQVKGTRSGQ*
>Ga0007797_10006386
MSEQVETSPPRIWVFIEQEEGQPHPVSWELLGAAQRLATELPGSVVEGVLLGHNVAGIAP
EAYRYGAKRVYLIDDPILEPYRNLPYGHGVSKLVTKYQPEIFLFGATTLGRDLAGTIATR
VHTGLTADCTELAIDPKLKILAATRPTFGGNLMATILCRKHRPQMATVRPRVLSMPEPLA
ESEGELLRETLDLNESDVPVRRIRLIPGREQLNIEYADVIVAGGRGMGGPKGFKLLEELA
DSLGGVVGASRPVIDAGWLHHEHQVGQTGKTVRPKLYIAAGISGAVQHTVGMSGSNFILA
INSDPKAPIFQIANASIVGDLYKVIPELIRQVKGINNGQ*
>Ga0007798_1000051414
MTTENTCGAIWVFAEQAEGRIQDVSLQLVGKARELAGALNTSVEAILLGNGMKDQVQFLF
AAGADRVYLGDAPVLAWYEPEIYTEMIVSLAKVKKPEIMLIGSTFTGRELAPMAAARLKT
GLTAHCIDLIVNEDRILEQWIPAYGGLISIVCPNNRPQMATVARGVFPRPHMDENRQGEI
VLLDVPAKISGLIQTLQVVCREPETVPLESAAIVVAGGVGAGNEEGWQQIAELAQALNAA
LGCTRPVVDEGWAQHEAMIGQSGKMVSPELYIGIGLSGELQHLIGVVGAKVMVAVNKDAR
SPVFEQVDYGIVEDCRTFVPLLIEKIKAYRTSCAGA*
>Ga0007800_100006425
MTTENTCGAIWVFAEQAEGRIQDVSLQLVGKARELAGALNTSVEAILLGNGMKDQVQFLF
AAGADRVYLGDAPVLAWYEPEIYTEMIVSLAKVKKPEIMLIGSTFTGRELAPMAAARLKT
GLTAHCIDLIVNEDRILEQWIPAYGGLISIVCPNNRPQMATVARGVFPRPHMDENRQGEI
VLLDVPAKISGLIQTLQVVCREPETVPLESAAIVVAGGVGAGNEEGWQQIAELAQALNAA
LGCTRPVVDEGWAQHEAMIGQSGKMVSPELYIGIGLSGELQHLIGVVGAKVMVAVNKDAR
SPVFEQVDYGIVEDCRTFVPLLIEKIKAYRTSCAGA*
>Ga0007801_100041755
MSQAPAPAAPARPTAGRGRNLELSEELKAYKGVWVFIEHDRGHVHSVSWELVGEARKLAD
QLGCPVSAIILGGADEGLEKFAAEAFSFGADHAYLMQDPVLKGYRNEPFTKGLTDLVNKY
KPEILLLGATSQGRDLAGSVATTLLTGLTADCTELRIDPNTKALAATRPTFGGSLYCTIM
TLAYRPQMATVRPRVMEMPRADATRTGTSSYDTLGLVETQIVTKLLDFIADAHSNKINLP
YADVIVSGGKGMKTPENFKLVFELARVLGGEVGATRPCVQAGWVEADRQVGQTGKTVRPK
LYIAAGISGAVQHRVGCEAADVIVAINTDVNAPIFDFAHYGIVGNAMQVLPALTQAFAAH
LALRMRQVA*
>Ga0007854_100134803
MSQAPAAAAATRPTAGRGRNLELSEELKAYKGVWVFIEHDRGHVHSVSWELVGEARKLAD
QLGCPVSAVILGGADEGLEKFAAEAFSFGADHAYLIQDPVLKGYRNEAFTHGLTDLVNKY
KPEILLLGATSQGRDLAGSVATTLLTGLTADCTELRIDPNTKALAATRPTFGGSLYCTIM
TLAYRPQMATVRPRVMEMPRADASRTGTISYDTLGLVETQVVTKLLDFIADASTNKINLP
YADVIVSGGKGLKTPENFKLVFELARVLGGEVGATRPCVQAGWVEADRQVGQTGKTVRPK
LYIAAGISGAVQHRVGCEASDVIVAINTDANAPIFEFAHYGIIGNAMQVLPALTQAFSAH
LALRVRQAA*
>Ga0031654_100008756
VANEIWVFAEQQEGKVRKVTFELLSAGVVFSKKTGSQVAAILLGSGLQEAVKSLTPFADK
IYLIDDPSLASYTSDAYLINMAPLIKEHQPSILLGGATSTGKDLFPRLAMHLQAGYAPDC
TGLAMEENGKLVAKRPLYGGKVFAEMAFSEARPQMATVRNNTFLVNHNLSKSAQVVSISS
HTDPSSLKKRVIGWEKAAGTKLDITEAEIVVAAGRGIKAPENFKILEELSDVLNASVGTT
RATVDVGWRDQKDQIGKSGKNISAKLYMAFGISGAIHHVLGIGTCKTVVAVDTDPNALIF
NYADYGIVGDLFQIVPTLTEELKKALKE*
>Ga0040890_10008816
MVCPEWNPVNKDEYRGIWVYVEHINGKISEGSLQLIGKARELATKIGVDVTGIVVGGDVK
KIINEPIYYGADRVIYVEDDRLATYMPHLYAASVVELANKYKPEIILFAATKRGRELAPY
VANTLRSGITADCTALDVDPKTRDLDQVRPTYGGSILAHIRTPSRRPQLASVRPNVFPTP
PRDESRKGEVIQEKLSKLPEPRGRFLGSKPIAEEDESGLPPVEKSDIVVVAGKGVNGVEG
VKLLTELARLLGGTIGGTKKVTDAGWLPTSRQIGQTGRTVRPGLYIGMGVSGAIQHVFGI
NESKIIVAVNSDPNAPIFNYVDYGVVGDYKQVTEALLELLRERRKAQQ*
>Ga0051981_100021597
LAAELGGNVTALLVGSQVEPLAEAAAAHGADRVLTAADARLEHFGPDAYQRVVAAAAKTA
PPRGFLFPASTQGTDLASGVAQALGTGCVLDCQNVTVAADRLVGRRLEYDRNVLTSYSGP
VDTLVVTVKDGIAAPAEPVAGATVETTNVEVVLDDADLVTQVLQRDVAARTVNLKEASII
VAAGAGVGSKENFSLVEELARTLGGEVGATRAAVDAGWTTLDRQIGQTGETVRPDLYVAC
GISGAVQHRVGMMDSKRIVALNNDPNAPIFRFSHYCVVGDLLEVIPKLIALWQA*
>Ga0051981_100114544
MSEAPARKKRKFELDPKLASYKGVWVFVEHERGQVHPVSWELMGEGRKLADMLGVELVGV
VLGAPGEPTRRFCTEAIYHSADLCYLMEDDILKDYRNEPFTKGMTNLVNTYQPEILLLGA
TTQGRDLAGSVATTLQTGLTADCTALTIDPDNRSMAATRPTFGGSLLCTIVTLNYRPQMA
TVRPRVMAMAERDASRTGRVIEHPLGMVESSIITKVLEYIPDAMQDKPQLAFADIIVAGG
RGMKKPENFQLIWDLAQVLGAEVGASRPVVQAGWVDLERQVGQSGKTVRPKLYIAAGISG
AIQHRVGMDASDCIIAINNDPNAPIFDFATYGIVGNAMTVVPALTEAFRQKLASVKKAG*

>Ga0065167_10008834
MTTENTCGAIWVFAEQAEGRIQDVSLQLVGKARELAGALNTSVEAILLGNGMKDQVQFLF
AAGADRVYLGDAPVLAWYEPEIYTEMIVSLAKVKKPEIMLIGSTFTGRELAPMAAARLKT
GLTAHCIDLIVNEDRILEQWIPAYGGLISIVCPNNRPQMATVARGVFPRPHMDENRQGEI
VLLDVPAKISGLIQTLQVVCREPETVPLESAAIVVAGGVGAGNEEGWQQIAELAQALNAA
LGCTRPVVDEGWAQHEAMIGQSGKMVSPELYIGIGLSGELQHLIGVVGAKVMVAVNKDAR
SPVFEQVDYGIVEDCRTFVPLLIEKIKAYRTSCAGA*
>Ga0065179_10003725
MSNDIWVYAEHNAEGLTDLSLQCLAKGRQLAAELGGNVTALLVGSQVEPLAEAAAAHGAD
RVLTAADARLEHFGPDAYQRVVAAAAKTAPPRGFLFPASTQGTDLASGVAQALGTGCVLD
CQNVTVAADRLVGRRLEYDRNVLTSYSGPVDTLVVTVKDGIAAPAEPVAGATVETTNVEV
VLDDADLVTQVLQRDVAARTVNLKEASIIVAAGAGVGSKENFSLVEELARTLGGEVGATR
AAVDAGWTTLDRQIGQTGETVRPDLYVACGISGAVQHRVGMMDSKRIVALNNDPNAPIFR
FSHYCVVGDLLEVIPKLIALWQA*
>Ga0066437_100001694
MSEATETKKPAGKKRVELDDRLKAYKGIWVFIEHERGAIHPVSLELLGEGRKLADNLGVE
LAGVVMGAPGETTRSFCHEAFFYGADLCYLVEDPLLTDYRNEPYTKGLTDLVNKYQPEIL
LLGASTLGRDLAGSVATTLKTGLTADCTELNVDLDARSLLATRPTFGGSLLCTIQTLNYR
PQMATVRPRVMSMPDRDASRNGRIVEDVLGMVESSIITKVLEFIPDEMQDKPQLPFADII
VSGGRGMKKPENFQLVWDLAQVLGAEVGATRPVVQAGWVDLERQVGQSGKTVRPKLYIAA
GISGAIQHRVGMDASDVIIAINNDPNAPIFDFAHYGIIGNAMTILPALTEAFKAHLAVAR
KAG*
>Ga0066445_10004745
MSTPTPSAAPAPAARPAGRGRNLELPEHLKAYKGVWVFIEHDRGHVHSVSWELLGEARKL
ADTLGSSVGAVILGGDDEPLEKFAAEVFTMGADKAYVMHDPVLKGYRNEPFTKGLTDLVN
KHQPEILLLGATSMGRDLAGSVATTLLTGLTADCTELKIDPVSRALAATRPTFGGSLLCT
IMTLAYRPQMATVRPRVMAMPQIDATRSGEITQETLGMVETQIVTKLLDFIADANSQQIN
LPYADVIVSGGKGLKNPDNFKLVFELARVLGGEVGATRPCVQAGWVEAERQVGQTGKTVR
PKLYIAAGISGAIQHRVGMEASDVIVAINTDPNAPIFEFAHYGIVGNAMQVLPALTQAFA
GHFANHRRQAA*
>Ga0066448_10018452
MSEAPVKRPAGRGRNTELPEHLKAYKGVWVFLEHDRGHVHSVSWELVGEARKLADTLGST
VSVVVLGGMDEALEKFAAEAFTYGADKAYIVHDPVLKGYRNEPFTKGLTDLVNKYQPEIL
LLGATSMGRDLAGSVATTLLTGLTADCTELRIDPVSKALAATRPTFGGSLYCTIMTLAYR
PQMATVRPRVMLMPTADASRTGEIVQDTLGMVETEIVTKLLDFIADANSNKINLPYADVI
VSGGKGLKNPENFKLVFELARVLGGEVGATRPCVQAGWVEADRQVGQTGKTVRPKLYIAA
GVSGAIQHRVGCEGSDVIVAINTDPNAPIFEYAHYGIVGNAMQVLPALTQAFAAHLALRS
RQVA*
>Ga0066460_100009213
MSTPTPSAAPAPAARPAGRGRNLELPEHLKAYKGVWVFIEHDRGHVHSVSWELLGEARKL
ADTLGSSVGAVILGGDDEPLEKFAAEVFTMGADKAYVMHDPVLKGYRNEPFTKGLTDLVN
KHQPEILLLGATSMGRDLAGSVATTLLTGLTADCTELKIDPVSRALAATRPTFGGSLLCT
IMTLAYRPQMATVRPRVMAMPQIDATRSGEITQETLGMVETQIVTKLLDFIADANSQQIN
LPYADVIVSGGKGLKNPDNFKLVFELARVLGGEVGATRPCVQAGWVEAERQVGQTGKTVR
PKLYIAAGISGAIQHRVGMEASDVIVAINTDPNAPIFEFAHYGIVGNAMQVLPALTQAFA
GHFANHRRQAA*
>Ga0066461_100010431
MSQANPPKRPAGRGKYELDDRLKAYKGIWVFVEHEQGEVHPVSWELMGEARKLADKLGVD
VAGIVLGAPGEGSRRFCAQAFHHGADLCYLMTDPVLADYRNEPFSKGLTDLVDTFKPEIL
LLGATVQGRDLAGSVATALQTGLTADCTELNIDMDNRGLAATRPTFGGSLLCTIVTKNFR
PQMATVRPRVMALPQPDTLRSGRIVEHPLGMIEAEIITKVLEYIPDARQDKPQLPFADII
VAGGRGMKKMENFQLVWDLARLLGAEVGGSRPVVQAGWVDTERQVGQSGKTVRPKLYIAA
GISGAIQHRVGMEDSDVIIAINNDPNAPIFQFASYGIVGNAMTILPALTEGFRQQLALAH
KAGREISGERT*
>Ga0066469_10000726
MSEAPVKRPAGRGRNTELPEHLKAYKGVWVFVEHDRGHVHSVSWELVGEARKLADTLGST
VSVVVLGGVDEALEKFAAEAFTYGADKAYIVHDPVLKGYRNEPFTKGLTDLVNKYQPEIL
LLGATSMGRDLAGSVATTLLTGLTADCTELRIDPVSKALAATRPTFGGSLYCTIMTLAYR
PQMATVRPRVMLMPTADASRTGEIVQDTLGMVETEIVTKLLDFIADANSNKINLPYADVI
VSGGKGLKNPENFKLVFELARVLGGEVGATRPCVQAGWVEADRQVGQTGKTVRPKLYIAA
GVSGAIQHRVGCEGSDVIVAINTDPNAPIFEYAHYGIVGNAMQVLPALTQAFAAHLALRS
RQVA*
>Ga0066477_10005447
MSTPTPSAAPATAARPAGRGRNLELPEHLKAYKGVWVFIEHDRGHVHSVSWELLGEARKL
ADTLGSSVGAVILGGDDEPLEKFAAEAFTMGADKAYVMHDPVLKGYRNEPFTKGLTDLVN
KHQPEILLLGATSMGRDLAGSVATTLLTGLTADCTELKIDPVSRALAATRPTFGGSLLCT
IMTLAYRPQMATVRPRVMAMPQIDATRSGEITQETLGMVETQIVTKLLDFIADANSQQIN
LPYADVIVSGGKGLKNPDNFKLVFELARVLGGEVGATRPCVQAGWVEAERQVGQTGKTVR
PKLYIAAGISGAIQHRVGMEASDVIVAINTDPNAPIFEFAHYGIVGNAMQVLPALTQAFA
GHFANHRRQAA*
>Ga0066478_1000013128
MSEATETKKPAGKKRVELDDRLKAYKGIWVFIEHERGTIHPVSLELLGEGRKLADNLGVE
LAGVVMGAPGETTRSFCHEAFFYGADLCYLVEDPLLTDYRNEPYTKGLTDLVNKYQPEIL
LLGASTLGRDLAGSVATTLKTGLTADCTELNVDLDARSLLATRPTFGGSLLCTIQTLNYR
PQMATVRPRVMSMPDRDASRNGRIVEDVLGMVESSIITKVLEFIPDEMQDKPQLPFADII
VSGGRGMKKPENFQLVWDLAQVLGAEVGATRPVVQAGWVDLERQVGQSGKTVRPKLYIAA
GISGAIQHRVGMDASDVIIAINNDPNAPIFDFAHYGIIGNAMTILPALTEAFKAHLAVAR
KAG*
>Ga0066600_100015756
MNAPATPAAPAKRPAGRGRNLELSDELKAYKGVWVFVEHDRGHVHSVSWELLGEARKLAD
TLGSPVGAVLLGGADEHLEKFAAEAISFGADTVYIVTDPVLKGYRNEPFTKGLTDLVNKY
KPEILLLGATSQGRDLAGSVATTLLTGLTADCTELNIDPVSKALAATRPTFGGSLYCTIM
TLAYRPQMATVRPRVMLMPKADSSRTGNLIHDTLGMVETQIVTKLLDFIADAHSNKINLP
YADVIVSGGKGLKNPDNFKLVFELARVLGGEVGSTRPCVQAGWVEADRQVGQTGKTVRPK
LYIAAGISGAVQHRVGMEGSDVIVAINTDPNAPIFEFAHYGIVGNAMLVLPALTKAFAEH
LSKRSAQVA*
>Ga0066601_100027985
MSEQPKKPAKKKVELDPRFVDYRHVWVCIESERGEVHPVSWELLGEGRKLANALGVDLCG
VVICGPGERGKSICGEAFHFGADKCYLLQDEVLQDYRNEPYTKALTDLVNTYQPEILMLG
ATTLGRDLAGSVATTLGTGLVADCTELLIDTDTRNLASTRPTFGGSLLCTIMTQRHRPQM
ATVRPRVMAMPEPDATRSGEIVEVPFSMIETSIITKVLEFIPDDTRDKPNLPFADIIVSG
GRGLKNQENFRHVWDLAKVLGAEVGASRPVVQAGWAELDRQVGQSGKTVRPKLYIAAGIS
GAIQHRVGMDGADLIIAINTDPSAPIFDFAHYGIVGNATTVLPALTEAFKAHLAQAKKTG
*
>Ga0066602_1000008217
MSEPSKPQGRKFQLPEHLKVYQNVWVIVEQERGIVHSVSLELLGEARKLADKLGVEVGAV
VLGAEGPDLNRICGDAISYGADIVYKVTDPVLADYRTDPYCRVMTDVVNAFKPEIVLLGA
TTLGRDLAGAIATTLVTGLTADCTELDIYLDNRSLAATRPTFGGTLLCTIQTLAYRPQMA
TVRPRVMAMPERDDSRTGRVQEVYPNLQEDSVVTKVLNFIADREQNEAQLAFADIIVSGG
KGLGKVENLKLVFDLAKVLGGEVGVTRPLVQAGWAGNDRQVGQTGKTVRPKLYIAAGISG
AIQHRVGMEKSDLILAINTDPNATIFDFAHLGLVGDALTILPALTDAFGRRLSVNRMAG*

>Ga0066602_1000015612
MSADNKPASSRAGMKKQLPEKFINYKHVWVFVELERGEVHPVSWELLGEGRKLADKLGVQ
LAGVVMGPPAATTRAAVEGSYRYGADTVYLMEDPLLTDYRNEPFTKAMTDLVNTYQPEIL
LLGATTLGRDLAGSVATTLATGLTADCTELAIDDEGSLAATRPTFGGSLLCTIHTLNFRP
QMATIRPRVMAMPEGKDGEVSGGLIEVPLNMKEDDVITKILDFIADNTTNKAQLAYADVV
VAGGMGLGKPENFKLVKDLAEVLGAEYGGSRPLVQKGWIDSDRQIGQTGKTIRPKLYIAA
GISGAIQHRVGVEGADLILAINTDPNAPIMDFAHLAIIGDAMTILPALTEAFRKRLSVNR
MAG*
>Ga0066602_1000072018
MSEAKPAAAPSRGKMKAELSDHFKTYKDVWVFVELERGQVHPVSWELMGEGRKLADKLGV
ELAGVVMGTSGDGCDAAVAAAYEYGADKVYTIQDPLLADYRNETYTKGLTELVNTYKPEI
LLLGATNLGRDLAGSVATTLKTGLTADCTALAIDDDRSLGATRPTFGGSLLCTIYTLNVR
PQMATIRPRVMAMPDRQPGRSGGIILHPLGMAEENVVTKVLDFIADASKDDAHLAYADVV
VAGGMGLGKPDNFKLVKDLAAVLGAEYGGSRPLVQKGWIDGARQIGQTGKTIRPRLYIAA
GISGAIQHRVGVEGADQILAINTDPNAPIFDFAHQGIVGDALTVLPALTEAFRRHLARAQ
AAE*
>Ga0066602_1000165315
MSDAPKADAPKPAAGRAGTKRELPEHFKAYRHVWVVIECEHGIVHPVSLELLGEGRKLAD
KRGVELAGVVLAGDALTAAQVAAAAFEHGADLAYVVTDPILAHYRNESYTRAMTDLVNSY
KPEILLLGATNLGRDLAGSVATTLLTGLTADCTELAIDDEGSLAATRPTFGGSLLCTIMT
LNYRPQMATVRPRVMTLPERKPGRWGRIVEHPLNLTEADIITKVLRFVADRESDKAQLAY
ADIVVAGGLGLRSAENFQLVRSLAEVLGAEYGGSRPLVQKGWISADRQIGQTGKTIRPKL
YIAAGISGAIQHRVGVEGADTIVAINTDPKAPIFEFAHLGVVADAIELLPALTRAFRAHL
SVNRLAG*
>Ga0066603_1000062613
MSADNKPASSRAGMKKQLPEKFINYKHVWVFVELERGEVHPVSWELLGEGRKLADKLGVQ
LAGVVMGPPAATTRAAVEGSYRYGADTVYLMEDPLLTDYRNEPFTKAMTDLVNTYQPEIL
LLGATTLGRDLAGSVATTLATGLTADCTELAIDDEGSLAATRPTFGGSLLCTIHTLNFRP
QMATIRPRVMAMPEGKDGEVSGGLIEVPLNMKEDDVITKILDFIADNTTNKAQLAYADVV
VAGGMGLGKPENFKLVKDLAEVLGAEYGGSRPLVQKGWIDSDRQIGQTGKTIRPKLYIAA
GISGAIQHRVGVEGADLILAINTDPNAPIMDFAHLAIIGDAMTILPALTEAFRKRLSVNR
MAG*
>Ga0066603_100007905
MSEPSKPQGRKFQLPEHLKVYQNVWVIVEQERGIVHSVSLELLGEARKLADKLGVEVGAV
VLGAEGPDLNRICGDAISYGADIVYKVTDPVLADYRTDPYCRVMTDVVNAFKPEIVLLGA
TTLGRDLAGAIATTLVTGLTADCTELDIYLDNRSLAATRPTFGGTLLCTIQTLAYRPQMA
TVRPRVMAMPERDDSRTGRVQEVYPNLQEDSVVTKVLNFIADREQNEAQLAFADIIVSGG
KGLGKVENLKLVFDLAKVLGGEVGVTRPLVQAGWAGNDRQVGQTGKTVRPKLYIAAGISG
AIQHRVGMEKSDLILAINTDPNATIFDFAHLGLVGDALTILPALTDAFGRRLSVNRMAG*

>Ga0066603_100016197
MSEAKPAAAPSRGKMKAELSDHFKTYKDVWVFVELERGQVHPVSWELMGEGRKLADKLGV
ELAGVVMGTSGDGCDAAVAAAYEYGADKVYTIQDPLLADYRNETYTKGLTELVNTYKPEI
LLLGATNLGRDLAGSVATTLKTGLTADCTALAIDDDRSLGATRPTFGGSLLCTIYTLNVR
PQMATIRPRVMAMPDRQPGRSGGIILHPLGMAEENVVTKVLDFIADASKDDAHLAYADVV
VAGGMGLGKPDNFKLVKDLAAVLGAEYGGSRPLVQKGWIDGARQIGQTGKTIRPRLYIAA
GISGAIQHRVGVEGADQILAINTDPNAPIFDFAHQGIVGDALTVLPALTEAFRRHLARAQ
AAE*
>Ga0066604_100013485
MSEQPKKPAKKKVELDPRFVDYRHVWVCIESERGEVHPVSWELLGEGRKLANALGVALCG
VVICGPGERGKSICAEAFHFGADKCYLLQDEVLQDYRNEPYTKALTDLVNTYQPEILMLG
ATTLGRDLAGSVATTLGTGLVADCTELLIDTETRNLASTRPTFGGSLLCTIMTQRHRPQM
ATVRPRVMAMPEPDATRGGEIVEVPFSMIETSIITKVLEFIPDDTRDKPNLPFADIIVAG
GRGLKNQENFRHVWDLARVLGAEVGASRPVVQAGWAELDRQVGQSGKTVRPKLYIAAGIS
GAIQHRVGMDGADLIIAINSDPNAPIFDFAHYGLVGNATTILPALTEAFKTHLAQAKKTG
*
>Ga0066636_100010072
MNNLRGILVVGETEGGKLNPITHELLGGARELVKIIEEEASLLLMGEELAPVAQEGISFG
ADKIFIVESPLYRDYNPDSYAHLICGVCKKANPRLCLMGHTDLGREAAPRVSARLGAGIC
MDCVELRVDSSKQSFVQTRPVFGGKAMAEITSLPGNIQIDTVRRKSMSPISPSVDRKGEI
VDLTNEIDPPMIRAKLVNQRRQESEGIDLEKAKVIVAGGGGIGNREGFERIKELAQLLGG
AVGTTRVPVDEGWVPHSLEIGQTGKIVSPDLYVAVGISGATQHVTGILGSKYIIAINKDP
DANIFKVSNLGVAADYKEVLPRVIESLKTLIQ*
>Ga0066636_100025258
MSNDIWVYAEHNAEGLTDLSLQCLAKGRQLAAELGGNVTALLVGSQVEPLAEAAAAHGAD
RVLTAADARLEHFGPDAYQRVVAAAAKTAPPRGFLFPASTQGTDLASGVAQALGTGCVLD
CQNVTVAADRLVGRRLEYDRNVLTSYSGPVDTLVVTVKDGIAAPAEPVAGATVETTNVEV
VLDDADLVTQVLQRDVAARTVNLKEASIIVAAGAGVGSKENFSLVEELARTLGGEVGATR
AAVDAGWTTLDRQIGQTGETVRPDLYVACGISGAVQHRVGMMDSKRIVALNNDPNAPIFR
FSHYCVVGDLLEVIPKLIALWQA*
>Ga0066651_100044696
VLEDKSHFRGVWVFLEGRAGGLRDVSTQLIGEGRRLADLRGTPLTGILPGHGVDALAERA
IGFGLDRVIVVDDPMLEIYRSRPYAQVMAQLIRRQKPEIVLFGASKNGRDLGGRLHAILE
TGLAADCVKFDIDADGNLDMIRPSFGGKSLAHILCKKHRPQMASVRRNVFVAPPHNPDRR
GEIVHERVELSPQDLDAKLLEFDEFTKEGGLRPEEADIVVSGGYGLGDPKNFQLLQDLAD
RLGGAIAASRKAVDSGWVPKTLQVGQTGMTVRPKLYIAVGISGAVQHLAGMQESDKILVI
NIDPKAPLFEIADYGIVGDLFEVLPEMIRQLDALKGGGVAGQPALPAEAR*
>Ga0066659_100081366
VTDGHPVEDKSHFRGVWVFLEHRKQGLRDVSAQLIGEGRRLADLRGTTLTGVLPGHRVDD
LARYAIGYGLDRVIVVDDPILGTYASRPYAQVMAQLIRRHKPEIVLYGASKNGRDLGGRL
HAILETGLAADCVKFDVDAEGNLDMIRPSFGGKSLAHILCKKHRPQMASVRRNVFVAPPH
DPARTGEVVRETVTLTPADVDAALLEFEEFTKEGGLQPEQADIVVSGGYGLGDSKNFAML
QELADLLGGAVAASRKAVDSGWVPKMIQVGQTGMTVRPKLYIAVGISGAVQHLAGMQESD
KIVVINLDPKAPLFEIADYGIVGDLFEVVPEMIRQLRALRATGTSVPQAVPAAAR*
>Ga0066672_100134881
VTDGHGLEDKSHFRGVWVFLEGRAGHLRDVSTQLIGEGRRLADLRGTPLTGILPGKGVDA
LAEQAIGYGLDRVIVVDDPILEIYRSRPYAQVMAQLIRRHKPEIVLFGASKNGRDLGGRL
HAILETGLAADCVKFDIDAEGNLDMIRPSFGGKSLAHILCKKHRPQMASVRRNVFVAPPH
NPERRGEIVREVVELSPQDADATLLEFEEFTKEGGLRPEEADIVVSGGYGLADPKNFALL
QELADRLGGAIAASR
>Ga0066673_100005584
VTDGHVLEDKSHFRGVWVFLEGRAGGLRDVSTQLIGEGRRLADLRGTPLTGILPGHGVDA
LAERAIGFGLDRVIVVDDPMLEIYRSRPYAQVMAQLVRRQKPEIVLFGASKNGRDLGGRL
HAILETGLAADCVKFDIDADGNLDMIRPSFGGKSLAHILCKKHRPQMASVRRNVFVAPPH
NPDRRGEIVHERVELSPQDLDAKLLEFDEFTKEGGLRPEEADIVVSGGYGLGDPKNFQLL
QDLADRLGGAIAASRKAVDSGWVPKTLQVGQTGMTVRPKLYIAVGISGAVQHLAGMQESD
KILVINIDPKAPLFEIADYGIVGDLFEVLPEMIRQLDALKGGGVAGQPALPAEAR*
>Ga0066673_100054106
VTDGHGLEDKSHFRGVWVFLEGRAGHLRDVSTQLIGEGRRLADLRGTPLTGILPGNGVDA
LAEQAIGYGLDRVIVVDDPILEIYRSRPYAQVMAQLIRRHKPEIVLFGASKNGRDLGGRL
HAILETGLAADCVKFDIDAEGNLDMIRPSFGGKSLAHILCKKHRPQMASVRRNVFVAPPH
NPDRRGEIVREAVELKPQDVDATLLEFEEFTKEGGLRPEEADIVVSGGYGLADPKNFALL
QELADRLGGAVAASRKAVDSGWVPKTLQVGQTGMTVRPKLYIAVGISGAVQHLAGMQESE
KILVINIDPKAPLFEIADYGIVGDLFEVVPELIRQLDALKGGDASDRRVVPAEAR*
>Ga0066678_100044123
VFLEHRKQGLRDVSAQLIGEGRRLADLRGTTLTGVLPGHGVDELARHAIGYGLDRVIVVD
DPILGTYASRPYAQVMAQLIRRHKPEIVLYGASKNGRDLGGRLHAILETGLAADCVKFDV
DAEGNLDMIRPSFGGKSLAHILCKKHRPQMASVRRNVFVAPPHDPARTGEVVRETVTLTP
ADVDAALLEFEEFTKEGGLQPEQADIVVSGGYGLGDSKNFAMLQELADLLGGAVAASRKA
VDSGWVPKMIQVGQTGMTVRPKLYIAVGISGAVQHLAGMQESDKIVVINLDPKAPLFEIA
DYGIVGDLFEVVPEMIRQLRALRATGTSVPQAVPAAAR*
>Ga0066681_100120051
VTDGHGLEDKSHFRGVWVFLEGRAGHLRDVSTQLIGEGRRLGDLRGTPLTGILPGKGVDA
LAEQAIGYGLDRVIVVDDPILEIYRSRPYAQVMAQLIRRHKPEIVLFGASKNGRDLGGRL
HAILETGLAADCVKFDIDAEGNLDMIRPSFGGKSLAHILCKKHRPQMASVRRNVFVAPPH
NPERRGEIVREVVELSPQDADATLLEFEEFTKEGGLRPEEADIVVSGGYGLADPKNFALL
QELADRLGGAIAASR
>Ga0066691_100024843
VTDGHILEDKSHFHGVWVFLEGRAGQLRDVSTQLIGEGRRLADLRGTPLTGILPGHDVDA
LAREAIGYGLDRVIVVDDPILEIYRSRPFAEVMAQLIRRQKPEIVLFGASKNGRDLGGRL
HAILETGLAADCVKFDIDAEGNLDMIRPSFGGKSLAHILCKKHRPQMASVRRNVFVAPPH
NPDRRGEILHERVELSPKDVDATLLEFDEFTKDGGLRPEEADIVVSGGYGLGDPKNFQLL
QALADRLGGAIAASRKAVDSGWVPKTLQVGQTGMTVRPKLYIAVGISGAVQHLAGMQESD
KIVVINIDPKAPLFEIADYGIVGDLFEVVPELIRQLDALKGGEVGAQPTLPAEVR*
>Ga0066703_100001157
VTDGHILEDKSHFHGVWVFLEGRAGQLRDVSTQLIGEGRRLADLRGTPLTGILPGHDVDA
LAREAIGYGLDRVIVVDDPILEIYRSRPFAEVMAQLIRRQKPEIVLFGASKNGRDLGGRL
HAILETGLAADCVKFDIDPEGNLDMIRPSFGGKSLAHILCKKHRPQMASVRRNVFVAPPH
NPDRRGEILHERVELSPEDVDATLLEFDEFTKEGGLRPEEADIVVSGGYGLGDPKNFQLL
QALADRLGGAIAASRKAVDSGWVPKTLQVGQTGMTVRPKLYIAVGISGAVQHLAGMQESD
KIVVINIDPKAPLFEIADYGIVGDLFEVVPELIRQLDALKGGEVGAQPTLPAEVR*
>Ga0066793_100057056
MSNGQKILVIGELDQKGGYTSLTGELLGGARKLADELGGSVDMLLVASGNLQWENLCRGA
DRVFVVSNPNVTIFDTDTITTVATELCKKNSPALCLIGQTDLGRDLSPRLAARLEAGLCM
DCTEVKYEKDKNYFVQTRPVYGGKAMAAFASIPGILQIDTIRPKSLPPLDSQEKRSGEKI
TLSNDEIKIQGNVKLINCEKSQEEGIQLEDAKTIVAGGGGLGDAKGFEILSELAQVLNAA
VGATRVPVDEKWVPHHMEIGQTGKIVSPDLYIAVGISGATQHITGILGSGKIIAINKDPD
ANIFRVADFGLVADYKEALPVLVQKLKGKAA*
>Ga0066797_10049586
MAETTKPAAPAGRAATKKELPEHFKGYKHVWVFIEQERGQVHPVSWELMGAGRKLADKLK
VDLVAVVIGPEGEATRHAAAEAFCYGADLTYIVADNVLADYRNESYTKALTDVVNTYKPE
ILLLGATTLGRDLAGSVATTLLTGLTADCTALDVDADGSLAATRPTFGGSLMCTIYTLNY
RPQMATVRPRVMQMPERVERAAGKIVSHTLGLIEADIVTKVLSFLPDRESAKSNLAYADA
VVAGGLGLGSPENFQLVRQLASVLGAEYGCSRPLVQKGWVTSDRQIGQTGKTIRPKLYIA
AGISGAIQHRVGVEGADLIVAINTDKNAPIFDFAHVGIITDAIRLLPALTEAFRARLSPH
SRDRIAS*
>Ga0066798_1000094313
MSEAPNPSAAAATQAKRPAGRRNVELSEELKAYKGVWVFIEHDRGHVHSVSWELVGEARK
LADKLGCPVSAVLLGGPDEPLEKFAAEAFTFGADKAYIMKDPVLKGYRNEPFTKGLTDLV
NKYQPEIMLLGATSMGRDLAGSVATTLLTGLTADCTELNIDPTSKALAATRPTFGGSLYC
TIMTLAYRPQMATVRPRVMLMPKADASRSGEIVHDTLGMVETQIVTKLLDFIADAHSNKI
NLPYADVIVSGGKGLKNPENFRMVFELARVLGGEVGATRPCVQAGWVEADRQVGQTGKTV
RPKLYIAAGISGAVQHRVGCESSDVIVAINTDANAPIFDFAHYGIVGNAMQVLPALTHAF
AAHLALRSRQVA*
>Ga0066798_100018914
MSEAPAAKKPLGKKRIELDDRLKAYKGIWVFIEHERGKIHPVSLELLGEGRKLADNLGVE
LAGVVMGVPNETTRSFCNEAFFHGADLCYLMEDELLTDYRNEPFTKGLTDLVNKYQPEIL
LLGATTLGRDLAGSVATTLKTGLTADCTELNVDLEARSLLATRPTFGGSLLCTIQTLNYR
PQMATVRPRVMPMPEKDASRTGRIVEDKLGMFEKDIITKVLEFIPDAMQDKPQLPFADII
VSGGRGMKKPENFKLIWDLAAVLGAEVGATRPVVQAGWVDLERQVGQSGKTVRPKLYIAV
GISGAIQHRVGMDASDVIIAINSDANAPIFDFAHYGIVGNAMTILPALTEAFKAHLATAR
KAG*
>Ga0066828_100121641
MSEICYEWGEIDSSKYHGIWVFLEVEGDSVNETSLQMLSVAKNLAEKKDTHVAGVLVGYN
VKELAKESIYYGADKVYLIDNSKLGTYYAKVYAQVIAKVVTKYKPEAILIGGTMIGREFA
PFLANTLRSGITADCTSFEVDPKTSDIVQVRPTFGSFLLASIKTVKRKPVISTARPNVFN
TPKKNEDRKGDIIEESVNDLPDPKIKLIRKIKIENKEEVPIEKSPILVSGGKGLGSKEGF
KTLEELAEILGGTVSGSRKAVDLGWIPHEKQVGQTGKTVLPSIYIAVGISGAAQHIFGIR
EVKRVVGINLDPDAPIFDNVDY
>Ga0068707_100059514
MSEGGSLDQGIWILAEHCEGRLEEVTLEILMEARRLANKRSLKVSALLLGHGVGQMAELL
PQWGADFVYWVDDPMLADYTTEAFAMAVAEVVRMGDPSVLLLPATAMGRDLAPRLAARLD
TTLVSDCVVLDINEQGLLEMTRAPYGGRLYATITAPRSRPQMATVRPGVLGKGRHSKGRK
GIVRRIEVALAPMAVRTKILGFARVEREELDISEAEVILAFGRGLGDKERLPHMEELARL
LGAALGGSRASVDAGWIPFSRQIGQTGKTVSPDLIICCGISGASQFTMGMKDSKFIVAIN
LDRHCPMFKVADVCILGDMHQIVPALIERLASVKGRGGPKG*
>Ga0068707_10059876
MGVRRFWAFIEQELGQVHPVSWELLGVARRLASQVEDEARAMGDTVAVEGILLGHEVEPI
AHEAIKYGADRVYLLDDPVFKHYRNCPYAAGITAIARKYQPEVFLIGATTLGRDLAGAVA
TALRTGLTADCTGLEMEEVKGSPKKLLLATRPAYGGNILATILCRNYQPQMSSVRPRVFP
MPPYNPEAQGEIIREDISISEEEAKACILEFIHAKGESVNIEYADVIVAGGRGLGGPEGF
KLLEELAKELGGVVGASRPCVDAGWISYAHQVGQTGKTVRPKLYIAAGISGALQHKVGMQ
NADFIIAINNDPKAPIFDVADVGIVGDLYQVIPEMIQQIRALKEAKA*
>Ga0070737_100015076
MAEPEKQTSAAPNRAGMKKELPEHFKAYKHVWVVIECEHGQVHPVSYELLGEGRKLASKR
GVELAGVILGSDKEVISAAAIDAFEYGADLVYTVTDPALAHYRNEAYTKAMTDLVNTYKP
EILLLGATTLGRDLAGSVATALLTGLTADCTELAIDDEGSLAATRPTFGGSLLCTILTLN
YRPQMATVRPRVLPAPVRQAGRRGRIVEHPLGLLEDDIVTKIVKFIADRDSNKAQLAYAD
IVVAGGLGLRSAENFQLVKSLAEVLDAEYGGSRPLVQKGWMTSDRQIGQTGKTIRPKLYI
AAGISGAIQHRVGVEGADMIVAINTDPNAPIFDFAHVGIVADAIRLLPALTEAFRKHLSV
NRLAG*
>Ga0070737_1000507911
MTTLAKAVPPEDLSQYKGIMVYLDSFNDQLTRAAIEMIGVGRKMGDKSGEKVIGVVIGSQ
VQSMVKEAGYYGCDEVYGFQSPEFKMYRSKPFTDILAGTVFEKKPNILVVPGTKNGRDLA
ARTAVRVRSGLTADCMEIDIEPDTGILIARRPDYGDSTMSEIRCEKHRPQMATSRPGTFD
LPSKNPKREFKTEIRDVKVDKNSLKEQILSFIPKGEEDITASKVIVAGGLGLGRPEGIDL
IRQLAKELGGSIGVSRPIADLGWVPHDFQVGQTGKIVRPDLYVAVGISGKPQHIVGMMDS
KVIVSINKDSNAEIFKYSDYVIVGDLYEVIPKLIQVIKKKKKAAVPQPSPS*
>Ga0070738_1000036756
MSNPTKAPAPAAAGRAATKKELPEHFKAYKHVWVFVEQERGQVHPVSWELMGAGRKLADK
LKVDLAAVVIGPEGEATRNAAVESFCYGADLAYVVADNVLADYRNESYTKALTDLVNTYK
PEILLLGATTLGRDLAGSVATTLLTGLTADCTELDVDTDGSLAATRPTFGGSLLCTIYTL
NYRPQMATVRPRVMPMPGRVARDPGRIVVHPLGLVEDDIVTKVLSFVPDRDSAKSNLAYA
DVVVAGGLGLGSPENFQLVRQLASVLGAEYGCSRPLVQKGWVSSDRQIGQTGKTIRPKLY
IAAGISGAIQHRVGVEGADLILAINTDRNAPIFDFAHIGIVSDAIRLLPALTAAFRARLS
PHSRDRIAS*
>Ga0070738_1000223431
MAEPEKQTSAAPNRAGMKKELPEHFKAYKHVWVVIECEHGQVHPVSYELLGEGRKLASKR
GVELAGVILGSDKEVISAAAIDAFEYGADLVYTVTDPALAHYRNEAYTKAMTDLVNTYKP
EILLLGATTLGRDLAGSVATALLTGLTADCTELAIDDEGSLAATRPTFGGSLLCTILTLN
YRPQMATVRPRVLPAPVRQAGRRGRIVEHPLGLLEDDIVTKIVKFIADRDSNKAQLAYAD
IVVAGGLGLRSAENFQLVKSLAEVLDAEYGGSRPLVQKGWMTSDRQIGQTGKTIRPKLYI
AAGISGAIQHRVGVEGADMIVAINTDPNAPIFDFAHVGIVADAIRLLPALTEAFRKHLSV
NRLAG*
>Ga0070738_1000288114
MSEHAPAATEDTIDFSDYRGVWVYIQQRDGVAGPAGWQLLGQAVGMAKELNTEVGAVVVG
HDVRHLAEEAIAYGADVVYLVDHPVLAQYRTQPYAEAVAEVCRRRKPEIVLFGSTNDGRD
LAGAVATILKTGLTADGTMLSVEPDTRILHASRPDFGGKLMSTILCKRHRPQMATCRPGV
FEALPPDRSRQGRIEHEAFELAEDAITTKVIDFIPEEKHVDLASAKAIVSGGRGLGGPQG
FEMLQELADALGAAMGASRVAVNAGWVSYEHQVGQTGQTVRPKLYVAVGISGQIQHQVGM
QDADVIVAINRDPNAPIFKMATYGIVGDLFEIVPALTRQARALRERQQAREPAPAEAAPA
GAGRNGTS*
>Ga0070739_1000028078
MTERAPVAEQIPDFSDYRGVWVNVQQRDGVAAPVSWQLLGQAVPMARELEVEVGAIVVGY
RVRHLAEQAIHYGADVVYLVDDPVLERYRTQPYAEAVARLIQRYKPEILLFGSTNDGRDL
AGAVATIVKTGLAADATQLSIDRETRLLNASRPDFGGKLMSTILCKRHRPQMATCRPGVF
PTPAPDPTRTGRIVEEPLGLSEDDIPTKVVAFLPEERRVDLASARIIVSGGRGVGGPQGF
EVLRELAEALGGVVGASRVAVNAGWISYEHQVGQTGQTVRPRLYIACGISGQIQHQVGMQ
DSDIIVAINRDPNAPIFRLATYGLVGDLFEIVPALTRRVRELRQRLSQQRDVGPTPRSAA
STAVGGNGTG*
>Ga0070739_100052594
MSEHAPAATEDTIDFSDYRGVWVYIQQRDGVAGPAGWQLLGQAVGMAKELNTEVGAVVVG
HDVRHLAEEAIAYGADVVYLVDHPVLAQYRTQPYAEAVAEVCRRRKPEIVLFGSTNDGRD
LAGAVATILKTGLTADGTMLSVEPDTRILHASRPDFGGKLMSTILCKRHRPQMATCRPGV
FEALPPDRSRQGRIEHEAFELAEDAITTKVIDFIPEEKHVDLASAKAIVSGGRGLGGPQG
FEMLQELADALGAAMGASRVAVNAGWVSYEHQVGQTGQTVRPKLYVAVGISGQIQHQVGM
QDADVIVAINRDPNAPIFKMATYGIVGDLFEIVPALTRQARALRERQQAREPAPAEAAPA
GAGRNGTS*
>Ga0070739_100185204
MSEPAPAAPRTKGTARRAVPKPAAARNGATAPAAPAGEQTTMTERLAEEGKDFSDHKGVW
VYVQQRDGEAAAVGWQLLGQATQMASALGVETGAIVVGHNVRHLAEQAITYGADVVYLVD
APVLAQYRTHSYALAVAEVIQRHKPEIVLYGSTNDGRDLAGAVATIVKTGLAADATQLGV
EVETRLLQASRPDFGGKLMSTILCKQHRPQMATCRPGVFETPTPQPGRQGRIVEEPFDLR
EEDIPTRVREFIPEKRSVDLASAKAIVSGGRGMGGPEGFEMLEELAEALGATMGASRVAV
NAGWVSYEHQVGQTGQTVRPKLYLACGISGQIQHQVGMQDADIIVAINRDPNAPIFKLAT
YGLVGDIFEIGPALIRRARELRARSAEREPVAARKNGS*
>Ga0070741_1000198623
MTAPDRAPETPGAFSEYRGVWVYVQHRRGDAAPVSWQLLGIARDLARQINVPVAAVVLGS
GVEDLCHAAISYGADTVYTIDDPVLLDYRTQAYAHGVASLIQKYKPEIVFYGSTIHGRDV
AGAVATLVKTGLAADATQLAVEEEGHLLHASRPDFGGKLMSTILCKRHRPQMATCRPGVF
PMPERDAKRSGEIVEESLGLDEADVMTQVVEFIPESKHVDLTNAEIIVSGGRGLGGPKAF
DMLFDLADAIGGVVGASRAAVMAGWIPYQHQVGQTGQTVRPKVYIACGISGAIQHLVGMQ
DSDVIIAINQDPDAPICKTADYAVTGDVFEIVPALTRRIRALQSTNGRGASPNGSDAEAG
ATGGAG*
>Ga0073929_1000025238
MSEEQIEVEDIMPDWSAFRGVLIVVEQRDGIAKPVSWQLLGEGRKLANKLETLLMALVIG
HEVQHLAQEAVYYGADEVYLCDATELKSYRTRPYSRVCLKMIHEVRPEIVLFGATATGRD
LAGAIATHLPTGLTADTTELDVEPHPSRLLLASRPAFSEKMMATILCKQYRPQMATARAG
VFQALPRDTTKQAVIKRIENEMREEEIATRVMDFIRDTGSINLEEVEVIVAGGRGLGGPE
PFRMLQELADALGGVVGASRAAVDAGWIAHEHQVGQTGQTVRPRLYFAIGISGAVQHTVG
MSSSDLIVAINKDENAPIFQFAHYGIVGDLFKIVPAITDAVKNKRGIFASVGGQAHE*
>Ga0073932_100051982
MSARRFWVFIEQEEGKAHPVSWELLGVASRLASEVKEEADAAGDTVHVECILLGNQVEHI
AHEAIKYGAERVYLVDEPELEHYRNCPYYKCIVGVVRKYEPEVFLIGATTLGRDLAGAVA
TSLRTGLTADCTGLEMGEVKGSKQRLLLATRPAFGGNIMATILCRQSRPQMSSVRPRVFP
MPPYNPEAVGEIVREEVPLDEKDTEACILEFIRDQAESVDIEYADVIVSGGRGLGTPEGF
KLIEELAHELGGVVGASRPCVDAGWISYAHQVGQSGRTVRPKLYIAAGISGALQHKVGMQ
NSDFIIAINSDPNAPIFDVADVGIVGDLFQVIPAMIKEIKARKEALA*
>Ga0073932_100110122
MADPKRLWVLIEQEDGRPHPVSWELLGAAGRLAADLPDSVVEGVLLGHQVGHIPAQAFRY
GARRVYVIDDPVLAYYRNAPYAFGISALVKKYKPEIFLVGATTLGRDLGSAIATRVSTGL
TADCTELAIDPEKKILAATRPTFGGNLMATILCKTQRPQMATVRPRVLPMPQPAAAADGE
VVPEPLGMTEAEVGVQLLRVIPNVGENVNIEYADVIVAGGRGIGGPEGFRLLEELAGLLG
GVVGASRAVVDAGWISAAHQIGQTGKTVRPKLYIAAGISGAIQHRVGVSGSDFILAINTD
PKAPIFQVADLGIVGDVYEVVPELIRQVKATRPNGGAHA*
>Ga0073932_10189523
MSRRFWVYIEQEDGKVHPVAWELLGVARSLADQVGDDAVVEGVLVGHQMDEAAQEVLHYG
AQTVYVADDPAFKHYLNKPYTVALTRLVKKYNPEVFLVGATTLGRDLAGAVATSLKTGLT
ADTTHLAMGTVKEDPRKLLLATRPAFGGNVIATIICRNHSPQMATVRPRVFNAAPRQAEA
KGRIVRESIEITPDMKNAEIIEFIANAAATVKLEYADIIVSGGRGLGGPKGFELIKELAD
ELGGVVGSSRACVDAGWIKYDHQVGQTGKTVRPKLYIACGISGAIQHKVGMQESDFILAI
NRDPHAPIFEIATMGIVGDLYEVIPAMIKEIRARKEAQHG*
>Ga0073934_10000018331
MTRRFWVYIEQEEGKPHQVSWELLGVARRLAEEIKDELEKSGDTALVEGVLVGHHVEHIA
REALHYGADTVYYVDDPAVKHYLNKPYTTVLTMLVKKYEPEVMLVGATTLGRDLAGAVAT
SIGTGLTADTTHLAMGSPKEGEKKLLMATRPAFGGNVIATILCRNHRPQMATVRPRVFSM
PERIAEPKGQVIRENITITPEMINAEIVEFLTDKASTVNIEYADIIVSGGRGLGSPKGFE
LIKELADELGGVVGASRACVDAHWIGYEHQVGQTGKTVRPKLYIAAGISGAIQHKVGMQE
SDFILAINRDPNAPIFEVATLGIVGDLYEVIPALIKEIRARKEAAA*
>Ga0073934_1000167623
VSGFAHEGVWVFIEARRGALRDVSVQLIGEARRIADRRRTVLSGVLPGWKVEGLARRAIE
YGLDRVYLVENPRLETYLSRPFTKVMATLIRKYHPEIVLFGASKNGRDLGGRLHAVIDTG
LAADCVRFDVTDEGYLDMIRPAFGGRSLAHIHCEKHRPQMASARMNVFRLPPRDPSRTGE
IIRETVEITDADVDTRVVGFIETPRHDVSKIDDAKILVSGGYGLRDPENFAMLEELAALL
GGAVSASRKPVDSGWVPKAVQVGQTGKTVRPDLYIAVGISGAVQHLAGMQESGKIVAINH
DPKAAIFEIADYGIVGDLFQVVPELIRQLKASKAPPPVPEIPATTR*
>Ga0073936_10000037114
MTPIEIAEKLCTLCQVCVKKCPSDALSMQDGKIVVNEKCTACGICVRTCPEKAMSLRNLP
KKAIAKDLKDYKGVWVFIEHSDCKIASVSFELLGEGRKLADKLGVELSAVLLGDATERMA
AESASYGADTVLVMNDPLLKNYRTQPYLAGIVQLVQKYKPEIFLFGATTMGRDLAGAVAT
KLRTGLTADCTALDIEEQTKFLKQTRPAFGGNIMATILTKNHRPQMATVRPRVMKAPLKD
AGKKAAIINETIVVSAELLPTMIVDFILQAEQNAPLEDAQIIVSGGKGMGSAKNFDMLHA
FASAIGGTVAGSRKASEAGWISAAMQVGQTGHTVRPRIYFACGISGAIQHVVGMQTSDII
IAINKDPHAPIFSVANYGIVGDVLNIIPQMTKIFNEGSGNNESH*
>Ga0073936_100409053
MAKNTRGIEVAEIISDKCIACQICIGECPVGAIELSSEGVALIDPEICVGCGKCLESCPV
DAVQFEKKKRKKAAGEKREKPEKGVSDYQGVGVFIETLEGEGAQVSWELIGKARLLAASL
DVKVLGFLLGSGVEQVAEEAIAYGCDEVHVIDAPLLRQYMSATYGKALSDLCDEVRPEIL
LIGATLQGRDLAGVVATRLQTGLTADCTGLFIEAETRLLLMTRPTFGGNIMATIFCQNHR
PQMSSVRPRVFKKPEKEPGRKGVIKHHDWEAPVIELPSIVEFIPARQDQGSVDIVRYPAL
VVAGRGACDATAMPLLEELAELIGGAVACSRPVVQSGLMPYERQVGQTGKTVAPRLYIGV
GVSGAVQHLVAIQGAEKIVAINADPNAPIFRVANVGIVGDYARIIPEMISQIRAKLGTRK
*
>Ga0074045_100126332
MAKNTRGIEVAEIIPDKCIACQICIGECPVGAIELSPDGVALINPEVCVGCGKCFESCPV
NAVKFEKKKRKKLPKEERGVPVGALSDYQGVGVFIETVDGRGAPVSWELVGKARELAQQL
DAKVLGLLLGKNVDPVADEAIAYGCDEVHVVDDPLLAHYLSVTYGKALSDLCDKIRPAIV
LVGATALGRDLAGVVATRLKTGLTADCTGLFIEKETGLLLMTRPTFGGNIMATIFCQHHR
PQMSSVRPKVFRIPEKDPGRKGVVQHHDMEAPAVELPSIIEFISTGSDLGSTDIVRYPAL
VVAGRGACAPSSIHLLEELAQLVGGVIACSRPVVESGLMPYERQVGQTGKTVAPRLYIGI
GVSGAVQHLVAIQGAEKIVAINSDPNAPIFRVADVGIVGNYLQIVPELIAQLKNRTSSHS
ER*
>Ga0074045_100168023
MSQTPAAPPQGNRASAKKELPEHFRGYKHVWVFVEQERGEVHPVSFELLGEGRKLADKLG
VELAGVVLGAPDAATQAAVAAAHHYGADLVYLVEHETLKDYRNEPYSKALTQLVNAHKPE
ILLLGATTLGRDLAGSVATTLLTGLTADCTELAVDADGSLAATRPTFGGSLLCTIYTLNY
RPQMATVRPRVFSMPPRDENRQGRIVRFAPDLDEETIITKILKFIPDRESSKSNLAFADV
VVAGGLGLQSAENYQLVRNLAMTLGAEYGGSRPLVQKGWITSDRQIGQTGKTIRPKLYIA
AGISGAIQHRVGVEGADMILAINTDKNAPIFDFAHVGIVTDAIRLLPALTEAFRKRLSPH
NRDRLAG*
>Ga0074045_100168574
MSDAPKTAVAAPSRAAMKKELPEHFKAYRHVWVMVELERGHVHPVSWELMGEARKLADKL
GVEVGAAVVGAPGAGTREAAAESFAYGADVVYLVENPILAEYRNESYTRTLTELVNVYKP
EILLLGATNLGRDLAGSVATTLLTGLTADCTELAVDADKSLAATRPTFGGSLLCTIYTLN
FRPQMATVRPRVMAMPERQEGRVGRVVEHVIDLKEESIITKVLSFLPDRSSQKSNLAYAD
VVVAGGLGLQSGENLQLVRALANVLGGEWGCSRPCVQKGWAPAERQIGQTGKTIRPKLYI
AAGISGAIQHRVGVEGADLIVAINTDKNAPILDIAHLAVATDAIRFLPALTEAFRARISP
HANDRLAG*
>Ga0074046_1000154012
MAKNTRGIEVAEIMADKCIACQICIGECPVGAIELSPEGVALIDPEVCVGCGKCFESCPV
NAVKYQKKKRTKLPGEERKVPGAGLPGYQGVGVYIETIDGRGAPVSWELVGKARELAGQL
DAKVLGLLLGNNVGPATDEAIAYGCDEVHVIDDPLLSHYLPATYGKALSDLCGKLHPAIL
LVGATPLGRDLAGVVATRLETGLTADCTGLFIEKETGLLLMTRPTFGGNIMATIFCQRHR
PQMSSVRPKVFRMPDKEPGRKGVVSRHELEAPAVDLPTIVSFIPSGDFAGTDIVRYPALV
VAGRGACDPSSLPLLEELAKLVGGVIACSRPVVQSGLMPYERQVGQTGKTVAPKLYIGVG
VSGAVQHLVAIQGAEKIVAINSDPNAPIFRVADAGIVGDYQQIVPELIAQLKKKKSNGKS
EL*
>Ga0074046_100039122
MSDAPKPAASRASTKKELPEHFKAYRHVWVYVEFEHGRIHPVSLELLGEGRKLADKLNVE
LAGVLAGGNRDELHAAASECHEYGADLVYLVADPVLIHYRNAPYTKALTDLVLTYKPEIL
LLGATTLGRDLAGSVATTLQTGLTADCTELAIDDERSLAATRPTFGGSLLCTIHTLNYRP
QMATVRPRVMSMPQPEAGRTGRVVLHSLGLAEEDIVTKVLRFLPDRDSNTAQLAYADIVV
AGGLGLRSAENFRLVRDLAAVLGAEYGGSRPLVQKGWITADRQIGQTGKTIRPKLYVAAG
ISGAIQHRVGVEGADLIVAINIDPQAPIFDFAHLGVVGDALEILPALTHAFAARLSVNRL
AG*
>Ga0074046_100043288
MISSGSDVWVFSERMDVTLELLGKGRELADGLGASLCALVLGAALDHEADTFASHGADKV
FLVENQALQNTLPEPFAEAIGKLASQYRPEVLLIGSTRRGKDIAARVASRLETGVITDCV
ALGLDEEKRMLVGDRPSYGGILVSTEICTTRPQIATVPPRVFEPAALRQGQRGEIIRTEI
DLAPPKTRVVQVTSKEVRGVGLEDASVIVSAGRGVAKKEDLRILQELASVLGGEVGCSSP
LAEDLKWLPLERLVGLTGRKVKPKLYVACGISGQVQHITGMRGSRTVVAINTDPDAPIFQ
QSDYCVRGDLYEIVPLLTEAFRKIRQK*
>Ga0074046_100116215
MSDAPKTAVAAPSRAAMKKELPEHFKAYMHVWVMVELERGHVHPVSWELMGEARKLADKL
GVEVGAAVVGAPGAGTREAAAESFAYGADVVYLVENPILAEYRNESYTRTLTELVNVYKP
EILLLGATNLGRDLAGSVATTLLTGLTADCTELAVDADKSLAATRPTFGGSLLCTIYTLN
FRPQMATVRPRVMAMPERQEGRVGRVVEHVIDLKEESIITKVLSFLPDRSSQKSNLAYAD
VVVAGGLGLQGGGNLQLVRALANVLGGEWGCSRPCVQKGWAPAERQIGQTGKTIRPKLYI
AAGISGAIQHRVGVEGADLIVAINTDKNAPILDIAHLAVATDAIRFLPALTEAFRARISP
HANDRLAG*
>Ga0075012_1000025062
MTEKAAPAPAAAAGGSRAGMKKELPERFRDYKHVWVLIEMERGQVHPVSWELLGEGRKLA
DKLGVELAGALLAGPGEATQKAVDEAFSYGADLVYLMEDPLLADYRNQPYAAAMTDLVNT
YKPEILLMGATNLGRDLAGTVATTLATGLTADCTELAIDHEGSLAATRPTFGGTLLCTIH
TLNFRPQMATIRPRVMAMPEAQEGRTGRVVRHSLVMEESSIITKILDFIADANMEKAQLA
YADIVVAGGMGLGRPENFKLVTDLAAVLGAEYGCSRPVVQKGWMPAERQIGQTGKTIRPR
LYIAAGISGAIQHRVGVEGSDIILAINTDPNATIFEFAHMGIVGDALQILPALTEAFRRR
LAVNRLAG*
>Ga0075012_1000162813
MSAEDQDQEQTPVAAAPRRGDGADLSVYHGVWVFVELERGKVHPVSWELLGEGRKLATHL
GVPLSGVVLGPDAPATLEACDHAFEYGADSVYLMRGPVLTDYRTDPYTAGLTDLVNTFKP
EIMLLGASTLGRDLAGALATTLATGLTADCTELRIDDETRSLAATRPTFGGSLLCTIHTL
EYRPQMATVRPRVMAMPDRMPGKRGQIIEHQPKMPEEDVITKILSFIPDSDAEKAQLAYA
DIVVAGGRGLGKPENFKLVQDLAAVLGGDYGGSRPVTHAGWISADRQIGQTGKTIRPKLY
IAAGISGAIQHRVGVEGADVIIAINSDPNAPIFDFATFGIVGDALQILPALTEALQERLA
ARKAAQ*
>Ga0075012_1000217626
MAEAPKQAPAAAGRAGMKKELPEHFKAYKHVWVVVECEHGVVHPVSFELLGEGRKLADKR
GAELAGVVLGSDREAIAAAASAAFEYGADLVYTITDPALTHYRNEAFTKGLTDLVNTYQP
EILLLGATTLGRDLAGSVATTLLTGLTADCTELAIDEEGSLAATRPTFGGSLLCTIMTLN
YRPQMATVRPRVLAMPERQPGRTGRIVEHPLGLAEEDIVTKVLRFVADRDSDKAQLAYAD
IVVAGGLGLRSAENFQLVKSLAEVLGAEYGGSRPLVQKSWITADRQIGQTGKTIRPRLYI
AAGISGAIQHRVGVEGADTIVAINTDPNAQIFDFAHVGIVADAIKLLPALTEAFRKHLSV
NRLAG*
>Ga0075012_100119603
MSAETKAPVKKAGKGKYELSDELKAYQGVWVFVEHERGEVHPVSWELLGEGRKLAAQLGV
PLSGVVLGAPGLATRRFCEEAFSHGADNCYLIEDAALGNYRNQPFTKGLTDLVNAYKPEI
LLLGATTQGRDLAGSVATTLQTGLTADCTELNIDMENRSLAASRPTFGGSLLCTILTLNY
RPQMATVRPRVMSMPQRDNSRTGSIVQHPLGLIETDIVTKVLEYIPDNRQDKPQLAFADI
IVSGGRGMKNPENFQLIWDLALLLGAEVGASRPVVQAGWVDLERQVGQSGKTVRPKLYIA
AGISGAVQHRVGMEGSDVIIAINNDPNAPIFDFATYGIVGNAMTILPALTQAFKQQFAVA
KMAS*
>Ga0075014_1000020434
MSEPTKPAAPAGRAATKKELPEHFKGYKHVWVFVEQERGQVHPVSWELMGAGRQLADKLK
VDLAAVVIGPDGEATRQAAAEAFCYGADLAYVVADDLLTDYRNESYTKALTDVVNTYKPE
ILLLGATTLGRDLAGSVATTLLTGLTADCTALDVDADGSLAATRPTFGGSLMCTIYTLNY
RPQMATVRPRVMQMPERVQRDAGKIVTHPLGLVEDDIVTKVLSFLPDRESAKSNLAFADV
VVAGGLGLGSPENFQLVRQLAAVLGAEYGCSRPLVQKGWVTSDRQIGQTGKTIRPKLYIA
AGISGAIQHRVGVEGADLIVAINTDKNAPIFDFAHVGIITDAIRLLPALTEAFRARLSPH
SRDRIAS*
>Ga0075017_1000104405
MSEPTKPAAPAGRAATKKELPEHFKGYKHVWVFVEQERGQVHPVSWELMGAGRQLADKLK
VDLAAVVIGPDGEATRQAAAEAFCYGADLAYVVADDLLTEYRNESYTKALTDVVNTYKPE
ILLLGATTLGRDLAGSVATTLLTGLTADCTALDVDADGSLAATRPTFGGSLMCTIYTLNY
RPQMATVRPRVMQMPERVQRDAGKIVTHPLGLVEDDIVTKVLSFLPDRESAKSNLAFADV
VVAGGLGLGSPENFQLVRQLAAVLGAEYGCSRPLVQKGWVTSDRQIGQTGKTIRPKLYIA
AGISGAIQHRVGVEGADLIVAINTDKNAPIFDFAHVGIITDAIRLLPALTEAFRARLSPH
SRDRIAS*
>Ga0075030_1000053438
MSEPQAPAKKPAGRAGRNLELPEHLKVYRGVWVFVEHDRGAVNPVSWELLGEGRKLADLL
GVPLSGVILGGPEEGLDRFASEAWAMGADSCFVMRDPVLKGYRNEPFTRGLTRLVEEHKP
EIVLLGATSMGRDLAGSVATTLSTGLTADCTELAIDPGTRALAATRPTFGGSLLCTIMTL
AYRPQMATVRPRVMVMPRRDPQRTGTLVEARLDLAEASIVTKLLDFLPDATSDRINLTYA
DVIVSGGKGLRKPENFQLVRDLATVLGAEVGATRPVVQAGWVETERQVGQTGKTVRPKLY
IAAGISGAVQHRVGMEGSDIIVAINSDPAAPIFDFAHYGIVGNAMQVLPALTEAFRNHLA
VRARRAA*
>Ga0075030_1000089266
MSETPIARKPAGRAGRSFELPEHLKVYRGVWVFIEHDRGTVNPVSWELIGEGRKLAATLG
VPLAGVLMGGPQEPLERFASEAFGYGADLCYVMRDAVLAGYRNEPFTQGLTHLVQQYKPE
IVLLGATTMGRDLAGSVATTLQTGLTADCTELAIDASNRALAATRPTFGGSLLCTIMTLA
YRPQMATVRPRVMSMPVRTIGREGYIVEASLDLPEHAIVTKLIDFIADASSNRINLAYAD
VIVSGGKGLKNADNFRLVRELAQVLGGEVGASRPAVQAGWVEPERQVGQTGKTVRPKLYI
AAGISGAVQHRVGMEGADVILAVNTDPNAPIFDFAHYGIVGNAIQVLPALTEAFRRHLSA
RQRQAA*
>Ga0075105_100012030
MSDVNVDDYDDVWVFVEQHAGTVAPVSWELLAEGRRLADEKDEALVALVIGEDVEEIAAD
AIARGADRALVADDPVFEPYRADPYGAQFRAVVEDRKPDVVLIGGTHTGRDFAGRVAVPT
MAGLTADCTELDVDDEGLLLARRPTFEGDAMATIKCPDHRPQMATVRAGVYEPAEREDGQ
AVGDDPAEREGAIEFVDVVVDEPDTVSRVLEREVGTVADITDADVLVAAGGGCDGDVAPV
QELADVLDGELAASRKAVDEGWVEPSRQVGQTGKTVRPDLYVACGISGAVQHLEGMNDSA
TVIAINDDPNAPIFEHADHGIVGDLFDVVPELTAQLRDGDDRRVIDA*
>Ga0075106_100032819
MSDVNVDDYDDVWVFVEQHAGTVAPVSWELLAEGRRLADEKDEALVALVIGEDVEEIAAD
AIARGADRALVADDPVFEPYRADPYGAQFRAVVEDRKPDVVLIGGTHTGRDFAGRVAVPT
MAGLTADCTELDVDDEGLLLARRPTFEGDAMATIKCPDHRPQMATVRAGVYEPAEREDGQ
AVGDDPAEREGAIEFVDVVVDEPDTVSRVLEREVGTVADITDADVLVAAGGGCDGDVAPV
QELADVLDGELAASRKAVDEGWVEPSRQVGQTGKTVRPDLYVACGISGAVQHLEGMNDSA
TVIAINDDPNAPIFEHADHGIVGDLFDVVPELTAQLRDGDDRRVIDA*
>Ga0075520_10099844
MTEAPSPAPAPSKRPATGRRKVELDPRLAAYKGVWVFIEHERGATHPVSWELLGEGRKLA
DQLGVELAGIVMGAPGPAMRQTCQGAFRYGADLCYLIEDPILGNYRNEPYTKGVTDLVNK
YQPEIVLLGATTLGRDLAGSVATTLATGLTADCTELNIDLENRSLAATRPTFGGSLLCTI
QTLNYRPQMATVRPRVMHLPERNDSRGGRLVEQALGLVESAIITKVLEFIPDENQNQSQL
AYADIIVSGGRGLKRPENFQLIWDLAKVLGAEVGATRPLVQAGWVTADRQVGQTGKTVRP
KLYIAAGISGAIQHRVGMEASDVIIAINEDRNAPIFDFATYAIVGNAMQILPALTDAFRQ
HLATARLAG*
>Ga0075520_10148501
MSNGQKILVIGELDQKGGYTSLTGELLGGARKLADELGGSVDMLLVASGNLQWENLCRGA
DRVFVVSNPNVTIFDTDIITTVATELCKKNSPALCLIGQTDLGRDLSPRLAARLEAGLCM
DCTEVKYEKDKNYFVQTRPVYGGKAMAAFASIPGILQIDTIRPKSLPPLDSQEKRSGEKI
TLSNDEIKIQGNVKLINCEKSQEEGIQLEDAKTIVAGGGGLGDAKGFEILSELAQVLKAA
VGATRVPVDEKWVPHHMEIGQTGKIVSPDLYIAVGISGATQHITGILGSGKIIAINKDPD
ANIFRVADFGLVADYKEALPI
>Ga0075530_100000978
MATILCRTRRPQMSTVRPRVMEMPERVDGREGELIREEFSFNESDFHTKVLEFITSDAKH
AFLDKAEIIVSVGLGIGAKRNLALAEELAEVLGATVAGSRGAVEAGWLTHDQQVGQSGVT
VRPKVYIAIGISGAIQHLVGMETSDFIIAINNDPEASIFKVANYGIVGDLFQIVPALTVE
FKKRLQHGVAN*
>Ga0079045_10002404
MLNERCSDPPKDPENFKDFWVFLEQNDGKLSRVALEMAGIGRKLADKSGEKLVGILLADD
SGYDMANTAFEYGIDKVIFVKSPILKHYRTIPYSTIIGNLIMERKPNYFILGATHNGRDL
ASRIAVKVTTGITADCTELDVDPAKKLLEARRPAFGGAILASILCARHKPQMASARPGIF
KPIDPIPGRRGELEVIESNMKEDDVVTKVISVVTKEEVDITTSDIVVAGGLGLGKKEGFA
MLEELAKELGGIVAASRPAVDAGWITRDRQVGQTGKTVNPKLYIAVGISGAIQHIAGMKG
SEFVISINKDPSAPIMKYSDIAIIGDAYEIVPKLIEEIRKAKASPKNNEAAKSN*
>Ga0079046_100006216
MSSTKSDCNICPEWDCQNLNDFKNVWVVGEVDEKGLSEPSLQMLTPANKIATKLNTKIVG
LLVGHNVKKYAREFIEYGADEVIVLDDERLSMYSPHTYARTIAELAKKYKPAVIFISATM
RGRELGPYVANTLRAGITADCTDFDVDEKTKDVLLIRPPFGAVLLAYIKTPTRRPQIGTA
RPNVFKLPPRDPNRKGEIIEETISDIPKPKAKLVSRKTLAVNEVPIEKAELIVSGGKGLG
NIEGFKLIEELASKINAAVAGSRKAVDMGWIPHEKQVGQTGKSVKPILYLAVGISGAAQH
MFGIREAEVVIAINNDPSAPIFSQADYGIVGDYKQIIPALIKEIEALKKQLKGD*
>Ga0079046_10020504
MSTSRICPEWPQVNKNEYRGIWVYVEHQNGVIKDGSLQLIGKARELASKVNVGVTAVMVG
HKLGDLVKEPIYYGADRVVYVDDEALAVYMPHVYASVIVNLVNKYKPEVVLFAATKRGRE
LAPYVANTLRAGITADCTDLDIDVKTRDLDQVRPTYGGNILAHIRTPTRRPQLASVRPNV
FPTPPRDTSRKGEVIREVINNLPRPNGSLISIKPVTKGDSDLPPVEKADIVVAAGRGVGG
PEGVKLLVELAKAIGGTIGGSKKVTDAGWLPVDRQIGQTGKTIRPTLYIGVGVSGAIQHI
FGMKESKIIVAINSDPNAPIFEYADYGIVGDYRQVIQALLELLNQRRAGKGS*
>Ga0079048_100019412
MVCPEWNPVNKDEYRGIWVYVEHINGKISEGSLQLIGKARELATKIGVDVTGIVVGGDVK
KIINEPIYYGADRVIYVEDDRLATYMPHLYAASVVELANKYKPEIILFAATKRGRELAPY
VANTLRSGITADCTALDVDPKTRDLDQVRPTYGGSILAHIRTPSRRPQLASVRPNVFPTP
PRDESRKGEVIQEKLSKLPEPRGRFLGSKPIAEEDESGLPPVEKSDIVVVAGKGVNGVEG
VKLLTELARLLGGTIGGTKKVTDAGWLPTSRQIGQTGRTVRPGLYIGMGVSGAIQHVFGI
NESKIIVAVNSDPNAPIFNYVDYGVVGDYKQVTEALLELLRERRKAQQ*
>Ga0079224_10000100513
VANEEQATQGGASQPGAPAQTEEQTAKKERPRKVKGAEWIEGYHGVGVFLEQHNGRIAPV
AWELCGVGRRLADKIQGKLYGIICGHNIDDLAQEAIYRGCDEVYVIDSPQLASYRNWAYT
EAILPVIDKIKVTIFLLGATSTGRDLAGTVATRLSTGLTADCTQLDVDPETGLLDAIRPA
FLEKQLAVILCKKHRPQMATVRPGVMEPAARDTSRQGRIIKETFALGDDDIPMKVLAVHD
EGVGSVDLTQADVIVAGGRGLGEPRNFDLVRELADTMGAVIGASRPVVDAGWIGHEHQVG
QTGITVRPKVYVAVGISGAIQHLVGMQNSDVIIAINRDPAAPIFAAADFGIVGDLFTILP
LLTQALREKLGDRAGGSSSGNDQGQQPVTGGVALG*
>Ga0079224_10000297715
MSEAKHTGEPTPDWSDYRGVMIVVEQRRGVAKAVSWQLMGEGRKLADKLETKLMALVLGH
NVEHLAREAGYYGADEVYLCDAPELAVYRTRPYSRVCLKVIRDVKPEIVLFGATGTGRDL
AGAIATHLPTGLTADTTILDVEPPPSRLLLASRPAFSEKMMATILCKQYRPQMATARAGV
FQALPRDESREATIIRVENEMREEDIAARVLEFIEETGRVNLEEAEVIVAGGRGLGGPEA
FGMLRELADALGGVVGASRAAVDAGWISHDHQVGQTGHTVRPKLYVAIGISGAVQHTVGM
SNSDVIVAINKDPDAPIFQIAHYGIVGDLFRIVPAITEAVKKKRGLAGVVPAVRASAPAV
PEGAGAVPSGAEAEDGFAAAEAESAAAADGKAADAPEAGSDAGPEASGVNAGRAAAHERE
EERA*
>Ga0079224_1000296278
MTEKIKQNAEPDWSEYRGVLVVVEQRDGKAKPVSWQLLGIGRKLAQKLEVDTLALVMGHD
VEHLAREAVYYGADKVYIADDPVLKHYRTYPYSRVCLELFRKIKPEIVLFGATYTGRDLA
GAIATHLPTGLTADCTMLDVEPPPSRLLLASRPAFSEKMVATILCKKYRPQMATARPGVF
DALPRDPSRQGEMIPFPCPVKEEDVAARVIDFIQDEQRVNLEDASVIVAGGRGLGGPEGF
KVLKELADALGGEVGASRAVVEAGWISHDHQVGQTGHTVRPKLYIAVGISGAVQHVVGMQ
NSDVIVAINKDPNAPIFKVAHYGVVGDWAEIVPAMIEEVKKRRGLATVET*
>Ga0079224_1000454774
MTEARNPNTEPDWSEYRGVLVVVEQREGKARPVSWQLLGIGRQLAQKLEVDTLALVMGQD
VEHLAREAISYGADKVYLADDPVLKDYRTFPYSRVCLELIREIKPEIVLFGATYTGRDLA
GAIATHLPTGLTADSTMLDVEPPPSRLLLASRPAFSEKMVATILCKKYRPQMATARPGVF
DALPRDPSRQGEIIPFRCPVKEEDVAARVLDFIQDEQKVHLEDASVIVAGGRGLGSPDGF
KMLKELADALGGVVGASRAVVEAGWISHDHQVGQTGHTVRPKLYIAVGISGAVQHVVGMQ
NSDVIVAINKDPSAPIFKIAHYGVVGDWSQIVPAMIEEVKKRRGLLPVEKA*
>Ga0079224_1001261013
MAKGKAQEVQVPTDHEGVLIIVEQHGGQAKSVSWQLLGQGRRIADKLGTRLMALVMGHQV
EEVAQEAIAYGADVVYLADDPVLEQYRTQPYAHTAVEVIREAKPEICLVGATYTGRDLAG
AIATRVETGLTADCTQIDVEPPPSRLLLASRPAMGEKLMATILCKQRRPQMATARPGVFE
ALPKDPSRQGELVRVPVTIREEEIAARVLEFIRDPNRVNLEDAPVIVAGGMGMGGPEGFE
MLRELARLLGGEVGATRPAVDAGWIDRAHQIGQTGQTVRPKLYIACGISGAVQHVVGMEG
SQVIVAINQDPDAPIFQVADYRIVGDVHQIVPALIEEARRRALVGEEAVARG*
>Ga0079224_1001274943
MAEQEQQTVEKKEKEPDFSDYRGVMIVVEQRYGKAKAVSWQLLGKGRELADKLETKLYAL
VIGHEVEHLAKEAGYYGADEVYLCDAPELKDYRTRPYSRVCLQVIHQVKPEIVLFGATGT
GRDLAGAIATHLPTGLTADTTELDVEPPPSRLLLASRPAFSEKMMATILCKRYRPQMATA
RAGVFQALPRDESREVPIIRVENDMKEEEIAARVLEFISETGKVNLEEAEIIVAGGRGLG
GPEAFGMLKELADALGGVVGASRAAVDAGWISHDHQVGQTGHTVRPKLYFAIGISGAVQH
TVGMSNSEVIVAINKDENAPIFQIAHYGIVGDLFKIVPAITEAVKKKRGLPIGPLASTTG
GNRA*
>Ga0079294_1000534
MSNQVVEIFEDKCIECGLCVQACPANALTLEGGPVQVNADKCAANGECVEVCPTEALALD
NEEDADDKVTEAKTKEELPTELQDYKGVWVFIEQVRNEVAPVSWELLGEGKRLAEDLGVE
LTGVVLGFDARDIAYEAISYGADKVYLIDDPVVKNYRTQPYTQAFIQLVEKYKPEIILLG
ATTVGRDLAGAVATKLETGLTADCTVLEVDHATRHLQQTRPAFGGNIMATILCKKHRPQM
ATVRPRVMEMPKRDNNRKGEIIEENIELDESKIKTKVLKIIEEAKKAAYLDKADIIVAGG
RGLGEEKNFKLIEDLANILGGTVGASRAAVDAGWISVEHQVGQTGVTVRPKLYIAVGISG
AIQHLVGMERSDTIVAINNDPEAPIFDVATYGVVGDLFKVLPALTEEFRKALG*
>Ga0079295_1000464
MSNQVVEIFEDKCIECGLCVQACPANALTLEGGPVQVNADKCAANGECVEVCPTEALALD
NEEDADDKVTEAKTKEELPTELQDYKGVWVFIEQVRNEVAPVSWELLGEGKRLAEDLGVE
LTGVVLGFDARDIAYEAISYGADKVYLIDDPVVKNYRTQPYTQAFIQLVEKYKPEIILLG
ATTVGRDLAGAVATKLETGLTADCTVLEVDHATRHLQQTRPAFGGNIMATILCKKHRPQM
ATVRPRVMEMPKRDNNRKGEIIEENIELDESKIKTKVLKIIEEAKKAAYLDKADIIVAGG
RGLGEEKNFKLIEDLANILGGTVGASRAAVDAGWISVEHQVGQTGVTVRPKLYIAVGISG
AIQHLVGMERSDTIVAINNDPEAPIFDVATYGVVGDLFKVLPALTEEFRKALG*
>Ga0079297_1002883
MSNQVVEIFEDKCIECGLCVQACPANALTLEGGPVQVNADKCAANGECVEVCPTEALALD
NEEDADDKVTEAKTKEELPTELQDYKGVWVFIEQVRNEVAPVSWELLGEGKRLAEDLGVE
LTGVVLGFDARDIAYEAISYGADKVYLIDDPVVKNYRTQPYTQAFIQLVEKYKPEIILLG
ATTVGRDLAGAVATKLETGLTADCTVLEVDHATRHLQQTRPAFGGNIMATILCKKHRPQM
ATVRPRVMEMPKRDNNRKGEIIEENIELDESKIKTKVLKIIEEAKKAAYLDKADIIVAGG
RGLGEEKNFKLIEDLANILGGTVGASRAAVDAGWISVEHQVGQTGVTVRPKLYIAVGISG
AIQHLVGMERSDTIVAINNDPEAPIFDVATYGVVGDLFKVLPALTEEFRKALG*
>Ga0079306_1000005410
MSEAPEAKKPAGKKRIELDDRLKAYKGVWVFIEHERGKIHPVSLELLGEGRKLADSLGVE
LAGVVMGVPNDTTRSFCFEAFFHGADLCYLMEDPLLTDYRNEPFTKGLTDLVNKYQPEIL
LLGATTLGRDLAGSVATTLKTGLTADCTELNVDLDARSLLATRPTFGGSLLCTIQTLNYR
PQMATVRPRVMPMPERDARRDGRIIEDKLGMVESSIITKVLEFIPDAMQDKPQLPFADII
VSGGRGMKKPENFKLIWDLAQVLGAEVGATRPVVQAGWVDLERQVGQSGKTVRPKLYIAA
GISGAIQHRVGMDASDVIIAINNDPNAPIFDFAHYGIIGNAMTILPALTEAFKAHLATAR
KAG*
>Ga0099793_100016373
VTDGHVLEDKSHFRGVWVFLEGRAGGLRDVSTQLIGEGRRLADLRGTPLTGILPGHGVDP
LAERAIGYGLDRVIVVDDPMLEIYRSRPYAQVMAQLIRRQKPEIVLFGASKNGRDLGGRL
HAILETGLAADCVKFDIDAEGNLDMIRPSFGGKSLAHILCKKHRPQMASVRRNVFVAPPH
NPDRRGEIVHEQVELSEQDLDAKLLEFDEFTKEGGLRPEEADIVVSGGFGLGDPKNFQLL
QDLADRLGGAIAASRKAVDSGWVPKTLQVGQTGMTVRPKLYIAVGISGAVQHLAGMQESD
KILVINIDPKAPLFEIADYGIVGDLFEVLPEMIRQLDALKGGGVAGPPALPAEAR*
>Ga0099827_1000006311
VTDGHPVEDKSHFHGVWVFLEHRKLGLRDVSAQLIGEGRRLADLRGTTLTGVLPGHGVDD
LARHAIGYGLDRVIVVDDPILETYASRPYSQVMAQLIRRHKPEIVLYGASKNGRDLGGRL
HAILETGLAADCVKFDVDAEGNLDMIRPSFGGKSLAHILCKKHRPQMASVRRNVFVAPPH
DPTRTGEVVRETVTLTPADVDAALLEFEEFTKEGGLQPEQADIVVSGGYGLGDSKNFAML
QELADLLGGAVAASRKAVDSGWVPKMIQVGQTGMTVRPKLYIAVGISGAVQHLAGMQESD
KIVVINLDPKAPLFEIADYGIVGDLFEVVPEMIRQLRALRATGAFVPQAVPATAR*
>Ga0099827_100317103
MSEPAKTPTPAGRSATKKELPDHFKGYKHVWVFIEQERGQVHPVSWELLGAGRQLADKLK
VDLAAVVIGPEGEATRQAAAEAFCYGADLAYLVADNLLTDYRNESYTKALTDVVNTYKPE
ILLLGATTLGRDLAGSVATTLLTGLTADCTALDVDADGSLAATRPTFGGSLMCTIYTLNY
RPQMATVRPRVMQMPERVQRDTGRIVTHPLGLVEDDIVTKVLSFLPDRESAKSNLAFADV
VVAGGLGLGSPENFQLVRQLASVLGAEYGCSRPLVQKGWVTSDRQIGQTGKTIRPKLYIA
AGISGAIQHRVGVEGADLIVAINTDKNAPIFDFAHVGIITDAIRLLPALTEAFRARLSPH
SRDRIAS*
>Ga0099828_100054793
VTDGHPVEDKSHFHGVWVFLEHRKLGLRDVSAQLIGEGRRLADLRGTTLTGVLPGHGVDD
LARHAIGYGLDRVIVVDDPILETYASRPYSQVMAQLIRRHKPEIVLYGASKNGRDLGGRL
HAILETGLAADCVKFDVDAEGNLDMIRPSFGGKSLAHILCKKHRPQMASVRRNVFVAPPH
DPTRTGEVVRETVTLTPADVDAALLEFEEFTKEGGLQPEQADIVVSGGYGLGDSKNFAML
QELADLLGGAVAASRKAVDSGWVPKMIQVGQTGMTVRPKLYIAVGISGAVQHLAGMQESD
KIVVINLDPKAPLFEIADYGIVGDLFEVVPEMIRQLRALRATGAFVPQAVPAAAR*
>Ga0100377_10014405
LAAELGGNVTALLVGSQVEPLAEAAAAHGADRVLTAADARLEHFGPDAYQRVVAAVAKTA
PPRGFLFPASTQGTDLASGVAQALGTGCVLDCQNVTVAADRLVGRRLEYDRNVLTSYSGP
VDTLVVTVKDGIAAPAEPVVGATVETTNVEVVLDDADLVTQVLQRDVAARTVNLKEASII
VAAGAGVGSKENFSLVEELARTLGGEVGATRAAVDAGWTTLDRQIGQTGETVRPDLYVAC
GISGAVQHRVGMMDSKRIVALNNDPNAPIFRFSHYCVVGDLLEVIPKLIALWQA*
>Ga0100377_10021364
MNNLRGILVVGETEGGKLNPITHELLGGARELVKIIEEEASLLLMGEELAPVAQEGISFG
ADKIFIVESPLYRDYNPDSYAHLICGVCKKANPRLCLMGHTDLGREAAPRVSARLGAGIC
MDCVELRVDSSKQSFVQTRPVFGGKAMAEITSLPGNIQIDTVRRKSMSPISPSVDRKGEI
VDLTNEIDPPMIRAKLVNQRRQESEGIDLEKAKVIVAGGGGIGNREGFERIKELAQLLGG
AVGTTRVPVDEGWVPHSLEIGQTGKIVSPDLYVAVGISGATQHVTGILGSKYIIAINKDP
DANIFKVSNLGVAADYKEVLPRVIESLKTLIQ*
>Ga0100377_10096104
MSEAPARKKRKFELDPKLASYKGVWVFVEHERGQVHPVSWELMGEGRKLADMLGVELAGV
VLGAPGEPTRRFCTEAIYHSADLCYLMEDDILKDYRNEPFTKGMTNLVNTYQPEILLLGA
TTQGRDLAGSVATTLQTGLTADCTALTIDPDNRSMAATRPTFGGSLLCTIVTLNYRPQMA
TVRPRVMAMAERDASRTGRVIEHPLGMVESSIITKVLEYIPDAMQDKPQLAFADIIVAGG
RGMKKPENFQLIWDLAQVLGAEVGASRPVVQAGWVDLERQVGQSGKTVRPKLYIAAGISG
AIQHRVGMDASDCIIAINNDPNAPIFDFATYGIVGNAMTVLPALTEAFRQKLASVKKAG*

>Ga0100378_100121720
MSNDIWVYAEHNAEGLTDLSLQCLAKGRQLAAELGGNVTALLVGSQVEPLAEAAAAHGAD
RVLTAADARLEHFGPDAYQRVVAAAAKTAPPRGFLFPASTQGTDLASGVAQALGTGCVLD
CQNVTVAADRLVGRRLEYDRNVLTSYSGPVDTLVVTVKDGIAAPAEPVAGATVETTNVEV
VLDDADLVTQVLQRDVAARTVNLKEASIIVAAGAGVGSKENFSLVEELARTLGGEVGATR
AAVDAGWTTLDRQIGQTGETVRPDLYVACGISGAVQHRVGMMDSKRIVALNNDPNAPIFR
FSHYCVVGDLLEVIPKLIALWQA*
>Ga0100381_100156713
LAAELGGNVTALLVGSQVEPLAEAAAAHGADRVLTAADARLEHFGPDAYQRVVAAAAKTA
PPRGFLFPASTQGTDLASGVAQALGTGCVLDCQNVTVAADRLVGRRLEYDRNVLTSYSGP
VDTLVVTVKDGIAAPAEPVVGATVETTNVEVVLDDADLVTQVLQRDVAARTVNLKEASII
VAAGAGVGSKENFSLVEELARTLGGEVGATRAAVDAGWTTLDRQIGQTGETVRPDLYVAC
GISGAVQHRVGMMDSKRIVALNNDPNAPIFRFSHYCVVGDLLEVIPKLIALWQA*
>Ga0100386_1000061716
LAAELGGNVTALLVGSQVEPLAEAAAAHGADRVLTAADARLEHFGPDAYQRVVAAAAKTA
PPRGFLFPASTQGTDLASGVAQALGTGCVLDCQNVTVAADRLVGRRLEYDRNVLTSYSGP
VDTLVVTVKDGIAAPAEPVVGATVETTNVEVVLDDADLVTQVLQRDVAARTVNLKEASII
VAAGAGVGSKENFSLVEELARTLGGEVGATRAAVDAGWTTLDRQIGQTGETVRPDLYVAC
GISGAVQHRVGMMDSKRIVALNNDPNAPIFRFSHYCVVGDLLEVIPKLIALWQA*
>Ga0100388_1000107817
LAAELGGNVTALLVGSQVEPLAEAAAAHGADRVLTAADARLEHFGPDAYQRVVAAAAKTA
PPRGFLFPASTQGTDLASGVAQALGTGCVLDCQNVTVAADRLVGRRLEYDRNVLTSYSGP
VDTLVVTVKDGIAAPAEPVVGATVETTNVEVVLDDADLVTQVLQRDVAARTVNLKEASII
VAAGAGVGSKENFSLVEELARTLGGEVGATRAAVDAGWTTLDRQIGQTGETVRPDLYVAC
GISGAVQHRVGMMDSKRIVALNNDPNAPIFRFSHYCVVGDLLEVIPKLIALWQA*
>Ga0100388_100117324
MSEAPARKKRKFELDPKLASYKGVWVFVEHERGQVHPVSWELMGEGRKLADMLGVELVGV
VLGAPGEPTRRFCTEAIYHSADLCYLMEDDILKDYRNEPFTKGMTNLVNTYQPEILLLGA
TTQGRDLAGSVATTLQTGLTADCTALTIDPDNRSMAATRPTFGGSLLCTIVTLNYRPQMA
TVRPRVMAMAERDASRTGRVIEHPLGMVESSIITKVLEYIPDAMQDKPQLAFADIIVAGG
RGMKKPENFQLIWDLAQVLGAEVGASRPVVQAGWVDLERQVGQSGKTVRPKLYIAAGISG
AIQHRVGMDASDCIIAINNDPNAPIFDFATYGIVGNAMTVVPALTEAFRQKLASVKKAG*

>Ga0100389_10023651
VVTVTNDVWVYAEHDADGLTDLTLQCLARGRSLADQQGGSLSALLLGSALGDLPATLGSR
GADRVFVADDERLAQYSPMTYTRVIGSALKEQAAAGALLFPASTQGNDLAPAVTQTLSAS
CVLDCTAVDVDGETLVGKRLEYDRKALAGYKATGSALQVFTAQDGVAEAVSPETGRAGET
IPVAVVLHESDCVSKVLKREIAQKTINLKEARVIVAAGAGVGSKENFALVEELAAVAGGE
IAASRAAVDAGWATLDRQIGQTGVTVRPDLYIAVGISGAVQHRVGMMDSKRIVAINVDAN
APIFRFSHYCIVGDLVEVVPKLIKLWQNYTR*
>Ga0100390_100015975
LAAELGGNVTALLVGSQVEPLAEAAAAHGADRVLTAADARLEHFGPDAYQRVVAAAAKTA
PPRGFLFPASTQGTDLASGVAQALGTGCVLDCQNVTVAADRLVGRRLEYDRNVLTSYSGP
VDTLVVTVKDGIAAPAEPVVGATVETTNVEVVLDDADLVTQVLQRDVAARTVNLKEASII
VAAGAGVGSKENFSLVEELARTLGGEVGATRAAVDAGWTTLDRQIGQTGETVRPDLYVAC
GISGAVQHRVGMMDSKRIVALNNDPNAPIFRFSHYCVVGDLLEVIPKLIALWQA*
>Ga0100390_100156602
VVTVTNDVWVYAEHDADGLTDLTLQCLARGRSLADQQGGSLSALLLGSALGDLPATLGSR
GADRVFVADDERLAQYSPMTYTRVIGSALKEQAAAGALLFPASTQGNDLAPAVTQTLSAS
CVLDCTAVDVDGETLVGKRLEYDRKALAGYKATGSALQVFTAQDGVAEAVSPETGRAGET
IPVAVVLHESDCVSKVLKREIAQKTINLKEARVIVAAGAGVGSKENFALVEELAAVAGGE
IAASRAAVDAGWATLDRQIGQTGVTVRPDLYIAVGISGAVQHRVGMMDSKRIVAINVDAN
APIFRFSHYCIVGDLVEVVPKLIKLWQNYTR*
>Ga0100391_10020386
LAAELGGNVTALLVGSQVEPLAEAAAAHGADRVLTAADARLEHFGPDAYQRVVAAVAKTA
PPRGFLFPASTQGTDLASGVAQALGTGCVLDCQNVTVAADRLVGRRLEYDRNVLTSYSGP
VDTLVVTVKDGIAAPAEPVVGATVETTNVEVVLDDADLVTQVLQRDVAARTVNLKEASII
VAAGAGVGSKENFSLVEELARTLGGEVGATRAAVDAGWTTLDRQIGQTGETVRPDLYVAC
GISGAVQHRVGMMDSKRIVALNNDPNAPIFRFSHYCVVGDLLEVIPKLIALWQA*
>Ga0100392_10017515
MSNDIWVYTEHNAEGLTDLSLQCLAKGRQLAAELGGNVTALLVGSQVEPLAEAAAAHGAD
RVLTAADARLEHFGPDAYQRVVAAVAKTAPPRGFLFPASTQGTDLASGVAQALGTGCVLD
CQNVTVAADRLVGRRLEYDRNVLTSYSGPVDTLVVTVKDGIAAPAEPVVGATVETTNVEV
VLDDADLVTQVLQRDVAARTVNLKEASIIVAAGAGVGSKENFSLVEELARTLGGEVGATR
AAVDAGWTTLDRQIGQTGETVRPDLYVACGISGAVQHRVGMMDSKRIVALNNDPNAPIFR
FSHYCVVGDLLEVIPKLIALWQA*
>Ga0100394_10057857
MSNDIWVYAEHNAEGLTDLSLQCLAKGRQLAAELGGNVTALLVGSQVEPLAEAAAAHGAD
RVLTAADARLEHFGPDAYQRVVAAVAKTAPPRGFLFPASTQGTDLASGVAQALGTGCVLD
CQNVTVAADRLVGRRLEYDRNVLTSYSGPVDTLVVTVKDGIAAPAEPVVGATVETTNVEV
VLDDADLVTQVLQRDVAARTVNLKEASIIVAAGAGVGSKENFSLVEELARTLGGEVGATR
AAVDAGWTTLDRQIGQTGETVRPDLYVACGISGAVQHRVGMMDSKRIVALNNDPNAPIFR
FSHYCVVGDLLEVIPKLIALWQA*
>Ga0100395_100077616
LAAELGGNVTALLVGSQVEPLAEAAAAHGADRVLTAADARLEHFGPDAYQRVVAAAAKTA
PPRGFLFPASTQGTDLASGVAQALGTGCVLDCQNVTVAADRLVGRRLEYDRNVLTSYSGP
VDTLVVTVKDGIAAPAEPVAGATVETTNVEVVLDDADLVTQVLQRDVAARTVNLKEASII
VAAGAGVGSKENFSLVEELARTLGGEVGATRAAVDAGWTTLDRQIGQTGETVRPDLYVAC
GISGAVQHRVGMMDSKRIVALNNDPNAPIFRFSHYCVVGDLLEVIPKLIALWQA*
>Ga0100395_10038648
VVTVTNDVWVYAEHDADGLTDLTLQCLARGRSLADQQGGSLSALLLGSALGDLPATLGSR
GADRVFVADDERLAQYSPMTYTRVIGSALKEQAAAGALLFPASTQGNDLAPAVTQTLSAS
CVLDCTAVDVDGETLVGKRLEYDRKALAGYKATGSALQVFTAQDGVAEAVSPETGRAGET
IPVAVVLHESDCVSKVLKREIAQKTINLKEARVIVAAGAGVGSKENFALVEELAAVAGGE
IAASRAAVDAGWATLDRQIGQTGVTVRPDLYIAVGISGAVQHRVGMMDSKRIVAINVDAN
APIFRFSHYCIVGDLVEVVPKLIKLWQNYTR*
>Ga0100397_10014243
VVTVTNDVWVYAEHDADGLTDLTLQCLARGRSLADQQGGSLSALLLGSALGDLPATLGSR
GADRVFVADDERLAQYSPMTYTRVIGSALKEQAAAGALLFPASTQGNDLAPAVTQTLSAS
CVLDCTAVDVDGETLVGKRLEYDRKALAGYKATGSALQVFTAQDGVAEAVSPETGRAGET
IPVAVVLHESDCVSKVLKREIAQKTINLKEARVIVAAGAGVGSKENFALVEELAAVAGGE
IAASRAAVDAGWATLDRQIGQTGVTVRPDLYIAVGISGAVQHRVGMMDSKRIVAINVDAN
APIFRFSHYCIVGDLVEVVPKLIKLWQNYTR*
>Ga0100398_10014605
MSNDIWVYAEHNAEGLTDLSLQCLAKGRQLAAELGGNVTALLVGSQVEPLAEAAAAHGAD
RVLTAADARLEHFGPDAYQRVVAAAAKTAPPRGFLFPASTQGTDLASGVAQALGTGCVLD
CQNVTVAADRLVGRRLEYDRNVLTSYSGPVDTLVVTVKDGIAAPAEPVAGATVETTNVEV
VLDDADLVTQVLQRDVAARTVNLKEASIIVAAGAGVGSKENFSLVEELARTLGGEVGATR
AAVDAGWTTLDRQIGQTGETVRPDLYVACGISGAVQHRVGMMDSKRIVALNNDPNAPIFR
FSHYCVVGDLLEVIPKLIALWQA*
>Ga0100398_10121346
MNNLRGILVVGETEGGKLNPITHELLGGARELVKIIEEEASLLLMGEELAPVAQEGISFG
ADKIFIVESPLYRDYNPDSYAHLICGVCKKANPRLCLMGHTDLGREAAPRVSARLGAGIC
MDCVELRVDSSKQSFVQTRPVFGGKAMAEITSLPGNIQIDTVRRKSMSPISPSVDRKGEI
VDLTNEIDPPMIRAKLVNQRRQESEGIDLEKAKVIVAGGGGIGNREGFERIKELAQLLGG
AVGTTRVPVDEGWVPHSLEIGQTGKIVSPDLYVAVGISGATQHVTGILGSKYIIAINKDP
DANIFKVSNLGVAADYKEVLPRVIESLKTLIQ*
>Ga0100399_10091083
MPNEIWVLAEQVDGRVKKITFELLTAGAGFSKKTNQAVGAVLLGNGLQEAVKSLTPYADK
IYLIDDPALASYTSDAYLINMAPFIKEHQPSVLLGGATSTGKDLFPRLAMHLQTGYAPDC
TGLTMEENGKLVAKRPLYGGKVFAEMAFSEAKPQMATVRNNTFLVNENLGKSAQVISISS
HTDPSSLKKKVVGLEKAAGTKLDITEAEIVVAGGRGIKAPENFKIIEELADVLNASVGAT
RATVDEGWRDQKDQIGKSGKNISAKLYMAFGISGAIHHVLGIGTCKTVVAVDTDPNALIF
NYADYGIVGDLFQIVPALTEELKKALTEK*
>Ga0100400_10009046
MSNDIWVYAEHNAEGLTDLSLQCLAKGRQLAAELGGNVTALLVGSQVEPLAEAAAAHGAD
RVLTAADARLEHFGPDAYQRVVAAAAKTAPPRGFLFPASTQGTDLASGVAQALGTGCVLD
CQNVTVAADRLVGRRLEYDRNVLTSYSGPVDTLVVTVKDGIAAPAEPVAGATVETTNVEV
VLDDADLVTQVLQRDVAARTVNLKEASIIVAAGAGVGSKENFSLVEELARTLGGEVGATR
AAVDAGWTTLDRQIGQTGETVRPDLYVACGISGAVQHRVGMMDSKRIVALNNDPNAPIFR
FSHYCVVGDLLEVIPKLIALWQA*
>Ga0100401_100128313
MSNDIWVYAEHNAEGLTDLSLQCLAKGRQLAAELGGNVTALLVGSQVEPLAEAAAAHGAD
RVLTAADARLEHFGPDAYQRVVAAAAKTAPPRGFLFPASTQGTDLASGVAQALGTGCVLD
CQNVTVAADRLVGRRLEYDRNVLTSYSGPVDTLVVTVKDGIAAPAEPVAGATVETTNVEV
VLDDADLVTQVLQRDVAARTVNLKEASIIVAAGAGVGSKENFSLVEELARTLGGEVGATR
AAVDAGWTTLDRQIGQTGETVRPDLYVACGISGAVQHRVGMMDSKRIVALNNDPNAPIFR
FSHYCVVGDLLEVIPKLIALWQA*
>Ga0100401_10125784
MSEAPARKKRKFELDPKLASYKGVWVFVEHERGQVHPVSWELMGEGRKLADMLGVELVGV
VLGAPGEPTRRFCTEAIYHSADLCYLMEDDILKDYRNEPFTKGMTNLVNTYQPEILLLGA
TTQGRDLAGSVATTLQTGLTADCTALTIDPDNRSMAATRPTFGGSLLCTIVTLNYRPQMA
TVRPRVMAMAERDASRTGRVIEHPLGMVESSIITKVLEYIPDAMQDKPQLAFADIIVAGG
RGMKKPENFQLIWDLAQVLGAKWVPRAPWCRPAGSIWSGRWGSRARPCGPSSTSPPASPA
RSSTGSGWMPRIASLRSTTTPMHRSSTSPPTASSATP*
>Ga0100401_10175123
MNNLRGILVVGETEGGKLNPITHELLGGARELVKIIEEEASLLLMGEELAPVAQEGISFG
ADKIFIVESPLYRDYNPDSYAHLICGVCKKANPRLCLMGHTDLGREAAPRVSARLGAGIC
MDCVELRVDSSKQSFVQTRPVFGGKAMAEITSLPGNIQIDTVRRKSMSPISPSVDRKGEI
VDLTNEIDPPMIRAKLVNQRRQESEGIDLEKAKVIVAGGGGIGNREGFERIKELAQLLGG
AVGTTRVPVDEGWVPHSLEIGQTGKIVSPDLYVAVGISGATQHVTGILGSKYIIAINKDP
DANIFKVSNLGVAADYKEVLPRVIESLKTLIQ*
>Ga0100402_10117464
MSEAPARKKRKFELDPKLASYKGVWVFVEHERGQVHPVSWELMGEGRKLADMLGVELVGV
VLGAPGEPTRRFCTEAIYHSADLCYLMEDDILKDYRNEPFTKGMTNLVNTYQPEILLLGA
TTQGRDLAGSVATTLQTGLTADCTALTIDPDNRSMAATRPTFGGSLLCTIVTLNYRPQMA
TVRPRVMAMAERDASRTGRVIEHPLGMVESSIITKVLEYIPDAMQDKPQLAFADIIVAGG
RGMKKPENFQLIWDLAQVLGAEVGASRPVVQAGWVDLERQVGQSGKTVRPKLYIAAGISG
AIQHRVGMDASDCIIAINNDPNAPIFDFATYGIVGNAMTVLPALTEAFRQKLASVKKAG*

>Ga0102944_10028817
MLIRNRGPARHCAAAQASGVWVLVEQQHGEPHDVSWELLGEGRRLADTLATPLTAVVAGA
AEHGLEAAAGRAVAYGADLVRILEDGVLRHYRTAAYASALAGAARAHRPAVLLLGATPLG
RDLAGAVATDLETGLTADCTQLAIDPESGCLASTRPTFGGSLLCTIETRARRPQMATVRP
GVMPRPEPDASRQGSVIRERVDLAEHAIVSKVLAHLPEPREDGARLVDARIVVSGGRGLG
RRENLALVRGLAQVLGGEMGVSRPLVQAGWAAHGRQIGQTGHTVRPSLYIAAGISGAVQH
RVGMENAEIIVAINTDPDAPIFDIATYGIVADATSLLPALSDAFSRARPDPARAGEGRRY
G*
>Ga0102950_10048814
MMKMRELINCVVPENLDEYRDVFVYIEHSDGHIKKSTLEMLGEGKKLAKKTDEKLVGVAV
GEELTPIAKEAEEYGCDIFLGAESPDLKDFASVPYTNYLAEMIEDYKPNIFLMSGTREGR
DLVSRIAIRVMTGVAADCIELDIVENTKILSAWRPSFGDKTIDQILCRKHRPQTITSRPG
SYKVAEKQPGNKCDIKIKKVTVHEAMKKRKILSFRPKDRLDLTSAKKIVSGGLGLGKPEG
FELIRNLADELNAEVGASRPVVDLGWIPYEHQVGQTGQTVRAKLYIAAGISGKIQHTVGM
INSENIVSINNDPEAEIAKVSDYFIKADLYDAIPKIIEEVQKYKNGKAVVGESPEKAA*
>Ga0102953_100098017
MSEETKKPASKRKFELSPELQAYRGIWVFIEHERGTPHTVSWELLGEGRKLADKLDVQLS
GVVMGAPGEDTRKFCQEAIYHGADHCYLMEDELLKDYRNQPFTKGMTDLVNAYKPEILLL
GATTLGRDLAGSVATTLKTGLTADCTELNIDVDIRSLLATRPTFGGSLLCTIQTLNYRPQ
MATVRPRVMSMPKRDESRSGGITEHPLSMIETDIITKVLEFIPDQNTNKVNLAYADIIVS
GGKGLKKQENFKLIWDLAKVLGAEVGATRPVVQSGWVEAERQVGQTGKTVRPKLYIAAGI
SGAIQHRVGMDASDVIVAINSDPNAPIFDFATYGIVGNAMTILPALTEAFRKELAGRAEA
AVA*
>Ga0105047_1000009877
MSQPAKPAPQPAGRANAKKELSEHFKQYKHVWVFVEQERGHVHPVSWELMGSGRRLADKL
GVELAAVVIGPAGDATRVAAAESFCYGADLAYIVADDVLADYRNESYTKALTDLVNTYKP
EILLLGATTLGRDLAGAVATTLLTGLTADCTELEVDADNSLAATRPTFGGSLLCTIYTLN
FRPQMATVRPRVMEMPDRVEKPVGRIIEFPLGMVEADIVTKVLAFVPDRDKATSNLAYAD
IVVAGGIGLGSPENFQLVRQLAGVLGAEYGCSRPLVQKGWVSADRQIGQTGKTIRPKLYI
AAGISGAIQHRVGVDGADLIVAINTDKNAPIFDFAHLAIVTDAIRLLPALTEAFRKRLSP
HTRDRIAS*
>Ga0105047_100182097
MTRRFWVYIEQEDGKVHPVAWELLGVARRLADEVNDNAVVEGILVGSHVEDLAQEAIHYG
AQTVYMVDDPAFKNYLNKPYTVVLTELVKKYEPEVFLIGATTTGRDLAGSVATSVGTGLT
ADTTHLAMGDVKDSPKKLLLATRPAFGGNVIATILCRHHSPQMATVRPRVFTTAPRQEDA
KGEIVREVIPVTPSMINAEIMEFITNEASSVKLEYADVIVSGGRGLGGPKGFALIKELAD
ELGGVVGSSRACVDAGWIKYDHQVGQTGKTVRPKLYIAAGISGAIQHKVGMQEADFILAI
NRDPHAPIFDIATMSIVGDLYEVIPAMIKQIRALKEAQHG*
>Ga0105090_100087353
MSDSREGAKKPAIKKPKRTLDPRFVNYRGVWVFVEHERGHVHPVSWELIGKGRELADMLR
VELAGVVLGGTGAPVRALCDEAVFHGADLCYLVQDEVLLDYRNQPYTKAMADLVDRFQPE
VLLLGATTQGRDLAGSVATTLLTGLTADCTGLDIDTSDRTLLSVRPTFGGSLMCTIVNVS
TRPQMASVRPRVMPMPARDASRSGRVVEHPLGLSEAEVVTKVIDFIPDARADKPQLAFAD
FVVAGGRGLAKPENFKLLFDLARELGAEVGASRPAVHANWVEAERQVGQSGKTVRPKLYI
AAGISGAVQHRVGMEGADVIVAINSDEKAPIMDFSNYALVGNAAELLPALTEAFRSRIAA
AREKKAGAA*
>Ga0105091_1000015717
MSDAEAKKPTLKKRKTALGERYVGNRGVWVFVEHEHGRVHPVSWELMGKGRQLADKLETE
LAAVVIGGTQPQVRALCDEAAQFGADLAYLMQDEVLLHYRSQPYTKGLSDLVEKFRPEVL
LLGATTLGRDLAGAAATTLMTGLTADCTSLDIDTSDRSLLSTRPTFGGTLMATIVNVATR
PQMATVRPRVFPLPERDPTRTGRIVEHPLGLAEDDVVTKVIDFIPDARSDQPQLAFADFV
VAGGRGLRRPESFEMMFDLAKVLGAEVGATRAAVHANWVDPSRQVGQSGKTVRPKLYIAA
GISGAIQHRVGMEGADVIVAINTDEKATIMDFSNYALIGNAAELVPALTEAFRRRIAAAR
ARHGAGQ*
>Ga0105092_100030434
MTRRFWVFIEQEEGKVHPVAWELLGVANKLAADIKDEMASTGEEAVVEGILVGHQVEEIA
KEAMQYGAHRVYVVDDAAYKHYLNKPYYTALASLVEKYQPEVFLIGATTLGRDLAGSVAT
KLGTGLTADCTQLEMGEPKGSTKKLLLATRPAFGGNVIATIVCKNHRPQMASVRPRVFPM
PEPNPQAEGEIVREQVFTDNGVINAEIIKIIRNEASSAKVEYADILVAGGRALGGPAGFT
MLKELADELGGIVAASRPCVDAGWITYDHQVGQTGKTVRPKLYIAAGISGAIQHKVGMQD
SDFILAINRDPNAPIFDVATVGIVGDLFEVIPAMIKEIRAQKEVEHANT*
>Ga0105094_1000071718
MSDAEAKKPTLKKRKTALGERYLGNRGVWVFVEHEHGRVHPVSWELMGKGRQLADKLETE
LAAVVIGGTQPQVRALCDEAAQFGADLAYLMQDEVLLHYRSQPYTKGLSDLVEKFRPEVL
LLGATTLGRDLAGAAATTLMTGLTADCTSLDIDTSDRSLLSTRPTFGGTLMATIVNVATR
PQMATVRPRVFPLPERDPTRTGRIVEHPLGLAEDDVVTKVIDFIPDARSDQPQLAFADFV
VAGGRGLRRPESFEMMFDLAKVLGAEVGATRAAVHANWVDPSRQVGQSGKTVRPKLYIAA
GISGAIQHRVGMEGADVIVAINTDEKATIMDFSNYALIGNAAELVPALTEAFRRRIAAAR
ARHGAGQ*
>Ga0105094_100013574
MARNFKGIEVAEIISDKCIACQICIGECPVGAIELSPEGVARIDPELCVGCGKCQESCPV
DAVRFEKRKKRRLSKGERGLPPRVSKDHRGIAVFIEVMEDQGARVSWELVGKARELARSL
DTRVLGLLVGSGVESIAAEAVAHGCDEVHVIDHPRLKNYLSAPFGKALADLCEDLRPEIL
LMGATHLGRDLAGVVATRLQTGLTADCTGLAIEEETGLLLMTRPTFGGNIMATIFCERHR
PQMSTVRPRVMKLPERDTTRQGAIHHRGWSPRESDLAVVTDLIKEVAVAGSVDIVRAPAL
VVAGRGACDASSFPLLQELADVVGGVVACSRPVVQAGLMPYERQVGQTGKTVAPRLYIGV
GVSGAVQHLVAIQGSEKIIAINSDSEAPIFRVADVGIVGNYLQVVPELIAQLKRRSQGP*

>Ga0105094_100189894
MSDSREGAKKPAIKKPKRTLDPRFVNYRGVWVFVEHERGHVHPVSWELIGKGRELADMLR
VELAGVVLGGTGAPVRALCDEAVFHGADLCYLVQDEVLLDYRNQPYTKAMADLVDRFQPE
VLLLGATTQGRDLAGSVATTLLTGLTADCTGLDIDTSDRTLLSVRPTFGGSLMCTIVNVS
TRPQMASVRPRVMPMPARDASRSGRVVEHPLGLSEAEVVTKVIDFIPDARADKPQLAFAD
FVVAGGRGLAKPENFKLLFDLARELGAEVGASRPAVHANWVEAERQVGQSGKTVRPKLYI
AAGISGAVQHRVGMEGADVIVAINSDEKAPIMDFSNYALVGNAAELLPALTEAFRSRIAA
AREKKAGAA*
>Ga0105100_100252624
MSADKSVWVLVEQSEGKLDDASLEVLKCGRQLADKLGGQVSAVVVGSKSQELAETLGSYG
TDKVYLLKSSFLSGYHAELYTKALSKLIEEEKPEIFLCGATSAGRDLAPRLAARLKTGLI
SECIKLALNEEGLLLGTKLTHGGKINSAIVCNRSRPQIATIKRGAVSIAGRDATRKPEVV
IMTPELNQSDRRTIVKGVVKADPAKISLDEADVIVSGGKGVGSKKNFMILEEIAKHLGGV
VAGSLGAIDEGWLSRKRLVGQTGTTVTPKLYIACGISGSIYHVLGMRDSEFVIAINKDPN
APIFKVADMSIIGDVAEVLSAITNQLGGLARSTVKDGRDVSDTGEI*
>Ga0105102_100047534
MTKDIFVFVEYKDGSARKVSLELLTKGKEIVEKNGATLYAGVIGFQAKDIAEVVKGFADK
VIVVDNENLKDYRYDTYVSVIEQLVKKYQPSMVFGGSTVTGKDLFPRLAARLNVPIVSDA
VGIGFDGGRLKIKKPLYGGKVISWISFKDGVSPMVTFRPNSFTVEKFSTNGEVIEEAIDA
AKDQKYAVLSMDKGGTKKVDLQEADFIICGGRGMKGPEHFQVLEDIATTMGGRVGASRAV
VDSKWREYDDQVGKSGKTVSPKLYIGCGVSGALHHTMGMDTSKVIVAVNKDPNAPIFGYA
DYGIVDDLFNILPVLKEELAKTKQEI*
>Ga0105102_100078434
MSDAEAKKPTLKKRKTALGERYVGNRGVWVFVEHEHGRVHPVSWELMGKGRQLADKLETE
LAAVVIGGTQPQVRALCDEAAQFGADLAYLMQDEVLLHYRSQPYTKGLSDLVEKFRPEVL
LLGATTLGRDLAGAAATTLMTGLTADCTSLDIDTSDRSLLSTRPTFGGTLMATIVNVATR
PQMATVRPRVFPLPERDPTRTGRIVEHPLGLAEDDVVTKVIDFIPDARSDQPQLAFADFV
VAGGRGLRRPESFEMMFDLAKVLGAEVGATRAAVHANWVDPSRQVGQSGKTVRPKLYIAA
GISGAIQHRVGMEGADVIVAINTDEKATIMDFSNYALIGNAAELVPALTEAFRRRIAAAR
ARHGAGQ*
>Ga0105103_1000001117
MTKDIFVFVEYKDGSARKVSLELLTKGKEIVEKNGATLYAGVIGFQAKDIAEVVKGFADK
VIVVDNENLKDYRYDTYVSVIEQLVKKYQPSMVFGGSTVTGKDLFPRLAARLNVPIVSDA
VGIGFDGGRLKIKKPLYGGKVISWISFKDGISPMVTFRPNSFTVEKFSTNGEVIEEAIDA
AKDQKYAVLSMDKGGTKKVDLQEADFIICGGRGMKGPEHFQVLEDIATTMGGRVGASRAV
VDSKWREYDDQVGKSGKTVSPKLYIGCGVSGALHHTMGMDTSKVIVAVNKDPNAPIFGYA
DYGIVDDLFNILPVLKEELAKTKQEI*
>Ga0105103_100029604
MPKNSKEIDVAEIISDKCIGCQICVAECPVGAIEMKDGAAHVDPEICIGCGKCFEVCPVE
AVLFENILPKEPPKETGRKEKGIFADYRGVAVFIEVAAGKAAGVSWELAGKARELADKLH
TSVTGLLLGHDVDNISREAISYGCHDVHVIDNPLLKRYLSRPYGQALSDLCKLVKPEIVL
IGATAMGRDLASIVATNIETGLTADCTGLDIDEEKQVLLMTRPTFGGNIMATIFCENHRP
QMSTVRPNVFRLPPKDPDRTGDIYHHVFEPPQGKLPEIIDYISNVLDKGAIDITRYSALV
VAGKGACDPQWTPMLQEFAEVMGGVMACSRPVVEAGLMPYERQVGQTGKTVAPDIYFAIG
VSGAVQHLVGMQGSGKIVAINVDPKAPIFSVANVGIVGDYKKVVPVLIAEMRKRVKGD*
>Ga0105104_100004158
MSDAEAKKPTLKKRKTALGERYVGNRGVWVFVEHEHGRVHPVSWELMGKGRQLADKLETE
LAAVVIGGTQPQVCALCDEAAQFGADLAYLMQDEVLLHYRSQPYTKGLSDLVEKFRPEVL
LLGATTLGRDLAGAAATTLMTGLTADCTSLDIDTSDRSLLSTRPTFGGTLMATIVNVATR
PQMATVRPRVFPLPERDPTRTGRIVEHPLGLAEDDVVTKVIDFIPDARSDQPQLAFADFV
VAGGRGLRRPESFEMMFDLAKVLGAEVGATRAAVHANWVDPSRQVGQSGKTVRPKLYIAA
GISGAIQHRVGMEGADVIVAINTDEKATIMDFSNYALIGNAAELVPALTEAFRRRIAAAR
ARHGAGQ*
>Ga0105106_100029928
MPNEIWVFAEQQDGRVRKVVFELLSACAEFSRKTGQEVSAILLGSGLQEAVKSLTPFADK
IYCVDDPTLLSYTSDAYLINMAPLVKEHQPSVFLGGATSTGKDLFPRLAMHLQTGYTPDC
TDLTLGEDGHLMAKRPLFGGKIFAEMIFTEAKPQMASVRNNTFMVNPNLSKSAKLISVST
QTDSSSPKKKIIGLEKASGARLDITEADIVVAAGRGIKGPQHFKLLEDLAEVLNGSVGTT
RAVVDEGWRDVKDQIGKSGKNISAKLYMAFGISGAIHHVLGIGTCKTVVAVDTDPNALIF
NYADYAIVGDLFQIVPALTEELKRVMAADK*
>Ga0105106_100054514
MARNFKGIEVAEIISDKCIACQICIGECPVGAIELSPEGVARIDPELCVGCGKCQESCPV
DAVRFEKRKKRRLSKGERGLPPRVSKDHRGIAVFIEVMEDQGARVSWELVGKARELARSL
DTRVLGLLVGSGVESIAAEAVAHGCDEVHVIDHPRLKNYLSAPFGKALADLCEDLRPEIL
LMGATHLGRDLAGVVATRLQTGLTADCTGLAIEEETGLLLMTRPTFGGNIMATIFCERHR
PQMSTVRPRVMKLPERDTTRQGAIHHRGWSPHESDLAVVTDLIKEVAVAGSVDIVRAPAL
VVAGRGACDASSFPLLQELADVVGGVVACSRPVVQAGLMPYERQVGQTGKTVAPRLYIGV
GVSGAVQHLVAIQGSEKIIAINSDSEAPIFRVADVGIVGNYLQVVPELIAQLKRRSQGP*

>Ga0105106_100098684
MSNEIWVFAEQRDGKVRKVAFELLSACAEFSKKTGQEVSAILLGSGLQEAVKSLTPSVDK
IYCVDDPALTSYTSDAYLMNIAPMVKEHQPSILLGGATSTGKDLFPRLAMHLQTGYTPDC
TGLTVGEDGRLVAKRPLFGGKIFAEMIFSEAKPQMATVRNNTFIINPNLSKSAKLISVSP
KTDPSPPKKKIIGLEKASGARLDITEADIVVAAGRGIKGPQHFKLMEDLAEVLNASVGTT
RAVVDEGWREVKDQIGKSGKNISAKLYMAFGISGAIHHVLGIGTCKTVVAVDTDPNALIF
NYADYAIVGDLFQIIPALTEELKRVLAADR*
>Ga0105106_100201742
MSSEEHARAPSAAAPRRADGADLGAWRGVWVNVELERGRVHPVSWELLGEGRKLADHLGV
PLSGVVMGPDDDATGEACAEAFRHGADTVRVVRDPVLAHYRTDPYTQALTELVERNRPEI
LLLGATTLGRDLAGAVATTLGTGLTADCTELRIDDETRSLAATRPTFGGTLLCTIHTLEY
RPQMATVRPRVMAMPKHDPQRTGVVVEERVALAEDDVVTKILAYIPDADADKAQLAYADI
VVAGGRGLGKPENFRLVRELAEVLGGDFGGSRPVAQAGWVGADRQIGQTGKTIRPKLYIA
AGISGAIQHRVGVEGADVIIAINSDPKAPIMDFATYAVVGDALQILPALTEALRERLGRR
VAA*
>Ga0105107_100223726
MSDAEAKKPTLKKRKTALGERYVGNRGVWVFVEHEHGRVHPVSWELMGKGRQLADKLETE
LAAVVIGGTQPQVRALCDEAAQFGADLAYLMQDEVLLHYRSQPYTKGLSDLVEKFRPEVL
LLGATTLGRDLAGAAATTLMTGLTADCTSLDIDTSDRSLLSTRPTFGGTLMATIVNVATR
PQMATVRPRVFPLPERDPTRTGRIVEHPLGLAEDDVVTKVIDFIPDARSDQPQLAFADFV
VAGGRGLRRPESFEMMFDLAKVLGAEVGATRAAVHANWVDPSRQVGQSGKTVRPKLYIAA
GISGAIQHRVGMEGADVIVAINTDEKATIMDFSNYALIGNAAELVPALTEAFRRRIAAAR
ARHGAGQ*
>Ga0105111_10001445
MLNERCSDPPKDPENFKDFWVFLEQNDGKLSRVALEMAGIGRKLADKSGEKLVGILLADD
SGYDMANTAFEYGIDKVIFVKSPILKHYRTIPYSTIIGNLIMERKPNYFILGATHNGRDL
ASRIAVKVTTGITADCTELDVDPAKKLLEARRPAFGGAILASILCARHKPQMASARPGIF
KPIDPIPGRRGELEVIESNMKEDDVVTKVISVVTKEEVDITTSDIVVAGGLGLGKKEGFA
MLEELAKELGGIVAASRPAVDAGWITRDRQVGQTGKTVNPKLYIAVGISGAIQHIAGMKG
SEFVISINKDPSAPIMKYSDIAIIGDAYEIVPKLIEEIRKAKASPKNNEAAKSN*
>Ga0105152_100019374
MSKDILIFVECKEGTVRKVSLELLTKGKEFTERFSSNLYAVLIGYQVKGIAEELKAFSDK
VIVVDNEILKNYRWDTYAAVLEQLVKKYIPYMVFGASTITGKDLFPRLAARLNVTIVSDA
VGIDFGGEGVRIKKPIFGGKIISWTACKEGSTPLVTFRPNSFSIHKRSLNGELIEESLKI
AKDPRLNVVNIERGGSKKVDIQQADFIICGGRGMKGPENFQVLEEIADIMGGRVGASRAV
VDSKWREYDDQVGKSGKTVSPKLYIGCGVSGALHHTMGMDTSKVIVAVNKDPNAPIFQYA
DYGIVDDLFNILPILKDELKRAKEEV*
>Ga0105152_100029822
MKKEDTCGPIWVFAEQEEGRIQDISLQLIGKARALADELNTTLEVILLGDRIKDQVQPLF
AAGTDRVYLGDAPTLSWYQPEIYTEIIVSLADEKKPEIVLIGSTHAGRELAPMVAARLKT
GLTAHCIDLTINENRILEQWIPAYGGLISITCPKNRPQMATVARGVFPRPHMDESRQGEV
VLLEVPAEFEGRIQTLQVVRRKQETVPLESAAIVIAGGAGAGNEEGWRQIADLAQTLHAA
LGCTRPVVDEGWAGHETMIGQSGKMVSPELYIGIGLSGELQHLIGVVNAKVMVAVNKDAR
APVFEQVDFGIVEDCRTFVPLLIEKINAYRSRRKGA*
>Ga0105152_100097843
MANEIWVFTEQQDGKVRKVAFELLTAGTEFSKKTGQEVAAILLGSGLQDAVNNLKRFADK
IYLFDDPGLTPYISDIYLANIAELVMKHQPSILLGGATSTGKDLFPRLAMRLQTGYAPDC
TGLAIREDGRLVATRPLFGGKVFAEVIFSEAKPQMATVRNNTFIFDGNPGKSAHVISVSS
HIDSTSLKKKVIGLEKAGGAKLDITEADIVVAAGRGIKGAGNFKMIEEFADVLNASVGTT
RAVVDEGWRDVKDQIGKSGKNISAKLYMAFGISGAIHHVLGIGTCKTIVAVDTDPNALIF
NYADYGIAGDLFQIVPALTEELKKALSNA*
>Ga0105158_100002113
MSGILIYGEHREGRLKRVSYELLSRGREIAQQLGEKVKAVILGNQLEEVAQEASSYVDEV
YLFEDPILENYNSEIYLQILEKLVKREEPSLIMAGATLQARELFPLLGGILECSVIVECV
DIKIGDGKLSYVKPFYGGKILGEVIPKRYPHIVLVRPRVFQVKEKPAGQGLIRKEEVQID
MSKVEIKTLDVFKVKEKITDITEADVVVCGGRGLKAPENFNLLMELAEVLGGVVGATRAV
VDAGWRPQSEQVGKSGKTVSPNLYFAIGLSGAIHHVMGMDSSKVVVAINKDPTAPIFEYA
DYGLVADLFEIVPILIEELKKERG*
>Ga0105159_10033706
MSICSEWDRINPEEYVGVWAYLEVEDGALSEAGLQMLGVARLLASHKDTYVGAVLIGRGV
SPLAREAIYYGADKVYVVDDERFEKYYPTLYGEALAYLAKEYKPEALLVAGTMRGREFAP
YVANTLKTGITADCTSFEVDPAAKDILGVRPTFGAYLIAHIRTLNRRPAIFTARPNVFPT
PKRNIAREGEIIPTNPRVGDVVGVKLLSRSTFSRGAVPIEKARIIVSGGKGIGRKEGFTI
LEEFAKVIGGEVAGSRKAVDAGWITYDRQVGQTGKTVRADIYFAVGISGAVQHLFGIREV
RCVVAINKDPDAPIFDNCDYGLVGDYTEIIPAL
>Ga0105162_10043314
MKEVWVYIEQEEGRIHPVSFELLGVAKRLAQELSGRVAGVLLGHLVDDLRGEVFAYGAER
LYLVDHEVLAYYRHIPYAKALAELARKYRPEILLLGATPLGRDLAGGVATLLETGLTADV
TELAIDKETGHLLMTRPAYGGNIMATIICPNHRPQMATVRPRIFPIPERAEARSGEVIKE
EISLTEEEAKVKRVGFIPKEKTVNLEYAEVVVSGGKGLGGKEGFAKLRELANLLKGEVGA
SRLAVEAGWISYEHQVGQTGKTVRPKVYFAFGISGAIQHRAGMQNADFVIAVNLDPEAPI
FQIADLGLIGDWKTVCEALIEAIKQERKAS*
>Ga0105163_10025626
MSTSTEFCLEWEPINKDEWRGVWVFTEIFDNEISEASLQLLNPGRMIADKIGTELVSIMI
GDKVQKHLLEPIYYGADKVIYVEDERLAVYTPEVYGETLLALIRKYKPEIVLAAGTLRGR
EMIPYVANSLRAGITADCTDFDVDVKTRDLIMIRPPFGATLLAYIRAPERRPQMSTVRPN
VFKLPKRDESRKGEIIREYVDIPKPRIELVHSEYIKTEEIPIEKAEIIVSGGRGLGSAEG
FKLLEKLANLIEGVVAGSRKAVDAGWIPHERQVGQTGKSVKASLYIAVGISGAAQHLFGI
REAVTVVAINIDPDAPIFENADYGIVGDYKVIIPALIEEIERRKNVKKTDNKQSLQR*
>Ga0114918_100002494
MTARRFWVFIEQEQGKVHPVSWELLGVARNLASQVQEEAEAAGVEVLVEGVLLGHNVRGI
AEEAIKYGADHVYLMDDPVLEHYRNCPYYQSIVAVAGKYQPEVFLIGATTLGRDLAGAVA
TSLGTGLTADCTQLEMGTVKGANQLLLLATRPAFGGNIMATIVCRHHQPQMSSVRPRVFP
TPAYDPDAEGKIIPEDVDATEEGARACILEFIHAKEDTVDIEYSDVIVAGGRGLGSPEGF
ELIKSLAHAMGGVVGASRPCVDAGWISSSHQVGQSGKTVRPKVYVAAGVSGALQHKVGMQ
GSDFIIAINTDPNAPIFEVADVGIVGDLYEVIPAMIAEINARKEASA*
>Ga0114920_100007307
MSDKKEVLICGEVKGEKITTITKELMTTGRKLCIDLDQPLSLLLIGQNIQEAANEAILLG
ADKVYTVEGASWIESFPEHYVSIIADICNQTGPSIILFSQTDMGRDIAPRLAARLGAGVC
LDCIELAIDPDTKSLLQTKPVYGGNAMAVWASTNNKLQVITMRPRTAAQAEPDTSRKGEI
VPVALDVNNSMIKGKLLETLQEDVKGIRLEEAKVIVTGGGGIGGKEGFQLIKELAQILGG
AVGISRVPCDEGWMPAGHEIGQTGHMVSPDLYIAVGISGAPQHLAGCSGSKCIIAINKDP
EAHIFKEADFGIVGDYREVLPVLIEKCRNLLA*
>Ga0114920_100046354
MDGGIARIDPEACIGCGKCFDICPVEAVTFEKPRKKKMVGIGQKTRPLDDYRGVAVFIET
HEERGADVSWELVGEAKELAEKLETRVLGFVLGTGIETVANKAVAHGCDVVYMVDNPLLQ
TYLSKVYGRILVQLCDQVKPEILLLGATPLGRDLATVVATRLETGLTADCTGLDVDAQNR
LLLMTRPTFGGNIMATVLCLNNRPQMSTVRPGVMKMPEIVSNGRGEIRTLDFEAPDEVLP
RIIDFIPKAAEVEGEDIAKAAVLVVVGKGACDARHLSMFEELARLMGGTIACSRPVVEAG
LLPYMRQVGQTGKTVAPKIYIGVAVSGAVQHLVAMQGAHRIIAINIDSNAPLVQIADYAL
IGDYLEIVPKLIKGIEARMRSRTG*
>Ga0114920_100052174
MLKTMLQAKDVWVLVEQKQGQLEDVSLEVISKGRQLADELGEEVQAVVVGSDNEELAKTL
ASYGADKVYFLNSPLLLKYRAELYVEALSKFFEDKSPKIVLCGATLIGRDLAPRLAARLK
TGLVSECVSLALNEEGLLLQAKLTHGGKVCSTFVCPVSRPQMATVKPGVVEKRKPDATRK
AEVVLVSPQLTLKKHRTSLKGFLKADPEKIGLDEADVIVAGGRGVGNSENFGLLGELAKN
LGGVVGGSLGAIDEGWLPRKKLVGQTGMSVTPRLYIACGISGSIYHVLGMKDSEVIIAIN
KDRGAPIFKYADMSLVADVAEIIPVIINHLRELSKSTVQHGRE*
>Ga0114921_100012402
VIVDSGVWVVAEQRQGELQEISLELVCWGREIADKLSEELCAVLFGKDTAGIPAALSHYG
ADKVYVINDSPLKGYPAEAYTEALSTLITEQTPRIVLCGATSFGKDLASRLAARLKTGLA
SDCTALEVNDDGLLLQVRPIYGGQLEATVISSVAKPQIATVRPGIVDVKPSKIERRAEII
SVEPQPATASSRIVGFVKADPRTVSLDEAEIIVAGGGGIGSNEDFELLDELAELLGGCVG
ASRVPVDKGWVPLEKQIGQTGMTVAPKLYIACGISGSIYHTMGMKDSKVIVAINKDRNVP
IFKLADMGIVGDCREMLRAIIYQLREALEQ*
>Ga0114921_100072992
MRGQLLDGKSNQEIWVYTEHKNGKLLKVAREVLSEGRRLADQMKKGVVAVLLGYNLEKLV
EDIGKHGADKILLIDNPDLENYSLLPYCGILAQLIQARQPFMVLFGATLSANDLASRLAA
RIKAGLVTNCNLLEISEDGVLEATKPAYGGNVSATLRFSKNKSQLVTISPGATEISTAAR
KPEINRVDVKDVSESIVQSLGFLKGDPETLDLSEAELVIAGGRGMGNEKGFQLLEELAKL
LGASVGGTRVAVDSGWIPFQRQIGQTGKTTSPRFFMTLGASGAIHYTMGFKAAEFILAVD
KNPRAPIFELADIGVVADVCQVLPALLSLLESKYQANNSLRSLGE*
>Ga0114921_100138075
MSSDKGVWVFIELQEGEIRDVSLELLSEGRKIAGKVGEEVCAVVIGSNIQEQTDRLAHYG
ADKIYVVDNPLCQSYSAELYTQILVTLIREQKPKIVLCGATSIGKDLAPRVAARLQTGLG
SDCTSLDLTEEGLLVQTKLAYGGRVSATITCPSTSPQIVTVRPGVMEMESPDTSLEAEVI
RVTPQFGGMEPRSRVVDFIRADPKTISLSEADIIVAGGRGAGSREDFRLIEELAEVLGGT
VGASRVPVDEGWVPFDKQIGQTGKTVEPNLYIACGISGTIYHIMGMKDSKVIVAINKDRS
APIFKIADMGIVGDLLEVVPAIISLLRERSAHAKEV*
>Ga0114921_100233032
LAEYKGILICGEVIEGKVTTITRELIAKGRKLSDDLNQRLSILFIGENIQEAANEAVFFG
VDVVYTVDDIPFAESPPEHYLAIIANICQKAAPSIVLFGQTDMGRDIAPRLAARLGTSIC
MDCVELAIDSGTRSLLQSKPVYGGNAVAVWASENFQPQIVTMRPRAEAPAEPDPSRKGEV
EPVKVDVDDSMIKSKLLETVKEEVKGIRLDEAKVIVAGGGGIGSKDGFGLLQELAQILGG
TIGITRVPCDEGWMPASLEIGQTGHVVNPNLYVAVGISGAPQHLAGCSGSKCIVAINKNP
EAHIFEEADFGIVGDYREALPPLIEKCKALKK*
>Ga0114925_100350874
LAHYGADLVYMAEHPLLSSYTTDAYTDVICGLVQQYQPAILIFGVTPNGSDLAPRLATRL
GVNIASDCVSLDLSGDGQLIATKPAYQDKLYAKVLYPAAGLQIATLRPGVRGVDEADRSR
RCEVVTVPVIVGSEHISTRRLGVIPADPRTVDVSEAERIVAGGRGVGDNFDSLWELADIL
GAAIGGTRVAVDRGWLPLERLIGATGKTVKPRLYLACGISGATQHSIGMKDSETVIAINV
DRTAPIFPLADLGVLADLNQVIPALIRRLRQQRGGE*
>Ga0114930_1000018417
MNSPQRIWVFIEQEHGVAHPVSWELIGAASRLAQELGDGVVEGVLLGKRVEPIAHEAFLY
GAQRVYMIEDPALADYRNQPYAHGAVSLARKYHPEIFLVGATTLGRDLAGAIATSLQTGL
TADCTELTIDPEKKILAATRPAFGGNLMATILCRTHRPQMATVRPRVLPTPEPESTARGE
IVREPLGLSEEEVPVKLLRLISPKEGPRVAIEYADVVVAGGRGLGGPEGFTLLGELADVV
GGVVGASRPPVDAGWIGYERQVGQTGKTVRPRLYIAAGISGAVQHQAGMAGSDFVLAINS
DPEAPIFEVADLGLVGDIYEVISELIAQIKAAKKREGASDG*
>Ga0114930_1000019846
MKGILICGELKEKKITSVSKELITTGKRLSSVLNQPLDLLLIGENLQNVAEKVANLGVDR
VLTVQGPEYSDLHPERLVAILTNVCERINPMVILFGQTDVGRDVAPRLAAKLRASVCMDC
VDLAFDEASNALLQTKPVYGGNAIAQWASTNHRPHVVTMRPRSEKPAEPDPSNKGKIEPI
PVEIDEAQMRSQLMETTHQEDKGIKLEEAKVIVSGGGGIGGREGFDLVQELANVLGAAVG
ITRVPSDENWMPKSLEIGQTGHMVSPSLYIAIGISGAPQHLAGCSTSKLIVAINKDPQAP
IFDMADFGIVGDYREVLPALIESLKDLKK*
>Ga0114930_100097182
LGQDVWVLAEHRGGELEEVTKEMLAEAGDLKNQLGVQVCSLLLGDGVGKLAIPLAHYGAD
LVYMAEHPLLSSYTTDAYTDVIVNMLQQYQPAILICGATLNGRDLAPRLATRLGVNLASD
CVRLDLSGDGQLIATKPAYRDKVYARVLYPAAGLQIATLRPGARGCDEADRSRRCEVVTV
PVIVGGEHIRTRRLGVIPADPRTVDVSEAEMIVAGGRGVGDSFHSLWELADLLGAAIGGT
RVAVDRGWLPLERLIGATGKTVKPRLYLACGISGATQHSIGMKDSETVIAINVDRTAPIF
SLADLGVLADLNQVIPALIQRLRLWRGGE*
>Ga0114930_100328091
MSEILIYSDSHGTALELVSAGKEFAKELGATVSAALLGDGAAGKADDYFSYGADKVYVSE
HPALSDFYVGTYAEGLRQIAESGDVEFLLIGSTKRGKELAGRVAQKLNAGAITDANAMRV
RDGNLEADRYSYGGNTLASQVVTTPKKVISVMPKTFELGPSEAKQGDVVNVDLDLEDPPV
KVVERRDKAGDEVNLEEAEILICVGRGVQAQEDLAMIEELAALLGAEIGCTKTPASDWEW
FSEERMVGLSGKKCKPSLYISVGISGQIQHTVGIVDSKIIVTINKDENAPMFNFTDYGIV
GDYADVVPELSEKLKSL*
>Ga0114986_10016353
MSEAKPALKPAGRGRNLELSEELKAYKGVWVFIEHERGHVHSVSWELLGEGRKLADQLGS
PLCGVVLGGPDEPLDAFAREAFTFGADHVYIMRDPVLNGYRNEPFTKGLTDLVNKYKPEI
VLLGATSQGRDLAGSVATTLLTGLTADCTELAIDPNTRALAATRPTFGGSLLCTIMTLAY
RPQMATVRPRVMAMPRADETRVGTTSEDTLGLIETGIVTKLLDFIADANSNRINLPYADV
IVSGGKGLKNPDNFKLVFDLARVLGGEVGATRPCVQAGWVEADRQVGQTGKTVRPKLYIA
AGISGAIQHRVGMEASDVIVAINTDPNAPIFDFAHYGIVGNAMQVLPALTQAFQAHLAQR
VRKVA*
>Ga0116103_100021530
VDTILVFVETKGDAAKKASLELLSEGRKLEQAGRFRMEAVVLGPLPAGLKDRLLSLTETL
VHIDDPLLEAYTPEGYAFALAGYAGEAGPKMILAGATQMGRDFMPRVAVLLGCGIVSDVT
AAAWEGDPVTFVRPVYGGKVLTEVSCNGFPVIVTTRPNAFGISEEGSRTGNLVERQAGVT
ADQVHTRIQRADAKPKGKVDLTEADIIVSGGRGLKAAENFRLIEELADAIGGTVGATRSV
VDAGWRDQEDQVGKSGKTVSPKLYIAVGISGAIHHIMGMDTSKVVLAVNKDPNAIIFQYA
NYGIVGDLFEVVPAMTAELKKR*
>Ga0116103_10002964
MAKNKKGIELAEVIPDKCIGCQVCAGVCPVGAIEMVDGVARIDPDACIGCGKCFDVCPVD
SIKFEGKRRKAAAGRKAQAQAGIPGYAGVAVFVEVVDGRGATVSWELAGKARELAGKLGT
TVMGFVVGHGVEDIARQAVAYGCDDVHVVDDPMLATYLSRPFGKAVSDLCRAVKPEIVLI
GATLAGRDLSGVVATILETGLTADCTGLDVDEEKRILLMTRPTLGGNIMATIFCERHRPQ
MSTVRPKVFKLPAKDTERTGNIHHHPFVPPAGDLPSVVRFIRDAEVEGRVDITRFPALIV
AGKGACDPDSMPMLEHLAELLGGTVACSRPVVESGLLPYERQVGQTGKTVAPRLYVAIGV
SGAVQHLVGMQGSERIVAINSDPHAPIFSVADAGIVGDYRKVLPFFIEELERKMKGETKG
A*
>Ga0116103_100050816
MDERMTASGSDVWVFSERADVALELLGKGRELADGLGGSLCALVLGTALEHEADNFASHG
ADKVFLVENQALQNNLPEPLAEAVGKLASQYGPEILLIGSTRRGRDIAARVAARLETGVL
TDCVALGLDEKRTLVADRPSYGGILVSTEICTTRPQIATVPPRAFEQAASRQGQRGQVIR
TLVDLATPKSRVVKVAPKEVRGVGLEDAGVIVSAGRGVAKKEDLRILQELASELGGELGC
SSPLAEDLKWLPLERLVGLTGRKVKPKLYVACGISGQVQHITGMRGSRTVVAINTDPEAP
IFQQSDYCVMGDLYEIVPLLTEAFRRIRQK*
>Ga0116104_100000383
MDERMTASGSDVWVFSERADVALELLGKGRELADGLGGSLCALVLGTALEHEADNFASHG
ADKVFLVENQALQNNLPEPLAEAVGKLASQYGPEILLIGSTRRGRDIAARVAARLETGVL
TDCVALGLDEKRTLVADRPSYGGILVSTEICTTRPQIATVPPRAFEQAAPRQGQRGQVIR
TQVDLATPKSRVVKVAPKEVRGVGLEDAGVIVSAGRGVAKKEDLRILQELASELGGELGC
SSPLAEDLKWLPLERLVGLTGRKVKPKLYVACGISGQVQHITGMRGSRTVVAINTDPEAP
IFQQSDYCVMGDLYEIVPLLTEAFRRIRQK*
>Ga0116104_100016946
LKKRENIVANEIWAFAEQQEGKVRKVTFELLSAGAVFSKKTGSQVAAILLGSGLQEAVKS
LTPFADKIYLIDDPSLASYTSDAYLINMAPLIKEHQPSILLGGATSTGKDLFPRLAMHLQ
AGYAPDCTGLAMEENGKFIAKRPLYGGKVFAEMAFSEARPQMATVRNNTFLVNHNLSKSA
QVVSISSHTDPSSLKKRVIGWEKAAGTKLDITEAEIVVAAGRGIKAPENFKILEELSDVL
NASVGTTRATVDVGWRDQKDQIGKSGKNISAKLYMAFGISGAIHHVLGIGTCKTVVAVDT
DPNALIFNYADYGIVGDLFQIVPTLTEELKKALKE*
>Ga0116104_100068517
VDTILVFVETKGDAAKKASLELLSEGRKLEQAGRFRMEAVVLGPLPAGLKDRLLSLTETL
VHIDDPLLEAYTPEGYAFALAGYAGEAGPKMILAGATQMGRDFMPRVAVLLGCGIVSDVT
AAAWEGDPVTFVRPVYGGKVLTEVSCNGFPVIVTTRPNAFGISEEGSRTGNLVERQAGVT
ADQVHTRIQRADAKPKGKVDLTEADIIVSGGRGLKAAENFRLIEELADAIGGTVGATRSV
VDAGWRDQEDQVGKSGKTVSPKLYIAVGISGAIHHIMGMDTSKVVLAVNKDPNAIIFQYA
NYGIVGDLFEVVPAMTAELKKR*
>Ga0116104_10020974
MAKNKKGIELAEVIPDKCIGCQVCAGVCPVGAIEMVDGVARIDPDACIGCGKCFDVCPVD
SIKFEGKRRKAAAGRKAQAQAGIPGYAGVAVFVEVVDGRGATVSWELAGKARELAGKLGT
TVMGFVVGHGVEDIARQAVAYGCDDVHVVDDPMLATYLSRPFGKAVSDLCRAVKPEIVLI
GATLAGRDLSGVVATILETGLTADCTGLDVDEEKRILLMTRPTLGGNIMATIFCERHRPQ
MSTVRPKVFKLPAKDTERTGNIHHHPFVPPAGDLPSVVRFIRDAEVEGRVDITRFPALIV
AGKGACDPDSMPMLEHLAELLGGTVACSRPVVESGLLPYERQVGQTGKTVAPRLYVAIGV
SGAVQHLVGMQGSERIVAINSDPHAPIFSVADAGIVGDYRKVLPFFIEELERKMKGETKG
A*
>Ga0116107_100062921
MAKNKKGIELAEVIPDKCIGCQVCAGVCPVGAIEMVDGVARIDPDACIGCGKCFDVCPVD
SIKFEGKRRKAAAGRKAQAQAGIPGYAGVAVFVEVVDGRGATVSWELAGKARELAGKLGT
TVMGFVVGHGVEDIARQAVAYGCDDVHVVDDPMLATYLSRPFGKAVSDLCRAVKPEIVLI
GATLAGRDLSGVVATILETGLTADCTGLDVDEEKRILLMTRPTLGGNIMATIFCERHRPQ
MSTVRPKVFKLPAKDTERTGNIHHHPFVPPAGDLPSVVRFIRDAEVEGRVDITRFPALIV
AGKGACDPDSMPMLEHLAELLGGTVACSRPVVESGLLPYERQVGQTGKTVAPRLYVAIGV
SGAVQHLVGMQGSERIVAINSDPHAPIFSVADAGIVGDYRKVLPFFIEELERKMKGETKG
A*
>Ga0116107_10009724
VDTILVFVETKGDAAKKASLELLSEGRKLEQAGRFRMEAVVLGPLPAGLKDRLLSLTETL
VHIDDPLLEAYTPEGYAFALAGYAGEAGPKMILAGATQMGRDFMPRVAVLLGCGIVSDVT
AAAWEGDPVTFVRPVYGGKVLTEVSCNGFPVIVTTRPNAFGISEEGSRTGNLVERQAGVT
ADQVHTRIQRADAKPKGKVDLTEADIIVSGGRGLKAAENFRLIEELADAIGGTVGATRSV
VDAGWRDQEDQVGKSGKTVSPKLYIAVGISGAIHHIMGMDTSKVVLAVNKDPNAIIFQYA
NYGIVGDLFEVVPAMTAELKKR*
>Ga0116108_100004049
MDERMTASGSDVWVFSERADVALELLGKGRELADGLGGSLCALVLGTALEHEADNFASHG
ADKVFLVENQALQNNLPEPLAEAVGKLASQYGPEILLIGSTRRGRDIAARVAARLETGVL
TDCVALGLDEKRTLVADRPSYGGILVSTEICTTRPQIATVPPRAFEQAAPRQGQRGQVIR
TQVDLATPKSRVVKVAPKEVRGVGLEDAGVIVSAGRGVAKKEDLRILQELASELGGELGC
SSPLAEDLKWLPLERLVGLTGRKVKPKLYVACGISGQVQHITGMRGSRTVVAINTDPEAP
IFQQSDYCVMGDLYEIVPLLTEAFRRIRQK*
>Ga0116108_10011538
VDTILVFVETKGDAAKKASLELLSEGRKLEQAGRFRMEAVVLGPLPAGLKDRLLSLTETL
VHIDDPLLEAYTPEGYAFALAGYAGEAGPKMILAGATQMGRDFMPRVAVLLGCGIVSDVT
AAAWEGDPVTFVRPVYGGKVLTEVSCNGFPVIVTTRPNAFGISEEGSRTGNLVERQAGVT
ADQVHTRIQRADAKPKGKVDLTEADIIVSGGRGLKAAENFRLIEELADAIGGTVGATRSV
VDAGWRDQEDQVGKSGKTVSPKLYIAVGISGAIHHIMGMDTSKVVLAVNKDPNAIIFQYA
NYGIVGDLFEVVPAMTAELKKR*
>Ga0116108_10030353
MAKNKKGIELAEVIPDKCIGCQVCAGVCPVGAIEMVDGVARIDPDACIGCGKCFDVCPVD
SIKFEGKRRKAAAGRKAQAQAGIPGYAGVAVFVEVVDGRGATVSWELAGKARELAGKLGT
TVMGFVVGHGVEDIARQAVAYGCDDVHVVDDPMLATYLSRPFGKAVSDLCRAVKPEIVLI
GATLAGRDLSGVVATILETGLTADCTGLDVDEEKRILLMTRPTLGGNIMATIFCERHRPQ
MSTVRPKVFKLPAKDTERTGNIHHHPFVPPAGDLPSVVRFIRDAEVEGRVDITRFPALIV
AGKGACDPDSMPMLEHLAELLGGTVACSRPVVESGLLPYERQVGQTGKTVAPRLYVAIGV
SGAVQHLVGMQGSERIVAINSDPHAPIFSVADAGIVGDYRKVLPFFIEELERKMKGETKG
A*
>Ga0116110_10132032
MSEAPAPQPASRAAAKKELPEHFRGYKHVWVFIEQERGEVHPVSWELLGAGRKLADKLGV
QLCGAVFGAPGEATRAAVAEAFRHGADVAYLVEDPILADYRNESYSKALTQLVNAHKPEI
LLLGATTLGRDLAGSVATTLLTGLTADCTELAVDADGSLAATRPTFGGSLLCTIYTLNYR
PQMATVRPRQMPMPPRDAARVGQVIPFKPDLNEDEIITKILKFIPDRDSTKSNLAFADVV
VAGGLGLQSAENFQLVRNLASVLGAEFGGSRPLVQKGWIGSDRQIGQTGKTIRPKLYIAA
GISGAIQHRVGVEGADMILAINTDKNAPIFDFAHLGVVTDAIRLLPALTEAFRKRLSPHN
RDRLAG*
>Ga0116111_100007679
MTASGSNVWVFSERADVTLELLGKGRELADGLGASLCALVLGTALEHEADTLASYGADKV
FLVENQALQNTLPEPFAEAIGKLASQYGPQILLIGGTRRGRDIAARVAAKLETGVITDCV
ALGLDEKRMLVADRPSYGGILVSTEICTTRPQIATVPPRAFEQAAPRQGQRGQVIRADVD
LAPPKTRVVKIAPKEVRGVGLEDASVIVSAGRGVAKKEDLRILQELASELGGELGCSSPL
AEDLKWLPLERLVGLTGRKVKPKLYVACGISGQVQHITGMRGSRTVVAINTDPEAPIFQQ
SDYCVKGDLYEIVPLLTEAFRRIRQK*
>Ga0116111_10034954
MSNGRKILVIGELDQKGGYTSLSGELLGGARKLADELGGSVDVLLVASGNQDWKNLCRGA
DRVFVIENPNVTIFDIDTITTVAEELCKKNSPELCLMGQTDLGRDVAPRLAARLDVGLCM
DCTEVKYENDKNCFVQTRPVYGGKAMAIFASSLGRLQIDTIRPKTMPPLDRQEKRSGERV
TIADDKIKIQGNVKLINCEKNREDGIRLEDAKIIVAGGGGLGDAKGFEILGELARVLNAA
VGATRVPVDEKWVPHHMEIGQTGKIVSPDLYIAVGISGAAQHITGILGSGKIVAINKDPD
ANIFRVSDFGLVADYKDALPILVEKLKGKAA*
>Ga0116112_100050116
VDTILVFVETKGDAAKKASLELLSEGRKLEQAGRFRMEAVVLGPLPAGLKDRLLSLTETL
VHIDDPLLEAYTPEGYAFALAGYAGEAGPKMILAGATQMGRDFMPRVAVLLGCGIVSDVT
AAAWEGDPVTFVRPVYGGKVLTEVSCNGFPVIVTTRPNAFGISEEGSRTGNLVERQAGVT
ADQVHTRIQRADAKPKGKVDLTEADIIVSGGRGLKAAENFRLIEELADAIGGTVGATRSV
VDAGWRDQEDQVGKSGKTVSPKLYIAVGISGAIHHIMGMDTSKVVLAVNKDPNAIIFQYA
NYGIVGDLFEVVPAMTAELKKR*
>Ga0116112_10009664
MAKNKKGIELAEVIPDKCIGCQVCAGVCPVGAIEMVDGVARIDPDACIGCGKCFDVCPVD
SIKFEGKRRKAAAGRKAQAQAGIPGYAGVAVFVEVVDGRGATVSWELAGKARELAGKLGT
TVMGFVVGHGVEDIARQAVAYGCDDVHVVDDPMLATYLSRPFGKAVSDLCRAVKPEIVLI
GATLAGRDLSGVVATILETGLTADCTGLDVDEEKRILLMTRPTFGGNIMATIFCERHRPQ
MSTVRPKVFKLPAKDTERTGNIHHHPFVPPAGDLPSVVRFIRDAEVEGRVDITRFPALIV
AGKGACDPDSMPMLEHLAELLGGTVACSRPVVESGLLPYERQVGQTGKTVAPRLYVAIGV
SGAVQHLVGMQGSERIVAINSDPHAPIFSVADAGIVGDYRKVLPFFIEELERKMKGETKG
A*
>Ga0116115_100021023
MAKNKKGIELAEVIPDKCIGCQVCAGVCPVGAIEMVDGVARIDPDACIGCGKCFDVCPVD
SIKFEGKRRKAAAGRKAQAQAGIPGYAGVAVFVEVVDGRGATVSWELAGKARELAGKLGT
TVMGFVVGHGVEDIARQAVAYGCDDVHVVDDPMLATYLSRPFGKAVSDLCRAVKPEIVLI
GATLAGRDLSGVVATILETGLTADCTGLDDDEEKRILLMTRPTLGGNIMATIFCERHRPQ
MSTVRPKVFKLPAKDTERTGNIHHHPFVPPAGDLPSVVRFIRDAEVEGRVDITRFPALIV
AGKGACDPDSMPMLEHLAELLGGTVACSRPVVESGLLPYERQVGQTGKTVAPRLYVAIGV
SGAVQHLVGMQGSERIVAINSDPHAPIFSVADAGIVGDYRKVLPFFIEELERKMKGETKG
A*
>Ga0116116_10001458
LKKRENIVANEIWAFAEQQEGKVRKVTFELLSAGAVFSKKTGSQVAAILLGSGLQEAVKS
LTPFADKIYLIDDPSLASYTSDAYLINMAPLIKEHQPSILLGGATSTGKDLFPRLAMHLQ
AGYAPDCTGLAMEENGKFIAKRPLYGGKVFAEMAFSEARPQMATVRNNTFLVNHNLSKSA
QVVSISSHTDPSSLKKRVIGWEKAAGTKLDITEAEIVVAAGRGIKAPENFKILEKLSDVL
NASVGTTRATVDVGWRDQKDQIGKSGKNISAKLYMAFGISGAIHHVLGIGTCKTVVAVDT
DPNALIFNYADYGIVGDLFQIVPTLTEELKKALKE*
>Ga0116116_10003585
MDERMTASGSDVWVFSERADVALELLGKGRELADGLGGSLCALVLGTALEHEADNFASHG
ADKVFLVENQALQNNLPEPLAEAVGKLASQYGPEILLIGSTRRGRDIAARVAARLETGVL
TDCVALGLDEKRTLVADRPSYGGILVSTEICTTRPQIATVPPRAFEQAAPRQGQRGQVIR
TQVDLATPKSRVVKVAPKEVRGVGLEDAGVIVSAGRGVAKKEDLRILQELASELGGELGC
SSPLAEDLKWLPLERLVGLTGRKVKPKLYVACGISGQVQHITGMRGSRTVVAINTDPEAP
IFQQSDYCVMGDLYEIVPLLTEAFRRIRQK*
>Ga0116116_100041030
VDTILVFVETKGDAAKKASLELLSEGRKLEQAGRFRMEAVVLGPLPAGLKDRLLSLTETL
VHIDDPLLEAYTPEGYAFALAGYAGEAGPKMILAGATQMGRDFMPRVAVLLGCGIVSDVT
AAAWEGDPVTFVRPVYGGKVLTEVSCNGFPVIVTTRPNAFGISEEGSRTGNLVERQAGVT
ADQVHTRIQRADAKPKGKVDLTEADIIVSGGRGLKAAENFRLIEELADAIGGTVGATRSV
VDAGWRDQEDQVGKSGKTVSPKLYIAVGISGAIHHIMGMDTSKVVLAVNKDPNAIIFQYA
NYGIVGDLFEVVPAMTAELKKR*
>Ga0116116_10006074
MAKNKKGIELAEVIPDKCIGCQVCAGVCPVGAIEMVDGVARIDPDACIGCGKCFDVCPVD
SIKFEGKRRKAAAGRKAQAQAGIPGYAGVAVFVEVVDGRGATVSWELAGKARELAGKLGT
TVMGFVVGHGVEDIARQAVAYGCDDVHVVDDPMLATYLSRPFGKAVSDLCRAVKPEIVLI
GATLAGRDLSGVVATILETGLTADCTGLDVDEEKRILLMTRPTLGGNIMATIFCERHRPQ
MSTVRPKVFKLPAKDTERTGNIHHHPFVPPAGDLPSVVRFIRDAEVEGRVDITRFPALIV
AGKGACDPDSMPMLEHLAELLGGTVACSRPVVESGLLPYERQVGQTGKTVAPRLYVAIGV
SGAVQHLVGMQGSERIVAINSDPHAPIFSVADAGIVGDYRKVLPFFIEELERKMKGETKG
A*
>Ga0116116_100085320
MPKNLKGREVAEIMQDKCIACQICIGVCPVGAISMEGNTVKINPEACIGCGKCRDVCPVS
AVLFKRPSKKKLTFPQQKPAPLEDYKGVAVFIETHNGAAADVSWELAGKARELADKLGVR
VSGYLAGAGVEPLAQQAISYGCDDVYMIDNPAFGSYIPRVYSTALVQLCRQSKPEILLIG
ASPLGRDLAPCVATLLETGLTADCTGLDVDLQERLLLMTRPTFGGNIMATIFCKSHRPQM
STVRPRLFKAPRPDPTHKGEIHKIDFSYPQDRLPHILEFTATALEAGAADITRSPVLVTI
GKGACRAEHVPMFQELADMLGGTIACSRPVVEAGLMSYARQVGQTGKTVTPKIYIGIGVS
GSMQHMAGIQGAETIVAINSDPAAPIVQAADYSLIGDYREIVPALISRLKNKVANLAGSK
P*
>Ga0116119_100032525
MDERMTASGSDVWVFSERADVALELLGKGRELADGLGGSLCALVLGTALEHEADNFASHG
ADKVFLVENQALQNNLPEPLAEAVGKLASQYGPEILLIGSTRRGRDIAARVAARLETGVL
TDCVALGLDEKRTLVADRPSYGGILVSTEICTTRPQIATVPPRAFEQAASRQGQRGQVIR
TLVDLATPKSRVVKVAPKEVRGVGLEDAGVIVSAGRGVAKKEDLRILQELASELGGELGC
SSPLAEDLKWLPLERLVGLTGRKVKPKLYVACGISGQVQHITGMRGSRTVVAINTDPEAP
IFQQSDYCVMGDLYEIVPLLTEAFRRIRQK*
>Ga0116120_100005183
MDERMTASGSDVWVFSERADVALELLGKGRELADGLGGSLCALVLGTALEHEADNFASHG
ADKVFLVENQALQNNLPEPLAEAVGKLASQYGPEILLIGSTRRGRDIAARVAARLETGVL
TDCVALGLDEKRTLVADRPSYGGILVSTEICTTRPQIATVPPRAFEQAAPRQGQRGQVIR
TQVDLATPKSRVVKVAPKEVRGVGLEDAGVIVSAGRGVAKKEDLRILQELASELGGELGC
SSPLAEDLKWLPLERLVGLTGRKVKPKLYVACGISGQVQHITGMRGSRTVVAINTDPEAP
IFQQSDYCVMGDLYEIVPLLTEAFRRIRQK*
>Ga0116120_10011928
LKKRENIVANEIWAFAEQQEGKVRKVTFELLSAGAVFSKKTGSQVAAILLGSGLQEAVKS
LTPFADKIYLIDDPSLASYTSDAYLINMAPLIKEHQPSILLGGATSTGKDLFPRLAMHLQ
AGYAPDCTGLAMEENGKFIAKRPLYGGKVFAEMAFSEARPQMATVRNNTFLVNHNLSKSA
QVVSISSHTDPSSLKKRVIGWEKAAGTKLDITEAEIVVAAGRGIKAPENFKILEELSDVL
NASVGTTRATVDVGWRDQKDQIGKSGKNISAKLYMAFGISGAIHHVLGIGTCKTVVAVDT
DPNALIFNYADYGIVGDLFQIVPTLTEELKKALKE*
>Ga0116120_10020366
MAKNKKGIELAEVIPDKCIGCQVCAGVCPVGAIEMVDGVARIDPDACIGCGKCFDVCPVD
SIKFEGKRRKAAAGRKAQAQAGIPGYAGVAVFVEVVDGRGATVSWELAGKARELAGKLGT
TVMGFVVGHGVEDIARQAVAYGCDDVHVVDDPMLATYLSRPFGKAVSDLCRAVKPEIVLI
GATLAGRDLSGVVATILETGLTADCTGLDVDEEKRILLMTRPTLGGNIMATIFCERHRPQ
MSTVRPKVFKLPAKDTERTGNIHHHPFVPPAGDLPSVVRFIRDAEVEGRVDITRFPALIV
AGKGACDPDSMPMLEHLAELLGGTVACSRPVVESGLLPYERQVGQTGKTVAPRLYVAIGV
SGAVQHLVGMQGSERIVAINSDPHAPIFSVADAGIVGDYRKVLPFFIEELERKMKGETKG
A*
>Ga0116120_10046414
VDTILVFVETKGDAAKKASLELLSEGRKLEQAGRFRMEAVVLGPLPAGLKDRLLSLTETL
VHIDDPLLEAYTPEGYAFALAGYAGEAGPKMILAGATQMGRDFMPRVAVLLGCGIVSDVT
AAAWEGDPVTFVRPVYGGKVLTEVSCNGFPVIVTTRPNAFGISEEGSRTGNLVERQAGVT
ADQVHTRIQRADAKPKGKVDLTEADIIVSGGRGLKAAENFRLIEELADAIGGTVGATRSV
VDAGWRDQEDQVGKSGKTVSPKLYIAVGISGAIHHIMGMDTSKVVLAVNKDPNAIIFQYA
NYGIVGDLFEVVPAMTAELKKR*
>Ga0116123_100049020
MPKNLKGREVAEIMQDKCIACQICIGVCPVGAISMEGNTVKINPEACIGCGKCRDVCPVS
AVLFKRPSKKKLTFPQQKPAPLEDYKGVAVFIETHNGAAADVSWELAGKARELADKLGVR
VSGYLAGAGVEPLAQQAISYGCDDVYMIDNPAFGSYIPRVYSTALVQLCRQSKPEILLIG
ASPLGRDLAPCVATLLETGLTADCTGLDVDLQERLLLMTRPTFGGNIMATIFCKSHRPQM
STVRPRLFKAPRPDPTHKGEIHKIDFSYPQDRLPHILEFTATALEAGAADITRSPVLVTI
GKGACRAEHVPMFQELADMLGGTIACSRPVVEAGLMSYARQVGQTGKTVTPKIYIGIGVS
GSMQHMAGIQGAETIVAINSDPAAPIVQAADYSLIGDYREIVPALISRLKNKVANLAGSK
P*
>Ga0116123_100082312
VDTILVFVETKGDAAKKASLELLSEGRKLEQAGRFRMEAVVLGPLPAGLKDRLLSLTETL
VHIDDPLLEAYTPEGYAFALAGYAGEAGPKMILAGATQMGRDFMPRVAVLLGCGIVSDVT
AAAWEGDPVTFVRPVYGGKVLTEVSCNGFPVIVTTRPNAFGISEEGSRTGNLVERQAGVT
ADQVHTRIQRADAKPKGKVDLTEADIIVSGGRGLKAAENFRLIEELADAIGGTVGATRSV
VDAGWRDQEDQVGKSGKTVSPKLYIAVGISGAIHHIMGMDTSKVVLAVNKDPNAIIFQYA
NYGIVGDLFEVVPAMTAELKKR*
>Ga0116123_10015766
MAKNKKGIELAEVIPDKCIGCQVCAGVCPVGAIEMVDGVARIDPDACIGCGKCFDVCPVD
SIKFEGKRRKAAAGRKAQAQAGIPGYAGVAVFVEVVDGRGATVSWELAGKARELAGKLGT
TVMGFVVGHGVEDIARQAVAYGCDDVHVVDDPMLATYLSRPFGKAVSDLCRAVKPEIVLI
GATLAGRDLSGVVATILETGLTADCTGLDVDEEKRILLMTRPTLGGNIMATIFCERHRPQ
MSTVRPKVFKLPAKDTERTGNIHHHPFVPPAGDLPSVVRFIRDAEVEGRVDITRFPALIV
AGKGACDPDSMPMLEHLAELLGGTVACSRPVVESGLLPYERQVGQTGKTVAPRLYVAIGV
SGAVQHLVGMQGSERIVAINSDPHAPIFSVADAGIVGDYRKVLPFFIEELERKMKGETKG
A*
>Ga0116124_10000988
LKKRENIVANEIWAFAEQQEGKVRKVTFELLSAGAVFSKKTGSQVAAILLGSGLQEAVKS
LTPFADKIYLIDDPSLASYTSDAYLINMAPLIKEHQPSILLGGATSTGKDLFPRLAMHLQ
AGYAPDCTGLAMEENGKFIAKRPLYGGKVFAEMAFSEARPQMATVRNNTFLVNHNLSKSA
QVVSISSHTDPSSLKKRVIGWEKAAGTKLDITEAEIVVAAGRGIKAPENFKILEELSDVL
NASVGTTRATVDVGWRDQKDQIGKSGKNISAKLYMAFGISGAIHHVLGIGTCKTVVAVDT
DPNALIFNYADYGIVGDLFQIVPTLTEELKKALKE*
>Ga0116124_100029430
VDTILVFVETKGDAAKKASLELLSEGRKLEQAGRFRMEAVVLGPLPAGLKDRLLSLTETL
VHIDDPLLEAYTPEGYAFALAGYAGEAGPKMILAGATQMGRDFMPRVAVLLGCGIVSDVT
AAAWEGDPVTFVRPVYGGKVLTEVSCNGFPVIVTTRPNAFGISEEGSRTGNLVERQAGVT
ADQVHTRIQRADAKPKGKVDLTEADIIVSGGRGLKAAENFRLIEELADAIGGTVGATRSV
VDAGWRDQEDQVGKSGKTVSPKLYIAVGISGAIHHIMGMDTSKVVLAVNKDPNAIIFQYA
NYGIVGDLFEVVPAMTAELKKR*
>Ga0116124_100047426
MAKNKKGIELAEVIPDKCIGCQVCAGVCPVGAIEMVDGVARIDPDACIGCGKCFDVCPVD
SIKFEGKRRKAAAGRKAQAQAGIPGYAGVAVFVEVVDGRGATVSWELAGKARELAGKLGT
TVMGFVVGHGVEDIARQAVAYGCDDVHVVDDPMLATYLSRPFGKAVSDLCRAVKPEIVLI
GATLAGRDLSGVVATILETGLTADCTGLDVDEEKRILLMTRPTLGGNIMATIFCERHRPQ
MSTVRPKVFKLPAKDTERTGNIHHHPFVPPAGDLPSVVRFIRDAEVEGRVDITRFPALIV
AGKGACDPDSMPMLEHLAELLGGTVACSRPVVESGLLPYERQVGQTGKTVAPRLYVAIGV
SGAVQHLVGMQGSERIVAINSDPHAPIFSVADAGIVGDYRKVLPFFIEELERKMKGETKG
A*
>Ga0116126_100046713
MAKNTKGIEVAEVIADKCIACQICIGECPVGAIELSRDGVALIDPEVCVGCGKCFESCPV
NAIKFEKKKRKKIPKEERAVPGAGLPGYQGVGVFIETVDGRGAPVSWELLGKARELAAQL
DTKVLGLLLGSNVGPTADEAIAYGCDEVHVIDDPLLAHYLSATYGKALSDLCGKLRPAIL
LVGATPLGRDLAGVVATRLQTGLTADCTGLFIDKETGLLLMTRPTFGGNIMATIFCQAHR
PQMSSVRPRVFRMPDKDPGRKGVVSRHELEAVTVELPTIVRFIPAGDTAGMDIVRYPALV
VAGRGACDASSLPLLEELANLVGGVIACSRPVVQSGLMPYERQVGQTGKTVAPRLYIGVG
VSGAVQHLVAIQGAEKIVAINSDPNAPIFRVADVGIVGNYQEIVPELIAQLKKKKSNGNS
EL*
>Ga0116127_10013872
MSNGRKILVIGELDQKGGYTSLSGELLGGARKLADELGGSVDVLLVASGNQDWKNLCRGA
DRVFVIENPNVTIFDIDTITTVAEELCKKNSPELCLMGQTDLGRDVAPRLAARLDVGLCM
DCTEVKYENDKNCFVQTRPVYGGKAMAIFASSLGRLQIDTIRPKTMPPLDRQEKRSGERV
TIADDKIKIQGNVKLINCEKNREDGIRLEDAKIIVAGGGGLGDAKGFEILGELARVLNAA
VGATRVPVDEKWVPHHMEIGQTGKIVSPDLYIAVGISGAAQHITGILGSGKIVAINKDPD
ANIFRVSDFGLVADYKDALPILVEKLKGKAA*
>Ga0116128_1000009190
MDERMTASGSDVWVFSERADVALELLGKGRELADGLGGSLCALVLGTALEHEADNFASHG
ADKVFLVENQALQNNLPEPLAEAVGKLASQYGPEILLIGSTRRGRDIAARVAARLETGVL
TDCVALGLDEKRTLVADRPSYGGILVSTEICTTRPQIATVPPRAFEQAAPRQGQRGQVIR
TQVDLATPKSRVVKVAPKEVRGVGLEDAGVIVSAGRGVAKKEDLRILQELASELGGELGC
SSPLAEDLKWLPLERLVGLTGRKVKPKLYVACGISGQVQHITGMRGSRTVVAINTDPEAP
IFQQSDYCVMGDLYEIVPLLTEAFRRIRQK*
>Ga0116128_100041613
VDTILVFVETKGDAAKKASLELLSEGRKLEQAGRFRMEAVVLGPLPAGLKDRLLSLTETL
VHIDDPLLEAYTPEGYAFALAGYAGEAGPKMILAGATQMGRDFMPRVAVLLGCGIVSDVT
AAAWEGDPVTFVRPVYGGKVLTEVSCNGFPVIVTTRPNAFGISEEGSRTGNLVERQAGVT
ADQVHTRIQRADAKPKGKVDLTEADIIVSGGRGLKAAENFRLIEELADAIGGTVGATRSV
VDAGWRDQEDQVGKSGKTVSPKLYIAVGISGAIHHIMGMDTSKVVLAVNKDPNAIIFQYA
NYGIVGDLFEVVPAMTAELKKR*
>Ga0116128_10034137
MAKNKKGIELAEVIPDKCIGCQVCAGVCPVGAIEMVDGVARIDPDACIGCGKCFDVCPVD
SIKFEGKRRKAAAGRKAQAQAGIPGYAGVAVFVEVVDGRGATVSWELAGKARELAGKLGT
TVMGFVVGHGVEDIARQAVAYGCDDVHVVDDPMLATYLSRPFGKAVSDLCRAVKPEIVLI
GATLAGRDLSGVVATILETGLTADCTGLDVDEEKRILLMTRPTLGGNIMATIFCERHRPQ
MSTVRPKVFKLPAKDTERTGNIHHHPFVPPAGDLPSVVRFIRDAEVEGRVDITRFPALIV
AGKGACDPDSMPMLEHLAELLGGTVACSRPVVESGLLPYERQVGQTGKTVAPRLYVAIGV
SGAVQHLVGMQGSERIVAINSDPHAPIFSVADAGIVGDYRKVLPFFIEELERKMKGETKG
A*
>Ga0116128_10034286
MSNGRKILVIGELDQKGGYTSLSGELLGGARKLADELGGSVDVLLVASGNQDWKNLCRGA
DRVFVIENPNVTIFDIDTITTVAEELCKKNSPELCLMGQTDLGRDVAPRLAARLDVGLCM
DCTEVKYENDKNCFVQTRPVYGGKAMAIFASSLGRLQIDTIRPKTMPPLDRQEKRSGERV
TIADDKIKIQGNVKLINCEKNREDGIRLEDAKIIVAGGGGLGDAKGFEILGELARVLNAA
VGATRVPVDEKWVPHHMEIGQTGKIVSPDLYIAVGISGAAQHITGILGSGKIVAINKDPD
ANIFRVSDFGLVADYKDALPILVEKLKGKAA*
>Ga0116131_100060421
MPKNLKGREVAEIMQDKCIACQICIGVCPVGAISMEGNTVKINPEACIGCGKCRDVCPVS
AVLFKRPSKKKLTFPQQKPAPLEDYKGVAVFIETHNGAAADVSWELAGKARELADKLGVR
VSGYLAGAGVEPLAQQAISYGCDDVYMIDNPAFGSYIPRVYSTALVQLCRQSKPEILLIG
ASPLGRDLAPCVATLLETGLTADCTGLDVDLQERLLLMTRPTFGGNIMATIFCKSHRPQM
STVRPRLFKAPRPDPTHKGEIHKIDFSYPQDRLPHILEFTATALEAGAADITRSPVLVTI
GKGACRAEHVPMFQELADMLGGTIACSRPVVEAGLMSYARQVGQTGKTVTPKIYIGIGVS
GSMQHMAGIQGAETIVAINSDPAAPIVQAADYSLIGDYREIVPALISRLKNKVANLAGSK
P*
>Ga0116131_100100913
VDTILVFVETKGDAAKKASLELLSEGRKLEQAGRFRMEAVVLGPLPAGLKDRLLSLTETL
VHIDDPLLEAYTPEGYAFALAGYAGEAGPKMILAGATQMGRDFMPRVAVLLGCGIVSDVT
AAAWEGDPVTFVRPVYGGKVLTEVSCNGFPVIVTTRPNAFGISEEGSRTGNLVERQAGVT
ADQVHTRIQRADAKPKGKVDLTEADIIVSGGRGLKAAENFRLIEELADAIGGTVGATRSV
VDAGWRDQEDQVGKSGKTVSPKLYIAVGISGAIHHIMGMDTSKVVLAVNKDPNAIIFQYA
NYGIVGDLFEVVPAMTAELKKR*
>Ga0116131_10011557
MAKNKKGIELAEVIPDKCIGCQVCAGVCPVGAIEMVDGVARIDPDACIGCGKCFDVCPVD
SIKFEGKRRKAAAGRKAQAQAGIPGYAGVAVFVEVVDGRGATVSWELAGKARELAGKLGT
TVMGFVVGHGVEDIARQAVAYGCDDVHVVDDPMLATYLSRPFGKAVSDLCRAVKPEIVLI
GATLAGRDLSGVVATILETGLTADCTGLDVDEEKRILLMTRPTLGGNIMATIFCERHRPQ
MSTVRPKVFKLPAKDTERTGNIHHHPFVPPAGDLPSVVRFIRDAEVEGRVDITRFPALIV
AGKGACDPDSMPMLEHLAELLGGTVACSRPVVESGLLPYERQVGQTGKTVAPRLYVAIGV
SGAVQHLVGMQGSERIVAINSDPHAPIFSVADAGIVGDYRKVLPFFIEELERKMKGETKG
A*
>Ga0116132_100007220
LKKRENIVANEIWAFAEQQEGKVRKVTFELLSAGAVFSKKTGSQVAAILLGSGLQEAVKS
LTPFADKIYLIDDPSLASYTSDAYLINMAPLIKEHQPSILLGGATSTGKDLFPRLAMHLQ
AGYAPDCTGLAMEENGKFIAKRPLYGGKVFAEMAFSEARPQMATVRNNTFLVNHNLSKSA
QVVSISSHTDPSSLKKRVIGWEKAAGTKLDITEAEIVVAAGRGIKAPENFKILEELSDVL
NASVGTTRATVDVGWRDQKDQIGKSGKNISAKLYMAFGISGAIHHVLGIGTCKTVVAVDT
DPNALIFNYADYGIVGDLFQIVPTLTEELKKALKE*
>Ga0116132_10010752
MTASGSNVWVFSERADVTLELLGKGRELADGLGASLCALVLGTALEHEADTLASYGADKV
FLVENQALQNTLPEPFAEAIGKLASQYGPQILLIGGTRRGRDIAARVAAKLETGVITDCV
ALGLDEKRMLVADRPSYGGILVSTEICTTRPQIATVPPRAFEQAAPRQGQRGQVIRADVD
LAPPKTRVVKIAPKEVRGVGLEDASVIVSAGRGVAKKEDLRILQELASELGGELGCSSPL
AEDLKWLPLERLVGLTGRKVKPKLYVACGISGQVQHITGMRGSRTVVAINTDPEAPIFQQ
SDYCVKGDLYEIVPLLTEAFRRIRQK*
>Ga0116132_10081893
MAKNKKGIELAEVIPDKCIGCQVCAGVCPVGAIEMVDGVARIDPDACIGCGKCFDVCPVD
SIKFEGKRRKAAAGRKAQAQAGIPGYAGVAVFVEVVDGRGATVSWELAGKARELAGKLGT
TVMGFVVGHGVEDIARQAVAYGCDDVHVVDDPMLATYLSRPFGKAVSDLCRAVKPEIVLI
GATLAGRDLSGVVATILETGLTADCTGLDVDEEKRILLMTRPTFGGNIMATIFCERHRPQ
MSTVRPKVFKLPAKDTERTGNIHHHPFVPPAGDLPSVVRFIRDAEVEGRVDITRFPALIV
AGKGACDPDSMPMLEHLAELLGGTVACSRPVVESGLLPYERQVGQTGKTVAPRLYVAIGV
SGAVQHLVGMQGSERIVAINSDPHAPIFSVADAGIVGDYRKVLPFFIEELERKMKGETKG
A*
>Ga0116134_100061213
MAKNTKGIEVAEVIADKCIACQICIGECPVGAIELSRDGVALIDPEVCVGCGKCFESCPV
NAIKFEKKKRKKIPKEERAVPGAGLPGYQGVGVFIETVDGRGAPVSWELLGKARELAAQL
DTKVLGLLLGSNVGPTADEAIAYGCDEVHVIDDPLLAHYLSATYGKALSDLCGKLRPAIL
LVGATPLGRDLAGVVATRLQTGLTADCTGLFIDKETGLLLMTRPTFGGNIMATIFCQAHR
PQMSSVRPRVFRMPDKDPGRKGVVSRHELEAVTVELPTIVRFIPAGDTAGMDIVRYPALV
VAGRGACDASSLPLLEELANLVGGVIACSRPVVQSGLMPYERQVGQTGKTVAPRLYIGVG
VSGAVQHLVAIQGAEKIVAINSDPNAPIFRVADVGIVGNYQEIVPELIAQLKKKKSNGNS
EL*
>Ga0116134_10023345
MTEVPTKRPATGRRKVELDPRLAAYKGVWVFIEHERGTTHPVSWELLGEARKLADQLGAE
VGAVVLGEPGNAIREACHETFRYGADICYLIEDPVLASYRNEPYTVGLTHLVDKFKPEIL
LLGATTLGRDLGGSIATTLATGLTADCTELTIDPENRSLAATRPTFGGSLLCTIQTLNYR
PQMATVRPRVMHMPERGSPRSGRLIEETLGVIEESIITKVLEYIPDEQQDQAQLAYADII
VSGGRGLKRPENFQLIWDLAKVLGAEVGATRPLIQAGWVSADRQVGQTGKTVRPKLYIAA
GISGAIQHRVGMESSDVIIAINEDPNAQIFDFATYGIVGNAMQILPALTDAFRIYGATAR
RAG*
>Ga0116137_100057115
VDTILVFVETKGDAAKKASLELLSEGRKLEQAGRFRMEAVVLGPLPAGLKDRLLSLTETL
VHIDDPLLEAYTPEGYAFALAGYAGEAGPKMILAGATQMGRDFMPRVAVLLGCGIVSDVT
AAAWEGDPVTFVRPVYGGKVLTEVSCNGFPVIVTTRPNAFGISEEGSRTGNLVERQAGVT
ADQVHTRIQRADAKPKGKVDLTEADIIVSGGRGLKAAENFRLIEELADAIGGTVGATRSV
VDAGWRDQEDQVGKSGKTVSPKLYIAVGISGAIHHIMGMDTSKVVLAVNKDPNAIIFQYA
NYGIVGDLFEVVPAMTAELKKR*
>Ga0116137_100061720
MPKNLKGREVAEIMQDKCIACQICIGVCPVGAISMEGNTVKINPEACIGCGKCRDVCPVS
AVLFKRPSKKKLTFPQQKPAPLEDYKGVAVFIETHNGAAADVSWELAGKARELADKLGVR
VSGYLAGAGVEPLAQQAISYGCDDVYMIDNPAFGSYIPRVYSTALVQLCRQSKPEILLIG
ASPLGRDLAPCVATLLETGLTADCTGLDVDLQERLLLMTRPTFGGNIMATIFCKSHRPQM
STVRPRLFKAPRPDPTHKGEIHKIDFSYPQDRLPHILEFTATALEAGAADITRSPVLVTI
GKGACRAEHVPMFQELADMLGGTIACSRPVVEAGLMSYARQVGQTGKTVTPKIYIGIGVS
GSMQHMAGIQGAETIVAINSDPAAPIVQAADYSLIGDYREIVPALISRLKNKVANLAGSK
P*
>Ga0116137_10021665
MDERMTASGSDVWVFSERADVALELLGKGRELADGLGGSLCALVLGTALEHEADNFASHG
ADKVFLVENQALQNNLPEPLAEAVGKLASQYGPEILLIGSTRRGRDIAARVAARLETGVL
TDCVALGLDEKRTLVADRPSYGGILVSTEICTTRPQIATVPPRAFEQAAPRQGQRGQVIR
TQVDLATPKSRVVKVAPKEVRGVGLEDAGVIVSAGRGVAKKEDLRILQELASELGGELGC
SSPLAEDLKWLPLERLVGLTGRKVKPKLYVACGISGQVQHITGMRGSRTVVAINTDPEAP
IFQQSDYCVMGDLYEIVPLLTEAFRRIRQK*
>Ga0116137_10039563
MAKNKKGIELAEVIPDKCIGCQVCAGVCPVGAIEMVDGVARIDPDACIGCGKCFDVCPVD
SIKFEGKRRKAAAGRKAQAQAGIPGYAGVAVFVEVVDGRGATVSWELAGKARELAGKLGT
TVMGFVVGHGVEDIARQAVAYGCDDVHVVDDPMLATYLSRPFGKAVSDLCRAVKPEIVLI
GATLAGRDLSGVVATILETGLTADCTGLDVDEEKRILLMTRPTLGGNIMATIFCERHRPQ
MSTVRPKVFKLPAKDTERTGNIHHHPFVPPAGDLPSVVRFIRDAEVEGRVDITRFPALIV
AGKGACDPDSMPMLEHLAELLGGTVACSRPVVESGLLPYERQVGQTGKTVAPRLYVAIGV
SGAVQHLVGMQGSERIVAINSDPHAPIFSVADAGIVGDYRKVLPFFIEELERKMKGETKG
A*
>Ga0116137_10068832
MIAEKLQNEITVALFGHQISQLAREPFSYGADRVVLVDDPKLVTYCPNVYGSALVQLVRR
EKPELLLIAGTLRGREMAPYVANVLETGITADCTGFDVDETTKDVLQIRPPFGATMLAYI
RTPKHRPQMATVRPNVFQLPLRDESRKGKVVAEKGIDIPQPSIEFVSSEEVMKDQVAIEK
AQVVVSGGKGIGSRDGFGMVEQLASEFRGVVAGSRKAVDAGWLGHERQVGQTGKTIKPTL
YVALGISGSAQHIFGIREARVVVAVNVDPNAPIFESADYGIVGDYRAIVPAIIDEVKRSK
PRA*
>Ga0116138_100009050
MDERMTASGSDVWVFSERADVALELLGKGRELADGLGGSLCALVLGTALEHEADNFASHG
ADKVFLVENQALQNNLPEPLAEAVGKLASQYGPEILLIGSTRRGRDIAARVAARLETGVL
TDCVALGLDEKRTLVADRPSYGGILVSTEICTTRPQIATVPPRAFEQAAPRQGQRGQVIR
TQVDLATPKSRVVKVAPKEVRGVGLEDAGVIVSAGRGVAKKEDLRILQELASELGGELGC
SSPLAEDLKWLPLERLVGLTGRKVKPKLYVACGISGQVQHITGMRGSRTVVAINTDPEAP
IFQQSDYCVMGDLYEIVPLLTEAFRRIRQK*
>Ga0116200_100046907
MGAVWVYAEHHDGKLRKVTYELLGKGRELSQAKGAQLAAVVLGDDLTGIAEELASFADKV
YVLESPLFEKYNCDAFIAGLLPLVQQEKPSVVMAGATSQARDLFPALAGKLETGIVVDCV
GMELKDEGLVLRKPVYGGKVLVEVTIKGEPQLVLVRPRTFPPVESGGQKGEVVKQEVDVD
PSGLRIEVVEIERLAGEKVDLTEADVIVCGGRGLKSPENFKLLEELADVLGGVVGATRAV
VDAGWRPQSDQVGKSGKTVSPNLYFAIGLSGAIHHVMGMDTSKVVVAINRDPMAPIFQYA
DYGLVADLFQVVPLLTEELKKELGR*
>Ga0116202_1000051518
MPKNSRGRNVAEIIPDRCIGCQLCVGECPVEAIHMEADVAKIDPEICIGCGRCFNVCPVD
AVIFEKQKKIPAPAASPMQQPVENYRGVAVFVEVKDGVASPVSWELVGKARELADKLGVP
VQGFVVGADVNPPAVEAVSYGCDTVYAVENPILKTYSSRAYGKALVQLCNQVKPEVFLIG
ATPLGRDLSGVVATQLETGLTADCTGLDIDPQERLLLMTRPAFGGNIMATIVCRDHRPQM
STVRPGVMKMPQKDQARQGEISVSDIKIIEAELPVIVDFIPTPEDLTGVDITRAPVLVVV
GKGACDSRYLPMLEELSQILGGTIACSRPVVQLGLLPYIRQVGQTGRTVAPKLYVGVGVS
GAVQHLVGMQAAEKIVAINIDPHAPLMQMADYAIVGDYHKVVPRLIKGLKDRSQGAGAKR
GSHERNL*
>Ga0116202_100015844
MSKDILIFVECKEGTVRKVSLELLTKGKEFTERFSSNLYAVLIGYQVKGIAEELKAFSDK
VIVVDNEILKNYRWDTYAAVLEQLVKKYIPYMVFGASTITGKDLFPRLAARLNVAIVSDA
VGIDFGGEGVRIKKPIFGGKIISWTACKEGSTSLITFRPNSFSIDKRSLNGELIEESLEI
AKDPRLNVVNIERGGSKKVDIQEADFIICGGRGMKGPENFQVLEEIADIMGGRVGASRAV
VDSKWREYDDQVGKSGKTVSPKLYIGCGVSGALHHTMGMDTSKVIVAVNKDPNAPIFQYA
DYGIVDDLFNILPILKDELKRAKEEV*
>Ga0116202_100043205
MPKNSKGRNVAEIIPDRCIGCQLCVGECPVEAIHMEADVAKIDPEICIGCGRCFNVCPVD
AVIFEKQKKIPVVAAGRPARRPEDYRGVAVFIEVQNDAPVQVSWELVGKARELAAKLDVS
VYGFLLGAGVNSIAGEAVAYGCDTVYVVDHQLLKHYSSRAYGKALVQLCEQVRPEVFLLG
ATPLGRDLSGVVATQLETGLTADCTGLDIDVEERLLMMTRPTFGGNIMATIVCRNHRPQM
STVRPGVMKMPQKDTARQGEIRDVDFEVAEGELPVLVDFIPTPEDLSAVDITRAPVLIVV
GKGACDSRYLPMLEELAQVLSGSIACSRPVVQLGLLPYMRQVGQTGRTVAPKIYVGVGVS
GAVQHLVGMQASEKIIAINIDPHAPLMQVADYAIIGDYMKIVPKLIKGIQDRTRKREVKK
GSRERGV*
>Ga0116202_100168602
MIKEKCIGCERCVPECPVDAIEMVDGIAVVDYGTCIVCGKCVKVCPTECFSIELPAGAAA
EEQPEAEVEAAAEAEAAAAEAAREEELHRGLADYSDVWVWVEHSHGEPHLVSWELLGKAT
DLAEARNQRVAALVLGHQVEHLAQEAARYGADVVYLVDDPVLADYRTDPYTRGIVDLIHK
YRPEVLLMGATTTGRDLAGSVATEVGTGLTADCTGLDIDELTGHLRQTRPAFGGNVMATI
LTQHHRPQMATVRPRVMRALPRDEGRQARIVREQIAMQEDQVRTKIVKWLPDDESEMINL
QYAEVIVSGGRGLGGPDGFKLIAEVAEALGGVVGASRGAVDAGWISHEHQVGQTGTTVRP
RLYVACGISGAIQHRVGMEQSDIIVAINLDPNARIFQIADYGIVGDLYEVLPEFARQARE
GKLKDLLAGAESAAASS*
>Ga0116204_100124815
MTRRFWVYIEQEEGKPHQVSWELLGVARRLADQIKDELEKTGDTALVEGVLVGHNVEGIA
REALHYGADTVYYVDDPAVKHYLNKPYTSVLTTLVEKYGPEVFLVGATTLGRDLAGAVAT
SVGTGLTADTTHLAMGSPKEGEKKLLMATRPAFGGNVIATILCRNHRPQMATVRPRVFSM
PERLTEPKGQVIREDIAITPEMINAEIVEFLTDKASTVNIEYADIIVSGGRGLGGSKGFD
LIKELADELGGVVGSSRACVDAHWIGYEHQVGQTGKTVRPKLYIAAGISGAIQHKVGMQE
SDFILAINRDPNAPIFDVATMGIVGDLYEVIPAMIKEIRARKEAKHG*
>Ga0116216_100059594
MTEIPAKKTATGRRKVELDPRLAAYKGVWVFVEHERGVTHPVSWELLGEARKLADQLGVE
VGALVLGAPGPAIRRACDDTFCYGADVCYLIEDPVLANYRNEPYTKGLTHLVDKYQPEIV
LLGATTLGRDLGGSIATTLATGLTADCTELTIDPENRSLAATRPTFGGSLLCTIQTLNYR
PQMATVRPRVMLSPERGSPRTGRIIEETLGMIEESIITKVLEYIPDERQDQAQLAYADII
VSGGRGLKRPENFQLIWDLAEVLGAEVGATRPLIQAGWVTADRQVGQTGKTVRPKLYIAA
GISGAIQHRVGMESSDVIIAINEDPNAPIFDFATYGIVGNAMQILPAMTEVFRQHVATAK
RAG*
>Ga0116216_100241284
MTEAPKQAPAQAGRASSKKELPEHFKAYKHVWVVIECEHGAVHPVSFELLGEGRKLADKR
GVELAGVIMGSDKDVIATVANDCFEYGADLVYTITDPALAHYRNEAYTKAMTDLVKTYKP
EILLLGATTLGRDLAGSVATTLLTGLTADCTELAIDDEGSLAATRPTFGGSLLCTILTLN
YRPQMATVRPRVLSMPTRQSGRRGRIVEHPLGLLEHDIVTKVLQFIADRESNKAQLAYAD
IVVAGGLGLRSAENFQLVKALAEVLGAEYGGSRPLVQKGWMTSDRQIGQTGKTIRPKLYI
AAGISGAIQHRVGVEGADMIVAINTDPNAPIFDFAHLGIVADAIRLLPALTEAFRKHLSV
NRLAG*
>Ga0116218_10089595
MTEAPKQAPAQASRAGMKKELPEHFRGYKHVWVVIECEHGAVHPVSFELLGEGRKLADKR
GVELAGVIMGSDKDVIATVANDCFEYGADLVYTITDPALAHYRNEAYTKAMTDLVKTYKP
EILLLGATTLGRDLAGSVATTLLTGLTADCTELAIDDEGSLAATRPTFGGSLLCTILTLN
YRPQMATVRPRVLSMPTPQSGRRGRIVGHPLGLLEQDIVTKVLQFIADRESNKAQLAYAD
IVVAGGLGLRSAENFQLVKALAEVLGAEYGGSRPLVQKGWMTSDRQIGQTGKTIRPKLYI
AAGISGAIQHRVGVEGADMIVAINTDPNAPIFDFAHLGIVADAIRLLPALTEAFRKHLSV
NRLAG*
>Ga0123336_100201933
MADIEKEYSGVWVFVEQLEGKLASVTLELIGEAKKLATSLNVQVSAILLGDKVENMISTL
IEYGADTVYVIDNPVYHFYRAETYMKAFCYLVEKYKPEILLMGATTTGRDLAGAVATTLK
TGLTADCTALEIDQDKKILLASRPAFGGNIMATIVCKDHRPQMATVRPKVMKKLTHDFNR
TGKVIREVFAIEEGTLKTMVLRVVKNNAENIKLEDANIIISGGRGIQNEYGVKLLNELAT
VLGGVVAGSRGAVEKNLIDNKQQVGQTGQTVSPKLYFAFGISGAIQHTVGIQGAETIIAI
NTDSECPMMKMATYSIVGDALKILPKLIDVFKQALSETKDLEHRNTNVIREGVVTNE*
>Ga0123519_100001557
MENEIWVFAEEYDGKVRRVAFELLSASAKFSKKIGAKVSSILLGNKLSEAIKSLTPFSDK
IYVLDDPILSPYTSEAFILNLSNLIKKHRPYLLLGGVSSTTKDLFPRLAMNLKTSYAPEC
TSVEISEDGELLVRRPIFGGKVFSELKFSEARPIMITIRNHTFSVDESLNKSAEIFSIEA
LKDSTISRKKVIGIEKVKGERVDISEAEIVVAAGRGIKGPENFKIIEELADVLNASVGTT
RAVVDEGWRDQRDQIGKSGKNISAKLYMAFGISGAVHHTLGIGTCKTIVAVDIDPNALIF
NYADYGIVGDLFKIVPALKDELRKVVSSG*
>Ga0123519_100003315
MGKDVCVFIECKEGNIRKTNFELLTKGRELTDKLSSNLLAVIIGENVINLAEEIKSYAEK
VIIIDGETYKDYRWDTYTDALEFIAKKYTPFLIIGASTITGKDLFPRFVARTGAAFISDA
TGIEIMDSQLKVKKPIYGGKIISWVSPKNTDRVIITFRPNSFSAEKGNKAGEVIVEKIDV
VPDKRMHLINITRGQSKKVDLQEADFIICGGRGMKGSENFKILEEIADIIGARVGASRAV
VDSKWRDYEDQIGKSGKTVSPKLYIGCGVSGALHHTMGMDTSKVVVAINKDPNALIFQYA
DYGIVDDLFNVLPALKEELTAAKKEG*
>Ga0123519_1000114041
MPKNSKGRDIAEIIPAKCIGCQLCLGECPVNAITMEGGVAKIDPEKCIGCGKCVDVCPAN
SILFEKPRKKKATAAEQKTPSISEYKGVAVFIEVNNGVAADVSWELMGKGRELAEKLNVP
VIGFLPGYKVATIAKEAIYYGCDVVYTMDDPLFQVYISKMYGNALTQLCNQVKPEIFLIG
ATPLGRDLSSIIATKLKTGLTADCTGLDINPEDRLLLMTRPTFGGNIMATILCRNHRPQM
STVRPKVMKMPKRDPERQGEIRAVKYEGPAEIVPRIIETIPFDTAGAVDITRSPVLVVLG
KGACDTKYFPMLEEFARLLGGTIACSRPLVEAGLLPYLRQVGQTGKTVAPKLYIGIGVSG
AVQHQVGMQGSERVIAINTDRHAPLVQIADYAIIGDYTKIVPELIKGLKERAPALLKEGV
QQ*
>Ga0123519_1000266626
MVELINCVVPEHPEEYHDVFVYLEHKNGKLTRGSLEMLGKAEELAHKLNEKAVGVAIGKN
LKEIAAEAESYGCDLFLGAEVTDFSGFSSVAYTEFITSFVEQYKPNIFLISGSREGRDLV
SRIAIRSRTGVAADCVELDVDVPNRLLIAWRPSFGDKTIDQILCKRHRPQMITSRPGSYK
MPEKVKNHKCEVIIKKVKMAKYAGEHRTDEFKQKERLDLTSAKIIVSGGLGLGKPSGFKL
VKDLADSLGGQVGASRPVVDLGWIPYEHQVGQTGQTVRPKLYVAAGISGKIQHIVGMKAS
ETIISINTDPNAPIVKFSDYFINADVSKALPKLTEEIRKLKAGTLASSPG*
>Ga0123519_1000475120
MSNEIWVLAEHQDGKVKGITFELLSGGIEFSKKTGQKVVVLLLGSGLEEATKGLLPFSDK
IYLLEHPLLSPYTSDAYESALLPLLKEHQPSIFLGGATSIGKDLFPRLAMRLETGYAPDC
TELSVDEEGRLTVKRPLFGGKVFAEMVFSEARPQMATVRNHTFLIHENLGKSAEVLSIPI
QLDPSSIKKKVIRVEKSPGERVDITEADIVVAAGRGIKGPENFKIIEELANVLNASIGTT
RAVVDEGWRDLKDQIGKSGKNISARLYMAFGISGAIHHVLGIGTCKTIVAVDTDPNALIF
NYADYGMVGDLFQIVPALTEELKKVLASEG*
>Ga0123519_100072044
MNQAVKKPAGRGRNLELPEHLKSYKGVWVFIEHDRGHVHQVSWELLGAARKLADTLGVTV
SGVLMGGPDEPLERYAQDAWSYGADVCHLVRDPVLKGYRNEPFTQALTELVNRHQPEIVL
LGATTMGRDLAGSVATTLQTGLTADCTELNIDPATRALAATRPTFGGSLYCTIMTLAYRP
QMATVRPRVMPMPQRDASRTGMLVEDSVRLIETNIVTKLLEFIPDASRNTVNLTYADIIV
AGGKGLKNPDNFKLVWDLARVLGAEVGASRPVVHAGWVEAERQVGQSGKTVRPKLYIAAG
ISGAVQHRVGMEGADLIVAINTDPNAPIFDFAHIGVVGNAMQILPALTQALRVHIDSRVP
QAA*
>Ga0123519_100119689
MITNRCATPTPNPESYKDIWIWLEQNDGNLSRVALEMAGIGRKLSDKSGEKLVGILVADE
TGEEMAKTAIEYGVDKVIFVKSPVFRHYRTRPYSDAISSLVKERKPNYFIVGATHNGRDL
ASRIAVGVDTGITADCTEIDIDVNKKLLEARRPAFGGAILANILCSRHRPQMASARPGIF
KPADRVLGRKGEIEVIESKIKEEDVVTKVLRIIPREEVDITTADIVVAGGMGLGKKEGFK
MLEELANELGGIVAASRPTVDSGWITRDRQVGQTGKTVHPKLYVAVGISGAIQHIAGMKG
SEYVISINKDPAAPIVKYSDVALIGDAYDIVPKFIESIRKGKELLKEGKIQLQAKQ*
>Ga0123519_100185533
MVELRGCDPPKNLDEYRDVFVYVQHKNGKIERGSLEMLGMGRELADKLEEKLVGIMVGSD
LAKVADEAANYNCDTVIGIESPDLKTFSSVPFSHFISETVESYKPNIFLMSGTREGRDLV
SRIAIRCNTGVAADCIELDADKQNRLLIAWRPSFGDKTIDQILCRKHRPQMITSRPGSYK
LPGRNRRKDVKIDIRKVKVPDKMKTVKVLEFKPRQALDLTTAKTVVSGGLGLGKQEGFKY
VDDLAKELGGVVGASRPVVDLGWIPYDHQVGQTGRTVRPHLYIAAGISGKIQHLVGMKDS
EFIVSINTDPDAEIVKYSDFYVHGNLYDALPKLTEEIRKRKSGTKSKA*
>Ga0123519_100207346
MSHNISEYKDVWVFIEHDLGKIEHVSLELLTKGCQLAKDIGCKICAFSVGENVEMFSEKL
SEYGAEKFYFIESPILREYRTEPYRDSLLYLIEKYKPEIILIGATTLGRDIAGTLATKLD
TGLTADTTALDIDFESETKNLLMTRPTFGGNLMAVIYCPDTRPQMSTVRPGVFQAIKNPV
NIEKVREEFELFEDKIPKKILEKLKSDSDKVNLGFYDVIVAGGRGIGKKENIKLLADLAD
TLGGTWAVSRKVVQMGWAPYSRQVGQTGQTVHPKIYIAAGISGAIQHLAGMKSSEIIIAI
NRDPQAPIFDVATYGIVGDAIEILPQLTQIFGQRLKVGGSNEKE*
>Ga0123519_100253084
MPGEIWVFAEQQEGKVKKIALELLSAGALFAEKTGQPLGALLLGSELKGATESLIPFADK
LYIWDDPELAVYSSDTYLPAMAALVRERGPSVLLGGATSTGKDLFPRLAAHLRTGYAPDC
TALTIEDDGSLVATRPLFGGKVFSEVTFSDDRPQMALVRSNTFSVDPNPKRSAEVFSVPF
VSESARAKKKVLAREKAPDERVDISEAEIVVAAGRGIKAPENFRIIEELAAVLKASVGTT
RATVDEGWRELKDQIGKSGKNISAKLYMAFGISGAIHHVLGIGTCKTVVAVDSDPNALIF
NYADYGIVGDLFQIVPALTEELKKTLTDK*
>Ga0123519_100297724
MRVSNIGEYKDVWVFIEHDCGKIEHVSLELLTKGCQLAKDIGCKVCAFSVGENVEGFSEK
LAEYGAEKFYFIESPVLKEYRTEPYRDSLLYLIEKYKPEIILIGATTLGRDIAATLATKL
NTGLTADTTALDIDFESETKNLLMTRPTFGGNLMAVIYCPDNRPQMSTVRPGVFQAIKNP
VNIEKIREEFELSEDKIPKKILEKVKTDSDKVNLGFYDVIVAGGRGIEKKENIKLLVDLA
NILGGTWAVSRKVVQMGWAPYSRQVGQTGQTVHPKIYIAAGISGAIQHIAGMKSSEIIVA
INKDPQAPIFDIATYGIIGDAVKILPRLTQYFGERLKAGGSNEKD*
>Ga0123519_100534843
MAKNKKGVEIAQIIPDRCIGCQICLGECPVGAIQITSAGVALIDPEACIGCGKCFQVCPV
GAVRFERKRHFPINKEKREPEKREAVEFRGVAIFIEVVDGLGAQVSWELVEKGKELAQKL
NVKVMAFILGYQIQKIAEEAIALGCAEVHMVDHPLLKKYISQPYGKALAFLCTEVKPEIL
LIGATPLGRDLSAVVATYLNTGLTADCTDLDIDEERGLLLMTRPTFGGNIMATIYCQQHR
PQMSTVRPRVMKAGEKDFNRHGQVYYHDLTVADTPVCEIIDFIREVPQVGGVDITIAPAL
VVAGKGACDPSSLPMLQELADLVGGQVACSRPVVEAGLMPYERQVGQTGKTVAPKLYIGI
GVSGAVQHLVGIQGSEKIVAINSDPHAPIFQIADVGIVGNYLQVVPLLISGLKKRLHTAG
R*
>Ga0123519_100554721
MIKNRCATPPANVELYKDLWIWLEQNDGELSRISLEMAGIGRKLADKYGEKLVGILLADE
SGERMALEAIEYGVDKVILVKNQVFRHYRTRPFAETIASLVLEKKPNYFIIGATHNGRDL
ASRIAVRVDTGITADCTEIDIDQTKKLLEARRPAFGGAVLANILCSRHRPQMASARPGIF
KPAERTIGRKGEIERVESSIREEDVVTKVLQIVTREEVDITTADVIVAGGMGLGKKEGFK
MLEELANELGGIVAASRPTVDAGWITRDRQVGQTGKTVRPKLYVAVGISGAIQHVAGMKS
SDYVISINKDSAAPIVKYSDIALIGDAYDIVPKFIESIRKGRRLLQEGKLGTPVK*
>Ga0129297_100024904
MVDYQGIFICGEVLDGKIATITKELINTGRKLSDDLGQLLSVLLISKNIQNLAKEAIFLG
ADRVYTVEGVPFAESNPERYAAIMVSALQQINPSIILLGQTDMGRDVAPRLAASLGATVC
MDCVELSIDPETRLLLQTKPVYGGNAMAVWASADYQPRVVTMRPRVIAPAEPDISRQGEI
APLSLEIDESMIKGNLLETVKEEVKGVRLEEAKVIVTGGGGIGGREGFQLLQELAQVLGG
TIGVSRVPCDEGWMPVSLEIGQTGHMVSPDLYIAVGISGALQHMAGCSGSKCIVAINKGP
EAHIFKEADFGIVGDYRQVLPPLIEKLKALLAI*
>Ga0129301_100001641
MREMLVFCEKDEVAFELLSWGSKVKDSLKAKLSAAVLGKGGQEKVTDYLAYGADKVYLAK
DALLTDFYADVYTEALCQIVSSYGPEIILIGCTRRGKELAPRVAQRLGAGYVSSATGIQV
KDGELLIDRYMLGGNTVSSQLIKTAKKVVSVMPKTFELGKKETRQGEVIEVPLKLKEPRL
KIVEKKPKGGETVSLEEAQTLVCVGRGLNKKEDLPLIEALAKALKAEIGGTRPLTHEWQW
LSEEREVGLSGKKCKPRLYVSIGISGQIQHTVGIRDAKIIVAINKDKNAPIFDITDYGIV
GDLYQVLPKLTEKIQSAS*
>Ga0129301_10024896
MAKNKKGVEIAQIIPDRCIGCQICLGECPVGAIQITSAGVALIDPEACIGCGKCFQVCPV
GAVRFERKRHFPINKEKREPEKREAVEFRGVAIFIEVVDGLGAQVSWELVEKGKELAQKL
NVKVMAFILGYQIQKIAEEAIALGCAEVHMVDHPLLKKYISQPYGKALAFLCTEVKPEIL
LIGATPLGRDLSAVVATYLNTGLTADCTDLDIDEERGLLLMTRPTFGGNIMATIYCQQHR
PQMSTVRPRVMKAGEKDFNRHGQVYYHDLTVADTPVCEIIDFIREVPQVGGVDITIAPAL
VVAGKGACDPSSLPMLQELADLVGGQVACSRPVVEAGLMPYERQVGQTGKTVAPKLYIGI
GVSGAVQHLVGIQGSEKIVAINSDRHAPIFQIADVGIVGNYLQVVPLLISGLKKKLHTAG
R*
>Ga0129302_10093962
MSARRFWVFIEQEEGKAHPVSWELLGVASRLASEVKEEADAAGDTVHVECILLGDQVEGI
AQEAIKYGAERVYLVDEPELENYRNCPYYKCIVGVVQKYGPEVLLIGATTLGRDLAGAVA
TSLRTGLTADCTGLEMGEVKGSKQRLLLATRPAFGGNIMATILCRKHRPQMSSVRPRVFP
MPPYNPEAVGEIVREEVPLDEKDTEACILEFIRDQAESVDIEYADVIVSGGRGLGTPEGF
KLIEELAHELGGVVGASRPCVDAGWIGYAHQVGQSGRTVRPKLYIAAGISGALQHKVGMQ
NSDFIIAINSDPNAPIFEVADVGIVGDLFEVIPAMIKDIKARKEQVLSLSKEALA*
>Ga0129303_1000144
LVRRYKPDILLLGATSLGRDLASAIATTLETGLTADCTVLSIDKETRCLEQTRPAFGGNV
MATILCKESRPQMATVRPRVMPMPPRQEGRQGELVRVDIPLREEEIRTQVIQIIEEKTAA
IHLDKAEIIVAGGRGIGSKENFALLEELAQVLGGSIACSRPVVEAGWLPPEYQVGQTGTT
VRPKIFFAIAISGAIQFLVGMQTSDVIVAINRDPEAPIFKVATYGIVGDFREVVPVLIEE
FRRVLKK*
>Ga0134064_1000000412
VTDGHVLEDKSHFRGVWVFLEGRAGGLRDVSTQLIGEGRRLADLRGTPLTGILPGHGVDA
LAERAIGFGLDRVIVVDDPMLEIYRSRPYAQVMAQLIRRQKPEIVLFGASKNGRDLGGRL
HAILETGLAADCVKFDIDADGNLDMIRPSFGGKSLAHILCKKHRPQMASVRRNVFVAPPH
NPDRRGEIVHERVELSPQDLDAKLLEFDEFTKEGGLRPEEADIVVSGGYGLGDPKNFQLL
QDLADRLGGAIAASRKAVDSGWVPKTLQVGQTGMTVRPKLYIAVGISGAVQHLAGMQESD
KILVINIDPKAPLFEIADYGIVGDLFEVLPEMIRQLDALKGGGVAGQPALPAEAR*
>Ga0134065_100004385
VTDGHGLEDKSHFRGVWVFLEGRAGHLRDVSTQLIGEGRRLADLRGTPLTGILPGNGVDA
LAEQAIGYGLDRVIVVDDPILEIYRSRPYAQVMAQLIRRHKPEIVLFGASKNGRDLGGRL
HAILETGLAADCVKFDIDAEGNLDMIRPSFGGKSLAHILCKKHRPQMASVRRNVFVAPPH
NPDRRGEIVREAVELKPQDVDATLLEFEEFTKEGSLRPEEADIVVSGGYGLADPKNFALL
QELADRLGGAVAASRKAVDSGWVPKTLQVGQTGMTVRPKLYIAVGISGAVQHLAGMQESE
KILVINIDPKAPLFEIADYGIVGDLFEVVPELIRQLDALKGGDASDRRVVPAEAR*
>Ga0134065_100008268
VTDGHVLEDKSHFRGVWVFLEGRAGGLRDVSTQLIGEGRRLADLRGTPLTGILPGHGVDA
LAERAIGFGLDRVIVVDDPMLEIYRSRPYAQVMAQLIRRQKPEIVLFGASKNGRDLGGRL
HAILETGLAADCVKFDIDADGNLDMIRPSFGGKSLAHILCKKHRPQMASVRRNVFVAPPH
NPDRRGEIVHERVELSPQDLDAKLLEFDEFTKEGGLRPEEADIVVSGGYGLGDPKNFQLL
QDLADRLGGAIAASRKAVDSGWVPKTLQVGQTGMTVRPKLYIAVGISGAVQHLAGMQESD
KILVINIDPKAPLFEIADYGIVGDLFEVLPEMIRQLDALKGGGVA
>Ga0134070_100006101
VTDGHVLEDKSHFRGVWVFLEGRAGGLRDVSTQLIGEGRRLADLRGTPLTGILPGHGVDA
LAERAIGFGLDRVIVVDDPMLEIYRSRPYAQVMAQLIRRQKPEIVLFGASKNGRDLGGRL
HAILETGLAADCVKFDIDADGNLDMIRPSFGGKSLAHILCKKHRPQMASVRRNVFVAPPH
NPDRRGEIVHERVELSPQDLDAKLLEFDEFTKEGGLRPEEADIVVSGGYGLGDPKNFQLL
QDLADRLGGAIAASRKAVDSGWVPKTLQVGQTGMTVRPKLYIAVGISGAVQHLAGMQESD
KILVINIDPKAPLFEIADYGIVGDLF
>Ga0134082_100030927
VTDGHVLEDKSHFRGVWVFLEGRAGGLRDVSTQLIGEGRRLADLRGTPLTGILPGHGVDA
LAERAIGFGLDRVIVVDDPMLEIYRSRPYAQVMAQLIRRQKPEIVLFGASKNGRDLGGRL
HAILETGLAADCVKFDIDADGNLDMIRPSFGGKSLAHILCKKHRPQMASVRRNVFVAPPH
NPDRRGEIVHERVELSPQDLDAKLLEFDEFTKEGGLRPEEADIVVSGGYGLGDPKNFQLL
QDLADRLGGAIAASRKAVDSGWVPKTLQVGQTGMTVRPKLYIAVGISGAVQHLAGMQESD
KILVINIDPKAPLFEIADYGIVGDLFEVLPEMIRQLDALKGGGVAGQPALPAEAR*
>Ga0134086_100005269
VTDGHVLEDKSHFRGVWVFLEGRAGGLRDVSTQLIGEGRRLADLRGTPLTGILPGHGVDA
LAERAIGFGLDRVIVVDDPMLEIYRSRPYAQVMAQLIRRQKPEIVLFGASKNGRDLGGRL
HAILETGLAADCVKFDIDADGNLDMIRPSFGGKSLAHILCKKHRPQMASVRRNVFVAPPH
NPDRRGEIVHERVELSPQDLDAKLLEFDEFTKEGGLRPEEADIVVSGGYGLGDPKNFQLL
QDLADRLGGAIAASRKAVDSGWVPKTLQVGQTGMTVRPKLYIAVGISGAVQHLAGMQESD
KILVINIDPKAPLFEIADYGIVGDLFEVLPEMIRQLDALKGGGVAGQPALPAEAR*
>Ga0134109_100006429
VTDGHVLEDKSHFRGVWVFLEGRAGGLRDVSTQLIGEGRRLADLRGTPLTGILPGHGVDA
LAERAIGFGLDRVIVVDDPMLEIYRSRPYAQVMAQLVRRQKPEIVLFGASKNGRDLGGRL
HAILETGLAADCVKFDIDADGNLDMIRPSFGGKSLAHILCKKHRPQMASVRRNVFVAPPH
NPDRRGEIVHERVELSPQDLDAKLLEFDEFTKEGGLRPEEADIVVSGGYGLGDPKNFQLL
QDLADRLGGAIAASRKAVDSGWVPKTLQVGQTGMTVRPKLYIAVGISGAVQHLAGMQESD
KILVINIDPKAPLFEIADYGIVGDLF
>Ga0136556_10030802
MSDVNVDDYDDVWVFVEQHAGTVAPVSWELLAEGRRLADEKDEALVALVIGEDVEEIAAD
AIARGADRALVADDPVFEPYRADPYGAQFRAVVEDRKPDVVLIGGTHTGRDFAGRVAVPT
MAGLTADCTELDVDDEGLLLARRPTFEGDAMATIKCPDHRPQMATVRAGVYEPAEREDGQ
AVGDDPAEREGAIEFVDVVVDEPDTVSRVLEREVGTVADITDADVLVAAGGGCDGDVAPV
QELADVLDGELAASRKAVDEGWVEPSRQVGQTGKTVRPDLYVACGISGAVQHLEGMNDSA
TVIAINDDPNAPIFEHADHGIVGDLFDVVPELTAQLRDGDDRRVIDA*
>Ga0136557_10005326
MSDVNVDDYDDVWVFVEQHAGTVAPVSWELLAEGRRLADEKDEALVALVIGEDVEEIAAD
AIARGADRALVADDPVFEPYRADPYGAQFRAVVEDRKPDVVLIGGTHTGRDFAGRVAVPT
MAGLTADCTELDVDDEGLLLARRPTFEGDAMATIKCPDHRPQMATVRAGVYEPAEREDGQ
AVGDDPAEREGAIEFVDVVVDEPDTVSRVLEREVGTVADITDADVLVAAGGGCDGDVAPV
QELADVLDGELAASRKAVDEGWVEPSRQVGQTGKTVRPDLYVACGISGAVQHLEGMNDSA
TVIAINDDPNAPIFEHADHGIVGDLFDVVPELTAQLRDGDDRRVIDA*
>Ga0136562_10002088
MSDVNVDDYDDVWVFVEQHAGTVAPVSWELLAEGRRLADEKDEALVALVIGEDVEEIAAD
AIARGADRALVADDPVFEPYRADPYGAQFRAVVEDRKPDVVLIGGTHTGRDFAGRVAVPT
MAGLTADCTELDVDDEGLLLARRPTFEGDAMATIKCPDHRPQMATVRAGVYEPAEREDGQ
AVGDDPAEREGAIEFVDVVVDEPDTVSRVLEREVGTVADITDADVLVAAGGGCDGDVAPV
QELADVLDGELAASRKAVDEGWVEPSRQVGQTGKTVRPDLYVACGISGAVQHLEGMNDSA
TVIAINDDPNAPIFEHADHGIVGDLFDVVPELTAQLRDGDDRRVIDA*
>Ga0136565_10012087
MSDVNVDDYDDVWVFVEQHAGTVAPVSWELLAEGRRLADEKDEALVALVIGEDVEEIAAD
AIARGADRALVADDPVFEPYRADPYGAQFRAVVEDRKPDVVLIGGTHTGRDFAGRVAVPT
MAGLTADCTELDVDDEGLLLARRPTFEGDAMATIKCPDHRPQMATVRAGVYEPAEREDGQ
AVGDDPAEREGAIEFVDVVVDEPDTVSRVLEREVGTVADITDADVLVAAGGGCDGDVAPV
QELADVLDGELAASRKAVDEGWVEPSRQVGQTGKTVRPDLYVACGISGAVQHLEGMNDSA
TVIAINDDPNAPIFEHADHGIVGDLFDVVPELTAQLRDGDDRRVIDA*
>Ga0136574_1028663
MSDVNVDDYDDVWVFVEQHAGTVAPVSWELLAEGRRLADEKDEALVALVIGEDVEEIAAD
AIARGADRALVADDPVFEPYRADPYGAQFRAVVEDRKPDVVLIGGTHTGRDFAGRVAVPT
MAGLTADCTELDVDDEGLLLARRPTFEGDAMATIKCPDHRPQMATVRAGVYEPAEREDGQ
AVGDDPAEREGAIEFVDVVVDEPDTVSRVLEREVGTVADITDADVLVAAGGGCDGDVAPV
QELADVLDGELAASRKAVDEGWVEPSRQVGQTGKTVRPDLYVACGISGAVQHLEGMNDSA
TVIAINDDPNAPIFEHADHGIVGDLFDVVPELTAQLRDGDDRRVIDA*
>Ga0136575_1009135
MSDVNVDDYDDVWVFVEQHAGTVAPVSWELLAEGRRLADEKDEALVALVIGEDVEEIAAD
AIARGADRALVADDPVFEPYRADPYGAQFRAVVEDRKPDVVLIGGTHTGRDFAGRVAVPT
MAGLTADCTELDVDDEGLLLARRPTFEGDAMATIKCPDHRPQMATVRAGVYEPAEREDGQ
AVGDDPAEREGAIEFVDVVVDEPDTVSRVLEREVGTVADITDADVLVAAGGGCDGDVAPV
QELADVLDGELAASRKAVDEGWVEPSRQVGQTGKTVRPDLYVACGISGAVQHLEGMNDSA
TVIAINDDPNAPIFEHADHGIVGDLFDVVPELTAQLRDGDDRRVIDA*
>Ga0136578_1017214
MSDVNVDDYDDVWVFVEQHAGTVAPVSWELLAEGRRLADEKDEALVALVIGEDVEEIAAD
AIARGADRALVADDPVFEPYRADPYGAQFRAVVEDRKPDVVLIGGTHTGRDFAGRVAVPT
MAGLTADCTELDVDDEGLLLARRPTFEGDAMATIKCPDHRPQMATVRAGVYEPAEREDGQ
AVGDDPAEREGAIEFVDVVVDEPDTVSRVLEREVGTVADITDADVLVAAGGGCDGDVAPV
QELADVLDGELAASRKAVDEGWVEPSRQVGQTGKTVRPDLYVACGISGAVQHLEGMNDSA
TVIAINDDPNAPIFEHADHGIVGDLFDVVPELTAQLRDGDDRRVIDA*
>Ga0136589_100018411
MSDVNVDDYDDVWVFVEQHAGTVAPVSWELLAEGRRLADEKDEALVALVIGEDVEEIAAD
AIARGADRALVADDPVFEPYRADPYGAQFRAVVEDRKPDVVLIGGTHTGRDFAGRVAVPT
MAGLTADCTELDVDDEGLLLARRPTFEGDAMATIKCPDHRPQMATVRAGVYEPAEREDGQ
AVGDDPAEREGAIEFVDVVVDEPDTVSRVLEREVGTVADITDADVLVAAGGGCDGDVAPV
QELADVLDGELAASRKAVDEGWVEPSRQVGQTGKTVRPDLYVACGISGAVQHLEGMNDSA
TVIAINDDPNAPIFEHADHGIVGDLFDVVPELTAQLRDGDDRRVIDA*
>Ga0136597_10032782
MSDVNVDDYDDVWVFVEQHAGTVAPVSWELLAEGRRLADEKDEALVALVIGEDVEEIAAD
AIARGADRALVADDPVFEPYRADPYGAQFRAVVEDRKPDVVLIGGTHTGRDFAGRVAVPT
MAGLTADCTELDVDDEGLLLARRPTFEGDAMATIKCPDHRPQMATVRAGVYEPAEREDGQ
AVGDDPAEREGAIEFVDVVVDEPDTVSRVLEREVGTVADITDADVLVAAGGGCDGDVAPV
QELADVLDGELAASRKAVDEGWVEPSRQVGQTGKTVRPDLYVACGISGAVQHLEGMNDSA
TVIAINDDPNAPIFEHADHGIVGDLFDVVPELTAQLRDGDDRRVIDA*
>Ga0136598_10000322
MSDVNVDDYDDVWVFVEQHAGTVAPVSWELLAEGRRLADEKDEALVALVIGEDVEEIAAD
AIARGADRALVADDPVFEPYRADPYGAQFRAVVEDRKPDVVLIGGTHTGRDFAGRVAVPT
MAGLTADCTELDVDDEGLLLARRPTFEGDAMATIKCPDHRPQMATVRAGVYEPAEREDGQ
AVGDDPAEREGAIEFVDVVVDEPDTVSRVLEREVGTVADITDADVLVAAGGGCDGDVAPV
QELADVLDGELAASRKAVDEGWVEPSRQVGQTGKTVRPDLYVACGISGAVQHLEGMNDSA
TVIAINDDPNAPIFEHADHGIVGDLFDVVPELTAQLRDGDDRRVIDA*
>Ga0136606_10018523
MSDVNVDDYDDVWVFVEQHAGTVAPVSWELLAEGRRLADEKDEALVALVIGEDVEEIAAD
AIARGADRALVADDPVFEPYLADPYGAQFRAVVEDRKPDVVLIGGTHTGRDFAGRVAVPT
MAGLTADCTELDVDDEGLLLARRPTFEGDAMATIKCPDHRPQMATVRAGVYEPAEREDGQ
AVGDDPAEREGAIEFVDVVVDEPDTVSRVLEREVGTVADITDADVLVAAGGGCDGDVAPV
QELADVLDGELAASRKAVDEGWVEPSRQVGQTGKTVRPDLYVACGISGAVQHLEGMNDSA
TVIAINDDPNAPIFEHADHGIVGDLFDVVPELTAQLRDGDDRRVIDA*
>Ga0136651_100001764
MTRRFWVFIEQNQGKMHPVAAELLGVANQLVSEIADELQASGEETSVEGILVGHNVTDIA
QEAIQYGAQRIHKIDSPAFEHYLNRPYAEALTHLVKKYQPEVFLIGATTLGRDLAGAVAT
SLKTGLTADCTKLEMGHFRKIEKKLLLATRPAFGGNVIATIVCKDHLPQMATVRPRVFET
PARNAKAEGEILEEEFEVKPEMMAAKLVEFIKDNNAQLNLEYADIIVSGGKGLGNPDGFK
LIKELADELGGVVGSSRAAVDGGWIDYAHQVGQTGKHVRPKLYVACGISGAIQHKVGMQD
SDYILAINTDPNAPIFEVATLGVVGDLYEVIPEMIKQLRAQKGASS*
>Ga0136653_100050804
MPKNSKGRNVAEIIPDRCIGCQLCVGECPVEAIHMEADVAKIDPEICIGCGRCFNVCPVD
AVIFEKQKKIPVVAAGRPARRPEDYKGVAVFIEVQNDAPVQVSWELVGKARELAAKLDVL
VYGFLLGAGVNSIAREAVAYGCDTVYVVDHPLLKHYSSRAYGKALVQLCEQVRPEVFLLG
ATPLGRDLSGVVATQLETGLTADCTGLDIDVEERLLMMTRPTFGGNIMATIVCRNHRPQM
STVRPGVMKMPQKDTARQGEIRDVDFEVAEGELPVLVDFIPTPEDLSAVDITRAPVLIVV
GKGACDSRYLPMLEELAQVLSGSIACSRPVVQLGLLPYMRQVGQTGRTVAPKIYVGVGVS
GAVQHLVGMQASEKIIAINIDPHAPLMQVADYAIIGDYMKIVPKLIKGIQDRTRKREVKK
GSRERGV*
>Ga0137365_100004628
VTDAHVLEDKSHFRGVWVFLEHRKHGLRDVSVQLIGEGRRLADLRRAALTGVLFGRDVDA
LAGHAIGYGLDRVIVVDHPLLEIYRSRPYAQVMAQLIRRHKPEVVLYGASKNGRDLGGRL
HAILETGLAADCVRFDVDADGNLDMIRPSFGGKSLAHILCKKHRPQMASVRRNVFIAPPH
DPARQGEVVHEPADLSEDDEDVTLLEFKEFTKEGGLRPEEAAIVVSGGYGLRDPKNFAML
QELADLLGGTVAASRKAVDSGWVPKMLQVGQTGMTVRPKLYIAVGISGAVQHLAGMQESE
KILVINLDPKAPLFEIADYGIVGDLFDVVPEMIRQLRALKAGGASPAAVPAATR*
>Ga0137369_100168072
VTDARLPEDKSHFRGVWVFLEHRKHGLRDVSVQLIGEGRRLADLRGTTLTGILLGRDVDA
LARHAIGYGLDRVVVVDHPLLEIYRSRPYAQVMAQLIRRHKPEIVLYGASKNGRDLGGRL
HAILETGLAADCVKFDVDPEGNLDMIRPSFGGKSLAHILCKKHRPQMASVRRNVFLAPPH
DPSRRGEVVREVAELSEKDADVTLLEFTEFTKEGGLRPEDADIVVSGGYGLGNPKNFAML
QELADLLGGAVAASRKAVDSGWVPKMLQVGQTGMTVRPKLYIAVGISGAVQHLAGMQESE
KILAINLDPKAPLFEIADYGIVGDLFEVVPEMIRQLRALKAGAAAPATIPAATR*
>Ga0137372_100238612
VTDAHVLEDKSHFRGVWVFLEHRKHGLRDVSVQLIGEGRRLADLRRAALTGVLFGRDVDA
LAGHAIGYGLDRVIVVDHPLLEIYRSRPYAQVMAQLIRRHKPEVVLYGASKNGRDLGGRL
HAILETGLAADCVRFDVDADGNLDMIRPSFGGKSLAHILCKKHRPQMASVRRNVFIAPPH
DPARQGEVVHEPADLSEDDEDVTLLEFKEFTKEGGLRPEEAAIVVSGGYGLRDPKNFAML
QELADLLGGAVAASRKAVDSGWVPKMLQVGQTGMTVRPKLYIAVGISGAVQHLAGMQESE
KILVINLDPKAPLFEIADYGIVGDLFDVVPEMIRQLRALKAGGASPAAVPAATR*
>Ga0137378_100324902
MSEPTKAPAPAGRAATKKELPEHFKAYKHVWVFVEQERGQVHPVSWELMGAGRALADKLK
VDLAAVVIGPEGEATQQAAAEAFRYGADLAYVVADPLLADYRNESYTKALTDVVNTYKPE
ILLLGATTLGRDLAGSVATTLLTGLTADCTALDVDADGSLAATRPTFGGSLMCTIYTLNY
RPQMATVRPRVMSMPERVEREPGRIISHPLGLVEDDIVTKVLSFLPDRDSVTSNLAYADV
VVAGGLGLGSPENFQLVRQLASVLGAEYGCSRPLVQKGWLSSDRQIGQTGKTIRPKLYIA
AGISGAIQHRVGVEGADLIVAINTDKNAPIFDFAHLGIVTDAIRLLPALTEAFRARLSPH
SRDRIAS*
>Ga0137379_10000003108
MTDGHVLEDKSHFRGVWVFLEHRKQGLRDVSVQLIGEGRRLADLRGATFTGILPGHDVDA
LAHHAIGYGLDRVVVVDDPMLGIYRSRPYAQVMAQLIRHHKPEIVLFGASKNGRDLGGRL
HAILETGLAADCVKFDIDADGNLDMIRPSFGGKSLAHILCKKHRPQMASVRRNVFVAPRH
DPARRGDVVREEVHLTPKDEDVSLVEFREFTQEGGLRPDDAQIVVSGGFGLGEARNFAML
QELADVLGGALAASRKAVDSGWVPKMLQVGQTGMTVRPKLYVAVGISGAVQHLAGMQESE
KILAINLDPKAPLFEIADYGIVGDLFEVVPEMIRQLKASRSGGAAVPATVPAAAR*
>Ga0137380_100045717
VTDGHVLEDKSHFRGVWVFLEGRAGGLRDVSTQLIGEGRRLADLRGTLLTGILPGHGVDA
LAERAIGYGLDRVIVVDDPMLEIYRSRPFAQVMAQLIRRQKPEIVLFGASKNGRDLGGRL
HAILETGLAADCVKFDIDAEGNLDMIRPSFGGKSLAHILCKKHRPQMASVRRNVFVAPPH
NPDRRGEIVHERVELSPQDLDAKLLEFDEFTKEGGLRPEEADIVVSGGYGLGDPKNFQLL
QDLADRLGGAIAASRKAVDSGWVPKTLQVGQTGMTVRPKLYIAVGISGAVQHLAGMQESD
KILVINIDPKAPLFEIADYGIVGDLFEVVPEMIRQLDALKGGGVAGPPALPAEAR*
>Ga0137381_100085243
MTDGHVLEDKSHFRGVWVFLEHRKQGLRDVSVQLIGEGRRLADLRGATFTGILPGHDVDA
LAHHAIGYGLDRVVVVDDPMLGIYRSRPYAQVMAQLIRQHKPEIVLFGASKNGRDLGGRL
HAILETGLAADCVKFDIDADGNLDMIRPSFGGKSLAHILCKKHRPQMASVRRNVFLAPPH
DPARRGDVVREEVHLTPKDEDVSLIEFREFTREGGLRPDDAKIVVSGGFGLGEARNFAML
QELADVLGGALAASRKAVDSGWVPKMLQVGQTGMTVRPRLYIAVGISGAVQHLAGMQESE
KILAINLDPKAPLFEIADYGIVGDLFEVVPEMIRQLKASRSGGAAVPATVPAAAR*
>Ga0137384_100274944
MSEPAKTPTPAGRAATKKELPEHFKGYKHVWVFIEQERGQVHPVSWELLGAGRQLADKLK
VDLAAVVIGPEGEATRQAAAEAFCYGADLAYIVADNLLTDYRNESYTKALTDVVNTYKPE
ILLLGATTLGRDLAGSVATTLLTGLTADCTALDVDTDGSLAATRPTFGGSLMCTIYTLNY
RPQMATVRPRVMPMPERVEREPGRIITHPLGLIEDDIVTKVLSFLPDRESAKSNLAYADV
VVAGGLGLGSPENFQLVRQLASVLGAEYGCSRPLVQKGWVTSDRQIGQTGKTIRPKLYIA
AGISGAIQHRVGVEGADLIVAINTDKNAPIFDFAHVGIITDAIRLLPALTEAFRARLSPH
ARDRIAS*
>Ga0137387_100075973
VTDGHVLEDKSHFRGVWVFLEGRAGGLRDVSTQLIGEGRRLADLRGTLLTGILPGHGVDA
LAERAIGYGLDRVIVVDDPMLEIYRSRPFAQVMAQLIRRQKPEIVLFGASKNGRDLGGRL
HAILETGLAADCVKFDIDGEGNLDMIRPSFGGKSLAHILCKKHRPQMASVRRNVFVAPPH
NPDRRGEIVHERVELSPQDLDAKLLEFDEFTKEGGLRPEEADIVVSGGYGLGDPKNFQLL
QDLADRLGGAIAASRKAVDSGWVPKTLQVGQTGMTVRPKLYIAVGISGAVQHLAGMQESD
KILVINIDPKAPLFEIADYGIVGDLFEVVPEMIRQLDALKGGVVAGPPALPAEAR*
>Ga0137390_100115028
MSEPAKTPTPAGRSATKKELPDHFKGYKHVWVFIEQERGQVHPVSWELLGAGRQLADKLK
VDLAAVVIGPEGEATRQAAAEAFCYGADLAYLVADNLLTDYRNESYTKALTDVVNTYKPE
ILLLGATTLGRDLAGSVATTLLTGLTADCTALDVDADGSLAATRPTFGGSLMCTIYTLNY
RPQMATVRPRVMQMPERVQRDTGRIVTHPLGLVEDDIVTKVLSFLPDRESAKSNLAFADV
VVAGGLGLGSPENFQLVRQLASVLGAEYGCSRPLVQKGWVTSDRQIGQTGKTIRPKLYIA
AGISGAIQHRVGVEGADLIVAINTDKNAPIFDFAHVGIITDAIRLLPALTEAFRARLSPH
SRDRIAS*
>Ga0137393_100126986
MTDAHVLEDKSHFRGVWVFLERRAGRLRDVSTQLIGEGRRLADLRGAPLTGILPGREVDA
LAKEAIGYGLDRVIVVDDPMLERYCSRPYTQVMAQLIRRHKPEIVLFGASKNGRDLGGRL
HAVLETGLAADCVKFDIDADGNLDMIRPSFGGKSLAHILCKKHRPQMASVRRNVFIAPAH
DPERQGEVVRESVDLTPEDVDATLLEFQEFTREGGLRPEEADVVVSGGYGLRDPKNFELL
QQLADRLGGAIAASRKAVDSGWVPKMLQVGQTGMTVRPKLYIAVGISGAVQHLAGMQESE
KILVINLDPKAPLFEIADYGIVGDLFEILPELIRQLDALKAGGDVSPAALPAEAR*
>Ga0137399_100019837
VTDGHVLEDKTHFRGVWVFLEGRAGGLRDVSTQLIGEGRRLADLRGTPLTGILPGHGVDA
LAKHAIGYGLDRVIVVDDPMLEIYRSRPYAQVMAQLIRRQKPEIVLFGASKNGRDLGGRL
HAILETGLAADCVKFDIDAEGNLDMIRPSFGGKSLAHILCKKHRPQMASVRRNVFVAPTH
DPDRRGEIVLERVDLSPQDLDAKLLEFDEFTKEGGLRPEEAEIVVSGGYGIGDPKNFQLL
QDLADRLGGAIAASRKAVDSGWVPKTLQVGQTGMTVRPKLYIAVGISGAVQHLAGMQESD
KIVVINIDPKAPLFEIADYGIVGDLFEVVPELIRQLDELKHGGVAARSTVPAEAR*
>Ga0137416_100012364
VTDGHVLEDKTHFRGVWVFLEGRAGGLRDVSTQLIGEGRRLADLRGTPLTGILPGHGVDA
LAKHAIGYGLDRVIVVDDPMLEIYRSRPYAQVMAQLIRRQKPEIVLFGASKNGRDLGGRL
HAILETGLAADCVKFDIDAEGNLDMIRPSFGGKSLAHILCKKHRPQMASVRRNVFVAPTH
DPDRRGEIVLERVDLSPQDLDAKLLEFDEFTKEGGLRPEEAEIVVSGGYGIGDPKNFQLL
QDLADRLGGAIAASRKAVDSGWVPKTLQVGQTGMTVRPKLYIAVGISGAVQHLAGMQESD
KIVVINIDPKAPLFEIADYGIVGDLFEVVPELIRQLDELKRGGVAARSTVPAEAR*
>Ga0153915_1000502012
MSEPTKAAAPAGRAATKKELPEHFKAYKHVWVFIEQERGQVHPVSWELMGAGRQLADKLK
VDLAAVVIGPEGDATRHAAAEAFCYGADLVYVVADNLLADYRNESYTKALTDVVNTYKPE
ILLLGATTLGRDLAGSVATTLLTGLTADCTALDVDTDGSLAATRPTFGGSLMCTIYTLNY
RPQMATVRPRVMQMPERVERAPGRIVTHPLGLVEDDIVTKVLSFLPDRESAKSNLAYADV
VVAGGLGLGSPENFQLVRQLASVLGAEYGCSRPLVQKGWVTSDRQIGQTGKTIRPKLYIA
AGISGAIQHRVGVEGADLIVAINTDKNAPIFDFAHVGIITDAIRLLPALTEAFRARLSPH
SRDGIAS*
>Ga0153915_100116613
MPKNSKGKEIAEIVSKKCSGCQSCVGACPVEAIDIVDGVAKITPEKCIGCGKCVQICPSD
AILFDKPIKKKAALAEKATEKTGTSIADYKGVAVYIEVREGVAADVSWELVGKARELAGK
LNTQVYGFLLGTNCKNIAKDAVAYGCDQVYMIDSPMFQVYASRVYGTALCQLCKEVKPEI
FLIGASPLGRDLSSVVATVLQTGLTADCTGLDIAMDERLLMMTRPTFGGNIMATILCRNH
RPQMSTVRPKVMKMPKKDPARQGEIHSISYSGYAENAVKVIRTISLDSANAIDITHSSSL
VVLGKGACDSKYFPMLEEYAGLLGGAIACSRPLVEAGLLPYVRQVGQTGKTVAPKLYVGI
GVSGAVQHMVGMQGSEKVIAINVDRYAPMVQVADYSIIGDYVKIVPELIKGLKARIPDFT
KQGAKQ*
>Ga0153915_100274403
VKDETTMSNPTAPTPPAAKPAGRRKFELDPRLKAYKGVWVFIEHERGAVHPVSFELLGEG
RKLADQLGVELAGVVLGAAGEDTRRFCQDAFCHGADLCYLVEDPVLAQYRNQPYTKALTD
LVNKYQPEILLLGATTLGRDLAGSVATTLQTGLTADCTGLAIDPENRSLAATRPTFGGSL
LCTIVTLNYRPQMATVRPRVMSMPARDDTRSGRIVEESLALLETDIVTKLLDFIADEKRD
EANLPFADIIVAGGRGLKRPENFQLVWDLAEVLGAEVGATRPVVQSGWVGADRQVGQSGK
TVRPKLYIAAGISGAVQHRVGMEGSDVIVAINQDANAPIFDFATYGIVGNAMQILPALTA
AFRQHLATAKQAV*
>Ga0153915_100445895
MGAHQGIWVFLEARNGALRDVSVQLIGEARRIADKRGTDLTGILPGWKVEPLTRQAIECG
CDRVLLVEDPRLEFYTSRPYTKVMAALRWKYNPEVILFGASKNGRDLGGRLHAAIDTGLA
ADCVRFDVTDEGILDMIRPAFGGKSLAHIHCEEHRPQMASARWNVFPMPQRDLARTGEVV
RETVAFEDADFDTKIVEFQATETHEMRKIDDAKILVSGGFGLGDPKNFALLEEFASLLGG
AVASSRKPVDLGWVPKALQVGQTGKTVRPDLYIAVGISGAVQHLAGMQESAKIVAINNDP
KASIFEIADYGIVGDLFQILPEAIRQLKAFRAQAGAALPRGANPEGPPAGA*
>Ga0153916_1000047827
MPKNSKGRNIAEIIPDKCIGCQLCVGECPVEAIHMEAGVAKIDPEVCIGCGRCFNVCPVD
AVIFEKPKKKQLTGVGQAPRPLEDYRGVAVLIEVKDGAAAPVSWELVGKARELAEKLSVS
VHGFLVGADVQTAAQEAIAYGCDIVHVIDNPLLKHYSSRAYGKALVQLCEQVKPEIFLLG
ATPLGRDVSAVVATQLETGLTADCTGLDIGPEERLLLMTRPTFGGNIMATIVCRNHRPQM
STVRPAVMKIPLKDQGRQGEIKVLDFTISESELPVLVDFIPMPEDLSAVDITKVPVLVVV
GKGACDSRYLPMLDELAQILGGSIACSRPVVQLGLLPYMRQVGQTGRTVAPKIYVGVGVS
GAVQHLVGMQTAEKIIAINVDPHAPLMQMADYAIVGDYLKVVPKLIKGLRKRSQSMEVKK
GSRERNL*
>Ga0153916_100066145
MAAHKGIWVFLEARNGSLRDVSLQLIGEARRIADKRGTELTGILPGWKVESLARIAIECG
CDQVFLVEDARLEFYTSRPFTKVMAALRWKYHPEVILFGASKNGRDLGGRLHAAIDTGLA
ADCVRFDVTEEGFLDMIRPAFGGKSLAHIHCEEHRPQMASARWNVFPMPKRDPARTGEVV
RETVAFEDSDFDTRIVDFRATESHETRKIDDAKILVSGGFGLGDPKNFALLEEFASLLGG
AVASSRKPVDLGWVPKALQVGQTGKTVRPDLYIAVGISGAVQHLAGMQEAAKIVAINNDP
KAAIFEIADYGIVGDLFQVLPEAIRQLKAFKAQAGAALPREAAPEGRPSGA*
>Ga0153916_100086694
MEAHTGVWVFLEARNGALRDVSVQLIGEARRIADKRGTELTGILPGWKVEPLARPAIEFG
CDRVILVEDPRLEFYTSRPYTKVLAALRWTHNPEVILFGASKNGRDLGGRLHAAIDTGLA
ADCVRFDVTEEGFLDMIRPAFGGKSLAHIHCEEHRPQMASARWNVFPTPARDPSRQGEVV
RETVALEDSDFDSRIVEFKPTESHETRKIDDAKILVSGGFGLGDPKNFAVLDELASLLGG
AVSASRKPVDLGWVPKALQVGQTGKTVRPQLYIAVGISGAVQHLAGMQESAKIVAINSDP
KAAIFEIADYGIVGDLFQVVPEMIRQLKSFRGQAQAAPPPEPAPPGTPGGA*
>Ga0163199_100030224
MSDVPAANAAVKKPVGRGKYELDDRLKAYQGVWVFIEHEQSQVHPVSWELLGEGRKLADK
LGVDLSAVVMGPPGIAVGRFCEEAFFHGADQCYLIEDAILANYRNEPFSKGLTDLVNAYQ
PEILLLGATVQGRDLAGSVATTLQTGLTADCTELNIDMDNRGLAATRPTFGGSLLCTIVT
KNYRPQMATIRPRVMAMPDRDTSLAGRIIRHPLAMIETSIITKVLEYIPDQRQDKPQLPF
ADIIVSGGRGMKKAENFQLIWDLAVVLGAEVGASRPVVQAGWVENERQVGQSGKTVRPKL
YIAAGISGAIQHRVGMEGADVIIAINNDPNAPIFDFATYGIVGNAMTILPALTDAFRQQL
AVVRKAG*
>Ga0163200_10027255
LDKILVFVEAKGDEPRKVSLELLSEGLKLAESGQFSMEAVFLGKLPGTVKEKVLHYTGKL
IHVADPVLENYTAEGYAMALAGYARATGAKMILAGATQRGRDFLPRVAVLLQTGIASDVT
GARWNADPMTFIRPMYGGRVLAEISFSAYPAIVTARPNSFGVGAPLTQKGEFAEFQAGIS
PEQVKTSVIKREETTLGKVDLTEADLIVAGGRGLKAAENFRLIEELARTIGATVGATRSV
VDAKWRDQADQIGKSGKTVSPKLYMGAGISGAIHHIMGMDTAKVVLAVNNDPHAIIFNYA
NYGIVGDLFEVLPAMTEELRNRLGK*
>Ga0163210_10070486
MAENKTILVIGEIEQGKTASSTRELLGGARVLADQTGGDVQLLLAGEAAAGLAAEGIALG
ADKVYAAGNAGYNEFNCDAFTALISGLCNKIKPALCLMGQTDLGRDVAPRVAARLGMALA
MDCIEVVFDAESGGFKQTRPVFGGKAFSVLTTAKGLSQVNTVRAKSMKPAAADPGRKGET
VTIAEGPDAAAIKAKLIEAKKQEAEGVKLEDAKVIVAGGGGLGGVPGFEMIKQLADLLGG
VVGATRVPVDENWVPLSMEIGQTGKIVSPELYIAIGISGAAQHITGCINSKKIVTINRDA
DANMFKISDLGLVADYKAVVPVLIEKLKAAK*
>Ga0164313_1000000833
MTRRFWVFIEQNQGKMHPVAAELLGVANQLVSEIADELQASGEETSVEGILVGHNVTDIA
QEAIQYGAQRIHKIDSPAFEHYLNRPYAEALTHLVKKYQPEVFLIGATTLGRDLAGAVAT
SLKTGLTADCTKLEMGHFRKIEKKLLLATRPAFGGNVIATIVCKDHLPQMATVRPRVFET
PARNAKAEGEILEEEFEVKPEMMAAKLVEFIKDNNAQLNLEYADIIVSGGKGLGNPDGFK
LIKELADELGGVVGSSRAAVDGGWIDYAHQVGQTGKHVRPKLYVACGISGAIQHKVGMQD
SDYILAINTDPNAPIFEVATLGVVGDLYEVIPEMIKQLRAQKGASS*
>Ga0164315_100214544
MSKEIWVLLEQTNGSIKKASLEAVAAAKAQAANCEAKVCGLLLGKDVNSLAPEAGKWGAD
KIMVIEDESLAKFNAHPYADVIAQMAKTDEPIAIIAAATPNGKDVAPRIAVKLNSGLLAD
CINVKVASDGTFTGTRSVYSGKLHQTSNFAEPVNQVVTLRPKVIEVEASEGAGEVIISDK
KPAAESLKTIVKEIVARVSERPELTQADIIVSGGRGAKSEEGFAMLEKLADVLGAAVGAS
RSAVDGGLRDHTDQVGQTGKVVNPKLYIACGISGAIQHLVGMSNSKYIVAINKDGDAPIF
EKADYGIVGDMFEIVPLLTEELKKVIN*
>Ga0164318_100060476
LKEFFKGVGETKMAKEIIVFVEQKDNEPRKVSIELLSTGRKIANDKGWNFSAIFLGNLDE
KVFDRIKRYPDKIIHFKNTYLEHYTPEAFSFVVSEYAKNNNAAMILAGATLMARDFFPRL
AVLLSTGIASDCTSIDWGQEPIKLIRPIFGGRVITELSFKTEPIVATIRPNSFPIESPAD
KDAEIIIQEVDIPDEIVKTESIEVTEPKKGKVDITEADIVVSGGRGLKAPENFKLIEELA
EVIGGSVGASRAVVDSKWRDQSEQVGKSGKTVSPKLYIAAGISGAIHHIMGMDTSKVILA
INKDPNAIIFNYADYGIAADLFEVLPVMTEEFKKRLGK*
>Ga0167615_10020942
MSSTKSDCNICPEWDCQNLNDFKNVWVVGEVDEKGLSEPSLQMLTPANKIATKLNTKIVG
LLVGHNVKKYAREFIEYGADEVIVLDDERLSMYSPHTYARTIAELAKKYKPAVIFISATM
RGRELGPYVANTLRAGITADCTDFDVDEKTKDVLLIRPPFGAVLLAYIKTPTRRPQIGTA
RPNVFKLPPRDPNRKGEIIEETISDIPKPKAKLVSRKTLAVNEVPIEKAELIVSGGKGLG
NIEGFKLIEELASKINAAVAGSRKAVDMGWIPHEKQVGQTGKSVKPILYLAVGISGAAQH
MFGIREAEVVIAINNDPSAPIFSQADYGIVGDYKQIIPALIKEIEALKKQLKGD*
>Ga0167616_100009416
MSSTKSDCNICPEWDCQNLNDFKNVWVVGEVDEKGLSEPSLQMLTPANKIATKLNTKIVG
LLVGHNVKKYAREFIEYGADEVIVLDDERLSMYSPHTYARTIAELAKKYKPAVIFISATM
RGRELGPYVANTLRAGITADCTDFDVDEKTKDVLLIRPPFGAVLLAYIKTPTRRPQIGTA
RPNVFKLPPRDPNRKGEIIEETISDIPKPKAKLVSRKTLAVNEVPIEKAELIVSGGKGLG
NIEGFKLIEELASKINAAVAGSRKAVDMGWIPHEKQVGQTGKSVKPILYLAVGISGAAQH
MFGIREAEVVIAINNDPSAPIFSQADYGIVGDYKQIIPALIKEIEALKKQLKGD*
>Ga0167616_10007143
MVCPEWNPVNKDEYRGIWVYVEHINGKISEGSLQLIGKARELATKIGVDVTGIVVGGDVK
KIINEPIYYGADRVIYVEDDRLATYMPHLYAASVVELANKYKPEIILFAATKRGRELAPY
VANTLRSGITADCTALDVDPKTRDLDQVRPTYGGSILAHIRTPSRRPQLASVRPNVFPTP
PRDESRKGEVIQEKLSKLPEPRGRFLGSKPIAEEDESGLPPVEKSDIVVVAGKGVNGVEG
VKLLTELARLLGGTIGGTKKVTDAGWLPTSRQIGQTGRTVRPGLYIGMGVSGAIQHVFGI
NESKIIVAVNSDPNAPIFNYVDYGVVGDYKQVTEALLELLRERRKAQQ*
>Incfw_100013613
MTTTPAPKPAAAGGRAGMKKELPEKFKSYKHVWVFIELERGHVHPVSWELMGEGRKLADK
LGVQLAGVVLGGAGEDTRNAVQECYAYGADVAYLVESPVLADYRNEPYTRCMTELVNKFQ
PEILLLGATTLGRDLAGSVATTLATGLTADCTELAVDADGSLAATRPTFGGSLLCTIYTL
NFRPQMATVRPRVFSLPERQDGKSGPVIEYDFKMIEDEIVTKLLQFIPDRDSNKSNLAYA
DVVVAGGLGLGSAENYQLVKDLAKALGAEWGGSRPLVQRGWIPADRQIGQTGKTIRPKLY
IAAGISGAIQHRVGVEGADLILAINTDKNAPIMDFAHIGLITDAVRFLPALAKEVRQRIA
PNTRSRLVG*
>JC3A454_10026330
VSWGGTETSTTQQVPCKDLCPEWECRNPDDYRGVWVIGETGPEGVLEPSLQLLTPARKIA
DKLKVKVTGVLIGYGVRDLAKQFIEYGADEVIVVDDERLKEYSPQVYGEVAVHLVKKYRP
EMVFVAGTMRGRELAPYIANHLRAGITADCTDFDADEKTRDVFQIRPPFGAVLLAYIRTP
NRRPQMATARPNVFPLPPRDPGRTGEVIEEKIDHVPKARARLVSRKVIPRTEAPIEKAEI
VVGGGKGLGTPEGFKQLEELAKVLGAVVGGSRRAVDLGWIPHERQIGQTGKSIKAVIYIA
VGISGAAQHMFGVREAGVVVAINKDPAAPIFSQADYGVVADYRDVIPNLVKRLVQLKEEL
KKGSPEPKG*
>JC3A454_1044555
MPCSLWPQINKAEYSGVWVYLEREGDRLKDVGLELLGKARDLAQKLGGAEVGGVIVAGTE
EMAREAIYHGADKVVIIDNPDLQIYTPAEYAEAIARVVQKYKPEIFLIGATKRGRELAAY
IANTLTTGITADCTALEIDPKTRDLLQIRPTFGGTQLATIRTPQRRPQMASVRPGVFPKP
PRDTNRTGQIILEKVEIQKRRTRLVSVEKRLEKDVADLPPVESADVVIAGGRGLGSVEGF
KLLIDLAKLLGGTVGASLMAVRAGWAPHTRQVGQTGKTIRPKLYIAVGISGAIQHLMGIM
ETKTIIAINPDPHAPIMENADYAVVGDYKQILPLLIEEIKRLKS*
>JGI12269J14319_1000104818
MTVVIDKTKCIGCGACVMECSLEALDLVDGLAVVDVKKCKDLGNCLKVCPTNALSLPNQP
IKPQEERAPEAGSKFNVQDPLPDSVKDYAQGNEKKTIRSQGAPVAGGTVWSGVWVIIEYN
NGKVAPVGWELLGEGRKLADAIGCGLCGVVTGYQVDAVIPEAFAYGAEKVYVIDHPVLQD
YRTEPYAEAMTSLVRKYQPEIILMGATSMGRDVFPAVATKMQTGLTADCTVLGIDPETKL
LQQTRPAFGGNIMATILCRTSRPQMSTVRPRVMEMPERVEGRTGEIIREEFSFNESDFRT
KVLEFIPSDAKSAFLDKAEIIVAVGLGIGAKRNMVLAEELADALGATLAGSRGAVEAGWL
THDQQVGQSGVTVRPKVYIAIGISGAIQHLVGMETSDFIIAINNDPEASILKVANYGIVG
DLFQIVPALTAEFKKRLQHGVAN*
>JGI12269J14319_100175325
MSQPATPNPAGSKEDDLLAASKGVWVYLEMDRGHVHPVSWELIGEGRKLADKLGVDVWGV
LLAPPGAANQAAANDAFAHGADGVYLMEDPILADYRTAPYTTGLTKLITTYKPEILLLGA
TTLGRDLASAVATTVATGLTADCTGLAIDMDTRSMAATRPTFGGSLLCTIHTLKARPQMA
TIRPRVMAMPPRQEGRSGQIVPVPLGMREDDIITKVLDYIADRNTNEAHLEFADFVVAGG
RGLGKVENFKLVEDLAKVLGAEVGGSRPLVQGGWIGHDRQIGQTGKTIRPKLYIAAGISG
AIQHRVGVEGADCIIAINSDPNAPIFDFAHYAIVGDATKILPALTEAFRRRLSAQAN*
>JGI12277J12856_10008066
MADQSPPRPAAGKAGAKPLPPHLAAYQGVWVFLEMERGQVHSVSWELLGEGRKLADALSV
PLASIVMGPPDGSVPAAAQESFAYGADAAYTVTDPLLAEYRTDPFTKALTDSVNAHKPEI
LLLGATTLGRDLAGSVATTLATGLTADCTGLAIDPDTRSMAATRPTFGGSLLCTIHTLHY
RPQMATVRPRVMSMPERQDGRPAGPVTEVGLDMAEDDIVTKVLSFIPDSDQDKAQLAYAD
IVVSGGRGMGSPENFELVKELAAVLGAEYGGSRPLVQMGWIGADRQIGQTGRTIRPKLYI
ACGVAGAIQHRVGVEGADMILAINSDPNAPIFEFAHYGIVGDVLQIVPALTRAFRARLAV
NRQAV*
>JGI12322J13274_10008735
MADQSPPRPAAGKAGAKPLPPHLAAYQGVWVFLEMERGQVHSVSWELLGEGRKLADALSV
PLASIVMGPPDGSVPAAAQESFAYGADAAYTVTDPLLAEYRTDPFTKALTDSVNAHKPEI
LLLGATTLGRDLAGSVATTLATGLTADCTGLAIDPDTRSMAATRPTFGGSLLCTIHTLHY
RPQMATVRPRVMSMPERQDGRPAGPVTEVGLDMAEDDIVTKVLSFIPDSDQDKAQLAYAD
IVVSGGRGMGSPENFELVKELAAVLGAEYGGSRPLVQMGWIGADRQIGQTGRTIRPKLYI
ACGVAGAIQHRVGVEGADMILAINSDPNAPIFEFAHYGIVGDVLQIVPALTRAFRARLAV
NRQAV*
>JGI1684J13235_10020665
MPKNSKGIEIAEINPEKCIGCQICIAECPVGAIELNSDTVAEIDPETCIGCGKCYDVCPV
EAISFEKKEKQEKAPTERKEETAESVPGYRGIGVFIELAGGEGSEVAWELIGKARELAEA
RQTEVIGFVLGTECQEVAKXAITRGCDQVHMIEHPVLGNYFSSSFGEALSWLAEEVSPEV
LLMGATHLGRDLAGIVATKLNTGLTADCTGLDIDPHSGLLLMTRPTFGGNIMATIYCEKH
RPQMSTVRPKVMRARDRDPERTGSVHGYDWELSDRDLPELVESVSEVSESEIDIAQYPAL
VVAGKGACDSENLSMLQELAELLGGALACSRPVVELGIMPYERQVGQTGKTVAPKLYIGV
GVSGAIQHRVGIQGSEKIVAINSNPEAAIFQVADVGIVGDYSQVVPEFIRQLKSKSSKLK
AES*
>JGI1684J13235_10029923
MPKNSKGIEVAEILPDQCIGCQICVAECPVGAIELNDEGVAEIDPEVCIGCGKCYDVCPV
GAVSFQKEKAADKSAKEKKEKAAEGVSGYEGMAVFIELDGDGGSDVAWELVGKARELAQA
RQTKVIGFLLGSDCKKVAREAVAWGCDEVHLMEHSGLSQYFSASYGEALTQLVDRVRPEV
LLMGATHQGRDLAGIVATRLNTGLTADCTELDIDEDSGLLLMTRPTFGGNIMATIYCEKH
RPQMSTVRPKVMQAGERDPEREGTIREHEWELTQEGLPQLVESVSEVSAEEVDISQYPVL
VVAGKGACDEQALPLLQELAELMGGAVACSRPVAESGILPYERQVGQTGKTVAPKLYIGV
GVSGAIQHRVAIQGSEKIMAINTDPEAAILQIADVGLIGDYTRIIPEMIKQVKERMES*
>JGI1684J13235_10032925
MTDAEAGDTDPDPEAGDAEAAPSEVDRAGDVWVFIEEHAGDVMSVSWELLTEGRRLADDL
GDDLVALVIGEDVGDVADEAIARGADRVLVADDPVFEPYRADPYGTQFRALVEERIPSIV
LIGGTHTGRDFAGRVAVPAHAGLTADVTELDVDEDGQLLARRPAFGGDVLATIVCPEHRP
QMATVRAGVFETADPEPEREGDVEAVAVVVEEADALTEVRERDVSDTADITDADRIVAVG
GGTEGELGPARALAEALDAELAASRKAVDEGWVDGARQVGQTGKTVRPELYVALGVSGAV
QHVEGMNDSEVVVAVNDDPNAPIFEHADYGIVGDLFEVAPRLTTALEGEADPEEVLQ*
>JGI1689J12820_10019472
MPKNSKGIEVAEILSDKCIGCQICISECPVGAIELSSAGVAEIDPEICVGCGKCAEVCPV
EAVAFEKGKRRKIAKEKKAERAEPASGPVAVFIESTTDGQAADVSWELMGKAVELAGKRQ
SKVIGFLLGESVSRLSVEAGWFGCQEVHCIDHPSLQRYTSSLYGRALSEMAKAVQPEILL
IGATVLGRDLAGVVATLLRTGLTADCTGLDIEEETGLLLMTRPTFGGNIMATIFCEQHRP
QMSTVRPKVMPIPERSESGSCELITHDWTPPRVPVPELVEFIDESSRQGVDITTYPALVV
AGKGACDASAFSLLEQLAELLGGIVACSRPVVEAGLLPYERQVGQTGQTVAPKLYVGVGV
SGAIQHRVAIQGAQTIMAINSDPSAPIFQVADIGIVGDYSKVLPELITQLKQRTAIHD*
>JGI20127J14776_10000239
LSLAQKRKSKRVDCATVCPEWGCRQPGEHEGIWVVGEVEGGAISEPSLQMLTPARMVANK
LGTFVEGVLLGGDEGALRAAASEMIKRGADRATVIAGRELSEYAPPAFAGAIAALAAERR
PDVILLSATMRGREIAPYVASLLRAGITADCTQFDVDEDSGDLFMIRPPFAAIMLAYIKT
PTRRPQIATARPNVFPVPPRDEARDGPVEVRPASSYVRAPPGMRLLRSEALRRDEVPLEK
AEYVVAGGRGVGTKEGFAALEELARTLGGVVAGSRRAVDLGLVPHERQVGQTGKSVRPKL
YIAVGISGAAQHVMGIREAGTVVAINIDRDAPIFRSADYGIVADWRDVIPALIREISARR
ISPGKGT*
>JGI20127J14776_100012215
MSTAQAQQKICSEWNPVNKNEYKGIWVYVEYVNGVIKDGSLQLIGKARELASKINTDVTA
IMVGNNLGDVVKEPIYYGADRVVYVDHPALSKYIPHVYANVIVQLANKYKPEIILFAATK
RGRELAPYVANSLRTGITADCTELDVDPKTRDLDQVRPTYGGNILAHIRTPSRRPQLASV
RPNVFPTPPRDTSRSGEIISETLDSIPSINGQGLVEERPAVKGEEMPPVEKADIVVVAGR
GVGGVDGVKLLTELARLLGGTIGGTKKVVDAGWLSADRQVGQTGKTIRPTLYIGVGVSGA
IQHIFGMKESKVIVAINSDPNAPIFQYADYGVVGDYREVIKELIELLKSRKGS*
>JGI20128J18817_100001930
MIKNKCATPAKDPENYKDIWIWLEQNDGQLSRVALEMAGIGRKLSDKSGEKLVGILLADE
SGESMAKEAIEYGVDKVIYVKNPVFKHYRTFPYADTLGSLIMERKPNYFILGATHNGRDL
ASRIAVRVNTGITADCTEIDIDTSKRLLEARRPAFGGAILANILCRNHRPQMASARPGIF
KPIERIPGRQGEIEKLTSNIKEDDVITKVLKIIPREEIDITTADIVVAGGMGLGKKEGFK
MLEELANELGGIVAASRPPVDAGWITRDRQVGQTGKTVHPKLFIAVGISGAIQHVAGMKT
SDYVIAINKDPSAPIIKYSDVALIGDAYEIVPKFIEAIRKAKLELKNKSPQQSASK*
>JGI20128J18817_100002117
MIDFYPALPTDNIEQYHDIWVYIENRNGNIKKVGLELLGVGRGLADKINEKLVAVLIGYQ
IEGKAEEIIKYGADKVYVADHLTLKDYRTEPYAEVFTELIKSKKPSILLIGATKQGRDIA
SRIAVKVRTGSTADCTMFDVDPQRKLLKATRPTFGGKQLATIICDRHRPQIATGRPGTFK
PLPYNPNRTGTIEKVNVNLKEEEILVKLVKFIPKEEADLENAKIIVSGGRGLKGKEGFEM
LKAFAKEVGGVVGSSRVAVEEGWIEKETQVGQTGRSVSPDVYIACGISGAVQHITGITNS
KIIIAINNDPNAEIFQYSDYGIVGDVFVVIPKLIELVRKYKISNQQQK*
>JGI20128J18817_10001947
MIKNRCATPPSDVSIYKDFWIWLEQNDGKLSRVALEMAGIGRRLCDKYNEKLIGILLAGE
NAEEMARESIEYGVDKVILVKSSVFTHYRTRPYADTISNLILERKPNYFIIGATHNGRDL
ASRLAVRVNTGITADCTEIDIDQTKKLLEARRPAFGGAILANILCSRHRPQMASARPGIF
KPIDRIPGRSGEIEVIESGIREEEVATKVLQVVSREEIDITTADVIVAGGMGLGRKEGFK
MLEELANELGGIVAASRPTVDAGWITRDRQVGQTGKTVHPKLYIAVGISGAIQHIAGMKT
SEFVISINKDSSAPIVKYSDIALIGDAYEIVPKLIEAIRNGKELLRQGKIKVQSKQS*
>JGI20128J18817_10005436
MVCPEWNPVNKDEYRGIWVYVEHINGKISEGSLQLIGKARELATKIGVDVTGIVVGGDVK
KIINEPIYYGADRVIYVEDDRLATYMPHLYAASVVELANKYKPEIILFAATKRGRELAPY
VANTLRSGITADCTALDVDPKTRDLDQVRPTYGGSILAHIRTPSRRPQLASVRPNVFPTP
PRDESRKGEVIQEKLSKLPEPRGRFLGSKPIAEEDESGLSPVEKSDIVVVAGKGVNGVEG
VKLLTELARLLGGTIGGTKNVTDAGWLPTSRQIGQTGRTVRPGLYIGMGVSGAIQHVFGI
NESKIIVAVNSDPNAPIFNYVDYGIVGDYKQVTEALLELLRERRKAQQ*
>JGI20128J18817_10005576
MSTAQAQQKICSEWNPVNKNEYKGIWVYVEYVNGVIKDGSLQLIGKARELASKINTDVTA
IMVGNNLGDVVKEPIYYGADRVVYVDHPALSKYIPHVYANVIVQLANKYKPEIILFAATK
RGRELAPYVANSLRTGITADCTELDVDPKTRDLDQVRPTYGGNILAHIRTPSRRPQLASV
RPNVFPTPPRDTSRSGEIISETLDSIPSINGQGLVEERPVVKGEEMSPVEKADIVVVAGR
GVGGVDGVKLLTELARLLGGTIGGTKKVVDAGWLNADRQVGQTGKTIRPTLYIGVGVSGA
IQHIFGMKESKIIVAINSDPNAPIFQYADYGVVGDYREVVKELIELLKSRREP*
>JGI20128J18817_10008228
LSTAGQCPEWIPVNINEHKNVWVYIEIEKGHIHEASLQLLGKAREVANKVNSELVAVMIG
SGLGSLINEPGMYGADQVIYVEDPRLETYYSLTYGEALAQLAMKYKPEAFLVAGTMRGRE
LAPYIANNLRTGITADLTMIEVDEKTREIILVRPPFGAWQLAHIRTLKRRPVMGSVRPNV
FPLPAKDENRKAKIVQEKVEELREPGLELLERTEIKGSEEMPIEKAEILVSGGRGIGSRD
GFEMLKKLAQLMGGTYAGSRKAVDMGWIQHERQVGQTGKTVRPNLYIAVAISGAAQHVFG
IREAKRVVAINNDPNAPIFESADYGIVGDYKQVVPELIKLIDEKKNGKK*
>JGI20128J18817_10008506
MLNERCSDPPKDPENFKDFWVFLEQNDGKLSRVALEMAGIGRKLADKSGEKLVGILLADD
SGYDMANTAFEYGIDKVIFVKSPILKHYRTIPYSTIIGNLXMERKPNYFILGATHNGRDL
ASRIAVKVTTGITADCTELDVDPAKKLLEARRPAFGGAILASILCARHKPQMASARPGIF
KPIDPIPGRRGELEVIESNMKEDDVVTKVISVVTKEEVDITTSDIVVAGGLGLGKKEGFA
MLEELAKELGGIVAASRPAVDAGWITRDRQVGQTGKTVNPKLYIAVGISGAIQHIAGMKG
SEFVISINKDPSAPIMKYSDIAIIGDAYEIVPKLIEEIRKAKASPKNNEAAKSN*
>JGI20128J18817_10012046
MSSTKSDCNICPEWDCQNLNDFKNVWVVGEVDEKGLSEPSLQMLTPANKIATKLNTKIVG
LLVGHNVKKYAREFIEYGADEVIVLDDERLSMYSPHTYARTIAELAKKYKPAVIFISATM
RGRELGPYVANTLRAGITADCTDFDVDEKTKDVLLIRPPFGAVLLAYIKTPTRRPQIGTA
RPNVFKLPPRDPNRKGEIIEETISDIPKPKAKLVSRKTLAVNEVPIEKAELIVSGGKGLG
NIEGFKLIEELASKMNAAVAGSRKAVDMGWIPHEKQVGQTGKSVKPILYLAVGISGAAQH
MFGIREAEVVIAINNDPSAPIFSQADYGIVGDYKQIIPALIKEIEALKKQLKGD*
>JGI20128J18817_10015964
MSLAQKRKSKRVDCNSLCPEWGCRQPGEHDGIWVVGEMEGDGISEPSLQMLTPARTVSQK
LGTFVEGVLLGADEGALRRAASEMIKRGADRATIVVGDELADHIPAVRASAIASLAEERR
PDVILLAATMRGRETAPYVATALRAGITADCTQFDVDEDSGDLFMIRPPFAAILLAYIKT
PSRRPQIATARPNVFPMPPRDESRDGPVELRDAAAYVKAEPRMRLIRSDVLRRDEVPLEK
AEYVVAGGKGVGTREGFAALEELAKSLGGVVAGSRRAVDLGFVPHEKQVGQTGKSVRPKL
YIAVGISGAAQHVIGIREAGIVVAVNSDGNAPIFKSADYGIVADWHDVLPALIREISARR
TSPGKGT*
>JGI20129J14369_100003211
MSTPSICPEWNPVNPAEHKNVWIYIETDKGQILEPSLQILGKGREVADKLGSKLVAVIIG
YKIEGLIEDLGKYGADQVIYVDDEKLSTYYAPLYGDVLAHLAKKYKPEAFLVAGTMRGRE
LAPYIANHLRTGITADLTMIEVDEKNKEVILVRPPFGAWQLAHIRTMRRRPVMGSVRPNV
FPTPKKDENRKLESIIKEELPEVHEIGLELISRVEIQKSEEMPIEKAEIIVSGGRGLGSK
EGFELIKELASVLGGTYAGSRKAVDLGWIPHERQVGQTGKTVKPNLYVAIGISGAAQHVF
GIREAKIVVAINSDQYAPIFENCDYGIVGDYKKIVPELIKQLKELKTKS*
>JGI20129J14369_100011613
LSLAQKRKSKRVDCATVCPEWGCRQPGEHEGIWVVGEVEGGAISEPSLQMLTPARMVANK
LGTFVEGVLLGGDEGALRAAASEMIKRGADRATVIAGRELSEYAPPAFAGAIAALAAERR
PDVILLSATMRGREIAPYVASLLRAGITADCTQFDVDEDSGDLFMIRPPFAAIMLAYIKT
PTRRPQIATARPNVFPVPPRDEARDGPVEVRPASSYVRAPPGMRLLRSEALRRDEVPLEK
AEYVVAGGRGVGTKEGFAALEELARILGGVVAGSRRAVDLGLVPHERQVGQTGKSVRPKL
YIAVGISGAAQHVMGIREAGTVVAINIDRDAPIFRSADYGIVADWRDVIPALIREISARR
TSPGKGT*
>JGI20129J14369_10009954
MSWGTSEVSGQQSCDKLCPEWECRDNSEYRGVWVVGEVDENGIIEPSLQMLTPAKKVASK
LNAKITGIVIGHNVKQFARQFIEYGADEAIVVDDPRLEMYAPNVYGETIVSLIKKYKPEM
VFVAGTMKGRELAPYIANHLRAGITADCTDFDADEKTRDVFQIRPPFGAVLLAYIRTPNR
RPQMATARPNVFPLPPRDPNRSGEIIEEKVDHVPPPKAKLISRKVIPRTETPIEKAELVV
GGGKGLGTAEGFKMLQELADVMGAVVGGSRKAVDLGWIPHERQIGQTGKSIKSVIYIAVG
ISGAAQHMFGVREAEVVVTINKDPSAPIFSQSDYGVVADYREVVPNLIKLLKELKEQVKK
GETPKIE*
>JGI20129J51889_100001037
LNSRDVYVYLDVVEGRISINSLSLITKARELAKILGGGVGAIIVGRDVKKLVKDVEEYDI
DVIHIIDHPKLKDHDVISYSKAVSEILSKTRPEALLMISTALGKEIASRIAVRLRTAVAT
DCIDLYIDDYKDPVSGEVSEKTIHCIRYVFRGELSAVVASPKQKPFIATVRPGLYPAPQK
IFGRKIEVKEWSIEVSEDDLMKTEVLEIQKIERKIDLSKAKVIVAGGRGAKAEGFKLIQE
LASLLKGEVGATRPAVDAGWTTPDRMIGLTGQTVKPDIYIAVGISGAPQHTIGMRDSKII
IAINKDPEAPIFKISDYGLVGDLFVILPKIIERLRQLKS*
>JGI20129J51889_100003519
LSLAQKRKSKRVDCATVCPEWGCRQPGEHEGIWVVGEVEGGAISEPSLQMLTPARMVANK
LGTFVEGVLLGGDEGALRAAASEMIKRGADRATVIAGRELSEYAPPAFAGAIAALAAERR
PDVILLSATMRGREIAPYVASLLRAGITADCTQFDVDEDSGDLFMIRPPFAAIMLAYIKT
PTRRPQIATARPNVFPVPPRDEARDGPVEVRPASSYVRAPPGMRLLRSEALRRDEVPLEK
AEYVVAGGRGVGTKEGFAALEELARILGGVVAGSRRAVDLGLVPHERQVGQTGKSVRPKL
YIAVGISGAAQHVMGIREAGTVVAINIDRDAPIFRSADYGIVADWRDVIPALIREISARR
TSPGKGT*
>JGI20129J51889_10006124
MSTSRICPEWPQVNKNEYKGIWVYVEHQNGVIKDGSLQLIGKARELASKVNVDVTAVMVG
HKLGDLVKEPIYYGADRVVYVDDEALAVYMPHVYASVIVNLVNKYKPEVVLFAATKRGRE
LAPYVANTLRTGITADCTDLDIDVKTRDLDQVRPTYGGNILAHIRTPTRRPQLASVRPNV
FPTPPRDTSRRGEVIREVINNLPKPNGSLISIKPVTKGDSDLPPVEKADIVVAAGRGVGG
PEGVKLLVELAKAIGGTVGGTKKVTDAGWLPVDRQIGQTGKTVRPTLYIGVGVSGAIQHI
FGMKESKIIVAINSDPNAPIFEYADYGIVGDYRQVIQALLELLNQRRAGKGS*
>JGI20129J51889_10006695
MSWGTSEVSGQQSCDKLCPEWECRDNSEYRGVWVVGEVDENGIIEPSLQMLTPAKKVASK
LNAKITGIVIGHNVKQFARQFIEYGADEAIVVDDPRLEMYAPNVYGETIVSLIKKYKPEM
VFVAGTMKGRELAPYIANHLRAGITADCTDFDADEKTRDVFQIRPPFGAVLLAYIRTPNR
RPQMATARPNVFPLPPRDPNRSGEIIEEKVDHVPPPKAKLISRKVIPRTETPIEKAELVV
GGGKGLGTAEGFKMLQELADVMGAVVGGSRKAVDLGWIPHERQIGQTGKSIKSVIYIAVG
ISGAAQHMFGVREAEVVVTINKDPSAPIFSQSDYGVVADYREVVPNLIKLLKELKEQVKK
GETPKIE*
>JGI20129J51890_100004925
MSTAQAQQKICSEWNPVNKNEYKGIWVYVEYVNGVIKDGSLQLIGKARELASKINTDVTA
IMVGNNLGDVVKEPIYYGADRVIYVDHPALSKYIPHVYANVIVQLANKYKPEIILFAATK
RGRELAPYVANSLRTGITADCTELDVDPKTRDLDQVRPTYGGNILAHIRTPSRRPQLASV
RPNVFPTPPRDTSRSGEIISETLDSIPSINGQGLVEERPVVKGEEMPPVEKADIVVVAGR
GVGGVDGVKLLTELARLLGGTIGGTKKVVDAGWLNADRQVGQTGKTIRPTLYIGVGVSGA
IQHIFGMKESKIIVAINSDPNAPIFQYADYGVVGDYREVVKELIELLKSRKGS*
>JGI20129J51890_100012594
MSTAQAQQKICSEWNPVNKNEYKGIWVYVEYVNGVIKDGSLQLIGKARELASKINTDVTA
IMVGNNLGDVVKEPIYYGADRVIYVDHPALSKYIPHVYANVIVQLANKYKPEIILFAATK
RGRELAPYVANSLRTGITADCTELDVDPKTRDLDQVRPTYGGNILAHIRTPNRRPQLASV
RPNVFPTPPRDTSRSGEIISETLDSIPSINGQGLVEERPVVKGEEMPPVEKADIVVVAGR
GVGGVDGVKLLTELARLLGGTIGGTKKVVDAGWLSADRQVGQTGKTIRPTLYIGVGVSGA
IQHIFGMKESKIIVAINSDPNAPIFQYADYGVVGDYREVVKELIELLKSRKEP*
>JGI20129J51890_100049274
MSTAQAQQKICSEWNPVNKNEYKGIWVYVEYVNGVIKDGSLQLIGKARELASKINTDVTA
IMVGNNLGDVVKEPIYYGADRVIYVDHPALSKYIPHVYANVIVQLANKYKPEIILFAATK
RGRELAPYVANSLRTGITADCTELDVDPKTRDLDQVRPTYGGNILAHIRTPSRRPQLASV
RPNVFPTPPRDTSRSGEIISETLDSIPSINGQGLVEERPVVKGEEMPPVEKADIVVVAGR
GVGGVDGVKLLTELARLLGGTIGGTKKVVDAGWLNADRQVGQTGKTIRPTLYIGVGVSGA
IQHIFGMKESKIIVAINSDPNAPIFQYADYGVVGDYREVIKELIELLKSRKGS*
>JGI20129J51890_100056164
MSTSRICPEWPQVNKNEYKGIWVYVEHQNGVIKDGSLQLIGKARELASKVNVDVTAVMVG
YKLGDLVKEPIYYGADRVVYVDDEALAVYMPHVYASVIVNLVNKYKPEVVLFAATKRGRE
LAPYVANTLRAGITADCTDLDIDVKTRDLDQVRPTYGGNILAHIRTPTRRPQLASVRPNV
FPTPPRDTSRRGEVIREVISNLPKPNGSLISVRPVTRGDSDLPPVEKADIVVTAGRGVGG
PEGVKLLVELARALGGTVGGTKKVIDAGWLPVDRQIGQTGKTVRPTLYIGVGVSGAIQHI
FGMKESKIIVAINSDPNAPIFEYADYGIVGDYRQVVQA
>JGI20130J15003_100016014
MGGILIYGEHREGKLKRVSYELLSKGREIARELGEKVKAVILGNRIEEAAREASSYVDEV
FVFEDPILENYNSEVYLQILERLIRREGPSLIMAGATLQARELFPLLGGVLECSVIVECI
DIKREDGRLSYVKPFYGGKILGEVIPRKPPHIVLVRPRVFPVKEKPSEQGLIKKEEVQVD
MSKVGLSTLNVFKVKEKVTDITEADVVVCGGRGLKAPENFKLLMELAEILGGAVGATRAV
VDAGWRPQSEQVGKSGKTVSPNLYLAIGLSGAIHHVMGMDSSKVVVAINKDPTAPIFEYA
NYGLVADLFEVVPILIEELKKERG*
>JGI20130J15003_100054119
MSPTAGCPEWEPINKNDWRGVWVFIETFDGEVNESSLQLLSPGRMIAEKLQTELCGVILG
HNVKRFLMEPIYYGADKVIYVDDERLRTYYPDVYATTLTKLVMKYRPEVLLAAGTLRGRE
MIPYVANAVRGGITADCTDFDVDTSTRDLIMIRPPFGATLLAHIKSPEWRPQISTVRPNV
FKLPKRDEKRNGEVIEERLEIPMPVAKLVVSEEIKTEEVPIEKAEVVVAGGRGIGSPEGF
KLLESLAQLLNGVVAGSRKAVDAGWIPHDRQVGQTGKSVKATLYIAVGISGAAQHLFGIR
EAVTVVAINNDPDAPIFENADYGIVGDYRVILPALIEEIKNRKGK*
>JGI20130J15003_100292112
MSCKEWEPVKKEDYKGVWVYIETDEGSIKEASIQMLSVGRNIAEKLGTYLAGVMIGHNIR
HLANEPIYYGADKVILLDDSRFYPFYSRVHGQALVELARKYKPEVIFIAGTMRGREMAPY
VANSLRTGITADCTAFDVENGDLIQIRPPFGALMLARIRTPNRRPQIATARPNVFEAPPR
DEKRKGEIIEEKVFFEVPDPGIRLVESKRVKKEEIPLEKAEIIVSGGRGLGSADGFKMLE
ELARELGGVIAGSRKAVDAGWIPHEKQVGQTGISVKPKLYIAVGISGAAQHVFGIREAKR
VVAINIDPGAPIFDNADYGVVGNYREIIPLLIEEIRKRKKEKEISP*
>JGI20130J15003_10044876
LNSRDVYVYLDVVEGRISINSLSLITKARELAKILGGGVGAIIVGRDVKKLVKDVEEYDI
DVIHIIDHPKLKDHDVISYSKAVSEILSKTRPEALLMISTGLGKEIASRIAVRLRTAVAT
DCIDLYIDDYKDPVSGEVSEKTIHCIRYVFRGELSAVVASPRQRPFIATVRPGLYPAPQK
IFGRKIEVKEWSIEVSEDDLMKTEVLEIQKIERKIDLSKAKVIVAGGRGAKAEGFKLIQE
LASLLKGEVGATRPAIDAGWTTPDRMIGLTGQTVKPDIYIAVGISGAPQHTIGMRDSKII
IAINKDPEAPIFKISDYGLVGDLFVILPKIIERLRQLKS*
>JGI20131J14367_100000720
MSSKIECDKLCPEWPCEQPEEFRNVWVIVEAEEGRLSEPSLQMLTPGRKISDKLGEKLVG
VLVGYGVSHLAEEVIKYGADEVIVVDSEAFKTYYPRVYALAVVELARRYKPSVIFIAGTK
RGREFAPYVANTLRAGITADCTDFDVDVNSRDVLLIRPPFAAILLAFIKTPFRRPQIGTA
RPNVFPVPVRDESRRGEVIFEKVKVATENKMRLVSRKEMARMEVSVEKAEVIVSGGKGVG
GPEGFKILERLAELLGGTVGGSRKAVDAGWISEDKQVGQTGKSVKPILYIAVGISGTAQH
MIGIREAIRVIAVNIDPEAPIFNQADYSVIGDYREVIPALIEELEILKARGPDAAKEYME
WLKTLET*
>JGI20132J14458_100003013
MSSKIECDKLCPEWPCXQPEEFRNVWVIVEAEEGRLSEPSLQMLTPGRKISDKLGEKLVG
VLVGYGVSHLAEEVIKYGADEVIVVDSEAFKIYYPRVYALAVVELARRYKPSVIFIAGTK
RGREFAPYVANTLRAGITADCTDFDVDVNSRDVLLIRPPFAAILLAFIKTPFRRPQIGTA
RPNVFPVPIRDESRRGEVIFEKVKVATENKMRLVSRKEIARMEVSVEKAEVIVSGGKGVG
GPEGFKILERLAELLGGTVGGSRKAVDAGWISEDRQVGQTGKSVKPILYIAVGIRGAAQH
MIGVREAIRVIAINIDPEAPIFNQADYSVIGDYREVIPALIEELEILKARGPDAAKEYME
WLKTLET*
>JGI20133J14441_100035348
MEAEQVTGVDAAAGQPAASAKPRREKIVIDAPDFSDYNGIMIVVEQRAGAAKKVSWQLLG
EGRKLAQKLNTELMAVVIGSDVGALAQEAIYRGADKVYLCDSEELRDYRTRPYSQICLHV
IATAKPEIVLIGATYWGRDLAGAIATHLPTGLTADCTQLDVDENRLLLASRPAFSEKMLA
TIMCKQYKPQMATARSGVFLELPRDPSRTGAIIPVPAQMSADEIATEVLAFLEQTERVNL
EDAEIIVAGGRGLGGPEPFALLQDLADALGGAVGASRPAVDAGWIGHDHQVGQTGSTVRP
KLYFAIGISGAVQHVVGMQHSDVIVAINRDPDAPIFKVANFGIVGDLFSIIPAITKAVQE
RRQLPFAVAATAKEAVAATAG*
>JGI20133J14441_100289311
MVCPEWNPVNKDEYRGIWVYVEHINGKISEGSLQLIGKARELATKIGVDVTGIVVGGDVK
KIINEPIYYGADRVIYVEDDRLATYMPHLYAASVVELANKYKPEIILFAATKRGRELAPY
VANTLRSGITADCTALDVDPKTRDLDQVRPTYGGSILAHIRTPSRRPQLASVRPNVFPTP
PRDESRKGEVIQEKLSKLPEPRGRFLGSKPIAEEDESGLSPVEKSDIVVVAGKGVNGVEG
VKLLTELARLLGGTIGGTKKVTDAGWLPTSRQIGQTGRTIRPGLYIGMGVSGAIQHVFGI
NESKIIVAVNSDPNAPIFNYVDYGIVGDYKQVTEALLELLRERRKAQQ*
>JGI20133J14441_10032728
MLNERCSDPPKDPENFKDFWVFLEQNDGKLSRVALEMAGIGRKLADKSGEKLVGILLADD
SGYDMANTAFEYGIDKVIFVKSPILKHYRTIPYSTIIGNLIMERKPNYFILGATHNGRDL
ASRIAVKVTTGITADCTELDVDPAKKLLEARRPAFGGAILASILCARHKPQMASARPGIF
KPIDPIPGRRGELEVIESNMKEDDVVTKVISVVTKEEVDITTSDIVVAGGLGLGKKEGFA
MLEELAKELGGIVAASRPAVDAGWITRDRQVGQTGKTVNPKLYIAVGISGAIQHIAGMKG
SEFVISINKDPSAPIMKYSDIAIIGDAYEIVPKLIEEIRKAKASPKNNEAAKSN*
>JGI20133J14441_10042894
MSLAQKRKSKRVDCNSLCPEWGCRQPGEHDGIWVVGEMEGDGISEPSLQMLTPARTVSQK
LGTFVEGVLLGADEGALRRAASEMIKRGADRATIVVGDELADHIPAVRASAIASLAEERR
PDVILLAATMRGRETAPYVATALRAGITADCTQFDVDEDSGDLFMIRPPFAAILLAYIKT
PSRRPQIATARPNVFPMPPRDESRDGPVELRDAAAYVKAEPRMRLIRSDVLRRDEVPLEK
AEYVVAGGKGVGTREGFAALEELAKSLGGVVAGSRRAVDLGFVPHEKQVGQTGKSVRPKL
YIAVGISGAAQHVIGIREAGIVVAVNSDGNAPIFKSADYGIVADWHDVLPALIREISARR
TSPGEGT*
>JGI20133J14441_10067674
MSSTKSDCNICPEWDCQNLNDFKNVWVVGEVDEKGLSEPSLQMLTPANKIATKLNTKIVG
LLVGHNVKKYAREFIEYGADEVIVLDDERLSMYSPHTYARTIAELAKKYKPAVIFISATM
RGRELGPYVANTLRAGITADCTDFDVDEKTKDVLLIRPPFGAVLLAYIKTPTRRPQIGTA
RPNVFKLPPRDPNRKGEIIEETISDIPKPKAKLVSRKTLAVNEVPIEKAELIVSGGKGLG
NIEGFKLIEELASKMNAAVAGSRKAVDMGWIPHEKQVGQTGKSVKPILYLAVGISGAAQH
MFGIREAEVVIAINNDPSAPIFSQADYGIVGDYKQIIPALIKEIEALKKQLKGD*
>JGI20133J14441_10078954
MIKNRCATPPSDVSIYKDFWIWLEQNDGKLSRVALEMAGIGRRLCDKYNEKLIGILLAGE
NAEEMAREAIEYGVDKVILVKSSVFTHYRTRPYADTISNLILERKPNYFIIGATHNGRDL
ASRLAVRVNTGITADCTEIDIDQTKKLLEARRPAFGGAILANILCSRHRPQMASARPGIF
KPIDRIPGRSGEIEVIESGIREEEVATKVLQVVSREEIDITTADVIVAGGMGLGRKEGFK
MLEELANELGGIVAASRPTVDAGWITRDRQVGQTGKTVHPKLYIAVGISGAIQHIAGMKT
SEFVISINKDSSAPIVKYSDIALIGDAYEIVPKLIEAIRNGKELLRQGKIKVQSKQS*
>JGI2171J19970_100016836
MDREKARPVSSEKSVWVIAEHSEGHIDEVSAEVLNCGRKLADDLDGNVIAVAVGSNSQTL
AETMGSYGADKVFLLHGALLLEYRAEFYVEALAELFTDKNPEIVICGATPIGRDMAPRLA
ARLGTGLISDCIGLTLNEEGLLLGSKLTYGGRITSTIVCPDTKPQIATLKPGVISMSRPV
DTRKPEINVITPQLNDKRLRTRAKRFIRADPETIGLDEADIIVAGGRGVGSQANFRLLEE
LAKYLGGVVAGSLGAVDEGWLPRRKLVGQTGTTVSPRLYLACGISGSIYHVLGMRDSEFI
IAIDKDPNAPIFKVADISIIGDVCDVVPAIIRNLRGFAENKDTRNSE*
>JGI2173J19968_100020784
MAGLWIFVEHRDGTVRKVSMELLSGGRKLAAALGEEMAALLFGHQIDPMAKELARWAHRV
YVVDDPLFQYYNGDAYGECLATMVREHDPSVLLAGSTFMGRDLFPWVASRLATGYAADCT
DIAIGNDKALMAKRPMYGGKVLADVTFPQARPGMATVRPNVFPLKTLEGEAKGEITRIDP
KIDPATIRTRVEKVEKKAAAKVDLTEADVVVAVGRGIKGPENFQIIEELAEVINATVGTT
RAVVDNQWRDHDDQIGKSGKIISPKLYIAFGISGAIHHTMGIDTSKVIVAVDKNPNSLIF
TYADYGIVGDLFQIVPALTTEFKKALSE*
>JGI2173J19968_100022214
MDREKARPVSSEKSVWVIAEHSEGHIDEVSAEVLNCGRKLADDLDGNVIAVAVGSNSQTL
AETMGSYGADKVFLLHGALLLEYRAEFYVEALAELFTDKNPEIVICGATPIGRDMAPRLA
ARLGTGLISDCIGLTLNEEGLLLGSKLTYGGRITSTIVCPDTKPQIATLKPGVISMSRPV
DTRKPEINVITPQLNDKRLRTRAKRFIRADPETIGLDEADIIVAGGRGVGSQANFRLLEE
LAKYLGGVVAGSLGAVDEGWLPRRKLVGQTGTTVSPRLYLACGISGSIYHVLGMRDSEFI
IAIDKDPNAPIFKVADISIIGDVCDVVPAIIRNLRGFAENKDTRNSE*
>JGI24019J35510_100000377
VRRAICRDWDEINPEDYKGIWVYMQVDEDAINEASLQLLGVAREIADKLNSHVSGVLIGS
DVRALANEPIYYGADKVYLVENKAYSTYYPRLYGSVIVELARKYKPLSILVGGTMKGREL
APYIANTLRTGITADCTSFDADPETRDIVLIRPPFGAWMLAHIKNRDRRPIMGSVRPNVF
PMPPRDTSRKGEIIIEDILVDIDPGVELVEKIPIEKKEELPIEKAEIIVSGGKGLGTREG
FRSLEELADLIGGVVAGSRKAVDAGWIPHEKQVGQTGKSVKPELYIAVAISGAAQHVFGI
REAKRVVAINIDPEAPIFDNADYGVVGDYKEIIPAIIEEIKRIRKRV*
>JGI24019J35510_100002377
VRRAICRDWDEINPEDYKGIWVYMQVDEDAINEASLQLLGVAREIADKLNSHVSGVLIGS
DVRALANEPIYYGADKVYLVENKAYSTYYPRLYGSVIVELARKYKPLSILVGGTMKGREL
APYIANTLRTGITADCTSFDADPETRDIVLIRPPFGAWMLAHIKNRDRRPIMGSVRPNVF
PMPPRDTSRKGEIIIEDILVDIDPGVELVEKIPIEKKEELPIEKAEIIVSGGKGLGTREG
FRSLEELADLIGGVVAGSRKAVDAGWIPHEKQVGQTGKSVKPELYIAVAISGAAQHVFGI
REAKRVVAINIDPEAPIFDNADYGVVGDYKEIIPAIIEEIKRIRKRV*
>JGI24020J35080_1000012262
MASKKMLCSEWEPINPMEYRGIWVYVEIENGNIHEASLQLLGEARRIADELDTYVGAVII
GYGVKKLAKEPIYYGADKVFVVDDPRLEKYYPNLYGDVVYKLAKKHKPEALLVGGTMRGR
ELAPYIANNLKTGITADLTSIEVDKETGDIILIRPPFGAWMLAHIKTRNRRPVMGSVRPN
IFPTPERNENRDGEVIEETIKEVLDSRMEYLEYIPIEKTEDIPIEKADIIVSGGKGLGSK
EGFKLLEELAELLGGVIAGSRKAVDAGWIPHDRQVGQTGKTVKPNIYFAVGISGAAQHIF
GIREAKRVVAINIDPDAPIFENADYGIVGDYKEIIPALIEVINEMKMKKSGSNKPSL*
>JGI24025J20009_1000006136
MAEYNGILICGEVVDGKIAAITRELLSVGRKLGNSLGQPLNALLIGKNIEEEAKEVIALG
ADKVYIIDGPTFANSHPDLYVAMITGACDQLLPSIVLLGQTDIGRDIAPRLAARLKTTAA
MDCVDLVIDSESKLLLQTRPVYGGNALAVWTSESCQPQIITMRPRSVAPAEPDISRKGQI
ESFTVEVKDSSIKGKLVETVKEEVAGIKLEDAKVIVSGGGGIGGTEGFEMLQELAHVLGG
TVGVTRVPCDEGWMPMTLEIGQTGRIVGPDLYIAVGISGAVQHMAGCSGSKYIVAINKDP
DAHIFKEADFGVVGDYKQAIPALIEKCKALLAL*
>JGI24025J20009_1000041115
MADYQGVLICGEVVEGKITTITKELINTGRRLGDDLNQPLSVLLIGQDIHEVAREVILLG
ADKVYTADGAPFTESHPECYTAITLNACQQVAPSIILLGQTDMGRDIAPRLATRLRTTAC
LDCVELAIDPETKLVLQTRPVYGGNAMAVWVSENYQPQVITMRPRAGTPAEPDTSRRGEI
VPVSINIDDSMIKGRLLETVKEEIKGIRLEEAKVIVAGGGGIGGSEGFQLLQELAQVLGG
TIAVSRVPCDEGWMPLSLEIGQTGHVVGPSLYIAVGISGAMQHLAGCSGSKCIVAVNKDP
EAHVFKEADFGIVGDYREVLPPLIEKCKALLAI*
>JGI24118J20152_10000839
MTAPAAPAPAPAKRPAGRAGRNTELPEHLKAYKGVWVFIEHERGHVHSVSWELLGEARKL
ADILGSQVGVVLLGGNDEALETYAAEAFSFGADKAYIVHDPVLKGYRNEPFTKGLTDLVN
KYQPEILLLGATSMGRDLAGSVATTLLTGLTADCTELNIDPASKALAATRPTFGGSLLCT
IMTLAYRPQMATVRPRVLAMPRAEAGRSGEIIQDTLGMVETQIVTKLLDFIADAHSNRIN
LPYADVIVSGGKGLKNAENFKLCFALARVLGGEVGATRPCVQAGWVEAERQVGQTGKTVR
PKLYIAAGISGAIQHRVGMEASDVIVAINTDPNAPIFDFAHYGIVGNAMQVLPALTSAFA
EHLAKASRKVA*
>JGI24120J20309_10005557
MNDKTKAPAPAGRAAAKKELPEHLKAYKHVWVFIEQERGQAHPVSWELMGAGRILADKLG
VNLAAVVVGARNEATQAVVRESFNYGADLAYLVADDILTDYRNESYTKAMTDLVNAYQPE
ILLLGATILGRDLAGSVATTLLTGLTADCTELDVDAEGSLAATRPTFGGSLLCTIFTLNY
RPQMATVRPRVMPMPERVEKPIGRVIEHPLGLVEDDIVTKVLSFLPDRDSTKSNLAFADV
VVAGGLGLGSPENFQLIRQLASTIGAEFGCSRPLVQKGWVSSDRQIGQTGKTIRPKLYIA
AGISGAIQHRVGVEGADYIVAINTDKNAPIFDFAHVGIVTDAVRLLPTLTEAFSKRLSPH
QRDRLAS*
>JGI24123J20310_100008143
MSEATEAKKPAAGKKKLQLDESLLGYKGVWVFVEHERGAIHPVSLELLGEGRKLADMLGV
ELAGVVMGQPGDTTRSFCHEAFFHGADLCYLVEDPLLTDYRNEPYTKGLTDLVNKYQPEI
LLLGATTLGRDLAGSVATTLKTGLTADCTELNVDLEARSLLATRPTFGGSLLCTIQTLNY
RPQMATVRPRVMAMPDRDATRSGRILEDKLGMVESSIITKVLEFIPDEMQDKPQLPFADI
IVSGGRGMKKPENFKLIWDLANVLGAEVGATRPVVQAGWLDLERQVGQSGKTVRPKLYIA
AGISGAIQHRVGMDASDCIIAINNDPNAPIFDFAHYGIVGNAMTILPALTEAFKAHLATA
RKAG*
>JGI24125J20156_100012612
MTAPAAPAPAPAKRPAGRAGRNTELPEHLKAYKGVWVFIEHERGHVHSVSWELLGEARKL
ADILGSQVGVVLLGGNDEALETYAAEAFSFGADKAYIVHDPVLKGYRNEPFTKGLTDLVN
KYQPEILLLGATSMGRDLAGSVATTLLTGLTADCTELNIDPASKALAATRPTFGGSLLCT
IMTLAYRPQMATVRPRVLAMPRAEAGRSGEIIQDTLGMVETQIVTKLLDFIADAHSNRIN
LPYADVIVSGGKGLKNAENFKLCFALARVLGGEVGATRPCVQAGWVEAERQVGQTGKTVR
PKLYIAAGISGAIQHRVGMEASDVIVAINTDPNAPIFDFAHYGIVGNAMQVLPALTSAFA
EHLAKASRKVA*
>JGI24125J20156_10008823
MSNDIWVLAEHQEGKVKKIVFELLSAGIDFSKKTGQEVAVLLLGSGLEEAAKSLTPFADK
IYVMDDPSFTPYTSDAYLPSIASLIKEHQPSILLGGATSTGKDLFPRLAMHLQTGYSPDC
TGLSIGEDGKLIARRPLFGGKVFAEMAFSEARPPMATVRNNAFLVNENLDRSATVISVPP
HIDPSLLKKKVIGFEKAPGAKLDITEADIVVAAGRGIKAPENFKMIEDLADALNASVGTT
RATVDEGWRDLKDQIGKSGKNISAKLYMAFGISGAIHHILGIGTCKTVVAVDNDPNALIF
NYADYGIAGDLFQIIPALTEELKKALAADR*
>JGI24141J26756_10016196
MSNGQKILVIGELDQKGGYTSLTGELLGGARKLADELGGSVDMLLVASGNLQWENLCRGA
DRVFVVSNPNVTIFDTDTITTVATELCKKNSPALCLIGQTDLGRDLSPRLAARLEAGLCM
DCTEVKYEKDKNYFVQTRPVYGGKAMAAFASIPGILQIDTIRPKSLPPLDSQEKRSGEKI
TLSNDEIKIQGNVKLINCEKSQEEGIQLEDAKTIVAGGGGLGDAKGFEILSELAQVLNAA
VGATRVPVDEKWVPHHMEIGQTGKIVSPDLYIAVGISGATQHITGILGSGKIIAINKDPD
ANIFRVADFGLVADYKEALPVLVQKLKGKAA*
>JGI24142J45722_100012419
MSQAPTPAAAPAKRPAGRGGRNLELSEELKAYKGVWVFIEHDRGHVHSVSWELVGEARKL
ADTLGCQVSAVLLGGPDEPLEKFAAEAFTFGADKAYIMKDPVLKGYRNEPFTKGMTDLVN
KYQPEIFLLGATSMGRDLAGSVATTLLTGLTADCTELKIDPTSKALAATRPTFGGSLYCT
IMTLAYRPQMATVRPRVMLMPRADASRTGDITYDTLGMLETNIVTKLLDFIADANSNKIN
LPYADVIVSGGKGLKNPENFKLVFELARVLGGEVGSTRPCVQAGWVEADRQVGQTGKTVR
PKLYIAAGISGAIQHRVGCEAADVIVAINTDVNAPIFEFAHYGIVGNAMQVLPALTQAFA
AHLALRSRQVA*
>JGI24142J45722_10002927
MPNIVEEYSGVWVFVEQLEGKLATVTLELIGEAKKLASSLNVQVSTVLLGEKVEAIIPTL
LEYGADTVYIIDDPVFHFYRAETYKGAFCYLVEKYKPEILLMGATTTGRDLAGAVATTLK
TGLTADCTALNIDLEKKILLASRPAFGGNIMATIVCKDHRPQMATVRPKVMKMPIPDSNR
TGIVVREKFDIEEESLRTMVLKIVKDGAENVKLEDAKIVVSGGRGIQNEHGVNLIKELAK
VLGGVVGGSRGAVEKNLIDHKRQVGQTGQTVSPKLYFAIGISGAVQHTVGLQGSETIIAI
NTDPECPMMKIATYSIVGDALKILPKLIEVFKQSLSEIKNLELRNSNADMKGVVTVE*
>JGI24142J45722_100070914
MATIDREYSGVWVFVEQLEGKLASVTLELIGEAKKLASSLEVQVSTVLLGDKVETIVPTL
LEYGADTVYIIDDPVFHFYRAETYKSAFCYLVEKYKPEILLMGATTTGRDLAGAVATTLK
TGLTADCTALDIDLEKKILLASRPAFGGNIMATIVCKDHRPQMATVHPKVMKMPIPVPNR
TGIVVRETFSIKEESLKTIVLKIVKDQAENVKLEDSKIIVSGGRGIQNEHGVKLLNELAA
VLGGAIAGSRGAVEKSLIDHKRQVGQTGQTVSPKLYFAIGISGAIQHTVGLQGSETIIAI
NTDPECPMMKIATYSIVGDALKILPKLIEVFKQSLSDLKNLEIKNSNSTMKGGVTVE*
>JGI24143J45723_10017497
MPNIVEEYSGVWVFVEQLEGKLATVTLELIGEAKKLASSLNVQVSTVLLGEKVEAIIPTL
LEYGADTVYIIDDPVFHFYRAETYKGAFCYLVEKYKPEILLMGATTTGRDLAGAVATTLK
TGLTADCTALNIDLEKKILLASRPAFGGNIMATIVCKDHRPQMATVRPKVMKMPIPDSNR
TGIVVREKFDIEEESLRTMVLKIVKDGAENVKLEDAKIVVSGGRGIQNEHGVNLIKELAK
VLGGVVGGSRGAVEKNLIDHKRQVGQTGQTVSPKLYFAIGISGAVQHTVGLQGSETIIAI
NTDPECPMMKIATYSIVGDALKILPKLIEVFKQSLSEIKNLELRNSNADMKGVVTVE*
>JGI24143J45723_10026846
MPNIVEEYSGVWVFVEQLEGKLATVTLELIGEAKKLASSLNVQVSTVLLGEKVEAIIPTL
LEYGADTVYIIDDPVFHFYRAETYKGAFCYLVEKYKPEILLMGATTTGRDLAGAVATTLK
TGLTADCTALNIDLEKKILLASRPAFGGNIMATIVCKDHRPQMATVRPKVMKMPIPDSNR
TGIVVREKFDIEEESLRTMVLKIVKDGAENVKLEDAKIVVSGGRGIQNEHGVNLIKELAK
VLGGVVGGSRGAVEKNLIDHKRQVGQTGQTVSPKLYFAIGISGAVQHTVGLQGSETIIAI
NTDPECPMMKIATYSIVGDALKILPKLIEVFKQSLSEIKNLELRNSNADMKGVVTVE*
>JGI24143J45723_10032775
MATIDREYSGVWVFVEQLEGKLASVTLELIGEAKKLASSLEVQVSTVLLGDKVETIVPTL
LEYGADTVYIIDDPVFHFYRAETYKSAFCYLVEKYKPEILLMGATTTGRDLAGAVATTLK
TGLTADCTALDIDLEKKILLASRPAFGGNIMATIVCKDHRPQMATVHPKVMKMPIPVPNR
TGIVVRETFSIKEESLKTIVLKIVKDQAENVKLEDSKIIVSGGRGIQNEHGVKLLNELAA
VLGGAIAGSRGAVEKSLIDHKRQVGQTGQTVSPKLYFAIGISGAIQHTVGLQGSETIIAI
NTDPECPMMKIATYSIVGDALKILPKLIEVFKQSLSDLKNLEIKNSNSTMKGGVTVE*
>JGI24143J45723_10053462
MTVIIDKPKCIGCGACVMECAVEALDLEDGVIVVDAAKCIDCGKCITICPTDTLSLPGQA
AKADEKRDPAAGSKFDLKDPLPESVKDYAAGNEKKTIRSQVAPVAGGDVWSGVWVIVEFS
DGKVAPVGWELLGEGRKLANVIGCGLSAVVVGNSVDSVIPEAFAYGAEKVYVIDHPVLKD
YRTEPYADAITXLVXKYQPEIILMGATSMGRDVFPAVATKLQTGLTADCTVLGIDPETKL
LQQTRPAFGGNIMATILCKTRRPQMSTVRPRVMEMPERVEGRQGELIREEFSLNEDDFRT
KVIEFITADAKSAFLDKAEIIVSVGLGLGAKRNMALAEELADVLGATIAGSRGAVEAGWL
THDQQVGQSGTTIRPKVYIAIGISGAIQHLVGMQTSDFIIAINNDPEASILKVANYGIVG
DLFQIVPALTAEFKKRLQLGVAN*
>JGI24146J20443_100087917
MQIIESFDTHKFAEVNGGVWVFAEQQEGRLNAVTLELIGSAKKLSDSLGVTVNTVLIGDD
VRHILPTLFAYGTDIVYLIDAPAYHYYRTETFAQAGKYLIDKYKPEILLIGATTTGRDLA
GAVATSLNTGLTADCTSLDIDLEKRILLASRPAFGGNIMATIICPNHRPQMATVRPRVMQ
MSEANPERTGIVVNETFEIEEKSLRTRVINIVKETAENMKLEDARIIVSGGRGVQDFRLL
SELSNVLGGVVAGSRAAVEKGLIDSTHQVGQTGQTVRPKIYIAVGISGAIQHIVGMQGAD
RIIAVNTDPECAMMKLATYGITGDAAEVLPELIREFRLAVC*
>JGI24147J20444_10019468
VADIDKKYSGIWIFAEQLEGKLASVSLELIGEAKKLAYKLNVQVSAVLIGDEVETIIPTL
IHYGADTVYIIDDPVFHFYRAETYKSAFCYLVEKYNPEILLMGATTTGRDLAGAVATTLK
TGLTADCTALDIDMEEKILLASRPAFGGNIMATIVCEGHRPQMATVHPNVMKKPIPEPNR
TGLVIRETFSIEEESLKTIVLKIVKDIAENAKLEDAKIIVSGGRGIQNEHGVTLLNELAA
ILGGVTAGSRGAVEKSLIDHKRQVGQTGQTVSPKLYFAIGISGAIQHIVGLQGSETIVAI
NTDPECPMMKIATYSIVGDALTILPKLIVAFKQSLSEITNLDFKNVNHDMKGVITVE*
>JGI24147J26652_10024147
VADIDKKYSGIWIFAEQLEGKLASVSLELIGEAKKLAYKLNVQVSAVLIGDEVETIIPTL
IHYGADTVYIIDDPVFHFYRAETYKSAFCYLVEKYNPEILLMGATTTGRDLAGAVATTLK
TGLTADCTALDIDMEEKILLASRPAFGGNIMATIVCEGHRPQMATVHPNVMKKPIPEPNR
TGLVIRETFSIEEESLKTIVLKIVKDIAENAKLEDAKIIVSGGRGIQNEHGVTLLNELAA
ILGGVTAGSRGAVEKSLIDHKRQVGQTGQTVSPKLYFAIGISGAIQHIVGLQGSETIVAI
NTDPECPMMKIATYSIVGDALTILPKLIVAFKQSLSEITNLDFKNVNHDMKGVITVE*
>JGI24187J35170_10077942
MNAEQPVVPRIWVFVEQQEHQVHPVSWELLGAAKRLSADLPGSVVEAVLPGHQIADLAPQ
AFHYGAARVYVIDSPVLEIYRNLPYAMAVSHLVMQYRPEIFLIGATTLGRDLAGSIATRV
GTGLTADCTELAIDPAQHILAATRPTFGGNLMATILCRRHRPQMATVRPRVLPMPDPIPD
ATGEVITVPFDLREEDVPVKRLRLIRAEEQPNIEYADVLVAGGRGVGGPEGFALLEELAD
ALGGMVAASRPVVDAGWMDAGRQVGQTGKTVRPKLYIAAGISGAVQHRVGMSGADVILAI
NTDPNAPIFQIATLGIVGDLYDVIPALIRQVKGHAQDGQAHL*
>JGI24188J35168_10083143
MNAEQPVVPRIWVFVEQQEHQVHPVSWELLGAAKRLSADLPGSVVEAVLPGHQIADLAPQ
AFHYGAARVYVIDSPVLEIYRNLPYAMAVSHLVMQYRPEIFLIGATTLGRDLAGSIATRV
GTGLTADCTELAIDPAQHILAATRPTFGGNLMATILCRRHRPQMATVRPRVLPMPDPIPD
ATGEVITVPFDLREEDVPVKRLRLIRAEEQPNIEYADVLVAGGRGVGGPEGFALLEELAD
ALGGMVAASRPVVDAGWMDAGRQVGQTGKTVRPKLYIAAGISGAVQHRVGMSGADVILAI
NTDPNAPIFQIATLGIVGDLYDVIPALIRQVKGHAQDGQAHL*
>JGI24422J19971_100019795
LGNPEQRSPSQGKGVWVIAERRQEQLENISFEMVSGARQLADELGEEVTVVVVGTAGEEL
AGTLANYGADRVYLVESPLLSEYSAELYVAALTQLFEEEKPEIVLCGATLMGRDIAPRIA
ARLKTGLVSECTGLAINEERLLQPTKLIHGGKVSGTFLYSASIPQMATVKPGIMAIRKSA
ASRKPEVTVITPEPGKREPRCKKIGVMKADPDKLGLDESEVIVAGGRGLGSAANFQLLTR
LARSLGGVVAASLGAIDEGWAPRKSLIGQTGMTVTPRLYVACGISGSIYHVMGMKDSRFI
VAINKDRNAPIFNYADMGIVGDVADVIPAITGRLEALSKSPAQRSKEANNA*
>JGI24422J19971_100223782
VVSEKNVWVIAEHSEGQVEETGFEVLNWGRKLADDLNGQVIAIAVGSNSQELAGTLGNCG
ADKVFLLHSPLLLEYRAEFYVEALSRLFIDENPEIVLCGATLTGRDLFPRLAARLKTGLI
SDCINLALNEEGLLLGSKLTYGGRISSTIVCPDSKPQMATIKPGITTAARPDSARKPEVT
LITPELSHVELRTILKRVVRADPEKIGLDEADIIVAGGRGMGGQENFQLLEEIARHLGGV
VAGSLGAIDEGWLPRRKLVGQTGTTVAPKLYIACGISGSVYHVLGMKDSDFVIAINKDPD
APIFKVADMSIIGDVGEVTSAIIDLLRGLAGNIAGRNGEVSDTGEV*
>JGI24721J26819_1000007452
MVELINCVVPEHPEEYHDVFVYLEHKNGKLTRGSLEMLGKAEELAHKLNEKAVGVAIGKN
LKEIAAEAESYGCDLFLGAEVTDFSGFSSVAYTEFITSFVEQYKPNIFLISGSREGRDLV
SRIAIRSRTGVAADCVELDVDVPNRLLIAWRPSFGDKTIDQILCKRHRPQMITSRPGSYK
MPEKVKNHKCEVTIKKVKMAKYAGEHRTVEFKQKERLDLTSAKIIVSGGLGLGKPSGFKL
VKDLADSLGGQVGASRPVVDLGWIPYEHQVGQTGQTVRPKLYVAAGISGKIQHIVGMKAS
ETIISINTDPNAPIVKFSDYFINADVSKALPKLTEEIRKLKAGTPASSPG*
>JGI24721J26819_100007734
MIKQDITQYKNVWVFIEHNDGKIERVSLELLSKGAELAKDLNCEVCAFTVGDKVEQFAKE
VGEYGAKKFYIIENPVLKEYRTEPWRDSIVYLIDKYKPEVALIGATTLGRDLAGTVATKL
SAGLTADTTALDVDPSNKNLLMTRPTFGGNLMATIFCPDNRPQMSTVRPGVFKAVKNPTT
PEVIKDKYEITEDQIVKKIIEKVQTGEEKVNLSFYEVIVSGGKGIGKKENLKLLEDLANA
LGGTWAVSRKVVQAGWAPQSRQVGQTGQTVHPKIYIAAGISGAVQHVAGMKSSDIIIAIN
TDPQAPIFEVATYGIVGDCLQILPKMTEMFKQKLVK*
>JGI24721J26819_100011786
MITNRCATPTPNPESYKDIWIWLEQNDGNLSRVALEMAGIGRKLSDKSGEKLVGILVADE
TGEEMAKTAIEYGVDKVIFVKSPVFRHYRTRPYSDAISSLVKERKPNYFIVGATHNGRDL
ASRIAVGVDTGITADCTEIDIDVNKKLLEARRPAFGGAILANILCSRHRPQMASARPGIF
KPADRVLGRKGEIEVIESKIKEEDVVTKVLRIIPREEVDITTADIVVAGGMGLGKKEGFK
MLEELANELGGIVAASRPTVDSGWITRDRQVGQTGKTVHPKLYVAVGISGAIQHIAGMKG
SEYVISINKDPAAPIVKYSDVALIGDAYDIVPKFIESIRKGKELLKEGKIQLQAKQ*
>JGI24721J26819_1000131922
MAGIKMATPASKPEEYKNVFVFLETREDRLIRPALEMIGVGKRIADKVGEKLYCLLLGGD
IKKEAKEAVSYGCDVVLGAESPDLSVYRTLPYSKIISDFVKEEKPNIFLIPATRNGRDLA
SRIAVSCEAGVTADCTELDIEQDTRILSANRPTYGESMLAEILCKKHRPQMATARAGIFP
VPDRVTTPKGEIRINKVKVDKSLLKKEVLEFKKKNAVDLTAAKVVVSGGMGLGKADGFKL
IEELASEIGGVVGSTRPAADMGWISRDHQVGQTGQTVRPRLYVAAGISGKIQHIMGMKNS
ETIIAINTDPNAEIIKYSDYVINADLYEAIPALVNSIREEKKKLATVPGK*
>JGI24721J26819_100042323
MNQAVKKPAGRGRNLELPEHLKSYKGVWVFIEHDRGHVHQVSWELLGAARKLADTLGVTV
SGVLMGGPDEPLERYAQDAWSYGADVCHLVRDPVLKGYRNEPFTQALTELVNRHQPEIVL
LGATTMGRDLAGSVATTLQTGLTADCTELNIDPATRALAATRPTFGGSLYCTIMTLAYRP
QMATVRPRVMPMPQRDASRTGMLVEDSVRLIETNIVTKLLEFIPDASRNTVNLTYADIIV
AGGKGLKNPDNFKLVWDLARVLGAEVGASRPVVHAGWVEAERQVGQSGKTVRPKLYIAAG
ISGAVQHRVGMEGADLIVAINTDPNAPIFDFAHIGVVGNAMQILPALTQALRVHIDSRVP
QAA*
>JGI24721J26819_100077746
MSCKEWEPVKKEDYKGVWVYIETDDGSIKEASIQMLSVGRNIAEKLGTYLAGVMIGHNIR
HLANEPIYYGADKVILLDDSRFYPFYSRVHGQALVELARKYKPEVIFIAGTMRGREMAPY
VANSLRTGITADCTAFDVENGDLIQIRPPFGALMLARIRTPNRRPQIATARPNVFEAPPR
DEKRKGEIIEEKVFFEVPDPGIRLVESKRVKKEEIPLEKAEIIVSGGRGLGSADGFKMLE
ELARELGGVIAGSRKAVDAGWIPHEKQVGQTGISVKPKLYIAVGISGAAQHVFGIREAKR
VVAINIDPGAPIFDNADYGVVGNYREIVPLLIEEIRKRKKEKEISP*
>JGI24721J26819_100114864
MRVSNIGEYKDVWVFIEHDCGKIEHVSLELLTKGCQLAKDIGCKVCAFSVGENVEGFSEK
LAEYGAEKFYFIESPVLKEYRTEPYRDSLLYLIEKYKPEIILIGATTLGRDIAATLATKL
NTGLTADTTALDIDFESETKNLLMTRPTFGGNLMAVIYCPDNRPQMSTVRPGVFQAIKNP
VNIEKIREEFELSEDKIPKKILEKVKTDSDKVNLGFYDVIVAGGRGIEKKENIKLLVDLA
NILGGTWAVSRKVVQMGWAPYSRQVGQTGQTVHPKIYIAAGISGAIQHIAGMKSSEIIVA
INKDPQAPIFDIATYGIIGDAVKILPRLTQYFGERLKAGGSNEKD*
>JGI24721J44947_1000031048
MGGILIYGEHREGKLKRVSYELLSKGREIARELGEKVKAVILGNRIEEAAREASSYVDEV
FVFEDPILENYNSEVYLQILERLIRREGPSLIMAGATLQARELFPLLGGVLECSVIVECI
DIKREDGRLSYVKPFYGGKILGEVIPKKPPHIVLVRPRVFPVKEKPSEQGLIKKMEVQVD
MSKVGLSTLNVFKVKEKVTDITEADVVVCGGRGLKAPENFKLLMELAEVLGGAVGATRAV
VDAGWRPQSEQVGKSGKTVSPNLYLAIGLSGAIHHVMGMDSSKVVVAINKDPTAPIFEYA
DYGLVADLFEVVPILIEELKKERG*
>JGI24721J44947_1000052435
MAGIKMATPASKPEEYKNVFVFLETREDRLIRPALEMIGVGKRIADKVGEKLYCLLLGGD
IKKEAKEAVSYGCDVVLGAESPDLSVYRTLPYSKIISDFVKEEKPNIFLIPATRNGRDLA
SRIAVSCEAGVTADCTELDIEQDTRILSANRPTYGESMLAEILCKKHRPQMATARAGIFP
VPDRVTTPKGEIRINKVKVDKSLLKKEVLEFKKKNAVDLTAAKVVVSGGMGLGKADGFKL
IEELASEIGGVVGSTRPAADMGWISRDHQVGQTGQTVRPRLYVAAGISGKIQHIMGMKNS
ETIIAINTDPNAEIIKYSDYVINADLYEAIPALVNSIREEKKKLATVPGK*
>JGI24721J44947_100049605
MITNRCATPTPNPESXKDIWIWLEQNXGNLSRVALEMAGIGXKLSDKSGEKLVGILVADE
TGEEMAKTAIEYGVDKVIFVKSPVFRHYRTRPYSDAISSLVKERKPNYFIVGATHNGRDL
ASRIAVGVDTGITADCTEIDIDVNKKLLEARRPAFGGAILANILCSRHRPQMASARPGIF
KPADRVLGRKGEIEVIESKIKEEDVVTKVLRIIPREEVDITTADIVVAGGMGLGKKEGFK
MLEELANELGGIVAASRPTVDSGWITRDRQVGQTGKTVHPKLYVAVGISGAIQHIAGMKG
SEYVISINKDPAAPIVKYSDVALIGDAYDIVPKFIESIRKGKELLKEGKIQLQAKQ*
>JGI24721J44947_1000516116
MIKNRCATPPSDVSIYKDFWIWLEQNDGKLSRVALEMAGIGRRLCDKYNEKLIGILLAGE
NAEEMAREAIEYGVDKVILVKSSVFTHYRTRPYADTISNLILERKPNYFIIGATHNGRDL
ASRLAVRVNTGITADCTEIDIDQTKKLLEARRPAFGGAILANILCSRHRPQMASARPGIF
KPIDRIPGRSGEIEVIESGIREEEVATKVLQVVSREEIDITTADVIVAGGMGLGRKEGFK
MLEELANELGGIVAASRPTVDAGWITRDRQVGQTGKTVHPKLYIAVGISGAIQHIAGMKT
SEFVISINKDSSAPIVKYSDIALIGDAYEIVPKLIEAIRNGKELLRQGKIKVQSKQS*
>JGI24721J44947_100063874
MNQAVKKPAGRGRNLELPEHLKSYKGVWVFIEHDRGHVHQVSWELLGAARKLADTLGVTV
SGVLMGGPDEPLERYAQDAWSYGADVCHLVRDPVLKGYRNEPFTQALTELVNRHQPEIVL
LGATTMGRDLAGSVATTLQTGLTADCTELNIDPATRALAATRPTFGGSLYCTIMTLAYRP
QMATVRPRVMPMPQRDASRTGMLVEDSVRLIETNIVTKLLEFIPDASRNTVNLTYADIIV
AGGKGLKNPDNFKLVWDLARVLGAEVGASRPVVHAGWVEAERQVGQSGKTVRPKLYIAAG
ISGAVQHRVGMEGADLIVAINTDPNAPIFDFAHIGVVGNAMQILPALTQALRVHIDSRVP
QAA*
>JGI24721J44947_100069421
MIKNRCATPPANVELYKDLWIWXEQNDGELSRISLEMAGIGRKLADKYGEKLVGILLADE
SGERMALEAIEYGVDKVILVKNQVFRHYRTRPFAETIASLVLEKKPNYFIIGATHNGRDL
ASRIAVRVDTGITADCTEIDIDQTKKLLEARRPAFGGAILANILCSRHRPQMASARPGIF
KPAERTIGRKGEIERVESSIREEDVVTKVLQIVTREEVDITTADVIVAGGMGLGKKEGFK
MLEELANELGGIVAASRPTVDAGWITRDRQVGQTGKTVRPKLYVAVGISGAIQHVAGMKS
SDYVISINKDSAAPIVKYSDIALIGDAYDIVPKFIESIRKGRRLLQEGKLGTPVK*
>JGI24721J44947_1000923412
MIKQDITQYKNVWVFIEHNDGKIERVSLELLSKGAELAKDLNCEVCAFTVGDKVEQFAKE
VGEYGAKKFYIIENPVLKEYRTEPWRDAIVYLIDKYKPEVALIGATTLGRDLAGTVATKL
SAGLTADTTALDIDPSNKNLLMTRPTFGGNLMATIFCPDNRPQMSTVRPGVFKAVKNPTT
PEVIKDKYEITEDQIVKKIIEKVQTGEEKVNLSFYEVIVSGGKGIGKKENLKLLEDLANA
LGGTWAVSRKVVQAGWAPQSRQVGQTGQTVHPKIYIAAGISGAVQHVAGMKSSDIIIAIN
TDPQAPIFEVATYGIVGDCLQILPKMTEMFKQKLVK*
>JGI24721J44947_100155675
MSCKEWEPVKKEDYKGVWVYIETDEGSIKEASIQMLSVGRNIAEKLGTYLAGVMIGHNIR
HLANEPIYYGADKVILLDDSRFYPFYSRVHGQALVELARKYKPEVIFIAGTMRGREMAPY
VANSLRTGITADCTAFDVENGDLIQIRPPFGALMLARIRTPNRRPQIATARPNVFEAPPR
DEKRKGEIIEEKVFFEVPDPGIRLVESKRVKKEEIPLEKAEIIVSGGRGLGSADGFKMLE
ELARELGGVIAGSRKAVDAGWIPHEKQVGQTGISVKPKLYIAVGISGAAQHVFGIREAKR
VVAINIDPGAPIFDNADYGVVGNYREIVPLLIEEIRKRKKEKEISP*
>JGI24721J44947_100220464
MRVSNIGEYKDVWVFIEHDCGKIEHVSLELLTKGCQLAKDIGCKVCAFSVGENVEGFSEK
LAEYGAEKFYFIESPVLKEYRTEPYRDSLLYLIEKYKPEIILIGATTLGRDIAATLATKL
NTGLTADTTALDIDFESETKNLLMTRPTFGGNLMAVIYCPDNRPQMSTVRPGVFQAIKNP
VNIEKIREEFELSEDKIPKKILEKVKTDSDKVNLGFYDVIVAGGRGIEKKENIKLLVDLA
NILGGTWAVSRKVVQMGWAPYSRQVGQTGQTVHPKIYIAAGISGAIQHIAGMKSSEIIVA
INKDPQAPIFDIATYGIIGDAVKILPRLTQYFGERLKAGGSNEKD*
>JGI24721J44947_100251905
MAKNKKGVEIAQIIPDRCIGCQICLGECPVGAIQITSAGVALIDPEACIGCGKCFQVCPV
GAVRFERKRHFPINKEKREPEKREAVEFRGVAIFIEVVDGLGAQVSWELVEKGKELAQKL
NVKVMAFILGYQIQKIAEEAIALGCAEVHMVDHPLLKKYISQPYGKALAFLCTEVKPEIL
LIGATPLGRDLSAVVATYLNTGLTADCTDLDIDEERGLLLMTRPTFGGNIMATIYCQQHR
PQMSTVRPRVMKAGEKDFNRHGQVYYHDLTVADTPVCEIIDFIREVPQVGGVDITIAPAL
VVAGKGACDPSSLPMLQELADLVGGQVACSRPVVEAGLMPYERQVGQTGKTVAPKLYIGI
GVSGAVQHLVGIQGSEKIVAINSDPHAPIFQIADVGIVGNYLQVVPLLISGLKKRLHTAG
R*
>JGI24721J44947_100274975
MSHNISEYKDVWVFIEHDXGKIEHVSLEXLTKGCQLAKDIGCKICAFSVGENVEMFSEKL
SEYGAEKFYFIESPILREYRTEPYRDSLLYLIEKYKPEIILIGATTLGRDIAGTLATKLD
TGLTADTTALDIDFESETKNLLMTRPTFGGNLMAVIYCPDTRPQMSTVRPGVFQAIKNPV
NIEKVREEFELFEDKIPKKILEKVKSDSDKVNLGFYDVIVAGGRGIGKKENIKLLADLAD
TLGGTWAVSRKVVQMGWAPYSRQVGQTGQTVHPKIYIAAGISGAIQHLAGMKSSEIIIAI
NRDPQAPIFDVATYGIVGDAIEILPQLTQIFGQRLKVGGSNEKE*
>JGI24721J44947_100439311
MLGVARLLASQKDTYVGAVLIGRGVSSLAREAIYYGADRVYVADDERFEKYYPTLYGEAL
AYLAKEYKPEALLVAGTMRGREFTPYVANILKTGITADCTSFEVDSAAKDILGVRPTFGA
YLIAHIRTLNRRPAIFTARPNVFPTPQKDLAREGEIIPTNPKVVDAVGVKLLGRSRFGRG
AAPIEKAKILVSGGKGLGGKEGFTILEEFAKVIGGEVSGSRKAVDAGWITHDRQVGQTGK
AVRADLYFAVGISGAVQHLFGIREVRCVVAINKDPDAPIFDNCDYGLVGDYTEIIPALIK
AVKKIKESS*
>JGI24770J26754_100269752
MTTTPASPPAASGRASMKKELSEHFKAYKHVWVFVELERGHVHSVSWELMGEGRKLADKL
GVELAAVVMGGVDAGVREAAQEAFAFGADVAYLVENPVLADYRNESYSRALTDLVNAHKP
EILLLGATTLGRDLAGSVATTLLTGLTADCTELDVDADKSLAATRPTFGGSLLCTIYTLN
FRPQMATIRPRVMQMPVRQDGREGRVVPFDVDLKEEAIITKLLRFVPDRDSAKSNLAYAD
VVVSGGMGLQSAENFQLVRQLASVLGAEYGCSRPLVQKGWVPADRQIGQTGKTIRPKLYI
AAGISGAIQHRVGVDGADMIVAINTDKNAPIFDFAHLGIVTDAVRFLPALTETFRKRLSP
HSRDRLAG*
>JGI25317J35169_1000010210
MSEAKKPVPAKPAGGRAGMKKELPEHFKSYKHVWVFVEMERGVVHPVSWELLGEGRKLAD
KLGVELAGVVMGPPGAETRAAVAESYTYGADTVYLVEDPLLTDYRNEPFAKALTDVVNTY
QPEVLLLGATTLGRDLAGTVATTLKTGLTADCTELAIDDDRSLAATRPTFGGSLLCTIHT
LNYRPQMATIRPRVMAMPDKDESRPVGGLIEHPLNMAEDDIVTKILSFIADQDSDKAQLA
YADVVVAGGLGLGKPENFKLVTDLATVLGAEYGGSRPLVQKGWIAAERQIGQTGKTIRPK
LYIAAGISGAIQHRVGVEGADCIVAINSDPGAAIFEIAHIGIVGDALTILPALTEAFRKR
LSVNRMAG*
>JGI25318J35512_100000646
MSEAKKPVPAKPAGGRAGMKKELPEHFKSYKHVWVFVEMERGVVHPVSWELLGEGRKLAD
KLGVELAGVVMGPPGAETRAAVAESYTYGADTVYLVEDPLLTDYRNEPFAKALTDVVNTY
QPEVLLLGATTLGRDLAGTVATTLKTGLTADCTELAIDDDRSLAATRPTFGGSLLCTIHT
LNYRPQMATIRPRVMAMPDKDESRPVGGLIEHPLNMAEDDIVTKILSFIADQDSDKAQLA
YADVVVAGGLGLGKPENFKLVTDLATVLGAEYGGSRPLVQKGWIAAERQIGQTGKTIRPK
LYIAAGISGAIQHRVGVEGADCIVAINSDPGAAIFEIAHIGIVGDALTILPALTEAFRKR
LSVNRMAG*
>JGI25318J35512_10010246
MAVKIDNKCISCGACIDTCPHEALFMGDAQAEVIADKCVECGDCIEVCPTNAITLPVSAK
QAVEEPTAKEEAKAPQKQDEQAPKTEVATEVKKEAAVAVPVSAEQGVWVFIEQRNGKVAP
VSLELLGAGRQLADKLGVELAGVLLGNNVGHLVNTLYEYGADIVYLTEDPVFDQYRSEVY
HIGVTDFVKKYKPEILLFGATAIGRDLASTVATELGTGLTADTTRLDIDLKNRFLEASRP
AMGGNIMATILCKVQRPQMASVRPKVMKALEPVVNRQGKLVKGSIQINEDTLQTKVIEVV
QDLGDKIRLADADIIVAGGKGMQDEKGFQLIREFAKQLGAAVGASRDAVEAGWAAHSEQV
GQTGTTVAPKLYFAFGISGAVQHAVGMENSEIVVAVNKNPNAQIFEKCTYGIVGDSFEII
PKFMEEFKKLAQRGEK*
>JGI25319J35699_1000008210
MSEAKKPVPAKPAGGRAGMKKELPEHFKSYKHVWVFVEMERGVVHPVSWELLGEGRKLAD
KLGVELAGVVMGPPGAETRAAVAESYTYGADTVYLVEDPLLTDYRNEPFAKALTDVVNTY
QPEVLLLGATTLGRDLAGTVATTLKTGLTADCTELAIDDDRSLAATRPTFGGSLLCTIHT
LNYRPQMATIRPRVMAMPDKDESRPVGGLIEHPLNMAEDDIVTKILSFIADQDSDKAQLA
YADVVVAGGLGLGKPENFKLVTDLATVLGAEYGGSRPLVQKGWIAAERQIGQTGKTIRPK
LYIAAGISGAIQHRVGVEGADCIVAINSDPGAAIFEIAHIGIVGDALTILPALTEAFRKR
LSVNRMAG*
>JGI25319J35699_10007375
VINVAVEISEKKCIGCGLCVQTCPFDALTLVDGVVQVDPDKCTNCGACVEVCPTEALALD
EPVKEMSNKEKGQVKEMTETAREMSEELTKYKGVWVFIEQMEGNVAPVSWELLGEGRKLA
DKLNTYLAGILLGDGVEHIAQEAFNNGADKVYLVQSPVLKHFRTQSYMDTIINLTKKYMP
EIILMGATTMGRDLSGAVATGLGTGLTADCTELDIEPESRYLLQSRPAFGGNIMATIVCR
HRRPQMATVRPRIMDMPEYKKDQQGEIIREETNLQEDDIAVKVIDYIKEKGKAVYLDKAE
IIVAGGRGIGSKDNFKMLQELADTVGGTIGASRAAVEAGWLGAEFQVGQTGTTVRPKVYF
AIGISGAIQHLVGMQTADVIVAVNKDPDAPIFKVATFGIQGDLFKVLPAMTEQFRKQLGQ
*
>JGI25320J50211_1000004210
MSEAKKPVPAKPAGGRAGMKKELPEHFKSYKHVWVFVEMERGVVHPVSWELLGEGRKLAD
KLGVELAGVVMGPPGAETRAAVAESYTYGADTVYLVEDPLLTDYRNEPFAKALTDVVNTY
QPEVLLLGATTLGRDLAGTVATTLKTGLTADCTELAIDDDRSLAATRPTFGGSLLCTIHT
LNYRPQMATIRPRVMAMPDKDESRPVGGLIEHPLNMAEDDIVTKILSFIADQDSDKAQLA
YADVVVAGGLGLGKPENFKLVTDLATVLGAEYGGSRPLVQKGWIAAERQIGQTGKTIRPK
LYIAAGISGAIQHRVGVEGADCIVAINSDPGAAIFEIAHIGIVGDALTILPALTEAFRKR
LSVNRMAG*
>JGI25321J39296_1000007210
MSEAKKPVPAKPAGGRAGMKKELPEHFKSYKHVWVFVEMERGVVHPVSWELLGEGRKLAD
KLGVELAGVVMGPPGAETRAAVAESYTYGADTVYLVEDPLLTDYRNEPFAKALTDVVNTY
QPEVLLLGATTLGRDLAGTVATTLKTGLTADCTELAIDDDRSLAATRPTFGGSLLCTIHT
LNYRPQMATIRPRVMAMPDKDESRPVGGLIEHPLNMAEDDIVTKILSFIADQDSDKAQLA
YADVVVAGGLGLGKPENFKLVTDLATVLGAEYGGSRPLVQKGWIAAERQIGQTGKTIRPK
LYIAAGISGAIQHRVGVEGADCIVAINSDPGAAIFEIAHIGIVGDALTILPALTEAFRKR
LSVNRMAG*
>JGI25321J39296_100007259
MTVAVDNSKCIGCGACIVECPIEALDLIDGIAVVNPKICDNNGKCVLVCPTNALALNLPD
QANKPTQALDPEAGARFDLKDPLPDTVKDYAQDNQKKTIPAQVVPVAGGDVWSGVWVIIE
YTNGKVAPVSWELLGEGRKLADAIGCGLSGVITGHQVDSVIPEAFAYGAERVYVVDHPVL
KDYRTEPYAEAITSLVTKYQPEIILMGATSMGRDVFPAIATRVQTGLTADCTVLGIDPET
KLLQQTRPAFGGNIMATILCRSSRPQMATVRPRVMAMPERVDGREGELIHEEILFDETNI
RTKVLEFISSDAKSAFLDKAEIIVAVGLGLAAKRNMVLAEELAEVLGATIAGSRGAVEAG
WLTHDQQVGQSGVTVRPKVYIAIGISGAIQHLVGMETSDFIIAINNDPEASILKVANYGI
VGDLFQIVPALTAEFKKRLQHGVAN*
>JGI25321J39296_100060624
LEKDIWIFVEHRDEEVEEATLEVLSEARRLANKAKLKVSSLILGHPAEPFAEILSQHGAD
NLYYVEHELLKQYTTDGYTVAIADILRSRQPKCFLLAATALGKDLAPRLATRLNVGLVSD
CRVLEINKEGNLEMTRPTLGGRIYTKMKSPLQKLQLATITPGVLGVRKSKIGHQAKTEKL
EVEIQPEKLRTHVRGISKVERGQLDISEAEFVVAFGRGLGDQARLPEMEAIADAMGACIA
GSRVAVDEGWLSFERQIGQTGKTITPKLILCCGISGAQQFIMGMRESRFIIAINTDRQAP
IFKVADLSVLGDLKEIVPELTKQLQELSGNR*
>JGI25321J39296_10059734
MTVLVDKTKCIGCGACVMECPVEALDLLDGLAVVNPKKCNDQGKCVTVCPTNALALPNQA
TQPAQPKEKLDPEKGSKFNLQDPLPESVQDYAAGNEKKTIRSQVTPVAGGDVWSGVWVII
EYINGKIAPVSWELLGEGRKLADAIGCELCGVITGHLVESVIPEAFAYGAEKVYVIDHPE
LNDYRTEPYADAITGLVTKYQPEIILMGATSMGRDVFPAVATKLQTGLTADCTVLGIDPE
TKLLQQTRPAFGGNIMATILCRTRRPQMSTVRPRVMAMPERVEGRSGELIREEFSINESD
LRTKVLEFVLSDAKSAFLDKAEIIVAVGLGLAAKRNLILAEELAEVLGATLAGSRGAVEA
GWLTHDQQVGQSGVTVRPKVYIAIGISGAIQHLVGMETSDFIIAINNDPEASILKVANFG
IVGDLFQIVPALTAEFKKRLQHGVAN*
>JGI25321J50212_10000012210
MSEAKKPVPAKPAGGRAGMKKELPEHFKSYKHVWVFVEMERGVVHPVSWELLGEGRKLAD
KLGVELAGVVMGPPGAETRAAVAESYTYGADTVYLVEDPLLTDYRNEPFAKALTDVVNTY
QPEVLLLGATTLGRDLAGTVATTLKTGLTADCTELAIDDDRSLAATRPTFGGSLLCTIHT
LNYRPQMATIRPRVMAMPDKDESRPVGGLIEHPLNMAEDDIVTKILSFIADQDSDKAQLA
YADVVVAGGLGLGKPENFKLVTDLATVLGAEYGGSRPLVQKGWIAAERQIGQTGKTIRPK
LYIAAGISGAIQHRVGVEGADCIVAINSDPGAAIFEIAHIGIVGDALTILPALTEAFRKR
LSVNRMAG*
>JGI25321J50212_1000013859
MTVAVDNSKCIGCGACIVECPIEALDLIDGIAVVNPKICDNNGKCVLVCPTNALALNLPD
QANKPTQALDPEAGARFDLKDPLPDTVKDYAQDNQKKTIPAQVVPVAGGDVWSGVWVIIE
YTNGKVAPVSWELLGEGRKLADAIGCGLSGVITGHQVDSVIPEAFAYGAERVYVVDHPVL
KDYRTEPYAEAITSLVTKYQPEIILMGATSMGRDVFPAIATRVQTGLTADCTVLGIDPET
KLLQQTRPAFGGNIMATILCRSSRPQMATVRPRVMAMPERVDGREGELIHEEILFDETNI
RTKVLEFISSDAKSAFLDKAEIIVAVGLGLAAKRNMVLAEELAEVLGATIAGSRGAVEAG
WLTHDQQVGQSGVTVRPKVYIAIGISGAIQHLVGMETSDFIIAINNDPEASILKVANYGI
VGDLFQIVPALTAEFKKRLQHGVAN*
>JGI25321J50212_1000030339
VAVNISKACIGCQACISTCPYGALYMNDEGLSRVITDKCVECGKCIENCPVSAIELPAAA
GRPAAEDVALPGGAAGPDRSVGLETPLSGDIARNQGVWVFVEQREEQVAPVSLELLGAGQ
ELAKKLGVELSGVLLGNQVSGLVDKLYTYGADRIYLLDHPVLQYYRTEAYMRVFVKLVKE
YLPEIILIGATTTGRDLAAAVATELRTGLTADCTGLDIDPRQRLLLATRPAFGGNIMATI
VSKKHRPQMATVRPKVMKMGKPVPGCRGALVRPEIELKESEMLTRVLEIVKEQGDQINIQ
DAEMIVAGGRGLGDRDSFRKICFGLAGAIGARVGASRAAVEAGWIEQKYQVGQTGVTVAP
RIYIALGISGAIQHLVGIRGSDIIIAVNNDPEAPIFKECTYGIVGDLFKIVPLLKEPLKE
LLEQIKTDLNRGQEVINCAG*
>JGI25321J50212_1000041029
LEKDIWIFVEHRDEEVEEATLEVLSEARRLANKAKLKVSSLILGHPAEPFAEILSQHGAD
NLYYVEHELLKQYTTDGYTVAIADILRSRQPKCFLLAATALGKDLAPRLATRLNVGLVSD
CRVLEINKEGNLEMTRPTLGGRIYTKMKSPLQKLQLATITPGVLGVRKSKIGHQAKTEKL
EVEIQPEKLRTHVRGISKVERGQLDISEAEFVVAFGRGLGDQARLPEMEAIADAMGACIA
GSRVAVDEGWLSFERQIGQTGKTITPKLILCCGISGAQQFIMGMRESRFIIAINTDRQAP
IFKVADLSVLGDLKEIVPELTKQLQELSGNR*
>JGI25321J50212_100010472
MTVAVDKTKCIGCGACVMECPVEALDLIDGLAVVDPGKCKDHGKCVLVCPTDALALPNQP
SKAKEALDPEAGSKFNLNEPQPESVKDYAQDNDKKTIRSQVTPVAGGDVWSGVWVIIEYT
NGKIAPVSWELLGEGRKLADAIGCGLSGVITGHQIDSVIPEAFAYGAEKVYVIDHPILQD
YRTEPYAEAITSLVKKYQPEIILMGATSMGRDVFPAIATKLQTGLTADCTVLGIDPETKL
LQQTRPAFGGNIMATILCRTSRPQMSTVRPRVMAMPERVDGREGELIREEFAANESDFRT
KIIEFINADAKNAFLDKAEIIVAVGLGLAAKRNLALAEELADVLGATIAGSRGAVEAGWL
THEQQVGQSGVTVRPKVYIAIGISGAIQHLVGMETSDFIIAINNDPEASILKVANYGIVG
DLFQVVPALTAEFKKRLQHGVAN*
>JGI25321J50212_1000145912
MAVKIDNKCISCGACIDTCPHEALFMGDAQAEVIADKCVECGDCIEVCPTNAITLPVSAK
QAVEEPTAKEEAKAPQKQDEQAPKTEVATEVKKEAAVAVPVSAEQGVWVFIEQRNGKVAP
VSLELLGAGRQLADKLGVELAGVLLGNNVGHLVNTLYEYGADIVYLTEDPVFDQYRSEVY
HIGVTDFVKKYKPEILLFGATAIGRDLASTVATELGTGLTADTTRLDIDLKNRFLEASRP
AMGGNIMATILCKVQRPQMASVRPKVMKALEPVVNRQGKLVKGSIQINEDTLQTKVIEVV
QDLGDKIRLADADIIVAGGKGMQDEKGFQLIREFAKQLGAAVGASRDAVEAGWAAHSEQV
GQTGTTVAPKLYFAFGISGAVQHAVGMENSEIVVAVNKNPNAQIFEKCTYGIVGDSFEII
PKFMEEFKKLAQRGEK*
>JGI25321J50212_100033967
MNDKAKAPAPAGRAAAKKELPEHLKAYKHVWVFIEQERGQAHPVSWELMGAGRILANKLG
VNLAAVIVGARNEATQAVVRESFNYGADLAYLVADDILADYRNESYTKAMTDLVNAYQPE
ILLLGATILGRDLAGSVATTLLTGLTADCTELDVDAEGSLAATRPTFGGSLLCTIFTLNY
RPQMATVRPRVMPMPERVEKPVGRVIEHPLGLVEDDIVTKVLSFLPDRDSTKSNLAFADV
VVAGGLGLGSPENFQLVRQLAGAIGAEFGCSRPLVQKGWVSSDRQIGQTGKTIRPKLYIA
AGISGAIQHRVGVEGADYIVAINTDKNAPIFDFAHVGIVADAVRLLPALTEAFSKRLSPH
QRDRLAS*
>JGI25321J50212_100054345
VINVAVEISEKKCIGCGLCVQTCPFDALTLVDGVVQVDPDKCTNCGACVEVCPTEALALD
EPVKEMSNKEKGQVKEMTETAREMSEELTKYKGVWVFIEQMEGNVAPVSWELLGEGRKLA
DKLNTYLAGILLGDGVEHIAQEAFNNGADKVYLVQSPVLKHFRTQSYMDTIINLTKKYMP
EIILMGATTMGRDLSGAVATGLGTGLTADCTELDIEPESRYLLQSRPAFGGNIMATIVCR
HRRPQMATVRPRIMDMPEYKKDQQGEIIREETNLQEDDIAVKVIDYIKEKGKAVYLDKAE
IIVAGGRGIGSKDNFKMLQELADTVGGTIGASRAAVEAGWLGAEFQVGQTGTTVRPKVYF
AIGISGAIQHLVGMQTADVIVAVNKDPDAPIFKVATFGIQGDLFKVLPAMTEQFRKQLGQ
*
>JGI25322J35698_100001246
MSEAKKPVPAKPAGGRAGMKKELPEHFKSYKHVWVFVEMERGVVHPVSWELLGEGRKLAD
KLGVELAGVVMGPPGAETRAAVAESYTYGADTVYLVEDPLLTDYRNEPFAKALTDVVNTY
QPEVLLLGATTLGRDLAGTVATTLKTGLTADCTELAIDDDRSLAATRPTFGGSLLCTIHT
LNYRPQMATIRPRVMAMPDKDESRPVGGLIEHPLNMAEDDIVTKILSFIADQDSDKAQLA
YADVVVAGGLGLGKPENFKLVTDLATVLGAEYGGSRPLVQKGWIAAERQIGQTGKTIRPK
LYIAAGISGAIQHRVGVEGADCIVAINSDPGAAIFEIAHIGIVGDALTILPALTEAFRKR
LSVNRMAG*
>JGI25322J35698_100013474
LTVEVIRKNCIGCGACVQTCPFDALDLVDGIAVVDPEKCTDCGACVAVCPTMALSLEGYR
KPEETVKKAEEVIKEFKPKDPIVNAYFGVWVLIEQSYGEIADVSWELLGAGRRLADDLGV
DLAAVLLGYQVKDKVNLVYEYGCDKVFLVDDPVLKDYRTDPYSITLAMLIDKYKPEIVLM
AATTQGRDLAGHVATKVGTGLTADCTELKIEEESRLLLQTRPAFGGNVMATIVCRNHRPQ
MASVRPRVMAMPERQEGRTGTLVEEKTEIKEEEVFTKILEFIAQGGSAVYLDRADVIVAG
GKGLGTKENFQYIFDLADALGGTVGASRAAVEAGWIDVIHQVGQTGVTVRPKVYIAVGIS
GAIQHLVGMQTADVIVAINKDPDAPIFKVANYGIVGDFQKLLPLLTESFRQKLGS*
>JGI25322J35698_100033525
LEKDIWIFVEHRDEEVEEATLEVLSEARRLANKAKLKVSSLILGHPAEPFAEILSQHGAD
NLYYVEHELLKQYTTDGYTVAIADILRSRQPKCFLLAATALGKDLAPRLATRLNVGLVSD
CRVLEINKEGNLEMTRPTLGGRIYTKMKSPLQKLQLATITPGVLGVRKSKIGHQAKTEKL
EVEIQPEKLRTHVRGISKVERGQLDISEAEFVVAFGRGLGDQARLPEMEAIADAMGACIA
GSRVAVDEGWLSFERQIGQTGKTITPKLILCCGISGAQQFIMGMRESRFIIAINTDRQAP
IFKVADLSVLGDLKEIVPELTKQLQELSGNR*
>JGI25322J35698_100079311
MTVRVIEKNCIACGLCVQACPFEALEVKGDVAVVDPDKCTNCGDCVEICPADALALDEPP
KEMTKKEIKSVEDNEAAAKEIKKELKEYNGIWIFIEQMDGKPAPVSWELLGEGARLAKQI
DTELVGVLIGDKVASLAGEAFSYGADKVYLVENPLLKNYVTEPYTKVLVNLCKKYKPEIF
LFGATSLGRDIAGAVATQLQTGLTADCTELTVDESSRYLMQTRPAFGGNIMATIVCRHRR
PQMATVRPRVMSMPERQDGRTGEIIREDMDLKQEEILTRIIEVIEEKGSAVYLDKAEIIV
AAGRGIGSKTNLKVIEELSEVLGGTVAASRAAVEAGWFEHTYQVGQTGVTVRPKVYFAVG
ISGAIQHLVGMQTSDVIVAINNDPDAPIFKFATFGIVGDYATVVPALTGEFKKRLNEEGL
R*
>JGI25322J35698_10013825
MTVAVDNSKCIGCGACIVECPIEALDLIDGIAVVNPKICDNNGKCVLVCPTNALALNLPD
QANKPTQALDPEAGARFDLKDPLPDTVKDYAQDNQKKTIPAQVVPVAGGDVWSGVWVIIE
YTNGKVAPVSWELLGEGRKLADAIGCGLSGVITGHQVDSVIPEAFAYGAERVYVVDHPVL
KDYRTEPYAEAITSLVTKYQPEIILMGATSMGRDVFPAIATRVQTGLTADCTVLGIDPET
KLLQQTRPAFGGNIMATILCRSSRPQMATVRPRVMAMPERVDGREGELIHEEILFDETNI
RTKVLEFISSDAKSAFLDKAEIIVAVGLGLAAKRNMVLAEELAEVLGATIAGSRGAVEAG
WLTHDQQVGQSGVTVRPKVYIAIGISGAIQHLVGMETSDFIIAINNDPEASILKVANYGI
VGDLFQIVPALTAEFKKRLQHGVAN*
>JGI26464J51801_10018115
MPCSLWPPVNKEEYKGVWVYLEREGGRLKDVGLELLGKARDLAQKLGGAEVGGVIVAGTE
EMAREAVYHGADKVVIIDNPDLKVYTPAEYAEAIAKVVGKYKPEIFLIGATKRGRELAAY
IANTLTTGITADCTALEIDPKTRDLLQIRPTFGGTQLATIRTPQRRPQMASVRPGVFPKP
PRDTSRTGQIIVEKVEIAKRRTRLVSIEKRLEKDVADLPPVESADVVIAGGRGLGSVEGF
KLLIDLAKLLGGTVGASLMAVRAGWAPHTRQIGQTGKTIRPKLYIAVGISGAIQHLMGIM
ETKTIIAINPDPHAPIMQNADYAVVGDYKQILPLLIEEIKRLKS*
>JGI26467J51737_10006811
MVCPEWNPVNKDEYRGIWVYVEHINGKISEGSLQLIGKARELATKIGVDVTGIVVGGDVK
KIINEPIYYGADRVIYVEDDRLATYMPHLYAASVVELANKYKPEIILFAATKRGRELAPY
VANTLRSGITADCTALDVDPKTRDLDQVRPTYGGSILAHIRTPSRRPQLASVRPNVFPTP
PRDESRKGEVIQEKLSKLPEPRGRFLGSKPIAEEDESGLPPVEKSDIVVVAGKGVNGVEG
VKLLTELARLLGGTXGGTKKVTDAGWLPTSRQIGQTGRTVRPGLYIGMGVSGAIQHVFGI
NESKIIVAVNSDPNAPIFNYVDYGVVGDYKQVTEALLELLRERRKAQQ*
>JGI26468J51210_10008711
MVCPEWNPVNKDEYRGIWVYVEHINGKISEGSLQLIGKARELATKIGVDVTGIVVGGDVK
KIINEPIYYGADRVIYVEDDRLATYMPHLYAASVVELANKYKPEIILFAATKRGRELAPY
VANTLRSGITADCTALAVDPKTRDLDQVRPTYGGSILAHIRTPSRRPQLASVRPNVFPTP
PRDESRKGEVIQEKLSKLPEPRGRFLGSKPIAEEDESGLPPVEKSDIVVVAGKGVNGVEG
VKLLTELARLLGGTIGGTKKVTDAGWLPTSRQIGQTGRTVRPGLYIGMGVSGAIQHVFGI
NESKIIVAVNSDPNAPIFNYVDYGVVGDYKQVTEALLELLRERRKAQQ*
>JGI26787J52750_1000734
MGKEEYRDVWIFIEQHKGEAAPVSWELLGVGRRLADDLEVELAGVLLGHNVSHLVKEAWA
YGANKVYLVENPLLEPYRTDPYNKVIVELVRQYKPEILLLGATSLGRDLASAIATTLETG
LTADCTVLSIDKETRCLEQTRPAFGGNVMATILCKESRPQMATVRPRVMPMPPRQEGRQG
ELVRVDIPLREEEIRTQVIQIIEEKTAAVHLDKAEIIVAGGRGIGSKENFALLEELAQVL
GGSIACSRPVVEAGWLPPEYQVGQTGTTVRPKIFFAIAISGAIQFLVGMQTSDVIVAINR
DPEAPIFKVATYGIVGDFREVVPVLIEEFRRVLKK*
>JzSedJan11_100051629
MSTSTEFCLEWEPINKDEWRGVWVFTEIFDNEISEASLQLLNPGRMIADKIGTELVSIMI
GDKVQKHLLEPIYYGADKVIYVEDERLAVYTPEVYGETLLALIRKYKPEIVLAAGTLRGR
EMIPYVANSLRAGITADCTDFDVDVKTRDLIMIRPPFGATLLAYIRAPERRPQMSTVRPN
VFKLPKRDESRKGEIIREYVDIPKPRIELVHSEYIKTEEIPIEKAEIIVSGGRGLGSAEG
FKLLEKLANLIEGVVAGSRKAVDAGWIPHERQVGQTGKSVKASLYIAVGISGAAQHLFGI
REAVTVVAINIDPDAPIFENADYGIVGDYKVIIPALIEEIERRKNVKKTDNKQSLQR*
>JzSedJan11_10056501
MGCKVLSIRVECDKLCPEWPCEQPEEFRDVWVLIEASEDSLSEASLQMLTPGRLIANKLK
ENLVGVLVGYNVSHLAEEIIRYGADKVIVVDNPVLITYNPRVYSDIVVRLARKYKPSVIL
VAATRRGREFTPNIANALRAGITADCTDFDVDENTRDVLLIRPPFAAILLAYIKTPFRRP
QVGTARPNVFPVPPKDESRRGEVIYENIIVEPETKIRLVSKVKVEKKELGVEKAEIVVSG
GRGLGGPEGFKLLERLAEVIGGTVGASRKAVDAGWISHERQIGQTGKSIKPILYIAVGIS
GAAQHMLGVREAQRIIAINIDPEAPIINQADYTVIGDYREIIPVLIDELEKIRNMKMEEA
ISYLKEYKALVAAQS*
>JzSedJan11_10072814
MKEVWVYIEQEEGRIHPVSFELLGVAKRLAQELSGRVAGVLLGHLVDDLRGEVFAYGAER
LYLVDHEVLAYYRHIPYAKALAELARKYRPEILLLGATPLGRDLAGGVATLLETGLTADV
TELAIDKETGHLLMTRPAYGGNIMATIICPNHRPQMATVRPRIFPIPERAEARSGEVIKE
EISLTEEEAKVKRVGFIPKEKTVNLEYAEVVVSGGKGLGGKEGFAKLRELANLLKGEVGA
SRLAVEAGWISYEHQVGQTGKTVRPKVYFAFGISGAIQHRAGMQNADFVIAVNLDPEAPI
FQIADLGLIGDWKTVCEALIEAIKQERKAS*
>shallow_10031806
MAEEKKPAPAAGGGRANTKKELPEHFKAYKHVWVAVEIEHGQVHSVSFELLGEGRKLADK
RGVELAACVMGDDRASLEEAAKACFEYGADCVYVVQDPALKHYRNETSTKVLTDLVNTYQ
PEILLLGATNLGRDLAGSVATTLQTGLTADCTELAIDDEGSLAATRPTFGGSLLCTIFTL
NFRPQMATVRPRVLAMPDRQEGRTGKIIEFDPKLVEEDVITKVLDFIADRDTDKANLPYA
DIVVAGGLGLGSAENFQLVKELAEVLGAEYGGSRPLVQKGWITSDRQIGQTGKTIRPKLY
IAAGISGAIQHRVGVEGADVIVAINTDPNAPIFEFAHLGIVADAVTLLPALTDAFAARLR
VNRLAS*
>SL_8KL_010_SEDDRAFT_1000080918
MTQHDDDMADEAADIDEVARASDVWVFIEEHDGNVMPVAWELLNEGRRLADDLGEDLVAL
AIGEDLEEVATEALARGADRVLVADDPVFEPYRADPYGTQFREMVERRHPAIVLIGGTHT
GRDFAGRVAVPAHAGLTADVTELDVDEDGQLLARRPAFGGNVLATIVCPEHRPQMATVRA
GVFEAADPDPEELATLREGSPLDEDDRIEPVEVFIDEVDTISEVLERDVTERADVTDAER
LVAVGGGVEGDLGPAIELAEALDADLAASRKAVDEGWIEGARQVGQTGKTVRPDLYIALG
ISGAIQHVEGMNDAGTVIAINDDPNAPIFDHADYGIVGDLFEIVPQLTARLEEGEGGPVS
DATDPEEVLQ*
>SL_8KL_010_SEDDRAFT_100196394
MAKNSKGIEVAEILTDQCIACQICIAECPVGAIELSPAGVARVDPEICVGCGKCSDVCPV
EAVAFDRKKRRKIRKAPKAEAPASENIVAVCIEARGSSAATVSWELVGKARALAAKRGAK
VAGLVLGTGAEELAAQAGATGCDEVHLLTHESLGRYVPGLYGYALSELAGKIRPDILLMG
ATAQGRELAGVVATLLKTGLTADCTGLDIEEETGLLLMTRPTFGGNIMATIFCENHRPQM
ATVRPKVFPLPAPPENHKWDLVRHDWHPPQVPVPERIEFITDNEMMGIDITEYPVLVVAG
KGACSPDAFALLEELADVLGGVVACSRPVVESGLMPYERQVGQTGKTVAPSLYVAVGVSG
AIQHRVAIQGAQRIMAVNSEPEAPIFQVADVGIVGEYAQVLPELISQIKARKKNHA*
>SMTZ1_1000267828
MAGLWIFVEQRDGAIRKVSMELLSGGRELASALGEEMVAILFGHQIGHMTQKLAKCADRV
YAIDNPFFQYYSADSYGVSLANMVREHDPSVLLGGSTFMGRDLFPWVAASLSTGYAADCT
DIAIREDNTLIVKRPMYGGKVLADVMFPEARPGMATVRPNVFPLTSLEGGANGEITHIEP
NIDSSTIHTKVEKAEKRATGKADLTEADVVVAVGRGIKGPENFRIIEELAEVINATVGTT
RAVVDNQWRDHDDQIGKSGKIISPKLYMAFGISGAIHHTMGIDTSKVIVAVDKNPNALIF
NYANYGIVGDLFQIIPALAAEFKKALSE*
>SMTZ1_1000365020
MADFEGVLICGEFSEGHISTVTKELLRTGRTLGDQLKQPVSLLLVGQDVGDSAQEAIAHG
ADKVYLVKDNPFSKSLPERYLGIVIEVTKEVEPSIILFGHTDMGRDLAPRLAARLNAPVS
LNCVELSLDPETHNLLQTKPVYGGNALAVWASVSEEPGVVTMRPRASTPAEPDVSREGHI
IPVKTEVEGIQTKGELLETVKEEVKGIKLEEAKVIVAGGGGIGGREGFEMLGELARVLGG
AVGITRVPRDEGWMPSSQEIGQTGHIVSPDLYIAVGISGAPQHLAGCSGAKKIVAINKDP
QAHIFQEADIGIVGDYREVIPILIEQCRDRLKT*
>SMTZ1_100061306
MDREKARPVSSEKSVWVIAEHSEGHIDEVSAEVLNCGRKLADDLDGNVIAVAVGSNSQTL
AETMGSYGADKVFLLHGALLLEYRAEFYVEALAELFTDKNPEIVICGATPIGRDMAPRLA
ARLGTGLISDCIGLTLNEEGLLLGSKLTYGGRITSTIVCPDTKPQIATLKPGVISMSRPV
DTRKPEINVITPQLNDKRLRTRAKRFIRADPETIGLDEADIIVAGGRGVGSQANFRLLEE
LAKYLGGVVAGSLGAVDEGWLPRRKLVGQTGTTVSPRLYLACGISGSIYHVLGMRDSEFI
IAIDKDPNAPIFKVADISIIGDVCDVVPAIIRNLRGFAENKDTRNSE*
>SMTZ1_100104832
MVPVSEGNYNGVWVLAEQRQGELQEVSLELVCWGRKIADKLDEELCALLFGDNIAGLAVA
LSHYGADRVYIIDDRPLTGYPSEAYTEALSTLIKEQAPKVVLFAATSFGKDLAPRLAARL
KTGLASDCTALEVSDDGSLSAVRPIYGGQLDATVISSAAKPQIATMRPGIVEVKPPQIER
KAEIITVEPQPATTRSRIVGFVKADPRTIRLDEAEIVVAGGGGIDSTENFQLLQELAEIL
GACVGVSRVPVDRGWVPIEKQIGQTGMTVAPKLYLAFGISGSIYHTMGMKDSKIIVVINK
DGNAPFFKLADMGIVGNCRELLTALIHRLREISAEQ*
>SMTZ1_100247264
VSSDNNIWVIAEHSEGHLEEVSAEALTYGRKLAEDLDGNVIAVVFGNDNQALVGTLGSYG
ADKIVFLDSPLLQEYCAEFYVAALAKLFTDKKPEIVLCGATPIGRDLAPRLAARLGTGLI
SDCISLTLNEEKLLLGNKLTYGGRVSSIIVCPNTKPQIATLKPGVISMSRPDNIKKPEVI
IITPQFNQKELRTRVKGFIRADPETISLDEADIIVAGGRGAGSQANFQLLDELAKHLGGV
VAGSLGAVDEGWLPRRKLVGQTGTTVTPRLYLACGISGSVYHVLGMRDSEFIIAIDKDPN
APIFKVADMSIVGDVGEVVPAVIECIKKFAQNTDTGNSE*
>WSSedB1C_100024546
MSEAPAPQPASRAAAKKELPEHFRGYKHVWVFIEQERGEVHPVSWELLGAGRKLADKLGV
QLCGAVFGAPGEATRAAVAEAFRHGADVAYLVEDPILADYRNESYSKALTQLVNAHKPEI
LLLGATTLGRDLAGSVATTLLTGLTADCTELAVDADGSLAATRPTFGGSLLCTIYTLNYR
PQMATVRPRQMPMPARDAARVGQVIPFKAELNEDEIITKILKFIPDRDSTKSNLAFADVV
VAGGLGLQSAENFQLVRNLASVLGAEFGGSRPLVQKGWIGSDRQIGQTGKTIRPKLYIAA
GISGAIQHRVGVEGADMILAINTDKNAPIFDFAHLGVVTDAIRLLPALTEAFRKRLSPHN
RDRLAG
>WSSedB1CaDRAFT_100024546
MSEAPAPQPASRAAAKKELPEHFRGYKHVWVFIEQERGEVHPVSWELLGAGRKLADKLGV
QLCGAVFGAPGEATRAAVAEAFRHGADVAYLVEDPILADYRNESYSKALTQLVNAHKPEI
LLLGATTLGRDLAGSVATTLLTGLTADCTELAVDADGSLAATRPTFGGSLLCTIYTLNYR
PQMATVRPRQMPMPARDAARVGQVIPFKAELNEDEIITKILKFIPDRDSTKSNLAFADVV
VAGGLGLQSAENFQLVRNLASVLGAEFGGSRPLVQKGWIGSDRQIGQTGKTIRPKLYIAA
GISGAIQHRVGVEGADMILAINTDKNAPIFDFAHLGVVTDAIRLLPALTEAFRKRLSPHN
RDRLAG
>WSSedL1C_100014257
MATEPTAPVKRPAGRGRNTELPEHLKAYKGVWVFIEHDRGHVNTVSWELVGEARKLADTL
GCQVSAILLGGPDESLEKFAAEAFTFGADKAYIMKDPVLKGYRNEPFTKGMTDLVNKYQP
EIFLLGATSMGRDLAGSVATTLLTGLTADCTELRIDPTSKALAATRPTFGGSLYCTIMTL
AYRPQMATVRPRVMLMPTADSSRTGEITYDTLGMVETQVVTKLLDFIADANSNKINLPYA
DVIVTGGKGLKNPENFKLVFELARVLGGEVGATRPCVQAGWVEADRQVGQTGKTVRPKLY
IAAGVSGAIQHRVGCEGSDVIVAINTDPNAPIFEYAHYGIVGNAMLVLPALTQAFAAHLS
LRSRQVA
