# Supplementary material for: Origin and Evolution of Flavin-Based Electron Bifurcating Enzymes
Source: Front Microbiol. 2018 Aug 3;9:1762. doi: 10.3389/fmicb.2018.01762 (PMC6085437; doi:10.3389/fmicb.2018.01762)
Supplement: Supplementary file 9 [file Data_Sheet_6.FASTA]

>C687J13896_100024332
MDFSLSKEQELFLQMIREFAEKEVKPLAAEIDEQERFPMETVKKMAKLGIMGIPFPVEYG
GAGGNNQLYSMCVEELSRVCATTGVVVSAHTSLCCAPIWEHGTEEQKRKYLPRLASGEWL
GTFGLTEPNAGTDAAGQQTVAIDMGDHWLLNGSKIFITNAAHSDVNIIIAMTDKSQGTRG
ISAFIVETKFPGFSVGKKEKKMGIRGSATCELIMENCIVPKENLLGQVGKGFGIAMKTLD
GGRIGIASQALGIAQGAMDETIKYTKERKQFGKSISAFQNTQFQLADLETKIQASRLLVR
SAAWKKDQKLPYSTDAAMCKLFAAETAMEMTTKAVQFHGGYGYTREYPVERMMRDAKITE
IYEGTSEVQKMVIAAHILK*
>Ga0007798_100005365
MNFTTTPENEGIRKMVREFAEKKLAPTIVERDEKELFDRSIFDEMGKLGLMGLPYPEKYG
GGGMDFIAYAIAVEEISRVDASTSIGMSVHTSLCSWPIYKYGTEEQKQKYLVPLAQGIKV
GAFGLTEPNAGTDVGNASTTAVKDGDSYLITGTKVFNTNGGEAEVEVVFGKTNKEAGLKG
FSAFILEKGSPGLSFGKKETKMGIRASVQREVIMVNAKTPAANLLGKEGDGFRIAMTALD
GGRIGIAAQAVGIAQGALDAAIKYAKQRVQFGKPIATQQGISFMLANMATKIEAARLMAY
RAAYNKSNDLPYAKEAAMAKLFASDVAMSVTTDAVQVFGGYGYSREYPVERLMRDAKITQ
IYEGTSEAMRMVIAGSILR*
>Ga0007800_100005635
MNFTTTPENEGIRKMVREFAEKKLAPTIVERDEKELFDRSIFDEMGKLGLMGLPYPEKYG
GGGMDFIAYAIAVEEISRVDASTSIGMSVHTSLCSWPIYKYGTEEQKQKYLVPLAQGIKV
GAFGLTEPNAGTDVGNASTTAVKDGDSYLITGTKVFNTNGGEAEVEVVFGKTNKEAGLKG
FSAFILEKGSPGLSFGKKETKMGIRASVQREVIMVNAKTPAANLLGKEGDGFRIAMTALD
GGRIGIAAQAVGIAQGALDAAIKYAKQRVQFGKPIATQQGISFMLANMATKIEAARLMAY
RAAYNKSNDLPYAKEAAMAKLFASDVAMSVTTDAVQVFGGYGYSREYPVERLMRDAKITQ
IYEGTSEAMRMVIAGSILR*
>Ga0062381_1000007011
MDFSLSKKQQLFLQMIRQFAEKEVKPLAAEVDESEQFPMETVKKMAKIGIMGIPVPIEYG
GAGGDNQLYSMAVEELSAACATTGVIVSAHTSLCAAPILEHGTEEQKKKYLPKLASGEWI
GAFGLTEPNAGTDASSQQTTAIEDGDDYILNGSKIFITNAEYAHVYIIFAMTDKTLGVKG
ITAFIVEKDFPGFSVGKKEKKMGIRGSATCELIMENCRVPKANVLGKISGGFGIAMKTLD
GGRIGIASQALGIAQGAMNETIKYVKERKQFGKPISAFQNTQFQLADLEVKVQASRLLVR
QAAFKKDNGIPYSVDAAMCKLFAAETAMEVTNKAVQLHGGYGYTRDYPVERMMRDAKITE
IYEGTSEVQRMVIAASLLK*
>Ga0063234_101686
MDFSFTREQEMVRKVVREFAEKEIMPRAKEIDRTGEFPWDNVKKMANADMMGIPYPKEYG
GAGGDYISYIITVEEISRACAATGVILSAHTSLACFPIFQWGTKEQKEKYLVPLARGEKL
GAFALTEPNAGTDAAGIQTTATLEGDHYVLNGCKIFITNGGAADVYIVFAKTDKSQGAKG
ISAFIVEKDFPGFSIGKIEEKMGIRGSRAAELVFEDCIVPKENLLGKEGEGFKIAMVTLD
GGRIGIGAQALGIAQAALDEVTKYVKERQQFGRPIGKFQGLQWYIAEMATKVSAARHLVY
YAAWRKENNLSYTMEAAMAKLFASETAMEVTTKAVQIFGGYGYTKDYPVERLMRDAKITE
IYEGTSEVQKMVIASNILKM*
>Ga0063235_10002642
MDYLLTREQLLARELFREFAEKEVKPLAQKVDEEEYFPTETVKKMAEIGMMGIPFPKEVG
GAGGDYLTYIIAVEEIAKYCATTAIIFSAHTSLCCYPIYTWGTEHQKEKYLKPLLRGERL
GAFALTEPNAGSDAGNQQTTAKLVGDYYILNGSKIFITNGGKADAFIVFAMTDKSKGTKG
ISAFIVEKGFEGFKVGKPEIKLGIRGSSTTELIFEDCKVPKENLLGSEGMGFKIALQTLD
GGRIGVGAQALGIAEGAIAEVLKYVKERRQFSKPIGSFQGIQWYIADMITKTEAAKLLVY
NAALKKDRGVLTSADAAMAKKFASDVAMEVTTQAVQIFGGYGYTKDYPVERMMRDAKITQ
IYEGTNEVQKMVIASHYIK*
>Ga0063235_10012181
MDFTFTREQEFIRQMVREFAENEVKPIAAEIDETERFPMETVEKMAKYNMMGIPFPVQYG
GAGGDNLSYIMAVEELSKVCATTGVILSAHTSLCAGLLHQFGNAAQKEKYLIPLAKGEKL
GAFGLTEPNAGTDAAGQTTTARLEGDYYVLNGSKIFITNGGVADTFVVFAMTDKSKGTRG
ISGFIIEKGYPGFSIGKKENKLGIRASSTTELIFEDCKVPKENLVGQDGKGFGIAMKTLD
GGRIGIAAQALGIAEGAYEEAIKYLKERKQFGKNIGAFQGLQWIIAELDVKIEAAKHLVY
KAAWNKDKGLPYSVEAARAKLYASEVAMDVTTKVVQLFGGYGYTKDYPVERMMRDAKITE
IYEGTSQVQKMVIAGNALK*
>Ga0066604_100127403
MDFNISKTQTLFRQMIREFAEKEVKPLAAEVDELERFPIETVEKMAKIGLMGIPIPVKYG
GAGGDNLLYAMAVEELSRACGTTGVIVSAHTSLCAAPILEFGNEDQKQKYLPGLASGKII
GAFGLTEPNAGTDASAQQTTAIVTEGGYILNGSKIFITNAEYAGVYIIMAMTDKSKGTKG
ISAFIVEKETKGFSIGKKEKKMGIRGSATCELIFENCFIPSQQLLGKVGDGFSIAMKTLD
GGRIGIAAQALGLAQGALTETVKYVKERKQFGKPLSAFQNTQFQLADMETKVQAARMLVY
KAAWKKSQGISYSADAAMAKLYAAEIAMEVTTKAVQLHGGYGYTREYPIERMMRDAKITE
IYEGTSEVQRMVISAMLLK*
>Ga0070707_1000129225
MDIELNDEQRMIQAVAREFADKEVRPIAAAIDRDARFPHDTVRRMGELGLMGISVPEAYG
GSGGDTVAYVVALEEVAKACASHAVIMSVNNSLYCDPVRTYGTEAQKQRFLVPFASGQKL
GCFSLTEPEAGSDAGNQHTLATKDGDDYVLNGRKIFVTNGREADAALVFAQTDRSKADHG
ISAFLVERGSKGFTVVKTEDKLGIRASDTAEFLFEDCRVPATGRLGEEGRGFTIAMSALD
AGRIGIAAQALGIATAAYEASLAYARERRSFGVPIGRHQMVQWMLADMATAIEAARMLTW
RAAWRKDAGAPFGAEASMAKLFASETAMRVTTDAIQVHGGYGFLKEYEVERHFRDAKITQ
IYEGTSQIQKLVIARHLLSRVQA*
>Ga0070722_1000002611
MEFTLKKEHKLLKDLYQSFAENEVKPLAAEVDEEERFPIETVKKMAEIGMMGIPVPKEYG
GAGADNVAYAMAVEELAKHCGTTAVIVSAHTSLCIAPILENGTPAQKEQYLPSLAKGEKI
GAFGLTEPNAGTDAAGQQTIAVLDGDNYILNGSKIFITNAGYADVYIIFAMTDRSKGLKG
ITAFIVEKGFEGFSIGKKEKKMGIKGSATCELIFENCVVPKENMLGKEGRGFGIAMKTLD
GGRIGIAAQALGLAQGALDETVKYTKERKQFGRAIAKFQNTQFELASMDTKIEASRLLVY
KAAYFKDQKMRYSKEAAMAKLFAADTAMEVTTKAVQLHGGYGYTREYPVERMMRDAKITE
IYEGTSEVQKMVIAANLLK*
>Ga0070724_1000001611
MGEMFGNKRRMVMNFNLTREQEMARDIFRNFSQREVKPLAKEVDEKEMFPVETVKKMKEV
GFFGIPFPKEYGGAGLDNLTYAMAVEELSKTCATTGVILSASTSLCAAPIYEFGTEEQKQ
KYLVPLAKGEHLGAFGLTEPNAGTDAAGQQTTAVLEGDNYILNGNKVFITNADYADTYII
FAMTDKSKGTRGISAFIVEATMDGFSVGKKEKKMGIKGSATCELILKNVVVPKENLLGGL
GKGFKVAMKTLDGGRIGIAAQALGIAQGAIDETIAYTNERKQFGRSISKFQNTQFQLADM
QTNTDAARMLVYRAACLKDDKVSFSNEAAMAKLFASETAMSVTNKAVQLFGGYGYMREYP
VERMMRDAKITEIYEGTSEVQRMVVFAHMNK*
>Ga0070724_1000012258
MDFSLTKEQVLFQQMIKDFAEREVKPLAAEVDEQERFPIETVEKMAKIGIMGIPIPKQYG
GAGGNNVMYSMAVEELSAVCATTGVIVSAHTSLCAAPIMENGTEAQKQKYLPKLASGEWI
GAFGLTEPNAGTDAAGQQTTAVEEGDNYIINGSKIFITNAEYAHVYVIFAMTDKSKGTRG
ITAFIIEKGTPGFSIGKKEKKMGIRGSATCELIFENVVLPKENMLGKLNKGFGIAMKTLD
GGRIGIAAQALGIAQGAINETVRYVKERKQFGRPISGFQNTQFQLADMNTKTEASRMLVR
KAANKKDKKVPYSVDAAMCKLYAAETAMEVTNKAVQLHGGYGYTREYPVERMMRDAKITE
IYEGTSEVQRMVISANMLK*
>Ga0070724_100006216
MNFNLTKEQEMVRKLAREFTVNEVTPIAAEIDEQGRFPMETIEKASKIGLMGMPFPEAYG
GQDSDFISYIMAIEELSKGCGSTGVIVQTHCALCAWPILTYGTEEQKQKYLPSLLSGKHI
GAFGLTEPNAGSDAAGLQTKAVDMGDHWLLNGSKIFISNAAVADTFVIMAMTDKSKGTKG
ITAFIVEKGMEGFSVPKKENKMGICGSVTSELLFENVKLPKENQLGQLGKGFKIAMSSLD
VGRLGIAAQALGIAQGAFDETVEYLKSRKQFGRQLYKFQGLSFEMADMKTRIDAARLLLY
KAADLRQKGLPSTTEAAQAKLFCSETAMHVTTKAVQFHGGYGYIKDYPVERMMRDAKITE
IYEGTSEVMKMVISGSVFK*
>Ga0070724_100009793
MNFELGQEYVLLRKMYRSFAENEVKPLAEEVDEEERFPVETVEKMKRFGFFGIPFPKEYG
GAGADNLAYAMAVEELSKVCGTTGVIVSAHTSLCAAPIYEFGTEEQKQKFLVPLAKGEKL
GAFGLTEAGAGTDAAGQQTRAVLDGDEWVIDGSKIFITNAGYADTYIVMAMTDKSQGTRG
ISAFIVDINTPGFSIGKKEKKMGIRGSATCELIFENCRIPKENLLGKVGMGFKIAMKTLD
GGRVGIAAQALGLAQGALDETVTYVKERKQFGRSISKFQNTQFQLADMDTRTEAARLLVY
KAARYKDAKKSFSNEAAMAKLFASEAAMEVTTKAVQLHGGYGYTREYPVERMMRDAKITE
IYEGTSEVQRMVVSANLLK*
>Ga0070724_100015827
MNFDLSKEHLMLQEMYRKFTETEVKPLAEEVDEEERFPVETVKKLARYGFMGIPFPKEYG
GAGADNLAYAMAVEELSKACGTTGVIVSAHTSLCATPIYEWGTEEQKQKYLVPLAKGEKL
GAFGLTEPNAGTDAAGQQTRAVDMGDHWVLNGSKIFITNADYADIYIIMAMTDKSAGTRG
ISAFIVEKDFPGFSVGKKEKKMGIRGSATCELIMEDCIVPKENLLGKIGKGFSVAMKTLD
GGRIGIAAQALGLAQGSLDETVKYVKERKQFGRAISKFQNTQFQLADMDTRTEAARLLVY
KAARKKDAKIPYSKEAAMAKLFAAEAAMEVTTKAVQLHGGYGYTREYGVERMMRDAKITE
IYEGTSEVQRMVIAASLLK*
>Ga0070724_100031226
MEFTLKKEHKLLKDLYQSFAENEVKPLAAEVDEEERFPIETVKKMAEIGMMGIPVPKEYG
GAGADNVAYAMAVEELAKHCGTTAVIVSAHTSLCIAPILENGTPAQKEQYLPSLAKGEKI
GAFGLTEPNAGTDAAGQQTIAVLDGDNYILNGSKIFITNAGYADVYIIFAMTDRSKGLKG
ITAFIVEKGFEGFSIGKKEKKMGIKGSATCELIFENCVVPKENMLGKEGRGFGIAMKTLD
GGRIGIAAQALGLAQGALDETVKYTKERKQFGRAIAKFQNTQFELASMDTKIEASRLLVY
KAAYFKDQKMRYSKEAAMAKLFAADTAMEVTTKAVQLHGGYGYTREYPVERMMRDAKITE
IYEGTSEVQKMVIAANLLK*
>Ga0070724_100033975
MNFELGQEYVLLRQMYREFAETEVKPLAEEVDEEERFPVETVEKMKRFGFFGIPFPKKYG
GAGADNLAYAMAVEELSKACGTTGVIVSAHTSLCAAPIYEFGTEEQKMQYLVPLAKGEKI
GAFGLTEPGAGTDAAGQQTRAVLDGDEYILDGSKIFITNAGYADVYIIMAMTDKSQGTRG
ISAFIVDADTPGFTVGKKEKKMGIRGSATCELIFENCRIPKENLLGKVGMGFKIAMKTLD
GGRIGIAAQALGLAQGAIDETVSYVKERKQFGRPISKFQNTQFQLADMDTRTEAARLLVY
KAARVKDSKKPFSNEAAMAKLFASEAAMDVTTKAVQLHGGYGYTREYPVERMMRDAKITE
IYEGTSEVQRMVVAAHLLK*
>Ga0070725_1000000111
MGEMFGNKRRMVMNFNLTREQEMARDIFRNFSQREVKPLAKEVDEKEMFPVETVKKMKEV
GFFGIPFPKEYGGAGLDNLTYAMAVEELSKTCATTGVILSASTSLCAAPIYEFGTEEQKQ
KYLVPLAKGEHLGAFGLTEPNAGTDAAGQQTTAVLEGDNYILNGNKVFITNADYADTYII
FAMTDKSKGTRGISAFIVEATMDGFSVGKKEKKMGIKGSATCELILKNVVVPKENLLGGL
GKGFKVAMKTLDGGRIGIAAQALGIAQGAIDETIAYTNERKQFGRSISKFQNTQFQLADM
QTNTDAARMLVYRAACLKDDKVSFSNEAAMAKLFASETAMSVTNKAVQLFGGYGYMREYP
VERMMRDAKITEIYEGTSEVQRMVVFAHMNK*
>Ga0070725_1000018433
MEFTLRKEHDLLKTLYDNFAQAEVKPLAEEIDEEERFPIETVKKMAEIGMMGIPVPKEYG
GAGADNLAYAMAVEALAKHCGTTAVVVSAHTSLCIAPILENGTPAQKEQYIPKLARGEHI
GAFGLTEPNAGTDAAGQQTIAVLEDDHYILNGSKIFITNAGYADVYIVFAMTDRSKGLKG
ISAFIVEKGFEGFSIGKKEKKMGIRGSATCELIFENCKVPKENLLGKEGKGFGIAMKTLD
GGRIGIAAQALGLAQGALDETVKYTKERKQFGRAIAKFQNTQFELASMDTKVEAARLLVY
KAAYLKDQKVKYSKEAAMAKLFAADTAMEVTTKAVQLYGGYGYTREYPVERMMRDAKITE
IYEGTSEVQKMVIAANLLK*
>Ga0070725_1000034533
MNFELGQEYVLLRQMYREFAETEVKPLAEEVDEEERFPVETVEKMKRFGFFGIPFPKKYG
GAGADNLAYAMAVEELSKACGTTGVIVSAHTSLCAAPIYEFGTEEQKMQYLVPLAKGEKI
GAFGLTEPGAGTDAAGQQTRAVLDGDEYILDGSKIFITNAGYADVYIIMAMTDKSQGTRG
ISAFIVDADTPGFTVGKKEKKMGIRGSATCELIFENCRIPKENLLGKVGMGFKIAMKTLD
GGRIGIAAQALGLAQGAIDETVSYVKERKQFGRPISKFQNTQFQLADMDTRTEAARLLVY
KAARVKDSKKPFSNEAAMAKLFASEAAMDVTTKAVQLHGGYGYTREYPVERMMRDAKITE
IYEGTSEVQRMVVAAHLLK*
>Ga0070725_100004746
MNFNLTKEQEMVRKLAREFTVNEVTPIAAEIDEQGRFPMETIEKASKIGLMGMPFPEAYG
GQDSDFISYIMAIEELSKGCGSTGVIVQTHCALCAWPILTYGTEEQKQKYLPSLLSGKHI
GAFGLTEPNAGSDAAGLQTKAVDMGDHWLLNGSKIFISNAAVADTFVIMAMTDKSKGTKG
ITAFIVEKGMEGFSVPKKENKMGICGSVTSELLFENVKLPKENQLGQLGKGFKIAMSSLD
VGRLGIAAQALGIAQGAFDETVEYLKSRKQFGRQLYKFQGLSFEMADMKTRIDAARLLLY
KAADLRQKGLPSTTEAAQAKLFCSETAMHVTTKAVQFHGGYGYIKDYPVERMMRDAKITE
IYEGTSEVMKMVISGSVFK*
>Ga0070725_100028305
MEFTLKKEHKLLKDLYQSFAENEVKPLAAEVDEEERFPIETVKKMAEIGMMGIPVPKEYG
GAGADNVAYAMAVEELAKHCGTTAVIVSAHTSLCIAPILENGTPAQKEQYLPSLAKGEKI
GAFGLTEPNAGTDAAGQQTIAVLDGDNYILNGSKIFITNAGYADVYIIFAMTDRSKGLKG
ITAFIVEKGFEGFSIGKKEKKMGIKGSATCELIFENCVVPKENMLGKEGRGFGIAMKTLD
GGRIGIAAQALGLAQGALDETVKYTKERKQFGRAIAKFQNTQFELASMDTKIEASRLLVY
KAAYFKDQKMRYSKEAAMAKLFAADTAMEVTTKAVQLHGGYGYTREYPVERMMRDAKITE
IYEGTSEVQKMVIAANLLK*
>Ga0070725_100042393
MNFDLSKEHLMLQEMYRKFTETEVKPLAEEVDEEERFPVETVKKLARYGFMGIPFPKEYG
GAGADNLAYAMAVEELSKACGTTGVIVSAHTSLCATPIYEWGTEEQKQKYLVPLAKGEKL
GAFGLTEPNAGTDAAGQQTRAVDMGDHWVLNGSKIFITNADYADIYIIMAMTDKSAGTRG
ISAFIVEKDFPGFSVGKKEKKMGIRGSATCELIMEDCIVPKENLLGKIGKGFSVAMKTLD
GGRIGIAAQALGLAQGSLDETVKYVKERKQFGRAISKFQNTQFQLADMDTRTEAARLLVY
KAARKKDAKIPYSKEAAMAKLFAAEAAMEVTTKAVQLHGGYGYTREYGVERMMRDAKITE
IYEGTSEVQRMVIAASLLK*
>Ga0070725_100168961
MNFNISNEHKMLRELYEAFTINEVEPLAKEVDEDERFPIETVEKMKSLGFFGIPFPKEYG
GQGGDNLAYAMAVEELSKACGTTGVIISAHTSLCAAPIYEFGNEAQKQKYLIPLAKGDKI
GAFGLTEPNAGTDAAGQQTKAVLNGDHYILNGSKIFITNAGYADVYIIMAMTDIEKGLKG
ISAFIVDGDAEGFTIGKKEEKMGIRGSATSELIFENVKVPAENLIGKEGQGFKIAMKTLD
GGRIGIASQALGLAQGALDETIKYVKERKQFGRAISKFQNTQFQLADMSTKIEASRLLVY
SAAKAKDDKLNYSTHAAMAKLFASETAMEVTTKAVQLHGGYGYTREYPVERMMRDAKITE
IYEGTSEVQKMVIAGKLLK*
>Ga0070728_1000022134
MEFTLKKEHKLLKDLYQSFAENEVKPLAAEVDEEERFPIETVKKMAEIGMMGIPVPKEYG
GAGADNVAYAMAVEELAKHCGTTAVIVSAHTSLCIAPILENGTPAQKEQYLPSLAKGEKI
GAFGLTEPNAGTDAAGQQTIAVLDGDNYILNGSKIFITNAGYADVYIIFAMTDRSKGLKG
ITAFIVEKGFEGFSIGKKEKKMGIKGSATCELIFENCVVPKENMLGKEGRGFGIAMKTLD
GGRIGIAAQALGLAQGALDETVKYTKERKQFGRAIAKFQNTQFELASMDTKIEASRLLVY
KAAYFKDQKMRYSKEAAMAKLFAADTAMEVTTKAVQLHGGYGYTREYPVERMMRDAKITE
IYEGTSEVQKMVIAANLLK*
>Ga0070728_100087775
MDFSLTKEQVLFQQMIKDFAEREVKPLAAEVDEQERFPIETVEKMAKIGIMGIPIPKQYG
GAGGNNVMYSMAVEELSAVCATTGVIVSAHTSLCAAPIMENGTEAQKQKYLPKLASGEWI
GAFGLTEPNAGTDAAGQQTTAVEDGDNYIINGSKIFITNAEFAHVYVILAMTDKSKGTRG
ITAFIIEKGTPGFSIGKKEKKMGIRGSATCELIFENVVLPKENMLGKLNKGFGIAMKTLD
GGRIGIAAQALGIAQGAINETVKYVKERKQFGRPISGFQNTQFQLADMNTKTEASRMLVR
KAAYKKDAKQPYSVDAAMCKLYAAETAMEVTNKAVQLHGGYGYTREYPVERMMRDAKITE
IYEGTSEVQKMVISANMLK*
>Ga0070729_1000024987
MEFTLKKEHKLLKDLYQSFAENEVKPLAAEVDEEERFPIETVKKMAEIGMMGIPVPKEYG
GAGADNVAYAMAVEELAKHCGTTAVIVSAHTSLCIAPILENGTPAQKEQYLPSLAKGEKI
GAFGLTEPNAGTDAAGQQTIAVLDGDNYILNGSKIFITNAGYADVYIIFAMTDRSKGLKG
ITAFIVEKGFEGFSIGKKEKKMGIKGSATCELIFENCVVPKENMLGKEGRGFGIAMKTLD
GGRIGIAAQALGLAQGALDETVKYTKERKQFGRAIAKFQNTQFELASMDTKIEASRLLVY
KAAYFKDQKMRYSKEAAMAKLFAADTAMEVTTKAVQLHGGYGYTREYPVERMMRDAKITE
IYEGTSEVQKMVIAANLLK*
>Ga0070729_1000059558
MDFSLTKEQVLFQQMIKDFAEREVKPLAAEVDEQERFPIETVEKMAKIGIMGIPIPKQYG
GAGGNNVMYSMAVEELSAVCATTGVIVSAHTSLCAAPIMENGTEAQKQKYLPKLASGEWI
GAFGLTEPNAGTDAAGQQTTAVEEGDNYIINGSKIFITNAEYAHVYVIFAMTDKSKGTRG
ITAFIIEKGTPGFSIGKKEKKMGIRGSATCELIFENVVLPKENMLGKLNKGFGIAMKTLD
GGRIGIAAQALGIAQGAINETVRYVKERKQFGRPISGFQNTQFQLADMNTKTEASRMLVR
KAANKKDKKVPYSVDAAMCKLYAAETAMEVTNKAVQLHGGYGYTREYPVERMMRDAKITE
IYEGTSEVQRMVISANMLK*
>Ga0073359_10002642
MDYLLTREQLLARELFREFAEKEVKPLAQKVDEEEYFPTETVKKMAEIGMMGIPFPKEVG
GAGGDYLTYIIAVEEIAKYCATTAIIFSAHTSLCCYPIYTWGTEHQKEKYLKPLLRGERL
GAFALTEPNAGSDAGNQQTTAKLVGDYYILNGSKIFITNGGKADAFIVFAMTDKSKGTKG
ISAFIVEKGFEGFKVGKPEIKLGIRGSSTTELIFEDCKVPKENLLGSEGMGFKIALQTLD
GGRIGVGAQALGIAEGAIAEVLKYVKERRQFSKPIGSFQGIQWYIADMITKTEAAKLLVY
NAALKKDRGVLTSADAAMAKKFASDVAMEVTTQAVQIFGGYGYTKDYPVERMMRDAKITQ
IYEGTNEVQKMVIASHYIK*
>Ga0073359_10012181
MDFTFTREQEFIRQMVREFAENEVKPIAAEIDETERFPMETVEKMAKYNMMGIPFPVQYG
GAGGDNLSYIMAVEELSKVCATTGVILSAHTSLCAGLLHQFGNAAQKEKYLIPLAKGEKL
GAFGLTEPNAGTDAAGQTTTARLEGDYYVLNGSKIFITNGGVADTFVVFAMTDKSKGTRG
ISGFIIEKGYPGFSIGKKENKLGIRASSTTELIFEDCKVPKENLVGQDGKGFGIAMKTLD
GGRIGIAAQALGIAEGAYEEAIKYLKERKQFGKNIGAFQGLQWIIAELDVKIEAAKHLVY
KAAWNKDKGLPYSVEAARAKLYASEVAMDVTTKVVQLFGGYGYTKDYPVERMMRDAKITE
IYEGTSQVQKMVIAGNALK*
>Ga0073360_10469
VEFTLTKEQELMKEMLQKFVENEVKPIAAEVDEKEIFPMETVKKMVKLGLMGIPFPREVG
GAGGDFLSYILAVEEISKACATTGVILSAHTSLCCWPIYNFGTEEQKKKYLPSLLKGEKI
GAFALTEPNAGTDAASQQTTAKLEGDYYILNGSKVFITNGGYADIFIVFAMTDRSKGTKG
ISAFIVEKGFEGFEIGKIEEKMGIRGSSTAELIFKDCKVPRENLLGQEGKGFSIAMATLD
GGRIGIAAQALGIAEGALEEAVKYMKERKQFGKPLSSFQGLQWYIAEMATKVEAAKLLVY
KAAWKKEKGLPISLDASMAKLFASETAMEVTTKAVQIFGGYGYTRDYPVERMMRDAKITE
IYEGTSEVQKMVISAHVLK*
>Ga0073929_10011947
MDGGWWRNAWPEDGFAEGAHMDFHLSEEHRLIQDTVRSFASTEILPVAAELDRDARFPAE
IIRRASELGLLGMMVPPEYGGAGLDTISYLIAIEEIARACAGTSVIISVNNSLVCDPILR
YGTEDQKRRYLPDLAQGRKLGCYCLTEPEAGSDAASIQTTAREDGEEWVLNGTKVFVTNG
VEAEICIVYARSEPEPGARGISAFIVEKDRPGISVGKVERKLGIKASSTAEIHLEDCRIP
KENLLGRRGEGFRIALSTLDGGRLGIAAQALGIARACLEESIAYARERRQFGQPIASFQA
IQWWIADMATRIEAARLLVYRAASLRDRGRAYTKEAAMAKLFASETAMWAAHKAVQIHGG
YGYIQDYPAERHFRDAKITEIYEGTSEIQRLVIARHVLGVR*
>Ga0073930_10006727
MDGGWWRNAWPEDGFAEGAHMDFHLSEEHRLIQDTVRSFASTEILPVAAELDRDARFPAE
IIRRASELGLLGMMVPPEYGGAGLDTISYLIAIEEIARACAGTSVIISVNNSLVCDPILR
YGTEDQKRRYLPDLAQGRKLGCYCLTEPEAGSDAASIQTTAREDGEEWVLNGTKVFVTNG
VEAEICIVYARSEPEPGARGISAFIVEKDRPGISVGKVERKLGIKASSTAEIHLEDCRIP
KENLLGRRGEGFRIALSTLDGGRLGIAAQALGIARACLEESIAYARERRQFGQPIASFQA
IQWWIADMATRIEAARLLVYRAASLRDRGRAYTKEAAMAKLFASETAMWAAHKAVQIHGG
YGYIQDYPAERHFRDAKITEIYEGTSEIQRLVIARHVLGVR*
>Ga0073931_1004877
MDFHLSEEHRLIQDTVRSFASTEILPVAAELDRDARFPAEIIRRASELGLLGMMVPPEYG
GAGLDTISYLIAIEEIARACAGTSVIISVNNSLVCDPILRYGTEDQKRRYLPDLAQGRKL
GCYCLTEPEAGSDAASIQTTAREDGEEWVLNGTKVFVTNGVEAEICIVYARSEPEPGARG
ISAFIVEKDRPGISVGKVERKLGIKASSTAEIHLEDCRIPKENLLGRRGEGFRIALSTLD
GGRLGIAAQALGIARACLEESIAYARERRQFGQPIASFQAIQWWIADMATRIEAARLLVY
RAASLRDRGRAYTKEAAMAKLFASETAMWAAHKAVQIHGGYGYIQDYPAERHFRDAKITE
IYEGTSEIQRLVIARHVLGVR*
>Ga0073933_1000189104
MDGGWWRNAWPEDGFAEGAHMDFHLSEEHRLIQDTVRSFASTEILPVAAELDRDARFPAE
IIRRASELGLLGMMVPPEYGGAGLDTISYLIAIEEIARACAGTSVIISVNNSLVCDPILR
YGTEDQKRRYLPDLAQGRKLGCYCLTEPEAGSDAASIQTTAREDGEEWVLNGTKVFVTNG
VEAEICIVYARSEPEPGARGISAFIVEKDRPGISVGKVERKLGIKASSTAEIHLEDCRIP
KENLLGRRGEGFRIALSTLDGGRLGIAAQALGIARACLEESIAYARERRQFGQPIASFQA
IQWWIADMATRIEAARLLVYRAASLRDRGRAYTKEAAMAKLFASETAMWAAHKAVQIHGG
YGYIQDYPAERHFRDAKITEIYEGTSEIQRLVIARHVLGVR*
>Ga0073933_10007814
MDFLLNEEERMMQEMARNFAEKEVKPLAAKLDETGEFPVNLVKKMGELGLMGVDIPEEYG
GANLSYVCYTIAIEEIARYCGSTSVIMSVNNSLVCAPLLKFGNEEQKQKFLAPLASGKKL
GCFGLTEPNAGSDAGSIQTTAVKDGDYYILNGSKIFITNATHADTALIFASTDKSLKHKG
ISCFIVEKGTPGFSVGKVEHKLGINASGTAELVLQDVRIPASQLLGKEGEGFKIAMYTLD
CGRIGIAAQAVGIARGAFEEAVKFAKERVQFGRPIAEFQAIQWMLADMATEIDAARLLTR
RAAFLKDSKQPFTKEASMAKVYSSEVAMRATTKAIQVHGGYGYSKEYPVERYFRDAKITE
IYEGTSEIQRLVIANQILR*
>Ga0073934_100039933
MGSVMRFELTEDQKMIRQMVREFAEKEVAPLAAQIDAEARFPEETLRKMAKLNLLGMMVP
EKYGGAGVDTVSYVLAMEEIAKACASTSTIMTVNNSLVCDPLLRYGTEAQKQKYLVPLAK
GELLGCFGLSEPNAGSDAANQQTTATLKGDKWVLNGRKNFTTNGAHADICILFASTDKTK
GHHGISAFIVELDTPGFSIGKIEKKLGICGSDTASLVFEDCTIPEENLLGELGSGFKIAM
GTLDGGRIGIAAQAVGIARAALEQSVKYSKERVQFGQPISSFQAIQWMLADMGTEIECAH
LLTLKAATLKDKGVRHTKESAMAKLFASETAMRATTKAVQIHGGYGYIKDYPVERFFRDA
KITEIYEGTSEIQRLVIATYLLK*
>Ga0073936_100196945
MDFELTRQQKLSRKIAREFAERELAPFAQQWDEEMTFPAEAIKKMAPLGFMGISIPREYE
GAGLDGISYCLIIEELARCCASSAIIVSVHNSVGAYPIYALGNDAQKRKYLPDLCSGRKL
GAFALTEPNAGSDPASLETMAEPQGDHFLMNGVKTFITSGSTCDTVIVMAATSRDKKRRG
ITAFILEKGMPGFSVGAKENKLGIRASDTCELIFENCRVPAENVLGEVGAGLTAALGALT
FGRVGVGAQALGVARSAMEECVRYSKERKQFGKPLANFQAIQWMIADMATQIEAARLLIF
KAAWLKDQGKPFATEASMAKLYASEVAMQTATKAVQIHGGYGCMKDYKVERCFRDAKVIE
IYEGTSEIQRLIIARNTIK*
>Ga0074394_1001541
MDYLLTREQLLARELFREFAEKEVKPLAQKVDEEEYFPTETVKKMAEIGMMGIPFPKEVG
GAGGDYLTYIIAVEEIAKYCATTAIIFSAHTSLCCYPIYTWGTEHQKEKYLKPLLRGERL
GAFALTEPNAGSDAGNQQTTAKLVGDYYILNGSKIFITNGGKADAFIVFAMTDKSKGTKG
ISAFIVEKGFEGFKVGKPEIKLGIRGSSTTELIFEDCKVPKENLLGSEGMGFKIALQTLD
GGRIGVGAQALGIAEGAIAEVLKYVKERRQFSKPIGSFQGIQWYIADMITKTEAAKLLVY
NAALKKDRGVLTSADAAMAKKFASDVAMEVTTQAVQIFGGYGYTKDYPVERMMRDAKITQ
IYEGTNEVQKMVIASHYIK*
>Ga0075011_1000011133
MDFGLSKKQALSQKLFKDFALNEVKPLAQEIDEEERFPVETVEKMAHIGLMGIPIPEAYG
GSGGDNLTYIMAVEELSNYCGTTGVILSAHTSLACAPILAFGTEAQKQKYLIPLAKGEKL
GAFGLTEANAGTDAAMQQTTAVKEGATYRINGTKIFITNGGYADTFIIFAMTDKEKGTRG
ISAFIVDKETPGFSIGKTEHKLGIKGSSTTELIFKDMILPEENLLGQEGKGFKVAMTTLD
GGRIGIAAQALGIAQGALNEAIQYTKERKQFSRPLSSFQNTQFQMAELQTKIDAARLLTY
RAAVLKDQGKPYSTEAAMAKLYASDVSMDSTRISLQLMGGYGYTREYPLERMFRDAKITE
IYEGTSEVQKMVIAASLLK*
>Ga0075011_100009704
MNFDLSPKQAMMQKLFREFAINEVEPIAAEVDEEERFPEETVKKMSEIGMLGIPFESKYG
GGDGDNLSYILAVEELSKVCGTTGVIVSAHTSLACNPIYTYGTEEQRQKYLIPLASGQKL
GAFGLTEPNAGTDAAMQQTVAVDEGDHYRINGTKIFITNGGYADTYVVFAMTDKAKGNRG
ISAFIMEKDMEGFSIGKTEHKLGIKGSSTTELIFKDVMVPKENLLGPEGKGFMIAMSTLD
GGRIGIAAQALGIAQGALDQAVKYTKERKQFGRPISAFQNTQFTIADLQTKIDAARLLVY
RAAYMKDMNRNYSSEAAMAKLFASEVAMEVTTKSIQLHGGYGYTRDYPVERMFRDAKITE
IYEGTSEVQKMVIASKILR*
>Ga0075011_100025772
MIKEWMNEETLRFTKLMEEFTLKEVAPLAKEVDELERFPKETVEKMQKYHMMGIPFESKY
GGCDAGYVAYAQAVLTLSKACATTGVILSAHTSLCAGPIATFGTEAQKEKYLTPLCRGDK
LGAFGLTEPDAGTDAGSQKTVAIEKDDHYEITGSKIFITNALEADIYVITAMTDKSLKTR
GISTFILEKGMPGFSFGKKEKKLGIRGSATRELIFNKVKVPKENLLGKVNQGFKIALTTL
DAGRIGIAAQATGIAEGAIEAAIKYTKERKQFNRAIKDFQNTQFVLAELETKKEAAKHLV
FEAAKLKDAGKPYSKEAAMAKLFAANVAMEVTTKALQLFGGYGYTREYDIERMMRDAKIT
EIYEGTNEAQKMVISAHMLRS*
>Ga0075011_100103581
MDFKLSENHQQLQEMYRDFAQNEVKPIAKEIDESMRFPEENVKKMAEMGMLGIPFSEEYG
GAGMDQLSYAQAVQELSKCCASTGIIVSVHTSLCAQPIFNYGTEEQKQKYLKGLASGEML
GAFALTEPAAGTDAAMGKTTAVLDGDHYVLNGSKIFITNAGHADVYIILALTDKSKGTKG
MSAFIVEKDTPGFTIGTHELKMGIRASATSELVFDNCRVPKENLLGAEGKGFGIAMSTLD
GGRIGVAAQAVGIAEGAIEETIKYTKERIQFGRSISAFQNTQFELAKMRANTEAAKLLVY
QAARAMDDGEKFSHLAAMAKLVASGNASDVTRRCLQLFGGYGFTSDYPIERMMRDAKITE
IYEGTSEVQMMVIAGWMGVK*
>Ga0075011_100104624
VNFNLTEEQATIQEMMREFALKEVKPIAAEIDQNHRFPSETVEKLVELGILGMNMPTEYG
GAGSDELSYIIAVEELSRACATTGVIVSAHTSLCCWPIYKFGTEQQKQKYLPDLASGKEL
GAFALTEPSAGTDAASQKTVAVLDGDHYVINGSKIFITNGGKSKVYIVIAMTDKSKGLKG
ISAFIVDSNTPGFSIGKLEDKLGIRGSSTTEIIFQDMRVPKENLLGKEGEGFKIAMQTLD
GGRIGIAAQALGIAQGALDETIKYVQERKQFNKPIGNFQGIQFEIANMATQTEAARLLTY
QAAVAKQEGKPYGKLAAMAKLFAAETAMSVTTKAVQLHGGYGYTTDYPVERMMRDAKITE
IYEGTSEVQRMVIAANVIK*
>Ga0075011_100216023
LLIVKLIINKGGIKMEFGFSKEHALLKQMYREFAENEVKPLAAEVDEMERFPVETVEKMV
KAGFMGIPFPKKYGGEGGDNLGYAMAVEELSRVCGTTGVIVSAHTSLGAHPIFEFGTEEQ
KEKFLVPLAKGEKLGAFGLTEPNAGTDAAGQQTTAVLDGDEYVLNGSKIFITNAGYAHTY
IIMAMTDKKAGTRGISAFIVDADTPGFSVGPKEKKLGIRGSATCELIFENCRIPKENILG
KEGIGFKVAMKTLDGGRIGIAAQALGIAQGALDETIHYVKERKQFGRSIANFQNTQFQLA
DMAAKIESARLLVYKAAYNKDKGLSYSYEAAMAKLVAAETAMEVTTKAVQLHGGYGYTRE
YPVERMMRDAKITEIYEGTSEVQRMVISAALLK*
>Ga0075012_100103306
MDFSLSKTETLFLQMIREFADKEVKPLAAEVDEEERFPVETVEKMAKLGIMGIPVPVEYG
GAGGNNVLYSMAVEELSAACATTGVIVSAHTSLCAAPILEFGNKEQKAKYLPKLASGEWL
GAFGLTEPNAGTDASSQQTIAVEDGDNYILNGSKIFITNAEYGHVYIIFAMTDKSKGVKG
ISAFIVEKDFPGFSVGKKEKKMGIRGSATCELIMENCVVPKANLLGKISEGFSIAMKTLD
GGRIGIAAQALGIAQGAINETVKYVKERKQFGKPISAFQNTQFQLADLQTRVVASRLLVR
QAAFKKDKGQNYSTEAAMAKLYAAETAMEVTNKAIQMHGGYGYTREYPVERMFRDAKITE
IYEGTSEVQRMVISSALLK*
>Ga0075012_100145923
MTFELTNEDLMMRELFRKFTKNEVEPIAAEVDDLERFPVETVKKMAKLGMMGIPFPRQYG
GAGGTYWQYINAVEELGVACGTTSVVLSAHTSLCAAPIYEFGTEEQKQKFLVPLAKGEKI
GAFGLTEPNAGTDASGQQTTAVKDGDSYILNGSKIFITNAGYADIYIVIAMTDRAQGLKG
ISAFIVEMGTPGFSIGKKEAKMGIRGSSTCELIFEDCRIPVENMLGGEGKGFKIAMMTLD
GGRIGIAAQALGIAQGAYNETVKYVKERKQFGKPIAAFQNTQFQIADMKTKIEAARLLVY
NAAYKKEKKLPYAQEAAMAKLFASEVAMEVTTKAVQLHGGYGYTREYPVERMMRDAKITE
IYEGTSEVQRMVISAPELK*
>Ga0075012_100159405
MDFQLSREHQLLATTLKDFAENEVRPLARETDEKEAFPVSTVEKMARFGMMGIPFPKDFG
GAGGDNLGYIMAVEALSKVCGTTGVILSAHTSLCAAPIYEFGTDEQKRRFLPDLAAGRKI
GAFGLTEPNAGTDAAGQQTAAVLSGDKYILTGSKIFITNAGYADVYIVFAMTDRSKGTRG
ISAFIVEKGMPGFSIGKKEEKMGIRGSSTCELIFENVEVPVTNLLGREGGGFGLAMKTLD
GGRIGIGAQALGLAQGAIDETVRYVKERKQFGKTIGSFQNTQFQLADMQARTDAARLLVY
RAACLKDAKQPYSTEAAMAKLFASETAMAVTTMAVQLHGGYGYTREYPVERMMRDAKITE
IYEGTSEVQKMVISAAVLK*
>Ga0075012_100161094
MDFSLSKKHTLVQSMFHDFALKEVKPLAAQIDEEERFPVETVVKMRNLNMMGIPFPSALG
GGDGDTLAYILAVEQLSRFCATTGVILSAHTSLCSAPIYAFGTPSQKQRYLPKLNSGEWL
GAFGLTEPNAGTDAGGQQTIAIKQEDGYVINGSKIFITNAGYADVYIIFAMTDKSQGTRG
ISAFILEKDTPGFTVGKKEKKLGIRGSSTCELIFNNVHLPKENLLGEEGKGFKIAMSTLD
GGRIGIAAQALGIAQGAIEQTVAYVKQRKQFGKPIGAFQNTQFKLADLETKIEATRLLVY
RAAVLKDQGRPYSNEAAMAKLYASQTAMEVTVECLQLFGGYGYTRDYPIERMMRDAKITE
IYEGTSEVQRMVISGNLLR*
>Ga0075012_100183816
MNEKHLLLKKLYQQFTAEIVRPIAGYVDEEEVFPVETVKEMVNAQMMGIPYPVKYGGSGA
DTLAYVLAVEELSKACATTGVILSAHTSLGAHPIYAFGTEEQKQKYLVPLNKGEKLGAFA
LTEPNAGTDAAGQKTTAILKDGYYEITGSKIFITNAGYADIYIIFAMTDITKGTKGITAF
ILEKDMPGFTIGKKEKKLGIRGSSTCELMFDRVKVPVENRLGAEGKGFGIAMTTLDGGRI
GIAAQALGIAQGALDEVVAYTKSRKQFNRSISQFQNTQFKLADMATQIEAARCLVYKAAV
AKDTQKNFSTEAAMAKLFASETAMNVTTMAVQLYGGYGYTREYPVERMMRDAKITEIYEG
TSEVQRMVISASVLR*
>Ga0075012_100422471
MDFALSSKHEMLRTMYQEFAEKEIAPIAAEIDETMEFPHQTIDKMKELGFLGIPFPKEYG
GAGAGDLAYIIAVEEISKVCASHGVALSVHVSLCGWPIFKFGNEEQKKKYLTQIASAQKL
GAFGLTEPNAGSDASNMQTQAVLDGNEYVLNGSKIFITNASIADIYVVFAMTDRTKGLKG
ISAFIVEKGTPGFTFGKPENKMGIRASIQTELIFQDCRIPKESLLGKEGEGFKIAMQTLD
GGRIGVAAQALGIAQAALDEAVKYAKERAQFGKPLASFQAIQWMIADMATQIDAARLLVY
RAAWLKENKKPYGTEAAKAKLFASETASFCATKAIQVHGGYGFIKEYKVERLLRDARITE
IYEGTSEVQRMVISGATLK*
>Ga0075125_1000054512
MNKYSYCALIFKPLGYMDLGDDFMEFGFKKEHYLLKQMLAEFTEKEVYPLAAEIDEQERF
PIETVKKMKEAGIMGIPFPTKYGGEGGDYMGYVLAIEEISKACATTGVILSGHASLGCGP
IYEYGTEEQKQKYLVPLAKGDKLGAFALTEPNAGTDSSRQETIALPDGDDYIMNGSKIFI
TNSNYADVYIIFAMTDKSAGNRGITAFIVDYPTPGFTIGPKEKKMGIRGSSTCELIFDNV
RIPKENILGKLGYGFKIAMKTLDSGRIGIAAQAIGIAEGALNETIKYVKERKQFGRPIAA
FQNTQFEIADMATKVDAGRMLLYRAAYKKDLKEPISTAAAMAKLYCSEIATEVTNKAVQL
HGGYGYSRDYPIERMMRDAKITEIYEGTSEVQKMVISGSLLR*
>Ga0079037_1000076711
RGQFTDWTVHYMDFALTKEQTMLQQMVRDFAQKEIEPVAADLDKEGRFPEEIIAKLGELG
IMGMTVPKEWGGSGADTVSYTIAIEEISRVCASTGIAVSVNNSLACFPLLAFGTEEQKKR
FLVPLASGKRLGAFGLTEPSAGSDAAMQQTVAVRRGDEFVINGMKHFITNGSRADTYIVF
AMEDKSKGTRGVTAFILEKGDPGFTFGTVEDKLGIRASVTSELVFEDCHVPADRLLGESG
KGFRIAMQTLDGGRIGVASQALGIATACVEKSVQFAKQREQFGKPIAALGAIQEAVANMA
TDVEAARMLVRYAAWCKDSKRPYTVPAAMAKLFASEVAMAAAVKAVQIHGGYGYVKDYPV
ERYFRDAKITEIYEGTSEIQRMVIAMTLLKS*
>Ga0079226_100085483
MDFTLSKEHEMARKLFRDFAQNEVKPLAQEVDETEVFPRETVEKMQKLGFLGIPVPKQYG
GQGCDPLTYVMCVEELSKVCGTTGVIVSAHTSLCVDPILTYGTEEQKQKYLPDLAGGKKL
GAFGLTEPGAGTDAQGQQTKAVLDGDEWVLNGSKCFITNGKEADVYIVIAVTGIVEKRGR
KMKEISAFIVEKGTPGFTFGTKEKKMGIRGSSTYELIFTDCRIPKENLLGPKGKGFNIAM
HTLDGGRIGIAAQALGLAEGALERTIDYVKERKQFGRSIAQFQNTQFQLADMATKVEAAK
MLVYKAAMAKATQKVYSVEAAMAKLYAAEVAMEVTTKAVQLHGGYGYIREYDVERMMRDA
KITEIYEGTSEVQRMVISGNILK*
>Ga0079226_100097995
MEEENMQFQLTDEQKMLQSMVRDFALNEVEPTAAERDEEERFDRGIFDQMAELGLTGIPW
PEEYGGIGSDYLSYVIAVEELSRVCASTGVTLSAHVSLASWPIYQYGNEEQKQTFLRRLA
EGSALGAYALSEPGAGSDVAGMKMTATKDGDDYILNGSKVWITNGEVADIYVVFAKTDQD
AGHRGISGFIVEKGTEGFTFGKKEKKLGIRSSPTTELIFENCRIPKENLLGEEGEGFKIA
MTTLDGGRSGIAAQAVGISQGALDAAVEYAKEREQFGKPIAHNQGISFKIADMATETEAS
RLLTYQAAWLESEGLPYSEASAMAKLFAGDTAMRTTVEAVQIFGGYGYTKDYPVERYMRD
AKITQIYEGTNEIQRLVIGRSVTK*
>Ga0079226_100111565
MNFTLTKEQLMVRDVVREFTEKEVKPIAAEIDEEGRFPKETVEKMARYHMLGIPFPTEYG
GAGGDEVAYAITVEELSKACGTTGVICSAHTSLGCWPIYKYGSEEQKQKYLIPLAKGEYL
GAFGLTEANAGTDAAGQQTVAVLDGDNYILNGSKLFITNGGQANAYIIFAMTDKSKGTRG
ISAFIVEDDFPGFSIGKIEDKMGIRGSATAELIFQDCIVPKENLLGKEGEGFKIAMSTLD
GGRIGIAAQALGIAEGALEETIKYIKEREQFGRPLAKFQGLQWMMADMATEIEAAKLLVY
KSAYNKANKLPYNKGAAMAKLYAANTAMSVTTKCVQLHGGYGFTKDYPVERMMRDAKITE
IYEGTSQVQQMVIAANLLR*
>Ga0079288_1020454
VDFKETKQQEMVRKMVREFTEKEVKPIAAETDETEKFPMENVKKMARYGILGMTVPKEYG
GAGADEIAYAITVEELSRYCATTGVIASAHNSLACWPILNFGTEEQKQKYLKPLANGSKL
GAFALTEPNAGTDAAGQQTHAVLENNEWVINGSKVFITNGKYADTYVVFAMTDPSLGTRG
ISAFIIEKGTPGFSIGKIEDKMGIRGSATAELIFEDVRLPKENLLGKEGKGFKIAMQTLD
GGRIGIAAQALGIAQGALDETINYIKEREQFGRPISKFQALQFNIADMKTQVEAARLLVY
KAAAAKKNGEPYSNLAAMAKLFASETAMFVTTKAVQLHGGYGYTKDYPVERMMRDAKITE
IYEGTSEVQRMVIAANTLK*
>Ga0079290_1020191
IVYIVIYITCIEGGILVDFKETKQQEMVRKMVREFTEKEVKPIAAETDETEKFPMENVKK
MARYGILGMTVPKEYGGAGADEIAYAITVEELSRYCATTGVIASAHNSLACWPILNFGTE
EQKQKYLKPLANGSKLGAFALTEPNAGTDAAGQQTHAVLENNEWVINGSKVFITNGKYAD
TYVVFAMTDPSLGTRGISAFIIEKGTPGFSIGKIEDKMGIRGSATAELIFEDVRLPKENL
LGKEGKGFKIAMQTLDGGRIGIAAQALGIAQGALDETINYIKEREQFGRPISKFQALQFN
IADMKTQVEAARLLVYKAAAAKKNGEPYSNLAAMAKLFASETAMFVTTKAVQLHGGYGYT
KDYPVERMMRDAKITEIYEGTSEVQRMVIAANTLK*
>Ga0079293_10001419
MDFNLNSTQEMIKKVVRDFAENEVKDIAAEIDESCEFPKENVKKMAKADMLGIPFPKKYD
GAGADTLSYAITVEELSKACATHGVIVSAHTSLGAHPIYQFGNEEQKEKYLKPLARGDKL
GAFGLTEPDAGTDASAQKTTAVLDGDEYIINGSKIFITNAGEADTFIVFAMTDKSKGTRG
ISAFIIERDTPGFKLGKKENKLGINASDTRELIFQDCRVPKENLLGKEGMGFKIAMATLD
GGRIGIAAQALGIAQRALDETVQYVKEREQFGRPISKFQGLQWEIAEMGTKVEAARLLVY
KAAKAKDSGQRYSKEAAMAKYYASEAAVYVANKAIQLHGGYGYMKEYPVERLLRDAKITE
IYEGTTEVQKMVIAGSLLK*
>Ga0079294_10004519
MDFNLNSTQEMIKKVVRDFAENEVKDIAAEIDESCEFPKENVKKMAKADMLGIPFPKKYD
GAGADTLSYAITVEELSKACATHGVIVSAHTSLGAHPIYQFGNEEQKEKYLKPLARGDKL
GAFGLTEPDAGTDASAQKTTAVLDGDEYIINGSKIFITNAGEADTFIVFAMTDKSKGTRG
ISAFIIERDTPGFKLGKKENKLGINASDTRELIFQDCRVPKENLLGKEGMGFKIAMATLD
GGRIGIAAQALGIAQRALDETVQYVKEREQFGRPISKFQGLQWEIAEMGTKVEAARLLVY
KAAKAKDSGQRYSKEAAMAKYYASEAAVYVANKAIQLHGGYGYMKEYPVERLLRDAKITE
IYEGTTEVQKMVIAGSLLK*
>Ga0079295_10003819
MDFNLNSTQEMIKKVVRDFAENEVKDIAAEIDESCEFPKENVKKMAKADMLGIPFPKKYD
GAGADTLSYAITVEELSKACATHGVIVSAHTSLGAHPIYQFGNEEQKEKYLKPLARGDKL
GAFGLTEPDAGTDASAQKTTAVLDGDEYIINGSKIFITNAGEADTFIVFAMTDKSKGTRG
ISAFIIERDTPGFKLGKKENKLGINASDTRELIFQDCRVPKENLLGKEGMGFKIAMATLD
GGRIGIAAQALGIAQRALDETVQYVKEREQFGRPISKFQGLQWEIAEMGTKVEAARLLVY
KAAKAKDSGQRYSKEAAMAKYYASEAAVYVANKAIQLHGGYGYMKEYPVERLLRDAKITE
IYEGTTEVQKMVIAGSLLK*
>Ga0079296_1000118
MDFNLNSTQEMIKKVVRDFAENEVKDIAAEIDESCEFPKENVKKMAKADMLGIPFPKKYD
GAGADTLSYAITVEELSKACATHGVIVSAHTSLGAHPIYQFGNEEQKEKYLKPLARGDKL
GAFGLTEPDAGTDASAQKTTAVLDGDEYIINGSKIFITNAGEADTFIVFAMTDKSKGTRG
ISAFIIERDTPGFKLGKKENKLGINASDTRELIFQDCRVPKENLLGKEGMGFKIAMATLD
GGRIGIAAQALGIAQRALDETVQYVKEREQFGRPISKFQGLQWEIAEMGTKVEAARLLVY
KAAKAKDSGQRYSKEAAMAKYYASEAAVYVANKAIQLHGGYGYMKEYPVERLLRDAKITE
IYEGTTEVQKMVIAGSLLK*
>Ga0079297_10000118
MDFNLNSTQEMIKKVVRDFAENEVKDIAAEIDESCEFPKENVKKMAKADMLGIPFPKKYD
GAGADTLSYAITVEELSKACATHGVIVSAHTSLGAHPIYQFGNEEQKEKYLKPLARGDKL
GAFGLTEPDAGTDASAQKTTAVLDGDEYIINGSKIFITNAGEADTFIVFAMTDKSKGTRG
ISAFIIERDTPGFKLGKKENKLGINASDTRELIFQDCRVPKENLLGKEGMGFKIAMATLD
GGRIGIAAQALGIAQRALDETVQYVKEREQFGRPISKFQGLQWEIAEMGTKVEAARLLVY
KAAKAKDSGQRYSKEAAMAKYYASEAAVYVANKAIQLHGGYGYMKEYPVERLLRDAKITE
IYEGTTEVQKMVIAGSLLK*
>Ga0079305_1000005362
MDFRLTEEQEMFRKVVRDFAEKEVGPSAAERDEEERFDIDLFFKMGELGLCGIPWEEEYG
GAGSDFVSYVIAVEELSRVCASTGVTLSAHLSLCSWPIWKFGTEEQKQKYLIPLAEGTKL
GAFGITEPSAGSDAGGTKTTAVLDGDHYILNGTKIFITNAYYADTYIVIARTGPKELKHR
GISAFIVEKGTPGFSFGKKEKKLGIRSSATYELIFEDCRVPKENLLGNEGDGFKIGMMIL
DGGRNGIAAQAVGIAQGALDFAIQYSKERVQFGKPISEQQAIRFKLADMATRIEAARLLT
YQAAWLESAKLPYGKASAMAKLYAGDAAMYVTTEAVQILGGYGYSREYPVERMMRDAKIT
QIYEGTNEIQRVVISNMLLRD*
>Ga0079305_1000065146
LDFQLTAEQEMLRKTVREFAAKEVAPTAAQRDEDEQFSREIYDKIGRLGLTGIPFPEEYG
GAGWDNLTYIIAVEELSRACASTGITFSASISLAGWPIFAYGTPEQKQRFLTPLANGSKL
GAFGLTESGAGTDAAAQQATATVDGDSYILNGVKTFITNGGEAEIYVIMAMTDRSKGTRG
ISAFIVEKGTPGFTFGTVEHKMGIRASATTELIFRDCRIPKANLLGREGDGFKIAMATLD
GGRIGVAAQALGIAERALDEAVKYAKERHQFGKPISSFQGISFMLADMATQVEAARLLTY
RAAYLKDQGRPYSKEAAMAKMFASDAAMQITTDAVQIFGGYGYSREYPVERLMRDAKITQ
IYEGTNQVQQMVVSAAILR*
>Ga0079305_100009852
MDFSYSKTEELFLQMIRAFAENEVKPLAAEVDEQERFPIETVKKMAKLGLMGIPVPRQYG
GAGGSVQMYIMAVEDLSRVCATTGVILSAHTSLCMAPILENGTEEQKMKYLPKLASGEWI
GAFGLTEPNAGTDAAMQQTMAVDAGDKYILNGSKIFITNAAYADVFIVMAMTDKSKGTKG
ISAFIVEKGFKGFSIGKKELKMGIRGSATCELIFENCEVPKENLLGPLGKGFTIAMKTLD
GGRIGIASQALGIAQGAMDETVKYTKERKQFGKSIAQFQNTQFQMADLKTKVEAARLLVR
SAAWKKDKGIPYSADAAMAKLFAAETAMEVTTKAVQFHGGYGYTREYPVERMMRDAKITE
IYEGTSEVQRMVIAGHLFK*
>Ga0079305_100018785
MDFHLSKEQELARKMYRDFAETEVKPLAEEIDEEERFPMETVEKMAKLGMMGIYFPKQYG
GAGGDVLSYAMCVEELAKVCGTTAVVVSAHTSLCCAPIFENGTEEQKMKYLPDLLSGRKI
GAFGLTEPNAGTDASGQQTLAVLEGDHYVLNGAKCFITNGSVADTLVVFAMTNPKAGNRG
ISAFIVERSFPGFSSGKHEKKMGIRGSSTTDLVFEDCIVPKENLLGKEGDGFKIAMKTLD
GGRIGIAAQALGLGEGAIDEAVKYTKERVQFKKRLSQFQNTQFQLADMACRMQAAQYLVY
AAAIKKQNHEDYSKDASMAKLFAAEAASDVTRRAVQLFGGYGYTREYPVERMMRDAKITE
IYEGTSEVQRMVIAKYLGVN*
>Ga0079305_1000191123
MDFNLSREHLLIRKMMAQFTENEVKPIAAETDRTHEYPRETMEKLFDLGVLGINVPREYG
GAGADALANAICIEELSKQCASTGDIVAAYALCADPIAAYGTEEQKRKYLPMLTTGHKMG
AFALTEPNAGSDASKGQTEAKLEGDHYVLNGSKIFITNGYVAEVFVVFAMTDKSKGTKGI
SAFIVENTFPGFSVGKHEEKMGLHGSPTAEIVFQDCIVPKENLLGQEGKGFRIAMATLDG
GRIGIAAQALGIAEGALQEAIQYTKSRIQFGKPISKFQNTQFTLADMELGCEAGRLLTYQ
AAVLKSQGRPFTKEAAMAKLFCSEHAMKTTTKALQLFGGYGYTNDYPIERMMRDAKITEI
YEGTSEIQRVVISANMGL*
>Ga0079305_100033476
MDFTLTKEQAMFKKMIHDFTENEIRPIAADTDLTGDYPAETMDKLFDLGIMGMTVPKEYG
GAGADGFMSAIAIEEISKVCASTGDIVAGHNGLCVAPILKHGTEEQKQKYLPRLCGKGRK
SVGGFCLTEPNAGSDASKCTTVAKLEGDHYVLNGAKIFITSGSEAEVFVVMAMTDPSKGT
KGISAFIVENTFPGFSVGKHEEKMGLHGSHTTEIVFTDCIVPKENMLGKEGKGFSLALGS
LDGGRIGIAAQSLGIAEGAWNECKEYINSRVQFGKPIAKFQNTQFVMADLYTEIEAARLL
LYNACAKQARGERFTVEAAMAKLTCSELAMKATTKCLQFFGGYGYTRDFPMERMMRDAKI
TEIYEGTSEIQRVVISSNVL*
>Ga0079305_100043369
MFRLDEEHLELQASFKEFAENEIKPLAKEIDETERFPLESVKKMAEMGMMGLPIPEEYGG
SGVDQLGYVLEIEELAKVCATTAIIVSAHTSLCCWPILKFGTEEQKRKYLVPLARGEKLG
AFALTEPSAGTDASMQKSTAVLDGDSYVLNGSKIFITNAGAADVFIVFAMTDKEQGTRGI
SAFIVERDMPGFSMSKPENKMGLRASSTCELIFDNVRIPKENLLGQEGKGFKIAMATLDG
GRIGVAAQATGIAQGAIDEAVKYTTERIQFGRRISQFQNTQFTLADMQTKTDAARLLVWR
AAAAEQDGLPYTAPAAMAKLFAAETASYVTNRAVQLFGGYGYSKDYPVERMMRDAKVTEI
YEGTSEVQKMVISGFMGVK*
>Ga0079305_100046664
MNFNLNKTQELFRQMIREFAEKEVKPLAAEIDEQERFPQETVEKMAKLGIFGIPVPKQYG
GAGGDNIMYSIAVEELSRCCATTGVVVSAHTSLCMSPILQFGTEEQKMKYVPKLASGEWI
GAFGLTEPNAGTDAAGQQTTAVLDGEEWVLNGNKIFITNAGHANVYIVIAMTDKSLGTKG
ISAFIVEATTPGFSVGKKELKMGIRGSATAELIFSNCRIPKANLLGKVGEGFKIAMMTLD
GGRIGIASQALGIAQGALDETVKYTKERKQFGKAIAKFQNTQFQMADLKTKIEAARLLVR
SAAFREDEHVANPRVNYSADAAMAKLYAAEVAMEVTTKCVQFHGGYGYTREYPVERMMRD
AKITEIYEGTSEVQRMVIAGKLFGKIK*
>Ga0079305_100078128
MDFHLSKEHEMIRKMYREFAETEVKPLAEEIDEEERFPMETVEKMAKLGMMGIYFPKEYG
GAGGDVLSYAMCVEELAKVCGTTAVIVSAHTSLCCAPIFENGTEEQKMKYLPDLLSGRKI
GAFGLTEPNAGTDASGQQTTAVLEGDHYVLNGSKCFITNGSVADTFVVFAMTDKKAGNHG
ISAFIVERSFPGFSSGKHEKKMGIHGSSTTDLVFEDCIVPKENLLGKEGQGFKIAMKTLD
GGRIGIASQALGLGEGAVEEAVKYTKERVQFGRRLSQFQNTQFQLADMHTRMQAAQYLVY
AAAMKKQNHEDYSMDASMAKLFAAEAASDVTRRAVQLFGGYGYTREYPVERMMRDAKITE
IYEGTSEVQRMVIAKYLGVN*
>Ga0079305_100104020
MNFNLNKTQELFRQMIREFAEKEVKPLAAEIDEQERFPQETVEKMARLGIFGIPVPKQYG
GAGGDNIMYSIAVEELSRCCATTGVVVSAHTSLCMSPILQFGTEEQKMKYVPKLASGEWI
GAFGLTEPNAGTDAAGQQTTAVLDGDEWVINGNKIFITNAGHANVYIVIAMTDKSLGTKG
ISAFIVEATTPGFSVGKKELKMGIRGSATAELIFTNCRIPKGNLLGKVGEGFKIAMMTLD
GGRIGIASQALGIAQGALDETVKYTKERKQFGKAIAKFQNTQFQMADLKTKIEAARLLVR
SAAFREDEHVTNPKVNFSADAAMAKLYAAEVAMEVTTKCVQFHGGYGYTREYPVERMMRD
AKITEIYEGTSEVQRMVIAGKLFGKIK*
>Ga0079305_100135713
MDFKLNEMEQEILDMLHDFCVKEVAPIAAELDEKEEFTQNAREKLAEMGMLGTYIPEEYG
GAGLSYLTYIVCCEELAKHCASTSIMFSVHGSLCSWPILEFGTEEQKQKYLVPLAQGEKL
GAMGLTEPNAGTDANGVRTTAVLKGDKYILNGTKIFITNGYYADTYVVFARTNPDLSVGH
KGLSAFIVEKGFKGFSFGTKEKKMGIRASATYELVFDDCEVPAENLLGKEGEGFKIAMML
LDGGRIGVAAQALGIAQGAIDQAIPYLKTRKQFGKPLSAFQNTQFELADMQTKVDAARLL
IYRAAMAKQNHEPYSHLAAMGKMFAADVASDVTRRIVQLIGGCGYTREYPFERMMRDAKI
TEIYEGTTEVQKMVVSGWMLKKD*
>Ga0079305_100182913
MDFKLSSAQKLQQDLFRNFAEAEVKPLARDMDEAEEMDMALVRKMQKYGFFGIPFPKEYG
GAGADNLSYALCMEEISKQDASTGITISVHTSLCSNSIYEFGTEEQKQKYLRPLAESTKI
GCFGLTEPGAGSDVAGARTVAVKEGDHYVINGSKMFTTNSGFADIFLVFALTNPAVGAGK
GMSAFILERDMPGIEVSASIPRMGIRAASNCIVTYENVIVPEENRLGDEGKGFKIAMKAL
DGGRIGIAAQSVGIAQGALNETVKYVKERKQFGKPIAAFQNTQFQLAEMQTKIDAARLLT
WRAAKMKDDHENYSAAAAMAKLFASDVANQVTRECVQLFGGYGYSREYPVERMMRDAKIT
EIYEGTSEVMKIVISGSMKLK*
>Ga0079305_100206613
MDFKLTNELKMLQKMYRSFAENEVKPIAAEVDEEERFPKETIPKLARYGFMGIPYPKEYG
GQGGTALAYAMAIEEISKVCATTGTIVAAHTSLCCNPIFDWGTEEQKRKYLPDLLSGRKL
GGFGLTEPNAGSDASRQQTTAVLEGDHYVMNGSKCFITNATEADVFIVMAMTDPSKGNKG
ISAFIVERNFPGFSVGKHEKKMGIRGSATCDLIFEDCIIPKENLLGKEGQGFKVAMQTLD
GGRVGVAAQALGIAEGALDEVVKYTGERQQFGKRLAQFQNTQFQIADMKARCDAAQLLVY
RAAAAKDDHDPNLGFYSSIAKLYASETASDVTRRVVQLFGGYGYTREYPVERMMRDAKIT
EIYEGTSEVQRMVIAARMGVR*
>Ga0079305_10038203
MNFQLTKEQEFVRKMVREFAETEVEPLAADIDKEHRFPVETVEKMAKYGLMGIPFPTEYG
GAGGDNISYAITVEELARVCASTAVIVSAHTSLCCWPIYKYGTEEQKRKYLPDLLSGKKL
GAFGLTEPNAGTDASGQQTRAELDGDEWVINGAKCFITNGGFADVFIVMAMTDKSQGNHG
ISAFIVEKTDPGFSVGKTEDKMGICASSTTELIFQNMRIPKDRLIGGLGKGFKVAMSTLD
GGRIGIASQALGIAQGALDVTIEYMKQRKQFGKKLSQFQALTFVVADLATKIEAARLLVY
KAAYNETAGLPYGVNAAMAKLFAAETAMEVTTKCVQLHGGYGYTKDYPVERMMRDAKITE
IYEGTSEVQRMVIASNVIGK*
>Ga0079306_100005648
MEIGLSKEHTLLKKMLRDFANNEVKPIAAEVDENERFPSETVAKMAQAGLMGIPFPKKYG
GEGGDYLGYVLAVEMISTACATTGVILSAHTSLCCGPIYDFGTEEQKLQFLVPLAKGEKL
GAFALTEPNAGTDAGSGEMTARLQGDSYLLNGSKIFITNAGYADIYIIFAMTDKTLGTRG
GMSAFIVEAKTPGFTVGPKEKKMGIRGSSTCELVFENALVPAKNMLGQIGDGFKIAMKTL
DGGRIGVAAQALGIAQGALDETVSYVKQRKQFGKPIAAFQNTQFKIAEMAMKVEAARLLT
YKAVNNKMNGVPYSVDAAMAKLFASETAMSVTTEAVQLHGGYGYTRSYPVERMMRDAKIT
EIYEGTSEVQHMVIAAGVLK*
>Ga0102925_100020118
MKFTKEQELARKAVREFAEKELSPIAGDIDKTGKIPEELFDKLARYNYLSVCIPSEYGGA
GGDYMSYVITVEELSKKCASTALYVSGTSSLFCWPILKFGTEEQKQKYAVPMAKGEKIGC
FALTEPGAGSDAAAQQTTAVLEDEHYVLNGTKCFITLGAIADIAIVFAMTDKSKGLRGIS
AFIVDTKSQGFSVGKNEEKMGIKGTVTSELIFENVKVPKENLIGKEGQGFKIAMATLDGG
RLGIAAQALGIAQGAMDETVKYLKERQQFGRTLEKFQGIQWMIADMETKINAARLLVYNT
ASQKDLNLPAGKESAMAKLYAAEVAMDVTTKAVQLHGGYGYTKDYPVERMMRDAKITEIY
EGTSQVQKMVIAQNVLK*
>Ga0102925_10035338
MKMNYNLTEEQKLLKKLYKEFTVNEVEPIAAEIDEEERFPAETVEKMKNNGMLGIPFPKK
YGGQGGDILAYIMLVEELSKACGTTGVVLSAHTSLCCGPIYEFGTEDQKQKYLVPLAKGE
KLGAFGLTEANAGTDAAGQQTKAVLDGDHYILNGSKIFITNAANADVFIVLAMTDKSKGT
RGISAFIVEKEYEGFTIGKKELKMGIKGSATCELIFENVKVPKENILGKEGKGFSIAMKT
LDGGRIGIAAQALGLAQGAIDEAVKYVKERKQFGRPISKFQNTQFQLADMQTKVDAARLL
VYRAAFNKDSRIPYSNEAAMAKLFASETAMEVTNKAVQLHGGYGYTREYPVERMMRDAKI
TEIYEGTSEVMKMVVSANML*
>Ga0102925_10050292
MNFNLTDQQEMIRKVLKDFTEREVEPIAAEIDETCEFPVENLKKMAAADIMGIPFPQKYG
GAGADTLSYAIAVEELSYACATHGVILSAHTSLGADPIAKYGTEEQKQKYLIPLANGEKL
GAFGLTEPNAGTDAASQKTTAVLDGDEYVINGNKIFITNAGFADIFIIMAMTDKSQGTRG
ISAFIVEKGTEGFTLGKKEDKMGINASDTRELIFKNCRIPKENLLAKEGYGFKIAMGTLD
GGRIGIAAQALGIAQRALDESVQYAKEREQFGRPIGKFQAIQFKIAEMATKVEAARNLVY
KAAMKKDSGERFSTEAAMAKYFASDISVDVAREAIQILGGYGYMKEYPVERLMRDAKITE
IYEGTTEVQKMVIGSSLLR*
>Ga0102925_10065905
MNFQLTKEQEFVRQMVREFATNEVEPLAADIDQEHRFPTESVEKMAKYGLLGVPFPTELG
GAGGDHISYAITVEELSRVCGSTGVICSAHTSLCCWPIFNYGNDEQKAKYLPDLLSGKKL
GAFGLTEPGAGTDAGGQQTRADLDGDEWVLNGAKVFITNGGYADTFVVMAMTDKAKKTHG
GISAFIVEKGDPGFSIGKTEDKMGINASSTTELIFQNCRIPKDRLLGKLGSGFKVALSTL
DGGRIGIASQALGIAQGAFDVTVEYMLERKQFGKKLSQFQALAFEMAEMKTRIEAARLLI
YKAADMKDKHMDYGEASAMAKLYAAETAMYVTTKCVQFHGGYGYTKDYPVERMMRDAKIT
EIYEGTSEVQKLVIATRTFK*
>Ga0102926_100010616
MVREFATNEVEPLAADIDQEHRFPTESVEKMAKYGLLGVPFPTELGGAGGDHISYAITVE
ELSRVCGSTGVICSAHTSLCCWPIFNYGNDEQKAKYLPDLLSGKKLGAFGLTEPGAGTDA
GGQQTRADLDGDEWVLNGAKVFITNGGYADTFVVMAMTDKAKKTHGGISAFIVEKGDPGF
SIGKTEDKMGINASSTTELIFQNCRIPKDRLLGKLGSGFKVALSTLDGGRIGIASQALGI
AQGAFDVTVEYMLERKQFGKKLSQFQALAFEMAEMKTRIEAARLLIYKAADMKDKHMDYG
EASAMAKLYAAETAMYVTTKCVQFHGGYGYTKDYPVERMMRDAKITEIYEGTSEVQKLVI
ATRTFK*
>Ga0102926_10017903
MDFNLNEEHKMSKKVYKEFAEKEVEPIAAEIDESCEFPAENVKKMQKADMMGIPFPQEYG
GAGSDTLNYVLAVEELSRACATHGVILSAHTSLGAHPIYKYGNEKQKEKYLKPLANGEKI
GAFGLTEPDAGTDASAQKTTAKLDGDEYVLNGNKIFITNAGVADIFIVMAMTDKSKGTRG
ISAFIVEKDTPGFTLGKKEDKMGINASDTRELIFQDCRIPKENILGKEGMGFKIAMATLD
GGRIGIAAQALGIAQRALDETVQYVQEREQFGRPIGKFQGLQWEIAEMATKVEAARNLVY
KAAKTKDSGESFSKEAAMAKYYASEVASEVANKAVQLHGGYGYIKEYPVERLMRDAKITE
IYEGTTEVQKMVIAGSLLN*
>Ga0102926_10023303
MKFTKEQELARKAVREFAEKELSPIAGDIDKTGKIPEELFDKLARYNYLSVCIPSEYGGA
GGDYMSYVITVEELSKKCASTALYVSGTSSLFCWPILKFGTEEQKQKYAVPMAKGEKIGC
FALTEPGAGSDAAAQQTTAVLEDEHYVLNGTKCFITLGAIADIAIVFAMTDKSKGLRGIS
AFIVDTKSQGFSVGKNEEKMGIKGTVTSELIFENVKVPKENLIGKEGQGFKIAMATLDGG
RLGIAAQALGIAQGAMDETVKYLKERQQFGRTLEKFQGIQWMIADMETKINAARLLVYNT
ASQKDLNLPAGKESAMAKLYAAEVAMDVTTKAVQLHGGYGYTKDYPVERMMRDAKITEIY
EGTSQVQKMVIAQNVLK*
>Ga0102926_10041333
MKMNYNLTEEQKLLKKLYKEFTVNEVEPIAAEIDEEERFPAETVEKMKNNGMLGIPFPKK
YGGQGGDILAYIMLVEELSKACGTTGVVLSAHTSLCCGPIYEFGTEDQKQKYLVPLAKGE
KLGAFGLTEANAGTDAAGQQTKAVLDGDHYILNGSKIFITNAANADVFIVLAMTDKSKGT
RGISAFIVEKEYEGFTIGKKELKMGIKGSATCELIFENVKVPKENILGKEGKGFSIAMKT
LDGGRIGIAAQALGLAQGAIDEAVKYVKERKQFGRPISKFQNTQFQLADMQTKVDAARLL
VYRAAFNKDSRIPYSNEAAMAKLFASETAMEVTNKAVQLHGGYGYTREYPVERMMRDAKI
TEIYEGTSEVMKMVVSANML*
>Ga0102928_100000333
MNFQLTKEQEFVRQMVREFATNEVEPLAADIDQEHRFPTESVEKMAKYGLLGVPFPTELG
GAGGDHISYAITVEELSRVCGSTGVICSAHTSLCCWPIFNYGNDEQKAKYLPDLLSGKKL
GAFGLTEPGAGTDAGGQQTRADLDGDEWVLNGAKVFITNGGYADTFVVMAMTDKAKKTHG
GISAFIVEKGDPGFSIGKTEDKMGINASSTTELIFQNCRIPKDRLLGKLGSGFKVALSTL
DGGRIGIASQALGIAQGAFDVTVEYMLERKQFGKKLSQFQALAFEMAEMKTRIEAARLLI
YKAADMKDKHMDYGEASAMAKLYAAETAMYVTTKCVQFHGGYGYTKDYPVERMMRDAKIT
EIYEGTSEVQKLVIATRTFK*
>Ga0102928_100064317
MEFSYSREQQMVKKMVKTFAETEIEPIAAEIDEQAVFPFETVAKLGELGLMGMPFPQELG
GAGTDYLTYIMAIEEVSKVDGSHGVIIQTHNALCCWPIFTYGTEEQKQKYLPDLLTGKKL
GAFGLTEPNAGTDAAGTQTKAVDAGDHWILNGSKIFISGGGVADVYVIMAMTDKSKGTKG
ISAFIVEKGTPGFSFPKHENKMGIRGSLAAELVFEDCCIPKENLLGPMGKGFKVAMTSLD
VGRLGIAAQALGIAQGAFDQTVKYMKQRKQFGRTLDKFQALAFEMAAMKTRIDGARYLLY
DACNTRDRGLPPAVAAAEAKLACSEAAMYVTTKAVQFHGGYGYIKDYPVERMMRDAKITE
IYEGTSEVMKMVMAGEIFK*
>Ga0102928_100216010
MNFNPTKEQEMVRKMVRQFAETEIKPIAADIDEKAEYPYETMEKAAQLGLMGMPFPKKYG
GSETDYITYVTAIEELSRVCGSHGVILQTHCALCTWPILTYGTEEQKNKYLPDLCTGEKL
GAFGLTEPNAGTDASAQETTAVDMGDHWLLNGSKIFISGGGIADIYVIMAMTDKSKGNKG
ITSFIVEKGTPGFYVPKHENKMGIRASIASELVFEDCKIPKENMLGKLGKGFKTAMTSLD
VGRLGIAAQALGIAQGAFDETVEYMKNRKQFGRSLDKFQALAFEMANMYNQIEMARLLLY
KAADKRSQGLPSTVEAAQAKLACSETAMYVTTKAVQFHGGYGYIKDYPIERMMRDAKITE
IYEGTSEVMKMVISGSIFK*
>Ga0102928_10223491
MNFNLTDQQEMIRKVLKDFTEREVEPIAAEIDETCEFPVENLKKMAAADIMGIPFPQKYG
GAGADTLSYAIAVEELSYACATHGVILSAHTSLGADPIAKYGTEKQKQKYLVPLANGEKL
GAFGLTEPNAGTDAASQKTTAVLDGDEYVINGNKIFITNAGFADIFIIMAMTDKSQGTRG
ISAFIVEKDTEGFTLGKKEDKMGINASDTRELIFKNCRIPKENLLAKEGFGFKIAMGTLD
GGRIGIAAQALGIAQRALDESIKYAKEREQFGRPIGKFQAIQFKIAEMATKVEAARNLVY
QAALKKDSGERFSTEAAMAKYFASDISVDVAREAIQILGGYGYMKEYPVERLMRDAKITE
IYEGTTEVQKMVIGSSLLR*
>Ga0102929_100001247
MVREFATNEVEPLAADIDQEHRFPTESVEKMAKYGLLGVPFPTELGGAGGDHISYAITVE
ELSRVCGSTGVICSAHTSLCCWPIFNYGNDEQKAKYLPDLLSGKKLGAFGLTEPGAGTDA
GGQQTRADLDGDEWVLNGAKVFITNGGYADTFVVMAMTDKAKKTHGGISAFIVEKGDPGF
SIGKTEDKMGINASSTTELIFQNCRIPKDRLLGKLGSGFKVALSTLDGGRIGIASQALGI
AQGAFDVTVEYMLERKQFGKKLSQFQALAFEMAEMKTRIEAARLLIYKAADMKDKHMDYG
EASAMAKLYAAETAMYVTTKCVQFHGGYGYTKDYPVERMMRDAKITEIYEGTSEVQKLVI
ATRTFK*
>Ga0102929_10011426
MKFTKEQELARKAVREFAEKELSPIAGDIDKTGKIPEELFDKLARYNYLSVCIPSEYGGA
GGDYMSYVITVEELSKKCASTALYVSGTSSLFCWPILKFGTEEQKQKYAVPMAKGEKIGC
FALTEPGAGSDAAAQQTTAVLEDEHYVLNGTKCFITLGAIADIAIVFAMTDKSKGLRGIS
AFIVDTKSQGFSVGKNEEKMGIKGTVTSELIFENVKVPKENLIGKEGQGFKIAMATLDGG
RLGIAAQALGIAQGAMDETVKYLKERQQFGRTLEKFQGIQWMIADMETKINAARLLVYNT
ASQKDLNLPAGKESAMAKLYAAEVAMDVTTKAVQLHGGYGYTKDYPVERMMRDAKITEIY
EGTSQVQKMVIAQNVLK*
>Ga0102929_10036734
MNFNPTKEQEMVRKMVRQFAETEIKPIAADIDEKAEYPYETMEKAAQLGLMGMPFPKKYG
GSETDYITYVTAIEELSRVCGSHGVILQTHCALCTWPILTYGTEEQKNKYLPDLCTGEKL
GAFGLTEPNAGTDASAQETTAVDMGDHWLLNGSKIFISGGGIADIYVIMAMTDKSKGNKG
ITSFIVEKGTPGFYVPKHENKMGIRASIASELVFEDCKIPKENMLGKLGKGFKTAMTSLD
VGRLGIAAQALGIAQGAFDETVEYMKNRKQFGRSLDKFQALAFEMANMYNQIEMARLLLY
KAADKRSQGLPSTVEAAQAKLACSETAMYVTTKAVQFHGGYGYIKDYPIERMMRDAKITE
IYEGTSEVMKMVISGSIFK*
>Ga0102931_10010743
MKMNYNLTEEQKLLKKLYKEFTVNEVEPIAGEIDEEERFPVETVEKMKNNGMLGIPFPKK
YGGQGGDILAYIMLVEELSKACGTTGVVLSAHTSLCCGPIYEFGTEEQKQKYLEPLAKGE
KLGAFGLTEANAGTDAAGQQTKAVLDGDHYILNGSKIFITNAANADVFIVLAMTDKSKGT
RGISAFIVEKEYEGFTIGKKELKMGIKGSATCELIFENVKVPKENLIGKEGKGFSIAMKT
LDGGRIGIAAQALGLAQGAIDETVKYVKERKQFGRSISKFQNTQFQLADMQTKVDAARLL
VYRAAFNKDNRIPYSNEAAMAKLFASETAMEVTNKAVQLHGGYGYTREYPVERMMRDAKI
TEIYEGTSEVMKMVVSANML*
>Ga0102932_10053452
MDFNLNEEHKMSKKVYKEFAEKEVEPIAAEIDESCEFPAENVKKMQKADMMGIPFPQEYG
GAGSDTLNYVLAVEELSRACATHGVILSAHTSLGAHPIYKYGNEKQKEKYLKPLANGEKI
GAFGLTEPDAGTDASAQKTTAKLDGDEYVLNGNKIFITNAGVADIFIVMAMTDKSKGTRG
ISAFIVEKDTPGFTLGKKEDKMGINASDTRELIFQDCRIPKENILGKEGMGFKIAMATLD
GGRIGIAAQALGIAQRALDETVQYVQEREQFGRPIGKFQGLQWEIAEMATKVEAARNLVY
KAAKTKDSGESFSKEAAMAKYYASEVASEVANKAVQLHGGYGYIKEYPVERLMRDAKITE
IYEGTTEVQKMVIAGSLLN*
>Ga0102932_10059894
MKMNYNLTEEQKLLKKLYKEFTVNEVEPIAGEIDEEERFPVETVEKMKNNGMLGIPFPKK
YGGQGGDILAYIMLVEELSKACGTTGVVLSAHTSLCCGPIYEFGTEEQKQKYLEPLAKGE
KLGAFGLTEANAGTDAAGQQTKAVLDGDHYILNGSKIFITNAANADVFIVLAMTDKSKGT
RGISAFIVEKEYEGFTIGKKELKMGIKGSATCELIFENVKVPKENLIGKEGKGFSIAMKT
LDGGRIGIAAQALGLAQGAIDETVKYVKERKQFGRSISKFQNTQFQLADMQTKVDAARLL
VYRAAFNKDNRIPYSNEAAMAKLFASETAMEVTNKAVQLHGGYGYTREYPVERMMRDAKI
TEIYEGTSEVMKMVVSANML*
>Ga0102934_10081523
MDFNLSKEKKMCRKVYKDFAENEIKPIAADIDENCEFPAENIKKMADADMLGIPFPQKYG
GAGSDTLNYILAVEELSYACATHGVILSAHTSLGAHPIYKYGNEEQKEKYLKPLAKGEKL
GAFALTEAGAGTDAAGVKTTAELDGDEYVLNGTKIFITNAGAADIFIIHAMTDKSKGTRG
ISSFIVEADTPGFSLGKKEDKMGINASDTRELIFQDCRIPVENLLGKEGMGFKIAMSTLD
GGRIGIAAQALGIAQRALDETVQYVQKREQFGRPIAKFQGLQWEIAEMATKVEAARNLVY
KAAKTKDEGKRFSTEAAMAKYFASEIASEVSNKAVQLHGGYGYIKDYPVERLMRDAKITE
IYEGTTEVQKMVIAGSLLN*
>Ga0102934_10147823
MNYNLTEEQKLLKKLYKEFTVNEVEPIAGEIDEEERFPVETVEKMKNNGMLGIPFPKKYG
GQGGDILAYIMLVEELSKACGTTGVVLSAHTSLCCGPIYEFGTEEQKQKYLEPLAKGEKL
GAFGLTEANAGTDAAGQQTKAVLDGDHYILNGSKIFITNAANADVFIVLAMTDKSKGTRG
ISAFIVEKEYEGFTIGKKELKMGIKGSATCELIFENVKVPKENLIGKEGKGFSIAMKTLD
GGRIGIAAQALGLAQGAIDETVKYVKERKQFGRSISKFQNTQFQLADMQTKVDAARLLVY
RAAFNKDNRIPYSNEAAMAKLFASETAMEVTNKAVQLHGGYGYTREYPVERMMRDAKITE
IYEGTSEVMKMVVSANML*
>Ga0102937_10020156
MDFNLSKEKKMCRKVYKDFAENEIKPIAADIDENCEFPAENIKKMADADMLGIPFPQKYG
GAGSDTLNYILAVEELSYACATHGVILSAHTSLGAHPIYKYGNEEQKEKYLKPLAKGEKL
GAFALTEAGAGTDAAGVKTTAELDGDEYVLNGTKIFITNAGAADIFIIHAMTDKSKGTRG
ISSFIVEADTPGFSLGKKEDKMGINASDTRELIFQDCRIPVENLLGKEGMGFKIAMSTLD
GGRIGIAAQALGIAQRALDETVQYVQKREQFGRPIAKFQGLQWEIAEMATKVEAARNLVY
KAAKTKDEGKRFSTEAAMAKYFASEIASEVSNKAVQLHGGYGYIKDYPVERLMRDAKITE
IYEGTTEVQKMVIAGSLLN*
>Ga0102938_1000152718
MDFNLSKEKKMCRKVYKDFAENEIKPIAADIDENCEFPAENIKKMADADMLGIPFPQKYG
GAGSDTLNYILAVEELSYACATHGVILSAHTSLGAHPIYKYGNEEQKEKYLKPLAKGEKL
GAFALTEAGAGTDAAGVKTTAELDGDEYVLNGTKIFITNAGAADIFIIHAMTDKSKGTRG
ISSFIVEADTPGFSLGKKEDKMGINASDTRELIFQDCRIPVENLLGKEGMGFKIAMSTLD
GGRIGIAAQALGIAQRALDETVQYVQKREQFGRPIAKFQGLQWEIAEMATKVEAARNLVY
KAAKTKDEGKRFSTEAAMAKYFASEIASEVSNKAVQLHGGYGYIKDYPVERLMRDAKITE
IYEGTTEVQKMVIAGSLLN*
>Ga0102938_100175792
MKFTKEQELARKAVREFAEKELSPIAGDIDKTGKIPEELFDKLARYNYLSVCIPSEYGGA
GGDYMSYVITVEELSKKCASTALYVSGTSSLFCWPILKFGTEEQKQKYAVPMAKGEKIGC
FALTEPGAGSDAAAQQTTAVLEDEHYVLNGTKCFITLGAIADIAIVFAMTDKSKGLRGIS
AFIVDTKSQGFSVGKNEEKMGIKGTVTSELIFENIKVPKENLIGKEGQGFKIAMATLDGG
RLGIAAQALGIAQGAMDETVKYLKERQQFGRTLEKFQGIQWMIADMETKINAARLLVYNT
ASQKDLNLPAGKESAMAKLYAAEVAMDVTTKAVQLHGGYGYTKDYPVERMMRDAKITEIY
EGTSQVQKMVIAQNVLK*
>Ga0102940_10072593
MYREFAEAEVAPIANEIDDQDRFPVETVEKMRPIGFFGIPFPKEMGGSGGDNLGYALAVE
ELSRACATTGVILSAHVSLGATPIYEYGTAEQKEKYLVPLASGDTLGAFGLTEPNAGTDA
AAQQTTAVLDGDEYVLNGTKMFITNSGYAGTYIIMAMTDKSVGTRGVSAFIVPGDTPGFS
QGPKEHKLGIRGSATSELIMENVRIPKENLIGKEGEGFKIAMKTLDGGRIGIASQALGIA
QGALDKTIEYVNERRQFKRSIAKFQNTQFELADMWSRIEAARLLVYRAAWFKDNGRRYSE
QAAMAKLVASETAMNVTTRAIQLHGGYGFIREYEVERMFRDAKITEIYEGTSEVMKMVIS
ASLLN*
>Ga0102941_100008512
MDFNLSKEKKMCRKVYKDFAENEIKPIAADIDENCEFPAENIKKMADADMLGIPFPQKYG
GAGSDTLNYILAVEELSYACATHGVILSAHTSLGAHPIYKYGNEEQKEKYLKPLAKGEKL
GAFALTEAGAGTDAAGVKTTAELDGDEYVLNGTKIFITNAGAADIFIIHAMTDKSKGTRG
ISSFIVEADTPGFSLGKKEDKMGINASDTRELIFQDCRIPVENLLGKEGMGFKIAMSTLD
GGRIGIAAQALGIAQRALDETVQYVQKREQFGRPIAKFQGLQWEIAEMATKVEAARNLVY
KAAKTKDEGKRFSTEAAMAKYFASEIASEVSNKAVQLHGGYGYIKDYPVERLMRDAKITE
IYEGTTEVQKMVIAGSLLN*
>Ga0102941_10183851
KYLIPMAKGKLLAGFALTEPNAGTDASGQQTTAKKNGDHYLLNGNKIFITNGASADVFTV
FAMTDPEKGIKGISAFIVEKDFPGFEVGKVEDKLGIRASSTAELIFQDCEVPKENLLGKE
GAGFKIAMKTLDSGRIGIAAQALGIAEGAFEESVNYMKERKQFGRKIAKFQGLQWMLAEM
DVKIEATRELIRKAVEKKESNKPYSVEAARAKLFSAETAMEVTTKAIQIFGGYGYTKDYP
VERMFRDAKITEIYEGTSEVQKMIIASNALA*
>Ga0105047_100291234
MNFTLTKEQEFVRQMVREFAINEVEPLAADIDVTERFPRETVDKMARYHMLGIPIATKYG
GAGGDNLSYAIAVEELSKKCATTGVILSAHTSLCAGPIDMFGTEEQKMKYLVPLAKGEKL
GAFGLTEPNAGTDASEQQTTAILEGDNYILNGSKIFITNGGEADTYVVAAMTDKSKGTRG
ISCFIIEKDFEGFSIGKHEDKLGIRASSTTELVFTNCMVPKENLLGKEGKGFGIAMKTLD
GGRIGIAAQALGIAEGALEESTKYMKERKQFGKPLSAFQGLQWMVAELDVKVECAKLLVY
KAAFNKDNGLSYSVEAARAKLFASETAMEVTTKAVQIFGGYGYTKEYPIERMMRDAKITE
IYEGTSQVQKMVIAANLLK*
>Ga0105856_10054651
MNFELTREQQLVQQMIREFAVNEVKPIAAEIDETERFPMENVEKMAKLGVMGIPFAKEFG
GAGGDVLSYIIAVEELSKVCGTTGVILSAHTSLCASVIYENGTPAQRAQYLPDLCTGKKL
GAFGLTEPGAGTDAAGQQTTAVLDGDNYILNGSKIFITNGGVAETFIIFAMTDKSIGTKG
ISAFIVEKSFPGFSVGKHENKMGIRASSTTELVMENCIVPKENLLSKEGKGFGIAMKTLD
GGRIGIAAQALGIAEGAFEEAVAYMKERKQFGKPLSAFQGLQWYIAEMDVKIEAAKYLVY
KAACKKQAGEPYSLEAARAKLFAADVAMEVTTKAVQIFGGYGYTKEYPVERMMRDAKITE
IYEGTSEVQKMVIAGSILR*
>Ga0113563_100643003
MDARDFPPLPRGQFTDWTVHYMDFALTKEQTMLQQMVRDFAQKEIEPVASDLDKEGRFPE
EIIAKLGELGIMGMTVPKEWGGSGADTVSYTIAIEEISRVCASTGIAVSVNNSLACFPLL
AFGTEEQKKRFLVPLASGKKLGAFGLTEPSAGSDAAMQQTVAVRRGDEFVINGMKHFITN
GSRADTYIVFAMEDKSKGTRGVTAFILEKGDPGFTFGTVEDKLGIRASVTSELVFEDCHV
PADRLLGESGKGFRIAMQTLDGGRIGVASQALGIATACVEKSVQFAKQREQFGKPIAALG
AVQEAVANMATDVEAARMLVRYAAWCKDSKRPYTVPAAMAKLFASEVAMAAAVKAVQIHG
GYGYVKDYPVERYFRDAKITEIYEGTSEIQRMVIAMTLLKS*
>Ga0114921_100025793
MDFQLTEDQKAFQTMMRDFAEKEIAPIAQRLDENEEYPYESIKKMAQLGITGLTLPEEYG
GSGGTHIHWCIAVEEIARACASTATVLDTSWGLCAHAINTHGNEEQKRKFLVPLAKGEKL
GAFGLTEANAGSDPTQLETTAVEDGDSYVLNGSKIFISNGAQADILVIFATKDKSQGHRG
INAFIVEKDTPGFSIGSDYKKLGIRGALNSELLFDDCRIPKENQLGAEGRGFAVALSTLD
SARIGVAALAIGIAQAVLEESISHTKERQQYGQPIANFQALQWMMADIATGIDAARLLAY
RAADLQEKGLPFTVEAAMAKVFAAEMVMAAATKGIQMHGGYGYMMDSPMQRYFRDAKITE
IYEGTSEIMRVVISRALLR*
>Ga0114930_100111502
MNFELDSNQKLIQEMVREFAVNELEPMAVEIDKTREFPWANIKKMAELGLLGMIIPEQYG
GGGMDFVSLAIAVEEISKACASTGVIVAVNQSLTAYPILQFGNDEQKKKYLPILAKAEKI
GAFALTEAGAGSDPAAMETTAKLEGDHYILNGSKRFITNGGEAGIFIVFAYTDKEKAHKG
ISTFIVDKDTPGFSVGEHEDLMGLRATANCELLLDDCKVPKENLLGEEGQGFKIALNTID
TSRIDIGAQAVGIAQGAMEAAVKYSKERKTFGKPICEYQMIQSKLAEMATRIDAARLLVY
RAASIKDQGASRYTKEAAMAKYVASEACMYSVREAIQVYGGYGYTKDYPLERFYRDAKVM
EIYEGTSEIQKIVIARSLLK*
>Ga0114938_10087853
MDFTLTKSQELFKQMITAFAENEVKPLAAEIDEEERFPVETVEKMSKTGLMGITIPTQYG
GAGGDQIMYTMAVEELSKVCGTTGVILSAHTSLGVAPILEFGTEEQKQKYLPKMASGEWI
GAFGLTEPNAGTDAAGQQTTAWFDEKTNEWVLNGSKIFITNAGYAHVYIIFAMTDKSAGL
KGISTFIVEADTPGFSVGKKEKKLGIKGSATCELIFEDCRIPKENLVGAIGKGFKIAMMT
LDGGRIGIAAQALGIAGGALDETIKYVKERKQFGRALSQFQNTQFQIADMYAKVEASKHL
VYKAAWKKSRKENYSVDAATAKLFAAETAMDVTTKAVQLHGGYGYTREYPVERMMRDAKI
TEIYEGTSEVQRMVIAGSLLK*
>Ga0114939_100215753
MDFTLTKSQELFKQMITAFAENEVKPLAAEIDEEERFPVETVEKMSKTGLMGITIPTQYG
GAGGDQIMYTMAVEELSKVCGTTGVILSAHTSLGVAPILEFGTEEQKQKYLPKMASGEWI
GAFGLTEPNAGTDAAGQQTTAWFDEKTNEWVLNGSKIFITNAGYAHVYIIFAMTDKSAGL
KGISTFIVEADTPGFSVGKKEKKLGIKGSATCELIFEDCRIPKENLVGAIGKGFKIAMMT
LDGGRIGIAAQALGIAGGALDETIKYVKERKQFGRALSQFQNTQFQIADMYAKVEASKHL
VYKAAWKKSRKENYSVDAATAKLFAAETAMDVTTKAVQLHGGYGYTREYPVERMMRDAKI
TEIYEGTSEVQRMVIAGSLLK*
>Ga0114983_10019165
MDFNLNSTQEMIKKVVRDFAENEVKDIAAEIDESCEFPKENVKKMAKADMLGIPFPKKYD
GAGADTLSYAITVEELSKACATHGVIVSAHTSLGAHPIYQFGNEEQKEKYLKPLARGDKL
GAFGLTEPDAGTDASAQKTTAVLDGDEYIINGSKIFITNAGEADTFIVFAMTDKSKGTRG
ISAFIIERDTPGFKLGKKENKLGINASDTRELIFQDCRVPKENLLGKEGMGFKIAMATLD
GGRIGIAAQALGIAQRALDETVQYVKEREQFGRPISKFQGLQWEIAEMGTKVEAARLLVY
KAAKAKDSGQRYSKEAAMAKYYASEAAVYVANKAIQLHGGYGYMKEYPVERLLRDAKITE
IYEGTTEVQKMVIAGSLLK*
>Ga0114983_10062163
MDFKLSDQQKMIQTVFRKFAEKEVDPIAADIDESCEFPAENVRKMAEADMMGIPFPQEYG
GAGADTLSYIIGVEELSYRCATHGVILSAHVSLGAHPIYKYGTEEQKEKYLVPLAKGNKL
GAFGLTEPNAGTDAASQNTTAELDGDEYILNGNKIFITNAGVADIFIIMAMTDKSKGTRG
ISAFIVEKDTPGFTVGKKEDKMGINASDTRELIFQDCRIPKENILGKEGMGFKIAMATLD
GGRIGIAAQALGIAQRAVDETVKYVKEREQFGRPIGKFQGLQWYIAEMATKVEAAKNLVY
KAALTKDSGESFSTEAAMAKLTASETAMDVTTRAVQIFGGYGYMKEYPMERLMRDAKITE
IYEGTSEVQKMVIAGSLLR*
>Ga0114985_1008613
MDFKLSDQQKMIQTVFRKFAEKEVDPIAADIDESCEFPAENVKKMAEADMMGIPFPQEYG
GAGADTLSYIIGVEELSYRCATHGVILSAHVSLGAHPIYKYGTDEQKEKYLEPLAKGEKL
GAFGLTEPNAGTDAASQNTTAELDGDEYVLNGNKIFITNAGVADTFIIMAMTDKSKGTRG
ISAFIVEKDTPGFTVGKKEDKMGINASDTRELIFQNCRIPKENLLGKEGMGFKIAMATLD
GGRIGIAAQALGIAQRALDETVKYVKEREQFGRPIGKFQGLQWYIAEMATKVESARNLVY
KAALTKDSGESFSTEAAMAKLKASETASEVTNKAVQIFGGYGYMKEYPMERLMRDAKITE
IYEGTSEVQKMVIAGSLLR*
>Ga0116200_100066114
MDFSYTEEERMMLQMTRDFAEKTVKPLAVESDREHKFPRDTVEKMAALGLMGVTVPPEYE
GAGMTNICYSIAVEEISRHCASTGIIVSVNNSLACEPVKLFGTEAQKKKYLADMASGRKL
GCLGLTEANAGSDAANVSTTAVLDGDEWVINGQKIFITNGNEADYCILIAQTDKSKGHRG
LAAFIVDLDNPGFKVGTLEDKLGIRGSSTAELVFEDCHIPKENLLGELGKGFKVALVTLD
GGRIGVASQALGIARAAIEDAAAYAKERVQFGKPIANLQAIQWMLADLSTEYDAARLLTH
RAAYLKDQQLPYSKEAAMGKLMASELAMKAATKGIQILGGYGYTTDYPMERYFRDAKITE
IYEGTSEIMRLVVSANILR*
>Ga0123336_100081502
MDFILSKEQQFVKEMVREFALKEVKPIAAEIDQTERFPMENVKKMAKIGMMGIPIPVEYG
GAGGDNLSYILAVEELSKVCGTTGVILSAHTSLCAAVIHQFGTEQQKQKYLIPLAKGDTL
GAFGLTEPNAGTDAAGQQSIAVLNGDHYVLNGTKIFITNGGVADTFIVFAMTDRSKGTKG
ISCFIVDKNFKGFSIGKHEDKLGIRASSTTELIFEDCIVPKENLVGQEGRGFGIAMKTLD
GGRIGVAAQALGIAEGALEEAVNYMKERKQFNKPLSAFQGLQWMVAEMDVKIEAARYLVY
LAAYNKDHNLSYSLEAARAKLFAAEVAMEVTTKAVQLFGGYGYTKDYPVERMMRDAKITE
IYEGTSQVQKMVIAGSVLK*
>Ga0123336_100240494
MNYALTKEQEFVKQMVKEFALNEVKPIAAEIDQTERFPMENVKKMARYGMMGIPFPVELG
GAGGDNLSYIIAVEELSKVCGTTGVILSAHTSLGASVIYAFGTPAQKEKYLIPLAKGEKL
GAFGLTEPNAGTDAAGQQTTAVLDGDHYVINGSKIFITNGGVADTFIVFAMTDKSKGTRG
ISAFIIEKEFVGFSIGKLEDKLGIRASSTAELIFTDCIVPKENLIGQEGRGFGIAMKTLD
GGRIGIAAQALGIAEGAFDEAIKYMSDRKQFNKPLSAFQGLQWMIAEMEVKIEAAKQLVY
KAAWCKDQGLSYSVEAARAKLFASEVAMEVTTKAVQIFGGYGYTKDYPVERMMRDAKITE
IYEGTSQVQKMVIAANVLK*
>Ga0123336_100513763
FMDFSLTKEQEFVQQMVREFTINEVEPIAAEIDRTERFPTETVEKMAKYHMLGIPISTEF
GGAGGDNLSYAIAVEELSKACGTTGVIISAHTSLCAGPIDMFGTLEQKKKYLIPLAKGEK
LGAFGLTEPNAGTDASEQQTTAILDGDNYILNGSKIFITNGGVADTFIVFAMTDKSKGTK
GITAFIVESEFPGFSIGKHEDKLGIRASSTTELVFENCIVPKENMLGKEGRGFGIAMKTL
DGGRIGIAAQALGIAEGALEAATKYMKERKQFGKPLSAFQGLQWMMAELDVKVEASKLLV
YKAAWNKDNGLPYSVEAARAKLYASETAMEVTTKAVQIFGGYGYTKEYPVERMMRDAKIT
EIYEGTSQVQKMVIAANLLK*
>Ga0123338_100151454
MDFTLSKKHLLLQKLFRDFAEKEVKPIAKEVDEEERFPTETLEKMIQLKMMGICYPSIYG
GADADTLAYILAVEELSKVCATTGVILSAHTSLCAYPIYHYGTEAQKQKYLIALNTGLLL
GAFGLTEPNAGTDAAGQQTVAIKKDGHYVLTGTKIFITNAGYADIYIIFAMTDKSVGTRG
ISAFIVEKDMPGFTVSKKELKLGIRGSSTCELVFDHVVVPAENLLGTEGMGFKIAMGTLD
GGRIGIAAQALGIAQGAINETVKYVKQRKQFGRSISAFQNTQFQLADMQMKTDAARLLVY
RAACTKDSGKPYSLEAAMAKLYASETAMEVTTKAVQLFGGYGYTREYPVERMMRDAKITE
IYEGTSEVQRMVISGSMLK*
>Ga0123339_100182053
MQFKLTEDQKMVQKLARDFAEKKLTPTVSERDHKEEFSRELADEMGEMGLTGICFPENYG
GSGGDVLSYILAVEELSKADDGVGITLSATVSLCAWPIYAYGTEEQKQKYLVPLVEGEKL
GAFGLTEPNAGTDASGQQTVAVLDGDHYILNGSKIFITNAGEAETYVIFAMTDKSKGMKG
ISAFIVEKDMPGFSFGKKEHKMGIHTSLSNELVFQDVRLPKENLLGTVGGGFKIAMATLD
GGRIGVAAQALGIAQAALDHAIKYSKERVQFGKPIASNQAIAFMMADMATKIDAARLLVY
RAAYLKDQGLSYSKEAAMAKLYASDIAMEVTTDAVQIFGGYGYSREYPVERLMRNAKITQ
IYEGTNQVQRMVISGSILR*
>Ga0123339_100231624
MEFKLTEDQKMVQKLARDFAEKRLAPTVSERDHKEEFSRTLADEMGELGLTGICFPEEYG
GSGGDVMSYILAVEELSKADDGIGITLSATVSLCAWPIYAYGTEEQKQKYLVPLAEGEKL
GAFGLTEPNAGTDAAGQQTVAVLDGEDYIINGSKIFITNGGEAETYIIFAMTDKSKGMKG
ISAFIMEKDMPGFSFGKKEHKMGIHTSLTNELVFQDVRLPKENLLGKVGEGFKIAMSTLD
GGRIGVAAQALGIAQAALDHAIKYSKERVQFGQPIAKNQAIAFMMADMATKIDAARLLIY
RAAYLKDQGLPYSKEAAMAKMYASDIAMEVTSDAVQIYGGYGYSREYPVERLMRNAKITQ
IYEGTNQVQRMVISGAILR*
>Ga0123519_100491245
PSEEQELLRSSVRQFAEKEVGPLAADMDEREEYDWSLWDKMAGLGLTGIPFPEEYGGAGM
DQLSYAIAVEELSRVCASTGVLVSAHTSLCCWPIFAYGTEEQKKEYLVPLASGRAIGALG
LTEPGAGSDAGAVKLAARRDGDFYVLNGTKIFITNAGRADTYVVVASTDPAKGHRGTAAF
IVSKGTPGFTFGKKEHKMGIRASSTYELVFEDCRIPAGQMLGADGKGFSIALATLDGGRI
GIAAQAVGIAQGAFEQALNYAKTREQFGQPIGRFQAVGWMLADAATRIQASRHLTYHAAW
LKDRGMPYGKEAAMAKLYASETAMWVTTKAVQIHGGYGYTREYPVERMMRDAKITEIYEG
TSEIQRLVIAASLMR*
>Ga0129297_100154081
AGGDNVAYAIAVEELSRVCGTTGVILSAHTSLGANPVYQFGNEAQKMKYLVPMAKGELIG
AFGLTEPNAGTDAGNQQTTAVKDGDNYILNGTKVFITNGGEADIYIVMAMTDKAKKTRGI
SAFIVEKDFPGFFIGKKEKKMGIRGSATTELIFENCVVPAENMLSTEGAGMGIAMMTLDG
GRIGIAAQALGIAQGALDETVKYVRERNQFGKPLASFQGLQWMVADMSTKIACARFLVYH
AAWKKDQKQNFSKEAAMAKLYASEVAMEVTTQAVQLHGGYGYTRDYPVERMMRDAKITEI
YEGTSQVQRMVIAANVLK*
>Ga0136556_10008806
MEWVMNEKHRLFDSMLKEFVANEVKPIAKEIDENERFPEETVKKMAKYGLMGIPFSIEDG
GSGGDMLSYMLAVMRLSEACATTGVILSAHTSLCAWPISQYGTKHQKNKYLKPLLSGASL
GAFGLTEPDAGTDASMQKTVAIDKGDYYEITGSKFFITNAGYADIYVITALTDPKAKTRG
ISTFILEKDMEGFTVGKKEMKMGIKGSSTCELIMDKVKVPKENLLGKVNKGFSVAMKTLD
GGRIGIAAQAVGIARGAINEAYAYVQERKQFGKAIGSFQNTQFTLADLETNTEAALLLTV
QAAILKDLGKPFSKQAAMAKLHAAQNATDVTSRALQLFGGYGFIREYEIERMMRDAKITE
IYEGTNEAQKMVISGLMRKERG*
>Ga0136556_10123992
MELGFDREHILLRQMLKEFTENEVKPLASEIDEEERFPKETVEKMRVAGIMGIPFPEKYC
GEGGDYIGYVTAVEELSKACATTGVVLSAHTSLCAGPIFEFGTEEQKEKFLKPLASGEKL
GAFGLTEPNAGTDASKQETIAIEDGDYYIINGSKIFITNAGYADIYVIMAMTDPSLGTRG
ITAFILERDMPGFTIGKKEKKMGIRGSATCELIFDDVRVPKSNMLGKVGYGFKIAMKTLD
AGRIGIAAQACGIAEGALEETITYVKERKQFNRAISKFQNTQFVLADLATKIDAARMLMY
RAAYNKDNNISYTKEAAMAKLYASEVALEVTNKAIQLHGGYGYSREYPVERMMRDAKITE
IYEGTSEVQKMVISSYLLK*
>Ga0136557_10003453
MDFNLSKEKEMCKKIYKNFAEKEIKPIAAEIDESCEFPTENIKKMAEADMMGIPFPQKYG
GAGSDTLNYILAVEEFSYACATHGVILSAHTSLGAHPIYKYGTEEQKEKYLKPLAKGEKL
GAFALTEAGAGTDAAGVKTTAKRDGDEYVLNGTKIFITNAGAADIFIIHAMTDKSKGTRG
ISSFIVESDIPGFSLGKKENKMGINASDTRELIFQNCRIPVDNLLGKEGMGFKIAMSTLD
GGRIGVAAQALGIAQRALDETVKYVQEREQFGRPIAKFQGLQWVIAEMATKVEAARNLVY
KAAKTKDEGKRFSKEAAMAKYYASEIASEVSNKAVQLHGGYGYIKDYPVERLMRDAKITE
IYEGTTEVQKMVIAGSLLN*
>Ga0136557_10005197
MELGFDREHILLRQMLKEFTENEVKPLASEIDEEERFPKETVEKMRVAGIMGIPFPEKYC
GEGGDYIGYVTAVEELSKACATTGVVLSAHTSLCAGPIFEFGTEEQKEKFLKPLASGEKL
GAFGLTEPNAGTDASKQETIAIEDGDYYIINGSKIFITNAGYADIYVIMAMTDPSLGTRG
ITAFILERDMPGFTIGKKEKKMGIRGSATCELIFDDVRVPKSNMLGKVGYGFKIAMKTLD
AGRIGIAAQACGIAEGALEETITYVKERKQFNRAISKFQNTQFVLADLATKIDAARMLMY
RAAYNKDNNISYTKEAAMAKLYASEVALEVTNKAIQLHGGYGYSREYPVERMMRDAKITE
IYEGTSEVQKMVISSYLLK*
>Ga0136557_100067410
MNFNLTDQQEMIRKVLKDFTEREVEPIAAEIDETCEFPVENLKKMAAADIMGIPFPQKYG
GAGADTLSYAIAVEELSYACATHGVILSAHTSLGADPIAKYGTEEQKQKYLVPLANGEKL
GAFGLTEPNAGTDAASQKTTAVLDGDEYVINGNKIFITNAGFADIFIIMAMTDKSQGTRG
ISAFIIEKDTEGFTLGKKEVKMGINASDTRELIFKNCRIPKENLLAKEGYGFKIAMGTLD
GGRIGIAAQALGIAQRALDESVQYAKEREQFGRPIGKFQAIQFKIAEMATKVEAARNLVY
KAALKKDSGESFSTEAAMAKYFASDISVDVAREAIQILGGYGYMKEYPVERLMRDAKITE
IYEGTTEVQKMVIGSSFLR*
>Ga0136557_10028506
MDFKLSEQQEMIQTVFKKFAEKEVDPIAAEIDESCEFPAENVRKMAEADMMGIPFPQEYG
GAGADTLSYIIGVEELSYRCATHGVILSAHTSLGAHPIYKYGNEEQKEKYLKPLAKGDKL
GAFGLTEPNAGTDAASQDTTAELDGDEYILNGNKIFITNAGVADIFIIMAMTDKSKGTRG
ISAFIVEKDTSGFTVGKKEDKMGINASDTRELIFQDCRIPKENLLGKEGMGFKIAMATLD
GGRIGIAAQALGIAQRALDETVKYVKEREQFGRPIGKFQGLQWYIAEMATKVESARNLVY
KAALTKDSGESFSTEAAMAKLKASETAMEVTNKAVQIFGGYGYMKEYPMERLMRDAKITE
IYEGTSEVQKMVIAGSLLR*
>Ga0136558_100012910
MDFNLSKEKEMCKKIYKNFAEKEIKPIAAEIDESCEFPTENIKKMAEADMMGIPFPQKYG
GAGSDTLNYILAVEEFSYACATHGVILSAHTSLGAHPIYKYGTEEQKEKYLKPLAKGEKL
GAFALTEAGAGTDAAGVKTTAKRDGDEYVLNGTKIFITNAGAADIFIIHAMTDKSKGTRG
ISSFIVESDIPGFSLGKKENKMGINASDTRELIFQNCRIPVDNLLGKEGMGFKIAMSTLD
GGRIGVAAQALGIAQRALDETVKYVQEREQFGRPIAKFQGLQWVIAEMATKVEAARNLVY
KAAKTKDEGKRFSKEAAMAKYYASEIASEVSNKAVQLHGGYGYIKDYPVERLMRDAKITE
IYEGTTEVQKMVIAGSLLN*
>Ga0136558_10007277
MELGFDREHILLRQMLKEFTENEVKPLASEIDEEERFPKETVEKMRVAGIMGIPFPEKYC
GEGGDYIGYVTAVEELSKACATTGVVLSAHTSLCAGPIFEFGTEEQKEKFLKPLASGEKL
GAFGLTEPNAGTDASKQETIAIEDGDYYIINGSKIFITNAGYADIYVIMAMTDPSLGTRG
ITAFILERDMPGFTIGKKEKKMGIRGSATCELIFDDVRVPKSNMLGKVGYGFKIAMKTLD
AGRIGIAAQACGIAEGALEETITYVKERKQFNRAISKFQNTQFVLADLATKIDAARMLMY
RAAYNKDNNISYTKEAAMAKLYASEVALEVTNKAIQLHGGYGYSREYPVERMMRDAKITE
IYEGTSEVQKMVISSYLLK*
>Ga0136558_10041506
MEWVMNEKHRLFDSMLKEFVANEVKPIAKEIDENERFPEETVKKMAKYGLMGIPFSIEDG
GSGGDMLSYMLAVMRLSEACATTGVILSAHTSLCAWPISQYGTKHQKNKYLKPLLSGASL
GAFGLTEPDAGTDASMQKTVAIDKGDYYEITGSKFFITNAGYADIYVITALTDPKAKTRG
ISTFILEKDMEGFTVGKKEMKMGIKGSSTCELIMDKVKVPKENLLGKVNKGFSVAMKTLD
GGRIGIAAQAVGIARGAINEAYAYVQERKQFGKAIGSFQNTQFTLADLETNTEAALLLTV
QAAILKDQGKPFSKQAAMAKLHAAQNATDVTSRALQLFGGYGFIREYEIERMMRDAKITE
IYEGTNEAQKMVISGLMRKERG*
>Ga0136558_10098741
MNFNLTDQQEMIRKVLKDFTEREVEPIAAEIDETCEFPVENLKKMAAADIMGIPFPQKYG
GAGADTLSYAIAVEELSYACATHGVILSAHTSLGADPIAKYGTEEQKQKYLVPLANGEKL
GAFGLTEPNAGTDAASQKTTAVLDGDEYVINGNKIFITNAGFADIFIIMAMTDKSQGTRG
ISAFIIEKDTEGFTLGKKEVKMGINASDTRELIFKNCRIPKENLLAKEGYGFKIAMGTLD
GGRIGIAAQALGIAQRALDESVQYAKEREQFGRPIGKFQAIQFKIAEMATKVEAARNLVY
KAALKKDSGESFSTEAAMAKYFASDISVDVAREAIQILGGYGYMKEYPVERLMRDAKITE
IYEGTTEVQKMVIGSSFLR*
>Ga0136596_10008554
MEWVMNEKHRLFDSMLKEFVANEVKPIAKEIDENERFPEETVKKMAKYGLMGIPFSIEDG
GSGGDMLSYMLAVMRLSEACATTGVILSAHTSLCAWPISQYGTKHQKNKYLKPLLSGASL
GAFGLTEPDAGTDASMQKTVAIDKGDYYEITGSKFFITNAGYADIYVITALTDPKAKTRG
ISTFILEKDMEGFTVGKKEMKMGIKGSSTCELIMDKVKVPKENLLGKVNKGFSVAMKTLD
GGRIGIAAQAVGIARGAINEAYAYVQERKQFGKAIGSFQNTQFTLADLETNTEAALLLTV
QAAILKDLGKPFSKQAAMAKLHAAQNATDVTSRALQLFGGYGFIREYEIERMMRDAKITE
IYEGTNEAQKMVISGLMRKERG*
>Ga0136597_100047716
MEWVMNEKHRLFDSMLKEFVANEVKPIAKEIDENERFPEETVKKMAKYGLMGIPFSIEDG
GSGGDMLSYMLAVMRLSEACATNGVILSAHTSLCAWPISQYGTKHQKNKYLKPLLSGASL
GAFGLTEPDAGTDASMQKTVAIDKGDYYEITGSKFFITNAGYADIYVITALTDPKAKTRG
ISTFILEKDMEGFTVGKKEMKMGIKGSSTCELIMDKVKVPKENLLGKVNKGFSVAMKTLD
GGRIGIAAQAVGIARGAINEAYAYVQERKQFGKAIGSFQNTQFTLADLETNTEAALLLTV
QAAILKDQGKPFSKQAAMAKLHAAQNATDVTSRALQLFGGYGFIREYEIERMMRDAKITE
IYEGTNEAQKMVISGLMRKERG*
>Ga0136598_100048613
MEWVMNEKHRLFDSMLKEFVANEVKPIAKEIDENERFPEETVKKMAKYGLMGIPFSIEDG
GSGGDMLSYMLAVMRLSEACATTGVILSAHTSLCAWPISQYGTKHQKNKYLKPLLSGASL
GAFGLTEPDAGTDASMQKTVAIDKGDYYEITGSKFFITNAGYADIYVITALTDPKAKTRG
ISTFILEKDMEGFTVGKKEMKMGIKGSSTCELIMDKVKVPKENLLGKVNKGFSVAMKTLD
GGRIGIAAQAVGIARGAINEAYAYVQERKQFGKAIGSFQNTQFTLADLETNTEAALLLTV
QAAILKDLGKPFSKQAAMAKLHAAQNATDVTSRALQLFGGYGFIREYEIERMMRDAKITE
IYEGTNEAQKMVISGLMRKERG*
>Ga0136707_10010923
LGDGKKTGGQDFSVIKITLLEKYLSKSLKAAYPSWHNSSDNEVGRSHTMQFALTTEQKML
LQTIRDFTGKAIAPSVAERDENEHFSRELFDSLTALGLAGICFPEKYGGADGDTLTYILA
VEELSRVDDGLGITLSADVSLGGWPIFQYGTEAQKQKYLTPIAEGEKMGAFALTEPNSGT
DAAAQQTVATLSGEHYVLDGSKIFITNAGEAEIYIVFAMTDKSKGVKGMSAFIVEKNTPG
FTFGKKEHKMGIRTSVTMELIFQDCQVPKANLLGHEGDGFKIAMATLDGGRIGVAAQALG
IAQAALDHAIKYSKERIQFGKPIAHNQAIAFMLADMATQVEAARLLTYRAAYLKDMGLPY
AKEAAMAKMFASDAAMSVTTDAVQVFGGYGYSREYPVERLMRNAKITQIYEGTNHVQRMV
ISGALLRESK*
>Ga0136712_10000559
HEMFRTLFQDFAMQEVAPLAAEIDESGEFPWVTVKKMAALGFLGLPFPSEFGGAGADTLA
YTMAVEEISRACAATGVILSAHVSLGAHPLYQFGTPEQKARFLVPQAKGEKLGAFALTEP
NAGTDAAGQQTTALLEGGEYVLNGSKIFITNGEVADIYIVFAMTDRSKGLKGISAFVVEK
GTPGFAFGPQENKLGIRASSTTELIFEDCRIPASNLLGKEGDGFKIAMQTLDGGRIGIAA
QALGIAQSALDESLRYAKERQQFAKPIGTFQAIQWMIADMGTEIEAARLLVYRAAWLKDM
RKPFSKEAAMAKLYASETAMKHTVKAIQIHGGYGYMKDYKVERLMRDAKITEIYEGTSEV
QRLVISASLLK*
>Ga0136713_10012913
HEMFRTLFQDFAMQEVAPLAAEIDESGEFPWVTVKKMAALGFLGLPFPSEFGGAGADTLA
YTMAVEEISRACAATGVILSAHVSLGAHPLYQFGTPEQKARFLVPQAKGEKLGAFALTEP
NAGTDAAGQQTTALLEGGEYVLNGSKIFITNGEVADIYIVFAMTDRSKGLKGISAFVVEK
GTPGFAFGPQENKLGIRASSTTELIFEDCRIPASNLLGKEGDGFKIAMQTLDGGRIGIAA
QALGIAQSALDESLRYAKERQQFAKPIGTFQAIQWMIADMGTEIEAARLLVYRAAWLKDM
RKPFSKEAAMAKLYASETAMKHTVKAIQIHGGYGYMKDYKVERLMRDAKITEIYEGTSEV
QRLVISASLLK*
>Ga0136715_10006863
LGDGKKTGGQDFSVIKITLFEKYLSKSLKAAYPSWHNSSDNEVGRSHTMQFALTTEQKML
LQTIRDFTGKAIAPSVAERDENEHFSRELFDSLTALGLAGICFPEKYGGADGDTLTYILA
VEELSRVDDGLGITLSADVSLGGWPIFQYGTEAQKQKYLTPIAEGEKMGAFALTEPNSGT
DAAAQQTVATLSGEHYVLDGSKIFITNAGEAEIYIVFAMTDKSKGVKGMSAFIVEKNTPG
FTFGKKEHKMGIRTSVTMELIFQDCQVPKANLLGHEGDGFKIAMATLDGGRIGVAAQALG
IAQAALDHAIKYSKERIQFGKPIAHNQAIAFMLADMATQVEAARLLTYRAAYLKDMGLPY
AKEAAMAKMFASDAAMSVTTDAVQVFGGYGYSREYPVERLMRNAKITQIYEGTNHVQRMV
ISGALLRDSK*
>Ga0137368_100057982
MNIELSDEQKMIQAVAREFAEKEVRPIAAIIDHEARFPHDTVRRMGELGLMGIAIPEAYG
GSGGDTVAYAMALEEVAKACASHAVIMSVNNSLYCDPVYKYGTEEQKGRFLTPFASGQKL
GCFSLTEPEAGSDARNQNTLAARDGDHYVLDGRKIFVTNGREAQAALVFAQTDRAKGHRG
ISAFLVEKGTRGFLVVKTEDKLGIRASDTAEFLFENCRVPAANRLGEEGQGFRIAMSALD
GGRLGIAAQALGIAAAAYEASVAYARERKSFGVPIGQHQMVQWMLADMAVGLEAARVLTW
RAAWLKDEGRPFGAEASMAKLFAAEAAMKITTDAIQVHGGYGFIKEYPVERHFRDAKITQ
IYEGTSQIQKLVIARHLLAGTEA*
>Ga0137373_100068662
MQVELTDEQKMIQSVAREFAEKEVRPIAGIIDREARFPTETVRRMGELGLMGVFIPEPWG
GSGGDAVGYAVALEEVSRACASHGVIMSVNNSLFCDPVYTYGTEEQKHRFLAPFASGQKL
GCFSLTEPEAGSDATNQHTLAHRDGDGYVLEGRKIFVTNGREAHAALVFAQTDRARAHHG
ISAFLVEKGTPGFTVVKTEEKLGIRASDTAELLFEGCRVPGANRLGDEGEGFTIAMSTLD
GGRMGIAAQAVGIAVAAYEAALGYARERKSFGMPIGQHQMVQWMLADMATSIEAARLLTL
RAAYFKDRGLPFGPEAAMAKLFASEMAMRVTTDAVQVHGGYGFVTEYQVERHFRDAKITQ
IYEGTSQIQKLVIARHLLAGVAAVS*
>Ga0137375_100200536
MQVELTDEQKMIQSVAREFAEKEVRPIAGIIDREARFPTETVRRMGELGLMGVFIPEPWG
GSGGDAVGYAVALEEVSRACASHGVIMSVNNSLFCDPVYTYGTEEQKHRFLAPFASGQKL
GCFSLTEPEAGSDATNQHTLAHRDGDGYVLEGRKIFVTNGREAHAALVFAQTDRARAHHG
ISAFLVEKGTPGFTVVKTEEKLGIRASDTAELLFEGCRVPGANRLGDEGEGFTIAMSTLD
GGRMGIAAQAVGIAVAAYEAALGYARERKSFGMPIGQHQMVQWMLADMATSIEAARLLTL
RAAYFKDRGLPFGPEAAMAKLFASEMAMRVTTDAVQVHGGYGFVTEYQVERHFRDAKITQ
IYEGTSQIQKLVIARHLLAGVAAVS*
>Ga0163219_1021473
MDFNLNSTQEMIQKIVRDFAENEVKDIAAEIDETCEFPRENVEKMAAADMLGIPFPEKYD
GAGGDTLSYVLAIEELSKACATHGIILSAHTSLGAHPIYQFGTEEQKEKYLKPLARGEKL
GAFGLTEPDAGTDASAQKTTVELDGDEYILNGSKIFITNAGEADTFIIFAMTDKSKGTRG
ISAFIVEREYPGFSVGKKENKLGINASDTRELIFQDCRVPKENLLGKEGMGFKIAMTTLD
GGRIGVAAQALGIAQRALDETVQYVKERKQFGRTISKFQGLQWEMAEMATKVEAARLLVY
KAAKTKDSGQRFSKEAAMAKYYASEAAFAVANKAIQLHGGYGYMKEYPVERLLRDAKITE
IYEGTTEVQKMVIAGSLLN*
>Ga0163223_1027512
MDFKLSDQQKMIQTVFRKFAEKEVEPIAAEIDESCKFPAENVRKMAEAEMMGIPFPQEYG
GAGADTLSYIIGVEELSYRCATHGVILSAHVSLGAHPIYKYGTEEQIEKYLVPLAKGENL
GAFGLTEPNAGTDAASQNTTAELDGDEYILNGNKIFITNAGVADTFIIMAMTDKSKGTRG
ISAFIVEKNTPGFTVGKKEDKMGINASDTRELIFQDCRIPKENLLGKEGMGFKIAMATLD
GGRIGIAAQALGIAQRALDETVKYVKEREQFGRPIGKFQGLQWYIAEMATKVESARNLVY
KAALTKDAGEPFSTEAAMAKLKASETAMDVTTKAVQIFGGYGYMKDYPMERLMRDAKITE
IYEGTSEVQKMVIAGSLLR*
>Ga0163225_1011443
MDFKLSDQQKMIQTVFRKFAEKEVEPIAAEIDESCKFPAENVRKMAEAEMMGIPFPQEYG
GAGADTLSYIIGVEELSYRCATHGVILSAHVSLGAHPIYKYGTEEQIEKYLVPLAKGENL
GAFGLTEPNAGTDAASQNTTAELDGDEYILNGNKIFITNAGVADTFIIMAMTDKSKGTRG
ISAFIVEKNTPGFTVGKKEDKMGINASDTRELIFQDCRIPKENLLGKEGMGFKIAMATLD
GGRIGIAAQALGIAQRALDETVKYVKEREQFGRPIGKFQGLQWYIAEMATKVESARNLVY
KAALTKDAGEPFSTEAAMAKLKASETAMDVTTKAVQIFGGYGYMKDYPMERLMRDAKITE
IYEGTSEVQKMVIAGSLLR*
>Ga0163227_10011017
MDFKLSDQQKMIQTVFRKFAEKEVEPIAAEIDESCEFPAENVRKMAEAEMMGIPFPQEYG
GAGADTLSYIIGVEELSYRCATHGVILSAHVSLGAHPIYKYGTEEQIEKYLVPLAKGENL
GAFGLTEPNAGTDAASQNTTAELDGDEYILNGNKIFITNAGVADTFIIMAMTDKSKGTRG
ISAFIVEKNTPGFTVGKKEDKMGINASDTRELIFQDCRIPKENLLGKEGMGFKIAMATLD
GGRIGIAAQALGIAQRALDETVKYVKEREQFGRPIGKFQGLQWYIAEMATKVESARNLVY
KAALTKDAGEPFSTEAAMAKLKASETAMDVTTKAVQIFGGYGYMKDYPMERLMRDAKITE
IYEGTSEVQKMVIAGSLLR*
>Ga0164318_1000149114
MDFSYNEEERMMMQMTRDFAEKTVKPLAEETDRHHRFPRETVEKMAELGLMGVTVPPEYE
GAGMTNVCYSIAIEELSRHCAATGVIVSVNNSLACEPVKLFGTEEQKKKYLADMASGRKL
GCLGLTEANAGSDAGNVSTHAVLDGNEWVINGQKIFITNGNEADYCILIAQTDKSQGHRG
LSAFIVDLDNPGFKVGTLEDKLGICGTSTAELVFEDCRIPKENLLGELGKGFKIALITLD
GGRIGIASQALGIARAAIEDATAYAKERVQFGKPIASLQAIQWMLADLSTEYDAARLLTH
RAAYLKDQKLPYNKEAAMAKLMASELAMKATTKGIQILGGYGYTKDYPLERYFRDAKITE
IYEGTSEIMRLVISANILK*
>Ga0164318_100117646
MKFEFTEEQRMVRDMVRRFAEDELKPKAAEMDKKGEIFPEIYQQLAELGLFGVYVPEEYG
GAGMDVVSYATVIEELSRGCASTGILVSAHTSLVVDPILHHGTEGQKQKFLVPLAKGEKI
AAHAMTEPGAGTDVVSISTTAKREGDHYVLNGTKHFITNGKEAGIYLIFAMTDKERRHKG
MSAFIVEKDTPGFSIGKLEHKLGIRASSTAELIFENCKVPAENLLGQEGQGFYIAMECYD
GGRIGVAAQAVGIAQAAYEEAVEFAKTRVQFGQPIANFQAIQFKLADMATMIEAARLLYL
KAAWLKQEGKPYYQLSAMAKLFASDIAMKVTREAIQVHGGYGFTEEYPVERHYRDAKITE
IYEGTSEAQRLTIARNLLKG*
>Ga0164318_100690462
MDFSYTEEERMMLQMTRDFAEKTVKPLAVESDREHKFPRDTVEKMAALGLMGVTVPPEYE
GAGMTNICYSIAVEEISRHCASTGIIVSVNNSLACEPVKLFGTEAQKKKYLADMASGRKL
GCLGLTEANAGSDAANVSTTAVLDGDEWVINGQKIFITNGNEADYCILIAQTDKSKGHRG
LAAFIVDLDNPGFKVGTLEDKLGIRGSSTAELVFEDCHIPKENLLGELGKGFKVALVTLD
GGRIGVASQALGIARAAIEDAAAYAKERVQFGKPIANLQAIQWMLADLSTEYDAARLLTH
RAAYLKDQQLPYSKEAAMGKLMASELAMKAATKGIQILGGYGYTTDYPMERYFRDAKITE
IYEGTSEIMRLVVSANILR*
>JGI1684J13235_10009007
MDFNISKEHEMCKKVYRDFAEKEVEPIASEIDENCEFPYENIKKMAKADMLGIPFPQKYG
GAGSDTLNYVFAIEELSKSCATHGVILSAHTSLGADPIYKYGTEEQKEKYLKPLATGEKL
GAFALTEPNAGTDAAGIKTTAVLKDGQYILNGNKIFITNAGAADIFIIHAMTDKSKGTRG
ISSFIVEADTPGFSLGKKENKMGINASDTRELIFQNCKIPAENLLGKEGMGFKIAMGTLD
GGRIGIAAQALGIAQRALDETVQYTQEREQFGRPIAKFQGLQWEIAEMATKVEAARNLVY
KAAKTKDEGKRFSKEAAMAKYYASEIASEVANKAVQLHGGYGYIKDYPVERLMRDAKITE
IYEGTTEVQKMVIAGSLLN*
>JGI24116J20308_100003110
MEFNLSAEQKMLLQMVREFAAKSIAPSVAERDENEHFSRELFDSLLELGLAGICFPEKYG
GADGDTLTYILAVEELSRVDDGLGITLSADVSLGAWPIFQYGSEEQKKKFLVPLAEGTKL
GAFALTEPNAGTDAAAQQTIASLDGDHYVLNGSKIFITNAGEAEINIVFAMTDKSKGVKG
MSAFIVEKDTPGFTFGKKEHKMGIRTSITTELIFQDCRIPKANLLGNEGDGFKIAMTTLD
GGRIGVAAQALGIAQAALDHAVKYSKERVQFGKPISHNQAIAFMLADMATQIEAARLLTY
RAAYLKDMGLPYAKEAAMAKMFASDTAMSVTTDAVQIFGGYGYSREYPVERLMRNAKITQ
IYEGTNQVQRMVVSSALLRDSK*
>JGI24116J20308_10001433
MNFSLTEEQQMIRDMVREFAEKEIKPFAAELDRKGEFPAEIIKKLADLGVLGIPIPEEHG
GSGASFLSYIIAIEELSRGCASTGVIVETHTSLGSEPILHWGTPEQKRKYLPRLASGEII
GSFGLTEPNAGSDAGGMQTTAVLDGDEYVINGSKIFISNAGASELTIVFAKTEKSSGVKG
ISAFIVEKNTPGYIVGSPEDKLGIRASQTCSLTFEDMRVPKENILGKPGEGFKIAMHALD
GGRIAIAAQALGIAQAAFEEAIKYSKERIQFGQPIAKFQGVQWMIADMATDIQAARLLTY
QAAWLKDEGQKYTKEAAMAKLYASEAAMRHTVKAVQVHGGYGYTMEYPVQRHMRDAKITE
IYEGTSEVQRIVIASNILR*
>JGI24116J20308_10004150
VKFNLNKEQQMVQKTVREFAEKEIAPYAIEIDKSGEFPWENVKKMARYGFLGMPIERRYG
GAGADYVSYTIMIEELSRVCAATGVIAEAHVSLTAEPLAIFASESQKEKYLIPLAKGEKL
GAFALTEANAGTDAGGLQTKAVLEGDSYLINGNKMFITNAGVAEIYIIFAITTPGIGTKG
ISAFIVERDIPGFSVGQPEDKMGIRASKTAELILENIRVPKENLLGKTGEGFKIAMATLD
GGRIGIGAQALGIAQAALDASIRYAKEREQFGKPIASFQAIQWMIADMATEIDAARLLVY
RAAAMKDQGLRFSKESAMAKLFASKVSMSCADKAIQIHGGYGYMRDYQVERYLRDAKITE
IYEGTSEVQRMVIAGSMLR*
>JGI24118J20152_10000267
MDFALSKKHEMFRTLFQDFAMQEVAPLAAEIDESGEFPWLTVKKMAALGFLGLPFPREVG
GAGADNLAYTMAVEEVSRACAATGVILSAHVSLGAHPIYQFGTPEQKTRFLVPQAKGEKL
GAFALTEPNAGTDAAGQQTTALLDGGEYILNGSKIFITNGEVADIYIVFAMTDRSKGLKG
ISAFVVEKGTPGFTFGPQENKLGIRASSTTELIFEDCRIPATNLLGKEGDGFKIAMQTLD
GGRIGIAAQALGIAQAALDESLRYAKERQQFAKPIGTFQAIQWMIADMGTEIEAARLLVY
RAAWLKDMRKPFSKEAAMAKLYASETAMKHTVKAIQIHGGYGYMKDYKVERLMRDAKITE
IYEGTSEVQRMVISASLLK*
>JGI24119J20153_100003145
MEFNLSAEQKMLLQMVREFAAKSIAPSVAERDENEHFSRELFDSLLELGLAGICFPEKYG
GADGDTLTYILAVEELSRVDDGLGITLSADVSLGAWPIFQYGSEEQKKKFLVPLAEGTKL
GAFALTEPNAGTDAAAQQTIASLDGDHYVLNGSKIFITNAGEAEINIVFAMTDKSKGVKG
MSAFIVEKDTPGFTFGKKEHKMGIRTSITTELIFQDCRIPKANLLGNEGDGFKIAMTTLD
GGRIGVAAQALGIAQAALDHAVKYSKERVQFGKPISHNQAIAFMLADMATQIEAARLLTY
RAAYLKDMGLPYAKEAAMAKMFASDTAMSVTTDAVQIFGGYGYSREYPVERLMRNAKITQ
IYEGTNQVQRMVVSSALLRDSK*
>JGI24119J20153_10001633
MNFSLTEEQQMIRDMVREFAEKEIKPFAAELDRKGEFPAEIIKKLADLGVLGIPIPEEHG
GSGASFLSYIIAIEELSRGCASTGVIVETHTSLGSEPILHWGTPEQKRKYLPRLASGEII
GSFGLTEPNAGSDAGGMQTTAVLDGDEYVINGSKIFISNAGASELTIVFAKTEKSSGVKG
ISAFIVEKNTPGYIVGSPEDKLGIRASQTCSLTFEDMRVPKENILGKPGEGFKIAMHALD
GGRIAIAAQALGIAQAAFEEAIKYSKERIQFGQPIAKFQGVQWMIADMATDIQAARLLTY
QAAWLKDEGQKYTKEAAMAKLYASEAAMRHTVKAVQVHGGYGYTMEYPVQRHMRDAKITE
IYEGTSEVQRIVIASNILR*
>JGI24120J20309_1000003145
MEFNLSAEQKMLLQMVREFAAKSIAPSVAERDENEHFSRELFDSLLELGLAGICFPEKYG
GADGDTLTYILAVEELSRVDDGLGITLSADVSLGAWPIFQYGSEEQKKKFLVPLAEGTKL
GAFALTEPNAGTDAAAQQTIASLDGDHYVLNGSKIFITNAGEAEINIVFAMTDKSKGVKG
MSAFIVEKDTPGFTFGKKEHKMGIRTSITTELIFQDCRIPKANLLGNEGDGFKIAMTTLD
GGRIGVAAQALGIAQAALDHAVKYSKERVQFGKPISHNQAIAFMLADMATQIEAARLLTY
RAAYLKDMGLPYAKEAAMAKMFASDTAMSVTTDAVQIFGGYGYSREYPVERLMRNAKITQ
IYEGTNQVQRMVVSSALLRDSK*
>JGI24120J20309_1000006155
MLSEKHLKTQSLMREFTQKFVAPIAAEIDENHRFPEETLRALVQHGMMAIPYPTSYGGAG
ADTLAYIIAVEELSKACATTGVILSAHTSLGISPIYTYGSEALKAKYLPDMMSGKKLGAF
GLTEPNAGTDAAGQKTVAILKDDHYELTGSKIFITNAIYADIYVVFAMTQPELGMKGITA
FVIEKGWEGFSFGKKEKKLGICGSSTCELIFDHIKVPLENRLGKEGEGFKIAMGTLDGGR
IGIAAQAVGIAKGALKETIEYAKKRKQFKQPISNFQNTQFVIADMALQIEAAELLLYRAA
VAKDTQKNYSKEAAMAKLFGSETAMKVTTQAIQVLGGYGYIKDYPLERMFRDAKITEIYE
GTSEVQRMVIASSVLR*
>JGI24120J20309_100029331
MLSEKHLRTQQLMREFTQKYVAPIAAEIDENHRFPEETVKQLAAHGMMGIPYNTYGGAGA
DTLAYILAVEELSKACASTGVILSAHTSLGIYPIIAYGSDAIKEKYLPDMMSGKRLGAFG
LTEPNAGTDAAGQKTVAVLKDGYYELTGSKIFITNAIYADIYVVFAMTQPELGMKGISAF
VIEKGWEGFSFGKKEKKLGICASSTTELIFDHVKVPLENRLGKEGEGFKIAMATLDGGRI
GIAAQALGIAKGAFTEAVEYTKKRKQFKQSISNFQNTQFVLADMALQIEAAQLLVYQAAR
AKDTQKNFSKEAAMAKLHASETAMKVTTQAVQLLGGYGYIKDYPLERMMRDAKITEIYEG
TSEVQRMVIASSVLR*
>JGI24120J20309_10030552
VKFNLNKEQQMVQKTVREFAEKEIAPYAIEIDKSGEFPWENVKKMARYGFLGMPIERRYG
GAGADYVSYTIMIEELSRVCAATGVIAEAHVSLTAEPLAIFASESQKEKYLIPLAKGEKL
GAFALTEANAGTDAGGLQTKAVLEGDSYLINGNKMFITNAGVAEIYIIFAITTPGIGTKG
ISAFIVERDIPGFSVGQPEDKMGIRASKTAELILENIRVPKENLLGKTGEGFKIAMATLD
GGRIGIGAQALGIAQAALDASIRYAKEREQFGKPIASFQAIQWMIADMATEIDAARLLVY
RAAAMKDQGLRFSKESAMAKLFASKVSMSCADKAIQIHGGYGYMRDYQVERYLRDAKITE
IYEGTSEVQRMVIAGSMLR*
>JGI24121J20154_10004689
MEFNLSAEQKMLLQMVREFAAKSIAPSVAERDENEHFSRELFDSLLELGLAGICFPEKYG
GADGDTLTYILAVEELSRVDDGLGITLSADVSLGAWPIFQYGSEEQKKKFLVPLAEGTKL
GAFALTEPNAGTDAAAQQTIASLDGDHYVLNGSKIFITNAGEAEINIVFAMTDKSKGVKG
MSAFIVEKDTPGFTFGKKEHKMGIRTSITTELIFQDCRIPKANLLGNEGDGFKIAMTTLD
GGRIGVAAQALGIAQAALDHAVKYSKERVQFGKPISHNQAIAFMLADMATQIEAARLLTY
RAAYLKDMGLPYAKEAAMAKMFASDTAMSVTTDAVQIFGGYGYSREYPVERLMRNAKITQ
IYEGTNQVQRMVVSSALLRDSK*
>JGI24127J20158_100003145
MEFNLSAEQKMLLQMVREFAAKSIAPSVAERDENEHFSRELFDSLLELGLAGICFPEKYG
GADGDTLTYILAVEELSRVDDGLGITLSADVSLGAWPIFQYGSEEQKKKFLVPLAEGTKL
GAFALTEPNAGTDAAAQQTIASLDGDHYVLNGSKIFITNAGEAEINIVFAMTDKSKGVKG
MSAFIVEKDTPGFTFGKKEHKMGIRTSITTELIFQDCRIPKANLLGNEGDGFKIAMTTLD
GGRIGVAAQALGIAQAALDHAVKYSKERVQFGKPISHNQAIAFMLADMATQIEAARLLTY
RAAYLKDMGLPYAKEAAMAKMFASDTAMSVTTDAVQIFGGYGYSREYPVERLMRNAKITQ
IYEGTNQVQRMVVSSALLRDSK*
>JGI24127J20158_10001433
MNFSLTEEQQMIRDMVREFAEKEIKPFAAELDRKGEFPAEIIKKLADLGVLGIPIPEEHG
GSGASFLSYIIAIEELSRGCASTGVIVETHTSLGSEPILHWGTPEQKRKYLPRLASGEII
GSFGLTEPNAGSDAGGMQTTAVLDGDEYVINGSKIFISNAGASELTIVFAKTEKSSGVKG
ISAFIVEKNTPGYIVGSPEDKLGIRASQTCSLTFEDMRVPKENILGKPGEGFKIAMHALD
GGRIAIAAQALGIAQAAFEEAIKYSKERIQFGQPIAKFQGVQWMIADMATDIQAARLLTY
QAAWLKDEGQKYTKEAAMAKLYASEAAMRHTVKAVQVHGGYGYTMEYPVQRHMRDAKITE
IYEGTSEVQRIVIASNILR*
>JGI24142J45722_100061615
MNFGLTKEQELVKQMVSEFTINEVEPIAADIDATERFPSETVEKMARYHMMGIPISTKYG
GAGGDNISYAIAVEELSKACATTGVILSAHTSLCAVPIDSFGTEEQKIKYLIPLAKGEKL
GAFGLTEPNAGTDASEQQTTALLDGDNYILNGSKIFITNGGVADTFVIFAMTDKSKGTKG
ITAFIVEKTFEGFSIGKKEDKLGIRASSTTELVFTNCIVPKENMLGKEGRGFGIAMKTLD
GGRIGVAAQAIGIAQGALSEATKYMKERKQFGKPLAAFQGLQWMVAELDVKIEAARLLIY
KAAWNKDNGIPYTVEAARAKLFASEVAMEVTTKAVQIFGGYGFTKEYPVERMMRDAKITE
IYEGTSQVQKMVIAGNLLK*
>JGI24143J45723_10011724
MNFGLTKEQELVKQMVSEFTINEVEPIAADIDATERFPSETVEKMARYHMMGIPISTKYG
GAGGDNISYAIAVEELSKACATTGVILSAHTSLCAVPIDSFGTEEQKIKYLIPLAKGEKL
GAFGLTEPNAGTDASEQQTTALLDGDNYILNGSKIFITNGGVADTFVIFAMTDKSKGTKG
ITAFIVEKTFEGFSIGKKEDKLGIRASSTTELVFTNCIVPKENMLGKEGRGFGIAMKTLD
GGRIGVAAQAIGIAQGALSEATKYMKERKQFGKPLAAFQGLQWMVAELDVKIEAARLLIY
KAAWNKDNGIPYTVEAARAKLFASEVAMEVTTKAVQIFGGYGFTKEYPVERMMRDAKITE
IYEGTSQVQKMVIAGNLLK*
>JGI24146J20443_10002958
MDFTLSKKHLLLQKLFRDFAEKEVKPIAKEVDEEERFPTETLAKMIQLKMMGICYPSIYG
GADADTLAYIXXIEELSKVCGTTGVILSAHTSLCAYPIYHYGTEAQKQKYLIGLNTGLLL
GAFGLTEPNAGTDAAGQQTVAIKKDDHYVLTGTKIFITNAGYADIYIIFAMTDKSVGTRG
ISAFIVEKDMPGFTVSKKELKLGIRGSSTCELVFDHVVVPAENLLGTEGMGFKIAMGTLD
GGRIGIAAQALGIAQGAIDETVKYVKQRKQFGKSISAFQNTQFQLADMQMKTDAARLLVY
RAACTKDSGKPYSLEAAMAKLYASETAMEVTTKAVQLFGGYGYTREYPVERMMRDAKITE
IYEGTSEVQRMVISGSMLK*
>JGI24146J20443_10037232
MNFTLTKEQEFVRQMVSEFTINEVEPIAADIDVTERFPTENVEKMAKYHMMGIPFATKYG
GAGGDYLSYAICVEELSKACATTGVIVSAHTSLCAGPIDAFGTEEQKMKYLVPLAKGEKL
GAFGLTEPNAGTDASGQQTTAVLDGDHYVLNGSKLFITNGGYADIFVVAAMTDKTKGTRG
ISCFIVEKEFPGFSIGKHEDKMGIRASSTTELIFENCIVPKENLLGKEGKGFGIAMKTLD
GGRIGIASQALGIAEGALEETRKYMKERKQFGKPLTAFQGLQWMMADLDVKVECAKLLVY
KAAFNKSNGLPYSVEAARAKLFAAETAMEVTTKAVQIFGGYGYTKEYPIERMMRDAKITE
IYEGTSQVQKMVIAANLLK*
>JGI24146J26653_10008269
MDFTLSKKHLLLQKLFRDFAEKEVKPIAKEVDEEERFPTETLAKMIQLKMMGICYPSIYG
GADADTLAYILAIEELSKVCGTTGVILSAHTSLCAYPIYHYGTEAQKQKYLIGLNTGLLL
GAFGLTEPNAGTDAAGQQTVAIKKDDHYVLTGTKIFITNAGYADIYIIFAMTDKSVGTRG
ISAFIVEKDMPGFTVSKKELKLGIRGSSTCELVFDHVVVPAENLLGTEGMGFKIAMGTLD
GGRIGIAAQALGIAQGAIDETVKYVKQRKQFGKSISAFQNTQFQLADMQMKTDAARLLVY
RAACTKDSGKPYSLEAAMAKLYASETAMEVTTKAVQLFGGYGYTREYPVERMMRDAKITE
IYEGTSEVQRMVISGSMLK*
>JGI24146J26653_10073974
MNFTLTKEQEFVRQMVSEFTINEVEPIAADIDVTERFPTENVEKMAKYHMMGIPFATKYG
GAGGDYLSYAICVEELSKACATTGVIVSAHTSLCAGPIDAFGTEEQKMKYLVPLAKGEKL
GAFGLTEPNAGTDASGQQTTAVLXGDHYVLNGSKLFITNGGYADIFVVAAMTDKTKGTRG
ISCFIVEKEFPGFSIGKHEDKMGIRASSTTELIFENCIVPKENLLGKEGKGFGIAMKTLD
GGRIGIASQALGIAEGALEETRKYMKERKQFGKPLTAFQGLQWMMADLDVKVECAKLLVY
KAAFNKSNGLPYSVEAARAKLFAAETAMEVTTKAVQIFGGYGYTKEYPIERMMRDAKITE
IYEGTSQVQKMVIAANLLK*
>JGI24147J20444_10037284
MDFTLTKQQELVRQMVREFTVNEVEPIAADIDVTERFPIENIEKMAKNDMFGIPFATKYG
GAGGDQVSYAICIEELSKACATTSVIVSASSSLCAGPIDAFGTEEQKMKYLVPLCKGEKL
GAFGLTEPNAGTDASGQQTTAVLDGDHYVLNGSKIFITNGGVAETFVVAAMTDKSKGTRG
ISMFIVEKDFPGFSIGKVEEKMGIRASSTTELVFTNCIVPKENLLGKEGKGFGIAMKTLD
SGRIGVAAQALGIAEGALEEARKYMKERKQFGKPLSAFQGLQWMVAELDVKVECAQLLVY
KAAANKDAGLPYGVSAARAKLFAAETAMEVTTKVVQIFGGYGYTKEYPVERMMRDAKITE
IYEGTSQVQKMVIAANFLK*
>JGI24188J35168_100001814
MDFELTNQHRLARAAAREFARCELAPYAQQWDETMTFPAEALKKLAQLGFMGISIPQPYG
GCGLDSISYVLIIEELAKVCASTAIIVSVHNSVCAYPIYVLGTEEQKSTYLVPLSRGEKL
GAFALTEPNAGSDPASLETSAERHGDCYVLNGTKTFITSGSTADIIIVMARTDRAKRSRG
ITAFIVERSFGGITPGMKENKLGIRASDTCELIFKNCEVPADNVLGEVGNGLGAALDTLT
FGRVGVGAQALGVAECAFEESVRYSRQRKQFGKPLADFQAIQWMLADMATEIEAARFLVY
RAALLKDHNKPFAAEASMSKLYASETAMRCATKAVQIHGGYGCMKDYRVERCFRDAKVIE
IYEGTSEIQRLIIARSLK*
>JGI24227J36426_1000056
MDYLLTREQLLARELFREFAEKEVKPLAQKVDEEEYFPTETVKKMAEIGMMGIPFPKEVG
GAGGDYLTYIIAVEEIAKYCATTAIIFSAHTSLCCYPIYTWGTEHQKEKYLKPLLRGERL
GAFALTEPNAGSDAGNQQTTAKLVGDYYILNGSKIFITNGGKADAFIVFAMTDKSKGTKG
ISAFIVEKGFEGFKVGKPEIKLGIRGSSTTELIFEDCKVPKENLLGSEGMGFKIALQTLD
GGRIGVGAQALGIAEGAIAEVLKYVKERRQFSKPIGSFQGIQWYIADMITKTEAAKLLVY
NAALKKDRGVLTSADAAMAKKFASDVAMEVTTQAVQIFGGYGYTKDYPVERMMRDAKITQ
IYEGTNEVQKMVIASHYIK*
>JGI24227J36426_1003762
MEFLLTKEQLLARELFREFAEREVKPLAQKVDEEEYFPQETVRKMAEIGMMGIPFPKDLG
GAGGDYVTYTMAVEELAKYCATTAIILSAHTSLCCYPIYMWGTEYQKEKYLKPLVKGEWL
GAFALTEPNAGSDAGNQQTTAKFVDDYYILNGSKIFITNGGKADVFIVFAMTDKSKGTKG
ISAFIVEKGFEGFRXGKPENKLGIRGSSTTELIFEDCKVPKENLLGAEGMGFKIALQTLD
GGRIGVAAXALGIAEGAXAEVLKYVKERKQFSKPIGSFQGIQWYXADMITKTEAAKLLVY
NAAMKKDKGILTSADAAMAKKYASDVAMEVTTQAVQIFGGYGYTKDYPVERMMRDAKITQ
IYEGTNEVQKMVIAAQYIK*
>JGI24228J36427_1008631
VDFKLTKEQELMREMLQKFVENEVRPLAKEVDEKEMFPLDTVKKMGKLGLMGIPFPTEVG
GAGGDFISYILAVEEISKACATTGVILSAHTSLCCWPIYTYGTEEQKRKYLPSLLKGEKL
GAFALTEPNAGTDAASQQTTAKLEGDYYVLNGSKVFITNGGYADVFIVFAMTDRSKGTKG
ISAFIVEKGFEGFEIGKIEEKMGIRGSSTAELIFKDCKVPKENLLGQEGKGFSIAMATLD
GGRIGIAAQALGIAEGALNEAIKYMKERKQFGKTLSSFQGLQWYIAELATKVEAAKLLVY
KAAWKKENGLPYSMDASMAKLFASETAMQVTTKVVQIFGGYGYTRDYPVERMMRDAKITE
IYEGTSEVQKMVISAHVLK*
>JGI24228J36427_1009701
MDFSLTKEQQMVRKILREFAEKEIAPKAKEIDLTGEFPWDNVKKMAKADMMGIPYPKEYG
GAGGDYISYIIAVEEISRACAATGVILSAHTSLACFPIFQWGTKEQKEKYLIPLAKGEKL
GAFALTEPNAGTDAAAQQTTAVLEGDHYILNGSKIFITNGGKADVYIVFAMTDKSKGTKG
ISAFIVEKDFPGFYIGKVEEKMGIRGSRAAELVFEDCVVPKENLLGKEGEGFKIAMVTLD
GGRIGIGAQALGIAQAALDEVTKYVKERQQFGRPIGKFQGLQWYIAEMATKVSAARHLVY
YAAWRKQNNLSYTMEAAMAKLFASETAMEVTTKAVQIFGGYGYTKDYPVERLMRDAKITE
IYEGTSEVQKMVIASNLLKM*
>JGI24229J36425_1000264
VDFKLTKEQELMREMLQKFVENEVRPLAKEVDEKEMFPLDTVKKMGKLGLMGIPFPTEVG
GAGGDFISYILAVEEISKACATTGVILSAHTSLCCWPIYTYGTEEQKRKYLPSLLKGEKL
GAFALTEPNAGTDAASQQTTAKLEGDYYVLNGSKVFITNGGYADVFIVFAMTDRSKGTKG
ISAFIVEKGFEGFEIGKIEEKMGIRGSSTAELIFKDCKVPKENLLGQEGKGFSIAMATLD
GGRIGIAAQALGIAEGALNEAIKYMKERKQFGKTLSSFQGLQWYIAELATKVEAAKLLVY
KAAWKKENGLPYSMDASMAKLFASETAMQVTTKVVQIFGGYGYTRDYPVERMMRDAKITE
IYEGTSEVQKMVISAHVLK*
>JGI24229J36425_1004916
VVIKGDNPLSVILSVKKISKKGGVLMDFSLTKEQQMVRKILREFAEKEIAPKAKEIDLTG
EFPWDNVKKMAKADMMGIPYPKEYGGAGGDYISYIIAVEEISRACAATGVILSAHTSLAC
FPIFQWGTKEQKEKYLIPLAKGEKLGAFALTEPNAGTDAAAQQTTAVLEGDHYILNGSKI
FITNGGKADVYIVFAMTDKSKGTKGISAFIVEKDFPGFYIGKVEEKMGIRGSRAAELVFE
DCVVPKENLLGKEGEGFKIAMVTLDGGRIGIGAQALGIAQAALDEVTKYVKERQQFGRPI
GKFQGLQWYIAEMATKVSAARHLVYYAAWRKQNNLSYTMEAAMAKLFASETAMEVTTKAV
QIFGGYGYTKDYPVERLMRDAKITEIYEGTSEVQKMVIASNLLKM*
>JGI24230J36428_1006341
MDFSLTREQQLAKEMFEKFVENEVRPIASEIDETERFPIETVKKMGKLGMMGIPFEREVG
GAGGDFITYIMAVEELAKACATTSVILSAHTSLCCWPIYTFGTDEQKAKYLPKLLKGEYL
GAFALTEPNAGTDAASQQTTARLEGDYYILNGSKVFITNGGYADVFIVFAMTDRSKGTKG
ISAFIVEKGFEGFSIGKIEEKMGIRASSTAELIFKDCKVPKENLLGKEGMGFKIAMATLD
GGRIGIAAQALGIAEGALNEAIKYMKERKQFGKPIATFQGLQFYIAEMATKVEAARNLVY
KAAWKKQTGQNYSMDASMAKLYASETAMEVTTKAVQIFGGYGYTKDYPVERMMRDAKITE
IYEGTSEVQKMVISANILK*
>JGI24718J22297_10009417
MDFSFTREQEMVRKVVREFAEKEIMPRAKEIDRTGEFPWDNVKKMANADMMGIPYPKEYG
GAGGDYISYIITVEEISRACAATGXILSAHTSLACFPIFQWGTKEQKEKYLVPLARGEKL
GAFALTEPNAGTDAAGIQTTATLEGDHYVLNGCKIFITNGGAAXVYIVFAKTDKSQGAKG
ISAFIVEKDFPGFSIGKIEEKMGIRGSRAAELVFEDCIVPKENLLGKEGEGFKIAMVTLD
GGRIGIGAQALGIAQAALDEVTKYVKERQQFGRPIGKFQGLQWYIAEMATKVSAARHLVY
YAAWRKENNLSYTMEAAMAKLFASETAMEVTTKAVQIFGGYGYTKDYPVERLMRDAKITE
IYEGTSEVQKMVIASNILKM*
>JGI25321J39296_10017154
MFFKLTEEQELLKKTVRDFAEKEIAPKAAEMDEKEEYDWSLWTKMAEIGLSGIPFPDDYE
GAGMDNISYAIAVEELSRVCASSSVLVSAHTSLCAWPIYHFGTEEQKQKYLXPLANGDKI
GAMGLTEPAAGTDAGATKTTAVLDGDEYVLNGTKIFITNAFQADIYVIIAVTDKSLKHKG
ISAFIVEKGTPGFTFGKKEHKLGIRASATYELVFENCRIPKENLLGQEGMGFKLIMTTLD
GGRIGIAAQAVGIAQGAYEAAINYSKIREQFGQPISANQGIQWMLADMATKIEAARLLTY
RAAWLKDNKLPYSKEAAMAKVFASEAAMWITTKAVQIFGGYGYTREYPVERMMRDAKITE
IYEGTSEVQRMVIAASILK*
>JGI25321J39296_10022227
MIRKTVRDFAEKEIAPKAGPMDEAEEYDYSLWGQMAEMGLTGIPFSEDYEGAGMDNLSYA
IGVEELSRVCASSGVLISAHTSLCSWPIYNFGTEEQKQQFLVPLASGEKIGAMGLTEPAA
GSDAGATKTTAVPDGEEYVLNGSKIFITNGYVADIYVIIAATDKSKKHKGLSAFIVEKGT
PGFTFGKKEHKMGIRASATYELVFENCRIPKANLLGDEGMGFKVIMMTLDGGRIGIASQA
LGIAQGAYEEALKYSKIREQFGKPINSNQGIQWMLADMATRIEAARLLVYQAAYLKDSKQ
PYSKEAAMAKLYASECAMWVTTKAVQIFGGYGYTREYPVERMMRDAKITEIYEGTSEVMR
MVVAANILK*
>JGI25321J50212_100041877
MIRKTVRDFAEKEIAPKAGPMDEAEEYDYSLWGQMAEMGLTGIPFSEDYEGAGMDNLSYA
IGVEELSRVCASSGVLISAHTSLCSWPIYNFGTEEQKQQFLVPLASGEKIGAMGLTEPAA
GSDAGATKTTAVPDGEEYVLNGSKIFITNGYVADIYVIIAATDKSKKHKGLSAFIVEKGT
PGFTFGKKEHKMGIRASATYELVFENCRIPKANLLGDEGMGFKVIMMTLDGGRIGIASQA
LGIAQGAYEEALKYSKIREQFGKPINSNQGIQWMLADMATRIEAARLLVYQAAYLKDSKQ
PYSKEAAMAKLYASECAMWVTTKAVQIFGGYGYTREYPVERMMRDAKITEIYEGTSEVMR
MVVAANILK*
>JGI25321J50212_100043806
LIFKLTEEQEMIRKTVRDFAETEIAPKAAEMDEKEEYDWGLWDKMGEMGLTGIPYPEEYG
GAGMDNLCYAIAVEELSRVCGSSSVLISAHTSLCAWPIYYFGTEEQKQKYLIPLCEGTTM
GAMGLTEPAAGSDAGSMKLAARLEGGEYELNGTKIFITNAGRADTYVIFASTDRSKGVKG
TSAFIVEKGTPGFTFGKKEHKMGIRASYTYELVFENCRIPKENLLGQEGQGFKIAMMLLD
GGRIGIAAQALGLAQGAFDQAVAFSKQREQFGKPISANQGLQWMMADMATRIEAARLLIY
QAAYLKDAGQPYGKQSAMAKLYASETAMWVTTKAVQIHGGYGYSREYPVERMMRDAKITE
IYEGTSEVQRIVIAANILK*
>JGI25321J50212_100088354
VFFNLTEEQELLKKTVRDFAEKEITPKAAEMDEKEEYDWSLWNKMADMGLCGIPYPDDYE
GAGMDNISYAIAVEELSRVCASSGVIISAHTSLCAWPIYHFGTEEQKQKYLVPLTNGEKI
GAMGLTEPAAGTDAGATKTTAVLDGDEYVLNGTKIFITNAFYADTYVVIAVTDKSLEHKG
ISAFIVEKGTPGFTFGKKEHKLGIRASATYELVFENCRIPKENLLGQEGMGFKLIMMTLD
GGRIGIAAQALGIAQGAFEAALEYSKIREQFGEPISANQGIQWMLADMATRIDASRLLIY
RAAWLKDNNMPYSKEAAMAKVYASEAAMWVTTKAVQIFGGYGYTREYPVERMMRDAKITE
IYEGTSEVQRMVIAANILK*
>JGI25321J50212_100124854
IGLSGIPFPDDYEGAGMDNISYAIAVEELSRVCASSSVLVSAHTSLCAWPIYHFGTEEQK
QKYLXPLANGDKIGAMGLTEPAAGTDAGATKTTAVLDGDEYVLNGTKIFITNAFQADIYV
IIAVTDKSLKHKGISAFIVEKGTPGFTFGKKEHKLGIRASATYELVFENCRIPKENLLGQ
EGMGFKLIMTTLDGGRIGIAAQAVGIAQGAYEAAINYSKIREQFGQPISANQGIQWMLAD
MATKIEAARLLTYRAAWLKDNKLPYSKEAAMAKVFASEAAMWITTKAVQIFGGYGYTREY
PVERMMRDAKITEIYEGTSEVQRMVIAASILK*
>JGI25322J35698_100112316
VIFKLSEEKELLRKTVRDFAESEIAPKAAEMDEKEEYDMSLWSKMAEMGLTGIPYPDDYE
GAGMDSLSYAIAVEEISRVCASSGVLISAHTSLCSWPIYAFGTLEQKKKFLAPLCSGEKI
GAMGLTESSAGSDAGSLKTTAAKEENEYVLNGAKIFITNGFMAEINVIFACTDKSKGAKG
ISAFIVEKGTPGFSFGKKEHKLGIRASSTYELVFENCRIPAENLLGDEGQGFKIVMMTLD
GGRIGIASQALGIAQGAYEQALNYSKIREQFGKPISANQGLQWMLADMATQIEAARLLIY
QAAYLKDTKQPYSKQAAMAKLFASETAMAVTTKAVQVFGGYGYTREYPVERMMRDAKITE
IYEGTSEVMRMVIAANILK*
>JGI25322J35698_10019937
MIRKTVRDFAEKEIAPKAGPMDEAEEYDYSLWGQMAEMGLTGIPFSEDYEGAGMDNLSYA
IGVEELSRVCASSGVLISAHTSLCSWPIYNFGTEEQKQQFLVPLASGEKIGAMGLTEPAA
GSDAGATKTTAVPDGEEYVLNGSKIFITNGYVADIYVIIAATDKSKKHKGLSAFIVEKGT
PGFTFGKKEHKMGIRASATYELVFENCRIPKANLLGDEGMGFKVIMMTLDGGRIGIASQA
LGIAQGAYEEALKYSKIREQFGKPINSNQGIQWMLADMATRIEAARLLVYQAAYLKDSKQ
PYSKEAAMAKLYASECAMWVTTKAVQIFGGYGYTREYPVERMMRDAKITEIYEGTSEVMR
MVVAANILK*
>JGI25322J35698_10043215
VFFNLTEEQELLKKTVRDFAEKEITPKAAEMDEKEEYDWSLWNKMADMGLCGIPYPDDYE
GAGMDNISYAIAVEELSRVCASSGVIISAHTSLCAWPIYHFGTEEQKQKYLVPLTNGEKI
GAMGLTEPAAGTDAGATKTTAVLDGDEYVLNGTKIFITNAFYADTYVVIAVTDKSLEHKG
ISAFIVEKGTPGFTFGKKEHKLGIRASATYELVFENCRIPKENLLGQEGMGFKLIMMTLD
GGRIGIAAQALGIAQGAFEAALEYSKIREQFGEPISANQGIQWMLADMATRIDASRLLIY
RAAWLKDNNMPYSKEAAMAKVYASEAAMWVTTKAVQIFGGYGYTREYPVERMMRDAKITE
IYEGTSEVQRMVIAANILK*
>JGI25322J35698_10062634
IGLSGIPFPDDYEGAGMDNISYAIAVEELSRVCASSSVLVSAHTSLCAWPIYHFGTEEQK
QKYLVPLANGDKIGAMGLTEPAAGTDAGATKTTAVLDGDEYVLNGTKIFITNAFQADIYV
IIAVTDKSLKHKGISAFIVEKGTPGFTFGKKEHKLGIRASATYELVFENCRIPKENLLGQ
EGMGFKLIMTTLDGGRIGIAAQAVGIAQGAYEAAINYSKIREQFGQPISANQGIQWMLAD
MATKIEAARLLTYRAAWLKDNKLPYSKEAAMAKVFASEAAMWITTKAVQIFGGYGYTREY
PVERMMRDAKITEIYEGTSEVQRMVIAASILK*
>JGIcombinedJ22296_100005182
MDFTFTREQEFIRQMVREFAENEVKPIAAEIDETERFPMETVEKMAKYNMMGIPFPVQYG
GAGGDNLSYIMAVEELSKVCATTGVILSAHTSLCAGLLHQFGNAAQKEKYLIPLAKGEKL
GAFGLTEPNAGTDAAGQTTTARLEGDYYVLNGSKIFITNGGVADTFVVFAMTDKSKGTRG
ISGFIIEKGYPGFSIGKKENKLGIRASSTTELIFEDCKVPKENLVGQDGKGFGIAMKTLD
GGRIGIAAQALGIAEGAYEEAIKYLKERKQFGKNIGAFQGLQWIIAELDVKIEAAKHLVY
KAAWNKDKGLPYSVEAARAKLYASEVAMDVTTKVVQLFGGYGYTKDYPVERMMRDAKITE
IYEGTSQVQKMVIAGNALK*
>JGIcombinedJ22296_10010419
VEFTLTKEQELMKEMLQKFVENEVKPIAAEVDEKEIFPMETVKKMVKLGLMGIPFPREVG
GAGGDFLSYILAVEEISKACATTGVILSAHTSLCCWPIYNFGTEEQKKKYLPSLLKGEKI
GAFALTEPNAGTDAASQQTTAKLEGDYYILNGSKVFITNGGYADIFIVFAMTDRSKGTKG
ISAFIVEKGFEGFEIGKIEEKMGIRGSSTAELIFKDCKVPRENLLGQEGKGFSIAMATLD
GGRIGIAAQALGIAEGALEEAVKYMKERKQFGKPLSSFQGLQWYIAEMATKVEAAKLLVY
KAAWKKEKGLPISLDASMAKLFASETAMEVTTKAVQIFGGYGYTRDYPVERMMRDAKITE
IYEGTSEVQKMVISAHVLK*
>JGIcombinedJ22296_1001387
MDYLLTREQLLARELFREFAEKEVKPLAQKVDEEEYFPTETVKKMAEIGMMGIPFPKEVG
GAGGDYLTYIIAVEEIAKYCATTAIIFSAHTSLCCYPIYTWGTEHQKEKYLKPLLRGERL
GAFALTEPNAGSDAGNQQTTAKLVGDYYILNGSKIFITNGGKADAFIVFAMTDKSKGTKG
ISAFIVEKGFEGFKVGKPEIKLGIRGSSTTELIFEDCKVPKENLLGSEGMGFKIALQTLD
GGRIGVGAQALGIAEGAIAEVLKYVKERRQFSKPIGSFQGIQWYIADMITKTEAAKLLVY
NAALKKDRGVLTSADAAMAKKFASDVAMEVTTQAVQIFGGYGYTKDYPVERMMRDAKITQ
IYEGTNEVQKMVIASHYIK*
>M590M2_100713010
MQFTLSNEDLMMRDLFRKFTENEVEPIAAEVDETEEFPAETVKKMSEIGFLGIPFPREYG
GAGGTYWQYINCVEELAVACATTSVIVSAHTSLCASPIYEFGTEEQKQKYLVPLAKGEKL
GAFGLTEPNAGTDASGQQTTAVKDGDDYILNGSKIFITNAGYADTYIVIAMTDKSKGLKG
ISAFIVESGYEGFSIGKKEKKMGIRGSSTCELIFEDCRVPAANMLGAEGKGFKIAMMTLD
GGRIGIAAQALGIAQGAYNEAVKYVKERKQFGRTIAQFQNTQFQIADMKTKIEAARLLLY
SAADKKQKKLPYAQDAAMAKLFASEVAMEVTTKAVQLFGGYGYTREYPMERMMRDAKITE
IYEGTSEVQRMVISANELK*
>M940CN_100163511
MDFSLSREHEMARSLYRDFAEKEVKPLAQEIDEEERFPLETLEKFRRFGFMGIPYPRKYG
GQGCDSLTYIMCVEEMSKVCATTGTMLSAHTSLGTWPIYKFGTEEQREKYLPRLTSGEFL
GAFALTEPNAGTDSSAQQTKAVPDGDHYVLNGSKIFITNAGYADTYVVFAMTDKSKGNHG
ISAFIVEKDFPGFSVGKKEKKMGIRGSSTCELIFENCIVPRENLLGIEGKGFTIAMTTLD
GGRIGIAAQAQGLAEGALAETVKYVKERKQFNRPIAKFQNTQFEIADMDTGIQAGQYLLY
RAAIAKDTQKSCSLEAARAKLYCASLAMDVTTRCVQLFGGYGYTREYPVERMMRDAKITE
IYEGTSEVQKMVISRFALK*
>SL_8KL_010_SEDDRAFT_1000198411
LNFNLTDSQKMIQKVVRDFAEKEIKPIAAEIDKTGQFPTENLKKMIKADMLGIPFPEELG
GAGGDTLSYILAVEELSKACAVHGIILSAHTSLGCQPIYQYGNYEQKEKYLKPMLKGEKL
GAFALTEADAGSDASNIQTVAEKKGDKYILNGNKIFITNAGVADTFIIFAMTDKSKGTKG
ISAFIVEKDYPGFTLGKKEEKMGINASDTRELIFQDCEVPAENLLGKEGQGFVIAMKTLD
GGRIGVAAQALGIAERALEESIKYLGEREQFGRPIGKFQGLQWIVAEMATKIEAAKNLVY
KAAKTKDEGKRFSKEAAMAKYYASETATDVANKAIQLHGGYGYMKEYPIERLLRDAKITE
IYEGTTEVQKMVIANSVL*
>SL_8KL_010_SEDDRAFT_100021533
VNFNLTKEHKMIQKTFTRFTKNEVEPIAAEVDEMERXPKETVXKMQRFGMMGIAIPQEYG
GAGADELSYAMAVEELSKACATTGVILSAHSSLGCWPILKFGTEAQKKKYLIPLAKGEKL
GAFGLTEPNAGTDAAGQQTMAVLEGDQYRINGTKIFITNGGEADTYIIFGMTEPAKGLKG
ISAFIVESDTPGFTIGKKERKLGIKGSATTELVFKNMMIPKENLLGKEGQGFKIAMQTLD
GGRIGIAAQALGIAEGAMEKTVQYVKEREQFNRPIGKFQGLQFMMADMETQIQAAKLLVY
QAAVAKAEGRPYGKLAAMAKLFASETAMDVTTKAVQLHGGYGYTADYPIERMMRDAKITE
IYEGTSEVQKMVVAADILR*
>SL_8KL_010_SEDDRAFT_100097851
ELAYVIAVEELSKACGTTGVILSAHTSLGCWPIHRFGTESQKKRFLEPLTSGGKLGAFGL
TEPNAGTDAASQQTVAVQEGDFYRINGTKIFITNGGEADIYIIFAMTDQSKGLKGITAFI
IERDMEGFTIGKKERKMGIRGSATTELVFENLMVPRENMLGREGQGFKIAMQTLDGGRIG
IAAQALGIAEGAMEKTVQYVKEREQFNRPIGKFQGLQFMMAEMETTIQAARLMVYHAAWA
KSVGKPYGKLAAMAKLYASEAAMEITTKAVQLHGGYGYTSDYPIERMMRDAKITEIYEGT
SEVQKMVIAADILK*
>WSSedL1C_100077214
MDFVLSKEHEMARTLYREFAENELKPLAQELDEQERFPVESVEKMRKYGLLGIPFPKEYG
GQGCDTLSYAMCVEEVAKVCGTSSVIISGHTSLGAAPILKYGTPEQIEKYFVPMAKGEKL
GAFALTEPGAGTDASGQQTKAVLEGDHYVLNGTKIFITNAGYADTYVIVAMTDKSKGTKG
ISVFIVEKDFPGFSIGKKEKKMGIRGSSTCELIFENCIVPKENMLGKEGKGFGIAMNTLD
GGRIGIAAQALGLAEGAFDETVKYVKERKQFGKPIAKFQNTQFQIADMATKIKAAQMLVY
RAAVAKDTQKVYSEEAAMAKLFAAEVAMEVTTKAVQLHGGYGYTREYPVERMMRDAKITE
IYEGTSEVQRMVISAAELR
