# Supplementary material for: Origin and Evolution of Flavin-Based Electron Bifurcating Enzymes
Source: Front Microbiol. 2018 Aug 3;9:1762. doi: 10.3389/fmicb.2018.01762 (PMC6085437; doi:10.3389/fmicb.2018.01762)
Supplement: Supplementary file 10 [file Data_Sheet_7.FASTA]

>Ga0079305_1000033228
MILDQKHAMEQRLFRQFAETEFTKEIQDELDQTGEFNWDMHRKMAKYGFMGVRIPTQYGG
AGGDYLSYALMVEELARVDAVLSIYANTSNSLGGGPLLLAGTEEQKMKYLPPVASGEKIM
VFALTEPGAGSDAGGTATTAVEDGDCFVLNGRKCFISGAPMADWAVVFAKTDLTAKGSRG
ISMFVVDMKLPGVSCGAPEKKMGINGYPTCDVVLEDVRVPRDCLIGPLHKGFSIAMQTLD
GGRLGMAAQAVGIAQSCLEESVKYAKERKQFGRPIADFQGISFMIAEMATEVAAARELVY
NAAALKDAGQDATMACSMAKYFAAEAANRCAYKAVQIHGGYGYIKEYKVERLYRDARICS
IYEGTTQVQQMVIAGQLLKK*
>Ga0079305_1000038190
MILSEKYLLIKKMFRDYMEREFPSELQDEIDQTGEYPYDKLKRMGEMGFFGIKTPKELGG
QGGDTLAYVLAIEEIARVNLVTAVWVSGANSLGSGPLMFYGTDEQIQKYLVPTAQGKRFP
CFMLTEPGAGSDAGGVTTQAVRDGDEWVINGRKAFITAAHYADFGVLFARTTKGKGNKGI
SAFVIDMKTPGITLGKPENKMGIIGCPTSDVIFENVRIPANALLGEQDRGFINAMKTLDY
GRLGVSAQSIGVAQACLEEATKYAKERKQFGRRIADFQGISFMLADMATELEAGRQLLYH
AAQYKDTGASDAGMYCSMAKLYCAEAVNHIATKAMQIHGGYGYIKDYRIERLFRDARVNA
LFEGTSQVQQIVVSGNLLK*
>Ga0079305_1000058125
MVLSEKHELLKNLFRNFAETEFTSDILDELDATNSYNWDIHHKMIQAGLMGCKIPVEYGG
QGSDNLAYVLMIEELSRVSPVLALYANTPNSLGAGPILQVGTEEQCKKYLIPSAKGEKII
CFAITEPGAGSDAGGTTTTAIQDGDYFILNGRKCFISGAPIADYAIIFAKTDLEAKGSRG
ISCFIVDMKLPGISLGKDEDKMGIRGYPTGDIIMEDVRVPGDCLLGDLHKGFAQAMVTLD
GGRLGVAAQSVGIGQACLEEAIKFAKDRKQFGRRIADFQAISFMLADMATEVAAARELTY
NAAVLKDKKDPGAPQAIYMAKYYASEMCNRVAAKALQIHGGYGFVKDYKIERLYRDARIT
TIYEGTSQVQQMVISAGLLK*
>Ga0079305_10019197
MVLSEKYQLIQKLARDFCEAEIPSELQDEIDRTGNYPQELVRKFADYGFWGIKAPKEYGG
QGGDTLAYVLTIEQIARVSMVSSIYVSGANSLGSGPLLLAGTPEQLEKYLRPIAEGKKYP
CFALTEPGAGSDASAVVTSAVRDGDDWIINGRKCFITAAPISDFAMVFCKTDPSKGNKGI
TTFIVDMKTPGISCGKAEDKMGIIGCPTSDIVFEDVRVSDADRLGEVNHGFTNAMKTLDY
GRLGVAAQSVGVGQACLEEAIKYAKERKQFGRPIAKFQAIQFMLADMATELQAARELVYN
GAVMKDLNDRQASMYCSMAKYFASETANRVAYKALQIFGGYGYIKDYRIERLYRDVRINT
IFEGTSQVQQMVISGALLK*
>Ga0079305_10056884
MQQKLFRQFAETEFTKEIQDALDQTGEFNWDMHRKMAKYGFMGVRIPKEYGGAGGDYLSY
ALLVEELARVDSVLSIYANTSNSLGGGPLLLAGTEEQKQKYLPPIASGEKIMVFALTEPG
AGSDAGGTVTTAVEDGDCYVLNGRKCFISGAPMADWALVFAKTDLKAKGSRGISLFVVDM
KLPGVSCGAPEKKMGINGYPTSDVVLEDVRVPKDCLVGPLHKGFGVAMQTLDGGRLGMAA
QAVGIGQACLEESVKYAKERKQFGRPIADFQGISFMLAEMATDVAAARELVYSAAQLKDA
GKDATQACSMAKYFAAEAANRCAYKAVQIHGGYGYIKEYKVERLYRDARICSIYEGTTQV
QQMVIAGQLLKK*
>Ga0102925_100070712
MFLTKQHEMIRKLTRDFAEKELSSEILDEVEETGEFPKEIINKMAKLGFFGVKIPKKQGG
SGADTRSYVLMIEEITKASGVASLYANSPNSLGGGPLLLSGNDEQIEKYLKPLINGDIVI
AFGLTEPDAGSDAGSMTSTAVEDGDYYILNGRKTFITMAPMADYSIIYAKTTPEKRAKGI
TAFIVDMNLPGVSCGKNENKMGLKGCPTSDIILQDVRIHKKNILGEVDRGFINAMKTLDT
GRIGVASQSIGLAQGALDEAIKFAKERKQFGKSISKFQGISFMLADMATKLEAAKNLTYK
AAYLIDTGQNASKYASMAKYYAAEICNEICAKAIQIHGGYGYMKEYKVERMYRDARVFTI
YEGTSQVQQMVIAGHLLK*
>Ga0102928_10009917
MNTFTELILFKLLFKFKIIPLSRRDFMFLTKQHEMIRKLIRDFAEKELSSEILDEVEETG
EFPKEIINKMAKLGFFGVKIPKKQGGSGADTRSYVLMIEEITKASGVASLYANSPNSLGG
GPLLLSGNDEQIEKYLKPLINGDIVIAFGLTEPDAGSDAGSMTSTAVEDGDYYILNGRKT
FITMAPMADYSIIYAKTTPEKRAKGITAFIVDMNLPGVSCGKNENKMGLKGCPTSDIILQ
DVRIHKKNILGEVDRGFINAMKTLDTGRIGVASQSIGLAQGALDEAIKFAKERKQFGKSI
SKFQGISFMLADMATKLEAAKNLTYKAAYLIDTGQNASKYASMAKYYAAEICNEICAKAI
QIHGGYGYMKEYKVERMYRDARVFTIYEGTSQVQQMVIAGHLLK*
>Ga0102934_10117124
MFLTKQHEMIRKLTRDFAEKELSSEILDEVEETGEFPKEIINKMAKLGFFGVKIPKKQGG
SGADTRSYVLMIEEITKASGVASLYANSPNSLGGGPLLLSGNDEQIEKYLKPLINGDIVI
AFGLTEPDAGSDAGSMTSTAVEDGDYYILNGRKTFITMAPMADYSIIYAKTTPEKRAKGI
TAFIVDMNLPGVSCGKNENKMGLKGCPTSDIILQDVRIHKKNILGEVDRGFINAMKTLDT
GRIGVASQSIGLAQGALDEAIKFAKERKQFGKSISKFQGISFMLADMATKLEAAKNLTYK
AAYLIDTGQNASKYASMAKYYAAEICNEICAKAIQIHGGYGYMKEYKVERMYRDARVFTI
YEGTSQVQQMVIAGHLLK*
>Ga0102938_100014007
MNTFTELILFKLLFKFKIIPLSRRDFMFLTKQHEMIRKLTRDFAEKELSSEILDEVEETG
EFPKEIINKMAKLGFFGVKIPKKQGGSGADTRSYVLMIEEITKASGVASLYANSPNSLGG
GPLLLSGNDEQIEKYLKPLINGDIVIAFGLTEPDAGSDAGSMTSTAVEDGDYYILNGRKT
FITMAPMADYSIIYAKTTPEKRAKGITAFIVDMNLPGVSCGKNENKMGLKGCPTSDIILQ
DVRIHKKNILGEVDRGFINAMKTLDTGRIGVASQSIGLAQGALDEAIKFAKERKQFGKSI
SKFQGISFMLADMATKLEAAKNLTYKAAYLIDTGQNASKYASMAKYYAAEICNEICAKAI
QIHGGYGYMKEYKVERMYRDARVFTIYEGTSQVQQMVIAGHLLK*
>JGI24143J45723_100005717
MYFSEQNKMIRKLARDFALKELTTEILDQVEESGEFPQEILDKMAKFGFFGIKIPKSLGG
AGGDHMSYVICMEEFARVSGVASVYLSAPNSLAGGPLLLSGTDEQIEKYLKPIITGKKKL
AFALTEPGAGSDAGGMSTSAVDMGDYYLLNGRKTFITMAPLCDDAVIYAKTDMSKGTRGI
SAFIVDLKSEGVSLGKNEHKMGLIGCATSDIIMEDVKVPKENRLGEVNKGFSNAMKTLDV
GRLGVASQSIGVAQGALDEAIKYAKERKQFGRRIADFQAIAFMIADMATKLEAAKLLVYN
AASLMDNKQNASKEASMAKFYAAEICNEICGKAVQIHGGYGFIKDYKVERMYRDCRVFTI
YEGTSQVQQMVISGMLLKK*
>JGI24146J20443_100020458
MYFSEQNKMIRKLARDFAQKELTTEILDEVEESGEFPQEILDKMAKFGFFGIKIPKTLGG
AGGDHMSYVICMEEFARVSGVASVYLSAPNSLAGGPLLLSGTDEQIKRYLKPIVTGQKKL
AFALTEPGAGSDAGGMTTSAVDMGDYYLLNGRKTFITMAPLCDDAVIYAKTDMKKGTRGI
SAFIVDLKSEGVSLGKNEHKMGLIGCATSDIIMEDVKVPKENRLGEVNKGFSNAMKTLDV
GRLGVASQSIGVAQGALDESIKYAKERKQFGRRIADFQAISFMIADMATKLEAAKLLVYN
AANMMDNKQNATKQASMAKFYASEICNEICAKAVQIHGGYGYIKEYKVERMYRDCRVFTI
YEGTSQVQQMVIAGILLKK*
>JGI24146J26653_100019558
MYFSEQNKMIRKLARDFAQKELTTEILDEVEESGEFPQEILDKMAKFGFFGIKIPKTLGG
AGGDHMSYVICMEEFARVSGVASVYLSAPNSLAGGPLLLSGTDEQIKRYLKPIVTGQKKL
AFALTEPGAGSDAGGMTTSAVDMGDYYLLNGRKTFITMAPLCDDAVIYAKTDMKKGTRGI
SAFIVDLKSEGVSLGKNEHKMGLIGCATSDIIMEDVKVPKENRLGEVNKGFSNAMKTLDV
GRLGVASQSIGVAQGALDESIKYAKERKQFGRRIADFQAISFMIADMATKLEAAKLLVYN
AANMMDNKQNATKQASMAKFYASEICNEICAKAVQIHGGYGYIKEYKVERMYRDCRVFTI
YEGTSQVQQMVIAGILLKK*
>JGI24147J20444_100016011
MYFSEQNKMIRKLARDFAQKELTTEILDEVEESGEFPQEILDKMAKFGFFGIKIPKTLGG
AGGDHMSYVICMEEFARVSGVASVYLSAPNSLAGGPLLLSGTDEQIKRYLKPIVTGQKKL
AFALTEPGAGSDAGGMTTSAVDMGDYYLLNGRKTFITMAPLCDDAVIYAKTDMKKGTRGI
SAFIVDLKSEGVSLGKNEHKMGLIGCATSDIIMEDVKVPKENRLGEVNKGFSNAMKTLDV
GRLGVASQSIGVAQGALDESIKYAKERKQFGRRIADFQAISFMIADMATKLEAAKLLVYN
AANMMDNKQNATKQASMAKFYASEICNEICAKAVQIHGGYGYIKEYKVERMYRDCRVFTI
YEGTSQVQQMVIAGILLKK*
>JGI24147J26652_100015158
MYFSEQNKMIRKLARDFAQKELTTEILDEVEESGEFPQEILDKMAKFGFFGIKIPKTLGG
AGGDHMSYVICMEEFARVSGVASVYLSAPNSLAGGPLLLSGTDEQIKRYLKPIVTGQKKL
AFALTEPGAGSDAGGMTTSAVDMGDYYLLNGRKTFITMAPLCDDAVIYAKTDMKKGTRGI
SAFIVDLKSEGVSLGKNEHKMGLIGCATSDIIMEDVKVPKENRLGEVNKGFSNAMKTLDV
GRLGVASQSIGVAQGALDESIKYAKERKQFGRRIADFQAISFMIADMATKLEAAKLLVYN
AANMMDNKQNATKQASMAKFYASEICNEICAKAVQIHGGYGYIKEYKVERMYRDCRVFTI
YEGTSQVQQMVIAGILLKK*
