# Supplementary material for: Origin and Evolution of Flavin-Based Electron Bifurcating Enzymes
Source: Front Microbiol. 2018 Aug 3;9:1762. doi: 10.3389/fmicb.2018.01762 (PMC6085437; doi:10.3389/fmicb.2018.01762)
Supplement: Supplementary file 11 [file Data_Sheet_8.FASTA]

>C687J26609_1000001320
MRVTIDGNQYDAPEGQTILEIAKENGIKIPSLCYHVKTGQAGKCRACVVEVEGMKGLQTS
CTVKAKEGMKILTATDKVRDAQRLVIDLLLSSGRHDCLSCEKNGECELQEAAYFLGIERP
SFKLGEKIQPDNSSEFIIRDNEKCIKCGRCIEGCNNTVVNEVLSFGYRSNDTAVVCDDDI
LMGESSCVQCGECSQLCPVGAIIDRNSIGKGRPWERKQTNTVCAYCGVGCQLTLHTSGNR
VVKVTGVEGAPCNDGMLCVKGRYGYDFVNSKERLTVPLIRDEKTKELKPASWEDAIELVA
KKFKKIKKENGPDAIGGLASAKVTNEENYIFQKFIRSVIGTNNVDHCARLCHASTVVGLA
SAFGSGAMTNNIAEIDKAEVALIIGSNTTEAHPVIGSYIKRAARQGKTKLIVVDPKWIEL
ADFAEIYVNQRCGSDVAFLNGIMHIMIENGWYDKDYVKERCENFDELKTEVKKYTPEKVS
KLTNISVKDLNAIAKMFGQAKTAAVFYSMGITQHTTGTDNVWSVANLQMLCGNIGIPGGG
VNALRGQANVQGACDMGALPNVYPGYQPVNNPQAQEKFEKAWGVKLANKVGLTVTEQLKY
AGEGKIKALYIMGENPVLSDPDMNHVKEALEKTEFLVVQDIFLTETATIADVVFPAASFA
EKDGLFTNTERRVQRLNKAVASPGEAKEDWIIVQDLANAMGAKWKYQTACDIQEELVTVT
PQYGGISWKRVGTKGLQWPCPNPEHPGTSYLHKDKFARGLGLMKAIPFKEPAELPDDEYP
LVLTTGRVLEQFHTGTMTRKTEGLNNLAGPKITISQEDAKKLGIKDGDRVRVISRRGEIE
TCAEVGEKLIPKGTTFIPFHYIEAAANILTNPALDPVAKIPEFKACAVRVEKI*
>C687J26660_10009291
MRVTIDGNQYDAPEGQTILEIAKENGIKIPSLCYHVKTGQAGKCRACVVEVEGMKGLQTS
CTVKAKEGMKILTATDKVRDAQRLVIDLLLSSGRHDCLSCEKNGECELQEAAYFLGIERP
SFKLGEKIQPDNSSEFIIRDNEKCIKCGRCIEGCNNTVVNEVLSFGYRSNDTAVVCDDDI
LMGESSCVQCGECSQLCPVGAIIDRNSIGKGRPWERKQTNTVCAYCGVGCQLTLHTSGNR
VVKVTGVEGAPCNDGMLCVKGRYGYDFVNSKERLTVPLIRDEKTKELKPASWEDAIELVA
KKFKKIKKENGPDAIGGLASAKVTNEENYIFQKFIRSVIGTNNVDHCARLCHASTVVGLA
SAFGSGAMTNNIAEIDKAEVALIIGSNTTEAHPVIGSYIKRAARQGKTKLIVVDPKWIEL
ADFAEIYVNQRCGSDVAFLNGIMHIMIENGWYDKDYVKERCENFDELKTEVKKYTPEKVS
KLTNISVKDLNAIAKMFGQAKTAAVFYSMGITQHTTGTDNVWSVANLQMLCGNIGIPGGG
VNALRGQANVQGACDMGALPNVYPGYQPVNNPQAQEKFEKAWGVKLANKVGLTVTEQLKY
AGEGKIKALYIMGENPVLSDPDMNHVKEALEKTEFLVVQDIFLTETATIADVVFPAASFA
EKDGLFTN
>C687J26661_100003010
MRVTIDGNQYDAPEGQTILEIAKENGIKIPSLCYHVKTGQAGKCRACVVEVEGMKGLQTS
CTVKAKEGMKILTATDKVRDAQRLVIDLLLSSGRHDCLSCEKNGECELQEAAYFLGIERP
SFKLGEKIQPDNSSEFIIRDNEKCIKCGRCIEGCNNTVVNEVLSFGYRSNDTAVVCDDDI
LMGESSCVQCGECSQLCPVGAIIDRNSIGKGRPWERKQTNTVCAYCGVGCQLTLHTSGNR
VVKVTGVEGAPCNDGMLCVKGRYGYDFVNSKERLTVPLIRDEKTKELKPASWEDAIELVA
KKFKKIKKENGPDAIGGLASAKVTNEENYIFQKFIRSVIGTNNVDHCARLCHASTVVGLA
SAFGSGAMTNNIAEIDKAEVALIIGSNTTEAHPVIGSYIKRAARQGKTKLIVVDPKWIEL
ADFAEIYVNQRCGSDVAFLNGIMHIMIENGWYDKDYVKERCENFDELKTEVKKYTPEKVS
KLTNISVKDLNAIAKMFGQAKTAAVFYSMGITQHTTGTDNVWSVANLQMLCGNIGIPGGG
VNALRGQANVQGACDMGALPNVYPGYQPVNNPQAQEKFEKAWGVKLANKVGLTVTEQLKY
AGEGKIKALYIMGENPVLSDPDMNHVKEALEKTEFLVVQDIFLTETATIADVVFPAASFA
EKDGLFTNTERRVQRLNKAVASPGEAKEDWIIVQDLANAMGAKWKYQTACDIQEELVTVT
PQYGGISWKRVGTKGLQWPCPNPEHPGTSYLHKDKFARGLGLMKAIPFKEPAELPDDEYP
LVLTTGRVLEQFHTGTMTRKTEGLNNLAGPKITISQEDAKKLGIKDGDRVRVISRRGEIE
TCAEVGEKLIPKGTTFIPFHYIEAAANILTNPALDPVAKIPEFKACAVRVEKI*
>Ga0007798_100003884
MVTLTIDGIEVSVERGSFILEAAQKAGVNIPTLCHDKRLVPYGACRLCMVEVTVRGRTRT
MPACFNPARDGMQVASHTPKLIEGRRMQLSLLLRSHPLFCPSCDAAGNCRLQDLVHEYEI
PELPFDRETRYFHVDNESHFIRFDMNLCIRCGMCVRVCDEIQGQNELSFIHRGIVSEIST
DFGRTLNCEFCGQCASICPVGAIASKWLVGTGREFELKKTLTTCSFCSLGCTLALGQKGD
KVVWVSSPADCPNEGNLCVKGRYGWPYVYSSERLTKPLIRKNGTLREVDWNEALKFVADG
FGTIKNTSSPTSLAAIGSERLTNEEAYVFNRFVRTVMETPNLDHSGGYAYRTLVDALAPA
LGYPASTNSIREIRKAQIVLLLGADLTETHPVAKNEVISGTARHKARVIVVDSVKTKLTD
RSGIFLPVPPGSEHLVANAMLKWIIDQGLFDKTALDLRAEGFDETAASLSEYSPENVGHL
LNLDPALIREAAKEYAEASTAVIVMTSGMNRCEGDVDTARAAANLAVVTGHIGKEGCGIY
VLGEKANAQGAIDMGLAPDLLPGFNSVDDSSARAKFETAWDSSIPANRGLNALQIFEKAN
SKEIKGLYVVGENPLDTYPHRGFVETGLGNLEFLVVQDLFLTSTAKMAHAVLPALSFAEK
SGTYTSADRRVQRLRPCLRPGGGKSDLEIFTALAALMGKPSMTYGGPEQVMSEIAGLVGV
YGGISYDRLGEYGLPWPCVDPEDPGKDTLYEGGFPIGKARLIPATALNVPSSDGSSMYLI
SGTLKFHSGSFSEWSSSLMEVSPTGSAEMNAKDLKALGLKDGDMVRITASDGSSIQTVVR
RSRRVVEGSIIVPHHFSSVRLNSLTRWNQAAVKIKVEKV*
>Ga0007800_1000053915
MVTLTIDGIEVSVERGSFILEAAQKAGVNIPTLCHDKRLVPYGACRLCMVEVTVRGRTRT
MPACFNPARDGMQVASHTPKLIEGRRMQLSLLLRSHPLFCPSCDAAGNCRLQDLVHEYEI
PELPFDRETRYFHVDNESHFIRFDMNLCIRCGMCVRVCDEIQGQNELSFIHRGIVSEIST
DFGRTLNCEFCGQCASICPVGAIASKWLVGTGREFELKKTLTTCSFCSLGCTLALGQKGD
KVVWVSSPADCPNEGNLCVKGRYGWPYVYSSERLTKPLIRKNGTLREVDWNEALKFVADG
FGTIKNTSSPTSLAAIGSERLTNEEAYVFNRFVRTVMETPNLDHSGGYAYRTLVDALAPA
LGYPASTNSIREIRKAQIVLLLGADLTETHPVAKNEVISGTARHKARVIVVDSVKTKLTD
RSGIFLPVPPGSEHLVANAMLKWIIDQGLFDKTALDLRAEGFDETAASLSEYSPENVGHL
LNLDPALIREAAKEYAEASTAVIVMTSGMNRCEGDVDTARAAANLAVVTGHIGKEGCGIY
VLGEKANAQGAIDMGLAPDLLPGFNSVDDSSARAKFETAWDSSIPANRGLNALQIFEKAN
SKEIKGLYVVGENPLDTYPHRGFVETGLGNLEFLVVQDLFLTSTAKMAHAVLPALSFAEK
SGTYTSADRRVQRLRPCLRPGGGKSDLEIFTALAALMGKPSMTYGGPEQVMSEIAGLVGV
YGGISYDRLGEYGLPWPCVDPEDPGKDTLYEGGFPIGKARLIPATALNVPSSDGSSMYLI
SGTLKFHSGSFSEWSSSLMEVSPTGSAEMNAKDLKALGLKDGDMVRITASDGSSIQTVVR
RSRRVVEGSIIVPHHFSSVRLNSLTRWNQAAVKIKVEKV*
>Ga0031654_100028805
MQKKTSLTVDGKKVEVPQGSTILDAANAAGSRVPTLCQDNRLHPFGACRMCLVQVEGSRK
LMASCVERVRDGMVVLTTSPTIIEARRMVLELLLVKHPLDCPVCDKAGECQLQDLVHEYG
LGKSRFDAETKYLSPDYESAIIERNFSRCILCGKCVRICNEQNAVGEWAFTRRGTHARIS
TDFDRPLDCEFCGECVEICPVGALTTKQFKYKARSWNLEGTPSVCNYCGCGCGITYETRD
NRIMRVSPARGNYLCVKGRFGWDALHHEERLTTPKMRVEGQLVNCTWEEALSVVATNLKV
IKNKRGAESIGGLGSVRTTNEDGYVFQKFMRAVVGTNNVDMLARLKAPKGLDAAFFSGEL
NRMAEHEVILVLDKDVGEINPLTGIEIIRAVNQNGSRVILVNYGDNKFNKIAEVVIPLTT
EKAVDHLVAALSSEQSESKELKKAADLLKTAKSVAIIVPARLTDKEYRRIKELSGVLKNI
TYYPIVPRSNFQGALDMGVVPSYYPGYRSVNAETTATFSAAWNAILPDAPGMNAVEMMNA
VTAGKLAALYVMGDDPVGSAPNLKQTLEKLEFLVVQDIFMTETAKIAHVVLPAASCAEKA
GTFTNLERRLQQLNKAEDPVGESKPDWEIIQHVAKKMGGALHYASVRDIMKEIRSVVPLY
ADLSIGACW
>Ga0031655_100014085
MEKKVPLTIDGKNVEASAGQTILDCANENGIFIPTLCHYSKTTNVGACRVCVVEVENARS
FVASCCMPVSPGMVIRTNTEAVRKAQKMIIELLWSSGDHNCLTCEQNGQCELQNLIYWLK
IEKPRFEIESPGYAMEDNNTMIQRDLNKCVLCGRCVRACNEIQVNEVLDFSMRGSYAKVG
PAFDADYINSLCVFCGECLQVCPTGAITYKQAKFAGRPWEMEKVRTTCAYCGVGCQMDIF
VKDGQIIKVSGNREYGKPNEGSLCVKGRFGMDFIQHPDRLKKPLIRHNKNEDLKEATWDE
AYAFIADKLSSIKKTSGADSIAGLSSARCTNEENYLFQKFMRAVIGTNNVDHCARL*
>Ga0031655_100061298
MKNQTIKLKIDGVEVDVEKGRTILEATQLAGIRIPTLCHDRRLIPFGACRLCVVQQKGKS
ELLPACFTPAKNGMEIITHSPEILDSRRLQLQXILLNHPMICPRCEKEGECALQTLVYEY
GVXETLYPWERMSFPADDRSPLLQRDSDKCILCGRCVRICDEVQGVGELSFSKRGIKTVI
DTDFHRPLQCEFCGQCMDTCPVGAITSDRFDYTIKAWELRETTTPCPYCACGCSLTIGSK
GGEIRRVFSDPEKGPSDGNLCVKGRFGWDFVDHPERIKTPLLRVNGTFKEASWEEALQLM
AQKLEAIKDQYGPEAIAGIASSRLTNEEYYLLKKLFRNAIGTNQIAQGGEASTRGLTEGL
AKTLGMAASTNSIREIRKADCILVIGVDPTQTHPIIKXEIHLAIRRNRAQLIVLGSYDIG
LTRATQISPLLFPSITLLDRPGMEISLINAMIQTIFKEGLEDKGFIEERAEGIKELREEI
STFQPEASGMTEANKTEVEKAARIYAQAKKAMILIGSGLWSHLDPKEIAMASSNLALVTG
HMGKESCGILILLEKCNSQGAIDMGLFSYMEEDGKKDLLPKALEGKLKALY
>Ga0066602_100019921
MQIFINNQTYDAKDGETVLDVARRNGIYIPTLCFHPKTGPTSKCRVCIVSVDGMRGYQTS
CNLKVKDGMKVVTSSDEIRTSQKLVVDLMLAGGRHDCMACEKSGSCELQDVCYYLGIERT
QFAECPTGEKDTSSEFIVIDHDKCIKCGRCITACNENVVNEILNFGYRGRKTSVICDTDL
PMGESGCVQCGECVQTCPTGALTNKKALGLGRDSHLEQVNSTCPYCGVGCQIVLHVDRAR
NKVIRVSGRDAAPNYGKLCVKGRYGYEFHASPKRLTHPMIRKNGKHERVSWEEALDYTAS
RIKSIVEKNGPDVFSAFGSGRITNENNYAVQKFTRAVIKTNNVDHCARVCHAPTVAGLAY
AYGSGAATNSIADILEAELIFVIGSNMTEAHPVVSYYVKKAAKNGATLIVCDPRKVDISH
WADLYVQFKVGTDVPFLNGLINEIFKNGWQNDEFMNKFTENPEDIKKWVEEYPAEKASEL
SGVSVDMIKKVAQMLGAAKKVNVIYTLGVTEHICGTDNVKTIANLQMVLGHLGKSGCGVN
PLRGQNNVQGACDMGALPNVYHNYQNVDSPEAAAKMEKAWGVSGLPLKVGYKMPTMLHKA
KEGGTKALLCVGDNTVHTEPNMAKTIEEIKALEFLAVADIFPNLTTEYADVIFPDTCFNE
DDGTYSNLERRVSLLNKAVEPPGEARPTWWIMNELAKRFGVDLHLTSAKDTWEDMRSSGT
SMAGITHERIKEIGIQWPCPTVTHPGTPILHLDGKFTRGKGLFSHTVYRHQAEMPDSEYP
IVLSTGRRLWHYHSGTQTRNSIGLEKLCPEELMEMSLEDARRMNVKTGDLVKATSRRGSI
TLKAWVTDRSPEGVAWCAFHFHEACANVLTNSAYDNVTETPEYKACAIRIEKLADGEPIG
VNFRRQARP*
>Ga0068707_10021267
MSENLVNILIDGRELKVSKGRTILDVARENGIRIPTLCYHPRLRSSGACRVCVVEVEGAR
ALVPACVTPVDRDGMVVRTQTDRVMQARRLTVELLLASGNHDCPNCASNGRCELQDLAYE
LDIEHPRFPIEPPGIPFDNSNPMITRDLNKCVLCGRCVRGCREEQVNLVIDFGYRGPRAK
IVTGGDADYKDSECVFCGECLQLCPVGAIAPKQRMPYGKAWEETKVRTVCTYCGTGCNLY
LHVLNGRVVRVTGVDESPVNRGRLCVKGRFGNDFIHHPDRLKTPLIREGDRFREASWDEA
LDLVARNLKRIRDGHGSDSLAGFSSARCTNEENYLFQKFLRGVLGTNNVDHCARL*
>Ga0070722_1000000167
MQITINGEIKQVVGHETILQVCEQMGLFIPTLCYDKRLVPHGACRMCVVEVEKARSLVAS
CSTPVSDGMVIYTHSDRVEKARKDILKLIWSTHRNDCLTCSQNGNCRLQDLCYLYDIDPE
NNHFKKRLSHHIDDSNPFYTIDRDKCILCGKCVRVCSELQGTTAIGFSQRGYKTHITHPF
EMGMTHSDCVSCGNCVSVCPTGAISEKKRAKSRSWEEKQVETTCGYCGVGCQINLHIKDN
RVVGVSPANSGVNNELLCVKGKFAYHFISHQDRLKYPMIRKSGELVRVSWEEALSLIASK
ITDIKNIYGSDAIGGFTSARCTTEDNYVMQKFFRAVVGTNSVDHCARL*
>Ga0070724_1000007167
MQITINGEIKQVVGHETILQVCEQMGLFIPTLCYDKRLVPHGACRMCVVEVEKARSLVAS
CSTPVSDGMVIYTHSDRVEKARKDILKLIWSTHRNDCLTCSQNGNCRLQDLCYLYDIDPE
NNHFKKRLSHHIDDSNPFYTIDRDKCILCGKCVRVCSELQGTTAIGFSQRGYKTHITHPF
EMGMTHSDCVSCGNCVSVCPTGAISEKKRAKSRSWEEKQVETTCGYCGVGCQINLHIKDN
RVVGVSPANSGVNNELLCVKGKFAYHFISHQDRLKYPMIRKSGELVRVSWEEALSLIASK
ITDIKNIYGSDAIGGFTSARCTTEDNYVMQKFFRAVVGTNSVDHCARL*
>Ga0070724_100059503
VYIKINNENIEVQTGETILNVCNRIGIHIPTLCHDDRISPGTTCRLCVVEINNSPKLSTS
CSTVVSQGMEVETHSERVVEARRDILKLNLINHPNDCLTCKKSGECKLQRYCYEYEVEHG
NYSKTKPSVIKDSSNPFYTYDKNKCVKCGKCIGICKEIQQAHAIQFNHRGINSEMGSEFD
GAINNSSCESCGNCVSVCPTGALEVKSKEKYRIYDTKSVETTCGYCGVGCRIDLRVKGNT
IVESRPVNKAPNFGSLCVKGRFGFNFISHPDRLTEPLIRRNGRLEKATWNEAFSVITEKI
MSTKRKYSADSIAGFSSARASTEENYLFQKLFRAGIGTNNIDHCARL*
>Ga0070725_100002189
MQITINGEIKQVVGHETILQVCEQMGLFIPTLCYDKRLVPHGACRMCVVEVEKARSLVAS
CSTPVSDGMVIYTHSDRVEKARKDILKLIWSTHRNDCLTCSQNGNCRLQDLCYLYDIDPE
NNHFKKRLSHHIDDSNPFYTIDRDKCILCGKCVRVCSELQGTTAIGFSQRGYKTHITHPF
EMGMTHSDCVSCGNCVSVCPTGAISEKKRAKSRSWEEKQVETTCGYCGVGCQINLHIKDN
RVVGVSPANSGVNNELLCVKGKFAYHFISHQDRLKYPMIRKSGELVRVSWEEALSLIASK
ITDIKNIYGSDAIGGFTSARCTTEDNYVMQKFFRAVVGTNSVDHCARL*
>Ga0070728_10000018258
MQITINGEIKQVVGHETILQVCEQMGLFIPTLCYDKRLVPHGACRMCVVEVEKARSLVAS
CSTPVSDGMVIYTHSDRVEKARKDILKLIWSTHRNDCLTCSQNGNCRLQDLCYLYDIDPE
NNHFKKRLSHHIDDSNPFYTIDRDKCILCGKCVRVCSELQGTTAIGFSQRGYKTHITHPF
EMGMTHSDCVSCGNCVSVCPTGAISEKKRAKSRSWEEKQVETTCGYCGVGCQINLHIKDN
RVVGVSPANSGVNNELLCVKGKFAYHFISHQDRLKYPMIRKSGELVRVSWEEALSLIASK
ITDIKNIYGSDAIGGFTSARCTTEDNYVMQKFFRAVVGTNSVDHCARL*
>Ga0070729_1000002186
MQITINGEIKQVVGHETILQVCEQMGLFIPTLCYDKRLVPHGACRMCVVEVEKARSLVAS
CSTPVSDGMVIYTHSDRVEKARKDILKLIWSTHRNDCLTCSQNGNCRLQDLCYLYDIDPE
NNHFKKRLSHHIDDSNPFYTIDRDKCILCGKCVRVCSELQGTTAIGFSQRGYKTHITHPF
EMGMTHSDCVSCGNCVSVCPTGAISEKKRAKSRSWEEKQVETTCGYCGVGCQINLHIKDN
RVVGVSPANSGVNNELLCVKGKFAYHFISHQDRLKYPMIRKSGELVRVSWEEALSLIASK
ITDIKNIYGSDAIGGFTSARCTTEDNYVMQKFFRAVVGTNSVDHCARL*
>Ga0073932_100052347
MITLTIDGIEVTVERGASILEAAEKAGVRIPTLCHDKRLIPFGACRMCVVELKGRRGLVP
ACFNPARNGMEVLTQTPAVIEARRLQLQLLLRQHPLDCPVCEAGGACQLQNLVFEYDVDK
LPFPRQEPKGSVDLASHLIKRDMTRCVLCGCCVRICNEVQGVNEISFVNRGIRTEISTDF
GRPLNCEFCGQCVSACPVGAMVPKPLGPIARPWEVHKTKTTCGFCGLGCAIVVETKEGKV
ARVSSEYELGTNEGNLCVKGRFGWPLVQSPNRLTKPLLREGDGFVEVSWEKALDQVASRW
SEIKRQKGGEALAVLGSPRLTNEEAYLLQRLARGSLGTPHLDHGAGMSYRGLLEGVRPLL
GYAAATNPIRDIRESDVILAVGGNFKETHPVAKNQVILAAGRRKSKVFVVDHVHTSLCDI
MGAQAVYVKPGTEGLFLRGMIKAILDEGIWDRGFVETRTEGLEGLKEALSGLDLAAVAEL
TGATTDDIKQVATAFAQASTACVIGSLETLGVGDSADLAAVAACLCVLTGKLGRRGCGLH
FYAEKANSQGALDMGLVPGLLPGYRNAEDSQAREALQEIWQLPLPGGAGMGAKGILEGCL
NGKIKSLYLVAENPVGTYPDREYVKKALESTEFLVVQDVFMSDSARLAHVVLPAALFMEK
QGSFTSVDRRIQRLEPAVKPPGESKPDFWIFCELAKRMATPFPFDSPGALWQEMGKVVQM
YGGADLESIPEEGLAWPVVGDGEKLSTAILYQEEFPLGKARLELPAWRAPGEKGDPKLHP
FILHPQSRWFHSGSFSTWSPTLVELCPEPDALLHVEDAREAGLKEGDLAKITSPKGEILA
RVKVRYRGPRKVVQVAHHFQEQPLNRILEWGGELVRVRLEKA*
>Ga0073933_100051443
MIELTIDDKKIEVEEGSTILEAALKNDIKIPNLCYDKRLKPYGACRLCVVEVEGQPRLFA
SCSSPAENGMVVKTDTPKLRKIRQTVLELMLVHHPLDCPVCDKAGECDLQDLAYEYGKPE
ARFIRHRKEAPPDVRGPLIELSSNRCILCGKCVRICDEYQGRGALGLIGRGFPVVVQPAF
GEILECDYCGQCIDVCPTGALLSKPYKFKARAWFLEEKDTICPFCSCGCTLTLGIREGKI
LRSRGKEDNGVSGGNLCGRGRFGFDYIYSENRLKTPMIRKNGELVPASWDEALTYVSDNL
KYIMTAHGPSSIGAIGSHRCTNEDNYMLQKFMRNIIGSNNIDSSAAFGYAVVEKAWEMAF
GQKSHRINLKSPLGKEVIFILESDLSITHPVFGLNILRAKREGSRLIIADSRETKLTRHS
TQWLRIKPGTGIVLLNGIMKLIIDKGLFDRKKVAERTGFSLLESVLRDYTREKVSKITGI
TEEELTSTAETYATAPSRMLSLSIGAAENTKGLDTVLAAANLILLLGDSPDSLQIPAEYC
NTFGLYQVWVKPEGKGILEMLYDETIPLHSLYIMGEDPVINFPQTSKIIERLRSLDLLIV
QDITLTETAKLAHVVLPASSWAEKEGTFTNAEGLTQMLRKVVPATGQSLPDWMILRNLAL
TMGRDIGVRSLNDISNEINLSIVNRQSSIVNRQSFNPVHYTLGEEPDASYPLTMVLRDIL
QHSGSMSTRSQALDLVAPEAVLEINEEDAKRHGILDHTHVRVSSRRGSVYLKAKVSDEVL
QGVVFVSLHFPHGRINTLTYPSLNGTPPICAVRVEAIK*
>Ga0073933_10017235
MKNLIRLTIDGMEVEVERGWTILEAARSVGIKIPSLCYDSRMAPFGACRLCVVEEKGSSE
LIPSCFTPVRSGMEIFTHSPRVMESRRLQLQLILLNHPMICPRCEKEGECELQRLVYEYG
LGEVQYPWESMVYPVDEGSPLLRRDGNKCILCGRCVRICDEVQGVAELSFTRRGIRCVID
TDFHRPLRCEFCGQCMDTCPVGAITSECFDYKVKFWECLETTTPCPYCGCGCLLTILSKD
GSIKRVFSDPERGFSDGNLCVKGRFGWDFVDSKERTYSPLLRLNGTLREVSWEEALRAVS
DRLESIRSRYGSESLGILLSARLTNEEYFLFKKLFVETLGTREIVLDGGASDLGLSDGLL
EVLGFGASTNSIREIREADALFLIGVDPSQTHPIVKNEIHLALRRNRAHLIVVGSYDTPL
SERTKVSPLQPPSIPLLCRPGEEVCLLHGMVGLILEQGLQDEDFVKTHTEGFEGLFERKG
EYLEAVNRLFSEVRENIERAARSFSEAKRGMILIGPGPWSYAYGREIAISCATLALLTGH
LGRKASGILLLRERCNTQGMIDQRIPFLRGGLGEMERKIEGGRIKGLYVVGGSLPSSWQR
LNQLEFVVVQDLFLDGLSEKVEVFLPVSSFIEKEGTYTSLERRVQRLHPLRPALGRSRSD
FEIFRDLLRYMEVSLSEESSEEVFRSFSKEVPSYQGVEDGKQWPKGEAFLSDRELFQKRV
RLNPLSPCLLKSPPEGYPFSLVSRASLFQSGRLSLRSEHLKKVMERPVLEMNPEEAQSLK
IEEGDWVELQTSDGRKMRFSVHLSPNPARGVLLAYSPSPAELPKEPLWVRIQPMKRTV*
>Ga0073934_100237714
MADPIKLTIDGTEVTVEKGRTILEAAQSVGIRIPTLCHDRRLIPFGACRLCVVQRKGESE
LLPSCFTPAKEGMEILTRSPEVIESRRLQLQLILLNHPMICPRCEKEGECNLQTLVYEYG
VEETIYPWDRISFPVDDTSPLLQRDPNKCILCGRCVRICDEVQGVGELSFTHRGMKSVID
TDFHRPIHCEFCGQCMDTCPVGAITSSRFDYSVKAWEWKETTTPCPYCACGCLLTIGSKE
GEVKRVFSSPEAGSNDGNLCVKGRFGWDIIDHPERIKSPLLRMNGNFKEVSWDEALRFIV
RELETIREENGPESIGAMASSRLTNEEIYLFKKLFRESIGTYRIDLDDPGKKAAQALRKT
LGWPASTNSIQEVRNAECILLVGTDPAQTHPIIKNEIYLAIRRNRAQLIVLGSYDIHLSE
STQLSPLLPPSIVLLEKPGREVFVINSMIQTILRESLEDKDFIKTMTQGMEEMREKQAKV
EASAEVEKAARAFAQAKRAMILIGSGPWVPFNQEEVAIASSNLCLITGHIGKASSGILLL
HEKCNSQGAIDIGTLFEENPDERRDLLKEAAEGKLKALYLVGRNLSLPTLASGDQALEKL
RLLVVQDLFMTETAKRAHVVLPASTFAEKRGTFTNLERRIQELIPLRPPLAESKPDFEIF
LQLLSLLESSPSGRTPEAIFQEIGHHLPHYQGLRDGDQWPKGHKFLYENGFPTGRPKFVS
LETNVSQFQSQPQPYPFHLIERPSLFQSGLLSSKSDALKSVSEKPYLEMHPNDGRALHIE
EGEFIQITNQDGKSMGMKVQLTSRLAPGVITAPYPCPIIAGGVESVKVERMKAS*
>Ga0073936_1000014485
MNGKILEVEAGQTLLQAARQHGIHIPTLCYHPQTGATGKCRLCLVEVDGMRGLQTSCTVE
VKEGMVVKTESDAIRSARRLVVDLLLSSGRHDCLACEQNGSCELQNAAYELGIERPTFTI
DTSTETDASAEFVFRDHAKCIKCGRCIAGCNQVVVNEVLDFGFRGHDTKVVCDNDLPMGE
SSCVQCGECVQLCPTGALVDKKAMGKGRGWQFDKVNTTCPYCGVGCQITLHVDRQQNRVI
RVTGREVAPNNGMLCVKGRYGYEFHASPKRLTQPLIRKNGKLEPVSWDEALDYTAGRIKA
IVEKHGPDVFSALGSGRITNENNYAVAKFTRAVIKTNNVDHCARTCHAPTVAGLATAFGS
GAATNSISDILEAEVIFVIGSNMTEAHPVVSYYVKQAAKKGATLIVVDPRKIDLVRWATL
YAQQHVGTDVAFLNGIIHEIFKNGWQNEQFMRASTENPDDIRAWVNPYPVEKASEICGVP
GETMRTIARILGTAKNVNIIYCLGITEHTCGTDNVKAIANLQMVLGHLGKRGGGVNPLRG
QNNVQGACDMGDLPNVYHNYQPVDDPRVAGKMAKDWGVENLSLKPGYKIPTMLHKATTGA
TKILLCVGDNTVQTEPNMAKTIEELKALEFLIVVDIFPNLTTELAEVVLPDVCFNEDDGT
YSNLERRVQRLRKAVNPPGQAKPTWWIMQELGQRLGVDLRFTSAQGVWEDMRRTATSMAG
ITYDRLEDIGIQWPCPTLEHPGTPILHLHGKFTRGKGLFSRTDHRPPAEVPDADYPFMLS
TGRRLWHYHTGTQTRNSVGLETLFPEELMEISLADASRLGIKTNDLVKATSRRGTITLKA
WVTDRSPEGVCWCSFHFFEAHANVLTNDAYDNVTETPEYKACAIKIEKISAGTPYVQTVN
RQARP*
>Ga0074044_100049081
MLELTIDEKKIKAEPGTTILQAALKNGIYIPNLCYDNRLKPYGGCRLCMVEIEGQRKIFA
SCNTPVKEGIAVHTESPKLAKIRKTVLELLLVHHPLDCPVCDKAGECALQDLAFKYGPNQ
NRFRAKKQSGPVRIDSPIVERNPNRCILCGKCVRICSEHQAVGAINIIGRGFKSKISPAF
EEALDCEFCGQCIDACPVGALGSKPYRFRSRVWYMDEHEIICPYCGCGCTMNLSLREGRI
MRSRGKEGVGINNGDLCSKGRFGFDYIYSENRLTTPLLKKGGELTAVSWEEAMDYVAHRL
EDIKTEHGPSAIGAIGSQRCTMEDNYMLQKFMRDVVGTDSIDSAALFGYAKAQKTFDKAF
GLDILPIDWDSPLHADFILVIDSDITSALPVWGMKFIEAKNNGTTLVVVDPKRTKLARNS
SQWLRTRPGSGIALLNGMAKVIVDEGLYNKEMAQKVPHFAGFVSGLNEFSLSMASEITSL
PEEEIVKLARSYAAAA
>Ga0074045_100004858
MIELTIDGKIIKTKPGTTILQAALSNGMYIPNLCYDKRLKPYGGCRLCVVEVKGQRKLFA
ACSAPAREGMEVISETPRLAKMRRTVLELLLVHHPLDCPVCDKAGECALQDLAFKYGPSQ
NRFHGQRKTGPERTDAPIVERNTNRCIYCGKCVRICHEHQGVGAINLIGRGFTSTISPAF
EETLDCDFCGQCIDICPVGALGSKPYRFRSRAWFMDEHEIVCPYCGCGCTTNLSIREGRI
MRARGKAGVGINDGDLCVKGRFGFDYIYSENRLTAPLIKKNGALTAVSWEEALEFVAQRL
VAIKAQHGQSSIGAIGSQRCTMEDNYMLQKFMRDVIVTDSIDSAARFGYAKTQKAVEKAF
GLDSLPIEWESPLHADFILVVDSDITSTLPVWGLKFIEAKKEGATLVIADSKETKLARLS
SQWLRTKPGTGIALLNGIMKVIVDEGLHNKENAVKVPQFEAFVAGLKEFSLAAVSEITAL
PEEEIVKLARSYAAAGKRVIAMTSGSSENTKSLNTLLAAANLVLLMGDAPETLQIPAEFS
NTLGMWVVGVRPLSASGSNVYDMLYKTGGIKALYIMGENPLVSFPDVNTVEKTLKGLDLL
VVQDIFLTETAKLADVVLPACSWAEKEGTFMNAMGSVQKIQKLIPEAGQSIPDWMIFRNL
ARVMNKDLGIKDLADIRASIADVVVTGQKEEFSPSFNPVSYEVLETVSDEYPLYLVTSNI
LQHSGALSVLSKNLDSVAAEAFLQINTRDAAKYHITDEHFVKITSKRGSVYLKAMLSDEV
PEGTVFAPVHFAHAKVNTLTYPALNGGLPLVGVRIETA*
>Ga0074045_100082832
MELTINEKLIKTESGVTILQAALKNGIYIPNLCFDKRLKPFGGCRLCVVEVEGEKKLLAA
CSTPAKDGMTVHTETERLAKARKTVLELLLVHHPLDCPICDKAGECALQDLAFKYGPSQS
RFTDERKHELERIDSPIVERNPNRCILCGKCVRLCYEHQGVGAINFIKRGFETKISPAFE
ETLDCEFCGQCIDTCPVGALGSKPYKFQARAWFIDEHEITCPFCGCGCTTNLSLREGEII
RARGKEGVGINSGDLCTRGRFGFDYIYSENRLTQPMIKKDGTLTAVSWKEALDFITEKLD
SIKAHYGPSAIGAIGSQRCTMEDNYMFQLFMRDVIGTDNIDSAARFGYAKAQKAIESAFG
IDDLPITWDAPLKADFILVVESDITSTLPVWGLNFILAKYYGKKLVVADSKETKLARNSK
QWIRLKPGTGVALLKGIMKVIIDEGLYDIEKASSTYHFNTLVSSLFACTPAAVSEITGVP
EADIVGLARAYAASKKRLISVTSNASENTTSLNTVLAAANLVNLMGDAPETLQVPAEFSN
TLGMWMMGVRPLKGGKDLQEMIYKADDIKSLYIMGENPVVTFPDVSAVEKKLKAVEFLVV
QDISLTKTAKLADVVLPACSWAEKEGTFMSATGATHKIPKLVSERGQSVPDWMIFRNLAR
VMNKDLGVKGLDEIRLKINELLTSGEKKRVKPSFNLVEYDVIEKTDEEYPLSLVTANVLQ
HSGSLSVMSKNLDSVVSDAYLQINRNDAEKYGVEHGGFVKVESKRGQIYLKAVITDEVPE
GAVFASVHFAHARINTLTYPSVNGGVPLVAVKIEGWKK*
>Ga0074045_100088272
MIELTIDGKHIKTEPGTTVLQAALKNGLYIPNLCYDKRLRPYGGCRLCLVEIEGQKKFST
ACTSPAGQGMVVMTETPRLAKARRTLLELLLIHHPLDCPVCDKAGECELQDLAFKYGPSH
SRFTGEKKSVPEITDSPIVERNPNRCILCGKCVRVCFEHQGVGAINLLGRGFTSKISPAF
EETLDCEFCGQCIDVCPVGALGSKPYRFRSRVWFMDEHEIVCPYCGCGCTEHLSLREGRI
IRARGKQGTGINDGDLCSRGRFGFDYIYSENRLTAPLIKKDGTLTAVSWEEALNHVAKKL
ESVKAQYGPSAIGAIGSQRCTMEDNYMMQKFLRDVICTDNIDSAARFGYAKIQKAVEKAF
GLDSLPIDWESPLKADLILVIDSDITSALPVWGLKFIEAKNKGAALVVAASIETKLARNS
SHSVSIRPGSGIALLNGIMKVIIDEGLYNEQGAVKLPQFDTFAGGLREFSLAEASKITSV
PEESIVKLARLYASANKRVLAMTSGASENTKSLNTLLAAANLVLLMGDAPETLQVPAEFS
NTLGMWMVGVRPLSAEGRNSYDMFYKTGTIKAMYIMGENPLVSFQDVNTVEKTLKALDFL
VVQDIFLTDTAKLADVVLPASSWAEKEGTFMNATGRVQKISKLISEAGQSIPDWMIFRNL
ARVMNRDLGIKDLNDIRSSIADLVAAGRKDEFHPSFNAVSYEVMEAVSDEYPMYLVTSNI
LQHSGSLSVLSRNLDSVVADAFLQVNAKDALKYRISNDGFVRVTSKRASMYLKAIISDDV
PEGIVFAPVHFAHAKVNALTYPSLNGGLPLVVVRIEAA*
>Ga0075114_100037061
MVYVNINGKDFKAAEGSNLLDVCENNGIHIPHLCHKKGLSPVGVCRLCLVKISGMRGLVP
ACSTKVTKGMQVITDDEEINALRRVNLEMLLSEHEHNCLTCESNGRCELQNLVYEFGIDA
VRFSINKEIKPVDDSSEVIVRDPNKCILCGRCVRACREIAGKNILGFTDRGPAVAIGAGF
NEPLGFTECASCGACLQACPTGALTEKHARFEGRNWEFNKVRTTCPHCGGGCQMELWTKD
KKVVKVYGVEEENTENKGNLCVKGRFGLDFVQSPERLKKPLIKKNGKFEEAEWDEALNLV
ADKFQEIKNTHGPDALAGIASSKSTNEECYLFQKFIRTCFGTNNIDFCTRLCHTPSAVAL
TRAFGGGAMTNSMSLVEHADVLLVAGLNLTEMYPVFASAMKQRVMSGNLKLIIIDPRRTE
TAEYADVWLRPRIGTDIVWINGMLHVILNEDLYDGEFIENRTQGFEDLKNIISKYTPDRV
EEISGIPEAKIIEAARFYGKARRGSILYGMGITQHIHGTDNVGGLCNLALSTGNIGKPGT
GLNTIAKQNNGQGAGDMGCLPPIYPGGQPVSNPAVQEKFEKAWGVKLSPKPGITEASMIL
DKNAIKGLYVIGGNPMRSGPNISRIQNVLENLDFMVVQDMFLTETAKIAHVVLPACSFAE
KDGTFTNTARFIQRVRKAFDPIGESKPDWKIICDLSQKMGYTMSYGHPKDIMDEIASLTP
PYAGISYRRLGKGGLRWPCPQKDHPGTRYLWAETFNTPSGKGMFSPADYQPPAESPDKEY
PFILTTGKDLYHLHTGSYTRNSVA
>Ga0075115_100043995
MMKEVKITIDGQEVMAQEGKTILEIATELGIHIPTLCAMPELGFTPGSCRVCVVEVEGAP
TLVASCVFPIREGLVIHTNSKRVIKARKIVVELILSRHPLDCMTCEKNGDCALQDLAYEL
GVKESRFGRIDRKIPLDESNPFIVRDSNKCILCGRCVEICNEIQQSHAIDFGYRSSQTKI
IAGGDVDLRYSQCVSCGQCVAVCPVGALIDKAAQGKGRTWEFEKVKTTCNYCGCGCNFDF
NIKDKKVIKVTSNADSVVNGINLCVKGRFGYDYIHSDDRLTTPLIKKDGKFEKASWEEAL
QLISDKFSQIKKKNGSDSLAVLSSAKCTNEENFLLMKFGRAVLGTNNVDHCARLCHSATV
AGLAQAFGSGAMTNSIKEIANASAIYLTGSNTTENHPIIALEIKRAVTKNGAKLIVADPR
GIELTKYATLWLRQRPGTDVALFNGLMNVIITEGLEDKEFIAERTEGYEEMKKTVLKYNP
EIVEKITGVPAEDIRKAARIYASSPNVSLIYSMGITQHTTGTDNVLSTANISMITGNVGK
ESSGVNPLRGQSNVQGACDLGALPNVYSGYQKVVDPQIQEKFSKAWGAELPNKVGLTVVE
ILNAAYDGKIKGIFIMAENPAMSDPDLNHVREALKRTEFLVVSDVFMTETAEFADVVLPG
VTIAEKDGTITNTERRVQRIRKAIEPIGESKPEWQIICELAQKMGYKMSYDSPAEIMEEI
ARLTPIYGGMFFNRLDNGGLQWPCPDANHPGTKYLHKGKFSRGKGKFSAVEFKEAAELPD
KEYPLLLTTGRVLYHFHTGTISRRSKGLNEIYPEALVEINPKDAEELKIKNEEIVEVASR
RGKIRAKILVTEKSGKGVVFMSFHFHEAAANLLTNAALDPVSKIPEYKVCAVKIKKI*
>Ga0075120_100097063
VASENIITMNGSEYSFEPNETILQVAERNSIDIPTLCHIKGYTPTGACRMCVVEVKGARN
LLPACATPASRNMMVETESERVVKSRKINIELLLASGHHNCLVCEANGDCRLQDLAYKYQ
VETVRFPETPSKYPAETNNAMIIRDFSRCIMCGRCVQACNEVQVNRAISYGYRGATSKIV
AIGDLPLNESDCVFCGECVQACPVGALIESPRRFQARNWEEKIIKTTCPYCGVGCQLDLH
IKDNKIVRVTGTEDVPPNYGSLCVKGRFGYDFVNGSERLTTPLIKENGKFREASWNEALS
LVAKRLGEIKSKNGPDSISVFSSAKITNEENYLAQKFTRAAIGTNNVDHCARLCHASTVA
GLAIAFGSGAMTNPIADIDKSEVLLVTGSNTTEAHPVISSYIKRAVESGRAKLIVIDPRR
IELTHFADIWLRQTLGTDVAWANGMMHVIIKEGLYDKEYIESRTEEFDALKEMVEKYNPE
YVSTITGIPAEDIIKAARLYGNAKPASIFFAMGITQHRTGTDNVKSMANLSMICGNVGVP
GGGVNPLRGQNNVQGACDLGALPNVYSGYQQVANLEAREKMEKAWGVKDLPGIPGLTVTE
TVEMAGQGKLKGLYIIGENPLVSDPDLNHVEESLKKVEFLAVQDIFMTQTAVLADVVLPS
ASFAEKDGTFTNTERRVQRVRKAFDPPGKARQDWEIICDLSSRMGYPMAYDDPEVIAEEM
NSVTPSYGGISYSRLEKEGLHWPCPTEDHAGTPILHVGQFAKGKGLFHAINYIPPAELPD
EEYPLYLTTGRVLYHFHTGTMSMQSEGLNEMVPECFVEISPQDALDYNAKQGSMLRVKSR
RGEIEARADISEKAVKGSIFIPFHFAKAAANKLTNAALDPIAKIPEFKVCAIKIETI*
>Ga0075121_10025476
MMKEVKITIDGQEVMAQEGKTILEIATELGIHIPTLCAMPELGFTPGSCRVCVVEVEGAP
TLVASCVFPIREGLVIHTNSKRVIKARKIVVELILSRHPLDCMTCEKNGDCALQDLAYEL
GVKESRFGRIDRKIPLDESNPFIVRDSNKCILCGRCVEICNEIQQSHAIDFGYRSSQTKI
IAGGDVDLRYSQCVSCGQCVAVCPVGALIDKAAQGKGRTWEFEKVKTTCNYCGCGCNFDF
NIKDKKVIKVTSNADSVVNGINLCVKGRFGYDYIHSDDRLTTPLIKKDGKFEKASWEEAL
QLISDKFSQIKKKNGSDSLAVLSSAKCTNEENFLLMKFGRAVLGTNNVDHCARLCHSATV
AGLAQAFGSGAMTNSIKEIANASAIYLTGSNTTENHPIIALEIKRAVTKNGAKLIVADPR
GIELTKYATLWLRQRPGTDVALFNGLMNVIITEGLEDKEFIAERTEGYEEMKKTVLKYNP
EIVEKITGVPAEDIRKAARIYASSPNVSLIYSMGITQHTTGTDNVLSTANISMITGNVGK
ESSGVNPLRGQSNVQGACDLGALPNVYSGYQKVVDPQIQEKFSKAWGAELPNKVGLTVVE
ILNAAYDGKIKGIFIMAENPAMSDPDLNHVREALKRTEFLVVSDVFMTETAEFADVVLPG
VTIAEKDGTITNTERRVQRIRKAIEPIGESKPEWQIICELAQKMGYKMSYDSPAEIMEEI
ARLTPIYGGMFFNRLDNGGLQWPCPDANHPGTKYLHKGKFSRGKGKFSAVEFKEAAELPD
KEYPLLLTTGRVLYHFHTGTISRRSKGLNEIYPEALVEINPKDAEELKIKNEEIVEVASR
RGKIRAKILVTEKSGKGVVFMSFHFHEAAANLLTNAALDPVSKIPEYKVCAVKIKKI*
>Ga0075525_100010667
MKEVKITIDGQEVMVQEGKTILEIATEVGIKIPTLCAMPELGFTPGSCRVCVVEVEGAPT
LVASCVYPVREGLVIHTHNEKVLKARRIVLELLIASHPLDCMTCEQNGSCDLGDLAYELG
VKESRFERTKKKIPLDESNPFILRDLNKCILCGRCVEMCNEIQQTHAIDFGYRSSQTKII
AGGDVGLRYSQCVSCGQCVTVCPVGALIDKASQGKGRAWEFKKVKTTCNYCGCGCNFDFN
IKDGKVIKVTPNVDSVVNGINLCVKGRFGYDYIHRDDRLTTPLIKKNGKFEKASWEEALQ
LISKKFSQIKKENGSDSLAVLSSAKCTNEENYLLMKFGRAVLGTNNVDHCARLCHSATVA
GLAQAFGSGAMTNSIKEIANASAIYLTGSNTTENHPIIALEIKNAVTKNGAKLIVADPRE
IELAKYATLWLRQRPGTDVALFNGLMNVIITEGLEDKEFIAERTEGYEEMKKTVLKYTPE
IVEKITGVPAEDIRKAARIYASSPNVSLIYSMGITQHTTGTDNVLSTANISMITGNVGKE
SSGVNPLRGQSNVQGACDLGALPNVYSGYQAVVNPQIQEKFSKAWGTELSNKVGLTVVEI
LNAAYDGKMKGIFIMAENPAMSDPDLNHAREALRRTEFLVVSDIFMTETAELADVVLPGV
SLAEKDGTITN
>Ga0075530_100001657
LITITIDGREVTVPKGTSVLEACRMNNIPIPTLCHDPELTNSGACRMCVVQIEGMRNLPP
SCVTQAAQGMVVQTQNPKVRAARKTILELLIANHPLDCMTCQKMGNCSLAEYAYEYGATG
ELYQGERRNLPIDSGNPFILRDPNKCISCGKCIKACTEIQGKSILDFSFRGFDTQVGPAF
NVPYHESACDFCGSCVSVCPVGALVEKQMVGKGRPWEVSKVQTTCPFCGVGCNFDLNVKD
GKVIGVTSNPEAPANGKALCVKGRFGTDLIHSPNRLTTPLIKKDGVFVPAEWDEALDLVA
TKFQEIKDNYGADSLAALSSARCTNEENYVMQKFMRAVVGTNNVDHCART*
>Ga0079223_100001256
VKEVQVYIDDIPVMVPRDSTVLEAARRAGADIPTLCEHANLSGFGACRMCVVEVEGAKNL
PAACVQPVADGMKVHTESQKVVRARQDILRLMLANHPLDCMTCESAGNCKLQDYCYRYGV
ADTPYQGEVSQREVLDCNPFILRDYTKCILCGKCVRACAEIQGNFAVDFSQRGFASEIAA
PYGEELEGGGCTFCGHCLDLCPTGALQAKIGQGEARTWERQRIKTTCAYCGVGCNLYLEV
KDDKVVGVAPDFDAPVNKGHLCVKGRFGWDYIHSENRLTTPLLRREGELKPATWDEALDA
VADNLTEIKKEHGSDSIGLLSSARCTNEENYLAQKFARAVVGTNNIDHCARL*
>Ga0079223_100003414
MKILINGKTYEAAPGQTVLQVARDNGIYVPSLCYHAKIGPAGKCRVCVVEVEGMRGLQTS
CNLPVKDGMKVRTDTEDVKAHQRLIVDLLLSSGKHDCLSCEQNGMCELQDAAYYLGIERP
SFDLAPKTVDYDESSEMVYVDRSKCIQCGRCVEGCNNTVVNEVINFSERGFETRIAFDDN
LPLGDSTCVQCGECVQLCPVGALLDKNAMGKGRAWEFDRVTTVCPYCGVGCQLELHIDRK
RNEIVRVTGVEDAEANKGMLCIKGRYGYDFVNDETRLTTLLIKDSNGVFQEASWDEAIKL
VASKFKEIKEKHGSDSIAGLCSAKVTNEENYTFQKFMRREIGTNNVDHCARLCHSSTVAG
LAASFGSGAMTNDINDIRKADVILVTGSDTTAAHPVISARIKKAVRDGKSKLIVIDPKKI
RLADYAEIYASHRPGSDVAVLNGIMQIILKNGWEDREYVSNRCENFDAFKEEIMKDKYSP
ENVEKLSGIPAETLKEIAEMFAKAKTGSVFYSMGITQHTTGTDNVKSVANLQMLCGNLGI
PGGGVNPLRGQCNVQGACDMGGLPNVYPGYQKVTDPKVKEKFEKIYGRPMSDKIGLTVTD
VIDTAYDGKLKALYIMGENPFLSDPDQHHVAKALGNIEFMVVQDIFLTETAEFADVVLPA
SSFAEKEGHFTNTERRVQRLNIALPAPGEAKDDWEITQLIANTMGSDWNYRTVKEITEEI
NLTTPSYAGITWDRIGLNGLQWPCPTTEHPGTPYLHKDKFARGLGLFHEIEFKEPAELPD
EEYPLILTTGRILEQFHTGTMSRKSKGLNNIGKPSVMISVFDAEKLGISNSEPVEVSTRR
GSIEIPAFVTKKMRAGTIYVPFHFVEAPANRLTINAVDPVAKIPEYKVCAAKITKLKK*
>Ga0079226_100041497
MRNITLTIDGQKLTVPENYTIIMAAEEIGIEIPALCYDPNLEIVAACRLCLVEVEGWNKL
VTACSTKVEEGIVIHTESEKVVNVRKDILQLLLDNHPNDCLTCQKAGECLLQKYAYRYDV
KFREHSGAKRPDFVDTSSPYILKDDSKCILCGKCVRTCDQVSDRKVLSFAERGFDTRIVL
DADFSFDESICVSCNRCVTVCPVGALLDKRLLGKTRVWDGEIKDVSCNVCQYGCEFEVLS
KNNNNIAVRAKSPSNGRPLCLKGRLTTELLYLDEPEVPYKKDENGFYEATWKEALGLDDI
IAKIEEIDTRKK*
>Ga0079226_100225354
LVVFTINGKEVKAEKDNTILEVAKKNNIKIPTLCYDENLSIFGGCRLCLVELGNGKLVTA
CSERVWDGMVVETDSEKVIKARKGVLDLLLSNHPKDCLTCDQVGMCDLQDYAYEYGVKEG
SYKGEQTHYTIDNINPVIERDQDKCILCGKCVRVCNEVQVTGTYDFVGRGFNSTVTTAYD
EPLSTENCRLCGQCVSVCPTGALTNKQLKGTRPWEVEKVTTTCPFCGVGCNFDLNVVDGK
VVGVTPNENSPVNGTSLCVKGRFHTDMISNPDRLKKPLIKKDGEFVESSWEEAMDLIANN
LSSIRDTYGPDSLAGLSSARCTNEENYVFQKLMRSAIGTNNVDHCART*
>Ga0079286_10002722
VEITIDKQKIEVEKGKTVLEAAEENGIAIPTLCHSPFLEDVGACRMCLIEDLADGKLKTS
CTTEVKDGMEVLTKSKRVEDSRRTILDLLISDHPLDCMTCEADGSCTLQDLAYQYGIERS
SYGTKSEPRFKVERDNEFIELDPDKCILCGKCIRVDQDIQCSDAIDFVERGFQTKVGAAS
DEGLGGEDSTCVFCGQCVELCPTGALSYIPSQKKGREYNFEKTVTTCPYCGVGCQLELKT
KDRKVIEVGSVYREGTPNPYGEACVKGRFGYDFINHPDRLKKPLIKRNGKFEEAEWEEAL
SLVAEKLTEIKDEYGGRALAGLSSAKCTNEENYLMQKFMRAVIGTNSVDHCARLCHASTV
AGLVKAFGSGAMTNSISEIEGSDLIFVIGSNPTENHPVIGSKMKKAHKNRTKLIVADPRQ
IELSGLAEVAVQQQPGTDVALLNGLMHVIIEEGLADQEFIAERTENYEYLASVVEDYTPE
KVAEITGVEAAKIKKAARLFAEADKAAIYFAMGITQHRTGTDNVLSVANLALLTGNVGRE
STGVNPLRGQNNVQGACDLGALSNVYPGYQSVEDPEIKEKFARAWETEELSAEVGLTVVE
IFKQAGEDIRGLYIIGENPVISDPDQRHIEEALDSLDFLVVEDIFLTETAQFADVVLPAA
CFAEKEGTFTNTERRIQKVNKAIEPPGEARADWKIISEISTRMGYQMNYDSPADIMAEIA
EVTPIYGGIYADRLGDKGLQWPCKDREDPGTKFLHQGEFARGKGKFHPVTYIPPAEEVDD
EYDYIMMTGRMLYHFHTGTMTRNSEPIDKHEPDAYLEINKKDAKKLRIKEWDRVRVTSRR
GEVETNVRIGDRVQPGQIFMPFHYAESPANRLTNPVLDKDAKIPELKVTAVKIEKVE*
>Ga0079287_1001256
VEITIDKQKIEVEKGKTVLEAAEENGIAIPTLCHSPFLEDVGACRMCLIEDLADGKLKTS
CTTEVKDGMEVLTKSKRVEDSRRTILDLLISDHPLDCMTCEADGSCTLQDLAYQYGIERS
SYGTKSEPRFKVERDNEFIELDPDKCILCGKCIRVDQDIQCSDAIDFVERGFQTKVGAAS
DEGLGGEDSTCVFCGQCVELCPTGALSYIPSQKKGREYNFEKTVTTCPYCGVGCQLELKT
KDRKVIEVGSVYREGTPNPYGEACVKGRFGYDFINHPDRLKKPLIKRNGKFEEAEWEEAL
SLVAEKLTEIKDEYGGRALAGLSSAKCTNEENYLMQKFMRAVIGTNSVDHCARLCHASTV
AGLVKAFGSGAMTNSISEIEGSDLIFVIGSNPTENHPVIGSKMKKAHKNRTKLIVADPRQ
IELSGLAEVAVQQQPGTDVALLNGLMHVIIEEGLADQEFIAERTENYEYLASVVEDYTPE
KVAEITGVEAAKIKKAARLFAEADKAAIYFAMGITQHRTGTDNVLSVANLALLTGNVGRE
STGVNPLRGQNNVQGACDLGALSNVYPGYQSVEDPEIKEKFARAWETEELSAEVGLTVVE
IFKQAGEDIRGLYIIGENPVISDPDQRHIEEALDSLDFLVVEDIFLTETAQFADVVLPAA
CFAEKEGTFTNTERRIQKVNKAIEPPGEARADWKIISEISTRMGYQMNYDSPADIMAEIA
EVTPIYGGIYADRLGDKGLQWPCKDREDPGTKFLHQGEFARGKGKFHPVTYIPPAEEVDD
EYDYIMMTGRMLYHFHTGTMTRNSEPIDKHEPDAYLEINKKDAKKLRIKEWDRVRVTSRR
GEVETNVRIGDRVQPGQIFMPFHYAESPANRLTNPVLDKDAKIPELKVTAVKIEKVE*
>Ga0079290_1006733
VEITIDKQKIEVEKEKTVLEAAEENGIEIPILCHSPFLEDVGACRMCLIEDLADGKLKTS
CTTEVKEGMEVLTKSKRVEDSRRTILDLLISDHPLDCMTCEADGSCTLQDLAYQYGIERS
SYGTKSEPRFKVERDNEFIELDPDKCILCGKCIRVDQNIQCSDAIDFVERGFQTKIGAAN
DEGLGGEDSTCVFCGQCVELCPTGALSYIPSQKKGREYDFKKTVTTCPYCGVGCQLELKT
KDRRVIEVGSVYREGTPNPYGEACVKGRFGYDFINHPDRLKKPLIKRNGKLEEAEWEEAL
SLVAEKLTEIKDEYGGRALAGLSSAKCTNEENYLMQKFMRAVIGTNSVDHCARLCHASTV
AGLVKAFGSGAMTNSISEIEGSDLIFVIGSNPTENHPVIGSKMKKEHKNGTKLIVADPRQ
IELSGLAEVAVQQQPGTDVALLNGLMHVIIEEGLADQKFIAERTENYEYLASIVEDYTPE
KVAEITGVEAAKIKKAARLFAQADKAAIYFAMGITQHRTGTDNVLSVANLALLTGNVGRE
STGVNPLRGQNNVQGACDLGALSNVYPGYQAVEDPEIKEKFARAWETEELSDEVGLTVVE
IFKQAGKDIKGLYIIGENPVISDPDQRHIEEALDQLDFLVVEDIFLTETAQFADVVLPAA
CFAEKEGTFTNTERRIQKVNQAIEPPGEARADWKIISEISTRMGYQMNYDSPAAIMAEIA
EVTPIYGGIYADRLGDQGLQWPCKD*
>Ga0079290_1006744
VEITIDKQKIEVEKGKTVLEAAEENGIAIPTLCHSPFLEDVGACRMCLIEDLADGKLKTS
CTTEVKDGMEVLTKSKRVEDSRRTILDLLISDHPLDCMTCEADGSCTLQDLAYQYGIERS
SYGTKSEPRFKVERDNEFIELDPDKCILCGKCIRVDQDIQCSDAIDFVERGFQTKVGAAS
DEGLGGEDSTCVFCGQCVELCPTGALSYIPSQKKGREYNFEKTVTTCPYCGVGCQLELKT
KDRKVIEVGSVYREGTPNPYGEACVKGRFGYDFINHPDRLKKPLIKRNGKFEEAEWEEAL
SLVAEKLTEIKDEYGGRALAGLSSAKCTNEENYLMQKFMRAVIGTNSVDHCARLCHASTV
AGLVKAFGSGAMTNSISEIEGSDLIFVIGSNPTENHPVIGSKMKKAHKNRTKLIVADPRQ
IELSGLAEVAVQQQPGTDVALLNGLMHVIIEEGLADQEFIAERTENYEYLASVVEDYTPE
KVAEITGVEAAKIKKAARLFAEADKAAIYFAMGITQHRTGTDNVLSVANLALLTGNVGRE
STGVNPLRGQNNVQGACDLGALSNVYPGYQSVEDPEIKEKFARAWETEELSAEVGLTVVE
IFKQAGEDIRGLYIIGENPVISDPDQRHIEEALDSLDFLVVEDIFLTETAQFADVVLPAA
CFAEKEGTFTNTERRIQKVNKAIEPPGEARADWKIISEISTRMGYQMNYDSPADIMAEIA
EVTPIYGGIYADRLGDKGLQWPCKDREDPGTKFLHQGEFARGKGKFHPVTYIPPAEEVDD
EYDYIMMTGRMLYHFHTGTMTRNSEPIDKHEPDAYLEINKKDAKKLRIKEWDRVRVTSRR
GEVETNVRIGDRVQPGQIFMPFHYAESPANRLTNPVLDKDAKIPELKVTAVKIEKVE*
>Ga0102811_10018335
MDKINLKINDQNVEVNKGQSILDAARKLGVDIPTFCYDERLKGDGACRMCVVEVKGTSKL
SASCAVPAENNMEVLTHSKKVIEARKEVLELTWASHPNECVVCDVNGDCKLQDYMYEYDI
DAEPVYDGHKREFPIDYSNKFFYIDPEKCILCGKCVRVCDELQGYEALGLNKRGFKSFIS
FAFDKGMEYSNCVSCGNCVSVCPTGALTEKRKIKFRQHEVTKTRTTCPYCGVGCQFELVA
KDNKIVQIEPLNVIPNEGLLCVKGKFAYKYINHKDRLTVPLIKENGKFKEATWQEAYDLI
VSKITKTKESFGPSAFAGLASAKCTNEENYIFQKFMRAVIGTNNVDHCARLCHASTVSGL
ATTLGSGAMTNSIAEVKNHDVIFVIGSNTTETHPVIGSFMKTAIKNGAKLIVAEPRRIEL
AEHADQFIRIKPGTNVALTNAMMNVIYHEGLYDKEFLSKRTENFDNFLESIIDFTPKMAA
EICGCEEDEIINAARIYAAGERAGIYYAMGVTQHSNGTNHVKSIANLAMMCGNVGKESSG
INPLRGQNNVQGACDMGALPNNFPGYQKVYDDEARRNFEKHWGVKLDNNVGLSLPHILNG
AYNNIIKFLYVMGENPIVSDPDSNHVKASLNKVEFLVVQDIFMTETAEYADVILPASTYA
EKEGTFTNTERRIQMVRKAIDPVGKSKPDGLIIQELMQQLGYGNSIQTAKETMDEIASLT
PLYSGVNYERIKETGLQWPVNGFDHPGTKYLHKDKFARGLGYLTKVDYKGAAELPDAEYP
LTLTTGRVLYHFHTITMTGKNEEIMQTVPVNFIELNALTAKKYKLSNLDEAIVFSRRGET
KAEVHITEKLGDDVIFMPFHFADGANMLTNTALDETCNIPELKVCAVQVKKAGV*
>Ga0102814_100030247
MDKINLKINDQNVEVNKGQSILDAARKLGVDIPTFCYDERLKGDGACRMCVVEVKGTSKL
SASCAVPAENNMEVLTHSKKVIEARKEVLELTWASHPNECVVCDVNGDCKLQDYMYEYDI
DAEPVYDGHKREFPIDYSNKFFYIDPEKCILCGKCVRVCDELQGYEALGLNKRGFKSFIS
FAFDKGMEYSNCVSCGNCVSVCPTGALTEKRKIKFRQHEVTKTRTTCPYCGVGCQFELVA
KDNKIVQIEPLNVIPNEGLLCVKGKFAYKYINHKDRLTVPLIKENGKFKEATWQEAYDLI
VSKITKTKESFGPSAFAGLASAKCTNEENYIFQKFMRAVIGTNNVDHCARLCHASTVSGL
ATTLGSGAMTNSIAEVKNHDVIFVIGSNTTETHPVIGSFMKTAIKNGAKLIVAEPRRIEL
AEHADQFIRIKPGTNVALTNAMMNVIYHEGLYDKEFLSKRTENFDNFLESIIDFTPKMAA
EICGCEEDEIINAARIYAAGERAGIYYAMGVTQHSNGTNHVKSIANLAMMCGNVGKESSG
INPLRGQNNVQGACDMCALPNNFPGYQKVYDDEARRNFEKHWGVKLDNNVGLSLPHILNG
AYNNIIKFLYVMGENPIVSDPDSNHVKASLNKVEFLVVQDIFMTETAEYADVILPASTYA
EKEGTFTNTERRIQMVRKAIDPVGKSKPDGLIIQELMQQLGYGNTIQTAKETMDEIASLT
PLYSGVNYERIKETGLQWPVNGFDHPGTKYLHKDKFARGLGYLTKVDYKGAAELPDAEYP
LTLTTGRVLYHFHTITMTGKNEEIMQTVPVNFIELNALTAKKYKLSNLDEAIVFSRRGET
KAEVHITEKLGDDVIFMPFHFADGANMLTNTALDETCNIPELKVCAVQVKKAGV*
>Ga0102925_10029602
MEITINNNEYKAKKGQTVLEVAKENDIDIPTLCHSPYLTDVGACRMCLVEDMDDGSLKTS
CTTEVQEGMEVKTDSERVIDSRKTILDLLISDHPLDCMTCEADGNCELQDLAYEYGIKKS
SYGTKNEERFSIERDNEFIQVDPDKCILCGKCVRVDKEIQCSDAIDFVERGFATKIGAAN
DDGLGGEESTCVYCGQCVDMCPTDALSYIPSEGKGREYDFEKTVTTCPYCGVGCQLELKT
KGREIVEVGSVYRENTPNPAGESCVKGRFGYDFVNHPDRLTKPLIKRNGEFEEAEWDEAL
EIVAEKLTEIKDEYGGKALAGLSSAKCTNEENYLMQKFMRAVIGTNSVDHCARLCHASTV
AGLVKAFGSGAMTNSIREIEDSDVIFVIGSNPTENHPVIGSKMKKALKTGTDLIVADPRK
IELSGMADVAIQQKPGSDVALINGLMNVIIEEGLEDKDFIENRTENYEYMRSVVEDYTPE
KVEEITGVAAEKIRKAARLYANGDRGSIYFAMGITQHKTGTDNVLSIANLALLTGNVGRE
STGVNPLRGQNNVQGACDLGALSNVYPGYQSVDDPEMKEKFAKAWETEELTEEIGKTVVE
IFNQAGEEIKGMYVIGENPVISDPDQKHIEEALNSLDFLVVEDIFLTETAKFADVVLPAA
CFAEKNGTFTNTERRIQKVNQAIEAPGEARADWEIISEISTRMGYEMDYESPAEIMDEIA
EVTPIYGGIHLDRLGESGLQWPCKDRDDDGTKYLHKGEFARGKGKFHTVSYIPPAEEVDE
EYDYIMMTGRMLYHFHTGTMTRNSKAIDNHEPDAYVEINEKDAKKLRISEGDRVKVTSRR
GSVKTNARIGERVQEGQIFMPFHYAESPANRLTNPVLDEEAKIPELKVTAVNIEKVE*
>Ga0102926_10031037
MKFKIDNKEYTTDQEQTILEFARENDIYIPALCYSPHLSVSGSCRMCIVEDLNRNQLVTS
CTTNIYDGMEIETKNEKVEKYRKTILDLLLSDHDINCMTCEADGNCELQDLAYKYGLEES
SFESGNDRIFDFYKDNEFIELDPNKCILCGKCIRVDKEVQCSDAIDFTERGFQTKVGTTF
DLGFDHDTSACVYCGQCVEMCPTNALSFVPSKNRGRAKDFQKTVTTCPYCGVGCQLELRV
NNNELVEVGSVYRENTPNPHGQTCVKGRFGLEFVNHPDRLKKPLMKKNGQLEEVSWEEAL
EHVAVKFKEIKEKYGSDALAGLSSAKCTNEENYLMQKFMRAVIKTNSVDHCARLCHASTV
AGLVKAFGSGAMTNSIGEIEGSDLIFVIGSNPTENHPVIGSMMKSAYKNGTKIIVADPRE
IELSSLAEVSMHQKPGSDVALLNGLMHVIIKENLQDEDYIKSRTENFLMVKEIVSEYTPE
KVAKITGIDKEDIIKAARLIAKVDKAAIYFAMGITQHRTGTDNVLSVANLAMLTGNVGFE
STGVNPLRGQNNVQGACDLGALSNVYPGYQSVEDPEIRDKFMEYWKVEDLSQEIGLTVVE
IFDAITDGDLHGLYIMGENPMISDPDQTHIQQALEDVEFLVVQDIFLSETAEFADVVLPA
ASFAEKNGTFTNTERRIQKVNKAINSPGQSRPDWKIIQEISRRMGYEMDYKNSAEIMDEI
ADLTPIYGGIRYERLGETGLQWPCVDEDDHGTKFLHEGEFSRGKGRFHAVSYIPPAEEAD
EEYPYIMMTGRMLYHFHTGTMTRNSKPIDDHSPDAYVEINEEDAKSLKIEDRDRVKVRSR
RGEVETYAKVGNRVEKGQIFMPFHYAESPANRLTNPVLDKDAKIPELKVSAVDIEKIG*
>Ga0102926_10034852
MEITINNNEYKAKKGQTVLEVAKENDIDIPTLCHSPYLTDVGACRMCLVEDMDDGSLKTS
CTTEVQEGMEVKTDSERVIDSRKTILDLLISDHPLDCMTCEADGNCELQDLAYEYGIKKS
SYGTKNEERFSIERDNEFIQVDPDKCILCGKCVRVDKEIQCSDAIDFVERGFATKIGAAN
DDGLGGEESTCVYCGQCVDMCPTDALSYIPSEGKGREYDFEKTVTTCPYCGVGCQLELKT
KGREIVEVGSVYRENTPNPAGESCVKGRFGYDFVNHPDRLTKPLIKRNGEFEEAEWDEAL
EIVAEKLTEIKDEYGGKALAGLSSAKCTNEENYLMQKFMRAVIGTNSVDHCARLCHASTV
AGLVKAFGSGAMTNSIREIEDSDVIFVIGSNPTENHPVIGSKMKKALKTGTDLIVADPRK
IELSGMADVAIQQKPGSDVALINGLMNVIIEEGLEDKDFIENRTENYEYMRSVVEDYTPE
KVEEITGVAAEKIRKAARLYANGDRGSIYFAMGITQHKTGTDNVLSIANLALLTGNVGRE
STGVNPLRGQNNVQGACDLGALSNVYPGYQSVDDPEMKEKFAKAWETEELTEEIGKTVVE
IFNQAGEEIKGMYVIGENPVISDPDQKHIEEALNSLDFLVVEDIFLTETAKFADVVLPAA
CFAEKNGTFTNTERRIQKVNQAIEAPGEARADWEIISEISTRMGYEMDYESPAEIMDEIA
EVTPIYGGIHLDRLGESGLQWPCTDRDDDGTKYLHKGEFARGKGKFHTVSYIPPAEEVDE
EYDYIMMTGRMLYHFHTGTMTRNSKAIDNHEPDAYVEINEKDAKKLRISEGDRVKVTSRR
GSVKTNARIGERVQEGQIFMPFHYAESPANRLTNPVLDEEAKIPELKVTAVNIEKVE*
>Ga0102928_10025272
MKFKIDNKEYTTDQEQTILEFARENDIYIPALCYSPHLSVSGSCRMCIVEDLNRNQLVTS
CTTNIYDGMEIETKNEKVEKYRKTILDLLLSDHDINCMTCEADGNCELQDLAYKYGLEES
SFESGNDRIFDFYKDNEFIELDPNKCILCGKCIRVDKEVQCSDAIDFTERGFQTKIGTTF
DLGFDHDTSACVYCGQCVEICPTNALSFVPSKNRGRAKDFQKTVTTCPYCGVGCQLELRV
NNNELVEVGSVYRENTPNPHGQTCVKGRFGLEFVNHPDRLKKPLMKKNGQLEEVSWEEAL
EHVAVRFKEIKEKYGSDALAGLSSAKCTNEENYLMQKFMRAVIKTNSVDHCARLCHASTV
AGLVKAFGSGAMTNSIGEIEGSDLIFVIGSNPTENHPVIGSMMKSAYKNGTKIIVADPRE
IELSSLAEVSMHQKPGSDVALLNGLMHVIIKENLQDEDYIKSRTENFLMVKEIVSEYTPE
KVAKITGIDKEDIIKAARLIAKVDKAAIYFAMGITQHRTGTDNVLSVANLAMLTGNVGFE
STGVNPLRGQNNVQGACDLGALSNVYPGYQSVEDPEIRDKFMEYWKVEDLSQEIGLTVVE
IFDAITDGDLHGLYIMGENPMISDPDQTHIQQALEDVEFLVVQDIFLSETAEFADVVLPA
ASFAEKNGTFTNTERRIQKVNKAINSPGQSRPDWKIIQEISRRMGYEMDYKNSAEIMDEI
ADLTPIYGGIRYERLGETGLQWPCVDEDDHGTKFLHEGEFSRGKGRFHAVSYIPPAEEAD
EEYPYIMMTGRMLYHFHTGTMTRNSKPIDDHSPDAYVEINEEDAKSLKIEDRDRVKVRSR
RGEVETYAKVGNRVEKGQIFMPFHYAESPANRLTNPVLDKDAKIPELKVSAVDIEKMVKG
*
>Ga0102928_10046631
MEITINNNEYKAKKGQTVLEVAKENDIDIPTLCHSPYLTDVGACRMCLVEDMDDGSLKTS
CTTEVQEGMEVKTDSERVIDSRKTILDLLISDHPLDCMTCEADGNCELQDLAYEYGIKKS
SYGTKNEERFSIERDNEFIQVDPDKCILCGKCVRVDKEIQCSDAIDFVERGFATKIGAAN
DDGLGGEESTCVYCGQCVDMCPTDALSYIPSEGKGREYDFEKTVTTCPYCGVGCQLELKT
KGREIVEVGSVYRENTPNPAGESCVKGRFGYDFVNHPDRLTKPLIKRNGEFEEAEWDEAL
EIVAEKLTEIKDEYGGKALAGLSSAKCTNEENYLMQKFMRAVIGTNSVDHCARLCHASTV
AGLVKAFGSGAMTNSIREIEDSDVIFVIGSNPTENHPVIGSKMKKALKTGTDLIVADPRK
IELSGMADVAIQQKPGSDVALINGLMNVIIEEGLEDKDFIENRTENYEYMRSVVEDYTPE
KVEEITGVAAEKIRKAARLYANGDRGSIYFAMGITQHKTGTDNVLSIANLALLTGNVGRE
STGVNPLRGQNNVQGACDLGALSNVYPGYQSVDDP
>Ga0102929_10115344
MEITINNNEYKAKKGQTVLEVAKENDIDIPTLCHSPYLTDVGACRMCLVEDMDDGSLKTS
CTTEVQEGMEVKTDSERVIDSRKTILDLLISDHPLDCMTCEADGNCELQDLAYEYGIKKS
SYGTKNEERFSIERDNEFIQVDPDKCILCGKCVRVDKEIQCSDAIDFVERGFATKIGAAN
DDGLGGEESTCVYCGQCVDMCPTDALSYIPSEGKGREYDFEKTVTTCPYCGVGCQLELKT
KGREIVEVGSVYRENTPNPAGESCVKGRFGYDFVNHPDRLTKPLIKRNGEFEEAEWDEAL
EIVAEKLTEIKDEYGGKALAGLSSAKCTNEENYLMQKFMRAVIGTNSVDHCARLCHASTV
AGLVKAFGSGAMTNSIREIEDSDVIFVIGSNPTENHPVIGSKMKKALKTGTDLIVADPRK
IELSGMADVAIQQKPGSDVALINGLMNVIIEEGLEDKDFIKNRTENYEYMRSVVEDYTPE
KVEEITGVAAEKIRKAARLYANGDRGSIYFAMGITQHKTGTDNVLSIANLALLTGNVGRE
STGVNPLRGQNNVQGACDLGALSNVYPGYQSVDDPEMKEKFAKAWETEELTEEIGKTVVE
IFNQAGEEIKGMYVIGENPVISDPDQKHIEEALNSLDFLVVEDIFLTETAKFADVVLPAA
CFAEKNGTFTNTERRIQKVNQAIEAPGEARADWEIISEISTRMGYEMDYESPAEIMDEIA
EVTPIYGGIHLDRLGESGLQWPCTDRDDDGTKYLHKGEFGRGKGKFHTVSYIPPAEEVDE
EYDYIMMTGR
>Ga0102931_10027455
MEITINNNEYKAKKGQTVLEVAKENDIDIPTLCHSPYLTDVGACRMCLVEDMDDGSLKTS
CTTEVQEGMEVKTDSERVIDSRKTILDLLISDHPLDCMTCEADGNCELQDLAYEYGIKKS
SYGTKNEERFSIERDNEFIQVDPDKCILCGKCVRVDKEIQCSDAIDFVERGFATKIGAAN
DDGLGGEESTCVYCGQCVDMCPTDALSYIPSEGKGREYDFEKTVTTCPYCGVGCQLELKT
KGREIVEVGSVYRENTPNPAGESCVKGRFGYDFVNHPDRLTKPLIKRNGEFEEAEWDEAL
EIVAEKLTEIKDEYGGKALAGLSSAKCTNEENYLMQKFMRAVIGTNSVDHCARLCHASTV
AGLVKAFGSGAMTNSIREIEDSDVIFVIGSNPTENHPVIGSKMKKALKTGTDLIVADPRK
IELSGMADVAIQQKPGSDVALINGLMNVIIEEGLEDKDFIENRTENYEYMRSVVEDYTPE
KVEEITGVAAEKIRKAARLYANGDRGSIYFAMGITQHKTGTDNVLSIANLALLTGNVGRE
STGVNPLRGQNNVQGACDLGALSNVYPGYQSVDDPEMKEKFAKAWETEELTEEIGKTVVE
IFNQAGEEIKGMYVIGENPVISDPDQKHIEEALNSLDFLVVEDIFLTETAKFADVVLPAA
CFAEKNGTFTNTERRIQKVNQAIEAPGEARADWEIISEISTRMGYEMDYESPAEIMDEIA
EVTPIYGGIHLDRLGESGLQWPCKDRDDDGTKYLHKGEFARGKGKFHTVSYIPPAEEVDE
EYDYIMMTGRMLYHFHTGTMTRNSKAIDNHEPDAYVEINEKDAKKLRISEGDRVKVTSRR
GSVKTNARIGERVQEGQIFMPFHYAESPANRLTNPVLDEEAKIPELKVTAVNIEKVE*
>Ga0102932_10019862
MKFKIDNKEYTTDQEQTILEFARENDIYIPALCYSPHLSVSGSCRMCIVEDLNRNQLVTS
CTTNIYDGMEIETKNEKVEKYRKTILDLLLSDHDINCMTCEADGNCELQDLAYKYGLEES
SFESGNDRIFDFYKDNEFIELDPNKCILCGKCIRVDKEVQCSDAIDFTERGFQTKIGTTF
DLGFDHDTSACVYCGQCVEICPTNALSFVPSKNRGRAKDFQKTVTTCPYCGVGCQLELRV
NNNELVEVGSVYRENTPNPHGQTCVKGRFGLEFVNHPDRLKKPLMKKNGQLEEVSWEEAL
EHVAVRFKEIKEKYGSDALAGLSSAKCTNEENYLMQKFMRAVIKTNSVDHCARLCHASTV
AGLVKAFGSGAMTNSIGEIEGSDLIFVIGSNPTENHPVIGSMMKSAYKNGTKIIVADPRE
IELSSLAEVSMHQKPGSDVALLNGLMHVIIKENLQDEDYIKSRTENFLMVKEIVSEYTPE
KVAKITGIDKEDIIKAARLIAKVDKAAIYFAMGITQHRTGTDNVLSVANLAMLTGNVGFE
STGVNPLRGQNNVQGACDLGALSNVYPGYQSVEDPEIRDKFMEYWKVEDLSQEIGLTVVE
IFDAITDGDLHGLYIMGENPMISDPDQTHIQQALEDVEFLVVQDIFLSETAEFADVVLPA
ASFAEKNGTFTNTERRIQKVNKAINSPGQSRPDWKIIQEISRRMGYEMDYKNSAEIMDEI
ADLTPIYGGIRYERLGETGLQWPCVDEDDHGTKFLHEGEFSRGKGRFHAVSYIPPAEEAD
EEYPYIMMTGRMLYHFHTGTMTRNSKPIDDHSPDAYVEINEEDAKSLKIEDRDRVKVRSR
RGEVETYAKVGNRVEKGQIFMPFHYAESPANRLTNPVLDKDAKIPELKVSAVDIEKIG*
>Ga0102934_10003463
MNITINNKKYQAETGQTILDIAQENNIEIPTLCYDPHLSITGGCRMCMVETEKNGLVTAC
STPVKDGMKVKTDSEKVIKRRTEILDLLLSDHDIECMTCEADGDCTLQDLAYEYGLEEST
YQTESENDRVFDFYKDNEFIELDPNKCILCGKCIRVDQEVQCSDAIDFIERGFLTKVGTT
FDQGFDSERSTCVFCGQCVEMCPTGALTYIPSKNKGRSKDFRKEVTTCPYCGVGCQLELR
IKDDEIIEVGSVYRDNTPNPSGEACVKGRFGLQFVNHPDRLKKPMIRKDDKLQEVEWDEV
FNYVADKFTELKDKYGPEALAGLSSAKCTNEENFLMQKFMRAVIGTNSVDHCARLCHAST
VAGLVKAFGSGAMTNSIGEVEGSDVIFITGSNPTENHPVIGSKIKKAYKNGTKIIVADPR
DIEFSPLAEVAINQKPGTDVALLNGLMHVIIKEDLHDKEYIEKRTENFSILKEVVSEYTP
EKVSEITGVDKEDIIKAARLFAKADKGSIYFAMGITQHRTGTDNVLSIANLAMLTGNVGF
ESTGVNPLRGQNNVQGACDLGALSNVYPGYQSVEDPDIKQKFMDYWNVDYLSDEIGLTVV
EIFNEVNEGNVKGLYIMGENPMISDPDQTHIQQALEDVEFLVVQDIFLSDTAEFADVVLP
AASFAEKNGTFTNTERRIQKVNKAVTPPGEAKPDWEIIMELANRMGYEMHYNNAAEILDE
IADLTPIYGGIRQPRIGQSGLQWPCTDENDPGTKFLHEGEFARGKGKFHSVTYIPPAEEA
DEEYPYIMMTGRMLYQFHTGTMTRNSESIDNHQPDAYVEINKEDAEELGIENKDRVKVTS
RRGEVETYAKVGERVRKGQIFMPFHYAESPANRLTNPVLDEDAKIPELKVTAVDIEKIS*

>Ga0102934_10012959
MEITINNNEYKAKKGQTVLEVAKENDIDIPTLCHSPYLTDVGACRMCLVEDMDDGSLKTS
CTTEVQEGMEVKTDSERVIDSRKTILDLLISDHPLDCMTCEADGNCELQDLAYEYGIKKS
SYGTKNEERFSIERDNEFIQVDPDKCILCGKCVRVDKEIQCSDAIDFVERGFATKIGAAN
DDGLGGEESTCVYCGQCVDMCPTDALSYIPSEGKGREYDFEKTVTTCPYCGVGCQLELKT
KGREIVEVGSVYRENTPNPAGESCVKGRFGYDFVNHPDRLTKPLIKRNGEFEEAEWDEAL
EIVAEKLTEIKDEYGGKALAGLSSAKCTNEENYLMQKFMRAVIGTNSVDHCARLCHASTV
AGLVKAFGSGAMTNSIREIEDSDVIFVIGSNPTENHPVIGSKMKKALKTGTDLIVADPRK
IELSGMADVAIQQKPGSDVALINGLMNVIIEEGLEDKDFIENRTENYEYMRSVVEDYTPE
KVEEITGVAAEKIRKAARLYANGDRGSIYFAMGITQHKTGTDNVLSIANLALLTGNVGRE
STGVNPLRGQNNVQGACDLGALSNVYPGYQSVDDPEMKEKFAKAWETEELTEEIGKTVVE
IFNQAGEEIKGMYVIGENPVISDPDQKHIEEALNSLDFLVVEDIFLTETAKFADVVLPAA
CFAEKNGTFTNTERRIQKVNQAIEAPGEARADWEIISEISTRMGYEMDYESPAEIMDEIA
EVTPIYGGIHLDRLGESGLQWPCKDRDDDGTKYLHKGEFARGKGKFHTVSYIPPAEEVDE
KYDYIMMTGRMLYHFHTGTMTRNSKAIDNHEPDAYVEINEKDAKKLRISEGDRVKVTSRR
GSVKTNARIGERVQEGQIFMPFHYAESPANRLTNPVLDEEAKIPELKVTAVNIEKVE*
>Ga0102934_10196541
MYIIIDDKKYQASTGQTILDVARENNIDIPTLCYDPHLTITGACRMCLVETENNGLVTAC
ATPVNDGMKIETNNDKVRSRRREILDLLLSDHDIECMTCEADGDCKLQDLAYEYGLDESS
YNSEQDRIFDFYSDNEFIELDPNKCILCGKCIRVDQEVQCSDAIDFIERGFQTKVGTTYD
DGFDSEKSTCVFCGQCVEMCPTGALTYIPSKNKGRSKDFREVVTTCPYCGVGCQLNLRIK
DNEIIEVGSVYRDGTPNPAGEACVKGRFGLQFVSHPDRLKKPLIRKDDKLQEAEWDETLD
YVAKRFSEIKEEYGPDALAGLSSAKCTNEENYLMQKFMRAIIGTNSVDHCARLCHASTVT
GLVKAFGSGAMTNSIEEVEGSDVIFITGSNPTENHPVIGSKIKKAYKNGTKIIVADPREI
EFSPLAEVSIHQKPGTDVALINGLMHVIIKEDLHDKDYIENRTENFEIVKEVVSEYTPEK
AEKITGVDKDDIIKAARLIGKADKAAIYFAMGITQHRTGTDNVLSIANLAM
>Ga0102938_1000011544
MNITINNKKYQAETGQTILDIAQENNIEIPTLCYDPHLSITGGCRMCMVETEKNGLVTAC
STPVKDGMKVKTDSEKVIKRRTEILDLLLSDHDIECMTCEADGDCTLQDLAYEYGLEEST
YQTESENDRVFDFYKDNEFIELDPNKCILCGKCIRVDQEVQCSDAIDFIERGFLTKVGTT
FDQGFDSERSTCVFCGQCVEMCPTGALTYIPSKNKGRSKDFRKEVTTCPYCGVGCQLELR
IKDDEIIEVGSVYRDNTPNPSGEACVKGRFGLQFVNHPDRLKKPMIRKDDKLQEVEWDEV
FNYVADKFTELKDKYGPEALAGLSSAKCTNEENFLMQKFMRAVIGTNSVDHCARLCHAST
VAGLVKAFGSGAMTNSIGEVEGSDVIFITGSNPTENHPVIGSKIKKAYKNGTKIIVADPR
DIEFSPLAEVAINQKPGTDVALLNGLMHVIIKEDLHDKEYIEKRTENFSILKEVVSEYTP
EKVSEITGVDKEDIIKAARLFAKADKGSIYFAMGITQHRTGTDNVLSIANLAMLTGNVGF
ESTGVNPLRGQNNVQGACDLGALSNVYPGYQSVEDPDIKQKFMDYWNVDYLSDEIGLTVV
EIFNEVNEGNVKGLYIMGENPMISDPDQTHIQQALEDVEFLVVQDIFLSDTAEFADVVLP
AASFAEKNGTFTNTERRIQKVNKAVTPPGEAKPDWEIIMELANRMGYEMHYNNAAEILDE
IADLTPIYGGIRQPRIGQSGLQWPCTDENDPGTKFLHEGEFARGKGKFHSVTYIPPAEEA
DEEYPYIMMTGRMLYQFHTGTMTRNSESIDNHQPDAYVEINKEDAEELGIENKDRVKVTS
RRGEVETYAKVGERVRKGQIFMPFHYAESPANRLTNPVLDEDAKIPELKVTAVDIEKIS*

>Ga0102938_100040835
MEITINNNEYKAKKGQTVLEVAKENDIDIPTLCHSPYLTDVGACRMCLVEDMDDGSLKTS
CTTEVQEGMEVKTDSERVIDSRKTILDLLISDHPLDCMTCEADGNCELQDLAYEYGIKKS
SYGTKNEERFSIERDNEFIQVDPDKCILCGKCVRVDKEIQCSDAIDFVERGFATKIGAAN
DDGLGGEESTCVYCGQCVDMCPTDALSYIPSEGKGREYDFEKTVTTCPYCGVGCQLELKT
KGREIVEVGSVYRENTPNPAGESCVKGRFGYDFVNHPDRLTKPLIKRNGEFEEAEWDEAL
EIVAEKLTEIKDEYGGKALAGLSSAKCTNEENYLMQKFMRAVIGTNSVDHCARLCHASTV
AGLVKAFGSGAMTNSIREIEDSDVIFVIGSNPTENHPVIGSKMKKALKTGTDLIVADPRK
IELSGMADVAIQQKPGSDVALINGLMNVIIEEGLEDKDFIENRTENYEYMRSVVEDYTPE
KVEEITGVAAEKIRKAARLYANGDRGSIYFAMGITQHKTGTDNVLSIANLALLTGNVGRE
STGVNPLRGQNNVQGACDLGALSNVYPGYQSVDDPEMKEKFAKAWETEELTEEIGKTVVE
IFNQAGEEIKGMYVIGENPVISDPDQKHIEEALNSLDFLVVEDIFLTETAKFADVVLPAA
CFAEKNGTFTNTERRIQKVNQAIEAPGEARADWEIISEISTRMGYEMDYESPAEIMDEIA
EVTPIYGGIHLDRLGESGLQWPCTDRDDDGTKYLHKGEFARGKGKFHTVSYIPPAEEVDE
EYDYIMMTGRMLYHFHTGTMTRNSKAIDNHEPDAYVEINEKDAKKLRISEGDRVKVTSRR
GSVKTNARIGERVQEGQIFMPFHYAESPANRLTNPVLDEEAKIPELKVTAVNIEKVE*
>Ga0102938_100088812
MKFKIDNKEYTTDQEQTILEFARENDIYIPALCYSPHLSVSGSCRMCIVEDLNRNQLVTS
CTTNIYDGMEIETKNEKVEKYRKTILDLLLSDHDINCMTCEADGNCELQDLAYKYGLEES
SFESGNDRIFDFYKDNEFIELDPNKCILCGKCIRVDKEVQCSDAIDFTERGFQTKVGTTF
DLGFDHDTSACVYCGQCVEMCPTNALSFVPSKNRGRAKDFQKTVTTCPYCGVGCQLELRV
NNNELVEVGSVYRENTPNPHGQTCVKGRFGLEFVNHPDRLKKPLMKKNGQLEEVSWEEAL
EHVAVRFKEIKEKYGSDALAGLSSAKCTNEENYLMQKFMRAVIKTNSVDHCARLCHASTV
AGLVKAFGSGAMTNSIGEIEGSDLIFVIGSNPTENHPVIGSMMKSAYKNGTKIIVADPRE
IELSSLAEVSMHQKPGSDVALLNGLMHVIIKENLQDEDYIKSRTENFLMVKEIVSEYTPE
KVAKITGIDKEDIIKAARLIAKVDKAAIYFAMGITQHRTGTDNVLSVANLAMLTGNVGFE
STGVNPLRGQNNVQGACDLGALSNVYPGYQSVEDPEIRDKFMEYWKVEDLSQEIGLTVVE
IFDAITDGDLHGLYIMGENPMISDPDQTHIQQALEDVEFLVVQDIFLSETAEFADVVLPA
ASFAEKNGTFTNTERRIQKVNKAINSPGQSRPDWKIIQEISRRMGYEMDYKNSAEIMDEI
ADLTPIYGGIRYERLGETGLQWPCVDEDDHGTKFLHEGEFSRGKGRFHAVSYIPPAEEAD
EEYPYIMMTGRMLYHFHTGTMTRNSKPIDDHSPDAYVEINEEDAKSLKIEDRDRVKVRSR
RGEVETYAKVGNRVEKGQIFMPFHYAESPANRLTNPVLDKDAKIPELKVSAVDIEKIG*
>Ga0102941_10002595
MNITINNKKYQAETGQTILDIAQENNIEIPTLCYDPHLSITGGCRMCMVETEKNGLVTAC
STPVKDGMKVKTDSEKVIKRRTEILDLLLSDHDIECMTCEADGDCTLQDLAYEYGLEEST
YQTESENDRVFDFYKDNEFIELDPNKCILCGKCIRVDQEVQCSDAIDFIERGFLTKVGTT
FDQGFDSERSTCVFCGQCVEMCPTGALTYIPSKNKGRSKDFRKEVTTCPYCGVGCQLELR
IKDDEIIEVGSVYRDNTPNPSGEACVKGRFGLQFVNHPDRLKKPMIRKDDKLQEVEWDEV
FNYVADKFTELKDKYGPEALAGLSSAKCTNEENFLMQKFMRAVIGTNSVDHCARLCHAST
VAGLVKAFGSGAMTNSIGEVEGSDVIFITGSNPTENHPVIGSKIKKAYKNGTKIIVADPR
DIEFSPLAEVAINQKPGTDVALLNGLMHVIIKEDLHDKEYIEKRTENFSILKEVVSEYTP
EKVSEITGVDKEDIIKAARLFAKADKGSIYFAMGITQHRTGTDNVLSIANLAMLTGNVGF
ESTGVNPLRGQNNVQGACDLGALSNVYPGYQSVEDPDIKQKFMDYWNVDYLSDEIGLTVV
EIFNEVNEGNVKGLYIMGENPMISDPDQTHIQQALEDVEFLVVQDIFLSDTAEFADVVLP
AASFAEKNGTFTNTERRIQKVNKAVTPPGEAKPDWEIIMELANRMGYEMHYNNAAEILDE
IADLTPIYGGIRQPRIGQSGLQWPCTDENDPGTKFLHEGEFARGKGKFHSVTYIPPAEEA
DEEYPYIMMTGRMLYQFHTGTMTRNSESIDNHQPDAYVEINKEDAEELGIENKDRVKVTS
RRGEVETYAKVGERVRKGQIFMPFHYAESPANRLTNPVLDEDAKIPELKVTAVDIEKIS*

>Ga0102941_10014351
MEITINNNEYKAKKGQTVLEVAKENDIDIPTLCHSPYLTDVGACRMCLVEDMDDGSLKTS
CTTEVQEGMEVKTDSERVIDSRKTILDLLISDHPLDCMTCEADGNCELQDLAYEYGIKKS
SYGTKNEERFSIERDNEFIQVDPDKCILCGKCVRVDKEIQCSDAIDFVERGFATKIGAAN
DDGLGGEESTCVYCGQCVDMCPTDALSYIPSEGKGREYDFEKTVTTCPYCGVGCQLELKT
KGREIVEVGSVYRENTPNPAGESCVKGRFGYDFVNHPDRLTKPLIKRNGEFEEAEWDEAL
EIVAEKLTEIKDEYGGKALAGLSSAKCTNEENYLMQKFMRAVIGTNSVDHCARLCHASTV
AGLVKAFGSGAMTNSIREIEDSDVIFVIGSNPTENHPVIGSKMKKALKTGTDLIVADPRK
IELSGMADVAIQQKPGSDVALINGLMNVIIEEGLEDKDFIENRTENYEYMRSVVEDYTPE
KVEEITGVAAEKIRKAARLYANGDRGSIYFAMGITQHKTGTDNVLSIANLALLTGNVGRE
ST
>Ga0105094_100061201
MANRTIKLNIDGIDVEVEKGKTILEAAQLAGIRIPTLCHDRRLIPFGACRLCMVQQKGKS
ELLPSCFTPAKEGMEIITHSPEIIDSRRLQLQFILLNHPMICPRCEKEGECVLQKLVYEY
GVEETLYPWKHISSPPDDRSPLLHRDSDKCILCGRCVRICDEVQGVGELSFSKRGIKTVI
DTDFHRPLQCEFCGQCMDTCPVGAITSDRFDYTIKAWELKETTTPCPYCASGCSLTLSSK
EGEIKRVSSDSAKGPSDGNLCVKGRFGLDFVDHPERIKAPLLRVNGTFREASWEEALRFV
AQKLETIKDQDGPDAIAGIVSSRLTNEEYFLLKKLFRNVIGTSQIVHGGESSMRGLTEGL
AKTLGLAASTNSIQEIRKADCILVIGVDPTQTHPIIRNEINAAIRRNRAQLIVLGSYDID
LTWSTHISPLLPSSIALLDRPGMEVTLINAMIQTILKEGLEDKTFIEERTEGITELKEEI
TALQPQISGMMESNKNEVEKAARIFTQAKRAMILIGSGLWSHLEPKDIAIASSNLALVTG
HMGKESCGVLILLEKCNSQGAVDMGFFSEREGNGRKYLLQKASEEKLMALYLIGENPLVS
SPVLGRQALEKVSLLIVQDLFMTETAKMAHVVLPACSFVEKEGTYTNLERRVQKLIPFRP
PLHQSKSDFDIFLSLLRLLECPIQGETPEAVFEEIGRDLSHYRGIQDGEQWPKGSPYLYA
EGFPNGKAKLIPVNGGLTHQKPEGYPFHLIQRPSLFQSGLLSSKSDTLKRVSEKLYLEMN
PEDGKRLKVEDEEVVKVSTQDGRFLRMKVKYSSRPVSGVITAPYPCSLIEEKYIETVKVE
KLKII*
>Ga0105095_100049091
LEYWNVGILGLNQYDLDFNCSHHSIIPFFQYSIISWRIMANRTIKLNIDGIDVEVEKGKT
ILEAAQLAGIRIPTLCHDRRLIPFGACRLCMVQQKGKSELLPSCFTPAKEGMEIITHSPE
IIDSRRLQLQFILLNHPMICPRCEKEGECVLQKLVYEYGVEETLYPWKHISSPPDGRSPL
LHRDSDKCILCGRCVRICDEVQGVGELSFSKRGIKTVIDTDFHRPLQCEFCGQCMDTCPV
GAITSDRFDYTIKAWELKETTTPCPYCASGCSLTLSSKEGEIKRVSSDSAKGPSDGNLCV
KGRFGLDFVDHPERIKAPLLRVNGTFREASWEEALRFVAQKLETIKDQDGPDAIAGIVSS
RLTNEEYFLLKKLFRNVIGTSQIVHGGESSMQGLTEGLAKTLGLAASTNSIQEIRKADCI
LVIGVDPTQTHPIIRNEINAAIRRNRAQLIVLGSYDIDLTWSTHISPLLPSSIALLDRPG
MEVTLINAMIQTILKEGLEDKTFIEERTEGITELKEEITALQPQISGMMESNKNEVEKAA
RIFAQAKRAMILIGSGLWSHLEPKDIAIASSNLALVTGHMGKESCGVLILLEKCNSQGAV
DMGFFSEREGNGRKYLLQKASEEKLMALYLIGENPLVSSPVLGRQALEKVSLLIVQDLFM
TETAKMAHVVLPACSFVEKEGTYTNLERRVQKLIPFRPPLHQSKSDFDIFLSLLRLLECP
IQGETPEAVFE
>Ga0105099_100052604
MQVRSNRINTGVLEYWNVGILGLNQYDLDFNCSHHSIIPFFQYSIISWRIMANRTIKLNI
DGIDVEVEKGKTILEAAQLAGIRIPTLCHDRRLIPFGACRLCMVQQKGKSELLPSCFTPA
KEGMEIITHSPEIIDSRRLQLQFILLNHPMICPRCEKEGECVLQKLVYEYGVEETLYPWK
HISSPPDDRSPLLHRDSDKCILCGRCVRICDEVQGVGELSFSKRGIKTVIDTDFHRPLQC
EFCGQCMDTCPVGAITSDRFDYTIKAWELKETTTPCPYCASGCSLILSSKEGEIKRVSSD
SAKGPSDGNLCVKGRFGLDFVDHPERIKAPLLRVNGTFREASWEEALRFVAQKLETIKDQ
NGPDAIAGIVSSRLTNEEYFLLKKLFRNVIGTSQIVHGGESSMQGLTEGLAKTLGLAAST
NSIQEIRKADCILVIGVDPTQTHPIIRNEINAAIRRNRAQLIVLGSYDIDLTWSTHLSPL
LPSSIALLDRPGMEVTLINAMIQTILKEGLEDKTFIEERTEGITELKEEITALQPQISGM
MESNKNEVEKAARIFTQAKRAMILIGSGLWSHLEPKDIAIASSNLALVTGHMGKESCGVL
ILLEKCNSQGAVDMGFFSEREGNGRKYLLQKASEEKLMALYLIGENPLVSSPVLGRQALE
KVSLLIVQDLFMTETAKMAHVVLPACSFVEKEGTYTNLERRVQKLIPFRPPLHQSKSDFD
IFLSLLRLLEYPIQGETPEAVFEEIGRDLSHYRGIQDGEQWPKGSPYLYAEGFPNGKAKL
IPVNGGLTHQKPEGYPFHLIQRPSLFQSGLLSSKSDTLKRVSEKLYLEMNPEDGKRLKVE
DEEVVKVSTQDGRFLRMKVKYSSRPVSGVITAPYPCSLIEEKYIETVKVEKLKII*
>Ga0105100_100073197
ETILQVARRNGIEIPTLCYMKNAAPTGACRICLVEVEGARTLVASCATPAAPKMVVRTET
PAVVRARRMNLELLLSSGHHNCLVQDLDMDSWTDFQLKAMSPKEHEDLCPAYGTCRLQEL
AIKDQIKTNRFAPNEPGHRIENVNPFIVRDLSRCILCGRCVQACNEVQVNNAISFGYRGK
HSKIVARGDRALKDSDCVFCGECVQACPVGALVTTQDFESRTPDKSETKMVRTTCSYCGV
GCQMYLHVRNDRIVKVTGVEELGPNYGSLCVKGRFGYDFVHDQERLTKPLIREGGSFREA
SWDEALNLVAEKLKSIRSQHGADAIGVLSSARITNEENYLVQKFTRAVVGTNNVDHCARL
*
>Ga0105101_100080194
MQVRSNRINTGVLEYWNVGILGLNQYDLDFNCSHHSIIPFFQYSIISWRIMANRTIKLNI
DGIDVEVEKGKTILEAAQLAGIRIPTLCHDRRLIPFGACRLCMVQQKGKSELLPSCFTPA
KEGMEIITHSPEIIDSRRLQLQFILLNHPMICPRCEKEGECVLQKLVYEYGVEETLYPWK
HISSPPDDRSPLLHRDSDKCILCGRCVRICDEVQGVGELSFSKRGIKTVIDTDFHRPLQC
EFCGQCMDTCPVGAITSDRFDYTIKAWELKETTTPCPYCASGCSLILSSKEGEIKRVSSD
SAKGPSDGNLCVKGRFGLDFVDHPERIKAPLLRVNGTFREASWEEALRFVAQKLETIKDQ
DGPDAIAGIVSSRLTNEEYFLLKKLFRNVIGTSQIVHGGESSMQGLTEGLAKTLGLAAST
NSIQEIRKADCILVIGVDPTQTHPIIRNEINAAIRRNRAQLIVLGSYDIDLTWSTHISPL
LPSSIALLDRPGMEVTLINAMIQTILKEGLEDKTFIEERTEGITELKEEITALQPQISGM
MESNKNEVEKAARIFAQAKRAMILIGSGLWSHLEPKDIAIASSNLALVTGHMGKESCGVL
ILLEKCNSQGAVDMGFFSEREGNGRKYLLQKASEEKLMALYLIGENPLVSSPVLGRQALE
KVSLLIVQDLFMTETAEMAHVVLPACSFVEKEGTYTNLERRVQKLIPFRPPLHQSKSDFD
IFLSLLRLLECPIQGETPEAVFEEIGRDLSHYRGIQDGEQWPKGSPYLYAEGFPNGKAKL
IPVNGGLTHQKPE
>Ga0105106_100084243
MQVRSNRINTGVLEYWNVGILGLNQYDLDFNCSHHSIIPFFQYSIISWRIMANRTIKLNI
DGIDVEVEKGKTILEAAQLAGIRIPTLCHDRRLIPFGACRLCMVQQKGKSELLPSCFTPA
KEGMEIITHSPEIIDSRRLQLQFILLNHPMICPRCEKEGECVLQKLVYEYGVEKTLYPWK
HISSPPDDRSPLLHRDSDKCILCGRCVRICDEVQGVGELSFSKRGIKTVIDTDFHRPLQC
EFCGQCMDTCPVGAITSDRFDYTIKAWELKETTTPCPYCASGCSLTLSSKEGEIKRVSSD
SAKGPSDGNLCVKGRFGLDFVDHPERIKAPLLRINGTFREASWEEALRFVAQKLETIKDQ
DGPDAIAGIVSSRLTNEEYFLLKKLFRNVIGTSQIVHGGESSMQGLTEGLAKTLGLAAST
NSIQEIRKADCILVIGVDPTQTHPIIRNEINAAIRRNRAQLIVLGSYDIDLTWSTHISPL
LPSSIALLDRPGMEVTLINAMIQTILKEGLEDKTFIEERTEGITELKEEITALQPQISGM
MESNKNEVEKAARIFTQAKRAMILIGSGLWSHLEPKEIAIASSNLALVTGHMGKESCGVL
ILLEKCNSQGAVDMGFFSEREGNGRKYLLQKASEEKLMALYLIGENPLVSSPVLGRQALE
KVSLLIVQDLFMTETAKMAHVVLPACSFVEKEGTYTNLERRVQKLIPFRPPLHQSKSDFD
IFLSLLRLLECPIQGETPEAVFEEIGRDLSHYRGIQDGEQWPKGSPYLYAEGFPNGKAKL
IPVNGGLTHQKPEGYPFHLIQRPSLFQSGLLSSKSDTLKRVSEKLYLEMNPEDGKRLKVE
DEEVVKVSTQDGRFLRMKVKYSSRPVSGVITAPYPCSLIEEKYIETVKVEKLKII*
>Ga0105107_100111336
MANRTIKLNIDGIDVEVEKGKTILEAAQLAGIRIPTLCHDRRLIPFGACRLCMVQQKGKS
ELLPSCFTPAKEGMEIITHSPEIIDSRRLQLQFILLNHPMICPRCEKEGECVLQKLVYEY
GVEETLYPWKHISSPPDDRSPLLHRDSDKCILCGRCVRICDEVQGVGELSFSKRGIKTVI
DTDFHRPLQCEFCGQCMDTCPVGAITSDRFDYTIKAWELKETTTPCPYCASGCSLTLSSK
EGEIKRVSSDSAKGPSDGNLCVKGRFGLDFVDHPERIKAPLLRVNGTFREASWEEALRFV
AQKLETIKDQDGPDAIAGIVSSRLTNEEYFLLKKLFRNVIGTSQIVHGGESSMQGLTEGL
AKTLGLAASTNSIQEIRKADCILVIGVDPTQTHPIIRNEINAAIRRNRAQLIVLGSYDID
LTWSTHISPLLPSSIALLDRPGMEVTLINAMIQTILKEGLEDKTFIEERTEGITELKEEI
TALQPQISGMMESNKNEVEKAARIFTQAKRAMILIGSGFWSHLEPKDIAIASSNLALVTG
HMGKESCGVLILLEKCNSQGAVDMGFFSEREGNGRKYLLQKASEEKLMALYLIGENPLVS
SPVLGRQALEKVSLLIVQDLFMTETAKMAHVVLPACSFVEKEGTYTNLERRVQKLIPFRP
PLHQSKSDFDIFLSLLRLLEYPIQGETPEAVFEEIGRDLSHYRGIQDGEQWPKGSPYLYA
EGFPNGKAKLIPVNGGLTHQKPEGYPFHLIQRPSLFQSGLLSSKSDTLKRVSEKPYLEMN
PEDGKRLKVEDEEVVKVSTQDGRFLRMKVKYSSRPVSGVITAPYPCSLIEERDIETVKVE
KLKII*
>Ga0105152_100004452
MKEITLTIDDRQVKGEEGDTVLDICKASGIYVPTLCHKDGLSDVAACRICVVEIERERRV
MPACTYPARDGLVVKTHTEKLERYRRLILELILSEHEHNCLVCEKNGNCELQNLVYQYGI
DEISFPVNKLLEPIDDSSEVISRDPNKCILCGRCVRACAEITCQGILNFASRGSKTIIVA
DLSWPLGKSSCVACGACVQACPTGALTEKLAQFQGRSWEFRKVQTTCPYCGVGCQIELNI
KDNRIVKIYGVEDGPDNKGNLCVKGRFGFDYVHHPDRLTTPLIKRNGKLEKASWDEALDL
IVARFEELKNKYGGDALAGLSSAKCTNEENYLFQKFVRTCFGTNNVDHCARLCHASTLAG
LSKAFGSGAMTNSIREFEKADVVLVTGSNTTENHPVIGSYLKHLIKDNGLKLIVVDPRAI
ELTEYAEIWLRQKSGTDVAWINGLMNVIINEDLYDHEFVESRTENFEQLRKVVSKYIPER
VEEVTGIPKEKLIAATRMYAKAEKASIIYSMGITQHTTGTDNCLSLCNLAMLTGNVGREG
TGVNPLRGQNNVQGACDMGALPNVLPGYQVIGHAPIREKFEKAWGVKLPSVEGLTVVEMV
DAAADGSIKGLYIMAENPMVSDPNLNHVREGLENLDFLVVQDIFLTQTAELADVVLPGVS
FAEKDGTFTNTGRRVQRVRKAIPEVGKSKQDWEIIQEISQRMGYPMSYRSPEEIMEEITS
LTPSYGGIHYDRLDGHGLQWPCPDRDHPGTPYLHKDKFTRGKGLFTAVDYIPPAELPDKE
YPFLLSTGRILYHYHTGSLSRRSKPLNNISPEGFLEMNPLDGESLEIKDNDWVKVSSRRG
QIETKVKITDRVDKGVVFMTFHFAEAAVNLLTNDALDPVAKIPEFKVCAVRLEKG*
>Ga0105152_100007818
MMTEKLITTKIDGKDYQFPTGMTILDACKNSGHDIPTLCYLEGIAEEGSCGMCVVEVKKA
RTLQRACITRITDGMEITTDSPGIHEARKTNLELALAHHPLDCMTCDADGDCELEELAYR
FSIKKSEFLVDREAFESPKETSWDTNPFIQFDPQKCVLCRRCVDACENQALVEAIGMAMR
GSESVVSTPFNVPLEGTDCQFCAACVQACPVGALVEKPRIGRGKIFNLEKTETVCGYCGV
GCNMTLYKDKKNDLVMARGIIDAMPNKGRLCVKGRYGFEYVNSTDRLTKPLIKENGKFRE
ATWDEAIAYTATRLQEIKDKYGADAIGVLGSSRCTDEDNFAVQKFARAVIGTNNVDNCAR
LCHASTIAGLGKALGAAAATNPVDDIKNVDAMFVIGSNMTETHPVIAQFVKENKKKRGAK
LIVCDPRRTDLAKVADIYIQHFPGSDVALLNGMMKVIVDKGLVNKEFIEAHTEGYEEFAK
VVSKYDLDTVSRLTRVEKALIEEAAVAYASALNATIFYTMGITQHSVGTDNVLSIANLAL
VTGHIGREGNGINPLRGQANVQGACDMGALPDVYPGYQKVVDPAAREKFEKAWGVSLSDK
PGLPVTEFGDAALSGHLKAMYSMGENPLMTEPDITHVRKGLEALEFLAVQEIFLSETAEL
ADVIFPSAAAYEKEGTLTNTERRVQLLRPAREKPEDAKFDWEIVSLVATKMGYPMTYRNA
AAVMDEVASLTPSYAGIHHWRLEKGGLQWPCPTDDHAGTRILHYGGTFKRPSGKALISPV
DYIEAKELPDSEYPILLTTGRILYHYHSGQESRRVKVLDAFVPRNYVEVSKEDAEELHIE
HGETVRVSTRRGSIEVETRISDKPMKGVVFISFHFREASANLLTNAALDPVAKIPEFKVA
ACKIEKI*
>Ga0105152_100008678
MMMDKKITLTIDGRELEAYPGQTILAVARENGIFIPTLCHYAKTTNVGACRVCMVEVKGA
RSLVASCCMPISLSMEVKTNTKTVRDAQRLIVELLWASGDHNCLTCEQNGSCELQDLIYW
LKIEQPRFDIKSPGYALEKTNAMISRDLNKCVLCGRCIRACNEIQVNEILDFSMRGSRAR
VGPAFDTDYIQSECYFCGECADVCPVGAITFRQARFAGRPWEIRKVRTTCTYCGVGCQMD
LNIHDGKIVKVTGNREYGPPNEGSLCVKGRFGMDFVHSPDRLKTPLIRKNGELKEASWDE
TYTYIAEKLSAIKKANGPDSIVGFSSARATNEENHLFQKFMRAVIGTNNVDHCARL*
>Ga0105152_100016241
MATPSIKLKIDGIEVEVGRGRTILEATQEAGIRIPTLCHDRRLIPFGACRLCVVQQKGKS
ELLPACFTPAKEGMEIITHSPEILESRKLQLQFILLNHPMICPRCEKEGECALQTLVYEY
GVEETLYPWERISFPADDRSPLLKRDSDKCILCGRCVRICDEVQGVGELSFSKRGIKTVI
DTDFHRPLQCEFCGQCMDTCPVGAITSDRFDYTVKSWELEETTTPCPYCACGCSLTIGSR
EGEIRRVFSNPEKGPSDGNLCVKGRFGWDFVDHPERIKTPLLRVNGTFKEASWEEALQFV
AQKLEAIKDQYGPEAIAGISSSRLTNEEYYLLKKLFQNAIGTNQIAHSGEGSTRGLTEGL
AKTLGIAASTNSIREIRKADCILAIGVDPTQTHPIIKNEIHLALRRNRAQLIVLGSYDIG
LTQATHISPLLPSSITLLDRPGMEVPFLNTMIQTIFKEGLEDKGFIEERTEGIKELREKI
SAFQPETSGMMEANKNEVEKAARIFAQAKRAMILIGSGLWSHLDPKEIVIASSNLALVTG
HIGKESCGILILLEKSNSQGAVDMGLFSEGKEDGKKDLLQKALEGKLKAFYFIGENPLVS
SPALGGKALEKIPLVIVQDLFMTETAKMAHVVLPACSFVEKGGTFTNLERRVQKLNPLRP
PLYQSKSDFDIFLSLLRLLE
>Ga0105160_10020902
LQSVELTIDGVRVEVESGSTILQAARRAGIRIPTLCDHPALEPVGACRLCLVEVEGNPKL
LTACTTPVTPGMVVHTRTQRVLEARRFVVELLLIRHPLDCFSCPSNGKCELQDVAYELGV
ERSSFADPGDVERSRPLEDRNPFYVRDMNKCILCGRCVRACDSLAQYHAIDFQNRGIRTS
VEPPVGTTIENSDCVFCGQCVQLCPVGALYEKPSVGQGRPWELDKVKTVCPYCGVGCELY
INVNRKTGRIANVTTDHLSPSALNRGRSCVKGRFAWQFVHSPDRLTKPLIKEDGRFREAS
WDEALRLVASRLGQVAEEFGPDAIGFLASARCTNEDNYLLQKFARVVVGTNNVDHCARLC
HAPSVVGLREVLGSGAMTNDYESIKSCDVIFLIGSNVTETHPVIGSFLKERKRQGAKLIV
CDPRRIEMANYADLFLQHKNGTDVALLNGIMHVIIRDGLQNDAFIRERTENFEALKELVS
SYTPQRVSEITGVAPELIERAAHLYARGPNSAIFYTMGITQHSQGTDNVRAIANLALLCG
MIGRPGTGVNPLRGQNNVQGACDVGALPSFLPGYQNPMDQAARERFAKVWGKELPTGSGL
TVTEMMDAALGGTIRAMFIMGENPMVSDPDIAHVREALEKLDFLVVQDIFLTETAQLAHV
VLPAASWAEKDGTFTNTTRTVQRVRKAVNPPGEARPDWQIIADLARLMGFDWNYSSAEEI
FEEIRKVLPAYAGITYSRIEEKGIPWPCPSEDHPGTPTLHVERFPREGGRARFSPCHWRA
PHEWPDEEYPFLASTGRILYHYHTGSMSRRSAPGEFIREMFVEVNPEDALRLGISDGDMV
RVSSRRGSIECKALVTDRVAPGSVFLPFHFSEAAANQLTSSKERCPASKMPPLKVNAVRI
EKL*
>Ga0113563_100054724
MKITINGKAYECSPGQTIYEVARDNGVYIPVLCHHDQLKPVGACRVCVVEVEKARTLVAS
CAMPAEEGMVVFTDTERVRQSRRFTVELLLTQGHHKCVTCEASGNCVLQDLAYSLGIEMP
RFAESDRVREVEQANEMIIRDMDKCVLCGICVRACKEIQVNNAIEFTGRGPTAAVGPPFG
MRYEDSECVFCGECVRLCPVGALSEKKGRFQGRGDELGSVRTTCGYCGVGCQMDLQVKDN
RIIKVTTSRYDDTPPNAGSLCIKGRFGYDFVGHPDRLTTPLLRKNGALKEASWDEALGYI
AEKLSVIKKSYGPDAIAGLSSARCTNEENYLFQKFMRAVIGTNNVDHCARL*
>Ga0114918_1000003143
MITIDGKELEFSPGQTIYEVAKENNIHIPVLCHHEQVKPIGACRVCVVEVERARTLIPSC
CTPAENGMIVYTNTERVLKSRRLTVELLISMGHHNCMTCETNGNCVLQDLAYEMGIETPR
FEEPKDRKPIEDANPMIIRDMNKCVLCGLCVRACQEIQVNQVLDYAGRGPTATVGPPFGL
KYEESNCLFCGECVRVCPVGALTEKMGRFAGRGIDLEKVRTTCGYCGVGCQMDLNIKDNK
VVKVTTPREDGSLPNHGSLCIKGRFGYDFIDHPDRLTTPMIRVDGKLKEASWNDAIAYVA
DKLTDIKEKHGPDSIAGLSSARCTNEENYLFQKFMRAVVGTNNVDHCARL*
>Ga0114918_100072468
MIDNIKVRAEEGTTVLGAAKGAGIKIPTLCAMPELGFAPGSCRTCVVEVVDVPALVASCA
YPVKEGLNIYTNSKRVIKARKMTLEFLLANHPLDCMTCEKNGSCVLEDLAYDFGIKKSRF
EQNRKQIPLDETNPFILKDLNKCILCGRCVEVCNEIQQSNAIDFGYRGSKTKVIADGDIG
LRYSQCVSCGQCVAVCPVGALIDKEAQGKGRTWEFEKIKTTCNYCGCGCNFDFNIKEGKI
VKVTSNPESIVNGINLCVKGRFGYDYIHRDDRLTTPLIKRNGNFEKASWEEAYQLISDKF
TQIKNESGNDSLAVLSSAKCTNEENYLLMKFSRAVLGTNNVDHCARLCHSATVAGLAQAF
GSGAMTNSIKEIADASVIYLTGSNTTENHPIIALEIKKAVTKNGAKLIVADPRKIELVKY
ADIWLRQRPGTDVALFNGLMNVIVSEGLEDKEFIVQRTEGYEEMKKTVLKYTPEIVEKIT
GVPADDIRKAARIYAAAPTVSLIYSMGITQHTTGTDNVLSTANLAMLTGNVGKESTGVNP
LRGQSNVQGACDLGALPDVYSGYQKVTDPQVREKFAKAWGADLSDKAGLTVVEILNAAYK
GKIKGIFIMAENPAMSDPDLNHAREALKRVEFLVVSDIFMTETAELADVVLPGVTIAEKD
GTITNTERRVQLIRKAVEPVGDSKPEWQIICELAQKMGYNMKYNSPAEIMEEIANLTPIY
GGMYYNRLDNGGLQWPCLDINHPGTKYLHKNKFSRGKGKFSAVEFKEAAELPDEEYPFIF
TTGRVLYHFHTGTITRRSKGLSEVYPEALVEINPQDAEALGVREGEFVEVTSRRGKIKAK
VKVTEKSGKGVVFMSFHFHEAAANLLTNAALDPVAKIPEYKVCAVKVKKTLIK*
>Ga0114925_100039063
VNIENKIIINSSEFYFKSGETILQVAERNGIDIPTLCHIKGYMPTGACRICLVEVKGTRN
LLPSCATPASHNAIIETESERVIRARRINIELLLASGHHNCLTCEANGDCRLQELAYRYQ
VEKIRFPESISLYPTETSNALIIRDFSRCILCGRCVQACNEIQVNSAISYGYRGVTSKIV
AVGDLPLNESDCIFCGECVGVCPVGALIEKPSRFKGRAWELKKIKTTCPYCGVGCQINLH
IKDNKIVKVTGVEDGPPNFGSLCVKGRFGYDFINHPDRLTVPLIKENGRFREASWNEALS
LVAERLGEIKLSYGPDSIGVFSSAKITNEENYLAQKFARAVLGTNNIDHCARLCHASTVA
GLAVAFGSGAMTNPIADIEKSELILVTGSNTTEAHPVISSFIKRAVEFGRAKLIVIDPRK
IPLAKFATLWLRQSLGTDVAWANGMMHVIIKENLYDKAYVESRTEGFEELKKTVKKYTPE
YVFKITGIPADDLIKAARMYANARPASIFFAMGITQHRTGTDNVKSMANLSMLCGNVGIP
GGGVNPLRGQNNVQGACDLGALPNVFSGYQTVSDAAIRERMAETWNVESLPASPGLTVTE
MVIKAGEGKIKALYIIGENPLVSDPDLNHAEKALANLDFLVVQDIFLSDTAKIADVVLPS
ASFAEKDGTFTNTERHVQRVHKVINPPGKARQDWKIICDLSTRMGYTMTYRNSDTIMKEI
NRVTPSYGGISYTRLEKEGLHWPCPTVEHPGTPRLHVGRFTRGLGLFHSIDYIPPAELPD
KEYPLYLTTGRVLYHFHTGTMTMQSEGLNGLAPECFVEISSEDARNYNVKEGDLLRVSSR
RGEITAKARISDQAIRGTIFIPFHFAKAAANKLTNAALDPVAKIPEFKVCAVRIEKAWVH
GEQR*
>Ga0114925_100061203
VSLINIAIDNIKIKAEEGITILDAAKKAGIKIPTLCVMPELGFTPGSCRICVVEVVGVPA
LVASCVYQIKEGLEIHTNNKRVTRARKMTLEFLLANHPLDCMTCETSGSCILEDLAYDLG
IKKSRFGQNKKLIPLDENNPFIIRDLNKCVLCGRCVEICNEIQQSNIIDFGYRGTKTEII
VEGGTNLRNSNCVFCGQCIAVCPVGALIDKEAQGKGRTWEFKKVKTTCSYCGCGCNFDFN
VKEGKVVKVTSNSESVVNGINLCAKGRFGYDYIHHKERLTTPLIRKNGKLKKASWEEAYQ
LISDKFTKIKKESGNDSLAVLSSAKCTNEENYLLMKFGRAVLGTNNVDHCARLCHSATVA
GLAQAFGSGAMTNSIEEIADASVIYLTGSNTTENHPIIALEIKKAVTKNGTKLIVADPRE
IELAKYAVLWLRQQPGTDVALFNGLMNVIISEGLEDKEFVAQRTEGYEELKKAVLKYTPE
VVEKITGVLAENIRKAARIYATASTVSLIYSMGITQHTTGTDNVLSTANIAMLTGNVGKE
STGVNPLRGQNNVQGACDLGALPNVYSGYQKVIDPQVQEKFSKAWGVDLSNKVGLTVVEI
LNAAYERKIKGIFIMAENPAMSDPDLNHAREALKRVEFLVVSDIFMTETAELADVVLPGV
TIAEKDGTITNTERRVQLIRKAIEPIGDSKPEWQIICELVQKMGYNMKYNSPAEIMEEIT
SLTPIYGGMYYNRLEKAGLQWPCLDDNHPGTKYLHKDKFSRGKGKFSAVEFKEAAELPDE
EYPFLFTTGRVLYHFHTGTVTRRSKGLNDIYPEALVEINPQDAQELKVEDGEFVEVISRR
GKIKAKAKVTEKSGKGVLFMSFHF
>Ga0114930_1000188118
MNEISLTIDGRQVKGEEGDTVLDVCKANGIYVPTLCHKDGLSDVGACRMCVVEIERERRV
MPACTYPAKDGLVVKTHTERLERYRRLILELILSEHEHNCLVCEQNGNCELQNLVYQYGI
DKISLPINKLVEPIDDSSEVILRDPNKCILCGRCVRACAEIAGQGILSFADRGSKTIIVA
DLNWPLAQSGCVSCGACIQACPTGALTEKLARFQGRSWEFRKVQTTCPYCGVGCQIELNI
KDNRIVKIYGVEDGSDNKGNLCVKGRFGFDYVHHPDRLTTPLIKRNGKFEEASWDEALDL
IATRFKELKDKYGSDALAGLSSAKCTNEENYLFQKFVRTCFGTNNVDHCARLCHAPTVTG
LVQTFGSGAMTNSINEIGDAACILAIGTNTTENHPVIGREVKRAVDNGAKLIVANPREIN
LCHFASLWLQHKPGTDVALLMGMMRVIVDEGLLDLVFIEERCENFDAFKQSLNDFDLDFV
ESVTGVPRDNIAQAARMFAVNSPATILYAMGITQSSHGHDNVMATANLAMLTGNVGKRST
GVNPLRGQNNVQGACDMGALPNVYPGYQAVADPAIRGKFETAWGCSLPASPGLTLIEMLE
AAYRKEIKALYLVGENPALSDPDIRHVWESLAKLEFLVVQDIFLSETAKFAHVVLPAASF
AERDGTFTNTERRVQRVRKAIKPIGDSRPDWWIICQVAKRSGAKGFNYSHPFDVMEEIRH
LTPSYGGISYQRLENGGLQWPCPTDDHPGTPILHVNTFVRGKGRFVPLKYVPPAELPDEN
YPLILTTGRSLYHFHTGTMTRKVVGLNNIEPESTVEINPRDASQLGITQDDKVKVSSRRG
EVITKAKVTEASPPGVVFMTFHFAESPANILTNPKLDPISKIPELKVCAVTVRPLMK*
>Ga0114930_100051946
VDSENSIKINGSEFPFKEGETILQVAERNGIDIPTLCYIKGCMASGACRICVVEAESARN
LLPSCATPAAHNMVVETESERVIQSRKINIELLLASGPHSCLTCETNGDCRLQELAYRYH
VETIRFPESPVRYPTETSNPLIIRDFSRCILCGRCVQACNEIQVNQAISYGYRGAASKIV
AVGDLPYDESDCVFCGQCVQVCPVGALIEKPSRFQGRPWEIRKVQTTCPYCGVGCQMDLH
IKDTKIVKVTGVEDVAPNFGSLCAKGRFGYDFINKNERLTAPLIKEKGQFREASWKEALS
LVAERLGEIKSKYGADSIGVFSSAKITNEENYVAQKFARAAIGTNNVDHCARL*
>Ga0114930_100128794
MGNVRLTIDDIEIEAREDATVLEAARDSGIYIPGLCADPDLEPYGACRLCLVEVENVEGL
PASCMTPVAEGMVVHTDTSRVNDVRRRTVELLLSDHPENCLLCTENQRCELQKIAAYLGI
DQQRFKPLKRPPLIDSSNPFFIRDSGKCILCGKCVRVCDEIQGVSALEVFNDGLSSKIVT
VDDRPILESICESCGQCVARCPTGALMPKSFNWPAKEEKTICPYCGVGCGIYLGVRGNNV
VGVRGDSENTVNRGSLCVKGQFGFDFINHPNRLTSPLIRRNDKLSEAVWDEALDLVASKF
GKYKGDEIAVISSAKCSNEENYLIQKFARAVLGTNNIDHCARLCHASSVVGLGQSFGSGA
MTNSIEEVSGAACILAIGTNTTATHPVIGIKIKKAVRDGAKLIVANPREIDLCRIAHVWL
RHRPGSDVVLLMGMMRVIIEEGLDDTSFIEERCENFDAFKRSLEPFDPDFVERITTVPRE
QVAEAARLYATKKPATILYAMGITQHTHGTDNVLATANLAMLTGNIGKPSTGVNPLRGQN
NVQGACDMGALPNVYTGYQRVDAPKARDKFENAWGGSLVSSPGLTLTEIFQAAHQGKIKA
LYLVGENPMLSEPDLKHVEEALRRLEFLVVQDIFLSETAQLADVVLPAATFAEKDGTFTN
TERRVQRVRKAIEPIGNSQPDWWITSQMGQRMRSKGFDFDHPSRIMEEIATVTPSYSGIT
YARLEKGGLQWPCPAEDHPGTPILHTEGFIRGKGRFTPLEYRPPAELPDDEYPFVLTTER
SLYQFHTGTMTRKVEGIGVLHGEELIEINPEDANALGIANGEKVKVISRRGEVTARVKVT
PASPQGVLCMSFHFAESPANILTNPAVDPVAKIPELKVCAVKAEKVLSAGE*
>Ga0114930_100155963
MKEITLTIDGRQVKGKEGDTILDVCKANGIYVPTLCHKDGLSDVGACRLCMIEVEGDGRL
NPSCTYPAREGLVVRTHTGKLERYRRLILEIILSEHEHNCLFCERNGNCELQNLVYHYHI
DGVSFPVDKLVEPVDDSSPFISRDPNRCILCGRCIRACAEIAEQRILNFANRGSKTIIVA
DLSWPLAQSNCISCGACIQACPTGALTEKQARFQGRNWELKKVQTTCPYCGVGCQIELNV
KDNRIVKISGVEGGHNKGNLCVKGRFGFEYVNHPDRLTTPLIKRDGRFEKASWNEALELV
AKELKRYAPHEVGVIASAKCTNEENYVMQKFARAVLGTNNVDHCARLCHAPTVAGLVQSF
GSGAMTNSINEIGDAACILAIGTNTTEAHPVIGLEVKRAVNNGGKLIVANPREIDLCRFA
SLWLQHNPGTDVALLMGMMRVIVDEKLLDSAFIKDRCENFDVFKESLKDFGLDFVEQVTK
VPRDKIVEAARIFATNSPATILYSMGITQHSHGTDNVLATANLAMLTGNVGKPSTGVNPL
R
>Ga0114983_10037461
MVQLKIDNQKIEIEKGKTVLEAAQENGIEIPTLCHSPFLTDVGACRMCLVEDSADGKLKT
SCTTEVAEGMEVLTASERVEESRRTVLDLLISDHPLDCMTCEADGNCTLQDLAYQYGIER
SSYGTKSEARFKVERENEFIELDPDKCILCGKCIRVDQEIQCSDAIDFVERGFQTKVGAA
NDQGLGGEDSSCVFCGQCVDLCPTGALSYIPSKQKGREYDFAKTVTTCPYCGVGCQLELK
TKAGKIVEVGSVFRDGTPNPYGESCVKGRFGYDFINHPERLKKPLIKKNGQFVKSEWDEA
LALVVEKLTEIKDEFGGRALAGLSSAKCTNEENYLMQKFMRAVIGTNTVDHCARLCHAST
VAGLVKAFGSGAMTNSISEIEGSDLIFVIGSNPTENHPVIGSKMKKAQKNGTKLIIADPR
QIELSGLAEVAVQQRPGTDVALLNGLMHVIIEEGLADQEFIAERTENYEFMAAVVEDYTP
EKVEKITGVDAAKIKKAARLYAEADKAAIYFAMGITQH
>Ga0115027_100030951
MVELIIDDKKVTVEEGATILAAAKKIGINIPNMCYDKRLRPYGGCRLCVVEQEGNPRLLA
SCSTPVAPGMVIKTDTPKLKKARQTVLELLLIHHPLDCPVCDKAGECDLQDIAYEYGKPE
GRFIRHRKAMPPDVRGPLVELTANRCILCGKCVRICAEHQGRGALGFIGRGFPTVVQPAF
GEILECDYCGQCIDICPTGALLSKPMKFQARAWFLEEKDTICPFCGCGCTLTIGTREGKI
LRSRAKEDNGRSEGNLCGRGRFGIDYLYSENRLKTPLIRKNGELIPATWDEALTYASDSL
THIITAHGKDAVGAIGSHRCTNEDNYMLRKFMSTVIGSGNIDSSAAFGYAAVQKALGMAF
GTTSHTIGMKAPLGKDVILVVESDISTSHPVFALNILRAKREGTRLIVADARQTKLTRHS
TSHLKMQSSTSVAFLNGLMKIIIDKDLFNRPIVSKTEGFDAFEKSLADYTPEKVSKITGI
PEAELIASAEELAKAKSRMITLTVNISENTKGRDTVLAAANLALLLGDDPETLQIPAEYA
NTFGMVKMGIQPISGSKGIAEMLYEQGTVRSLIILGEDPVSKYPFSSKIQSVLKSLDLL
>Ga0116104_100035628
MKNQTIKLKIDGVEVDVEKGRTILEATQLAGIRIPTLCHDRRLIPFGACRLCVVQQKGKS
ELLPACFTPAKNGMEIITHSPEILDSRRLQLQFILLNHPMICPRCEKEGECALQTLVYEY
GVVETLYPWERMSFPADDRSPLLQRDSDKCILCGRCVRICDEVQGVGELSFSKRGIKTVI
DTDFHRPLQCEFCGQCMDTCPVGAITSDRFDYTIKAWELRETTTPCPYCACGCSLTIGSK
GGEIRRVFSDPKKGPSDGNLCVKGRFGWDFVDHPERIKTPLLRVNGTFKEASWEEALQLM
AQKLEAIKDQYGPEAIAGIASSRLTNEEYYLLKKLFQNAIGTNQIAQGGEASTRGLTEGL
AKTLGMAASTNSIREIRKADCILVIGVDPTQTHPIIKNEIHLAIRRNRAQLIVLGSYDIG
LTRATQISPLLFPSITLLDRPGMEISLINAMIQTIFKEGLEDKGFIEERAEGIKELREEI
STFQPEASGMTEANKTEVEKAARIYAQAKKAMILIGSGLWSHLDPKEIAMASSNLALVTG
HMGKESCGILILLEKCNDQGAIDMGLFSYMEEDGKKDLLPKALEGKLKALYLIGGNPFVS
SPAFGRQALEKIPLIIVQDLFMTETAEKAHVVLPACSFVEKGGTFTNLERRVQKLNPLRS
PLGQSKSDFDIFLSLLRLLECPIPGETPEAIFEEIGRDLPHYRGIQDGEQWPNGSPYLYA
EGFPIGKAKLIPVNGGTVHQNPEGYPFHLIQRPSLFQSGLLSSKSDALKSVSEKPYLEMN
PEDGHRLKIEDGEVVQVSTHDGRSLQMKVKYSSRIFGGVITSPYPSPLIDDGGISSIKVE
SLRKGGN*
>Ga0116116_1000016183
MKNQTIKLKIDGVEVDVEKGRTILEATQLAGIRIPTLCHDRRLIPFGACRLCVVQQKGKS
ELLPACFTPAKNGMEIITHSPEILDSRRLQLQFILLNHPMICPRCEKEGECALQTLVYEY
GVVETLYPWERMSFPADDRSPLLQRDSDKCILCGRCVRICDEVQGVGELSFSKRGIKTVI
DTDFHRPLQCEFCGQCMDTCPVGAITSDRFDYTIKAWELRETTTPCPYCACGCSLTIGSK
GGEIRRVFSDPKKGPSDGNLCVKGRFGWDFVDHPERIKTPLLRVNGTFKEASWEEALQLM
AQKLEAIKDQYGPEAIAGIASSRLTNEEYYLLKKLFQNAIGTNQIAQGGEASTRGLTEGL
AKTLGMAASTNSIREIRKADCILVIGVDPTQTHPIIKNEIHLAIRRNRAQLIVLGSYDIG
LTRATQISPLLFPSITLLDRPGMEISLINAMIQTIFKEGLEDKGFIEERAEGIKELREEI
STFQPEASGMTEANKTEVEKAARIYAQAKKAMILIGSGLWSHLDPKEIAMASSNLALVTG
HMGKESCGILILLEKCNDQGAIDMGLFSYMEEDGKKDLLPKALEGKLKALYLIGGNPFVS
SPAFGRQALEKIPLIIVQDLFMTETAEKAHVVLPACSFVEKGGTFTNLERRVQKLNPLRS
PLGQSKSDFDIFLSLLRLLECPIPGETPEAIFEEIGRDLPHYRGIQDGEQWPNGSPYLYA
EGFPIGKAKLIPVNGGTVHQNPEGYPFHLIQRPSLFQSGLLSSKSDALKSVSEKPYLEMN
PEDGHRLKIEDGEVVQVSTHDGRSLQMKVKYSSRIFGGVITSPYPSPLIDDGGISSIKVE
SLRKGGN*
>Ga0116120_100046428
MKNQTIKLKIDGVEVDVEKGRTILEATQLAGIRIPTLCHDRRLIPFGACRLCVVQQKGKS
ELLPACFTPAKNGMEIITHSPEILDSRRLQLQFILLNHPMICPRCEKEGECALQTLVYEY
GVVETLYPWERMSFPADDRSPLLQRDSDKCILCGRCVRICDEVQGVGELSFSKRGIKTVI
DTDFHRPLQCEFCGQCMDTCPVGAITSDRFDYTIKAWELRETTTPCPYCACGCSLTIGSK
GGEIRRVFSDPKKGPSDGNLCVKGRFGWDFVDHPERIKTPLLRVNGTFKEASWEEALQLM
AQKLEAIKDQYGPEAIAGIASSRLTNEEYYLLKKLFQNAIGTNQIAQGGEASTRGLTEGL
AKTLGMAASTNSIREIRKADCILVIGVDPTQTHPIIKNEIHLAIRRNRAQLIVLGSYDIG
LTRATQISPLLFPSITLLDRPGMEISLINAMIQTIFKEGLEDKGFIEERAEGIKELREEI
STFQPEASGMTEANKTEVEKAARIYAQAKKAMILIGSGLWSHLDPKEIAMASSNLALVTG
HMGKESCGILILLEKCNDQGAIDMGLFSYMEEDGKKDLLPKALEGKLKALYLIGGNPFVS
SPAFGRQALEKIPLIIVQDLFMTETAEKAHVVLPACSFVEKGGTFTNLERRVQKLNPLRS
PLGQSKSDFDIFLSLLRLLECPIPGETPEAIFEEIGRDLPHYRGIQDGEQWPNGSPYLYA
EGFPIGKAKLIPVNGGTVHQNPEGYPFHLIQRPSLFQSGLLSSKSDALKSVSEKPYLEMN
PEDGHRLKIEDGEVVQVSTHDGRSLQMKVKYSSRIFGGVITSPYPSPLIDDGGISSIKVE
SLRKGGN*
>Ga0116122_100013213
MIKLKIDEIEIEVEKGKTILEAAQSAGVRIPSLCHDRRLIPFGACRLCVVQQKGKSELLP
SCFTPARNGMEITTQSPKISESRRLQLQFILLNHPMICPRCEKEGECDLQNLIYEYGVEE
TRYPWEPVRSPADDRSLLLQRDSDKCILCGRCARICDEVQGVGELSFTRRGIKTTIDTDF
HRPMECEFCGQCMDTCPVGAITSDRFDYTAKSWELKETTTPCPYCACGCLLTIGSKDGEV
KRVFSDPAKGPSDGNLCVKGRFGWDFADHPERIKTPLLRANGSFKEASWDEALQFITRQI
EETKDKYGPQAIGAMASSRLTNEEYYLFQKLFREAIGTDQIGYGSDSAYSGLTEGLAKTL
GMAASTNSIQEIRKADCILVIGVDPAATHPIIKNEIHLAIRRNRAQLIVLGSHDIGLSRA
TQISPMFHPSVTLTAKPGMEVSLLNAIIGAILREGLEDKGFIRERTQGIEELKKKMAPSD
ESLGTLPEAKKTEIEKAARAFAQAKKAMILIGSGLWSHIASKEVATAASNLALITGHIGK
ESSGILILLDKCNAQGAIDIREGVKGSGWGWKHLIEKAEEGKLRAAYIVGENPLMTYSNT
HQLKKALENLPCLIVQDLFMTETAKMAHVVLPASAFVEKSGTYTNLERRVQKLNPLRPPR
NQSRPDFEIFLNLLRLLECPVPGETPEAIFEEICRQIPHYRGIQDGMQWPNNASYLYADG
FPSGKAKLIPAGKIPGPPIPEGYPFQLIQRPSLFQSGLLSSKSDALKAVSEKPYLEMNDE
DARSLKIEEEEVIQVSTHGGHSLRMKVRLSSKPVPGVITAPYPCPLVDDRGISSVKVERL
KAN*
>Ga0116124_100002728
MKNQTIKLKIDGVEVDVEKGRTILEATQLAGIRIPTLCHDRRLIPFGACRLCVVQQKGKS
ELLPACFTPAKNGMEIITHSPEILDSRRLQLQFILLNHPMICPRCEKEGECALQTLVYEY
GVVETLYPWERMSFPADDRSPLLQRDSDKCILCGRCVRICDEVQGVGELSFSKRGIKTVI
DTDFHRPLQCEFCGQCMDTCPVGAITSDRFDYTIKAWELRETTTPCPYCACGCSLTIGSK
GGEIRRVFSDPKKGPSDGNLCVKGRFGWDFVDHPERIKTPLLRVNGTFKEASWEEALQLM
AQKLEAIKDQYGPEAIAGIASSRLTNEEYYLLKKLFQNAIGTNQIAQGGEASTRGLTEGL
AKTLGMAASTNSIREIRKADCILVIGVDPTQTHPIIKNEIHLAIRRNRAQLIVLGSYDIG
LTRATQISPLLFPSITLLDRPGMEISLINAMIQTIFKEGLEDKGFIEERAEGIKELREEI
STFQPEASGMTEANKTEVEKAARIYAQAKKAMILIGSGLWSHLDPKEIAMASSNLALVTG
HMGKESCGILILLEKCNDQGAIDMGLFSYMEEDGKKDLLPKALEGKLKALYLIGGNPFVS
SPAFGRQALEKIPLIIVQDLFMTETAEKAHVVLPACSFVEKGGTFTNLERRVQKLNPLRS
PLGQSKSDFDIFLSLLRLLECPIPGETPEAIFEEIGRDLPHYRGIQDGEQWPNGSPYLYA
EGFPIGKAKLIPVNGGTVHQNPEGYPFHLIQRPSLFQSGLLSSKSDALKSVSEKPYLEMN
PEDGHRLKIEDGEVVQVSTHDGRSLQMKVKYSSRIFGGVITSPYPSPLIDDGGISSIKVE
SLRKGGN*
>Ga0116132_1000015139
MKNQTIKLKIDGVEVDVEKGRTILEATQLAGIRIPTLCHDRRLIPFGACRLCVVQQKGKS
ELLPACFTPAKNGMEIITHSPEILDSRRLQLQFILLNHPMICPRCEKEGECALQTLVYEY
GVVETLYPWERMSFPADDRSPLLQRDSDKCILCGRCVRICDEVQGVGELSFSKRGIKTVI
DTDFHRPLQCEFCGQCMDTCPVGAITSDRFDYTIKAWELRETTTPCPYCACGCSLTIGSK
GGEIRRVFSDPKKGPSDGNLCVKGRFGWDFVDHPERIKTPLLRVNGTFKEASWEEALQLM
AQKLEAIKDQYGPEAIAGIASSRLTNEEYYLLKKLFQNAIGTNQIAQGGEASTRGLTEGL
AKTLGMAASTNSIREIRKADCILVIGVDPTQTHPIIKNEIHLAIRRNRAQLIVLGSYDIG
LTRATQISPLLFPSITLLDRPGMEISLINAMIQTIFKEGLEDKGFIEERAEGIKELREEI
STFQPEASGMTEANKTEVEKAARIYAQAKKAMILIGSGLWSHLDPKEIAMASSNLALVTG
HMGKESCGILILLEKCNDQGAIDMGLFSYMEEDGKKDLLPKALEGKLKALYLIGGNPFVS
SPAFGRQALEKIPLIIVQDLFMTETAEKAHVVLPACSFVEKGGTFTNLERRVQKLNPLRS
PLGQSKSDFDIFLSLLRLLECPIPGETPEAIFEEIGRDLPHYRGIQDGEQWPNGSPYLYA
EGFPIGKAKLIPVNGGTVHQNPEGYPFHLIQRPSLFQSGLLSSKSDALKSVSEKPYLEMN
PEDGHRLKIEDGEVVQVSTHDGRSLQMKVKYSSRIFGGVITSPYPSPLIDDGGISSIKVE
SLRKGGN*
>Ga0116132_100091613
MIKLKIDEIEIEVEKGKTILEAAQSAGVRIPSLCHDRRLIPFGACRLCVVQQKGKSELLP
SCFTPARNGMEITTQSPKISESRRLQLQFILLNHPMICPRCEKEGECDLQNLIYEYGVEE
TRYPWEPVRSPADDRSLLLQRDSDKCILCGRCARICDEVQGVGELSFTRRGIKTTIDTDF
HRPMECEFCGQCMDTCPVGAITSDRFDYTAKSWELKETTTPCPYCACGCLLTIGSKDGEV
KRVFSDPAKGPSDGNLCVKGRFGWDFADHPERIKTPLLRANGSFKEASWDEALQFITRQI
EETKDKYGPQAIGAMASSRLTNEEYYLFQKLFREAIGTDQIGYGSDSAYSGLTEGLAKTL
GMAASTNSIQEIRKADCILVIGVDPAATHPIIKNEIHLAIRRNRAQLIVLGSHDIGLSRA
TQISPMFHPSVTLTAKPGMEVSLLNAIIGAILREGLEDKGFIRERTQGIEELKKKMAPSD
ESLGTLPEAKKTEIEKAARAFAQAKKAMILIGSGLWSHIASKEVATAASNLALITGHIGK
ESSGILILLDKCNAQGAIDIREGVKGSGWGWKHLIEKAEEGKLRAAYIVGENPLMTYSNT
HQLKKALENLPCLIVQDLFMTETAKMAHVVLPASAFVEKSGTYTNLERRVQKLNPLRPPR
NQSRPDFEIFLNLLRLLECPVPGETPEAIFEEICRQIPHYRGIQDGMQWPNNASYLYADG
FPSGKAKLIPAGKIPGPPIPEGYPFQLIQRPSLFQSGLLSSKSDALKAVSEKPYLEMNDE
DARSLKIEEEEVIQVSTHGGHSLRMKVRLSSKPVPGVITAPYPCPLVDDRGISSVKVERL
KAN*
>Ga0116136_100015713
MIKLKIDEIEIEVEKGKTILEAAQSAGVRIPSLCHDRRLIPFGACRLCVVQQKGKSELLP
SCFTPARNGMEITTQSPKISESRRLQLQFILLNHPMICPRCEKEGECDLQNLIYEYGVEE
TRYPWEPVRSPADDRSLLLQRDSDKCILCGRCARICDEVQGVGELSFTRRGIKTTIDTDF
HRPMECEFCGQCMDTCPVGAITSDRFDYTAKSWELKETTTPCPYCACGCLLTIGSKDGEV
KRVFSDPAKGPSDGNLCVKGRFGWDFADHPERIKTPLLRANGSFKEASWDEALQFITRQI
EETKDKYGPQAIGAMASSRLTNEEYYLFQKLFREAIGTDQIGYGSDSAYSGLTEGLAKTL
GMAASTNSIQEIRKADCILVIGVDPAATHPIIKNEIHLAIRRNRAQLIVLGSHDIGLSRA
TQISPMFHPSVTLTAKPGMEVSLLNAIIGAILREGLEDKGFIRERTQGIEELKKKMAPSD
ESLGTLPEAKKTEIEKAARAFAQAKKAMILIGSGLWSHIASKEVATAASNLALITGHIGK
ESSGILILLDKCNAQGAIDIREGVKGSGWGWKHLIEKAEEGKLRAAYIVGENPLMTYSNT
HQLKKALENLPCLIVQDLFMTETAKMAHVVLPASAFVEKSGTYTNLERRVQKLNPLRPPR
NQSRPDFEIFLNLLRLLECPVPGETPEAIFEEICRQIPHYRGIQDGMQWPNNASYLYADG
FPSGKAKLIPAGKIPGPPIPEGYPFQLIQRPSLFQSGLLSSKSDALKAVSEKPYLEMNDE
DARSLKIEEEEVIQVSTHGGHSLRMKVRLSSKPVPGVITAPYPCPLVDDRGISSVKVERL
KAN*
>Ga0116138_100045617
MKNQTIKLKIDGVEVDVEKGRTILEATQLAGIRIPTLCHDRRLIPFGACRLCVVQQKGKS
ELLPACFTPAKNGMEIITHSPEILDSRRLQLQFILLNHPMICPRCEKEGECALQTLVYEY
GVVETLYPWERMSFPADDRSPLLQRDSDKCILCGRCVRICDEVQGVGELSFSKRGIKTVI
DTDFHRPLQCEFCGQCMDTCPVGAITSDRFDYTIKAWELRETTTPCPYCACGCSLTIGSK
GGEIRRVFSDPKKGPSDGNLCVKGRFGWDFVDHPERIKTPLLRVNGTFKEASWEEALQLM
AQKLEAIKDQYGPEAIAGIASSRLTNEEYYLLKKLFQNAIGTNQIAQGGEASTRGLTEGL
AKTLGMAASTNSIREIRKADCILVIGVDPTQTHPIIKNEIHLAIRRNRAQLIVLGSYDIG
LTRATQISPLLFPSITLLDRPGMEISLINAMIQTIFKEGLEDKGFIEERAEGIKELREEI
STFQPEASGMTEANKTEVEKAARIYAQAKKAMILIGSGLWSHLDPKEIAMASSNLALVTG
HMGKESCGILILLEKCNDQGAIDMGLFSYMEEDGKKDLLPKALEGKLKALYLIGGNPFVS
SPAFGRQALEKIPLIIVQDLFMTETAEKAHVVLPACSFVEKGGTFTNLERRVQKLNPLRS
PLGQSKSDFDIFLSLLRLLECPIPGETPEAIFEEIGRDLPHYRGIQDGEQWPNGSPYLYA
EGFPIGKAKLIPVNGGTVHQNPEGYPFHLIQRPSLFQSGLLSSKSDALKSVSEKPYLEMN
PEDGHRLKIEDGEVVQVSTHDGRSLQMKVKYSSRIFGGVITSPYPSPLIDDGGISSIKVE
SLRKGGN*
>Ga0116211_100043917
MANQTIKLTIDGIPVEIEKGKTILEAAERAGIRIPSLCNDRRLIPFGACRLCMVQEKGKK
ELLPSCFTPARNGMEITTHSREIIESRKIQLQLILLNHPMTCPRCEKEGECELQNLVYEY
GLQETLYPWDPITFPSDDSSPLLQRDGNKCILCGRCVRICDEVQGVGELSFTRRGIRCII
DTDFHRPLRCEFCGQCLDTCPVGAITSNCFDYKTKAWELTETTTPCPYCGCGCLLTIGSK
EGEIKRVFSSPDQGPNDGNLCVKGRFGWDFVDNPERLKTPLLRVNGRLEEISWEEALRSM
ALKLEGIKAQHGPQSIGAIVSSRLTNEEYFLFKKFFKESIGSEQIVLDSQRTTQGLSNGL
LKTLGYASSTNSIKEIREADALLIVGVDPAQTHPIIKNEIHLAIRKNRAQLIIVGNYDLG
LSRNTQMSPLSPPSIKLLMKPGEEIAWLNGMIGVILREGLEAKEFLKEKTEGIEALRQKQ
SEYLEHLAFLSKERMAEVKETAKKFAQAKNGMILIGPGHWPSLDSERIAMACSNLALLTS
HIGKKSSGILLLLEKCNTQGAIDMEIGSGIETSKNLLKKAEGGSLKALYLIGKDLPLSPN
ALKNLELLVVQDLFMTESAKEAHLVLPACSFIEKSGTYINLERRVQKLHPLRLPKEKSRS
DFEIFSGLLQILEHPIGEVTPEAVLEEVSKTVPHYQSVRDGEQWPKGTDYLYGDGFPNGK
AKLIPVETHTPQAPTGQYPFCLVETSSLFQAGKIGLRSENLKKVQENPRLEMNVKDAQSL
GIENGEMVQISTKEGKSLKIKVMISSKPAPSVIIISSPSAIVGDGICWAKVERLKKT*
>Ga0116211_100051517
MIKLTIDGIPVEIERGKTILEAAEKAGIRVPSLCNDRRLIPFGACRLCMVQEKGKKELLP
SCFTPAKNGMDILTQSPQIIESRKIQLQLILLNHPMICPRCEKEGECELQDLVYEYGVQD
TLYPWDPISFPPDDLSPLLQRDGNKCILCGRCVRICDEIQGVGELSFTRRGIRSIIDTDF
HRPLQCEFCGQCLDTCPVGAITSNCFDYKTKTWELTETTTPCPYCGCGCLLTIGSKEGEI
KRVDSHPVQGPNDGNLCVKGRFGWDWVDHPERLKAPMLRVNNNLQEVSWKEALEYIAQKG
EAIKGKYGPQSIGAIVSSRLTNEEYYLLRKLFKEAIGSDQIVLDGNRSAQGLATGLFKTL
GYGSSTNSIEEIREADSILIIGVDPANTHPIVKNEIHLAIRKKKAQLIVLGSSDIGLSRN
TQISPLSPPSITLLSKPGEELALINGMIGILLKEGLEQNGFLNEKTEGIESLRQKQGEYL
EALGRFSDETRVQIERAAKNFAKAQNAMILIGSDHWSYPDAEAIAIASSNLTLLTGHIAQ
KSSGILLLLEKCNSQGALDMGLGSGAGNIEDLLKKVEQGNLKALYLIGKDLVLSSGLLKN
LELLVVQDLFATGVAKEAHALLPACSFIEKSGTYTNLERRVQALHPLRLPAGKSRSDFEI
FLELLHRLEYPVQGSTPEELFSEISKAIPQYQSIQDGEQWPKGSSYLYGDGFPTGKAKFI
PLTTRPSLTQPDQYPFRLVENSSLFESGRLSLRSENLNKVLQKPSLEMNIEDARSLGIEN
GEVVQISTQEGASLKMKVKISSKIAPSVIATTSPCSLVGEGACWAKVERLKKT*
>Ga0116217_100079595
MQKITVTVDGKKVEVPLGATILEAANAAGSRVPTLCHDNKLHPFGACRICLVEVEGTPRK
FTPSCTTPATDNMVVKTSSPSLIEARRMVLELLLIKHPLDCPVCDKAGECSLQDLVHEYG
LAPSRFDAEKGYLPPDYESSIIERNISRCILCGKCVRICDEQNAVGEWAFTRRGTRARIS
TDFDRPLDCEFCGECVEICPVGALTTRQFKYKARSWNLEATSSVCNYCGCGCNVSYETRD
GKIMRVGPAKNNYLCTKGRFGWDATHHADRLTTPKMRVGGELVDCTWEEELSVIATNLNV
IKGKSGADSIGGLGSVRTTNEDSYVFQKFLRTVVGTGNVDMLARLKTPKGLNTAFFSGEL
NRIIEHEVILVLDRNVGEINPLTGIEIVRAVNKKDRKLIIVNDEYNKFNKIATVVLPMST
DKALDELLSAISTPAGNEAGKAAGLLRGAKSVAVIVPAQLSDKDFLRIRDLAGKLQNVTF
YPLVRRSNYQGSLDMGIVSGYLPGYRKTEKPGMNAVEMLGAIKTGKIASLYIMGDDPVGS
DPGLKQPLERLEFLVVQDIFMTETAKLAHVVLPAASSAEKSGTFTNVERRLQQLNKAEEP
VGESRLDWEIIQDVANRMGGSLNYGSDRDILKEIRSVVPSYANLAVGACWAREKSPLAGS
SEDLSLASDTIMKQEVITAERLLFSSGVSITRSHEIGTIRHYKIEV*
>Ga0123519_1000295810
MVTLTIDGIEVSVERGASILEAAQKAGVKIPTLCHDKRLIPYGACRLCMVEVTQRGRTRS
MPACFNPARDGMVVATQTPKLIQSRRMQLMLLLRSHPLLCPSCDAAGNCKLQELVHEYEI
EELPFNRETRYFSVDNDSHFIRFNMNLCIRCGMCVRICDEVQGQRELSFINRGMLTEVST
DFGRPLDCEFCGQCADICPVGAIKSKWLVGTGRVFELKKTTTTCSFCSLGCSLTLGQKAG
KIVWVSSSPESPNEGNLCVKGRYGWPYVYSEHRLTKPLIKKEGKLQEVGWDEALKFVADG
FSRIKKQSGPRSLAALGSERLTNEEAYVFNRFVRTVLETPHLDHAGGYAYRSLVDGLGPS
LGFPATTNSLREIRKADVILLLGADLHETHPVAKNEVILATGRHKARAIVVGPIQTKLTE
RTGMFLPVPPGAEYVLANSMLNVIIEEGLYDRAALDLRSEGFDSLVESLKAYSPEQVGQS
LGLEPERIRDAARSYATARHAVIVMTAGMNRSGNETATAQAAANLALVTGHIGKEANGVY
ILGEKANAQGAIDMGLAPDLLPGFASVEAQADRERFESVWGSPLPAEKGFSAQEILIKSS
SKDIKGLYVVGENPVDTYPDRLQTENALQTLDFLVVQDLFLTATARMAHAVLPVASFVEK
SGTVTSADRRIQRLRPSETLASGKTDLEIFTALAALMGKPSLTYNGPEQVMNEIAALVAP
YGGITYDRIGECGICWPCVDSEDPGKEILYEGGFPQGKAKLTPASPMYPVEAGGAGFRLI
VSIQKFHSGSMSEHSASLMSVCPEGIAEMNPLDLKNLGISDGATVRIANSYGISVRMKVK
ASDRALQGYVIAPGHFSSIKLNSLTRWETPIVKVQVEQA*
>Ga0129298_100010951
MAKEERMVTLTIDGVQVSVPPGTMILEAAAKAGIKIPTLCYNKRLMPFGACRICVVQQKG
RRGLIPACFNPVRQGMEILTNTPEVIKARKIQLQLILISHPLDCPVCDAGGECQLQNLVY
EYGVAENRFQGPKADLPTDHVSPFIERNLNRCILCGMCVRIDDEVVGANELSFMNRGWKA
KIGTDFDRPMNCEFCGQCVSVCPVGALNDRIFLHKARVWDLKETNTTCAYCGVGCTLTVG
ARNNRILRIRADEDLGINQGNLCVKGRYGWEYIHSRERLTSPLIKKEGSFVKASWEEALA
LVAERFQELKAQNGADALAGLCSPRLTNEELYLFQKFMRGVLGTNHIDHAGGYSYAGLLA
LRDSLGYAGATNSINEIRQADVIIALRSDLSETHPVIKSEVVLAVKRRKAKLIVVNSRNI
YLSKFSAFNLLVKPGSEAALVNGLMQVILREGLAKEEFIHSRTEGIESLKRFLEEYAPQK
VEAMTGVAAKSLVEAARLFAKAGKGVVLISTGQASGKQDAALTLAAANLALLTGQIGKES
AGIYILGEKNNAQGALDMGVTPSLLPGYADLRDAAERGRFEKAWKMTIPENPGMGALDIL
QAAEEGRTKGLYIVGENPAVTYPDADRTKKALAALDFLVVQDCFLTETASLAHVVLPAVT
FAEKEGTFTNVERRVQRVRPALPPLGEARPDLWILQELARAMGTSLGRISPKSVMDEVRS
LVPLYGGMEYTRLDKSSRLQWPCPSPDHPGTPILYQKDFPRGRARFIPAFFEEERGES
>Ga0129301_100019024
MVTLTIDGIQVTVPRGTMILEAAKAAGVKIPTLCNNKRLLPFGACRLCVVQQKGRRGLIP
ACFNPVRNGMEILTNTPEVIKARKIQLQLILISHPLDCPVCDAGGQCELQNLVYEYGVAD
NPFQGEKARLPVDYVSPFIERNPNRCILCGMCVRICDEVVGANELSFVNRGWKTKIGTDF
DRPLQCEFCGNCVSVCPVGALNDRLFLHKARVWDLRETNTICGYCGVGCTLTIGTKDEKI
KRVRANEDLGINQGNLCVKGRFGWEYIHHPERLTTPLIRKNGTLVKSSWEEALELVAKRF
QEMKDTEGGKAIAGLASPRLTNEELYTFQKLLRGVWQTNNIDHAGGYSYAANLALQESLG
WAASTNSFNQIRQADVILAVRCDLSATHPIIKSEVVMAVKRRKAKLVVINSRHIYLKKFA
SLDLILKPGTEVALLNGLAYIIGQEELTNQEFIATRTEGFAHWQKTLEQYTPENVSVICG
VSVSALKEAARLYARGPNSMILISTGQASTKHDRALARAAANLALMTGQIGKENAGIFIL
NEKNNAQGALDMGVTPHLLPGYVLVDNVNERKRLEKLWQMSIPENPGKGAGEILQAALNG
EIKGLYVVGENPIVNYPQAALTKKALEKVDFLVVQDCFLSEIASLAQVVFPAATFAEKEG
TFTNAERRVQRVRRALLPPEEAQTDLWIFRQLAKLSGAPLVPNSAREVMEEIRVAVPFYG
GMAYEKLDGLLSPQWPCPGLDHPGTAVLYEKEFPQGQARFLAAEYVDEQPETEYPFYLIT
GPVLYHSGSLSLRSPGLKQLFKESYLQIYPNDAHQLGLREGQEVLLKSKYGETKVKVTLS
RQAAPGVLFLPYHFSSGGGNELTGWDLAIGRVKLEKV*
>Ga0129301_100078114
MMEEIRLYIDQKEVTVPQVFTILQAAEKLGIKIPTLCHLPELTPSSACRICLVEIEGGRN
LVPACSYPVSAGMRVYTKSQRVLKARRLVLELILSDHPLDCMICEKAGNCRLQDLAYELG
INESRIKGEKHHFAIDFSNPFIVRDFNKCVLCERCIRICDEVQGTVAIDYAHRGFNTKVA
VPYHRSLTESDCVFCGQCVSVCPVGALTERSRIGRGREWEFSKVKTICSYCGVGCTLILN
VKDGEIIRVTSDWESGVNKGNMCVKGRFGFDYVHSPDRLTNPLVRENGTFRKASWEEALN
KVAAELKRIKKDYGPEAIGVLVSAKCTNEENYLLQKMARAVLGTNNVDHCARL*
>Ga0136557_100012537
MVQLKINNQSFEVEPGKTVLEAAQANGIEIPTLCHTPFLSNVGACRMCLIEDLADGKLKT
SCTTEVVEGMEVLTKSKRVEESRQTILDLLISDHPLDCMTCEADGNCTLQDLAYQYGIER
SSFGTKAEPRFKVERDNEFIELDPDKCILCGKCIRVDQEIQCSDAIDFVERGFKTKVGAA
NDEGLGGEDSSCVFCGQCVDLCPTGALSYIPSKQKGREYDFEKTVTTCPYCGVGCQLELK
IKDRKVVEVGSVFREGTPNPYGESCVKGRFGYDFINHPDRLKKPLIKKNGKFHEAEWEEA
LALVAENLTEIKDEFGGRALAGLSSAKCTNEENYLMQKFMRAVIGTNSVDHCARLCHAST
VAGLVKAFGSGAMTNSIREIEGSDVIFVIGSNPTENHPVIGSKMKKAQKNGTKLIIADPR
QIELSGLAEVSIQQQPGTDVALLNGLMNVIIEEGLADQKFIEERTENYELMASIVADYTP
EKVEKITGVAAAKIKKAARLFAGADKGAIYFAMGITQHRTGTDNVLSVANLALLTGNVGR
ESTGVNPLRGQNNVQGACDLGALSNVYPGYQSVEDPAIKEKFARDWETEELSLEIGLTVV
EIFKEAGKAIRGLYIIGENPVISDPDQRHIEEALESLDFLVVQDIFLTETAQYADVVLPA
ACFAEKEGTFTNTERRIQKVNQVIDPPGKARADWKIISEISTRMGYQMDYDSPAEIMAEI
AEVTPIYGGIHADRLGEKGLQWPCKDREDPGTKFLHQGEFARGKGKFHPVTYIPPAEEVD
EEYDYIMMTGRMLYHFHTGTMTRNSDPIDKHEPDAYLEINEKDAKKLRIKAGDRVRVTSR
RGEVETNVRIGDRVQVGQIFMPFHYAESPANRLTNPVLDKDAKIPELKVTAVKIEKVK*
>Ga0136557_100075420
MYITIDDKNYQASTGQTILDVARENNIYIPTLCYDPHLTITGACRMCMVETENNGLVTAC
TTTVNDGMKIETNNDKVRSRRKEILDLLLSDHNIECMTCEADGDCKLQDLAYEYGLDESS
YDSEQDRVFDFYSDNEFIELDPNKCILCGKCTRVDQEVQCSDAIDFIERGFQTKVGTTYD
EGFDTEKSTCVFCGQCVEMCPTGALTYIPSKNKGRAKDFREVVTTCPYCGVGCQLNLRIK
DNEIIEVGAVYREGTPNPAGEACVKGRFGLQFVSHPDRLKKPLIRKNGKLQEAEWDETLD
YVAKRFNEIKDEHGPDALAGLSSAKCTNEENYMMQKFMRAVIGTNSVDHCARLCHASTVA
GLVKAFGSGAMTNSIEEIEGSDVIFITGSNPTENHPVIGSKIKKAYKNGTKIIVADPREI
EFSPLAEVSINHKPGSDVALINGLMHVIIKEDLHDKEYIKNRTENFEIVKEVVSEYTPKK
VEKITGVDKDDIIKAARLIAKADKAAIYFAMGITQHRTGTDNVLSIANLAMLTGNVGFES
TGVNPLRGQNNVQGACDLGALSNVYPGYQSVEDPEIKKKFMDYWNVDYLSDEIGLTVVEI
FNAVNEGKIKGLYIMGENPMISDPDQTHIQQALEDVEFLVVQDIFLSDTAEFADVVLPAA
SFAEKNGTFTNTERRIQKVTKAVNPPGESKPDWVIIQELANKMGYDMSYNNPAEIMDEIA
ELTPIYGGVHHERLGEAGLQWPCLDDNHPGTKFLHEGNFSRGKGKFNSTTYIPPAEEADE
EYPYIMMTGRMLYHFHTGTMTRNSKSIDNHSPDAYVEINLKDAKELGIENRDRVKVRSRR
GEVETYAKVGDRVRKGQIFMPFHYAESPANRLTNPVLDQDAKIPELKVTAVQVEKIS*
>Ga0136558_100017532
MYITIDDKNYQASTGQTILDVARENNIYIPTLCYDPHLTITGACRMCMVETENNGLVTAC
TTTVNDGMKIETNNDKVRSRRKEILDLLLSDHNIECMTCEADGDCKLQDLAYEYGLDESS
YDSEQDRVFDFYSDNEFIELDPNKCILCGKCTRVDQEVQCSDAIDFIERGFQTKVGTTYD
EGFDTEKSTCVFCGQCVEMCPTGALTYIPSKNKGRAKDFREVVTTCPYCGVGCQLNLRIK
DNEIIEVGAVYREGTPNPAGEACVKGRFGLQFVSHPDRLKKPLIRKNGKLQEAEWDETLD
YVAKRFNEIKDEHGPDALAGLSSAKCTNEENYMMQKFMRAVIGTNSVDHCARLCHASTVA
GLVKAFGSGAMTNSIEEIEGSDVIFITGSNPTENHPVIGSKIKKAYKNGTKIIVADPREI
EFSPLAEVSINHKPGSDVALINGLMHVIIKEDLHDKEYIKNRTENFEIVKEVVSEYTPKK
VEKITGVDKDDIIKAARLIAKADKAAIYFAMGITQHRTGTDNVLSIANLAMLTGNVGFES
TGVNPLRGQNNVQGACDLGALSNVYPGYQSVEDPEIKKKFMDYWNVDYLSDEIGLTVVEI
FNAVNEGKIKGLYIMGENPMISDPDQTHIQQALEDVEFLVVQDIFLSDTAEFADVVLPAA
SFAEKNGTFTNTERRIQKVTKAVNPPGESKPDWVIIQELANKMGYDMSYNNPAEIMDEIA
ELTPIYGGVHHERLGEAGLQWPCLDDNHPGTKFLHEGNFSRGKGKFNSTTYIPPAEEADE
EYPYIMMTGRMLYHFHTGTMTRNSKSIDNHSPDAYVEINLKDAKELGIENRDRVKVRSRR
GEVETYAKVGDRVRKGQIFMPFHYAESPANRLTNPVLDQDAKIPELKVTAVQVEKIS*
>Ga0136651_100087483
VSLINIIIDNIKVRAEEGITILDAAKKAGIKIPTLCAMPELGFTPGSCRMCVVEVVGMPA
LVASCAYPVKEGLNIYTNNRRVVRARKMTLEFLLANHPLDCMTCEKSGSCILEDLAYDLG
IKKSRFKQNKKEIAIDNNNPFIVRELDKCVLCGRCVEICNEIQQSNILDFGFRGIKTEIV
VDGGVDLKNSNCVFCGQCVAVCPVGALTDKEAQGKGRTWEFEKIKTTCNYCGCGCNFDFN
VKEGKVVKVTSNPESIVNGINLCAKGRFGYDYIHHKDRLTTPLIRKKGKLKKASWEEAYQ
LISSKFTQIKKENGSDSLAVLSSAKCTNEENYLLMKFGRAVLGTNNVDHCARLCHSATVA
GLAQAFGSGAMTNSIKELANALAIYLTGSNTTENHPIIALEIKKAVTKNGAKLIVADPRE
IELVKYATLWLRQRPGTDVALFNGLMNVIINEGLEDKEFIAQRTEGYEELKKTVLKYTPE
VVEKITGVPAEDIRKAARIYATAPTASLIYSMGITQHTTGTDNVLSTANLAMLTGNVGK
>Ga0153915_1000117319
MATNKISLTIDGKEVQAAAGQTILEVARENGIYIPTLCQYAKTTNVGACRVCVVDVEKAR
TLVAACCMPISPGMVIKTDTPAVRASQRLVVELLWSSGDHNCLTCEQNGNCELQNLIYWL
QIEKPRFEIESPGYDIEKTNSMIQRDLNKCILCGRCVRACNEIQVNEVLDFSMRGFRAKV
GPAFDTDYIDSECVFCGECVDSCPVGAITFKQAKFQGRPWELKKVKTTCTYCGVGCQLDL
NIHNGKIVKVTGNREYGQPNEGRLCVKGRFGLDFVQHPDRLKTPLIRKDGELKEASWDEA
YSFIAKKLASIKKKHGPDSIAGFSSARTTNEENYLFQKFMRAVIGTNNVDHCARL*
>Ga0163202_100003623
MIDNIKVRAEEGTTILDAAKGAGIKIPTLCAMPELEFAPGSCRICVVEVVDVPALVASCA
YPVKEGLNIYTNNKRVIKARKMTLEFLLANHPLDCMTCEKNGSCVLEDLAYDFGIKKSRF
EQNKKEITIDNNNPFIVRELDKCVLCGRCVEICNEIQQSNILDFGYRGSKTKIIADGDIG
LRYSQCVSCGQCVAVCPVGALIDKNAQGKGRAWEFTKIKTVCNYCGCGCGFDFNIKEGKI
VKVTSNQESIVNGINLCVKGRFGYDYIHRDDRLTSPLIRKNGKLEKASWEEAYQLVSDKF
TQIKKESGNDSLAVLSSAKCTNEENYLLMKFSRAVLGTNNVDHCARLCHSATVAGLAQAF
GNGAMTNSIKEIADASVIYLTGSNTTENHPIIALEIKKAVIKNGAKLIVADPREIELVKY
ADIWLRQRPGTDVALFNGLMNVIISEGLEDKEFIAQRTEGYEELKKTVLKYTPEIVEKIT
GVLAEDIRKAARIYATAPAVSLIYSMGITQHITGTDNVLSTANIAMLTGNIGKESTGVNP
LRGQSNVQGACDLGALPNVYSGYQKVTDPQVKEKFSKAWGVDLSDK
>Ga0163225_1013385
VEITIDKQKIEVEKGKTVLEAAEENGIAIPTLCHSPFLEDVGACRMCLIEDLADGKLKTS
CTTEVKDGMEVLTKSKRVEDSRRTILDLLISDHPLDCMTCEADGSCTLQDLAYQYGIERS
SYGTKSEPRFKVERDNEFIELDPDKCILCGKCIRVDQDIQCSDAIDFVERGFQTKVGAAS
DEGLGGEDSTCVFCGQCVELCPTGALSYIPSQKKGREYNFEKTVTTCPYCGVGCQLELKT
KDRKVIEVGSVYREGTPNPYGEACVKGRFGYDFINHPDRLKKPLIKRNGKFEEAEWEEAL
SLVAEKLTEIKDEYGGRALAGLSSAKCTNEENYLMQKFMRAVIGTNSVDHCARLCHASTV
AGLVKAFGSGAMTNSISEIEGSDLIFVIGSNPTENHPVIGSKMKKAHKNRTKLIVADPRQ
IELSGLAEVAVQQQPGTDVALLNGLMHVIIEEGLADQEFIAERTENYEYLASVVEDYTPE
KVAEITGVEAAKIKKAARLFAEADKAAIYFAMGITQHRTGTDNVLSVANLALLTGNVGRE
STGVNPLRGQNNVQGACDLGALSNVYPGYQSVEDPEIKEKFARAWETEELSAEVGLTVVE
IFKQAGEDIR
>Ga0163227_1002906
VEITIDKQKIEVEKGKTVLEAAEENGIAIPTLCHSPFLEDVGACRMCLIEDLADGKLKTS
CTTEVKDGMEVLTKSKRVEDSRRTILDLLISDHPLDCMTCEADGSCTLQDLAYQYGIERS
SYGTKSEPRFKVERDNEFIELDPDKCILCGKCIRVDQDIQCSDAIDFVERGFQTKVGAAS
DEGLGGEDSTCVFCGQCVELCPTGALSYIPSQKKGREYNFEKTVTTCPYCGVGCQLELKT
KDRKVIEVGSVYREGTPNPYGEACVKGRFGYDFINHPDRLKKPLIKRNGKFEEAEWEEAL
SLVAEKLTEIKDEYGGRALAGLSSAKCTNEENYLMQKFMRAVIGTNSVDHCARLCHASTV
AGLVKAFGSGAMTNSISEIEGSDLIFVIGSNPTENHPVIGSKMKKAHKNRTKLIVADPRQ
IELSGLAEVAVQQQPGTDVALLNGLMHVIIEEGLADQEFIAERTENYEYLASVVEDYTPE
KVAEITGVEAAKIKKAARLFAEADKAAIYFAMGITQHRTGTDNVLSVANLALLTGNVGRE
STGVNPLRGQNNVQGACDLGALSNVYPGYQSVEDPEIKEKFARAWETEELSAEVGLTVVE
IFKQAGEDIRGLYIIGENPVISDPDQRHIEEALDSLDFLVVEDIFLTETAQFADVVLPAA
CFAEKEGSFTNTERRIQKVNKAIGPPGEARADWKIISEISTRMGYQMNYDSPADIMAEIA
EVTPIYGGIYADRLGDQGLQWPCKDREDPGTKFLHQGEFARGKGKFHPVTYIPPAEEVDD
EYDYIMMTGRMLYHFHTGTMTRNSEPIDKHEPDAYLEINKKDAKKLRIKEGDRVRVTSRR
GEVETNVRIGDRVQPGQIFMPFHYAESPANRLTNPVLDKDAKIPELKVTAVKIEKV*
>Ga0164313_100218342
MKNDKTIIINGNPLPFSPEDTILDVAKKNGIFIPTLCHLKGTTPTGACRICMVEVKGARS
LIASCAAPAMGGMEVQTESADVIKSRKLTISLLLSSGHHDCLLCPATGDCVLQQLAYQYK
ITGTQFEASKARYPLENVNPFIIRDFSKCVLCGRCVQACNDIQVNNAIDMGYRGAVAKVV
TAGDRPLKDSDCVFCGECIQACPVGALYPKDALHKPRYGETEKIRTTCSYCGVGCQMNLH
VKDNAVQKITGADVAPNHGSLCVKGRFGYDFITSKERLTTPLIKENKKFRPASWDEALNL
VADKFSRLQKKHGSDSIGVLTSARITNEDNYIAHKFTRAVLKTNNIDHCARL*
>Ga0164315_100068443
VSLIDIIINDNKLKIEEGTTILDAAKEAGIKIPTLCAMPEFGFAPGSCRICVVEVVGMPA
LVASCTYPVREGLKIYTHSERVLRARKMTLEFLLANHPLDCMTCEKSGDCILEELAYSFG
IKKSRFEQNREQIPLDETSPFIVRDLNKCVLCGRCIEICNEILQSHAINFGYRSSQVKII
ADEDVDLRLSQCLSCGLCVVVCPVGALTDKAAQGKGRTWEFKKVKTTCNYCGCGCNFDLN
IKEGKVAKVTSNPESIVNGIHLCVKGRFGYDYIHREDRLKTPLIRKNGKFEKASWEEAYQ
LISSKFTKIKKESGNDSLAVLSSAKCTNEENYLLMKFSRAVLGTNNVDHCARLCHSATVA
GLAQAFGSGAMTNSIKEIADASAIYLTGSNTTENHPIIALEIKKAVTKNGAKLIVADPRE
IELVKYATLWLRQRPGTDVALFNGLMNVIIDEGLEDKEFIAQRTEGYEELKKTVLKYTPE
VVEKITGVPAEDIRKAARIYATAPTASLIYSMGITQHTTGTDNVLSTANLAMLTGNVGKE
SAGVNPLRGQSNVQGACDLGALPNVYSGYQKVTDPQVKEKFSKAWGVDLSDKVGLTVVEI
LNAAYEGKIKGVFIVAENPAMSEPDLNHAREALKRTEFLVVSDIFMTETAEFADVILPGV
TIAEKDGTLTNTERRVQRVKKAIEPIGEAKQEWRIISELAQKMGYNMSYNNPAEIMEEIA
KLTPIYGGISYERLEKDGLQWPCIDVNHTGTKYLHKDKFSRGKGKFSAVEFKEAAELPDK
EYPLLFTTGRVLYHFHTGTITRRSKGLDEICPEAFVEINPRDAKELKIENEDMVEVTSRR
GKIKAKAQITEKSGKGVVFMSFHFHEAAANLLTNAALDPVAKIPEYKVCAVKVKKYQ*
>Ga0164315_100188892
MKNEKTIIINGNPFPLRSKDTILDVAKRNGIFIPTLCHLKETTPTGACRICMVEVKGARS
LVASCAAPAMDGMDIQTESPEVVKSRKLTISLLLSSGHHDCLLCPATGDCVLQQLAYRYK
VPGTQFEASRARYPLENVNPFIIRDFSKCILCGRCVQACNDIQVNNAIDLGYRGAAAKVI
TAGDRPLKDSDCVFCGECIQACPVGALYPKDALDKPRYGELEKVKTTCSYCGVGCQMNLH
IKDNVVQKITGFNSAPNNGSLCVKGRFGYDFIASEERLTTPLIKEKGEFRKASWDEALAL
VAAKFTQIQKKHGSDSIGVLTSARMTNEDNYISQKFTRAVLKTNNIDHCARL*
>Ga0164318_100061037
MEKLIKFKIDGKEYTAYENETVLDVCKRNDIFIPTFCHDDRFESEAACRMCLVESSNSNK
LMTSCTLKPTEGVEIQTKNAKVIEARQEVLKLTWASHPNDCVVCDADGDCKLQDYMYYYD
VPSEKDYNIPIRDFPIDDSNKFFYLDPSKCILCGKCVNVCDQLVGVGALTFNERGKDSFV
SFAFNKGMDYSQCVSCGNCVSVCPTGAIVEKTRIKFRIKETRKVRTTCPYCGVGCQFDVV
LKGDTVVRIDPIDTTPNEGLLCVKGKFAFRYINHPDRLKTPLIKKDGVFHEVSWEEAYQV
IVDKINETKKAFGPSAFAGLASAKCTNEENYLFQKFIRAVIGTNNVDHCARLCHASTVAG
LATTLGSGAMTNSIEEVKNHDVIFVIGSNTTETHPVIGNFMRQAKKKGAKIIVAEPRKID
LANEADVFVQIMPGTNVALLNGMMNVIYNEKLYDEEFIDSRTEGYDEFIEVIKEYPAERC
AEICGCKAEDIKKAARIYASGDKAGIYYAMGITQHSNGTNHVKSVANLALMCGNLGKEST
GVNPLRGQNNVQGACDVGGLPNVYPGYQKVHLPEVHAKFEKLWNAKLSDKVGLSLPHITN
GAYNNLIKFLYVMGENPIVSDPDITHVKEAMERIDFLVVQDIFLTETAQFADVVLPASTY
AEKDGTFTNTERRIQRVRKALEPVGDSKPDWVILQEIMTLLGYPQHFNHPSEIMDELASV
APIYSGVDYDRIDKVGLQWPVYGKNHPGTKYLHKNKFSRGKGLFTPVDYYGAQELPDEEY
PLTLTTGRVLYHFHTKTMTGKNSEINEIVPINFIEINQRTADKYLLSDMQEVIVKSRRGE
TTAEVHITNKIGDYVVFMPFHFADGANMLTNTVLDATCDIPELKVAACEIVEKI*
>Ga0164318_100086879
MGKLVTIKIDGKEVKAEAGENLLQAARDAGFDIPGLCYYDKVSPSGACRLCVVKIEGMRG
LTASCTVKVTEGLNVTAFDEELEDHRKSITELLISEHKFGCMTCEVDGACGLEDLAYRYD
VTIDNLPYPARKDQRPVEATSPVILYDPNKCILCERCVKACYEIQGKGILSFAERGIDTY
VATDLGGLWVDSDCDGCGECIQACPVGALVPKPSIGKARRWEVTKEETICPYCGVGCRIE
VEKKGNEIVKINGADGPANDGRLCVKGRFGYEYQMNDDRLTAPLIKENGQFREASWDEAL
DLVASRFTEIKNNNGSDAVAGLASARCTNEDNYVFQKFMRAVIGTNNVDHCARLCHASTV
AGLARAFGSGAMTNSIKEFEFADCILVTGSNTTETHPVISTYIKNAVINHGAKLIVVDPR
RIDLVKYATIWLRQKNGTDVAWLNGMMNVIVNEGLADKEFIQSRTEGYEDFEKVVKEYTP
EKASEISGIPKEQIIEAARIYASAENASIVFSMGITQHITGTDNVLSVANLAMLTGNVGK
LYSGVNPLRGQNNVQGACDLGGLPNVYPGYQKVNDPKIKTKFEAKWGAKLDDKVGLSVIE
IMDGAGEGTVKALYIMGENPMVSDPNLNHVEESLGKLDFLVVQDIFDTETAKFADVILPS
FSSYEKWGTFTNTERRIQMIKPVLDPPEGTKDDWEIIQDISKRMGYEMNYTNADDIMEEI
ADISPIYGGVHFRKLGKDGVQWPCKTDAEEDRGVLFLHEGTFARGLGHFSPVDFIPPAEL
PDKEYPYMLSTGRILYHYHTGTMTRKVGVLNAFESGPYAEISPDIAESIKVGEDDEIRVT
SRRGTIVTKARITDKVAPMSLFIPFHFAEAAANRLTNDALDPVAKIPELKVAACKVEKV*

>JGI1221J13441_100022846
MRNITLTINDQKVEVDNNYTLLEAIQSIGIDVPTLCHHPSLKPNGSCRICVVEDEVSGKL
LASCTTPVADGMKIQTHSEEVTEARKLNLELLLGNHPNDCMTCESDGSCKLQDLVYAYDI
EEPTFGSLQDRSVKKEKRNPFIEFDQDKCILCGRCVRTCKEIQVSNAIEFTQRGSQSQIL
NLYGKDVADISTCVHCGQCVEMCPTGALVYIPSKKKGRAYEIDKKVETVCAYCGVGCKLE
LKVKDNEVVGIGSIYREGIPNSDGETCVKGRFAYEFINHPDRLKKPLIKKNNKFEEVSWD
EALDYVAKSMKALIAKKGPDTIGGLTSARCTNEENYLFQKFMRAGIGTNNIDHCARL
>JGI12269J14319_100027016
LELLSLTIDGREVSVPKGTTVLEACRMNNIPIPTLCHAPELTPPGACRLCVVQIEGMRNL
PPSCVTQATQGMKVETQNPKVRNARKTILELLVANHPLDCMTCQKLGDCSLAEYAYEYGV
AGKVYQGEKRKLPIDDANPYILRDLNKCILCGKCIATCEAVTERNVIGFAYRGFQAKVST
FMDTDLKDSTCVYCNRCVAICPVGALMDKSMIGKGRAWELTKEDVTCTFCDSGCEFVINS
KNGKVLGVTAKSASNGRPLCLKGRIGSDFRYNPERTDMPFINQDGEFVQVTWSEFLGLGN
IVEKINSLTK*
>JGI1684J13235_100014024
MNITIDNNEYEARAGQTILDIAKENDIDIPTLCYDPHLSITGACRMCMVEMENGGLTTAC
STPVTEGMNIKTKSEKVWNRRREILDLLLSDHNIECMTCEADGDCKLQDLAYEYNIEESS
FDSENDRVFDFYKDNEFIELDPNKCILCGKCIRVDKEVQCSDAIEFIERGFQTKVGTTLD
QGFDNEKSTCVFCGQCVEMCPTGALTYIPSKKQARKKDFRNVVTTCPYCGVGCQLELRIK
DDEIIEVGSVYRDGTPNPAGEACVKGRFGLQFVNHPDRLRKPLIRKDGELVESEWDEALD
YVAKRFSEIKEKHGPKAMAGLSSAKCTNEENYLMQKFMRAVIGTNSVDHCARLCHASTVT
GLVKAFGSGAMTNSIGEIEGADVIFITGSNPTENHPVIGSKIKKAYKNGTKIIVADPRDI
EFSPLAEVSLNQKPGSDVALLNGLMHVIIKEDLHDKEFINDRTENFEIVKEVVAEYTPEK
VEEITGIDKEDIIKAAKIFGKADKGAIYFAMGITQHRTGTDNVLSVANLAMLTGNVGFES
TGVNPLRGQNNVQGACDLGALSNVYPGYQSVEDPDIRKKFSDYWDADDLSSEVGLTVVEI
FNEVNKGNLHGLYIMGENPMISDPDQTHIQKALEDVEFLVVQDIFLSDTAEYADVVLPAA
SFAEKNGTFTNTERRVQKVKKAVPAPGVAKPDWEIIVEIANRMGYEMEYNNPSEILDEIA
DLTPIYGGIRAKRLGETGLQWPCLDEEHPGTKFLHEGEFSRGKGKFNSVTYIPPAESADE
EYPYIMMTGRMLYHFHTGTMTRNSKSIDNHSPDAYVEINKKDAKELGIENKDRVKVTSRR
GKVETYAKVGERVSKGQIFMPFHYAESPANRLTNPVLDEDAKIPELKVTAVSLEKLN*
>JGI20130J15003_10000285
MEVTLEIDGKLVKAEEGENLLQVARRNGIFIPGLCFYKRISPTGVCRLCLVKVEGMRGLV
PACATYVKDGMKVIANDQELFELRRDILDMLLSEHNTDCIACDKDGSCELQDLAYRFGLD
ITKRSFRSLWQELEIKRDDSSFVLSFDGSKCVKCQRCIKACYEIQGKGVLSFAKRGMDTY
VVAGFGNWKDSECDGCGECLQACPVGAITEKPIVERVREKDVEKKIETTCPYCGVGCQIE
LWVKDGKIVKVKGVESPPNNGSLCVKGRFGLGFVNNEERLKAPLIKDGDGFKEISWDEAK
EIFARRIKEIKDTYGPDSIAVLASAKITNEENYLLQKFTRVVLGTNNIDHCARL*
>JGI2171J19970_100010516
VDGEKEIIINGNGFSFKEGETIFEVADRNGIDIPSLCYIKGLTPTGACRICVVEVTGARN
LLPSCATPAVHNMVVETESERVIQSRRINIELLLASGHHNCLTCEANGDCRLQELAYRYQ
VETVRFPESASRYPTETSNALIIRDFSRCILCGRCVQACNEVQVNHAISYGYRGAASKIV
AVGDLPYDESDCVFCGECVRVCPVGALIEKPSRFQGRPWDIQKVQTTCPYCGVGCQIDLH
IRDNEIVKVTGVEDVHPNFGSLCVKGRFGYDFINKNERLSVPLIKENGQFREVSWNKALS
LVAERLGEAKSKYGPDSIGIFSSAKITNEENYVAQKFARAAVGTNNVDHCARLCHSSTVA
GLVASFGSGAMTNPIADIERSELILVTGSNTTEAHPVISSCIKRAVESGRAKLMVVDPRK
IPLTKFATLWLRQNLGTDVAWANGMMRVIIKEDLYDRAYVESRTEGFEGLKNTVERYSPE
YVFKITGIPADDLIQAARIYAQARSASIFFAMGITQHRTGTDNVKSLANLAMLCGNVGVP
GGGVNPLRGQNNVQGACDLGALPNVFSGYQAVSDPVVREKMARAWGVESLPESPGLTVTE
MVARAGEGKIKALYIIGENPLVSDPDLNHAEEALTNLDFLVVQDIFLSDTARLADVVFPS
ASFAEKDGTFTNTERKVQRVHKAINAPGKARQDWGIICDLSSRMGYPMAYRNSKAIMEEI
ARVTPSYGGITYARLEKEDIYWPCPSAEHSGTPRLHVDKFTRGLGLFHSIDYIPPAELPD
KEFPLYLTTGRILYHFHTGTMTMQSEGLNDLAPECFVEISSDDAHNYKVKEGDLLKVSSR
RGDIRAKARICDQAIRGTVFIPFHFAEAAANRLTNAVLDPIAKIPEFKVCAVRIEKV*
>JGI2172J19969_100004547
VDGEKEIIINGNGFSFKEGETIFEVADRNGIDIPSLCYIKGLTPTGACRICVVEVTGARN
LLPSCATPAVHNMVVETESERVIQSRRINIELLLASGHHNCLTCEANGDCRLQELAYRYQ
VETVRFPESASRYPTETSNALIIRDFSRCILCGRCVQACNEVQVNHAISYGYRGAASKIV
AVGDLPYDESDCVFCGECVRVCPVGALIEKPSRFQGRPWDIQKVQTTCPYCGVGCQIDLH
IRDNEIVKVTGVEDVHPNFGSLCVKGRFGYDFINKNERLSVPLIKENGQFREVSWNKALS
LVAERLGEAKSKYGPDSIGIFSSAKITNEENYVAQKFARAAVGTNNVDHCARLCHSSTVA
GLVASFGSGAMTNPIADIERSELILVTGSNTTEAHPVISSCIKRAVESGRAKLMVVDPRK
IPLTKFATLWLRQNLGTDVAWANGMMRVIIKEDLYDRAYVESRTEGFEGLKNTVERYSPE
YVFKITGIPADDLIQAARIYAQARSASIFFAMGITQHRTGTDNVKSLANLAMLCGNVGVP
GGGVNPLRGQNNVQGACDLGALPNVFSGYQAVSDPVVREKMARAWGVESLPESPGLTVTE
MVARAGEGKIKALYIIGENPLVSDPDLNHAEEALTNLDFLVVQDIFLSDTARLADVVFPS
ASFAEKDGTFTNTERKVQRVHKAINAPGKARQDWGIICDLSSRMGYPMAYRNSKAIMEEI
ARVTPSYGGITYARLEKEDIYWPCPSAEHSGTPRLHVDKFTRGLGLFHSIDYIPPAELPD
KEFPLYLTTGRILYHFHTGTMTMQSEGLNDLAPECFVEISSDDAHNYKVKEGDLLKVSSR
RGDIRAKARICDQAIRGTVFIPFHFAEAAANRLTNAVLDPIAKIPEFKVCAVRIEKV*
>JGI2172J19969_100021854
MGRDSRITINGSEFPFKEGETILQVAETNGIDIPTLCYMNESAPTGACRICVVEVAGARS
LLPSCATPAAHNMVVETESERVMKSRKINIELLLASGNHNCLNCEANGDCRLQELAYSYQ
VETIRFPDSKSRYPTESSNALIIRDFSRCILCGRCVQACNEIQVNNAISFGYRGAASKIV
AVGDLPLNESDCTFCGECIQVCPVGALIEKPSRFKGRPWEVQRVQTTCPYCGVGCQIDLH
IKDNTIVKVTGVEGVPPNFGSLCVKGRFAYDFINQPERLTVPLIKKNGQFREASWNEALS
LIAERLGEIRLKHGPDSIGVFSSAKITNEENYLAQKFARAVLGTNNIDHCARL*
>JGI2172J19969_100044071
MLEMRPRGLRRKMKEITLTIDGRQVNGKEGDTILDVCKANGIYVPTLCHKDGLSDVGACR
LCMIEVEGDGRLNPSCTYPAREGLVVRTRTRELERYRRLILELILSEHEHNCLFCERDGN
CELQNLVYHYHIDGVSFPVNKLVEPVDDSSPFILRDPNRCILCGRCIRACAEIAEQRILN
FANRGSKTIIVADLSWPLAQSNCISCGACLQACPTGALTEKQARFQGRNWELRKVQTTCP
YCGVGCQIELNVKXNRIVKISGVXGGHNKGNLCVKGRFGFEXVNHPDRLTTPLIKRDGRF
EKASWDEAMELVAXELKRYAPHEVGVIASAKCTNEENYVMQKFARAVLGTNNVDHCARLC
HAPTVAGLVQSFGSGAMTNSISEIGNAACVLAIGTNTTEDHPIIGLEVKRAVNNGGKLIV
ANPREINLCHFASLWLQHNPGTDVALLMGMMRVIVDEGLLDSAFIKDRCENFDAFRESLK
DFDLDFVEQVTNVPQDKIVEAARMFATNSPATIL
>JGI24019J35510_100003033
MIELTINGKKVQAEPKSTILQAALKHGIYIPHLCWDRRLTPYGGCRLCLVEVQGQRKLLA
ACSTPVEPGMVVRTETEALRKARRTVLELLLTHHPLDCPICDKAGECELQDLAFKYGPAE
GRFKAERKAEPEATAAPLIERNPNRCILCGKCVRVCSEHQGVGAINIIGRGFKAKISPAF
EETLDCEFCGQCIDACPVGALGAKPYRFRSRXWFMEDVESICPYCGVGCTTVLSIREGRL
IRARGIDGLGLNEGDLCPRGRFGFDFIESEKRLSTPMIRRQGELRPVSWPEALGFLAQRL
KEIKDKYGPQGIGALASPRLSMEDNFMLLKFFHQVLESPNVASALGLGYSYQQEALREVF
GLEGPVAVGLNDPLKADVLLVVESDLTSTHPVYGLKLLRARRDLEATLIVAEPKQTKLAR
WASEWLRLRPGSSVAFLNALQWVLLEEGLYHKAVEALEGFQAYREALQEYAPEKAAGLCG
LSPQDIRRTALSLGRAREPMVFMTFGASENTKGPGSALALANLAALLGKGPRCLGSPAEL
ANTLGLARLLQHFDNKGLGLREMLYEGGLKALYIMGENPVVTFPNSARVEEVLKSLELLV
VQDIMLTPTAELAHVVLPASSWSEKEGTFIGATGLAQRFPQCLPETGLSVADWKILRNLG
RMMQAEMGAKDMESLRGEMGSLLEPIAQAPECPPRRLLPVRQELLQEPDAQYPFLLSTGV
LMQHSGSLTTISKHLGSVVSDAYLQINPQDAKALGIQEEGFVKLTGRAGTSVFIKAKVTD
EVPQGMVFAPAHFPHARVSLLTELSTDHQSPTVAVRIEAA*
>JGI24019J35510_100003644
MMELTIDGKKVQAEKGQTILEVAKANNIYIPHLCWDRRLKPYGGCRLCLVEVEGQRKLMA
ACSTPAEEGMVIHTNTPVLQKARKTVLELLLVHHPLDCPVCDKAGECELQDLAYKYGPSQ
SRFYAERKHEPEATSPLIERNPNRCILCGRCVRVCWEHQGVGAINFIGRGFKTKISPAFE
ETLDCEFCGQCIDACPVGALGAKPFKYRARAWFLESYDSICPYCSVGCTLTLDLREGRIL
RVRGVDGKGVSEGDLCGKGRFGFDFIYSEARLKSPLLRKDGELKEVTWEEAIYYIAEKLK
SIKSASGGVSIGAIGSTRASLEDNYMLQRFMREVIGSDNLDTSARLGYYWTVKGLEETYG
IKFSPVKLNSPLGKEVLMVLESDITSTHPIFGLKFIEAKNEGSYLMVIDPRMTKLARRST
KWLRPRPATAVAFLNGMINYVLKEGFHLKGDLRAEGLETLEESVKEYTPERVSEITGLQK
EEFLEACEVFTKAETRLIALTVGAAENQKGVETVKTAANLLMLLGEGPDALQMPADYSNT
LGAWFVGMRPLKDGKDLYEMLYNPGSLKALYIMGEDPLVTMPDAQRIEETLKALELLVVQ
DIRMSETAKLAHVVLPAAAWAEKDGTFINSQGLPQPFRKVVSPQGEAIPDWQIIRNIARV
MGSALGTVELYQLQDEISRIDEDRGEHRWRFSPVKWDLPEMPTEEYPILMVTGNIMQHSG
ALSVMSKSLSHVLSDAFVQISPEDAEKFSVEDGSFIKITSAKGSVFIKARVSEEVPTGML
FVPVHFAHARVNALVSYSPEGRAHPTPVKIEPRRDNGSGPTS*
>JGI24020J35080_100001051
MIELTINGKKVQAEPKSTILQAALKHGIYIPHLCWDRRLTPYGGCRLCLVEVQGQRKLLA
ACSTPVEPGMVVRTETEALRKARRTVLELLLTHHPLDCPICDKAGECELQDLAFKYGPAE
GRFKAERKAEPEATAAPLIERNPNRCILCGKCVRVCSEHQGVGAINIIGRGFKAKISPAF
EETLDCEFCGQCIDACPVGALGAKPYRFRSRXWFMEDVESICPYCGVGCTTVLSIREGRL
IRARGIDGLGLNEGDLCPRGRFGFDFIESEKRLSTPMIRRQGELRPVSWPEALGFLAQRL
KEIKDKYGPQGIGALASPRLSMEDNFMLLKFFHQVLESPNVASALGLGYSYQQEALREVF
GLEGPVAVGLNDPLKADVLLVVESDLTSTHPVYGLKLLRARRDLEATLIVAEPKQTKLAR
WASEWLRLRPGSSVAFLNALQWVLLEEGLYHKAVEALEGFQAYREALQEYAPEKAAGLCG
LSPQDIRRTALSLGRAREPMVFMTFGASENTKGPGSALALANLAALLGKGPRCLGSPAEL
ANTLGLARLLQHFDNKGLGLREMLYEGGLKALYIMGENPVVTFPNSARVEEVLKSLELLV
VQDIMLTPTAELAHVVLPASSWSEKEGTFIGATGLAQRFPQCLPETGLSVADWKILRNLG
RMMQAEMGAKDMESLRGEMGSLLEPIAQAPECPPRRLLPVRQELLQEPDAQYPFLLSTGV
LMQHSGSLTTISKHLGSVVSDAYLQINPQDAKALGIQEEGFVKLTGRAGTSVFIKAKVTD
EVPQGMVFAPAHFPHARVSLLTELSTDHQSPTVAVRIEAA*
>JGI24020J35080_100006083
MITLTIDGIEVTVKQGATILEAAEEAGVRIPTLCHDKRLIPFGACRLCVVELEGRAGRLI
PACFNPARNGMVVHTHTPAVVEARKMQLQLILRHHPLDCPVCEAGGRCELQNLVHEYGLE
ELSFPREAPAFPVDLRSHFIKRDMNRCILCGCCVRICNEVQGVNEISFVKRGIRTEVGTD
FGRPLDCEFCGQCVSACPVGALANKPLGPIARAWEVSRTTTTCAYCGLGCALLLETKDGR
ITQVSSSYELGPNEGNLCVKGRYGWTYVHSDKRLLRPLIREGERLVETTWETAIQHVVDR
WKEIRQETGPQALAVLGSARLTNEEAYVLQRLARGVIGTPHVDHGGGLAYRALLEGVRPI
LGHAAATNGMREIREADVILAVRADFKQSHPVAKNQVVLAAGRRKAKVIVVDHVRTSLCD
LSGARAMVVPPGTEGLVIRGMIRTILEEGWWDRPFVEARTEGIESLRQAVAPYDLAFVAE
RTGLDPEDLQASAKEFAQAAKACILMGLETLTLGDAVDLARAAACLALVTAKVGKPGCGL
HLYAERANSQGALDMGLVPGLLPGYLSPEDPEARKRFEDVWRSSIPAAKGLDAKDILQGC
REGGIRSLYIVGENPMGTYPDRRWVGEALSRVEFLVVQEIFPTETALMAHVVLPVANFAE
KRGTFTSVDRRIQGIDAALVPPPGVRSDLEVFGALIQAMGWPYPHEGPDEILEEIGRLVP
LYEGIRREDLPAGGLSWPLTRGEGGLQGTALLYEEDFPHGRARLELGPWEEKEPEGDPQE
FPLILSPRALWFHNGTFSTWSPSLMEVCPSPRILLHEEDARTAGLKEGDRARVVTPRGVV
EGEVRIQDRGPKGVVQVPYHFPDQPVNALVDWEGRPVRARVEGAA*
>JGI24123J20310_100035129
MSNRTVKLTIDGIPVEVEKGKTILEAAQSAGVRIPSLCHDPRLIPFGACRLCVVQEKGKS
ELIPSCFTPAKNGMEILTTSPKIIDSRRVQLQLILLNHPMTCPRCEKEGECDLQNLIYEY
GVNDTQYPWDLIPFPADHSPLLQRDANKCILCGRCVRICDEVQGVGELSFTRRGIQSIID
TDFHRPIQCEFCGQCLDTCPVGAITSNCFDYKAKSWELAETTTPCPYCGVGCLLTIGARE
GEIKKVFSTPEHGPNDGNLCVRGRFGWDFIDSQERLKSPLLRVNGSLGEVTWEEALGFVA
QKLEEIKNKYGPQNIGAMISSRLSNEEYVLFKKLLKDAIGAEQVALNGARGDQGLTEGLS
KTLGFASSTNSIKEIRKADCIFIIGVDPAQTHPIIKNEVHLAIRKNKAQLIVLGPHDIGL
SRATHLSPLSPSSILLPVKPGEELSLLNAMAGVILKEGLENQGFIGQWTEGIEELRKKQD
ECLSGLSDVERSTVEKAARAFAQSKRAMILIGSGSWSHSDSANIASACSNLALLTGHVGK
EGSGILLLLEKCNSQGAIDIGIFSGAKEMNDLVKQAEEGKLKALYLVGKTPALPPRALEN
LELLVVQDLFMTEAAKGAHVVLPACSFVEKSGTYTNLERRVQKLHPLRPPKGQSKSDFEI
FLRLLRLLEVPVSGETPEAIFQDISKINPQYQGLQDGEQWPKGAGYLYGDGFPMGKAKFI
PLAQPQPKPQPDDYPFCLIEKSSLFQSGELSLKSENLKRVMEKPFLEMNIEDAQSLNLQE
GEMMELSSSAGKTSKMKVRLSSMPARGIMIAPFPCSLVEDGWAWVKLERKKINHLMKGGR
*
>JGI24133J20442_10002684
MMSEKLINAKIDGKDYQFPMGMTILDACKSTGYDIPTLCYLEGIAEEGACGMCVVEVKKA
RTLQRACLTRITDGMEITTDSSAIHEARQTNLELALAHHPLDCMTCDADGDCELQELAYQ
FGIKKSEFLVAREAFESPKETSWDTNPFIQFDPQKCILCRRCVDACENEALVEAIGIAMR
GSESVVSTPFNVPLEGTDCQFCGACVQACPVGALVEKPRVGKGKIFNLEKTDTICAYCGT
GCDISLYKDKKNNLVMARGIDAAMPNKGRLCVKGRYGYEYVNSNERLTKPLIKENGKFRE
ATWEEAIAYTATRLQEIKDKYGPDAIGVLGSSRCMNEDNFAVQKFARAVIGTNNVDNCAR
LCHASTIAGLGKALGAAAATNPVEDIKNADVMFVIGSNMTETHPVIAQFVKENKKKRGAK
LIVCDPRKTDLAKVADIYIQHFPGTDVALLNGMMKVMVDKGLVNKEFIEAHTEGYEEFAK
VVSKYDLDRVSRLTRVDKALIEEAAIVYATALNATIFYTMGITQHSVGTDNVLSIANLAL
VTGHIGREGNGINPLRGQANVQGSCDMGALPDVYPGYQKVADPTAREKFEKAWGVRLSDK
PGLPVTEFGDAALSGHLKAVYSMGENPLMTEPDITHVRKGLEALEFLAVQEIFLSETAEL
ADVIFPSAAAYEKEGTFTNTERRVQLLRPAREKPEDAKLDWEIVSLVATKMGYPMTYRNA
AAVMDEVASLTPSYGGIHHWRLEKGGLQWPCPTDEHAGTKILHYGGVFKRPSGKALISPV
EYIEAKELPDKEYPLLLTTGRILYHFHSGQESRRVKVLDTFVPRNYVEISKEDAEELHIE
HGETVRISTRRGSIEVETRISDKPMKGVVFISFHFREASANLLTNAALDPVSKIPEFKVA
ACKIEKI*
>JGI24134J36421_100005368
MMSEKLINAKIDGKDYQFPMGMTILDACKSTGYDIPTLCYLEGIAEEGACGMCVVEVKKA
RTLQRACLTRITDGMEITTDSSAIHEARQTNLELALAHHPLDCMTCDADGDCELQELAYQ
FGIKKSEFLVAREAFESPKETSWDTNPFIQFDPQKCILCRRCVDACENEALVEAIGIAMR
GSESVVSTPFNVPLEGTDCQFCGACVQACPVGALVEKPRVGKGKIFNLEKTDTICAYCGT
GCDISLYKDKKNNLVMARGIDAAMPNKGRLCVKGRYGYEYVNSNERLTKPLIKENGKFRE
ATWEEAIAYTATRLQEIKDKYGPDAIGVLGSSRCMNEDNFAVQKFARAVIGTNNVDNCAR
LCHASTIAGLGKALGAAAATNPVEDIKNADVMFVIGSNMTETHPVIAQFVKENKKKRGAK
LIVCDPRKTDLAKVADIYIQHFPGTDVALLNGMMKVMVDKGLVNKEFIEAHTEGYEEFAK
VVSKYDLDRVSRLTRVDKALIEEAAIVYATALNATIFYTMGITQHSVGTDNVLSIANLAL
VTGHIGREGNGINPLRGQANVQGSCDMGALPDVYPGYQKVADPTAREKFEKAWGVRLSDK
PGLPVTEFGDAALSGHLKAVYSMGENPLMTEPDITHVRKGLEALEFLAVQEIFLSETAEL
ADVIFPSAAAYEKEGTFTNTERRVQLLRPAREKPEDAKLDWEIVSLVATKMGYPMTYRNA
AAVMDEVASLTPSYGGIHHWRLEKGGLQWPCPTDEHAGTKILHYGGVFKRPSGKALISPV
EYIEAKELPDKEYPLLLTTGRILYHFHSGQESRRVKVLDTFVPRNYVEISKEDAEELHIE
HGETVRISTRRGSIEVETRISDKPMKGVVFISFHFREASANLLTNAALDPVSKIPEFKVA
ACKIEKI*
>JGI24137J36423_10007102
MMSEKLINAKIDGKDYQFPMGMTILDACKSTGYDIPTLCYLEGIAEEGACGMCVVEVKKA
RTLQRACLTRITDGMEITTDSSAIHEARQTNLELALAHHPLDCMTCDADGDCELQELAYQ
FGIKKSEFLVAREAFESPKETSWDTNPFIQFDPQKCILCRRCVDACENEALVEAIGIAMR
GSESVVSTPFNVPLEGTDCQFCGACVQACPVGALVEKPRVGKGKIFNLEKTDTICAYCGT
GCDISLYKDKKNNLVMARGIDAAMPNKGRLCVKGRYGYEYVNSNERLTKPLIKENGKFRE
ATWEEAIAYTATRLQEIKDKYGPDAIGVLGSSRCMNEDNFAVQKFARAVIGTNNVDNCAR
LCHASTIAGLGKALGAAAATNPVEDIKNADVMFVIGSNMTETHPVIAQFVKENKKKRGAK
LIVCDPRKTDLAKVADIYIQHFPGTDVALLNGMMKVMVDKGLVNKEFIEAHTEGYEEFAK
VVSKYDLDRVSRLTRVDKALIEEAAIVYATALNATIFYTMGITQHSVGTDNVLSIANLAL
VTGHIGREGNGINPLRGQANVQGSCDMGALPDVYPGYQKVADPTAREKFEKAWGVRLSDK
PGLPVTEFGDAALSGHLKAVYSMGENPLMTEPDITHVRKGLEALEFLAVQEIFLSETAEL
ADVIFPSAAAYEKEGTFTNTERRVQLLRPAREKPEDAKLDWEIVSLVATKMGYPMTYRNA
AAVMDEVASLTPSYGGIHHWRLEKGGLQWPCPTDEHAGTKILHYGGVFKRPSGKALISPV
EYIEAKELPDKEYPLLLTTGRILYHFHSGQESRRVKVLDTFVPRNYVEISKEDAEELHIE
HGETVRISTRRGSIEVETRISDKPMKGVVFISFHFREASANLLTNAALDPVSKIPEFKVA
ACKIEKI*
>JGI24141J26756_10005568
MITVTINNKILKAEEDKTILQVATENGIYIPTLCHMDGIHDTTTLVQHSLHKSVDLCHKE
QNHDTFTCRICVVEVVGARTLIASCAAIAADGMVINTESESVLSARHNIINLLLSNGEHN
CLACEKSGDCSLQKIAYELGIETPPFIMESINKATIDDSSVMIVRDNRKCILCRRCVTAC
NDIACNDVLSVGFRGSESTIICDNNIPMGESTCVQCGQCVQACPVGALTNRKSIGKARTW
EVTHVRTTCPYCGVGCQQDLHMKGQEIVKVTGVEDALPNKGRLCVKGRYGYDFIYSDERL
TSPLIKENGVFREASWDEALDLVASKFKEIIDRDGPDAVGGISCARSINEDSYQMQKLFR
AAFKSPNIDHCARVCHAPTVAGLITSFGTGGMTNSIAEMANTNMLFVIGSNMTEAHPVAA
TFVKNGQRNGAKLIVVDPRRTRLVDYADEFAQINVGSDVAFINGLMNVLITEDLYDKDFV
DNYCDNWEALKEKVLEYPPKRVSEISGVSEEQIIKIARMLAANKPGMAMYTLGITEHTCG
TNNVMSVANLQMVLGNIGKENAGVNPLRGQNNVQGACDMGALPNVYHGYQQVTDPAAKAK
FEKAWNVKGLPDKLGLMIPDMISGLKTGKVKGLYIFGENIVGTEPDISHVIECLEAAEFI
VCNDIFQTETTQYADVILPAAAWSEDEGTFTNCERRFSLVRKVKDAPGLAMPNWWIFKQI
AKRFGQNWESNSGQELWDNEIGPLAPFFQGITFKKLQGDGIQWPCDCEESPGTQILHLNG
DFTRGKGHLMALDWTPPAEVPDTEYPFTLSTGRRLYHYHTRTQTGRCKGLNELLPEEYAD
ISQVDAERLGIEHNEMIIVKSRRGKVTVKAHISDSMPKGMVWMTMHYFENNSNWLTNRAS
DTITKTPEYKACAVSIEKIS*
>JGI24142J45722_100030615
LEEVNVSINSNNIKVKSSLTILEAAEKLNIDIPTFCHDKRLVGHGACRICIVEVEGARNL
MTACTAPVSDGMIVHTNSDTVVKTRKEILELMIENHPLDCLTCEKSGSCKLQDYCYEYGV
TEGPFHGEKKNYPIDYTNEFYYNDQNKCILCGKCIRVCSELQCTGAIGQYERGFATHVGA
PFEIGLKNSTCVSCGNCVSVCPVGALMPKSKEKFRQWELKKVRTTCSYCGVGCQMDLLVK
NNKVVGVQPANIIPNDGLLCVKGKFAFNFIDHPDRLKTPLIRKNGSLVEATWEEAYDLIT
SKMKKAKEDFGSDSLAGLSSARCTNEENYLFQKLFRAVIGTNNIDHCARLCHSSTVTGLA
TTLGSGAMTNSIGEIVNSDVIFVIGSNTTETHPVIGSKIKQAILKGAKLIVAEPRKIDLA
KDAEVFLQIKPGTNIALLNSMMFVIIKEGLQDSEYINERVDGFLGLEKLVADYSPEKAGL
ICGIDPEDIKRAARLYAKAEKASIFYAMGVTQHSTGTHGVMSVSNLALLCGNIGIESGGV
NPLRGQNNVQGACDVGCLPGDLPGYQKIFNPDVLRKFEKAWDVKLSNKLGLTIPEIINAA
DNGEIKVLYIMGENPMVSDPDINHVRHALQKLDFLVVQDIFLTETAQLADVVLPAASFAE
KDGTFTNTERRVQRVRKAVSSAGEIKADWIILMELMNRMGYDKTYEHPLEIMNEIASVTP
QYGGINYDRIQEEGLQWPCLTKDHLGTPYLHKGIFARGKGLFMPVDYIKSAELPDENYPF
LLTTGRILYHYHTRTMTGKIEGLNKIAPESYIEMNPVTAIKLELEDGKSVKVASRRGEVI
TKVRITDIIGEDILFMPFHFAESAANYLTNPTLDPIAKMPELKVCAVKIEKL*
>JGI24142J45722_100055619
MMSEKLINAKIDGKDYQFPMGMTILDACKSTGYDIPTLCYLEGIAEEGACGMCVVEVKKA
RTLQRACLTRITDGMEITTDSSAIHEARQTNLELALAHHPLDCMTCDADGDCELQELAYQ
FGIKKSEFLVAREAFESPKETSWDTNPFIQFDPQKCILCRRCVDACENEALVEAIGIAMR
GSESVVSTPFNVPLEGTDCQFCGACVQACPVGALVEKPRVGKGKIFNLEKTDTICAYCGT
GCDISLYKDKKNNLVMARGIDAAMPNKGRLCVKGRYGYEYVNSNERLTKPLIKENGKFRE
ATWEEAIAYTATRLQEIKDKYGPDAIGVLGSSRCMNEDNFAVQKFARAVIGTNNVDNCAR
LCHASTIAGLGKALGAAAATNPVEDIKNADVMFVIGSNMTETHPVIAQFVKENKKKRGAK
LIVCDPRKTDLAKVADIYIQHFPGTDVALLNGMMKVMVDKGLVNKEFIEAHTEGYEEFAK
VVSKYDLDRVSRLTRVDKALIEEAAIVYATALNATIFYTMGITQHSVGTDNVLSIANLAL
VTGHIGREGNGINPLRGQANVQGSCDMGALPDVYPGYQKVADPTAREKFEKAWGVRLSDK
PGLPVTEFGDAALSGHLKAVYSMGENPLMTEPDITHVRKGLEALEFLAVQEIFLSETAEL
ADVIFPSAAAYEKEGTFTNTERRVQLLRPAREKPEDAKLDWEIVSLVATKMGYPMTYRNA
AAVMDEVASLTPSYGGIHHWRLEKGGLQWPCPTDEHAGTKILHYGGVFKRPSGKALISPV
EYIEAKELPDKEYPLLLTTGRILYHFHSGQESRRVKVLDTFVPRNYVEISKEDAEELHIE
HGETVRISTRRGSIEVETRISDKPMKGVVFISFHFREASANLLTNAALDPVSKIPEFKVA
ACKIEKI*
>JGI24142J45722_100114212
LNLITLTIDECEVNVSEGTTVLEACRMHDIAIPTLCHDKEITAAGACRLCVVQIEGMRNL
PPACVTKATQGMKVETQNPKVRAARKTILELLVANHPLDCMTCEKLGDCSLAQYAYEYGV
TGEVYKGEKRNVAIDDGNPYILRDPNKCILCGKCIATCNAVTERSVIDYAYRGFNTKVAT
FMDTDLKDSNCVYCNRCVAICPVGALVDKSMIGKGRAWEFTKEEVTCTFCESGCKFELNY
KNGKMIGLTAKSAANGRPLCLKGRIGSDFKHNSHRTEMPFINQDGEFVQVSWEEFLGLGN
IVEKINSLVKS*
>JGI24143J45723_10016275
MMSEKLINAKIDGKDYQFPMGMTILDACKSTGYDIPTLCYLEGIAEEGACGMCVVEVKKA
RTLQRACLTRITDGMEITTDSSAIHEARQTNLELALAHHPLDCMTCDADGDCELQELAYQ
FGIKKSEFLVAREAFESPKETSWDTNPFIQFDPQKCILCRRCVDACENEALVEAIGIAMR
GSESVVSTPFNVPLEGTDCQFCGACVQACPVGALVEKPRVGKGKIFNLEKTDTICAYCGT
GCDISLYKDKKNNLVMARGIDAAMPNKGRLCVKGRYGYEYVNSNERLTKPLIKENGKFRE
ATWEEAIAYTATRLQEIKDKYGPDAIGVLGSSRCMNEDNFAVQKFARAVIGTNNVDNCAR
LCHASTIAGLGKALGAAAATNPVEDIKNADVMFVIGSNMTETHPVIAQFVKENKKKRGAK
LIVCDPRKTDLAKVADIYIQHFPGTDVALLNGMMKVMVDKGLVNKEFIEAHTEGYEEFAK
VVSKYDLDRVSRLTRVDKALIEEAAIVYATALNATIFYTMGITQHSVGTDNVLSIANLAL
VTGHIGREGNGINPLRGQANVQGSCDMGALPDVYPGYQKVADPTAREKFEKAWGVRLSDK
PGLPVTEFGDAALSGHLKAVYSMGENPLMTEPDITHVRKGLEALEFLAVQEIFLSETAEL
ADVIFPSAAAYEKEGTFTNTERRVQLLRPAREKPEDAKLDWEIVSLVATKMGYPMTYRNA
AAVMDEVASLTPSYGGIHHWRLEKGGLQWPCPTDEHAGTKILHYGGVFKRPSGKALISPV
EYIEAKELPDKEYPLLLTTGRILYHFHSGQESRRVKVLDTFVPRNYVEISKEDAEELHIE
HGETVRISTRRGSIEVETRISDKPMKGVVFISFHFREASANLLTNAALDPVSKIPEFKVA
ACKIEKI*
>JGI24143J45723_10018703
LNLITLTIDECEVNVSEGTTVLEACRMHDIAIPTLCHDKEITAAGACRLCVVQIEGMRNL
PPACVTKATQGMKVETQNPKVRAARKTILELLVANHPLDCMTCEKLGDCSLAQYAYEYGV
TGEVYKGEKRNVAIDDGNPYILRDPNKCILCGKCIATCNAVTERSVIDYAYRGFNTKVAT
FMDTDLKDSNCVYCNRCVAICPVGALVDKSMIGXGXAWEFTKEEVTCTFCESGCKFELNY
KNGKMIGLTAKSAANGRPLCLKGRIGSDFKHNSXRTEMPFINQDGEFVQVSWEEFLGLGN
IVEKINSLVKS*
>JGI24146J20443_10000093
MITLTINNIKLKAEEDKTILQVATENNIYIPTLCHMDGIHDTFTCRICVVEVEGARTLFS
ACAAKAADGMVINTESESVLSARHNIINLLLSNGEHNCLACEKSGECSLQKIAYELGIET
PPFIMESMDKATIDDSSVMIVRDNRKCILCRRCVTACNDIACNDVLSVGYRGSESTIICD
NNIPMGESTCVQCGQCVQACPVGALTNRKSIGKARTWETTHVRTTCAYCGVGCQLDLHMK
GDEIIKVTGVKEALPNKGRLCVKGRYGYDFIYSKERLTSPLIKENGVFREASWDEALDLV
ASKFKGIIEKDGPDAVGGISCARSINEDSYQMQKLFRAAFKSANIDHCARVCHAPTVAGL
ITSFGTGGMTNSIGEMANTNMLFVIGSNMTEAHPVAATFVKNGQRNGAKLIVVDPRRHRL
ADYADEYAQINVGSDVAFLNGLMNVLITEDLYDKEFVDNHCDNWEALKEKVLEYPPKRVS
EISGVSEEQIIKIARMLAANKPGMAMYTLGITEHTCGTNNVMSVANLQMVLGNIGKENAG
VNPLRGQNNVQGACDMGALPNVYHGYQQVTDPAAKAKFEKAWGVEDLPDKNGLMIPDMIS
GLKTKEVKGLYIFGENIVGTEPDISHVIECLEAAEFIVCNDIFETETTQYADVVLPAAAW
SEDEGTFTNCERRVSLVRKVKDAPGLAMPNWWIFKQIAKRFGQNWESDSGQELWDNEVAP
LAPFFEGITFKKIQGDGIQWPCNCVESPGTQILHLDGNFTRGKGHLMALDWTPPAEMPDT
EYPFTLSTGRRLYHYHTRTQTGRCEGLNELLPEEYADISTVDAERLGIEHNEMIIVKSRR
GMVTVKAHISDRMPKGLVWMVMHYFENNCNWLTGRASDTITKTPEYKACAVAIEKIS*
>JGI24146J26653_10000073
MITLTINNIKLKAEEDKTILQVATENNIYIPTLCHMDGIHDTFTCRICVVEVEGARTLFS
ACAAKAADGMVINTESESVLSARHNIINLLLSNGEHNCLACEKSGECSLQKIAYELGIET
PPFIMESMDKATIDDSSVMIVRDNRKCILCRRCVTACNDIACNDVLSVGYRGSESTIICD
NNIPMGESTCVQCGQCVQACPVGALTNRKSIGKARTWETTHVRTTCAYCGVGCQLDLHMK
GDEIIKVTGVKEALPNKGRLCVKGRYGYDFIYSKERLTSPLIKENGVFREASWDEALDLV
ASKFKGIIEKDGPDAVGGISCARSINEDSYQMQKLFRAAFKSANIDHCARVCHAPTVAGL
ITSFGTGGMTNSIGEMANTNMLFVIGSNMTEAHPVAATFVKNGQRNGAKLIVVDPRRHRL
ADYADEYAQINVGSDVAFLNGLMNVLITEDLYDKEFVDNHCDNWEALKEKVLEYPPKRVS
EISGVSEEQIIKIARMLAANKPGMAMYTLGITEHTCGTNNVMSVANLQMVLGNIGKENAG
VNPLRGQNNVQGACDMGALPNVYHGYQQVTDPAAKAKFEKAWGVEDLPDKNGLMIPDMIS
GLKTKEVKGLYIFGENIVGTEPDISHVIECLEAAEFIVCNDIFETETTQYADVVLPAAAW
SEDEGTFTNCERRVSLVRKVKDAPGLAMPNWWIFKQIAKRFGQNWESDSGQELWDNEVAP
LAPFFEGITFKKIQGDGIQWPCNCVESPGTQILHLDGNFTRGKGHLMALDWTPPAEMPDT
EYPFTLSTGRRLYHYHTRTQTGRCEGLNELLPEEYADISTVDAERLGIEHNEMIIVKSRR
GMVTVKAHISDRMPKGLVWMVMHYFENNCNWLTGRASDTITKTPEYKACAVAIEKIS*
>JGI24147J20444_100007488
MITLTINNIKLKAEEDKTILQVATENNIYIPTLCHMDGIHDTFTCRICVVEVEGARTLFS
ACAAKAADGMVINTESESVLSARHNIINLLLSNGEHNCLACEKSGECSLQKIAYELGIET
PPFIMESMDKATIDDSSVMIVRDNRKCILCRRCVTACNDIACNDVLSVGYRGSESTIICD
NNIPMGESTCVQCGQCVQACPVGALTNRKSIGKARTWETTHVRTTCAYCGVGCQLDLHMK
GDEIIKVTGVKEALPNKGRLCVKGRYGYDFIYSKERLTSPLIKENGVFREASWDEALDLV
ASKFKGIIEKDGPDAVGGISCARSINEDSYQMQKLFRAAFKSANIDHCARVCHAPTVAGL
ITSFGTGGMTNSIGEMANTNMLFVIGSNMTEAHPVAATFVKNGQRNGAKLIVVDPRRHRL
ADYADEYAQINVGSDVAFLNGLMNVLITEDLYDKEFVDNHCDNWEALKEKVLEYPPKRVS
EISGVSEEQIIKIARMLAANKPGMAMYTLGITEHTCGTNNVMSVANLQMVLGNIGKENAG
VNPLRGQNNVQGACDMGALPNVYHGYQQVTDPAAKAKFEKAWGVEDLPDKNGLMIPDMIS
GLKTKEVKGLYIFGENIVGTEPDISHVIECLEAAEFIVCNDIFETETTQYADVVLPAAAW
SEDEGTFTNCERRVSLVRKVKDAPGLAMPNWWIFKQIAKRFGQNWESDSGQELWDNEVAP
LAPFFEGITFKKIQGDGIQWPCNCVESPGTQILHLDGNFTRGKGHLMALDWTPPAEMPDT
EYPFTLSTGRRLYHYHTRTQTGRCEGLNELLPEEYADISTVDAERLGIEHNEMIIVKSRR
GMVTVKAHISDRMPKGLVWMVMHYFENNCNWLTGRASDTITKTPEYKACAVAIEKIS*
>JGI24147J26652_10000758
MITLTINNIKLKAEEDKTILQVATENNIYIPTLCHMDGIHDTFTCRICVVEVEGARTLFS
ACAAKAADGMVINTESESVLSARHNIINLLLSNGEHNCLACEKSGECSLQKIAYELGIET
PPFIMESMDKATIDDSSVMIVRDNRKCILCRRCVTACNDIACNDVLSVGYRGSESTIICD
NNIPMGESTCVQCGQCVQACPVGALTNRKSIGKARTWETTHVRTTCAYCGVGCQLDLHMK
GDEIIKVTGVKEALPNKGRLCVKGRYGYDFIYSKERLTSPLIKENGVFREASWDEALDLV
ASKFKGIIEKDGPDAVGGISCARSINEDSYQMQKLFRAAFKSANIDHCARVCHAPTVAGL
ITSFGTGGMTNSIGEMANTNMLFVIGSNMTEAHPVAATFVKNGQRNGAKLIVVDPRRHRL
ADYADEYAQINVGSDVAFLNGLMNVLITEDLYDKEFVDNHCDNWEALKEKVLEYPPKRVS
EISGVSEEQIIKIARMLAANKPGMAMYTLGITEHTCGTNNVMSVANLQMVLGNIGKENAG
VNPLRGQNNVQGACDMGALPNVYHGYQQVTDPAAKAKFEKAWGVEDLPDKNGLMIPDMIS
GLKTKEVKGLYIFGENIVGTEPDISHVIECLEAAEFIVCNDIFETETTQYADVVLPAAAW
SEDEGTFTNCERRVSLVRKVKDAPGLAMPNWWIFKQIAKRFGQNWESDSGQELWDNEVAP
LAPFFEGITFKKIQGDGIQWPCNCVESPGTQILHLDGNFTRGKGHLMALDWTPPAEMPDT
EYPFTLSTGRRLYHYHTRTQTGRCEGLNELLPEEYADISTVDAERLGIEHNEMIIVKSRR
GMVTVKAHISDRMPKGLVWMVMHYFENNCNWLTGRASDTITKTPEYKACAVAIEKIS*
>JGI24422J19971_100002767
VDGEKEIIINGNGFSFKEGETIFEVADRNGIDIPSLCYIKGLTPTGACRICVVEVTGARN
LLPSCATPAVHNMVVETESERVIQSRRINIELLLASGHHNCLTCEANGDCRLQELAYRYQ
VETVRFPESASRYPTETSNALIIRDFSRCILCGRCVQACNEVQVNHAISYGYRGAASKIV
AVGDLPYDESDCVFCGECVRVCPVGALIEKPSRFQGRPWDIQKVQTTCPYCGVGCQIDLH
IRDNEIVKVTGVEDVHPNFGSLCVKGRFGYDFINKNERLSVPLIKENGQFREVSWNKALS
LVAERLGEAKSKYGPDSIGIFSSAKITNEENYVAQKFARAAVGTNNVDHCARLCHSSTVA
GLVASFGSGAMTNPIADIERSELILVTGSNTTEAHPVISSCIKRAVESGRAKLMVVDPRK
IPLTKFATLWLRQNLGTDVAWANGMMRVIIKEDLYDRAYVESRTEGFEGLKNTVERYSPE
YVFKITGIPADDLIQAARIYAQARSASIFFAMGITQHRTGTDNVKSLANLAMLCGNVGVP
GGGVNPLRGQNNVQGACDLGALPNVFSGYQAVSDPVVREKMARAWGVESLPESPGLTVTE
MVARAGEGKIKALYIIGENPLVSDPDLNHAEEALTNLDFLVVQDIFLSDTARLADVVFPS
ASFAEKDGTFTNTERKVQRVHKAINAPGKARQDWGIICDLSSRMGYPMAYRNSKAIMEEI
ARVTPSYGGITYARLEKEDIYWPCPSAEHSGTPRLHVDKFTRGLGLFHSIDYIPPAELPD
KEFPLYLTTGRILYHFHTGTMTMQSEGLNDLAPECFVEISSDDAHNYKVKEGDLLKVSSR
RGDIRAKARICDQAIRGTVFIPFHFAEAAANRLTNAVLDPIAKIPEFKVCAVRIEKV*
>JGI24422J19971_100005285
MGRDSRITINGSEFPFKEGETILQVAETNGIDIPTLCYMNESAPTGACRICVVEVAGARS
LLPSCATPAAHNMVVETESERVMKSRKINIELLLASGNHNCLNCEANGDCRLQELAYSYQ
VETIRFPDSKSRYPTESSNALIIRDFSRCILCGRCVQACNEIQVNNAISFGYRGAASKIV
AVGDLPLNESDCTFCGECIQVCPVGALIEKPSRFKGRPWEVQRVQTTCPYCGVGCQIDLH
IKDNTIVKVTGVEGVPPNFGSLCVKGRFAYDFINQPERLTVPLIKKNGQFREASWNEALS
LIAERLGEIRLKHGPDSIGVFSSAKITNEENYLAQKFARAVLGTNNIDHCARL*
>JGI24422J19971_100014006
VNQAKTITIDGKRTSFEEGETVLQVADRIGIDIPTLCYISGLQATGACRMCLVEVKGARN
LLPACATPAAHNMVVETESERVVRSRRMNIELLLASGNHNCLTCEANGDCALQELAYRYK
VETVRFAESPSRYETESSNPLIIRDFSRCILCGRCVQACNEVQVNNAISYGYRGSASKIV
AKGDFPYHESDCVFCGECVRVCPVGALIEKPSRFQGRPWEVRQVRTTCPYCGVGCQIDLH
TKDNKVVRITGTEDVSPNFGSLCVKGRFGYDFINESKRLTKPLVRDNDGFREASWDEALS
LVAERLGGIRSKFGPDAIGVFSSAKITNEENYLAQKFARAVIGTNNVDHCARLCHASTVA
GLVASFGSGAMTNPIADIENSQLILVTGSNTTEAHPVISSFMKRMVTSGSAKLIVVDPRR
IPLTRFANLWLRQNLGTDVAWANGMMHVIIKEDLYDKAYVEERTEGFEALKKTVERYNPE
HVASITGIPADDLVRAARMYACASPASIYFAMGITQHTTGTDNVKSLANLSMLCGNVGVP
GGGVNPLRGQNNVQGACDLGALPNVYSGYQAVTDHSIRERMAAAWGVESLPASPGLTVTE
MVEEAGRGKIKALYIIGENPLVSDPDLNHAEEALSSLDFLVVQDVFLSETARLAHVVLPS
ATFAEKEGTFTNTERKVQRVRKARRSPGKARQDWEIIADLSTRMGHPMAYRQGREIMHEI
ARVTPSYGGITYGRLEKEGIHWPCPTLDHPGTPRLHVERFTRGKGAFHAIDYLPPAELPD
QEYPLYLTTGRVLYHFHTGTMTMQSTGLNDLVPECFVEISPEDAREYGVAEGDVLAVSSR
RGEIAARARISHQAVRGTVFIPFHFAKAAANRLTNAALDPIAKIPEFKVCAIRIEKAQEL
SAPAAMREDYEA*
>JGI24721J26819_1000372110
MITLTIDGIEVSVERGATILEAAEKAGVRIPTLCHDKRLIPFGACRMCVVELKGRRGLIP
ACFNPARNGMEVLTNTPAVIEARRLQLQLLLRHXPLDCPVCEAAGACELQKLVFEYGVDK
IPFAREEPKGSVDLKSHFIKRDMTRCILCGCCVRICNEVQGVNEISFVNRGIRTEISTDF
GRPLDCEFCGQCVSACPVGAMVAKHMGPVVRNWEVRKVPTVCGFCGLGCVVVMETKEGRI
VRASSQYELGTNEGNLCVKGRFGWPIVHSEKRLTRPLLRDGDGFVEVEWERALEIVASKW
DEIKRHKGGEAIGVLGSARLTNEEAYALQRFARGTLTTPHIDHAAGLAYRGLVSGLMPVL
GWPAATNPIRDIREADVILAVGGNFKETHPIAKNQVVLASGRKKAKVIVVDHVHTSFCDL
MGAKAIYVRPGTEGFFLRGMMRVILDEGLWDRAMVETRVQGFEELQVALMSCDPATVADV
TGCALADIKEAARAYAQAQRACILMSLETLSVGDQADVSRAAACLAVLAGKVGKKGCGLH
LYGEKANSQGALDMGLIPEFLPGFKEADDPEARKFFQELWQLPIPQGKGLDARGILEGCR
NGSIASLYVVAENPIGTYPERAWVAESLGKVDFLVVQDAFMSETAKMAKVVLPAAIFAEK
EGSFTSVDRRIQRLEPVVRPPGQAKGDLWIISELAKRMNTPLPFTTAAEAWEEIARAVEI
YRGCRLERLPGEGVPWPLKGNGDLEGTPVLYEEEFPHGKARLELGAWKGPSEKGDPAIYP
FVLHPQARWFHSGTFSTWSPSLMEVCPEPTALLHIDDAKDHGLREGERVKLVSPRGEVEA
VVKVRYRGPRKVVQVAHHFVDRPLNAILDWELQPVRVRLERV*
>JGI24721J44947_1000053711
MITLTIDGIEVSVERGATILEAAEKAGVRIPTLCHDKRLIPFGACRMCVVELKGRRGLIP
ACFNPARNGMEVLTNTPAVIEARRLQLQLLLRHXPLDCPVCEAAGACELQKLVFEYGVDK
IPFAREEPKGSVDLKSHFIKRDMTRCILCGCCVRICNEVQGVNEISFVNRGIRTEISTDF
GRPLDCEFCGQCVSACPVGAMVAKHMGPVVRNWEVRKVPTVCGFCGLGCVVVMETKEGRI
VRASSQYELGTNEGNLCVKGRFGWPIVHSEKRLTRPLLRDGDGFVEVEWERALEIVASKW
DEIKRHKGGEAIGVLGSARLTNEEAYALQRFARGTLTTPHIDHAAGLAYRGLVSGLMPVL
GWPAATNPIRDIREADVILAVGGNFKETHPIAKNQVVLASGRKKAKVIVVDHVHTSFCDL
MGAKAIYVRPGTEGFFLRGMMRVILDEGLWDRAMVETRVQGFEELQVALMSCDPATVADV
TGCALADIKEAARAYAQAQRACILMSLETLSVGDQADVSRAAACLAVLAGKVGKKGCGLH
LYGEKANSQGALDMGLIPEFLPGFKEADDPEARKFFQELWQLPIPQGKGLDARGILEGCR
NGSIASLYVVAENPIGTYPERAWVAESLGKVDFLVVQDAFMSETAKMAKVVLPAAIFAEK
EGSFTSVDRRIQRLEPVVRPPGQAKGDLWIISELAKRMNTPLPFTTAAEAWEEIARAVEI
YRGCRLERLLGRVFLGPSKGMGISRGLPCSTRRSFPMERLASSSGPGKARQRKGILPYIP
LCSILRPDGSTPGPSALGVPA*
>JGI24721J44947_100021502
MEVTLEIDGKLVKAEEGENLLQVARRNGIFIPGLCFYKRISPTGVCRLCLVKVEGMRGLV
PACATYVKDGMKVIANDQELFELRRDILDMLLSEHNTDCIACDKDGSCELQDLAYRFGLD
ITKRSFRSLWQELEIKRDDSSFVLSFDGSKCVKCQRCIKACYEIQGKGVLSFAKRGMDTY
VVAGFGNWKDSECDGCGECXQACPVGAITEKPIVERVREKDVEKKIETTCPYCGVGCQIE
LWXKDGKIVKVKGVESPPNNGSLCVKGRFGLGFVNSEERLKAPLIKDGDGFKEISWDEAK
EIFARRIKEIKDTYGPDSIAVLASAKITNEENYLLQKFTRVVLGTNNIDHCARL*
>JGI24721J44947_100117223
MPEVILTIDGQKVQAQTGMSILQAAQNAGIDIPHLCYREDLPPTSACRLCVVEVEGARTL
VASCSYPVANNLVVKTKTPRVQEARRMVIEFLLSDHPYDCMTCEKSGSCLLEKYAYEFSI
RQPRFAGETHHYPLRATNPFYERDYNKCILCGRCVTVCHEIQFCAVVDQTNRGFQTKIAA
PFDRSMQETPCVFCGNCVSVCPVGALTEKAGRFQGREWELKKVPTICSYCGVGCTIVLNV
KDNRVLKVTSDKDLGINKGWTCVKGRFGFDYIHSPDRLTDPLLKEKGSFRKASWEEALQK
VAEGLQKIKADFGPQAIGVLTSAKCTNEENYLLQKLARAVLGTNNVDHCARL*
>JGI25321J39296_100017317
MDKLRGVNHLEWLTLTIDGREVSVPKGTTVLDACRTNNIPIPTLCHAPELTSAGACRLCV
VQIEGMRNLPPACVTQAAQGMKVETQNKKVRTARKTILELIVANHPLDCMTCQKMGDCSL
AEYAYEYGVTGEVYHGEKRNLPIDDGNPFILRDPNKCILCGKCIKACTEIQGKSILDFSF
RGFDTQVGPAFNLPYNESDCDFCGSCVSVCPVGALVEKQMVGKGRPWEVSKVQTTCPFCG
VGCNFDLNVKDGKVIGVTSNPDAPVNGKALCVKGRFGMDMIYSENRVTTPLIRKDGVLVP
AEWDEALDLIATKLGEIKKTYGPNSIAALSSAHCTNEENYLMQKFMRAVIGTNNIDHCAR
T*
>JGI25321J39296_10017445
LITLTIDGREVSVPKGTTVLEACRMHDIPIPTLCHDKDLNPNGACRLCVVQIEGMRNLPP
SCVTQAAPGMKIETQNEKVIKARKTILELLVANHPLDCMTCEKLGDCVLAKYAYEYGVTG
EIYQGEKRNSPLDNTNPYILRDPNKCILCGKCIDTCRAVAERSVIDYAYRGFNTKVATFL
DTDLKDSTCVYCNRCVAVCPVGALIDKNMIGKGRTWELKKEEVTCTFCESGCKFDINYKN
GKAIAVTAKSAANGRPLCLKGRIGSDFKYNSERTDLPFVNQDGEFVQVPWAEFLGLGNIV
EKINSLTK*
>JGI25321J50212_1000028117
MDKLRGVNHLEWLTLTIDGREVSVPKGTTVLDACRTNNIPIPTLCHAPELTSAGACRLCV
VQIEGMRNLPPACVTQAAQGMKVETQNKKVRTARKTILELIVANHPLDCMTCQKMGDCSL
AEYAYEYGVTGEVYHGEKRNLPIDDGNPFILRDPNKCILCGKCIKACTEIQGKSILDFSF
RGFDTQVGPAFNLPYNESDCDFCGSCVSVCPVGALVEKQMVGKGRPWEVSKVQTTCPFCG
VGCNFDLNVKDGKVIGVTSNPDAPVNGKALCVKGRFGMDMIYSENRVTTPLIRKDGVLVP
AEWDEALDLIATKLGEIKKTYGPNSIAALSSAHCTNEENYLMQKFMRAVIGTNNIDHCAR
T*
>JGI25321J50212_1000045734
MSTITLTVNGQKVTVPAGSTILEAAESIGISIPTFCHEPSLPGVASCRICVVETKGSKKL
SPSCMTVAKEGMEVQTESPAVVEARQTILELILANHPMDCLTCDKNGACKLQDYAFQYGV
KEAGFTGVKHQYDIEDDNPYIIRDMKKCILCGKCVRTCAEADRNVIDFAHRGFNTKVAPP
MDVTLGDSDCVYCGRCVTVCPVGALTIKSLAGKGRTWEIEKKDIICTFCEKGCSFELNVK
NNKVIAVTPGTPAEGRPLCLKGRLGLELLHCEEPVKPQIKRDGQFVEVSWAEALGLDQVL
AKINNLERK*
>JGI25322J35698_100031554
MGNVSLTIDGKQVQVPSGITVLEAARLIGINIPSLCYDRELTKPGACRICVVSVEGARNL
PASCVTEVREGMVVNTSTPEVIEARKTILELLLANHPLDCMTCEKTGDCHLQDYAYEYGV
REIPYQGEVTCHELDDSNPFIYRDNNKCILCGKCVRVCDEVVGRNIYGWANRGFQTSVVP
TLGKDLEKTDCVFCGSCVSVCPVGALTEKDMMGKGRKWEMEKVRTTCPYCGTGCTIDLNV
KDGKIVGVTSTEDGAVNGRALCVKGRFGYNFIQHPDRLKTPLIKENGEFREASWEEALKY
TADKLLKNKKDHGSNSFAALTSARVTNEDNYVFNKFTRVVMGTNNIDHCARL*
>JGI25322J35698_100037934
MSTITLTVNGQKVTVPAGSTILEAAESIGISIPTFCHEPSLPGVASCRICVVETKGSKKL
SPSCMTVAKEGMEVQTESPAVVEARQTILELILANHPMDCLTCDKNGACKLQDYAFQYGV
KEAGFTGVKHQYDIEDDNPYIIRDMKKCILCGKCVRTCAEADRNVIDFAHRGFNTKVAPP
MDVTLGDSDCVYCGRCVTVCPVGALTIKSLAGKGRTWEIEKKDIICTFCEKGCSFELNVK
NNKVIAVTPGTPAEGRPLCLKGRLGLELLHCEEPVKPQIKRDGQFVEVSWAEALGLDQVL
AKINNLERK*
>SL_8KL_010_SEDDRAFT_1000003131
MVTVSINGQKVEVEKGSTVLEAAKKIGIKIPTFCHDERLKPHGSCRICVVEVNGGANLPT
ACVTPVYEGMEVETESEDVVTARKEILDLLLADHPLECLTCEKAGECVLQDLCYQYGVEE
TSYDGARNHYEIDQSNDFYYSDQNKCIKCGKCVMVCDELQETHAIGFAERGFETHIATPL
ERGLSESTCVSCGNCVSVCPVDALGSKKKTKFRYWEVNKVRTTCSYCGVGCQMDLLVKDN
KVVEVQPADGVNDRMLCAKGKFAFDFLSHPDRLKMPLIRKDGRLQESTWEEAYDTIVGKI
NSIKAENGPGAFAGLTSARCSTEDNYMMQKFMRAAIGTNSVDHCARL*
>SL_8KL_010_SEDDRAFT_1000027241
MVAITINGTEHQVEEGQSLLSAAEDLGYDIPTLCHFDVVSDAGACRMCLIEDQDSGQLLP
SCTTEVSEGMDIVTNNERIYQARKTVLDLLLSEHCGDCEAPCTVACPAHANVEEYVRAGR
EGDFKKALAIIKERIPLPMSIGRVCPRFCEEDCRRNLMEDEEPVAINDFKRKAADLHYEE
YTEPRRELTGEKVAIIGGGPAGLGTAYFLRKWGIAADIYEKREKAGGMLRYGIPEYRLPK
DILDKELKHFHEMDGLTINCNQELGTDIEIAELKEDYDAVVIALGCWQSSSMRTEGEELA
LGGIDFLEQLAKQNFEMEDPGETIVVGGGNTAMDCVRSTLRLTDSDVHCYYRRTEKQMPA
EQIEIDEAREEGCNFEFLSQPVSLRKEDGKLVLECIKMELGEPDESGRRRPIPIEGSEFE
VTADTVIAAIGQNTIAPDSIPTNDWGDVAVKEDSYQVEDNVFAAGDCVTGPATVVEAVAA
ARKAALNVECFLQGEEYSEEKQTNVNQGHWESLSMEDLDFLEEPTPQERVELPTEKAEKR
VTNFCEVTETISAEGMEKEGERCFECSCTSKTDCELRDLATRFEIEEPFYGGFRSSSGAE
LEADNPFLVHDDDKCILCGRCVRVDHEVQCSDAIDFANRGFDSRIAAALKEDLGSEDSSC
VFCGQCVEACPTGALEYKPFITERLELDVESTETTCGYCGVGCKLDFKTADNKVVKVGSV
YREGIPNPDGEACVKGRFGYEFIDHPDRLTKPLIKDKESGEFQEASWEEALDYVADNFQR
IKDESGAEAFGSLCSARCSNEENYLIQKLMRAAIGTHTIDHCARL*
>SL_8KL_010_SEDDRAFT_100024846
MVTVTINGQKVEVAPETTVLEAAEKIGVKIPTFCHDPRLKPHGSCRICVVEVKGGGNLPT
ACVTPVWEGMEVETESHDVVVARKEILDLILADHPLECLTCERAGSCTLQDLCYQYEIEE
TSFDGERTNYPIDESNDFYYSDQNKCIKCGKCVMVCDQLQQTNAIGFIGRGFETHVGTPF
ELGLEHSTCVSCGNCVSVCPVDSLGPKKKVKYRSWEVDKVRTTCSYCGVGCQMDLLVKDN
RVVEVQPAEGVNNRMLCVKGKFAFDFLSHPDRLKKPLVRKNGRLQEATWDEAYDVITGKI
KEIKEAHGPSVFAGLTSARVSTEDNYMMQKFMRAAIGTNSVDHCARL*
>SMTZ1_1000017049
VDGEKEIIINGNGFSFKEGETIFEVADRNGIDIPSLCYIKGLTPTGACRICVVEVTGARN
LLPSCATPAVHNMVVETESERVIQSRRINIELLLASGHHNCLTCEANGDCRLQELAYRYQ
VETVRFPESASRYPTETSNALIIRDFSRCILCGRCVQACNEVQVNHAISYGYRGAASKIV
AVGDLPYDESDCVFCGECVRVCPVGALIEKPSRFQGRPWDIQKVQTTCPYCGVGCQIDLH
IRDNEIVKVTGVEDVHPNFGSLCVKGRFGYDFINKNERLSVPLIKENGQFREVSWNKALS
LVAERLGEAKSKYGPDSIGIFSSAKITNEENYVAQKFARAAVGTNNVDHCARLCHSSTVA
GLVASFGSGAMTNPIADIERSELILVTGSNTTEAHPVISSCIKRAVESGRAKLMVVDPRK
IPLTKFATLWLRQNLGTDVAWANGMMRVIIKEDLYDRAYVESRTEGFEGLKNTVERYSPE
YVFKITGIPADDLIQAARIYAQARSASIFFAMGITQHRTGTDNVKSLANLAMLCGNVGVP
GGGVNPLRGQNNVQGACDLGALPNVFSGYQAVSDPVVREKMARAWGVESLPESPGLTVTE
MVARAGEGKIKALYIIGENPLVSDPDLNHAEEALTNLDFLVVQDIFLSDTARLADVVFPS
ASFAEKDGTFTNTERKVQRVHKAINAPGKARQDWGIICDLSSRMGYPMAYRNSKAIMEEI
ARVTPSYGGITYARLEKEDIYWPCPSAEHSGTPRLHVDKFTRGLGLFHSIDYIPPAELPD
KEFPLYLTTGRILYHFHTGTMTMQSEGLNDLAPECFVEISSDDAHNYKVKEGDLLKVSSR
RGDIRAKARICDQAIRGTVFIPFHFAEAAANRLTNAVLDPIAKIPEFKVCAVRIEKV*
>SMTZ1_1000792712
MNEIELTINGRRISGIPGQTILEVAQENGFHIPTLCYHPRLPITGACRVCVVEIEGSPRL
EASCAMPIRKGMVIHTDSERVRRARRMVVELLLTRHKVHCLTCESNGNCALQDVAYELEI
DMEDLSFEIEEPDEPIDSSSPAIIRDPSKCILCGRCVSGSSTSSASLSEVAM*
>SMTZ1_100354953
MSEVKLTIDGREVAVPQGWTLLQAANKLGIRIPTLCHLWELSPCSACRICLVEVEGARNL
VTACSYPAAAGMKVHTRTERVLKARRLVMELILSDHPLDCMTCEKTGSCQLQDLAYEMGL
SGSRMKGEQHRYPVDQGNPFIVRDYNKCVLCERCIRICDEIQGSMAIEYAHRGFHTKVGV
PYHRSLTESDCVFCGQCVSVCPVGALTERSRVGRGREWEFQKVKTICSYCGVGCLLVLNV
KDGEIVRVTSDRNSGVNRGNLCVKGRFGFDYVHSPDRLAEPLIREGGTLRPASWEEALDR
AAEGMKKIRKEYGPDSIAFLVSAKCTNEENYLLQKLARAALGTNNVDHCARL*
