# Supplementary material for: Origin and Evolution of Flavin-Based Electron Bifurcating Enzymes
Source: Front Microbiol. 2018 Aug 3;9:1762. doi: 10.3389/fmicb.2018.01762 (PMC6085437; doi:10.3389/fmicb.2018.01762)
Supplement: Supplementary file 12 [file Data_Sheet_9.FASTA]

>C687J13239_10057933
MDYKKMNHADFNFLKTLLGLEQVTTLGHIEKDYSHDELGTVFGHPEAHVIVKNKAQIQSI
MKYAYEQNIPVTVRGSGTGLVGACVPLFGGILLDTSKMNQIIELDKTNLTLRVEPGVLLL
DIYEHVEKEGLFYAPDPGEKTATIGGNISTNAGGMRAVKYGVTRDWVRGLEVVTPDGELI
KLGGKVVKNSTGYGLKDLIIGSEGTLGIIVEATLKLIPKPKKTVSLLVPFLNREDAIAAA
PRLIMDHVIPTAVEFLEKQALQYSEEFLGKKIPHNNFEAYLLISYDGNNEQAIQEDIEIA
SNLCINKYNAIDVFLVDTEERRSAVWNVRGGFLEAIKSSTSQIDECDVVLPRAHISEFLA
YTRELSAKLGVRIPYFGHVGDGNLHIYFCKDNLSDADWKSKVDEGFELMYDKAFSFGGLV
SGEHGIGYAKRIYMEKLLGAKQMEIMRGIKKTFDPKNILNPGKVI*
>C687J13896_100001834
MTYHTLNQADIKYLKEIVGHEFTFVGEQIEKDFSHDELDTVSHYPEIHLLVKDKYQISKI
MKYAFEKTIPVTVRGSGTGLVGACVPLYGGILLDVSKMNHIIELDQTNLTLRVEPGVLLM
DIYEHVEKENLFYAPDPGEKSATIGGNISTNAGGMRAIKYGVTRDWVRGLEVVLPDGEIV
QFGGKVVKNSTGYGLKDLIIGSEGTLGIIVEATLKLIPKPKKSVSLLVPFKSREDAIAAA
PKLINEHVLPTALEFLEKQSLQYSETFLGKKIPHNDFEAYLLISYDGNNETAIEEDIEIA
SSLCVNKYNALDVFLVDTEERRKSVWTVRGGFLEAIKASTSEIDECDVVLPRSNIGAFLN
YVRKISEDLNVRIPYFGHVGDGNLHIYFCKDGMDDETWKEKLKVGFNALYEKAFSFGGLV
SGEHGIGYAKKEYMKKQLGEKQLMLMKGIKSTFDPKNILNPGKVI*
>C687J26609_100002634
MTYHTLNQADIKYLKEIVGHEFTFVGEQIEKDFSHDELDTVSHYPEIHLLVKDKYQISKI
MKYAFEKTIPVTVRGSGTGLVGACVPLYGGILLDVSKMNHIIELDQTNLTLRVEPGVLLM
DIYEHVEKENLFYAPDPGEKSATIGGNISTNAGGMRAIKYGVTRDWVRGLEVVLPDGEIV
QFGGKVVKNSTGYGLKDLIIGSEGTLGIIVEATLKLIPKPKKSVSLLVPFKSREDAIAAA
PKLINEHVLPTALEFLEKQSLQYSETFLGKKIPHNDFEAYLLISYDGNNETAIEEDIEIA
SSLCVNKYNALDVFLVDTEERRKSVWTVRGGFLEAIKASTSEIDECDVVLPRSNIGAFLN
YVRKISEDLNVRIPYFGHVGDGNLHIYFCKDGMDDETWKEKLKVGFNALYEKAFSFGGLV
SGEHGIGYAKKEYMKKQLGEKQLMLMKGIKSTFDPKNILNPGKVI*
>C687J26660_100002941
MKTKGSIKKRRLRYNHMTPKLAAELCKISGEKYVIYDDKEKLEPYSHDEVAETQYAHMPE
ALVRPGSTTEVSSIIKWANRRKVPVTPRGAGSGLSGGAVPIHGGVVMHMDRMNKVVEYDR
INMTITVEPGMVTNDINDLIKGDGLFYAGYPMSLETCYIGGNVAENAGGGKAVKYGVTAR
YVIGLEIVTPTGDIITLGGKLVKDVTGYNVIQLMVGSEGTLGVFTKITLRLMPLPKANVD
LLCLFKTPDEAIAVVPKIMTAGGIIPTAIEFMDKTSVQTTCQYLNESIPYQQAGAMLLIT
VDGPNAAQVEQEYEAIGELCMKNGAIEVYVADNFTTSQRIWNVRKNIAEAFKVISPHQSL
EDIVVPIASIPEMVRELQVLSKKYGVSIPCYGHAGDGNLHATPVMNPAWTLKRWNDTLPN
ILIDLYTITSRLGGTISGEHGIGHKRKKYMPLVVSKEYLGMLRSIKKALDPNSILNPGKI
FNTLA*
>C687J26661_100001728
MTYHTLNQADIKYLKEIVGHEFTFVGEQIEKDFSHDELDTVSHYPEIHLLVKDKYQISKI
MKYAFEKTIPVTVRGSGTGLVGACVPLYGGILLDVSKMNHIIELDQTNLTLRVEPGVLLM
DIYEHVEKENLFYAPDPGEKSATIGGNISTNAGGMRAIKYGVTRDWVRGLEVVLPDGEIV
QFGGKVVKNSTGYGLKDLIIGSEGTLGIIVEATLKLIPKPKKSVSLLVPFKSREDAIAAA
PKLINEHVLPTALEFLEKQSLQYSETFLGKKIPHNDFEAYLLISYDGNNETAIEEDIEIA
SSLCVNKYNALDVFLVDTEERRKSVWTVRGGFLEAIKASTSEIDECDVVLPRSNIGAFLN
YVRKISEDLNVRIPYFGHVGDGNLHIYFCKDGMDDETWKEKLKVGFNALYEKAFSFGGLV
SGEHGIGYAKKEYMKKQLGEKQLMLMKGIKSTFDPKNILNPGKVI*
>C687J26661_100002611
MKTKGSIKKRRLRYNHMTPKLAAELCKISGEKYVIYDDKEKLEPYSHDEVAETQYAHMPE
ALVRPGSTTEVSSIIKWANRRKVPVTPRGAGSGLSGGAVPIHGGVVMHMDRMNKVVEYDR
INMTITVEPGMVTNDINDLIKGDGLFYAGYPMSLETCYIGGNVAENAGGGKAVKYGVTAR
YVIGLEIVTPTGDIITLGGKLVKDVTGYNVIQLMVGSEGTLGVFTKITLRLMPLPKANVD
LLCLFKTPDEAIAVVPKIMTAGGIIPTAIEFMDKTSVQTTCQYLNESIPYQQAGAMLLIT
VDGPNAAQVEQEYEAIGELCMKNGAIEVYVADNFTTSQRIWNVRKNIAEAFKVISPHQSL
EDIVVPIASIPEMVRELQVLSKKYGVSIPCYGHAGDGNLHATPVMNPAWTLKRWNDTLPN
ILIDLYTITSRLGGTISGEHGIGHKRKKYMPLVVSKEYLGMLRSIKKALDPNSILNPGKI
FNTLA*
>C687J26860_100001334
MTYHTLNQADIKYLKEIVGHEFTFVGEQIEKDFSHDELDTVSHYPEIHLLVKDKYQISKI
MKYAFEKTIPVTVRGSGTGLVGACVPLYGGILLDVSKMNHIIELDQTNLTLRVEPGVLLM
DIYEHVEKENLFYAPDPGEKSATIGGNISTNAGGMRAIKYGVTRDWVRGLEVVLPDGEIV
QFGGKVVKNSTGYGLKDLIIGSEGTLGIIVEATLKLIPKPKKSVSLLVPFKSREDAIAAA
PKLINEHVLPTALEFLEKQSLQYSETFLGKKIPHNDFEAYLLISYDGNNETAIEEDIEIA
SSLCVNKYNALDVFLVDTEERRKSVWTVRGGFLEAIKASTSEIDECDVVLPRSNIGAFLN
YVRKISEDLNVRIPYFGHVGDGNLHIYFCKDGMDDETWKEKLKVGFNALYEKAFSFGGLV
SGEHGIGYAKKEYMKKQLGEKQLMLMKGIKSTFDPKNILNPGKVI*
>C687J26860_100031313
MKTKGSIKKRRLRYNHMTPKLAAELCKISGEKYVIYDDKEKLEPYSHDEVAETQYAHMPE
ALVRPGSTTEVSSIIKWANRRKVPVTPRGAGSGLSGGAVPIHGGVVMHMDRMNKVVEYDR
INMTITVEPGMVTNDINDLIKGDGLFYAGYPMSLETCYIGGNVAENAGGGKAVKYGVTAR
YVIGLEIVTPTGDIITLGGKLVKDVTGYNVIQLMVGSEGTLGVFTKITLRLMPLPKANVD
LLCLFKTPDEAIAVVPKIMTAGGIIPTAIEFMDKTSVQTTCQYLNESIPYQQAGAMLLIT
VDGPNAAQVEQEYEAIGELCMKNGAIEVYVADNFTTSQRIWNVRKNIAEAFKVISPHQSL
EDIVVPIASIPEMVRELQVLSKKYGVSIPCYGHAGDGNLHATPVMNPAWTLKRWNDTLPN
ILIDLYTITSRLGGTISGEHGIGHKRKKYMPLVVSKEYLGMLRSIKKALDPNSILNPGKI
FNTLA*
>Ga0063234_101362
VYNKITGQIVEELKKIVGVNNVIYDDLEALEAYSHDEVAEKHYAHMPEAVVKPSSAEEIA
QIMKLANKYKIPVTPRGAGSGLSGGAVPVYGGIVLSFERMNKILEIDRENLVIVVEPGVV
TNEINNAVKEYGLFYAGYPMSVETCYIGGNVAENAGGGRAVKYGVTGRYVIGLEVVTPTG
DIVHLGGKVMKDVTGYDLIHLMVGSEGTLGIFTKIYLKLMPLPQAKVDLLVLFNDIDTAI
RIVPKIMTFGRIIPTSIEFMDDLSFKASCRYLNEKIPFEEAGAMLLIELDGNSKTELEEQ
YEIVGNLCIESGAIEVYVADNATTSERIWRIRRNIAEAWKQFSPHQSLEDVVVPISEIPV
FLKKIREISDKYGIPIPCYGHAGDGNIHATPIKPPELPMEEWYEKLEQLLEEMYGVVKEL
GGVISGEHGIGHKRKKYLPLVLEPAHIEMMRAIKKALDPNLILNPGKII*
>Ga0063235_10006115
MNGLCSNEYKKIDERDINFLTELLGKDRVYYGEEINEDYSHDELGGISKMPEVMIEVLST
DEVSKVMKYAYENNIPVVVRGSGTGLVGASVPLYGGIMLNMTKMNRILELDEDNLTLTVE
PGVLLMEIAKYVEERDFFYPPDPGEKSATIGGNINTNAGGMRAVKYGVTRDFVRGLELVL
PNGNIIEVGGKVVKNSSGYSIKDMICGSEGTLAVITKAVLKLLPLPKKTISLLIPFPNLQ
MAIGTVPKIIKSKAVPTAIEFMQREVILAAEEYLGKKFPDNTSDAYLLLTFDGNSKEEIE
RNYEKVAELCLNEGALDVFISDTDERKEAIWSARGAFLEAVKATTTEMDECDVCVPRNKV
ANFINYTHELQEGFNVRIRSFGHAGDGNLHVYVLRDELTEEEWKKKLSEVFECMYKRARE
LNGVVSGEHGIGYAKRAYLFEQYDEAYIELMKNIKLAFDPKNLLNPGKVCQ*
>Ga0066600_100042061
FPKSEAELAVVMKEMARRGVKVTVAGARTGLVGGCVPNQGALVSLENFDRVLALYHDVPS
AEWRLKAQCAVNLRTIAAQLALKSIPDIERCADGMTLIEMDRFRQDPDFYAYPPDPTEMS
ASLGGTVATNASGARTFRHGPTRDWVRGIRVMLANGEFLNLPRGKYFASPGGEFTVTDSA
GTDYKVRIPSYSSPRTKNTAGFFTAPHMDLVDLFIGSEGAFGIVTEVTVGLLKRTPKISV
VQFLASDEQAIALVQTLRADARIRLDFLEMYSATAIDLLRERQRRDARSVGTPPIPATAQ
SALFFELDFDPAAKDVPMEALDSAVRSCGASPADSWAAYENRELDRLKNFRHILPETINS
IIAERKKQHPGLHKLGTDLAVPDERLADMWAVYRDALAGAGLEWAAFGHIGNNHVHINIM
PRDMADLQKALGLYQMFAEKAVAFGGSVSAEHGIGKLKAKFLKTMFSPAHIEEMRAVKRA
LDPNWLLNPGNIFEDKF*
>Ga0066602_1000009373
MSYKTFDQTDYKNILEIMGDPSRVMFGEEINEDYGHDELGGTFCVPDVVIKSSTAAEVSA
IMKYASEHSIPVTPRGSGTGLVGGAVPVQKGIVLDLSLMNRILELDEENLTVTVEPGVLL
MELSQFAEEHDFLYPPDPGEKTATIGGNISTNAGGMRAVKYGVTRDYVQGLEVVLPGGTV
VELGGKVVKNSSGYALKDLIIGSEGTLGIVTKAILKLLPLPKKNISLLVPYPTLEQAIRT
VPLIIKSKAIPTAVEFLQKEAIEDAENYLGSKFPDKSSDSYLLLKFDGNTKEDIERDYDK
VAKICLDQGALDVLIMDTDERSDTVWKTRGAFLEAIKASTTDMDEVDVVVPRNRVSDMVE
FTHQLRKNQNIRIKSFGHAGDGNLHAYVLKDEIPDNEWENRMKTAMDAMYKKARELNGQV
SGEHGIGFIKKGYLQNSLDAEVIMLMRGIKSVFDPKNILNPGKVII*
>Ga0066602_1000130312
MVTKTSPKYNQVTDSIACELKKIVGEKFVIYNNQEALEPYSHDEIPGTEYRAMPEIVVRP
RTGTEISEIMKLSNKHKIPVTPRGAGSGLSGGAVPIYGGIVLSVDRMNSILELDKENMMI
VVEPGVIANDINEYLRDHKLFYAGYPMSMETCHIGGNVAENAGGGKAVKYGVTSRYVLGL
EVVMPNGEIVEFGGKLIKDVSGLNMVQLMVGSEGILGIFTRIVLKLIPLPKYQADLLCLF
RSAEEAINVVPKIMTQLGIIPTSIEFMDDISVKASCDYLNESLPYKDCGAMLLITVDGME
MDKVQNEYIAIGKFCQSAGSYEVFVADNPSTSERIWRVRRNIADAFNVYSNRQSGEDIVV
PPKEIAKVLNKMRNISETYSLLIPCFGHAGDGNIHARIVCEPKWSNDKWKAVLPVILEDI
YAMIRESGGRISGEHGIGCKRKKYLDRVVSNEYIEIIKSIKLALDPNIILNPGKIFDYYE
QRCVRI*
>Ga0066602_100022486
MSYKKICRQDIDFLKQALSDDRVYAGEDINEDYCHDEMQEYGLFSPEAVVEPVCTYEVSA
VMKYAFQNNIPVTPRGSGTGLCGGAVPICGGIVLSLAKMNRILEFDHENLTVTVEPGVLL
MELAKAASEQDYLYPPDPGEKSATIGGNVMTNAGGMRAVKYGVIRDYVRAIEAVLPNGEV
TVFGCNVSKNSSGYSLKDLLIGSEGTLAVITKLVLKLVPAPERTLSLLVPFHTLEDCIDT
VPKIIQAKVISTAIEFMQREVIEAAEQYLGKKFPGKTSDAYLLITVDGGKNEVERLHCKI
ADICLENGAIDVFISDTEERQESIWSARGAFLEAIKSSTTEMDECDVVVPRNKIALFVRF
VSGLEKSYGVRIRSFGHAGDGNLHVYVCRDSLPKNSWREKLNTVMDAMYMKAKELGGQVS
GEHGIGHAKIGYLCESIGDLNMALIKGIKEVFDPKRILNPGKVIE*
>Ga0066602_100178914
MISTFKQVDETDIAFLRSVCSPDRVLTGADISEDYSHDELGDVRRTPDVLVKVQSAEEVS
AILKYANEQTIPVTPRGQGTGLVGSSVALCGGIMVDLCGMNRFLELDEVNMTLTLEPGVL
LMEVSKYVEAHKLFYPPDPGEKTATIGGNANTNAGGMRAVKYGVTRDYIRGMEVVLPSGK

>Ga0066603_100162563
MSDAIQYNRLTETDLAFLQAAVAPDGKVIARDAIHEDFSHDEMGAVHHFPDVLVEAASAA
QVAAILRYANGRRIPVTPRGQGTGLVGAAVALCGGIMLSTARMNRILELDEENLTLTVEP
GVLLMDIAKFVEEHDLFYPPDPGEKSASIGGNINTNAGGMRAVKYGVTRDYVRGLEVVLA
SGDIIEVGGKVVKNSSGYSVKDLIVGSEGTLGFVTKATLRLLPLPKKAISLLVPFDDLTT
AIETVPVIIKSKYIPTAIEYMEKPVILCAEQYLGKKFPDHSSDAYLLLTFDGNSREEVES
VYEKVAEVCLQAGAKDVLISDTDERQVSIWSARGAFLEAIKASTSEMEECDVVVPRKRVA
DFVKYTKTVQREVG
>Ga0066604_1000005745
MSFTKLNDGDIDYLKSVCGPDRVLTGKQINEDYSHDELSGTACYPEVLVNVISRDEVAAV
MKYAYERGIPVTPRGQGTGLVGGSVSVHGGVMLNLSGMNRILELDEENLTLTVEPGVLLM
EISKFVEDKGLFYPPDPGEKSATIGGNISTNAGGMRAVKYGVTRDYVRGLELVLPGGEVL
EVGGKVVKNSSGYSVKDMVVGSEGTLAVVTKAILRLLPLPREVVSLLVPFPSLPQAIETV
PLIIKSRAIPTAIEFMEREVILAAEEYLGKKFPDNSADAYLLLKFDGDCKESVERAYEDV
AKLCLERGALDAFISDTQERDESIWSARGAFLEAIKASTSEMDECDVVVPRRRVADFVAF
TRELECEVGIRIRYFGHAGDGNLHIYVLRDKLGGPDWQEKLGKAFEALYAKSREYGGLVS
GEHGIGFAKKRYLEESLGETGMRLLRGVKLAFDPKGLLNPGKIC*
>Ga0066604_1000009525
MVNYHKVTPEIVKELEGIVGANHVIWGDPERLEPFSRDEIPGKAYRAMPEVVVRPRSAAE
IAAIMKLANRELIPVTPRGAGSGLSGGAVPIHGGVVVTTDRMNQILELDQENMMIVVEPG
VIANDINEYLKEHSLFYAGYPMSMETCFIGGNVAENAGGGKAVKYGVTARYVLGLEVVTP
TGDVVELGGKLLKDVTGYNMVQLMVGSEGTLGFFTKIILRLMPLPKAQVDLLCLFKSSED
AVGVVPRLIVGTGIIPTSIEFMDRASVKAACDYLNESIPYADCGAMLLITLDGPDKAQVE
REYEAVGKFCEANGATEVYVADNPTTSERVWRIRRNIGEAYNIISSRQSGEDLVVPPSEI
PKVVAKLQELAARHGVMIPCFGHAGDGNLHARIVSDPAWTNERWAKLLPEILAEIYTDIA
KVGGRISGEHGIGHKRKKYMKYVVSEEYLNMLRAIKTALDPKQILNPGKIFDPIERI*
>Ga0066604_100137071
MISTFKQVDETDIAFLRSVCSPDRVLTGADISEDYSHDELGDVRRTPDVLVKVQSAEEVS
AILKYANEQTIPVTPRGQGTGLVGSSVALCGGIMVDLCGMNRFLELDEVNMTLTLEPGVL
LMEV
>Ga0066636_100052904
MIYNKVTFEVINELIEILSSKNIIYDNFEAMEQYSHDEVAEKSYAHMPEVVVKPSTAEEI
SKIMKLANKYKIPVTPRGAGSGLSGGAIPVNGGIVLSLEKMSRILEIDKKNLIAVVEPGV
VTNDINNLVKEDGLFYAGYPMSVETCYIGGNVAENAGGGRAVKYGVTGRYIYGLEVVTPT
GEIVHLGGKRMKDVTGYDLIHLMVGSEGTLGIFTKIYIKLMPLPQANVSLLVLFKDIESA
IKLVPKIMTFGRIIPTSIEFMDELSFKASCEYLNEKIPFEKSGAMLLIELDGNSKKELEG
QYEIIGNLCTENGAIEVYIADNATTSERVWKIRRNIAEAWKLMSPHQSLEDVVVPISEIP
KFLTKIKELSKKYNILIPCYGHAGDGNLHPTPIKNPKFKMDEWYEKLDALLLELYKTAIE
LGGTISGEHGIGSKRNKYISMALEPAQIEIMKKIKKAFDPNLILNPGKIF*
>Ga0066636_100260532
MNVEKLQDIVGQDWVITKREQMGSYLVDETALAVRPKPADNVVVVKPANSKEISDVLKLA
NREKTPVFIRGGGTGLCGGAMPTVDGIVLSMERLDKIEEVDKDNLMIVVEGGVTLEAMLK
AVEDAGLFFPPHPGDEGAYVGGLVACNAGGARAVKYGVIRNYVKGLEVVLPTGEIMNVGG
KLIKNNQGLDLLHLLIHSEGILGVITKVIFRLYPKVASSGTMVVSYDKRHDAMDTVPKIL
RSGVIPLAVEYVDRDVIEASAKYLGMKWPATKGNGYLIVILTGANDDEVYLQAEQVSDIC
QKSNAMDILIAERRDEQANILKMRSEIYSAIKDKSADILDVTVPPNSVGDIMDRCDEIAK
RYNTTIPMYGHIGDGNFHPHLMNDLRDRGIVREVKREVYKEAIKLGGVITGEHGVGIVRV
PELDLCPDGKMWELMRGIKSVFDPNNILNPGRAIL*
>Ga0066637_100020441
MSHYTYNLINPPIVDELKSIVGAKYVIFGEPDKMEPYSHDEVAEKHYAHMPEAVVKPRTA
EEISKIMKLANRENIPVTPRGAGSGLSGGAVPLHGGISLSLERMNEILEIDKENLVVVVE
PGVVTNEINEKLKAYGLFFAGYPMSVESCFIGGNVAENAGGGRAVKYGVTDRYIIGLEVV
TPEGEIIHLGGKLSKNVVGYDFIKLMVGSEGTLGIFTKIYIKLLPLPMEKIDLLVMFKDA
DSAIRIVPTIMTMGHVIPTSIEFMDKLSFQTSYKYLN
>Ga0066637_100390484
MIYNKVTFEVINELIEILSSKNIIYDNFEAMEQYSHDEVAEKSYAHMPEVVVKPSTAEEI
SKIMKLANKYKIPVTPRGAGSGLSGGAIPVNGGIVLSLEKMSRILEIDKKNLIAVVEPGV
VTNDINNLVKEDGLFYAGYPMSVETCYIGGNVAENAGGGRAVKYGVTGRYIYGLEVVTPT
GEIVHLGGKRMKDVTGYDLIHLMVGSEGTLG
>Ga0066695_100131973
MTAGLDAMLAALEQLLPDRVSRRPADLAAAAHDASSLPAARPDAVVWPLSTDDVVAVVRL
ASERAIPLTARGAGSSLEGNPIPVRGGIVLDCSRMTRVIAVRPEDLQVDVEPGVVYAALN
SELRPHGLFFPPSPGGSADVATIGGMVANNASGIYSVKYGGTRDHVRAATVVTGTGELLR
LGNRCRKSASGYHLLGLLVGSEGTLAIATELTLALAGRPAARRQGGFRFADATAAARATA
ELIRFGIDVAAVEFLDDRTIAALNRFGAFDLVEAPALLLEVHGSEAGVAEAWQAAEDVVR
GTGGVPFVLPEGRDAWTIREHATRAIAALRPAAATVRADLAIPIGALPTLVARAAAIARE
RALAIHLFGHAGIGILHALVLADDAERPAAEAARDALVDAALALGGSCSGEHGMGLGNRR
YAAREHGSAVRLMQGVKALFDPRSILNPGKIW*
>Ga0066700_100243672
MTAGLDAMLAALEQLLPDRVSRRPADLAAAAHDASSLPAARPDAVVWPLSTDDVVAVVRL
ASERAIPLTARGAGSSLEGNPIPVRGGIVLDCSRMTRVIAVRPEDLQVDVEPGVVYAALN
RELRPHGLFFPPSPGGSADVATIGGMVANNASGIYSVKYGGTRDHVRAATVVTGTGELLR
LGNRCRKSASGYHLLGLLVGSEGTLAIATELTLALAGRPAARRQGGFRFADATAAARATA
ELIRFGIDVAAVEFLDDRTIAALNRFGAFDLVEAPALLLEVHGSEAGVAEAWQAAEDVVR
GTGGVPLVLPEGRDAWTIREHATRAIAALRPTAATVRADLAIPIGALPTLVARAAAIARE
RALAIHLFGHAGIGILHALVLADDAERPAAEAARDALVDAALALGGSCSGEHGMGLGNRR
YAVREHGSAVRLMQGVKALFDPRSILNPGKIW*
>Ga0066706_100145331
GMTAGLDAMLAALEQLLPDRVSRRPADLAAAAHDASSLPAGRPDAVVWPLSTDDVVAVVR
LAAERVVPLTARGAGSSLEGNPIPIHGGIVLDCSRMTRVIAVRPEDLQVDVEPGVVYAAL
NSELRPHGLFFPPSPGGSADVATIGGMVANNASGIYSVKYGGTRDHVRAATVVTGTGEVL
RLGNRCRKSASGYHLLGLLVGSEGTLAIATELTLALAGRPAARRQGGFRFADATAAARAT
AELIRFGIDVAAVEFLDDRTIAALNRFGAFDLVEAPALLLEVHGSEAGVAEAWQAAEDVV
RGTGGVPFVLPEGRDAWTIREHATRAIAALRPTAATVRADLAIPIGALPTLVARAAAIAR
ERALAIHLFGHAGIGILHALVLADDAERPAAEAARDALVDAALALGGSCSGEHGMGLGNR
RYAAREHGSAVRLMQGVKALFDPRSILNPGKIW*
>Ga0066795_100007775
MEYKKVTPETLGELRKIFGDRNVLTEAEKIESYSYDEGGKQFSHMPEVVVKAENEEQIVQ
LMKLANREHIPVTPRGAGSGLAGSAVPLYGGIVLSMEKMNRILEIDEDNMVAVCEPAVIT
NDLCKAVAEKGLLYAGYPMSTETSYISSNVATNAGGSKVIKYGSTRSHVLGLECISPTGE
KLVLGGKRRKETSGYSLLQLMIGSEGTLGIMTKVIVNLIPAPNATVDLLVPFGSFDDAVK
ASSGVIRTTKVYPISMEFMDILGVKTTTEHLNLPALPAQDKAQAYLLFTLEGKTPDELDE
LAETAGSACLEMGALDVFVASTRTESEKVWNIRINVPAVILDNWPHVLTGDVVVPRSVTA
DFIRRTQEIIEKYPGLQVSFVGHIGDGNLHPLVMDIMPNRSDKEWIEVSDKLYEELCLLG
SHMGGTVSGEHGIGFVKKHILGESLGDYTISMMRGIKKVFDPNGILNPGKIFDLE*
>Ga0066797_10105371
MEYNKVTPETVGKLGTIFGEKNVLTEAEKIESYSYDEGGKQFSHMPEVVVKAENEEQIAQ
LMKLANTEHIPVTPRGAGSGLAGAAVPLYGGIVLSLEKMNKILEIDEINMVAVCEPGVVT
NDLCKAVAEKGLLYAGYPMSTETSYISSNVATNAGGSKVIKYGSTRSHVLGLECISPTGE
KLVLGGKRRKETSGYSLLQLMIGSEGTLGIMTKVIVN
>Ga0066798_100031284
MLKEEVDVEYNKVTPEILEELRTIFGERNVLTEVEKIESYAYDEAGKQWMHMPDVVVKAE
NEEQIAQLMKLANRELIPVTPRGAGSGLSGAAVPLYGGIVLSLEKMNKILEIDEINMVAV
CETGVVTNDLCKAVEEKGLFYAGYPMSVESSYIGSNIATNAGGAKVIKYGSTRSHVLGLE
VITPTGEKLLLGGKRRKETSGYSLLQLMIGSEGTLGIITKVIVNLMPAPNKTVDLLVPFG
SFDDAVKAASNITRTTKVYPVAMEFMDIFSAKVTTEHLNLPPWPAQDKAEAYLLFTLEGK
NRDELDELAETAGSACLEMGALDVFVASTKTESDKLWNIRTKVGNVQAEIWPHVLSGDVV
VPRSETAEFIGRTKKILEKYSGLQETFVGHIGDGNIHPTFMDTANRTDEEWIGVSEKLYE
ELCLLGSQMGGAVSGEHGIGLAKKEVLRRSLGDYPISVMREIKKVFDPNDILNPGKIFDL
K*
>Ga0066829_100026184
MSHKAVDNADIEFLISVCEKDRVLAGDEINEDFSHDELSGMKKFPEVLVEAAGTVEVSKI
MKYAYEKNIPVTPRGAGTGLVGGAVAVHGGIMINLCKMNRILELDEDNLTLTVEPGVMLM
EVTKLVEEHDLFYPPDPGEKTATIGGNISTNAGGMRAVKYGVTREFVRGLEVVLPNGDIM
EMGGKTVKDSSGYSLLHLMIGSEGTLGIVTKAILKLIPKPKKMISLLVPFPNLDIAIDTV
PKIIKSKAIPTAIEYMEKDVIKAAEDYLGRKFPDDSADAYLLLSFDGNSKQEIETIYEYV
AFICLDAGALDVFISDTQERQEAIWSTRGVFLEAIHASTTEMDECDVVVPRSEVAKFVKY
VDTLHDKIDIRIMGFGHAGDGNLHLYALRDALAENEWKEKLHQVFQHMYDKGKEFKGKVS
GEHGIGFAKKLYLAESLGEEGARLMRNIKLAFDPKGILNPGKVI*
>Ga0066832_100126483
MKTFQSENYNPVTSDIVNELKNIIGSKYVIFDDSEKLEPFSHDETPDRKYAHMPEAVVRP
STASEISEIVKLANKHMIPITPRGAGSGLSGGAVPIYGGIVISIDRMNKVIELDKDNMMI
TVEPGVIANDINEYLEGTDLFYAGYPMSYETCYISGNVAENAGGGKAVKYGVTSRYVLGL
EVVTPKGEIVEYGGKLVKDVSGYSMVQFMVGSEGTLGIFTKIILKLIPAVKYKIDILCLF
DTVDNAIETVNTISSATGVVPSAIEFMDKQSIQASCEYLNETIPYEEAGAMLIVTVDGKT
ETEVDS
>Ga0066848_100056124
MSHKAVDNADIEFLISVCEKDRVLAGDEINEDFSHDELSGMKKFPEVLVEAAGTVEVSKI
MKYAYEKNIPVTPRGAGTGLVGGAVAVHGGIMINLCKMNRILELDEDNLTLTVEPGVMLM
EVTKLVEEHDLFYPPDPGEKTATIGGNISTNAGGMRAVKYGVTREFVRGLEVVLPNGDIM
EMGGKTVKDSSGYSLLHLMIGSEGTLGIVTKAILKLIPKPKKMISLLVPFPNLDIAIDTV
PKIIKSKAIPTAIEYMEKDVIKAAEDYLGRKFPDDSADAYLLLSFDGNSKQEIETIYEYV
AFICLDAGALDVFISDTQERQEAIWSTRGVFLEAIHASTTEMDECDVVVPRSEVAKFVKY
VDTLHDKIDIRIMGFGHAGDGNLHLYALRDALAEN
>Ga0068705_1000083516
VYNYNKVDERIVKELKSILGDTAVIFEDKEALANYASDESGKYYSHMPDAVVKPENAGQI
SKLLRLAEKEYIPVTPRGAGSGLAGGSVPIHGGIVVSLERMNRILEIDKSNLVAVVEPGV
VTNDLCRRVADEGLYYAGYPMSVELCTIGGNVATNAGGSKVIKYGNTGYHVLGVEAVLPT
GEIIQFGGKRRKDSSGYELVKLLVGSEGTLCIFTKIFLNLIPLPGKTVDLLVPFASVEKA
IRSVPLVIAESRVLPSAVEFMDRLSAQLGVKYNNTSWPFEREAEAFLILQFEGRTERELE
DVYERAGEILLDNGALDVFVADNRSNSERIWKIRRNSLEAIRAVDPYAPTGDVVVPSSEI
PKLIDYIQQISREYKVRIPIVGHVADGNFHPGLMKPEGMKLDQWKDYSEEILDRIAIKAV
ELGGAASGEHGIGFIKKRILAQAKQEEINLMKKLKKMFDPSNIMNPGKLFDFD*
>Ga0068705_100044067
MMFKKVNEEIIERLVEICGDNDVSTEEEDLERYSQDESGRFYAHMPEVVVKVENVQEISE
VLKIANENLIPVTPRGAGSGVVGGAVPIYGGIVLSLEKMNQILEIDKVNLVAVAEPGVVT
NDLCKKVAEEGLFYPGYPMSVETSFLGGNVATNAGGSKVIKYGNTGHHILGLEVVLPSGE
ILSLGGKRRKDSSGYNLLNLMIGSEGTLGVFGRIIVNLIPLPLYTVDLLVPFPTVESAIK
TVPEIITESRVLPCAVEFLDRPSVEVASLYTKSRWEYQDRAEAYLLIQFDGNNKSQLEES
YIRAGEACLKSGALEVFVAENPFASEKLWRLRRNYLEAIKAIDPYVVTGDAVVPT
>Ga0068705_100119171
MAVDNPARGKRIVGSELLEALRKIVGPTQVWVDPEKLEAYSHDETDAKTYGHMPDAVVFP
KTVEEVSAIVKLANRYRFPLIPRGAGSGLSGGAIPHQGGVVVSLERMNRLLEIDTANMVA
VVEAGMVTNDFARAVEEKGLFYAGYPMSLETCCIGGNIAENAGGGKAIKYGVTGRYILGI
ELVTPKGDVVWLGGKLSKDVTGYDLKSLLIGSEGTLGIVTKAIVKLIGLPTAKADLLVLF
RTPQDAIDAVPVILTRGVVPTSIEFMDRLSIQTSCRYLNETLPYEQAGALLLIEVDGMDP
DQVERDMITVGQLCEEKGALEVYVAQDKNNMERIWNVRRNIAEAFKVYCPVQSLEDIVVP
IGEIPRLIPELEKLSHRYGIQIPCYGHAGDGNLHATLVKDPQMSMETWKEVEDACLKDLY
TIVTRMGGKISGEHGIGLKRKKYFQALASPVELELMRTLKKAWDPNNIMNPGKIMDLE*
>Ga0068706_100006033
VVDELIRLLGVENVKFDPEELEKYSHDETSGVEAQIPLAVVFPTSTEQVSMILRWANERR
VPIVPRGAGTGLSAGAVPTKDSIVVSLERMNRIVEFDEENMTITVEPGVITGEIQKIAEE
HGLFYAGDPASSESSSIGGNVAENAGGVKVIKYGPTSFHVLGLEVVLPTGEIVTFGGKTL
KNVTGYDLVRLFVGSEGTLGIVTKIILRLVPKPKCTAVLLVPFRDIEDALLCVPKVLSQS
GVLPASIEFMDKASSEMASRFLNESIPNPEAECHLIFELESTSKQSLTREYIELGEKLMQ
MKALEVYIADSRTQRMKIWRFRKAIAEGIIAFRPTHCMEDVVVPTANMPKLVVSAYDIAR
RFDLEVLNFGHVGDGNVHVTFLKPDGMSDDVWKRSLEKALEELYKITVQLEGNLTGEHGV
GLKRKKYLSMFLQEKELALMRSIKRLFDPNNILNPGKIFSD*
>Ga0068706_100017234
MRFRKVDRRAQEKLASICGADNVLCDPEVLERYSRDESGTFYARFPEAVVKPESVREIQE
IISFASEYRIPITPRGAGSGVVGGAVPLRGGVVLALEKMNRVLEIDRRNLCAVVEPGAIT
NDLCRAVQEEGLFYPGYPMSVETSSVGGNVATNAGGSKVIKYGNTGRHVLGLEAVIPSGG
VLFLGGKRRKDSSGYNLLQLLVGSEGTLAVFSKIIVNLIPLPRYTVDLLIPFSTIEGAIG
AVPQIVTESKILPCAVEFLDRGSILLGSRYTKTRLDYQEQAEAYLIIQFDGVHRGELEEA
YMRAGETCLKKGALEVFVAENPFASEKLWRLRRNYLEAMKMEDPYVVTADVVVPTASIPR
MMERIQMLSKKWGVEIFCVAHAGDGNIHAAPLKPHDVTPEEWQKRQGKILHEIAREAIRL
GGAPSGEHGIGYVKKQALYRAKRKEIPLMRALKHVFDPAGILNPGKLF*
>Ga0068707_10209394
MRFRKVDRRAQEKLASICGADNVLCDPEVLERYSRDESGTFYARFPEAVVKPESVREIRE
IISFASEYRIPITPRGAGSGVVGGAVPLRGGVVLALEKMNRVLEIDRRNLCAVVEPGAIT
NDLCRAVQEEGLFYPGYPMSVETSSVGGNVATNAGGSKVIKYGNTGRHVLGLEAVIPSGG
VLFLGGKRRKDSSGYNLLQLLVGSEGTLAVFSKIIVNLIPLPRYTVDLLIPFSTIEGAIG
AVPQIVTESKILPCAVEFLDRGSILLGSRYTKTRLDYQEQAEAYLIIQFDGVHRGELEEA
YMRAGETCLKKGALEVFVAENPFASEKLWRLRRNYLEAMKMEDPYVVTADVVVPTASIPR
MMERIQMLSKKWGVEIFCVAHAGDGNIHAAPLKPHDVTPEEWQKRQGKILHEIAREAIRL
GGAPSGEHGIGYVKKQALYRAKRKEIPLM
>Ga0070699_10000145616
MAPGRDPAVLRALGELLPGRCSTRPADLEAASRDASSLAGARPEVVVWPLSTDEVAAVVR
VAHRHSVALTARGAGSSLEGNPIPVRGGVVLDCSRMTAVVAVRPADLQVDVQPGVVYAAL
NRQLRPHGLFFPPSPGGSAELATVGGMVANNASGIYSVRYGGTREHVRAATVVTGTGQVL
RLGNRCRKSSSGYHLLGLLVGSEGTLAIATELTLALAGLPVARRQGGFAFPDARAAAAAT
ADLIRFGIDVAAVEFLDRRTVHALNRLGGFGLAETPCLLVEVHGSESGVGEAWRAVEGVV
ADAGGSVLEIPGSNPWAVREQATRAIEALRPGAATVRADVAIPIGALPELVDRAEATAAA
RGLEAHLFGHAGIGILHVLVRATEAEQEVAAEVRDALVEAALGLGGSCSGEHGMGLGNRR
YAAREHGEALELARAIKDVFDPRGILNPGKMW*
>Ga0070707_1000149864
MGDIATAVVSALEGALRDRVSTRPADLDAAAHDASSLPGALPDAVVWPLSTDDVVAVVKL
CAAHAIPLTARGAGSSLEGNPIPVHGGVVLDCSRMAEIIAVRPEDLQVDVQPGVVYAALN
RQLRPHGLFFPPSPGGSADVATIGGMVANNASGIYSVRYGGTRDHVRAATVVTGTGEVLR
LGNRARKSASGYHLLGLVVGSEGTLAIATELTLALSGLPQARRQGGFRFPDAGAAARATA
DLIRFGVDVAAVEFLDGRTVAALNRFGHFGLVETPTLLVEVHGSEAGVAEAWAGAEEVLR
GAGGDPLVLLGGRDAWSIREHATRSIAALRPDAATVRADLAIPIGALPQLVTRCEAVAAE
RGLPVHLFGHAGIGILHVLVLADADERAAAEAARDVLVDEALALGGSCSGEHGMGLGNRR
YAVREHGAALALMQEVKKLFDPHGILNPGKMW*
>Ga0070724_1000038520
MSVEFNIITARDIEVFKSIIPQDRLYIGEAEIHDDFSHDELADVHRYPEVLAEVISTEEI
SALLKYCYEQHIPITPRGQGTGLVGAGVALNGGLMISTTKMNKVLELDEDNLTLTVEPGV
LLMEISKYVEDNDLFYPPDPGEKSATIGGNVSTNAGGMRAVKYGVTRDFVRGLEVVLMSG
EVIEAGGKVVKNSSGYSLKDMIVGAEGTLGFISKITLRLLPLPKVAISLLVPFPSLEIAV
ETVPKIIKSKSIPTAIEYMERRVIENAEDFLGKKFPDNSSNAYLLLTFDGNSKEEVEASY
EKVANICLETGALDVFISDTQERQESIWSARGAFLEAIKASTTEMDECDVVVPRDKVAEF
VKYTKEVETLVNIRIASFGHAGDGNLHVYVLKDDYSDKVFKEKLEQAFDLLYKRAEELHG
HVSGEHGIGFAKLPYLRAQHGEVYMTLLKNIKLAFDPKGLLNPGKVC*
>Ga0070724_1000045723
MVSKLNISEEYSEYLKDESRVIGTAESISFPKNEAEVIKIMKEMCKTSTQVTIQGARTGI
SAGAVPFGGHIMNLSKMDNVLGMRKDKNGIYNITVQPGVILSNLRERISKRRFNTTVWDD
ASKKDFIIFCNDQEHFFAPDPTEASATIGGMVACNASGARSYKYGSTRDHISAIRVVLSS
GDVISLKRGQTLANGRKSTLITDAGRYLELELPKYIMPKAKNTSAYYVSDNMDMIDLFIG
ADGTLGIISEIELKLLPLPQYIWGVTRFFNDRDKAIQFVCEARESIKSIASIEYFDGNAL
DILRRQRKSNPGFARIPHLPEKMSEAVFVELHSLTEDLNLKNTFELQNIMDSLDVQENRS
WVARNDVDRDLLYFFRHAVPESVNMLIDGFKKENPSLAKLGTDMSVPNNKLKEIIDIYNE
KLAESGLKSATWGHIGDNHLHVNILPMNASEYEQGKELYMSWAETVVKYGGAISAEHGVG
KLKVDLLKVMYGDQSIIEMKELKKQLDPKELLGVGTLFAQGDR*
>Ga0070725_1000013544
MVSKLNISEEYSEYLKDESRVIGTAESISFPKNEAEVIKIMKEMCKTSTQVTIQGARTGI
SAGAVPFGGHIMNLSKMDNVLGMRKDKNGIYNITVQPGVILSNLRERISKRRFNTTVWDD
ASKKDFIIFCNDQEHFFAPDPTEASATIGGMVACNASGARSYKYGSTRDHISAIRVVLSS
GDVISLKRGQTLANGRKSTLITDAGRYLELELPKYIMPKAKNTSAYYVSDNMDMIDLFIG
ADGTLGIISEIELKLLPLPQYIWGVTTFFNDRDKAIQFVCEARESIKSIASIEYFDGNAL
DILRRQRKSNPGFARIPHLPEKMSEAVFVELHSLTEDLNLKNTFELQNIMDSLDVQENRS
WVARNDVDRDLLYFFRHAVPESVNMLIDGFKKENPSLAKLGTDMSVPNNKLKEIIDIYNE
KLAESGLKSATWGHIGDNHLHVNILPMNASEYEQGKELYMSWAETVVKYGGAISAEHGVG
KLKVDLLKVMYGDQSIIEMKELKKQLDPKELLGVGTLFAQGDR*
>Ga0070725_100040063
MSVEFNIITARDIEVFKSIIPQDRLYIGEAEIHDDFSHDELADVHRYPEVLAEVISTEEI
SALLKYCYEQHIPITPRGQGTGLVGAGVALNGGLMISTTKMNKVLELDEDNLTLTVEPGV
LLMEISKYVEDNDLFYPPDPGEKSATIGGNVSTNAGGMRAVKYGVTRDFVRGLEVVLMSG
EVIEAGGKVVKNSSGYSLKDMIVGAEGTLGFISKITLRLLPLPKVAISLLVPFPSLEIAV
ETVPKIIKSKSIPTAIEYMERRVIENAEDFLGKKFPDNSSNAYLLLTFDGNSKEEVEASY
EKVANICLETGALDVFISDTQERQESIWSARGAFLEAIKASTTEMDECDVVVPRDKVAEF
VKYTKEVETLVNIRIASFGHAGDGNLHVYVLKDDYSDKVFKEKLEQAFDLLYKRAEELHG
HVSGEHGIGFAKLPYLRAQHGEVYMTLLKNIKLAFDPKGLLNPGKVC*
>Ga0070725_100261411
MSITFKFITDRDISYFKTIIPNDRIFIGESEIHEDYSHDELADIKRYPEVLIEVTTTEEI
SSLLKHCHENDIPVTPRGQGTGLVGAGVALQGGLMISTTKMNQFIELDQDNLTLTVEPGV
LLMEISKYVEENDLFYPPDPGEKSATIGGNISTNAGGMRAVKYGVTRDFVRGLEVVLMNG
EVIE
>Ga0070728_100167146
MTEYKKVTKEIIDQLINILGERYVIHDDHDKLENFSHDEITDKKYAKMPDVAVRPKNAQE
IAEIMKLANREMVPVTPRGAGSGLSGGAVPIYGGIVMLFDRMNKILEIDKTNMMAVVEPG
VVTNELNELIEEDGLFFAGYPMSVESCFIGGNLAENAGGGRAVKYGVTGRYIMGLEVITP
EGEIIEMGGKLMKNVVGFDLLKLMIGSEGTLGIFTKVIIKLLPVPKARVDLLVPFADAET
AINAVPKIMTESGIIPTAIEFMDKLSFETSYKFLNEHFSHEDAGAMLLIELDGTDNEVLE
KEYEMVGKLCQDNGALEVYIADNHTTIERVWRVRRNVAEAFMVYSPVQSLEDIVVPIGNI
PQILKDIKTIAEKHDVLIPTYGHAGDGNLHATVVKKQEMTMDKWEETLPKVLVDMYGKTY
ESGGTISGEHGIGHKRKKYMVDSVG
>Ga0070729_1000176117
MTEYKKVTKEIIDQLINILGERYVIHDDHDKLENFSHDEITDKKYAKMPDVAVRPKNAQE
IAEIMKLANREMVPVTPRGAGSGLSGGAVPIYGGIVMLFDRMNKILEIDKTNMMAVVEPG
VVTNELNELIEEDGLFFAGYPMSVESCFIGGNLAENAGGGRAVKYGVTGRYIMGLEVITP
EGEIIEMGGKLMKNVVGFDLLKLMIGSEGTLGIFTKVIIKLLPVPKARVDLLVPFADAET
AINAVPKIMTESGIIPTAIEFMDKLSFETSYKFLNEHFSHEDAGAMLLIELDGTDNEVLE
KEYEMVGKLCQDNGALEVYIADNHTTIERVWRVRRNVAEAFMVYSPVQSLEDIVVPIGNI
PQILKDIKTIAEKHDVLIPTYGHAGDGNLHATVVKKQEMTMDKWEETLPKVLVDMYGKTY
ESGGTISGEHGIGHKRKKYMVDSVGATSVELMKRIKRAFDPNNILNPGKIIDA*
>Ga0070729_100440684
MRTTEQAKYKKITPEDIAALIGITEKSRVFAGKDIHEDYSHDELGGIYSYPEVLVEAVST
TEVSAIMTYASKNNIPVTPRGQGTGLVGGAVSISGGIMLSLQKMNKIIELDENNMTLTLE
PGVLLMEISKFVEEQGLFYPPDPGEKSATIGGNISTNAGGMRAVKYGVTRDFVRGLEVVL
ADGTILEFGGKI
>Ga0070741_1002437811
EHVRALTRSRVPPVLDPSVVRALADRLPERVSTRPADLAAVAGDASSLAPVRPDAVAWPL
STDDVVAVVALAAERAIPVTARGAGSSLEGNPIPVRGGIVLDCSRMDRVLAVHPEHLQVD
VEPGVVYAALNRTLRPHGLFFPPSPGGSADVATVGGMVANNASGLYSVKYGGTRDHVRTA
TVVTGMGRVLRLGNRCRKSASGYHLLGLLVGSEGTLAIATELTLALAGVPAARRQGGFRF
RDATAAATATAELIRFGIDVAAVEFLDARTIAALNRFGAFGLVEAPTLLVEVHGSDGGVA
EAWQASADVMRGAGGEEVRLPDGRDAWSIREHATRAIAALRPDAATVRVDVAVPIGALPA
LVARTTELAERVPVHLFGHAGIGILHALVLADDAERPAAGAVREALIESALALGGACSGE
HGMGLGNRRWAAREHGDALELMRGVKALFDPAGILNPGKIW*
>Ga0073359_10006115
MNGLCSNEYKKIDERDINFLTELLGKDRVYYGEEINEDYSHDELGGISKMPEVMIEVLST
DEVSKVMKYAYENNIPVVVRGSGTGLVGASVPLYGGIMLNMTKMNRILELDEDNLTLTVE
PGVLLMEIAKYVEERDFFYPPDPGEKSATIGGNINTNAGGMRAVKYGVTRDFVRGLELVL
PNGNIIEVGGKVVKNSSGYSIKDMICGSEGTLAVITKAVLKLLPLPKKTISLLIPFPNLQ
MAIGTVPKIIKSKAVPTAIEFMQREVILAAEEYLGKKFPDNTSDAYLLLTFDGNSKEEIE
RNYEKVAELCLNEGALDVFISDTDERKEAIWSARGAFLEAVKATTTEMDECDVCVPRNKV
ANFINYTHELQEGFNVRIRSFGHAGDGNLHVYVLRDELTEEEWKKKLSEVFECMYKRARE
LNGVVSGEHGIGYAKRAYLFEQYDEAYIELMKNIKLAFDPKNLLNPGKVCQ*
>Ga0073932_100094353
MTYSPLTPAMLEEMAAIVGPRNLSIDPAKLEACSHDETSREEYAHLPDAVVTPENTEQVA
AVVRLARKHHIPITPRGAGSGLSGGAIPVFGGIVLSLEKMNRVREIDYDNLTMTVEAGIV
TNEINNLVKEHGLFYAGYPMSLETCTLGGNIAENAGGGKAIKYGVTARYILGLEFVTPLG
EIVQLGGKLAKDVTGYNLVQLIVGSEGTLGIVTAATIRLIALPAAKSDLLVLFHSPQQAI
SAVPRILAKGFIPASIEFMDRRSVETSCAYLNESLSYADCGAMLLIEMDGAEPERVEREA
EAVGDLCMEQGAIEVYIADNRTTQERLWAIRRNIAEAFKVYCPVQSLEDIVVPPASIPAL
IPELERIEKEYGITIPCYGHAGDGNLHATLVKDPDMSIERWHEIEPKALEALYRAAAKLG
GKISGEHGIGLKRKRYMAEFADPVELNLIRAIKRAWDPDLIMNPGKIVDFRE*
>Ga0073932_10009507
MAVDNLTQEKKITFSELLEALRGIVGSTQVWVEPEKLEAYSHDETDAKTYGHMPDAVVFP
KTVEEVSAIVKLANRYRVPLIPRGAGSGLSGGAIPHQGGVVVSLERMNRLLEIDTTNMVA
VVEAGMVTNDFARAVEEKGLFYAGYPMSLETCCIGGNIAENAGGGKAIKYGVTGRYILGI
EVVTPKGDVVWLGGKLSKDVTGYDLKSLIIGSEGTLGIVTKAIVKLIGLPTAKADLLVLF
RTPQDAIDAVPAILTRGVVPTSIEFMDRLSIQTSCRYLNETLPYEQAGALLLIEVDGNNP
DQVEQDMITVGQLCEEKGALEVYVAQDKNNMERIWNVRRNIAEAFKVYCPVQSLEDIVVP
IGNIPRLIPELEKLSHRYGIQIPCYGHAGDGNLHATLVKDPQMSMETWKEVEDACLKDLY
TLVTRMGGKISGEHGIGLKRKKYFQALVSPVELELMRTLKKAWDPNNIMNPGKIMDLE*
>Ga0073932_10218084
VTQYRPVTPEIIAELASIVGERNVIYGDPDKLAPYSHDEVADRVFAHMPEVVVRPDSTGQ
IAAIMKLANREMVPVTPRGAGSGLSGGAVPVFGGIVLLLDRMNRILEIDKANMVAVVEPG
VVTNTINEAIKELGLFYAGYPMSVETCFIGGNVAENAGGGKAIKYGVTGRYVMGLEVVLP
TGDVIEVGGKRVKDVTGYDLLHLLIGSEGTLGIFTKIILKLVPLPTAKVDLLVLFRDVSS
AMAMVPEIMTNGRIIPTAVEFMDRVAVQTTCRYLNEELPYEQCGAMLLIEVDGNSEAQVQ
QEYDTIGQLCLDHGAIEVYVADNYTTQERVWAVRRNIAEAFKVYSPIQSLEDIVVPFAQI
PDLIPELDRLSEKYGVTIPCYGHAGDGNLHATLVSRPGTTEDEWREVEGKALVDLYREVA
RLGGTISGEHGIGSKRRDFMRLVMDETQLSLQRRIKDVFDPNHVLNPGKMFPEAAPCAS*

>Ga0075011_100023722
MQKQIIEKLEAIVGEKWVDTDSERVLSYSLESTNDNYSMVAPEPVSGSVVVKAADSEEIA
AILKFANQEKINVIARGAGTALAANTIPDQESIILSLERLDKIIEIDEENMLLKAEAAVT
LGDIIEELKSNDHLYFPLHPGDEGAQAGGMVAMNAGGVRAVKHGIMRNQILGMKVVLPTG
EIVHYGGSKGKLLKNNAGYDLMQLLIGSEGTLGVITEVSLKLYPEPKANGTLIVAFNDRR
DAFAAVPAILKRGIIPMALEYVEKDEINMAADDIGKKWPAENGEYFLIIMLSEAKEDDLF
EIGAQLDEITAEFNAVDMLIAQSISERKNILDIRSHILPAITDKIVDSPDVTVPRGSLLE
YLDKLNEIEAKYNTKCPVIAHAGDGNLHVLILKENGNMPSYFTEIKEDIYQSAVDIGGTI
TGEHGIGKLRQKYLSMMYSKRELEIMKQIKNAFDLNNILNAGRSI*
>Ga0075011_100033888
MNYKKVETNDIDFLKALIPAERIFVGDQIGEDFSHDELGSIHSYPEVLIKVTTTEEVSKI
MKYSYDHNIPVVVRGSGTGLVGACVPLFGGIMLETTLMNNILELDSENLTVTVEPGVLLM
ELSKFVEEHDLFYPPDPGEKSATIAGNISTNAGGMRAVKYGVTRDYVRGLTVVLSNGEII
ELGGKIVKNSSGYSLKDLVIGSEGTLCVITKAILKLLPLPKMTLSLLIPFDNISDAAGIV
PKIIKSKAIPTAIEFMERQTILFAEDFLGKKFPDSSSNAYILLTFDG
>Ga0075011_100084601
MYKTLDQNDLTLINELFDEKDITLKDAIQEDFIHDELGTVSGIPDVHLYARNKDQIAALM
KHAHEEKIAVTVRGSGTGLVGGSVSVAGGILLDTSKMNKILELDKTNLTLRVQPGVLLLD
IYEYVEKEGLFYAPDPGEKTATIGGNISTNAGGMRAIKYGVTRDWVRGLEVVIPTGETLT
LGGKVVKNSTGYALKDLMIGSEGTLGIITEATLKLIPKPKAQLSMLMPFNSKEAAIKAAP
KLIMNHVVPTALEYLESEAIKHSESFLGKSIPHNTYPAYLLVSYDGNTIESVKEDYEAAS
ELCINEYDAVDSYLIDTDERHLSVW
>Ga0075011_100103582
MAKYNQLTEEIIAKLKEAAPGHILTGADIKEDYSHDEMPIYGTRVPEAVLVAHSTEEIAA
VVKICNENLIPVTPRGAGSGLVGGAVPLLGGVLIDITRMNKILSYDLENFVVRVQAGVLL
NELAEDALKQGLLYAPDPGEKFACLAGNVATNAGGMRAVKYGTTRDYVAEMQVVLPNGEI
TNFGSKVSKTSSGYDLLDLMIGSEGTLGVITELTLKLIPAPKQVASLIAPFENLHDCIST
VPKFKMAHINAQALEFMEREIVLASERFIGRSVFPQVVDGITANAYLLVTLDAGNEDELN
NLIEQASEVLLESGAIDVLVADTPAKMKDAWAARSSFLEAIEAETKLLDECDVVVPVNQI
APYLDFVAKAAEECGVEIKSFGHAGDGNLHIYQTSNDLEEDEFKARVEKFFDIIYPEAIR
VGGNVSGEHGIGSGKVSYLKDSIGELNMDLMRGIKKVFDPNLIMNPGKVCYTVNE*
>Ga0075011_100133364
MNYKKVAATDIAFLKSLVPAERIFVGTEIGEDFSHDELGSIHSYPEVLIKVTSTEEVSKL
MKYSYDHNIPVVVRGSGTGLVGACVPLFGGIMLETTLMNNILELDTENLTVTVEPGVLLM
ELSKFVEENDLFYPPDPGEKSATIAGNISTNAGGMRAVKYGVTRDYVRGLTVVLSNGEII
ELGGKIVKNSSGYSLKDLVVGSEGTLCVITKAILKLLPLPKMTLSLLIPFDNISDAAGIV
PKIIKSKAIPTAIEFMERQTILFAEDFLGKKFPDSSSDAYILLTFDGNSKEQVEAEYEVV
ANLCLAEGAKDVYIVDTAERKESVWSARGAFLEAIKASTTEMDECDVVVPRNRIAEFIEF
THELAREMDVRIPSFGHAGDGNLHIYVCRDKLGQKEWDATLEEAMDRMYAKALTFNGLVS
GEHGIGYAKRKYLLNDFGTEHLALMAGIKQTFDPKNL
>Ga0075012_1000008330
MNYHRMNETDFNEIIAIVGKEQAFIGEHIEKDYAHDELGTVLSYPEIHVFVSDKYQVSKI
MTYANENNIPVTVRGSGTGLVGACVPLYGGILLDLSKMNKIIELDKTNLTLRVEPGVLLM
DIYEHVEKENLFYAPDPGEKSATIGGNISTNAGGMRAIKYGVTRDWVRGLEVVLPDGEIV
QFGGKVVKNSTGYGLKDLIIGSEGTLAIIVEATLKLIPKPKKTVSLLVPFASREDAISAA
PKLIMDHVLPTALEFLEKQSLQYSETFLGKKIPHNNYNAYLLISYDGNNEQAIEEDIEIA
SALCVDKYKALDVFLVDTEERRKSVWTVRGGFLEAIKASTSQIDECDVVLPRSNIGAFLE
YVRKIADDLNIRIPYFGHVGDGNLHIYFCKDDLSDAEWQEKLQVGFHALYEKAFSFGGLV
SGEHGIGFAKRTFMKKQLGEKQLAIMRGIKASFDPKHILNPGKVI*
>Ga0075012_1000118721
MNSIYGVVTRELVGELEAIVGKSNLLTDLERMENYSHDETSKEEYAHSPEVVITPTSADQ
IAAVMKLATRERIPVTPRGAGSGLSGGAIPLFGGIVLSVEKMNKVLEIDEANLTVTAEAG
IVTNELNEQLKSRGLFFAGYPMSLETCFLGGNIAENAGGGKAVKYGVTGRYILGMEVVTP
QGDIVELGGKVTKDVSGYDLKQLYIGSEGTLGIITKATIKLLGVPKVASNLLVPFATAQQ
AIAVVPLIMKQGIIPTSIEFMDRSSIEMSCSYLNESLPLEGVGAMLLIEIDGTDEQTVER
ELIQVGDLCSGQGAMEVYIAEDATTRERIWSVRRNIAEAIKVYSPVQSLEDVVVPIASIP
LVLPRLQELKEKYQVRIPCYGHAGDGNLHATIVKDPGMSLADWKELEPKLLTELYAFITG
ELGGKISGEHGIGLKRKGFLKALIPDAEYQLFKALKAAFDPLYIMNPGKILD*
>Ga0075012_100102573
MTTEVAYSAVTPRIIDAVRMIAGSKNVLVEDEKINAYSHDETNAEEYGHMPEMVVLPTTT
EQVAEIVKLANCENIPVTPRGAGSGLSGGAIPQFGGILISLEKMNRIIEFDTANMVIVVE
AGMITNDLANLVQEKGLFFAGYPMSLQTCMIGGNIAENAGGGKAVKYGVTGRYITGLELV
TPTGDVVWLGGKLSKDVSGYDLKQLVIGSEGTLGIVTKAIIRLIGYPTAKADLLVLFRTP
REAIDMVPIIMSKGLVPTSIEFMDQLSIIASCRYLNESLPYEKAGAMLLIEVDGTNGDQV
ESDLIAVGDLCEQHGAIEVYVAEDRNTMERIWNVRRNIAEAFKVYSPVQSLEDIVVPTSR
IPEIIPQLEALSAKYGMKIPCYGHAGDGNLHATLVKDPSMPMGAWHIAEEACLHELYRIT
RDLGGKISGEHGIGIKRKEYLKELIDPVELKLMRAIKQAWDPNNIMNPGKIFDVTDA*
>Ga0075012_100766703
MKYNQMTPRIVKMLEDIVGEKYVIYGDAERLEPYSHDEIPGTEYRAMPEAVVRPRTAKEI
SAIMKLANAELVPVTPRGAGSGLSGGAVPVYGGIVLLVDRMNEILEFDAANMMITVEPGI
ISNEINEYLKPHGLFYAGYPMSLETCFIGGNVAENAGGGKAVKYGVTNRYVLGMEVVMPT
GEIVQFGGKLMKDVTGYNMPQLMTGSEGTLCVFTNIILKLLPLPAYQVDLLCLFKDSQTA
ITAVNKIMTGGITPTSIEYMDKTAFVAACDYLNETLPYKNAGAMLLITVDGFSERQVIDE
YEAVGQMCLEHGAIEVYVADNVTTTERVWK
>Ga0075111_10012316
MPSYSPITPEILSEIKKAAGLDAIVRDPEKLCEFGKDAGEDTYLPELVVEATSSRQVSAL
LRLANRYSFPVTPRGLGTGLAGGAVPLFGGVVLTLAKMNRILSIEKDNLIAVVEPGVITL
DLQNAVKKEGLFYPPDPASLDTCSIGGNAATNAGGPSCVKYGTTRDYVLGLEAVLPSGEI
IEAGVRTRKGVVGYDLRHLLLGSEGTLGVITKLILKLIPQPRALTTLVAFFPLLPSAMDA
VIAMLTRGHVPCAVEFLDDRCLEITGDLLPFEEARSAKAMLIIETDGAQDVIEKEMEAIG
GICIEQGANSVVMAPDSLKRARIWEIRREVSLRIEDRYPLYLHEDVVVPIGKIAELVDCL
RGFEEEYGMRIFSFGHAGDGNIHINITAEDRECRDRIDEGIANLLKKVLSMGGTISGEHG
IGITKKRFLPMELSTESIRIQKKIKHIFDPREILNPGKIFQTDLQKD*
>Ga0075113_10015454
MRHKQIYKKIIQEDIDFLISVLGQDHVYTGNNISEDFAHDELAGKHYPPDVLIEVSTTEE
VSKILKYAYKENIPVTPRGQGTGLVGSAVTIHGGIMMNMCGMNKILELDDNNLTLTVEPG
VLLMDIISHLEGTGFFYAPDPGEKSATIGGNINTNAGGMRAFKYGVTRENIRGLEVVYPN
GKIEELGGKVVKTSSGYSIKDLIAGSEGTLAVVTKAILKLLPVPKYNLSLLVPFPTLEKA
IEAVPKIIKAKIIPTGLEFMEREVLLDAESFLGKKFPDNSSDAYLLLSFDGNTKEEIEES
YEKAAHVCLDSEAIDVFIADSTERQESIWNARGAFLEAIKASTTLIDECDVVVPRDRIAD
FVKYSTSLRDKYNIRIKSFGHAGDGNLHIYVLKDDLPESEWEKKLSTVFQCLYDKTRKMG
GKVSGEHGIGYAKIPYLRESVKETGLDIFAGIKAAFDPKNILNPGKIF*
>Ga0075114_100021377
MTNRFNPVTQEDAVALRGFVGDNNVLFDDPDRLAPYSSDESGLGHAAAPEVVVKPQDANQ
VSRVVEYCSKRCIPITARGAGSGLAGGAIPLFGGVVVSFEKMSVILEVDTENMVAVVEPG
VVTNDLCLRVAEDGLFYAGYPMSVQSSFIGGNVACNAGGAKVIKYGATAAHVLGLEVVLA
SGEILQLGGKRRKDSSGYSLLRLMVGSEGTLGLITKITLRLIPQPGPTADLLVPFLSTED
AVAAVPRAIMASLDMPVAVEFMDKLSMQHASEYTGNDLGLMKEAKAFLIIQVEASSKDTL
LAAYRPVGEACMKAGALEVYVADNPWASEKIWSIRRNCLEALRVIDPTLEGGDFVVPSTE
IPTMMAFIHELSEKYHAEIPCIGHVADGNIHPHPLKPDDRSLEEWTTQRHELLSEIALKA
VELGGAVSGEHGIGFLKIDILAQSKRDELRAMKAIKDALDPNGILNPGKLFPNDVTVR*
>Ga0075115_100081264
MIENNYNPVTEDIINQLIKIVDRKNIILDKEKLEVYSHDETPAEQYGHMPEIVITPKTTE
EIVKIVKLANQKLIPITPRGAGSGLSGGAIPEFGGIVLSLEKMNRILEIDYKNMVMVLEP
GVVTNEVNEKIAEKGLFFAGYPMSMETCYIGGNIAENAGGGKAVKYGVTGRYVLGLEVVT
PTGEIVEFGGKRVKDVTGYDLKQLIIGSEGTLGIVTKAIIKLLPLPIAKEDLLVLFKDIK
SAIDIVPEIMINGRIIPTSIEFMDALSVKTTCEYLNEHLPYQQAGAMLLIEVDGNNDEQV
EQDAETIGELCLANGAIEVYVADNHTTQERIWSVRRNIAEAFKVASPHQSIEDIVVPLAA
ISDIMPELEKISKKYHIQIPCYGHAGDGNLHATLVKNPESSMEKWYEIEKKALKELYQIT
KKLGGTISGEHGIGLKRKPYMKIVTSPVELELMRKIKKAFDPNNIMNPGKIFELK*
>Ga0075116_1000025312
MDYSSVTKQDIEKLIAICGEDNVLIGDAIHEDYSRDELAGIRQYPEVVVLPMNSGQVAEV
LKYANEKHIAVTPRGQGTGLVGAAVAIYKGIMISTENMNKILELDEDNLTLTVEPGVLLM
EISKYVEENDLFYPPDPGEKSASIGGNISTNAGGMRAVKYGVTRDYVRALEVVLSSGEII
TVGGKIVKDSSGYSLKDLIIGSEGTLGVVTKAILKLLPLPKVAISLLVPFPDIETAITAV
PIIIKSKVIPTAIEYMERNVILSAENYLGKKFPDNSADAYLLLTFDGNSKAEVEKVYEQV
AHVCLDAGAMDVFISDTDERNESIWSARNAFLEAIKASTTEMDECDVVVPRNFVADFINF
TKAVEKQLDVRIASFGHAGDGNLHVYVLKDEMSDKEFAKKLSDAFDLLYAKGAELGGHVS
GEHGIGFAKKPYLEKMAGPVYMSLLRGIKKTFDPNLILNPGKVC*
>Ga0075121_10074295
LLLGSEGTLGVITKLILKLIPQPRALTTLVAFFPLLPSAMDAVIAMLTRGHVPCAVEFLD
DRCLEITGDLLPFEEARSAKAMLIIETDGAQDVIEKEMEAIGGICIEQGANSVVMAPDSL
KRARIWEIRREVSLRIEDRYPLYLHEDVVVPIGKIAELVDCLRGFEEEYGMRIFSFGHAG
DGNIHINITAEDRECRDRIDEGIANLLKKVLSMGGTISGEHGIGITKKRFLPMELSTESI
RIQKKIKHIFDPREILNPGKIFQTDLQKD*
>Ga0075121_10141124
MDYKKINQTDIEILKNIVGSEQLVLKKDIEQDFSHDELQTVIAYPDRHVYVIEKEQIQQI
MKYANQEMIPVTVRGSGTGLVGACVPIEGGILLDTSKMNRFIELDKVNLTLRVEPGVLLM
EIYEYVEKEGLFYAPDPGEKSATIGGNIATNAGGMRAVKYGVTRDWIRGLEVVLSNGELV
RFGGKVVKNSSGYSLKDLIIGSEGTLGIVVEATLKLIP
>Ga0075122_1000000341
MNYKKMNQNDYDWLREIVTKENVFIGDDINKDVSHDELGSVFAFPDAHVFVSDKYQISSI
MKYAFKENIPVTVRGSGTGLVGACVPLFGGILLDMSKMNQIIELDKTNLTLRVEPGVLLL
DIYGHVEPEGLFYAPDPGEKTATIGGNISTNAGGMRAVKYGVTRDWVRGLEVVLPNGELV
KFGGKVVKNSTGYGLKDLIIGSEGTLGIIVEATLKLIPKPKKTVSLLIPFKNREDAIAAA
PRLINDHVIPTAVEFFEKQSIQYSEEFLGKKIPHNDFDAYLLVTYDGNNEESIDEDIEIA
SSLCINSYHAIDVYLIDTEERSSSIWTVRGGFLEAIKSSSSEIDECDVVLPRSHIGEFLT
YVRELSHDLDIRIPYFGHVGDGNLHIYFCKDDLSDAQWKIKVENGFNKLYEKAFSYGGLV
SGEHGIGFAKKSYMKSLLGEEQITLMKGIKNVFDPKNILNPGKVI*
>Ga0075122_100017893
MDYSSVTKQDIEKLIAICGEDNVLIGDAIHEDYSRDELAGIRQYPEVVVLPMNSGQVAEV
LKYANEKHIAVTPRGQGTGLVGAAVAIYKGIMISTENMNKILELDEDNLTLTVEPGVLLM
EISKYVEENDLFYPPDPGEKSASIGGNISTNAGGMRAVKYGVTRDYVRALEVVLSSGEII
TVGGKIVKDSSGYSLKDLIIGSEGTLGVVTKAILKLLPLPKVAISLLVPFPDIETAITAV
PIIIKSKVIPTAIEYMERNVILSAENYLGKKFPDNSADAYLLLTFDGNSKAEVEKVYEQV
AHVCLDAGAMDVFISDTDERNESIWSARNAFLEAIKASTTEMDECDVVVPRNFVADFINF
TKAVEKQLDVRIASFGHAGDGNLHVYVLKDEMSDKEFAKKLSDAFDLLYAKGAELGGHVS
GEHGIGFAKKPYLEKMAGPVYMSLLRGIKKTFDPNLILNPGKVC*
>Ga0075122_100093603
MTENKFHKLNDKDITFLVSVCGKENVLTGDNIHEDYSHDELAEEQFFPEVLIIPENREQI
SKIMKYAYDNIIPVTPRGQGTGLVGAAVPIYGGILLSTEKMNNIIELDKDNLTLTVEPGV
LLMELSKYVEDNDLFYPPNPGEKSASIGGNISTNAGGMRAVKYGVTRDSIRELEVVLPNG
KIIKVGGKIVKDTSGYALKDLIIGSEGTLGIVTKAVLKLIPLPKINISLLVPFADMETAI
ETVPKIIRSKNTPVAIEYMERAVIKNSEDYLGKKFPDSSSDAYLLLNFDGNTKEEVEKQY
EKVAHICLDAGALDVLISDTEERKEAIWTARGAFLEAIKGSTTKMDECDVVVPRDKVAEF
LNFTKKVEKKVDIRISSFGHAGDGNLHVYLLKDEMTEEDFQNKLTKAFDLLYSKGKELGG
HVSGEHGIGYAKKEYLEKTMGSDYMNLLRGIKNVFDPKGILNPGKVC*
>Ga0075123_100095361
MIENNYNPVTEDIINQLIKIVDRKNIILDKEKLEVYSHDETPAEQYGHMPEIVITPKTTE
EIVKIVKLANQKLIPITPRGAGSGLSGGAIPEFGGIVLSLEKMNRILEIDYKNMVMVLEP
GVVTNEVNEKIAEKGLFFAGYPMSMETCYIGGNIAENAGGGKAVKYGVTGRYVLGLEVVT
PTGEIVEFGGKRVKDVTGYDLKQLIIGSEGTLGIVTKAIIKLLPLPIAKEDLLVLFKDIK
SAIDIVPEIMINGRIIPTSIEFMDALSVKTTCEYLNEHLPYQQAGAMLLIEVDGNNDEQV
EQDAETIGELCLANGAIEVYVADNHTTQERIWSVRRNIAEAFKVASPHQSIEDIVVPLAA
ISDIMPELEKISKKYHIQIPCYGHAGDGNLHATLVKNPESSMEKWYEIEKKALKELYQIT
KKLGGTISGEHGIGLKRKPYMKIVTSPVELELMRKIKKAFDPNNIMNPGKIFELK*
>Ga0075124_100015884
MIYKKVTSEVINELIKILGSKNVIYNNIEAMEQYSHDEVAEKSYAHMPEVVVKPLTAEEI
SKIMKLANKYKIPLTPRGAGSGLSGGAIPVNGGIVLSVEKMNRIIEIDKKNFIAVVEPGV
VTNDINNLVKDDGLFYAGYPMSVETCYIGGNVAENAGGGRAIKYGVTGRYIYGLEVVTPT
GEIVHLGGKRMKDVTGYDLMHLMVGSEGTLGIFTKIYIKLIPLPQANINLLVLFKDIKSA
INLVPKIMTFGRIIPTSMEFMDELSFKTSCEYLNEKIPFEKAGAMLLIELDGNSKQELEG
QYEIIGNLCMENGAIEVYVADNATTSERIWKIRRNIAEAWKLVSPHQSLEDVVVPISEIP
RFMAKIKELSKKYNIPIPCYGHAGDGNLHPTPIKNPKFQMDEWYEKLDALLPELYKAAIE
LGGTISGEHGIGSKRNKYISMALEPAQIEMMKKIKKALDPNLILNPGKIF*
>Ga0075124_100061795
LSPKFRDNSAEGMVKKMSDYGKVTPEIVDELIGIAGPYNVIVDADRLEKYGHDETSIKDY
AHMPEVVVTPVTTEQVAGIMQLAYRYRIAVTPRGAGSGLSGGAIPIFGGIVLSVEKMNKV
IEIDDKNLTVTAEAGIITNELNDRLETYGLFFAGYPMSLETCCLGGNIAENAGGGKAVKY
GVTGRYVLGLEVVTPDGKILELGGKVTKDVSGYDLKQLYIGSEGTLGIITRATIRLLGKP
AMRSNLLVPFKTPEEAIAVVPIIMTRGIIPTSIEFMDRTSVEMTCNYLNESLPIEGVGAM
LLIEIDGSDEQQVEREMIATGDLCESHRAMEVYIAEDKNTQERIWAVRRNIAEALKVYSP
VQSLEDVVVPIGAIPQVLPELKRLSEKYKVTIPCYGHAGDGNLHATIIKSPDSTMEYWYE
TEPLILREMYAFIVGKLGGKISGEHGIGLKRRKYLRELISDNEAELYRSLKRAFDPLMIM
NPGKIIV*
>Ga0075124_100120801
MIENNYNPVTEDIINQLIKIVDRKNIILDKEKLEVYSHDETPAEQYGHMPEIVITPKTTE
EIVKIVKLANQKLIPITPRGAGSGLSGGAIPEFGGIVLSLEKMNRILEIDYKNMVMVLEP
GVVTNEVNEKIAEKGLFFAGYPMSMETCYIGGNIAENAGGGKAVKYGVTGRYVLGLEVVT
PTGEIVEFGGKRVKDVTGYDLKQLIIGSEGTLGIVTKAIIKLLPLPIAKEDLLVLFKDIK
SAIDIVPEIMINGRIIPTSIEFMDALSVKTTCEYLNEHLPYQQAGAMLLIEVDGNNDEQV
EQDAETIGELCLANGAIEVYVADNHTTQERIWSVRRNIAEAFKVASPHQSIEDIVVPLAA
ISDIMPELEKISKKYHIQIPCYGHAGDGNLHATLVKNPESSMEKWYEIEKKALKELYQIT
KKLGGTISGEHGIGLKRKPYMKIVTSPVELELMRKIKKAFDPNNIMNPGKIFELK*
>Ga0075124_100178524
MVSAEELGIIVGTDWVVTDKDQTASYRVDATPFAVMPKAADNIIVVKPADAHEISEVMKL
ANKTKTPVYVRGGGTGMAGAAIPTLDGIVLSMERLDKVLEVDRKNLMVVAQAGVTLADLL
KAVEAEDLLFPPHPGDEGAQVGGLVACNAGGSRAVKFGVIRNYVKGLEVVLPTGEIVTMG

>Ga0075520_100177712
VNYNPVTVEIVDQLSKIVGIKNVITDREKLEAYSHDETPAEQYAHMPEVVVTPKSAEEIA
EIVRLANRELIPVTPRGAGSGLSGGAIPNYGGIVLSVEKMNQILEIDYGNMMMVLEPGVV
TNHVNEVIEEEGLFYAGYPMSVETCYIGGNVAENAGGGKAVKYGVTGRYVMGLELVTPTG
EIVQLGGKRVKDVTGYDLKQLIIGSEGTLGIVTQVIIKLLPLPTAKVDLLVLFEDVKSAI
EIVPLIMTRGRIIPTSIEFMDKLSVKTSCEYLNEHLPYQQCGAMLLIEVDGNRAEQVEKD
GETIGELCLEKGALEVYVADNHTTIERVWSVRRNIAEAFKVISPHQSLEDIVVPIAAIPD
IMPELERISKKYDIQIPCYGHAGDGNLHATLVKNPDHSMEKWYEVEKEALTELYEATIKL
GGTISGEHGIGSKRKPFMNIACDPVELELMRKIKKAFDPHNIMNPGKIFDME*
>Ga0075525_100001046
MNDYKRLDAKDIEFLVSLLGEERVFTGEAINEDFSHDELGGISRKPDVLVEVLSTDEVSK
IMKYASEKVLPVVARGSGTGLVGASVPIFGGIMMNMCAMNKILEIDEDNLTLTLEPGVLL
MEISKYVEEHDLFYPPDPGEKSATIAGNINTNAGGMRAVKYGVTRDYIRGLEVVLPNGDV
INVGGKVVKNSSGYSIKDLICGSEGTLGIVTKVILKLIPLPKKAISLLIPFPDLDMAIST
VPLIIKSKATPTAIEFMQREVILAAEEFLGKKFPDNSSDAYLLLTFDGNSTEEIEKAYEK
VANICLEEGALDVFIIDTDERKEAVWSARGAFLEAVKATTTDMDECDVVVPRNKVAEFIK
YTNILQKQFDVRIRSFGHAGDGNLHVYVLKDALSDDAWNKKLAEVFEAMYNKSVELEGLV
SGEHGIGFAKKQYMLEQCGCEMVGLMKNIKLAFDPKNILNPGKVCQ*
>Ga0075525_100017302
MDIKIIAKLKEIVGNDWVIDDIDNVSSYIKDETEHAIAPVPCYDCLVVKPANTLEISEIM
KYANAENVTVVARGGGTGCAGAVVPIKPSIILSMERLNKIIEVDDNNMMVECESGVTLCD
LEERFKKHESLFFPVHPGDEGAQVGGMVVQNAGGVRAVRHGVMRNQIKGLEVVLPTGEII
KTGGRLMKDNTGYDLTHLMIGSEGTLGIVTKAILKLYPKSKYTGSLLVSFNDKKSAVEVV
PMILRKGITPLAIEYLERDFMLKSAKDLGLEWPAKKGIVDLYFILDQPKEEDLYEVSSKI
VQICEENGAVDSLIAETTKEQRTILEIRSHGYPSVKANVVDILDVAVPVGNIIQYMNGIE
DLSKKYNVKMPSFGHVGDGNIHSFIMTENGEKPEGYSELSDEIFKLAISIGGTITAEHGV
GKIRNNSLKLQYSDKHLEILRGIKKVFDPNNILNPGTGIS*
>Ga0079223_100036456
MYKKIDGQDLEYFKTFLDEDRILLGDDITDDFHKDELGTVANAPEVVLRVKTAEEISKIV
KHANEFKIPIVVRGSGTGLVGGSVPIYGGVVLDMTLMNHIVDLDDKNMILEVEAGTLIMD
IYDYVESKGFFYAPDPGEKTATIGGTISTNAGGMRAVKYGVTRDWIVALEVVLPTGEITQ
LGRKVAKNSTGYSLKDLVIGSEGTLAIVTKAFLKLAPLPEKSISLLVPFDNVKNAIESVP
KLLQAKIVPTATEFFEKDTIGFSESFLGKKFPESRYDAYILLTFDGMNDDEINTQLKQAA
DLYLDEYGAEDVLIVDTDERKDDVWSARGAFLEAIKASTTAMDECDVVVPRDRIAEYIGF
THELSEKYQVRIPSFGHAGDGNLHIYICKDDIDDQKWSSLLDDVFDELYQKAKEMEGLVS
GEHGIGFAKKKYMEMTLGKKQLELMRGVKRVFDPNNILNPDKVI*
>Ga0079223_100454204
MKYKKITNEDLLYFKNIFGEERVISENEIKSEYAHDELGTVFNYPEVLVKATHKKEISAL
MKYANLHKIPVTVRGSGTGLVGACVPIYGGVLFDLTLMNKIIELDKTNLTLTVEPGVLIM
DIYEYVLKEDLFYGPDPGEKSATIGGTVSTNAGGMRAVKYGVTRDWVRGLEVVLASGE
>Ga0079226_1000327911
MAYPYKKMDESDFAYIRSVTADDRVWVGEEIEKEYYRDEMPEYGVYPPELYVEVIDKEEV
SAIMAYAYEKNIPVVCRGAGTGLAGGATCKYGGIMLSVMRMNRIFPVDHKNQTITAQPGA
LLLDIQAAAAAEGLFYPPDPGEKTASIGGNVITNAGGMKAFRYGLTRDFVRCIEAVLPDG
SIMNFSSNVVKNTTGYAVKDLIIGSEGTLCILTEVTLKLLPAPTCSCTLVMPFASLEACA
DMVPKVLELPFVPTAIEFLERELIDIVERTLNKQFPVKQGEAVLIVMYDASSRQELDSAV
EAAAEAALANGAYDCCIADTPERAGTVWEVRGGILEGMKADSVSQEECDVVVPRSQIAGY
VKAAKRIALSHGIRVEPCGHCGDGNIHTEMLRDASMSDEEWKSATHACLKELYALSKELG
GQLSGEHGIGNGRLEFLEEFVGPRMIRLYKAIKLAFDDRLILNPGKVVEFNKEK*
>Ga0079226_100116514
MTYKKVEEVDISIIREIIADDERVLTASNINEEYSHDELSETRSYPDVVVQVKTTDEVSQ
IMQYAYEKLIAVTPRGAGTGLVGSCVPIEHGIMIDTSLMNRILELDEDNLTITVEPGVLL
MELAAYVEDHDFFYAPDPGEKSATIGGNISTNAGGMRAVKYGVTRDYVMGLEVVLPNGDI
TQFGGKIVKNSSGYDLKDLIIGSEGTLCIITKAILKLLPLPKKVISLLIPFPSLDQAINT
VPMIVKAKTTPTAIEFMQREVIEDSEQYLGKAFPDNQSDAYLLLKFDGNSVGEIEAAYDN
IAKLCLAQGALDVLISDTQEREDSIWKSRGAFLEAIKGSTTHMDEVDMVVPRNHVNEMVS
FLHNLHKKIDIRIKSFGHAGDGNIHAYILKDDLSDEEWEKRMKFAMEEIYDKAYELRGQV
SGEHGIGYAKRVYLKQSLSKDNIDLMNQIKQSFDEKNILNPHKVTQL*
>Ga0079226_100640781
MAYPYKKMDEADFEYIRSVTAPDRVWTGGDIAREYYRDEMPEYGIFPPELYVEVINKEEV
SAIMAYAYKMNIPVVCRGAGTGLAGGATCKYGGIMLSVMRMNKIFPVDHKNQTITTEPGA
LLLDIQAAAAAEGLFYPPDPGEKTASIGGNVITNAGGMKAVRYGLTRDFVRCIEAVLPDG
SIMN
>Ga0079286_10001354
MKYNPVTEEILAELREIVGEKNVLTDEEKIEAYSHDETPAEQYAHMPEVVLTPNTAEEIA
AVMKLANRELIPVTPSGARSGLSGGAIPEHGGIVVSVENMDEVIEIDYDNLMMVLEPGVV
MNSVNEMLEESGLFFAGYPMSVETCYLGGNIAENAGGGKAVKYGVTGRYIMGLELVTPTG
DIVQLGGKRVKDVTGYDIKQLIVGSEGTLGIVTKATIKLMPKPTQRVGLLALFKDEETAI
STVPKIMTEGGIIPTSIEFMDKLSVKTSCDYLNEHLPYQDAGAMLLIEVDGIKEDVVNSD
SEIIGELCLDNDAIEVYVADNHTTRERIWSVRRNIAEAFKVVSPHQSLEDIVVPTANIPK
LMPYLDQISKKYDIQIPCYGHAGDGNLHATLVKNPDHSMEEWYKIEEEALVELYEATRDL
GGTLSGEHGIGSKRKKYMEMMMSPAELNLMRGIKKAFDPNNIMNPGKIFDMVD*
>Ga0079286_1000705
MNFNKITEADIESLIEILDSDRVTLKEDISEDYSHDELAELRVYPELIVEPENTEEVAQI
MKFASKRNIPVTPRGSGTGLCGGAVAMEGGILLLTTSMDEIIEIDEENLTASVQPGVILM
NFAEKVNDLGFMYPPDPGEKSATLGGNVLTNAGGMRAVKYGVTRDYVLGMEIVLPNGEII
NTGGKVVKNSSGYSIQDLMIGSEGTLGIVTEITLKLVPMPKKALTLLIPFDSLEEAIGTV
PEIINAKIVPTGIEFMEKEVLLAATDYLGKEFPDTSAPAYLLLKFDGNDKKEIEKQYEVA
ADVCLANNAYDVYIANTDERQDVIWDTRGALLEALKAVSELDECDVVVPRNRVADFVNFT
HRLEDKHNLRIRGFGHAGDGNLHLYTLKDDLDDQTWQQRNKAVMGELYAKSREMKGKVSG
EHGIAIAKKEYLHEDIGPMQLELMRGIKNTFDPQNILNPGKTV*
>Ga0079287_1000205
MNFNKITEADIESLIEILDSDRVTLKEDISEDYSHDELAELRVYPELIVEPENTEEVAQI
MKFASKRNIPVTPRGSGTGLCGGAVAMEGGILLLTTSMDEIIEIDEENLTASVQPGVILM
NFAEKVNDLGFMYPPDPGEKSATLGGNVLTNAGGMRAVKYGVTRDYVLGMEIVLPNGEII
NTGGKVVKNSSGYSIQDLMIGSEGTLGIVTEITLKLVPMPKKALTLLIPFDSLEEAIGTV
PEIINAKIVPTGIEFMEKEVLLAATDYLGKEFPDTSAPAYLLLKFDGNDKKEIEKQYEVA
ADVCLANNAYDVYIANTDERQDVIWDTRGALLEALKAVSELDECDVVVPRNRVADFVNFT
HRLEDKHNLRIRGFGHAGDGNLHLYTLKDDLDDQTWQQRNKAVMGELYAKSREMKGKVSG
EHGIAIAKKEYLHEDIGPMQLELMRGIKNTFDPQNILNPGKTV*
>Ga0079287_1000453
MKYNPVTEEILAELREIVGEKNVLTDEEKIEAYSHDETPAEQYAHMPEVVLTPNTAEEIA
AVMKLANRELIPVTPSGARSGLSGGAIPEHGGIVVSVENMDEVIEIDYDNLMMVLEPGVV
MNSVNEMLEESGLFFAGYPMSVETCYLGGNIAENAGGGKAVKYGVTGRYIMGLELVTPTG
DIVQLGGKRVKDVTGYDIKQLIVGSEGTLGIVTKATIKLMPKPTQRVGLLALFKDEETAI
STVPKIMTEGGIIPTSIEFMDKLSVKTSCDYLNEHLPYQDAGAMLLIEVDGIKEDVVNSD
SEIIGELCLDNDAIEVYVADNHTTRERIWSVRRNIAEAFKVVSPHQSLEDIVVPTANIPK
LMPYLDQISKKYDIQIPCYGHAGDGNLHATLVKNPDHSMEEWYKIEEEALVELYEATRDL
GGTLSGEHGIGSKRKKYMEMMMSPAELNLMRGIKKAFDPNNIMNPGKIFDMVD*
>Ga0079305_100009577
MNYKKLELDDINYIRSIIKEDERILCGEDINEEYSHDELSDTVSYPDVVVKVKSTEEVSS
IMKYAYENTIPVTPRGSGTGLVGASVAIEHGIMLDTSLMNRFLELDEDNLTITVEPGVLL
MELAAYVQERDLFYPPDPGEKSATIGGNISTNAGGMRAVKYGVTRDYVRGLEVVLPDGKV
VEFGGKVVKNSTGYAMKDLMVGSEGTLGIITKATLKILPLPKKAISLLIPFPSLEKAIGT
VPLIIKSKAIPTAIEFMQREVIIDAEKYLGKKFPDNSADAYLLLKFDGNSTEEIEKDYEN
VAKICLEQGAIDILISDTTEREDSIWKARGAFLEAIKGSTSFMDEVDVVVPRSSVNEMVE
YIHGLYKEVNIRIKSFGHAGDGNLHAYILKDELSEEEWEEKMKAAMDKIYGKARELSGQV
SGEHGIGYAKKSYLMEAMDPATVEIMRGIKKAFDPKNILNPHKVCQI*
>Ga0079305_100021530
MSRMTQKQIEELAALVPGRVLCGDAIPTDYEHDEMPIYGSARPDAVVLASSAEEVSKVMA
WAYEQEVPVIPRGAGTGLCGACVPAGGGIVLSLAEMNDIIGIDKENLTMTVQPGVLLMEV
AAAAEAEGLFYPPDPGEKTATIGGNIMTNAGGMRAVKYGVTRDYVRELKVVLPDGRLMTL
GSKTAKNSSGYSLVQLMVGSEGTLGVVVEATLKLIPLPRFFRSLLVPFPDNRVCMEAMTR
LLTERITPTAVEFMQGEVIGLSQEYLGRAFPDHSASVYLMLRFDGRTLEEVDGLMEEAAR
LMLESGAVDALIADTDERQGSIWTSRGAFLEAVKNSTTEMDECDVVVPRNMMPDYFDFCV
ELSKELGARIVTFGHAGDGNLHSYVLKDDMDDDAWQTLLPKAMDALYEKAFQMGGQVSGE
HGIGRAKKAYLAQSAGEDALDLMRGIKKVFDPKGLLNPGKVL*
>Ga0079305_1000267106
MSYKTLDAADIAYLQTLIGDGERVLLGDGINEEYSHDELSGTESYPDVVIRACSTEEVSA
VMRYAYEQNIPVTPRGAGTGLVGASVAVEHGIMLDLSLMNRFLELDGENLTLTVEPGVLL
MELSAYVEERGFFYPPDPGEKSATIGGNISTNAGGMRAVKYGVTRDYVRGLEVVLPDGTV
VTLGGKVVKNSSGYALKELIIGSEGTLGIVTKAVLKLLPLPQKTVSLLVPFPSLEQAIGA
VPKIIQSKAVPTAIEFMEREVILDAEEYLGKKFPDHSSDAYLLLKFDGADTADIEKNYDA
VAWLCLKEGALDVLISDTEERDESIWKARGAFLEAIKNSTTYMDEVDVVVPRGCVNELVE
YIHRLQKEAGVRIKSFGHAGDGNLHAYILKDGLPDREWEEKMSGAMEKIYAKARALSGQV
SGEHGIGYAKRAYLKESLDPAVLGLMRGVKRAFDPKNILNPHKVCED*
>Ga0079305_100027917
MNGFNRVTEADLAFFRALLPGRVFSGDGISTDYDHDEMTEYGHYMPEAVLQALTADEISR
ALAYCNERRIPVTPRGAGTGLCGGCVALYGGVVLSTEKMKKVLEVDTKNMTATVQPGVLL
MEFPKHLEGTGLFYPPDPGEKTATMGGNAMTNAGGMRAVRYGVTRDYILGMEVALADGSL
IELGGKTVKTSSGYSLIDLMIGSEGTLGFLTRLTVRLVPEPRTNLSLLMPFDDLDACIGA
VPQVLSCGCDPTAVEFMEREVITCAEHYLGKQFPDSSADAYLLVRLDGPSPETLQPAVDA
LTDLALSAGAKDVLLADTDERKESIWNARGAFLEAIKGSTSTMDECDVVVPRDAIPAFMK
RVVAISRETGVRILSFGHAGDGNLHVYACRDRLDDLVWKRAVADVMDRLYASARALDGEV
SGEHGIGHAKRAFLKDSLGDRQLQLMRGIKAAFDPNGILNPGKVV*
>Ga0079305_100029116
MGVIDMKQTPSGFRPMGEEYAAYLRDESRTTGHAETISFPTTEQEIVEAVNACRESGSRL
TVQGGRTGLAAAAVPFGGHILNLSRMDKVLGMGQTADGFTLTVQPGAVLSELRKKLAAKK
FDVTGWSDASKDALGAFMKSGVWFFPPDPTEASATIGGMTACNASGARTHGYGPTRGYVT
ALRVVLPSGETLALRRGQVFAAGRHLTLTTEQGTTLELDLPTFTMPKTKNASGYYIEDNM
DAIDLFIGSDGTLGVFSQMELRLLPMAPQVWGVTCFLPTVDDALTFTSLVRGMKLGEVSM
EYFDGNALDILRRQKAEKTAFAALPTIPETAGAAIYVELHCQTEQEAAEKLFAVGDALEQ
AGGDREVTWVARTESDLDKLMFFRHAVPESVNMMIDERKKTAPSITKLGSDMAVPDDRLF
DVMALYRRTLKEEALESATWGHIGENHVHVNVLPRSEADYARGKALFVRWAEAVTEMGGA
VSAEHGVGKLKASFLTVMYGQAHIDEMAALKYTLDPQGLLGAGNLFAAREGGRS*
>Ga0079305_10004503
MGYGSLTKEIFKELASAVGRAAAIIDADALENYAYDQAGRVWGHMPEAVVRPRNTEQVSS
VMKIASKYRIPVTPRGAGSGLNGGAVPLAGGVVLSLERMNKILEIDKINRVAVVEPGVVT
NDLCRAAAAEGFLYAGYPMSTETSFIGGNFATNAGGGKVIRYGSTRRHVLGAEVVLASGE
ILHLGGRFRKDTWGYSLLNLLAGSEGTLAIATKLIVNLEPKPGKVVNLLACYPDVEKLVE
SVAKVIGSGRRIISCEFMDRNLVKYTTEYLGCALPEQERSEGYLLIQVEGDTDEQLEEGY
ETVGKICLEGGAFEVFVAESRTDSAAMWNVRQNGLEGMRARDPYACASGDLMVPLSAVPE
MLRRIKRISGEWNVEIGIISHIGDGNLHPIPLKPEGMTPERWASYAEEFFSALINEAISL
GGVGSGEHGVGHVKQKVLTENKTPAELEIMRGIKKAFDPQNILNPGKMFFKLQ*
>Ga0079305_10005647
MLSDPSRVLIGTEIAEEYAHDELASTRAMPEMVCKCLCTAEVAAVMQYANERRIPVTPRG
AGTGLVGAAVPIHGGIVMDVSGMNRILELDSNNLTITVEPGVLLMTLGEYCAERGFFYPP
DPGEKTATIGGNISTNAGGMRAVRYGVTRDYVRGLEVVLPDGKIIEVGGKVVKNSSGYDL
KDLFVGSEGTLGIVTRATLRLLALPKYDISLLVPFRSLAETIQAVPAIVRSDAQPTAVEF
MQGEVIRDAENYLGSRFPCTSDSAYLLLKFDSMSREELDRQYRSASELCLSLGAQDVYLL
DTEERNDSVWKPRGAFLEAIKSSTTEMDEVDVVVPRDSINEMVSALQGIAEKSGVRIKYF
GHAGDGNLHIYILRDQLDAESWDRACHEAMERMYAQAFSLGGQVSGEHGIGFAKRPYLFR
SLAPETLKLMQGIKAVFDPNNILNPGKVCQ*
>Ga0079305_10006705
LKPTYQTFSDDDLRALQAICSEDRVIPRSRIGEDYSHDELSGIRKFPDALVQATSAQEVS
QVLKYASGRKLPVTPRGAGTGLVGGSVALHGGIMLDLSKMNHFLELDEENMTLTLEPGVL
LMDVAKYVEPAGLFYPPDPGEKTATIGGNISTNAGGMRAVKYGVTRDYVRGLEVVLPDGE
IIELGGKVVKNSSGYSLKDLMVGSEGTLGVITRATLRLLPLPKHKISLLVPFPDLPSAIR
TVPQIIRASSTPTAVEFMEREVILAAEEFLARKFPDNSADAYLLLTYDGAGREEVELAWH
AAAEICLKAGALDVFISNTLERNESIWAARGAFLEAIKASTSEMDECDVVVPRKNVADFV
LFSHTLQQKHGIRLRSFGHAGDGNLHIYILRDDLDESAWKTKLNAVFDELYAKAAELGGK
VSGEHGIGYAKKPYLAEASGAAEKRLMAGLKAVFDPQNILNPGKLIPDSE*
>Ga0079305_100086334
MEYSTLTPELLAQLEAIAPGRVFSGADINEDYAHDEMPIYGKQLPAAVVEVLTTEEVSAV
MKLCNENKIPVTPRGAGTGLVGAAVPICGGVLLVTTRMNNIIGYDMENFTVTVQPGVLLN
TLAEDAVSKGLLYPPDPGEKFATLGGNVSTNAGGMRAVKYGCTRDYVKAMTLVLPSGEIL
HLGSSVSKTSSGYSLLNLVIGSEGTLGVITELTLKVIPAPKETISLIIPYPDLESCIATV
PKFKMNHLNPQALEFMGKDIVIASEAYVGKQVFPRKIDGVDAEAYLLVTFDGQSMDELDA
VIETASEIVLEAGAIDVLVADTPALKRDAWAARSSFLEAIMAEPGLLDECDVVVPINKIA
PYVVYVHSLEEEVGLKIKSFGHAGDGNLHIYCCSADLEESEFLARAEKFMELVYKKAIEY
DGQVSGEHGIGRAKIDYLKQSVGATQMAIMEGIKKTFDPNMILNPGKVCYKL*
>Ga0079305_100097617
MKANFSYSQVTEKTIEDLISVFGGSGVSVDKEKVAAYSKDEVAVHLWDKNYEAEVVCFAE
NAEQISALMKYANRHRIPVTPRGAGTGLSGGAVPAYRGIELSLERMNRILELDAANLTMT
VEPGVVTAEINKTAAAANLMYAGDPCSGDASFIGGNVAENAGGNKVVKYGATGNHVLGME
VVLPDGSMSWFGGKRRKDVTGYDFVHLMTGSEGTLGIITKIILRLLPSYSFAADLLVPFD
SVKRAIDAVPAVITKGKTIPCSIEFMDKCSMMLTEQYLRTKFPFSHEAEAHLILQFEGND
RESLADEIEKIGDICMEEGALEVFVADNRTTRDKLWKGRKSAAEAVWSYAPTQIANEDIV
IPASEIAVFMEGLEKISRADSVKYAAYGHVGDGNMHVTLYVEEENKNWREIIEKARRDMY
DMVKRLGGTLTGEHGVGLKRLMYAPQFLDAAQVELIRRVKLAFDPNNILNPGKIVPWT*
>Ga0079305_100118423
MEKIRQLTEEYAGYLRDESRNTGRAEGIAFPASTEDIVGIMKECHEKGLRVTVQGARTGL
AAAAVPDGGVILNLSRMNKVLGMRFDGNSYYVTVEPGLSLLEFRKMLSTKRFDTKGWSSE
SKEVYARFAKDGEFFFSPDPTEATASIGGMAACNASGARTYKYGPTRPYIQSVTMVLADG
RILTEKRGGDRAKGLEASFVCEDGSSVDVSLPTFTMPNVKNASGYYVKPDMELIDLIIGS
DGSLGVFTEIEVRLLPLPRFIWGASLLFEREDDSLEFAQNIREQEGFGALEFFDSDALDI
LRAQKEKGAAFAALPAIPENITNVIYTEIHASTEEEALDRLFVLGRYFEEAGGKEENSWI
ARDGSELDRLIFFRHAIPESVNMLIDQKRKSGLNITKMSSDMSVPAGRLKDVMAMYRSTI
KELGLKSAAWGHIGNDHVHFNILPDSEEQYVSSKELFKRWAAWVSESGGAVSAEHGVGKL
KADFLTIMYGEDHIDEMRRLKRCFDPKWQLGAGNMFSEKEGI*
>Ga0079305_100125619
VNNSYNAFDADDLRALQAICEKERVIPSGEIGEDYSHDELSGIRKFPDVLVRAASTREVS
EIMKYASRRNIPVTPRGAGTGLVGGSVAIRGGIMLDLSRMNRFLELDEENMTLTLEPGVL
LMEIAKYVEPAGFFYPPDPGEKTATIGGNISTNAGGMRAVKYGVTRDYVRGLEVVLPDGE
IVNLGGKVVKNSSGYSLKDLMVGSEGTLGIVTRATLRLLPLPKHKISLLVPFPDLPSAIR
TVPEIIRASSTPTAVEFMEREVILAAEEFLARKFPDNSADAYLLLTYDGASKEEVDLAWH
AAAELCLAAGALDVFISNTLERNESIWAARGAFLEAIKASTTEMDECDVVVPRKTVADFV
LFSHALQQKHGIRLRSFGHAGDGNLHIYILRDELDETAWKTKLGEVFDDLYAKAAELGGK
VSGEHGIGFAKKPYLANSSSEAEKRLMAGVKKAFDPQNILNPGKLI*
>Ga0079305_100140924
MAGRKIGKGLYLMQINELLYQFIRSELEDAVGGENVSTRSSDLLVHSVDYFFVSRMWEDR
GKNTPQPDFVVRPGSAQEVSKVLKIANYYQIPVTTWGGGSGSQGGALPVAGGIVLDTKRM
NRILDFNPNSMCVTVETGANFQQLEWYANERGYSLMHYPSSMNCATVGGFLAHRGIGVLS
TKYGKIDDMTVSLEIVLPNGDIIESSPVPKHAAGPDLAQIFIGSEGTLGVMTKVTLRLYE
KPETRRFRAFLFKNVTDGIACGRDILRKVKPSIMRLYDEAETVSIIKEVLGFAAPGAFMN
IAVEGMTEIVDIEERIILETCAKYEAQDLGHEYGEKWWDSRVTFFYPGHALDLPKMYGTL
DTVATYDNIEKIYHAKKKAIADNFEGVRYIAHFSHWYEWGCMIYDRFIMDHPPEDAVECI
QLHNRIWNVSVRASLANGGVVNDHHGVGIKLGHLMKEQYGPGMQVFEALKEKLDPNHIMN
PCKLGL*
>Ga0079305_100158612
MELKKITAKDIATLREILSPDRVFFGQEIKDDFSQDEMPEYGKYMPEAVCEALDTEDVSK
VMKYAFDHDIPVIPRGAGTGLCGGAVPVSGGLVLSLARFNKILEIDEDNLIAVIEPGVLL
MELAAAALDRGLMYPPDPGEKSATVGGNVMTNAGGMRAVKYGVTRDYVRGMEVVLSDGRI
LNIGGKIAKNSSGYSLKDIMIGSEGTLGIVTKLILKLIPAPQRTISLLVPFRDMTACIET
VPKIIRSRAVPTAMEFLQKKIIETAEEYVGKKFPDKSADAYLLLTFDGNTKEEIDQIYEN
VAEICINAGAIDVLIADTQERHDALWTARGAFFEAIKCSTTLDECDVVVPRNKIAEFMKF
AEGIDGDVGIRIEIFGHAGDGNLHIYTCRDDMADDEWHRKLDLAMDRLYKEAIRLGGQVS
GEHGIGHAKKKYLRESVGDDAIELMRGIKNVFDPKGILNPGKVI*
>Ga0079305_10018229
MNKEFYNYHRVTPKIVAELAAIVGGRYVTFNDPGKMEPFSHDEIPGTHYRAMPEAVVHPA
SAEEIAAIVRMANRERIPLTPRGAGSGLSGGAVPVFGGIVVCSDRMNRILEFDRDNMMIT
VEPGVISNDINEYIKESGLFYAGYPMSMETCYIGGNVAENAGGGKAVKYGVTSRYVLGLE
MVLPTGETVQLGGKLLKDVTGYNLVQLMIGTEGTLGFFTKIILKLIPKPKYQVDLLCLFP
SSGAAIKAVPEILTGSGVTPTSIEYMDKSAVRQSCEYLNESLPYENCGAMLIVTVDGFEL
EQVQKDYEKVGRFCQKCGAIEVYVADNPSTSERIWKIRRSIPEAFSLANKLQSGEDVVVP
PASIPVVVEEFALIAQKYDIQIPCYGHAGDGNIHARVTPTPEWTEERWYDTLPTILREIY
AVVRSVGGRISGEHGIGHKRKEYMSCVVSNEYLNMLRTLKKAFDPNNIMNPGKIFDI*
>Ga0079305_10056641
MNATYGTFTDADLSALQTICGEDRVIPRDRIGEDFSHDELSGIRRYPDVLIQATSAQQVS
EVMKYASKRLLPVTPRGAGTGLVGGSVAIHGGIMLDLSRMNRFLELDEENMTLTLEPGVL
LMDVAKYVEPAGLFYPPDPGEKTATIGGNISTNAGGMRAVKYGVTRDYV
>Ga0079305_10059835
MASYNKLTPELARQLEGIVGASRFQYGEAVKEEYGHDEMPIYGKYLPEAVCLAESTEEVS
AIMRLCSEHCVPVTVRGAGTGLVGGCVPVHGGIVLSTARMNKILSYDMKNLVVHTQPGVL
LCDLAADALAHGLMYPPDPGEKTATVGGNVSTNAGGMRAVKYGVTRDYVLAMTVVLPSGE
VLKLGKTVCKTSSGYSLLHLMIGSEGTLGIITELTLKLIPKPIRDVSLILPFEDIATAIA
SVPSIKLANLDPQSIEFMERDIVDSSAAFTGNPVFPTVVNGRAAGAYILVTLVGDSEEEL
TLKMDRLGEVAAEAGAFDTLVVWTDNLKKDVWAARSAFLTVIEAETKLLDEMDVVVPVDK
IADFLVYTHEEADKQGVYVRSFGHAGDGNLHIYCCSNELEEDEFKRRVKLLMDACYAKCA
AFEGQVSGEHSIGHAKKEYLRQSVGDTAYGIMGAIKQVFDPQGILNPGKVCHDL*
>Ga0079305_10154003
MMFNKLTREDFQKLESMLPGRVLDGKSINEDYYHDELGTAFGVPEVLVKVLSTEDVASVM
KLAYERNIPVVVRGSGTGLVGGAVAINGGIMLDTSAMKKVIELDENNLTVTVQSGLLLME
LAAYCDEHGYQYCPDPGEKSATIGGNISTNAGGMRAVKYGVTRDAVRAITAVLPTGEIMR
FGSKVVKNSSGYDLKDLIIGSEG
>Ga0079305_10163421
MALCPGCVLAGDDIPSDYEHDEMPIYGTDRPDAVVLAANKEMVSQVMAWAYGEGIPVIPR
GAGTGLCGACVPAGGGIVLALAGMNRILEIDKENLTVTCQCGVLLMELAQAVEAEGLFYP
PDPGEKTATIGGNIMTNAGGMRAVKYGVTRDYVRELKVVLPDGRMVTLGGKTAKNSSGYS
LMQLMIGSEGTLGVVVEATLRLIPLPRFFRSLLVPFPDNRLCMEAMTKL
>Ga0100396_10174754
MIYNKVTFEVINELIEILSSKNIIYDNFEAMEQYSHDEVAEKSYAHMPEVVVKPSTAEEI
SKIMKLANKYKIPVTPRGAGSGLSGGAIPVNGGIVLSLEKMSRILEIDKKNLIAVVEPGV
VTNDINNLVKEDGLFYAGYPMSVETCYIGGNVAENAGGGRAVKYGVTGRYIYGLEVVTPT
GEIVHLGGKRMKDVTGYDLIHLMVGSEGTLGIFTKIYIKLMPLPQANVSLLVLFKDIESA
IKLVPKIMTFGRIIPTSIEFMDELSFKASCEYLNEKIPFEKSGAMLLIELDGNSKKELEG
QYEIIGNLCTENGAVEVYIADN
>Ga0100397_10173881
MTCYNRISRRVLDDLSSIVGPAYLLAGDPEKLEAFSHDEVSEKEYAAMPECAVRPKSAAE
IAAIMKLANRELIPVTPRGAGSGLSGGAVPIHGGIVLLSDRMNKVLEFDRENLTITVEPG
LVTNEINPLVRDAGLFFAGYPMSLETCFIGGNVAENAGGGKAVKYGVTGRYVIGLEVVTP
LGEIVSLGGKLAKDVTGYNLIQLMVGSEGTLGVLTKITLKLMPLPVASADLLVFFPSPET
AIAAVPWIIAKGGIIPTALEFMDRTSFLASCEYLNETLDYRQAEAMLLITVDGSQSAEVE
QAYETVGEQCLKAGAIEIFVADNHTTSERVWKIRRNIAEAFKVKSPHQSLEDVVVPIAAI
PEMVSGLLDIARKWNIEIPCYGHAGDGNLHATPVMNTTWTGDQWKERLPKILEEIFRLTA
RLGGTLSGEHGIGHKRLQWMHLFCSPAHLEMMRAIKKALDPNLILNPGKIIPPELPTAEG
PCLKSPL*
>Ga0100398_10313441
MTCYNRISRRVLDDLSSIVGPAYLLAGDPEKLEAFSHDEVSEKEYAAMPECAVRPKSAAE
IAAIMKLANRELIPVTPRGAGSGLSGGAVPIHGGIVLLSDRMNKVLEFDRENLTITVEPG
LVTNEINPLVRDAGLFFAGYPMSLETCFIGGNVAENAGGGKAVKYGVTGRYVIGLEVVTP
LGEIVSLGGKLAKDVTGYNLIQLMVGSEGTLGVLTKITLKLMPLPVASADLLVFFPSPET
AIAAVPRIIAKGGIIPTALEFMDRTSFLASCEYLNETLDYRQAEAMLLITVDGSQSAEVE
QAYETVGEQCLKAGAIEIFVADNHTTSERVWKIRRNIAEAFKVKSPHQSLEDVVVPIAAI
PEMVSGLLDIARKWNIEIPCYGHAGDGNLHATPVMNTTWTGDQWKERLPKILEEIFRLTA
RLGGTLSGEHGIGHKRLQWMHLFCSPAHLEMMRAIKKALDPNLILNPGKIIPPELPTAEG
PCLKSPL*
>Ga0100403_100097216
MSVSTKKSTYSPVTPAIVEELKRILGSKNVHVDEERLEAYSHDETNTEEYGHMPEVAITP
TTPEQIAEAVKLANRESIPITPRGAGSGLSGGAIPTWGGILVSVEKMNQVIELDVDNMAI
VVEAGMVTNELAQLVQSKGLFFAGYPMSLQTCYIGGNIAENAGGGKAVKYGVTGRYVLGL
EVVTPMGDIVWLGGKLAKDVTGYDMKQLIIGSEGTLGIVTKAIIKLIGFPTTASDLLVLF
ATAREAIDVVPVIIGKGLTPTSIEFMDQLSVQTSCKYLNESLPYEKAGAMLLIEVDGNDP
KQVEANLIAIGQLCEEHGALEVYVAEDKNNIERIWSVRRNIAEAFKVYSPVQSLEDIVVP
TAAIPEIIPELDRISKTFGMKIPCYGHAGDGNLHATLVKDPEMSMEVWHKNEEAALWDLY
SVTKKLGGKISGEHGIGIKRKSFMKELIDPVELKLMQAIKMAWDPKNIMNPGKIFDL*
>Ga0102851_100115987
MDDQKIRYNRVTPQMVEELKKIVGERYVVFGDPEKLEPYSHDEVAEKEYAHMPEALIRPV
SAEEIAAVMKLANREKIPVTPRGAGSGLSGGAVPIHGGIVLLMDRMNRILEIDRENMMIT
VEPGVVTNEINQVLKESGLFYAGYPMSLETCFVGGNVAENAGGGKAVKYGVTSRYVLGLE
MVTPTGDIVQLGGKLVKDVTGYNMIGLMVGSEGTLGIFTKVTLKLLPLPKANVDLLVLFK
TPEEAIAAVSRVLSSGAMPTAIEFMDQSAFTTSCQYLNETIPYHQAGAMLLITVDGMDSI
QVER
>Ga0102925_10047355
MNYNPLTEEIVKQLQGILGNKNVILDEEKMENYSHDETPEEYAHMPDVVITPTTTEQIAE
VMKLANKNLIPVTPRGAGSGLSGGAIPSFGGILLSVEKMNKVLEIDYDNMMIVVEPGLVT
NEINGLVEDKGLFFAGYPMSLLTCYIGGNIAENAGGGKAIKYGVTGQYIMGLEMVTPTGE
IVELGGKNVKDVTGYDIKKLMIGSEGTLGIITKATIKLSPKPKYATDLLVLFEDVESAIK
IVPTIISEGGIVPTSIEFMDKLSVHTTCDYLNEHLPYQKAGSMLLIEVDGTNESVVELDA
ETIGELCLENGAIEVYVADNFTTQERVWSVRRNIAEAFMVYSPEQSLEDIVVPIGNIAKL
MPEIEKISKKYDIKMPSYGHAGDGNLHTTLVKNPDTTMEEWFDIENKALKELYDAVYKLG
GKLSGEHGIGLKRMKFMKDHLSETELMLMKKIKQAFDPNYIMNPGKIIE*
>Ga0102925_10096644
MDKTIIKKMEEIVGKDWVVSNLKDVKPYIKDETEEAIAPQACSDCIVVKPRTTEEISQIL
FFCNDENVTTVVRGGGTGCAGAAVPIKPSLILSTERMNKILEIDDNNMMVECEAGVTLFD
LEEEFKKHDSLFFPVHPGDEGAQVGGMIVQNAGGVRAVRHGVMRNHVKGMEIVLPTGEVI
KTGGKLIKDNTGYDLTHLMIGSEGTLGIITKAYLKLYPKSSNSGSLLISFDDKKSAIEVV
PKILKKGITPLAIEYLERQFMEKSADDLGLEWPAKKGKVDLYFILDEKNQEDLYEVSEKI
VEECEKNGAVDSLIAETYNEQRAILEIRSHGYPSVQSKVVDILDVCVPMGSINDYMDGIE
KLSLKYDAYIPSFGHVGDGNIHNFIITEDGTKPENYDELSQNIFELAVGLGGTITAEHGV
GKIRNARLNIQYSEKHLDILRQIKKVFDPNNILNPGTGITSL*
>Ga0102925_10124141
MKYNPVTEDILAELREIVGEKNVLTEEEKIEAYSHDETPAEEYGHMPEVVLTPNSAEEIS
KIMKLANRELIPVTPSGARSGLSGGAIPDHGGIVISIENMDEVVEIDYDNLMMVLEPGVI
TNSVNEMLEDSGLFFAGYPMSVETCYLGGNIAENAGGGKAVKYGVTGRYVMGLEIVTPTG
EIVQLGGKRVKDVTGYDLKQLIVGSEGTLGIVTKATIKLLPKPTQRVGLLALFEDEETAI
STVPKIMTEGRIIPTSIEFMDKLSVKTSCEY
>Ga0102926_10046932
MKYNPVTEDILAELREIVGEKNVLTEEEKIEAYSHDETPAEEYGHMPEVVLTPNSAEEIS
KIMKLANRELIPVTPSGARSGLSGGAIPDHGGIVISIENMDEVVEIDYDNLMMVLEPGVI
TNSVNEMLEDSGLFFAGYPMSVETCYLGGNIAENAGGGKAVKYGVTGRYVMGLEIVTPTG
EIVQLGGKRVKDVTGYDLKQLIVGSEGTLGIVTKATIKLLPKPTQRVGLLALFEDEETAI
STVPKIMTEGRIIPTSIEFMDKLSVKTSCEYLNEHLPYQEAGAMLLIEVDGNKEDVVNAD
SETIGELCLDNDAIEVYVADNHTTRERIWSVRRNIAEAFKVVSPHQSLEDIVVPTANIPK
LMPYLDEISEKYDIQIPCYGHAGDGNLHATLVKNPDHSMEKWAEIEEEALVDLYEATKEL
GGTLSGEHGIGSKRKKYMDMMMDPTELQLMRGIKKAFDPNNIMNPGKIFDMEDE*
>Ga0102926_10054044
MDKTIIKKMEEIVGKDWVVSNLKDVKPYIKDETEEAIAPQACSDCIVVKPRTTEEISQIL
FFCNDENVTTVVRGGGTGCAGAAVPIKPSLILSTERMNKILEIDDNNMMVECEAGVTLFD
LEEEFKKHDSLFFPVHPGDEGAQVGGMIVQNAGGVRAVRHGVMRNHVKGMEIVLPTGEVI
KTGGKLIKDNTGYDLTHLMIGSEGTLGIITKAYLKLYPKSSNSGSLLISFDDKKSAIEVV
PKILKKGITPLAIEYLERQFMEKSADDLGLEWPAKKGKVDLYFILDEKNQEDLYEVSEKI
VEECERNGAVDSLIAETYNEQRAILEIRSHGYPSVQSKVVDILDVCVPMGSINDYMDGIE
KLSLKYDAYIPSFGHVGDGNIHNFIITEDGTKPENYNELSQNIFELAVGLGGTITAEHGV
GKIRNSRLNIQYSEKHLDILRQIKKVFDPNNILNPGTGITSL*
>Ga0102926_10138763
MQNQIIEKLEAIVGEKWVDTDSERVLSYSLESTNDNYSLVAPEPVSGSVVVKAADSEEIA
AVLKFANQEKINVIARGAGTALAANTIPDQESIILSLERLDKILEIDEENMLLKAEAAVS
LGDIIEELKSNDHLYFPLHPGDEGAQAGGMVAMNAGGVRAVKHGIMRNQILGMKVVLPTG
EIVHYGGSKGKLLKNNAGYDLMQLLIGSEGTLGVITEVSLKLYPEPKANGTLIVAFNDRR
DAFGAVPAILKRGIIPMALEYVEKDEIELAAADIGKKWPAENGEYFLIIMLSEAKEDDLF
EIGAQIDEITAEFEAVDMLIAQSISERKDILDIRSHILPAITDKIVDSPDVTVPRGSLLE
YLDKLNEIEAKYKTKCPVIAHAGDGNLHVIILKEDGEKPSYFTEIKEDIYQSAVDIGGTI
TGEHGIGKLRQDYLSMMYSKRELEIMKQIKSAFDPNNILNAGRSI*
>Ga0102926_10144403
MNYNPLTEEIVKQLQSILGNKNVILDEEKMENYSHDETPEEYAHMPDVVITPTTAEQIAE
VMKLANKNLIPVTPRGAGSGLSGGAIPSFGGILLSVEKMNKVLEIDYDNMMIVVEPGLVT
NEINGLVEDKGLFFAGYPMSLLTCYIGGNIAENAGGGKAIKYGVTGQYIMGLEMVTPTGE
IVELGGKNVKDVTGYDIKKLMIGSEGTLGVITKATIKLSPKPKFATDLLVLFEDVESAIK
IVPTIISEGGIVPTSIEFMDKLSVHTTCDYLNEHLPYQKAGSMLLIEVDGTNESVVELDA
ETIGELCLENGAIEVYVADNFTTQERVWSVRRNIAEAFMVYSPEQSLEDIVVPIGNIAKL
MPEIEKISKKYDIKMPSYGHAGDGNLHTTLVKNPNTTMEEWFDVENKALKELYDAVYKLG
GKLSGEHGIGLKRMKFMKDHLSETELMLMKKIKKAFDPNYIMNPGKIIE*
>Ga0102926_10151574
MKEDYIEYLRDESRTIGRAESISFPKNEEEVIEIVKDMYSKEVPITIQGARTGLAAGAVP
RKGHVLNLSKLNNVLGMRVDSEDNYYVTLQPGTILSQFKEKIKLRKFDTAKWDFKSKRVF
NDFCKKEEMFFSPDPTETSATIGGMVSCNASGARSYMYGPTRKYIEKLKLVLSNGDTLTV
ERGKNFANGRKLELKTDEGMNIEFVLPKYLMPNSKNASGYYVEDNMDAVDLFIGADGTLG
IITEIEVRLLKLPEIIWGVSCFFENESAAIKFVEEIRSNLKDIASIEFFDKNALDILKKQ
KEINPGFERLPDVDEKMKSVIYLEIHTEEEKIALSNLEKISKIMNNSKGNSKDTWVAKND
VGLNRLIFFRHAVPESVNMLIDERKKENSNITKLGTDMSVPDEHLEEVVKMYKKDIIKEN
LESATWGHIGENHLHVNILPRNNKDYDIGLKLYEKWAKKVTELGGAVSAEHGVGKLKSKY
LKVMYGQKYIDEMIDTKSKLDPKLLLSPGNLFEVGKRSE*
>Ga0102926_10192244
MNYNPLTEEIVKQLQGILGNKNVILDEEKMENYSHDETPEEYAHMPDVVITPTTTEQIAE
VMKLANKNLIPVTPRGAGSGLSGGAIPSFGGILLSVEKMNKVLEIDYDNMMIVVEPGLVT
NEINGLVEDKGLFFAGYPMSLLTCYIGGNIAENAGGGKAIKYGVTGQYIMGLEMVTPTGE
IVELGGKNVKDVTGYDIKKLMIGSEGTLGIITKATIKLSPKPKYATDLLVLFEDVESAIK
IVPTIISEGGIVPTSIEFMDKLSVHTTCDYLNEHLPYQKAGSMLLIEVDGTNESVVELDA
E
>Ga0102928_10134292
MNNNIIHCIKEDYVEYLRDESRTIGKAESISFPKTGEEVIDIVKDMYSKEVPITIQGART
GLAAGAVPRKGHVLNLSKLNNILGMRVDEEDNYYVTLQPGAILSQFKEKIKLRKFDTSNW
SFESKKVFNNFCKKEEMFFSPDPTETSATIGGMVSCNASGARSYMYGPTRKYIEKLKLVL
SDGDTLTVERGKNFAVGRSLVLKTDKGMNIEFVLPKYLMPNSKNASGYYVEDNMDAIDLF
IGADGTLGIITEIEVRLLKLPEIIWGVSCFFENEASAIGFVEEIRRNLKDIASMEFFDKN
ALYILKKQKERNPGFERLPDVDEKMKSVIYLEIHTEEEKVALSNLEKISKIMNNSKGKSK
DTWVAKNDVGLNRLIFFRHAVPESVNMLIDERKKENSKITKLGTDMSVPDEHLEEVIKMY
KKDIIKENLESATWGHIGDNHLHVNILPRDNKDYDIGLKLYEKWAKKVTELGGAVSAEHG
VGKLKSKYLKVMYGQNHIDEMIDIKSTLDPKLLLSPGNLFEVGKRSE*
>Ga0102928_10168784
MNYNPLTEEIVKQLQGILGNKNVILDEEKMENYSHDETPEEYAHMPDVVITPTTTEQIAE
VMKLANKNLIPVTPRGAGSGLSGGAIPSFGGILLSVEKMNKVLEIDYDNMMIVVEPGLVT
NEINGLVEDKGLFFAGYPMSLLTCYIGGNIAENAGGGKAIKYGVTGQYIMGLEMVTPTGE
IVELGGKNVKDVTGYDIKKLMIGSEGTLGIITKATIKLSPKPKYATDLLVLFEDVESAIK
IVPTIISEGGIVPTSIEFMDKLSVHTTCDYLNEHLPYQKAGSMLLIEVDGTNESVVELDA
E
>Ga0102928_10289603
MNYNPLTEEVVKELESILGSKNVILDEEKMENYSHDETPEEYAHMPEVVITPTTAQQISE
VMKLANKHLIPVTPRGAGSGLSGGAIPTFGGILLSVEKMNKVLEIDYDNMMIVVEPGLVT
NEINGLVEDKGLFFAGYPMSLLTCYIGGNIAENAGGGKAIKYGVTGQYIMGLEVVTPTGE
IVELGGKNVKDVTGYDIKKLMIGSEGTLGVITKAIIKLSPKPKFATDLLVLFEDVESAIK
IVPTIISEGGIVPTSIEFMDKLSVHTTCDYLNEHLPYQ
>Ga0102929_10071201
MKYNPVTEDILAELREIVGEKNVLTEEEKIEAYSHDETPAEEYGHMPEVVLTPNSAEEIS
KIMKLANRELIPVTPSGARSGLSGGAIPDHGGIVISIENMDEVVEIDYDNLMMVLEPGVI
TNSVNEMLEDSGLFFAGYPMSVETCYLGGNIAENAGGGKAVKYGVTGRYVMGLEIVTPTG
EIVQLGGKRVKDVTGYDLKQLIVGSEGTLGIVTKATIKLLPKPTQRVGLLALFEDEETAI
STVPKIMTEGRIIPTSIEFMDKLSVKTSCEYLNEHLPYQEAGAMLLIEVDGNKEDVVNAD
SETIGELCLDNDAIEVYVADNHTTRERIWSVRRNIAEAFKVVSPHQSLEDIVVPTANIPK
LMPYLDEISEKYDIQIPCYGHAGD
>Ga0102929_10178804
MNYNPLTEEIVKQLQGILGNKNVILDEEKMENYSHDETPEEYAHMPDVVITPTTTEQIAE
VMKLANKNLIPVTPRGAGSGLSGGAIPSFGGILLSVEKMNKVLEIDYDNMMIVVEPGLVT
NEINGLVEDKGLFFAGYPMSLLTCYIGGNIAENAGGGKAIKYGVTGQYIMGLEMVTPTGE
IVELGGKNVKDVTGYDIKKLMIGSEGTLGIITKATIKLSPKPKYATDLLVLFEDVESAIK
IVPTIISEGGIVPTSIEFMDKLSVHTTCDYLNEHLPYQKAGSMLLIEVDGTNESVVELDA
E
>Ga0102931_10061153
MKYNPVTEDILAELREIVGEKNVLTEEEKIEAYSHDETPAEEYGHMPEVVLTPNSAEEIS
KIMKLANRELIPVTPSGARSGLSGGAIPDHGGIVISIENMDEVVEIDYDNLMMVLEPGVI
TNSVNEMLEDSGLFFAGYPMSVETCYLGGNIAENAGGGKAVKYGVTGRYVMGLEIVTPTG
EIVQLGGKRVKDVTGYDLKQLIVGSEGTLGIVTKATIKLLPKPTQRVGLLALFEDEETAI
STVPKIMTEGRIIPTSIEFMDKLSVKTSCEYLNEHLPYQEAGAMLLIEVDGNKEDVVNAD
SETIGELCLDNDAIEVYVADNHTTRERIWSVRRNIAEAFKVVSPHQSLEDIVVPTANIPK
LMPYLDEISEKYDIQIPCYGHAGDGNLHATLVKNPDHSMEKWAEIEEEALVDLYEATKEL
GGTLSGEHGIGSKRKKYMDMMMDPTELQLMRGIKKAFDPNNIMNPGKIFDMEDE*
>Ga0102932_10040014
MEEIVGKDWVVSKSRDVESYIKDETEEAIAPQACNDCIVVKPRTTEEISKIMFFCNDENV
TIVVRGGGTGCAGAAVPIKPSVILSTERMNKILEIDDDNMMVECEAGVTLFDLEEEFKKH
DSLFFPVHPGDEGAQVGGMIVQNAGGVRAVRHGVMRNHVKGMEIVLPTGEIIKTGGKLIK
DNTGYDLTHLMIGSEGTLGIVTKAYLKLYPKSSNSGSLLISFDDKKSAIEVVPKILKKGI
TPLAIEYLERQFMEKSADDLGLEWPAKKGKLDLYFILDEKKQEDLYEVSEKIVEECENNG
AVDSLIAETYKEQRAILEIRSHGYPSVQDQVVDILDVCVPMGSINDYMDGIEKLSLKYDA
YIPSFGHVGDGNIHNFIITEDGSKPENYDDLSQNIFELAVGLGGTITAEHGVGKIRNNRL
NLQYSDKHLDILRGIKKVFDPNNILNPGTGITSL*
>Ga0102932_10098251
MKYNPVTQVIVEKLKEICGENSVFSDPEKLELYSHDETPAEQFSHLPEVVVMPIKTQQIA
QIMKLANKHKIPVTPRGAGSGLSGGAIPVCGGIIVSLEKMNKILEIDAENMMVTLEPGVI
TNEVNEKIEEMGLFFAGYPMSVETCFIGGNIAENAGGGRAVKYGVTDRYIMGIEMVLPDG
EIISLGGKRVKDVTGYNLKQLFIGSEGTLGIITKVIIKLLPLPSAKVDLLVLFKDIKQAI
SLVPKIMTETRIIPTSIEFMDQLSVQSSCEYLNEHLPYQDAGAMLLVEVDGNHQKEVERE
AEIIGELCLKHDALEVYVADNYTTQERVWAVRRNIAEAFKVVSPQQSLEDIVVPISVIAE
VVEEIQAMAKKYAILIPCYGHAGDGNLHATLVKNPDHSYQKWLEIEHRVLMDLYQLVKEK
GGTISGEHGIGSKRKDYLSMVCSETEIKVMKKIKEAIDPNGIMNPGKIF*
>Ga0102932_10107201
MNYNPLTEEIVKQLQGILGNKNVILDEEKMENYSHDETPEEYAHMPDVVITPTTTEQIAE
VMKLANKNLIPVTPRGAGSGLSGGAIPSFGGILLSVEKMNKVLEIDYDNMMIVVEPGLVT
NEINGLVEDKGLFFAGYPMSLLTCYIGGNIAENAGGGKAIKYGVTGQYIMGLEMVTPTGE
IVELGGKNVKDVTGYDIKKLMIGSEGTLGIITKATIKLSPKPKYATDLLVLFEDVESAIK
IVPTIISEGGIVPTSIEFMDKLSVHTTCDYLNEHLPYQKAGSMLLIEVDGTNESVVELDA
ETIGELCLENGAIEVYVADNFTTQERVWSVRRNIAEAFMVYSPEQSLEDIVVPIGNIAKL
MPEIEKISKKYDIKMPSYGHAGDGNLHTTLVKNPDTTMEEWFDIENKALKELYDAVYKLG
GKLSGEHGIGLKRMKFMKDHLSETELMLMKKIKQAFDPNYIMNPGKIIE*
>Ga0102932_10173561
MKYNPVTEDILAELREIVGEKNVLTEEEKIEAYSHDETPAEEYGHMPEVVLTPNSAEEIS
KIMKLANRELIPVTPSGARSGLSGGAIPDHGGIVISIENMDEVVEIDYDNLMMVLEPGVI
TNSVNEMLEDSGLFFAGYPMSVETCYLGGNIAENAGGGKAVKYGVTGRYVMGLEIVTPTG
EIVQLGGKRVKDVTGYDLKQLIVGSEGTLGIVTKATIKLLPKPTQRVGLLALFEDEETAI
STVPKIMTEGRIIPTSIEFMDKLSVKTSCEYLNEHLPYQEAGAMLLIEVDGNKEDVVNAD
SETIGELCLDNDAIEVYVADNHTTRERIWSVRRNIAEAFKVVSPHQSLEDIVVPTANIPK
LMPYLDEISEKYDIQIPCYGHAGDGNIHNLIYKENGVKPDYYEDLLEDMYELAIRYGGSI
SAEHGIGKTRKKYLNIQFCNKKIQLIKDIKKIFDPNNIL
>Ga0102934_10009836
MSNYKKLTKKMVEELETIVGERNLIYDDLGKLETYSHDEVNDEQYAHMPDVVVKPKNAEE
ISKIMKLANRENVPVTPRGAGSGLSGGAVPVEGGIVLSLERMDKILEIDEDNLIAVVEPG
VITNEINELIAEKGLFYAGYPMSVESCFIGGNVAENAGGGRAVKYGVTGRYILGIEMVTP
EGEIVHLGGKRVKDVVGYDLIKLLVGSEGTLGIFTKIFIKLLPLPQHTVNLLVLYEDIET
AIKQVPPILTNSKTLPTAIEFMDKESVLLVYKYLNEHLPLKGAKAMLLIELDGSDEEVIE
KAYHDIGDKCLDNGALEVYVADSATTRERVWRIRRNIPEAIQTYSEYKSSEDIVVPIANI
PDFLIKSREIARQHNVDIYCFGHAGDGNIHSTIVKRPEMSKENWDAQLEKTRNRIFQETV
KMGGTISGEHGIGNKRKKYMKNIMNPATLELMKRVKLAFDPNKILNPGKIFDVNEN*
>Ga0102934_10041205
MLTVINMYNQLDHDKIESLTEMVGKDCITTDPERLEAFSHDEVKGEKYRKLPEAVVFAES
TEQISEVMKFANENKVPVTPRGAGTGLSGGAVPVKGGIVLSIERMNRIVEFDEKTLTITV
EPGVVTDEIQKLASANGLLYAGDPCSSDSSFIGGNVAENAGGNKVVKYGSTGAHVMGLEV
VLPDGRVNRFGGKLVKNVTGFDFVHLLVGSEGTLGVITKIILKLIPLPAFTVDLLVPFES
VKEAIDFVPKIMTEARTVPASLEFMDNASIGLAQRFLNQELPYSSSAAHLIIGIEGNDRE
QITDEYEKIGKLCLENGAREVFVADNRNTRDKIWKARKSIAEAISAFYPDFCMEDVVVPM
NRIPALMAFVEELSVKNDLETINFGHAGDGNMHVTFLNAEKSGEAWDNKVEEGLKRLYEK
VISLGGTLSGEHGIGIKRLPYLSMVLSPAEIDLIKNVKKAFDPNAILNPGKIVE*
>Ga0102934_10043617
MDKQITKKMEEIVGKDWVVSKSRDVESYIKDETEEAIAPQACNDCIVVKPRTTEEISKIM
FFCNDENVTIVVRGGGTGCAGAAVPIKPSVILSTERMNKILEIDDDNMMVECEAGVTLFD
LEEEFKKHDSLFFPVHPGDEGAQVGGMIVQNAGGVRAVRHGVMRNHVKGMEIVLPTGEII
KTGGKLIKDNTGYDLTHLMIGSEGTLGIVTKAYLKLYPKSSNSGSLLISFDDKKSAIEVV
PKILKKGITPLAIEYLERQFMEKSADDLGLEWPAKKGKLDLYFILDEKKQEDLYEVSEKI
VEECENNGAVDSLIAETYKEQRAILEIRSHGYPSVQDQVVDILDVCVPMGSINDYMDGIE
KLSLKYDAYIPSFGHVGDGNIHNFIITEDGSKPENYDDLSQNIFELAVGLGGTITAEHGV
GKIRNNRLNLQYSDKHLDILRGIKKVFDPNNILNPGTGITSL*
>Ga0102934_10124653
MKEEIVNDLRGLVGNDWVDTDPDRVMSYSKESTNDNYSLVAPKPANDSIIVKPQDAEEVS
EIIKYANQEGISVVPKGGATALSGNSVPLEESIILSLERINDIEDVDEENMTITCGTAVT
LGDLIEKLKENDHLYFPLHPGDEGAHIGGMVIMNAGGVRAVRHGIMRNQVRGMEVVLPTG
EIINLGGKENKLVKNNAGYDLMHLMIGSEGTLGVITKATLKLYPEPNANGTMIISFEDRK
DAFNAVPEILRRGIIPMAIEYVEKEQIEMAAEDIGKEWPAKKGKYYLMIILSEDTEDDLF
EKGGIIDEIGTKNNSVDTIIAQTIAERKDILDIRSHILPAISDQIVDSPDATVPRGKLCD
YLDVLNNLEEKYDTKLPVIAHAGDGNLHILILKEDGEIPEYFDELKKEIYENAVELGGTI
TGEHGVGKLRLDYLPIMYSEKELDIMWKIKKAFDPNNILNPGKSVLER*
>Ga0102934_10134702
MDYNKITKEDIEVLVDILDDDRLTLREDINEDYSHDELAELKLFPEIMIEPKNTEEVSQV
MKFASKRNIPVTPRGTGTGLCGGAVAMEGGILLLTTSMDQIIEIDEENLTAKVQPGVILM
NFAEKVNDLGFMYPPDPGEKSATLGGNVLTNAGGMRAVKYGVTRDYVLGMEIVLPNGEII
DTGGKVVKNSSGYSIQDLMIGSEGTLGIVTEITLKLVPMPKKALTLLIPFDSLEEAIGTV
PEIINAKIVPTGIEFMEKEVLLAATDYLGKEFPDTSAPAYLLLKFDGNDKKEIEKKYEVA
ADVCLENNAYDVYIANTDERQDVIWDTRGALLEALKAVSELDECDVVVPRNKVADFVNFT
HNLEDKHKLRIRGFGHAGDGNLHLYTLKDDLDDETWQKRNKAVMDELYAKSREMKGKVSG
EHGIAIAKKEYLHEDIGPVQLGLMRGIKNTFDPQNILNPGKTV*
>Ga0102934_10199241
MNNNIIHCIKEDYVEYLRDESRTIGKAESISFPKTGEEVIDIVKDMYSKEVPITIQGART
GLAAGAVPRKGHVLNLSKLNNILGMRVDEEDNYYVTLQPGAILSQFKEKIKLRKFDTSNW
SFESKKVFNNFCKKEEMFFSPDPTETSATIGGMVSCNASGARSYMYGPTRKYIEKLKLVL
SDGDTLTVERGKNFAVGRSLVLKTDKGMNIEFVLPKYLMPNSKNASGYYVEDNMDAIDLF
IGADGTLGIITEIEVRLLKLPEIIWGVSCFFENEASAIGFVEEIRRNLKDIASMEFFDKN
ALYILKKQKERNPGFERLPDVDEKMKSVVYLEIHAEEEKVALSNLEKISKIMNSSKGKSK
DTWVAKNDVGLNRLIFFRHAVPESVNMLIDERKKENSKITKLGTDMSVPDEHLEEVIKMY
KKDIIKENLESATWGHIGDNHLHVNILPRDNKDYDIGLKLYEKWAKKVTELGGAVSAEHG
VGKLKSKYLKVMYGQNHIDEMIDIKSTLDPKLLLSPGNLFEVGKRSE*
>Ga0102934_10268774
MQNQIIEKLEAIVGEKWVDTDSERVLSYSLESTNDNYSLVAPEPVSGSVVVKAADSEEIA
AVLKFANQEKINVIARGAGTALAANTIPDQESIILSLERLDKILEIDEENMLLKAEAAVS
LGDIIEELKSNDHLYFPLHPGDEGAQAGGMVAMNAGGVRAVKHGIMRNQILGMKVVLPTG
EIVHYGGSKGKLLKNNAGYDLMQLLIGSEGTLGVITEVSLKLYPEPKANGTLIVAFNDRR
DAFGAVPAILKRGIIPMALEYVEKDEIELAAADIGKKWPAENGEYFLIIMLSEAKEDDLL
DRGAQIDGITAEFGAVDMLI
>Ga0102938_100092462
MEEIVGKDWVVSKSRDVESYIKDETEEAIAPQACNDCIVVKPRTTEEISKIMFFCNDENV
TIVVRGGGTGCAGAAVPIKPSVILSTERMNKILEIDDDNMMVECEAGVTLFDLEEEFKKH
DSLFFPVHPGDEGAQVGGMIVQNAGGVRAVRHGVMRNHVKGMEIVLPTGEIIKTGGKLIK
DNTGYDLTHLMIGSEGTLGIVTKAYLKLYPKSSNSGSLLISFDDKKSAIEVVPKILKKGI
TPLAIEYLERQFMEKSADDLGLEWPAKKGKLDLYFILDEKKQEDLYEVSEKIVEECENNG
AVDSLIAETYKEQRAILEIRSHGYPSVQDQVVDILDVCVPMGSINDYMDGIEKLSLKYDA
YIPSFGHVGDGNIHNFIITEDGSKPENYDDLSQNIFELAVGLGGTITAEHGVGKIRNNRL
NLQYSDKHLDILRGIKKVFDPNNILNPGTGITSL*
>Ga0102938_100154484
MKYNPVTEDILAELREIVGEKNVLTEEEKIEAYSHDETPAEEYGHMPEVVLTPNSAEEIS
KIMKLANRELIPVTPSGARSGLSGGAIPDHGGIVISIENMDEVVEIDYDNLMMVLEPGVI
TNSVNEMLEDSGLFFAGYPMSVETCYLGGNIAENAGGGKAVKYGVTGRYVMGLEIVTPTG
EIVQLGGKRVKDVTGYDLKQLIVGSEGTLGIVTKATIKLLPKPTQRVGLLALFEDEETAI
STVPKIMTEGRIIPTSIEFMDKLSVKTSCEYLNEHLPYQEAGAMLLIEVDGNKEDVVNAD
SETIGELCLDNDAIEVYVADNHTTRERIWSVRRNIAEAFKVVSPHQSLEDIVVPTANIPK
LMPYLDEISEKYDIQIPCYGHAGDGNLHATLVKNPDHSMEKWAEIEEEALVDLYEATKEL
GGTLSGEHGIGSKRKKYMDMMMDPTELQLMRGIKKAFDPNNIMNPGKIFDMEDE*
>Ga0102938_100255411
MNYNPLTEEIVKQLQGILGNKNVILDEEKMENYSHDETPEEYAHMPDVVITPTTTEQIAE
VMKLANKNLIPVTPRGAGSGLSGGAIPSFGGILLSVEKMNKVLEIDYDNMMIVVEPGLVT
NEINGLVEDKGLFFAGYPMSLLTCYIGGNIAENAGGGKAIKYGVTGQYIMGLEMVTPTGE
IVELGGKNVKDVTGYDIKKLMIGSEGTLGIITKATIKLSPKPKYATDLLVLFEDVESAIK
IVPTIISEGGIVPTSIEFMDKLSVHTTCDYLNEHLPYQKAGSMLLIEVDGTNESVVELDA
ETIGELCLENGAIEVYVADNFTTQERVWSVRRNIAEAFM
>Ga0102941_100009012
MNNYSQVSPEIINKLQDICGERFVICEDEDKLETYSHDEVADEKYAHMPEVVIKPNSSEE
IAKIMEIASQENIPVTPRGAGSGLSGGAVPVEGGIVLSLERMDSILEVDKDNMMAVVEPG
VVTNEINNQIEEDGLFFAGYPMSVESCFIGGNVAENAGGGKAVKYGVTGRYIMGLEVVTP
SGEIIELGGKRVKDVVGYDLISLMVGSEGTLGVITKVIIKLLPKPTDRVDLLVPFEDVET
AIKMVPEIMTNGRIIPTAIEFMDKRSFEASYKYLNEHFSVGKAGALLLIEIDGNDPAQLE
RQYETIGELCQENGAIEVYVADNNTTIERVWKVRRNIAEAFKVYSPVQSLEDIVVPVASI
PDILMDIEEIANEFNVLIPTYGHAGDGNLHATVVKKPDMEMEKWDEILDQVLQSLYEKTF
EYGGTISGEHGIGHKRKKYLEDSLDTAEIELMRRIKKSFDPNNILNPGKIMSVS*
>Ga0102941_100073713
MNYNPLTEEIVKQLQGILGNKNVILDEEKMENYSHDETPEEYAHMPDVVITPTTTEQIAE
VMKLANKNLIPVTPRGAGSGLSGGAIPSFGGILLSVEKMNKVLEIDYDNMMIVVEPGLVT
NEINGLVEDKGLFFAGYPMSLLTCYIGGNIAENAGGGKAIKYGVTGQYIMGLEMVTPTGE
IVELGGKNVKDVTGYDIKKLMIGSEGTLGIITKATIKLSPKPKYATDLLVLFEDVESAIK
IVPTIISEGGIVPTSIEFMDKLSVHTTCDYLNEHLPYQKAGSMLLIEVDGTNESVVELDA
ETIGELCLENGAIEVYVADNFTTQERVWSVRRNIAEAFMVYSPEQSLEDIVVPIGNIAKL
MPEIEKISKKYDIKMPSYGHAGDGNLHTTLVKNPDTTMEEWFDVENKALKELYDAVYKLG
GKLSGEHGIGLKRMKFMKDHLSETELMLMKKIKQAFDPNYIMNPGKIIE*
>Ga0102941_10020187
MKYNPVTEDILAELREIVGEKNVLTEEEKIEAYSHDETPAEEYGHMPEVVLTPNSAEEIS
KIMKLANRELIPVTPSGARSGLSGGAIPDHGGIVISIENMDEVVEIDYDNLMMVLEPGVI
TNSVNEMLEDSGLFFAGYPMSVETCYLGGNIAENAGGGKAVKYGVTGRYVMGLEIVTPTG
EIVQLGGKRVKDVTGYDLKQLIVGSEGTLGIVTKATIKLLPKPTQRVGLLALFEDEETAI
STVPKIMTEGRIIPTSIEFMDKLSVKTSCEYLNEHLPYQEAGAMLLIEVDGNKEDVVNAD
SETIGELCLDNDAIEVYVADNHTTRERIWSVRRNIAEAFKVVSPHQSLEDIVVPTANIPK
LMPYLDEISEKYDIQIPCYGHAGDGNLHATLVKNPDHSMEKWAEIEEKALVDLYEATKEL
GGTLSGEHGIGSKRKKYMDMMMDPTELQLMRGIKKAFDPNNIMNPGKIFDMEDE*
>Ga0102941_10034815
MEEIVGKDWVVSKSRDVESYIKDETEEAIAPQACNDCIVVKPRTTEEISKIMFFCNDENV
TIVVRGGGTGCAGAAVPIKPSVILSTERMNKILEIDDDNMMVECEAGVTLFDLEEEFKKH
DSLFFPVHPGDEGAQVGGMIVQNAGGVRAVRHGVMRNHVKGMEIVLPTGEIIKTGGKLIK
DNTGYDLTHLMIGSEGTLGIVTKAYLKLYPKSSNSGSLLISFDDKKSAIEVVPKILKKGI
TPLAIEYLERQFMEKSADDLGLEWPAKKGKLDLYFILDEKKQEDLYEVSEKIVEECENNG
AVDSLIAETYKEQRAILEIRSHGYPSVQDQVVDILDVCVPMGSINDYMDGIEKLSLKYDA
YIPSFGHVGDGNIHNFIITEDGSKPENYDDLSQNIFELAVGLGGTITAEHGVGKIRNNRL
NLQYSDKHLDILRGIKKVFDPNNILNPGTGITSL*
>Ga0102941_10038191
MNNNIIHCIKEDYVEYLRDESRTIGKAESISFPKTGEEVIDIVKDMYSKEVPITIQGART
GLAAGAVPRKGHVLNLSKLNNILGMRVDEEDNYYVTLQPGAILSQFKEKIKLRKFDTSNW
SFESKKVFNNFCKKEEMFFSPDPTETSATIGGMVSCNASGARSYMYGPTRKYIEKLKLVL
SDGDTLTVERGKNFAVGRSLVLKTDKGMNIEFVLPKYLMPNSKNASGYYVEDNMDAIDLF
IGADGTLGIITEIEVRLLKLPEIIWGVSCFFENEASAIGFVEEIRRNLKDIASMEFFDKN
ALYILKKQKERNPGFERLPDVDEKMKSVVYLEIHAEEEKVALSNLEKISKIMNSSKGKSK
DTWVAKNDVGLNRLIFFRHAVPESVNMLIDERKKENSKITKLGTDMSVPDEHLEEVIKMY
KKDIIKENLESATWGHIGDNHLHVNILPRDNKDYDIGLKLYEKWAKKVTELGGAVSAEHG
VGKLKSKYLKVMYGQNHIDEMIDIKSTLDPKLLLSPGNLFEVGKRSE*
>Ga0105047_100116174
MDYKKLDATDIEFLVSILDKDRVFTGDEINDDFSHDEMGGISKMPDVLVEVLNTDEVSKI
MKYASKNMIPVVARGSGTGLVGASVPIFGGIMINMSRMNKIIEIDEENLMLTLEPGVLLM
EISKYVEEFDLFYPPDSGEKSATIAGNINTNAGGMRAVKYGVTRDYIRGLEVVLPSGEIL
NVGGKVVKNSTGYSIKDLICGSEGTLGIITKIILKLIPLPKKAVSLLIPFPNLDIAINTV
PLIVKSKSAPTAIEFMQREVILAAEEFLGKKFPDNSSDAYLLLTFDGNSIEEIERAYESV
ANICLEQGALDVFITDTDERKEAVWSARGAFLEAVKATTTDMDECDVVVPRNKVAEFIKY
TNELQKQFDVRIRSFGHAGDGNLHVYVLKDELSDSAWELKIAEVFEAMYSKSRELKGLVS
GEHGIGFAKKAYMLEQLGPVYVELMKNIKFAFDPKNILNPGKVCQ*
>Ga0105104_100074899
MTQYPDFPAQDVLKAVQQIVGEQHVTASLLERLNNAVGIHKMYLRKEELPYVVARPADAQ
EVSRIMVYATKNRIPVFVRGSGTSLSGASDYRHKGIVLNTSRMNHVNVFPERGYVEMGPG
RRCQEVMTILEGAGYFFPMHPGSVRVATVGGVVSNNTSAHVIDPRMGKPKDYILGVEAVT
PTGEILNVGTKSLRRPAGLDLTQLFVGGDGLFGVVTNVRLRLEPLPKYAYGVAFFEDGRP
AARSVQRMYQERLMPPLFLEYLDKHSADPGFEVQGLPAPVGPLILFQFAGHTEADAKAQC
EEFLAITRQEGAVETVAVTDPDYWKRVWTARASSGPFAAQKAQGLVISAEVVSTVDRLVE
AYDDVVVMGKDMPMLGQLFPNYLYGHLGALSFHPSYVLPAAWPDEDRAAAVAEVFRLESE
LNRRYETCGGEWGQTGRRVAFYRQRYGPANFALIRQMKAVFDPSNILNPDVLPDE*
>Ga0105104_100137472
MFQSCLCSRTYKKIDDKDLKFLINLVGCERVITGNDISEDYCHDELNTIRAYPEVLIEVL
SSSEVSEIMKYAYANDIPVVARGSGTGLVGSSVPLHGGIMLNMTKMNKILELDDENLTLT
VEPGVLLMEIAKFVEDFELFYPPDPGEISATIGGNINTNAGGMRAVKYGVTRDYVMGLEL
VLPSGTIINVGGKVVKNSSGYSILDLICGSEGTLAIVTKAILKLLPLPKKTISLLVPFPD
LDRAISTVPKIIKAKIIPTAIEFMQREVIIAAEQFLGKKFPDNSADAYLLLTFDGNSKEE
IEKDYEKVANICIAEGAYDVYITDTDERKEAVWSARKAFLEAVKASTTEMDECDVVVPRN
KVADFIKYTHNLEEEFKIRIRSFGHAGDGNLHVYILKDELDEATWKERLAEVFEKMYSKA
IALGGLVSGEHGIGYAKKEFISTQYGKEYMELMLQIKLAFDPKNILNPGKICQG*
>Ga0105104_100379813
MVTAQALRDIVGSDWVVTAKDQTAPYKVDSTPPAVMPKAADNVIVVKPATAEEIAAIMKL
ANREKTPVYVRGGGTGMAGGAIPTRDGIVLSMERFDKIEEIDTRNLMAVAQAGVTLGQLL
AAADAQNMSFPPHPGDEGAQLGGLAVCNAGGARAVKFGVMRNYVKGLEVVLPTGEIVTMG
GKLLKCNTGLPLLHLMVDSEGILGVVTKVTLRLYPRFAGTATMVISYDNRNDAINTVPAI
LQAGIIPLAIEFMDREIVDRTAKYLGMTWPAPKGKAYLIVILTGANEDEVYYQA
>Ga0105107_100185692
MVTAEALKGIVGSDWVVTGKEQTAPYKVDATPPAVMPRAAENVIVVKPATAEEVSSIMRL
ANREKTPVYVRGGGTGMAGGAIPTRDGIVLSMERFDKIEEIDTNSLMAVAEAGVTLGQLL
EAADAKNMSFPPHPGDEGAQLGGLVVCNAGGARAVKFGVMRNYVKGLQVVLPTGEIVSMG
GKLLKNNSGLPLLHLMVDSEGILGVVTKVVLRLYPRFPGTATMVISYADRTEAVNSVPAI
LQAGVIPLAVEFMDREIADLTAKYLGMTWPAPKGTAYLIVILSGANEDEVYSQAEKVAEV
CQQHHAIDTLMAERREEQADILKIRSEVQSAVSPNADSLDTAVPPGDVAVFMNEVDKIAE
KYGVKIPVVGHVADGNFHHILKQEIADRGILQAIKDDIYDLAIRMGGTITAEHGIGKKGI
HMLDRYTDERQKQIMRDIKKAFDPNNILNPGTAIVP*
>Ga0105154_100009234
VNLSVIKDELGKIVGDKWVITERELIESYLRDETPDPIRPKPSEEIILVKPLTTEDVSLI
LKLANARGIPVFPAGGRTGLVGGAVPTKPGIILSLERMNKIEIDEENLMATAEAGATLGD
LIKAAEEKGLFFPPHPGDEGAQIGGLIATNAGGARAIKYGVMRNYIKGLEVVLPTGDILS
FGGKLLKNNMGYDLMQLIIGSEGTLCVITKAVIRLFPKSKYMVTLIVPFNTRSDALRTVP
KILRSGVMPLAIEYVQLKEILKAAEHLNESWPVKEGFAQLIIILDGVSQEEVLLACEELS
RICESNGAINVMLAETSEEQNRILRIRSNIYTALKPDMIDILDVTVPPSMLEKLMNRVDE
IAAKYGVYLPAYGHAGDGNLHVHIMREGMRNMEIVKKIRDEIYRAALELGGVITGEHGIG
KIRIESLSSVLGKKHIEIMRSIKRIFDPNNILNPTSVLP*
>Ga0105154_10017962
MEALPPQLVQELKGVLGEEWVVTGKDAVLRYLFDETAPPVRPAPSEEVVVVKPSSSIEVA
EVLKLANKYKVPVYPRGGGTGLVGGAVPTRPGIVLSLERMDKLVIDAENMVAEAEAGVTL
GKLIEEAEKRGLSFPPHPGDEGATVGGLVACNAGGARAVRTGVMRSYVLGLEVVLPQGTI
LTLGSKTIKNNMGFNLAHLFVGSEGVLGVITKAYLRLYPRWKASATVVVPFERRSSAINA
ARKILFSGLMPLALEYFDRKVIEESARHLGVAWPVAEGNSYLMLTLAECSEEVVFAELEV
LSRILEGEGALEPVIAQRSDEQSTLLKIRSAIYTALKNETFDILDTTVPLGAIGAFLESI
EKLESKYGVWLPVYGHVGDGNIHVHVLRYPGFTVQQLEEIRDRIYGAALALGGVITGEHG
IGAIRRPYVAKLLGPEWVRVMKELKRLLDPNNVLNPDKVLPGDET*
>Ga0105155_10045671
MYSSIDKAIIEELSSIVGEDYVIFDTNRIEAYLLDETPPPIRPEPCRSVVVVKPASIEEV
SSVLRLAYRSRIPVFPRGGGTGLVGGCIPTRSGIILCLERMNRVSVDVDNMMAEVEAGAT
LRDLIEAADRNGLFFPPHPGDESAQVGGLIACNAGGARAVRTGVMRNYVRGIEAVLPTGD
VLKLGGKLIKDNTGYDLMQLIIGSEGTLAVITKAFIRLYPRLPFSLTIIVPFDSRSAALK
TVPRILKSGIMPLAIEYVERMPIEFSASRLGLEWPCKEGEAFLIVILAEQDEDYLYRLCE
NLLDICVESGSLEPLVAERRDEQDRILKIRSEIYTALKPSMVDILDVTVPPASIGLLMDE
VDEIAKSYNTYLPAYGHAGDGNIHIHIMREDGWDKAMYDEVRDRIYSVA
>Ga0105158_100031014
VKAAVSGSNVNDEVLNEVSSHLRKVIGERWVITQLDLMESYLRDETPDPVRPKPAEDLIL
VKPSSTEEVSTILKIANERGVPVFPVGGRTGLVGGCVPTKAGIVLSLERMKGIEVDKENL
MAVAEAGATLGELIKAAEDADLFFPPHPGDEGAQIGGLIATNAGGARAIKYGVMRNYIRG
LEVVLPTGEVLRIGGKLLKNNTGYDLMQLIIGSEGTLCVITRAVIKLFPKSKYMVTLVIP
FHTRSDALKSVPEILRSGIIPLALEYVQLKEVARAAEHLNERWPVDRGFAQLIVILDGID
QNEVLLACEKISEICEVHNAIDVMLAESPEEQNRILRIRSNIYTALKPDMIDILDVTVPP
SELEKLMNVVDELSAEYNVYLPAYGHAGDGNLHIHIMKDVESMELADKIRREIYEAAVNL
GGVITGEHGIGKIRLKSLSMVLGEKYIEIMRGIKRVFDPNNILNPREHL*
>Ga0105158_10011214
MSSLSLNLIEKLKAILGEEWVVQGESLIASYVLDETPPPIRPQPHLDVVVVKPKSSEEVS
KVLKLANECNTPVFPRGGGTGLVGGCIPTASGIILSLERMNRIVVDRDNLMAEAEAGATL
KDLLNASDEAGLFFPPHPGDEGAQIGGLIACNAGGARAIKTGVMRNYVRGLEVVLPTGEV
LKLGGKLLKNNFGFDLMQLIIGSEGTLAVITKAWIRLYPKLPATATLIIPFESRSSAVKA
VPKILHAGILPLALEYVERIPIERSAERLGLMWPCKVGESFLIVILAEQSNEALYSQCEK
LLSLCEEFGSLEPLLAESREEQEKILKIRSEIYSSLKPDMVDILDATVPPASIGIFMDEV
ERIAKSYNTYLPSYGHAADGNIHVHIMKEQGWRIEDYDKIRDEIYIAAVKLSGTITGEHG
IGAVRRKSAEKFLNPIHVKLMREIKRIFDPKNILNPGKVLP*
>Ga0105158_10037055
MKEVVERLADIVGRDAVIDRRELMESYLFDETCLPVRPQAASNCILVRPNSSEQISEILK
LANEKRIPVYPRGGGTGLVGGVVPTRDGIIVSLERLDSIEIDKENLMATVGAGATLGKLL
KAADEAGLSFPPHPGDEGAQIGGLVVCNAGGARAVKHGIMRNFVKGVEVVLPTGEIVNFG
GKLLKDNMGYSLLHLIIGSEGTLGIVTKAVIKLTPKAPYTLTLLLPFNTRHDALNTVPKI
LYAGITPLALEYVESEVMRISAEHLGEKWNVEGNVFLLAILSGEESAVYSEAEKISQICI
EGGGLEPSIAERRDEQEAILKIRSNIFTALKKDYMDIFDTTVPPSAIGKLADEIDKIAEK
YNAYIPVYGHAADGNVHSHVMKKDADKYDAIKNEIYEAAIKLGGVITGEHGIGKIRVKEL
SRLVHPKSLEIMKGIKRLFDPNNILNPSTVVEI*
>Ga0105158_10048242
MSSLSSNLIEKLKAVLGEEWVIQGENLVASYVLDETPPPIRPQPHLDVVVVKPKSSEEVS
EVLKLANEYNTPVFPRGGGTGLVGGCIPTASGIVLSLERMNKIVIDRDNLMAEAEAGATL
KDLLNASDEAGLFFPPHPGDEGAQIGGLIACNAGGARAIKTGVMRNYIRGLEVVLPTGEI
LKLGGKLLKNNFGFDIMQLIIGSEGTLAVITKAWIRLYPKLPATATLIIPFESRGSAVKA
VPKILHAGILPLALEYVERIPIERSAERLGLVWPCKVGESFLIVILAEQSDEALYSQCEK
LLSLCGEFGSLEPLLAESREEQEKILKIRSEIYSSLKPYMVDILDATVPPASIGIFMDEV
EKIAKRYNTYLPSYGHAADGNIHVHIMKEQGWRTEDYDKVRDEIYTAAVKLGGTITGEHG
IGAVRRKSAEKFLDPTYVKLMKEIKRIFDPKGILNPGKVLP*
>Ga0105159_100000746
MSSLSSNLIEKLKAVLGEEWVIQGENLVASYVLDETPPPIRPQPHLDVVVVKPKSSEEVS
EVLKLANEYNTPVFPRGGGTGLVGGCIPTASGIVLSLERMNKIVIDRDNLMAEAEAGATL
KDLLNASDEAGLFFPPHPGDEGAQIGGLIACNAGGARAIKTGVMRNYIRGLEVVLPTGEI
LKLGGKLLKNNFGFDIMQLIIGSEGTLAVITKAWIRLYPKLPATATLIIPFESRGSAVKA
VPKILHAGILPLALEYVERIPIERSAERLGLVWPCKVGESFLIVILAEQSDEALYSQCEK
LLSLCGEFGSLEPLLAESREEQEKILKIRSEIYSSLKPYMVDILDATVPPASIGIFMDEV
EKIAKRYNTYLPSYGHAADGNIHVHIMKEQGWRTEDYDKVRDEIYTAAVKLGGTITGEHG
IGAVRRKSAEKFLDPTYVKLMKEIKRIFDPKGILNPGKVLP*
>Ga0105159_10000826
MEEIIKEIEKIVGNEWVIKEKEKMLNYIFDETPLPIRPKPSDNIILVKPKNTEEISQILK
LANEKMIPVYPRGGGTGLVGGCIPTKDGIILSLERMDNVEIDKDNLMAIAEAGATLGKLL
SISESFGLFFPPHPGDEGAQIGGLIACNAAGARTVKYGPMRNFVKGIEIVLPTGEILKLG
GKLLKNNFSYDLMDLIIGSEGTLAIITKAIIRLYPPPKAILTLIVPYENRHDAINSVPKI
LQEGIIPLAIEYVEKDVIEISAKHINKKWPIEEGIAYLIIIIDGVIEEEVYGECERIVEI
CKSFNSLEPIVATSKEEQKNILDIRSNIYTALKPNTADILDVTVPPSIIGKLMDIVDNIE
GKYSTYLPTFGHAADGNLHIHIMMDKINEMENIRNEIYIATLELGGTITGEHGIGEARIK
YINNFMDKKQYEIMLKIKKIFDPNNILNPGKKLSF*
>Ga0105159_10001384
MSSLSLNLIEKLKAILGEEWVVQGESLIASYVLDETPPPIRPQPHLDVVVVKPKSSEEVS
KVLKLANECNTPVFPRGGGTGLVGGCIPTASGIILSLERMNRIVVDRDNLMAEAEAGATL
KDLLNASDEAGLFFPPHPGDEGAQIGGLIACNAGGARAIKTGVMRNYVRGLEVVLPTGEV
LKLGGKLLKNNFGFDLMQLIIGSEGTLAVITKAWIRLYPKLPATATLIIPFESRSSAVKA
VPKILHAGILPLALEYVERIPIERSAERLGLMWPCKVGESFLIVILAEQSNEALYSQCEK
LLSLCEEFGSLEPLLAESREEQEKILKIRSEIYSSLKPDMVDILDATVPPASIGIFMDEV
ERIAKSYNTYLPSYGHAADGNIHVHIMKEQGWRIEDYDKIRDEIYIAAVKLSGTITGEHG
IGAVRRKSAEKFLNPIHVKLMREIKRIFDPKNILNPGKVLP*
>Ga0105159_100017910
MSDRGINLEELTSNLRNIVGDRWVITQREFMESYLRDETPDPIRPKPAENLILVKPSSAE
DVAEILKIANANKVPVFPVGGRTGLVGGSVPTKPGIIISLERMNKIEVDRENIMAIAEAG
ATLGDLIKAADKAGFFFPPHPGDEGAQIGGLIATNAGGARALKYGVMRNYVRGLEIVLPT
GEILSLGGKLLKNNTGYDLMQLAIGCEGTLCIITKAVIRLFPKSKFMVTLVVPFNTRSDA
LKSVPEILRSGTMPLAIEYVQIREIEEAAKHLNEKWPVQKGFAQLIIILDGAGQEEMLSR
CEEISKICESNNAVDIMLAETTEEQNRILRVRSNIYTALKPRMIDILDVTVPPSNLEKLM
DDVDAIAAKYNVYLPAYGHAGDGNLHVHIMKEGIKDLEMANMIKHEVYKAAVDLGGVITG
EHGIGSLRVKDLDLVLSKKHVEIMEGIKRIFDPNNILNPNKVLP*
>Ga0105159_10028862
MKKFNPVTPRTIERLKGIVGEENVLTSPEDLARYGLDEIEERYRSLPEVVVKPRTPEEIA
AIMRLANEERIPVTPRGAGTGLSGGAIPVYGGIVISLERMNEILEIDLDNMMVTVEPGVV
LADMMRAVEAHGLFYPVDVSSLESCHVGGNVAENAGGARAVKYGITSNWVCGLEMVTPTG
EIVRLGGKRIKDVTGYNLLQLVVGSEGTLGIITKITFRLTVKPKYVLDLLIPFDSLEVAV
AQVLRLLREEQGLSAIEFMDFLSIRAVEQYLNLSLPYDDCEAHLLIQLDGMEEETVWQAA
ERVYKKLVEAGAKEVFVADNRITRERLWRARRNIAEALKALNRYVSVEDIVVPRSQIPEM
ARRLRELSRAHGLEVPLYGHIGDGNLHPTPVSGDRDEETWVRDLEAFLSEMFKVVKELGG
NITAEHGIGIKRRKYLPLCTEPAEIELMKAIKKAWDPNGILNPGKIFPVEGTCLS*
>Ga0105162_100007854
MPSHDINLNAVKEELIKIVGNKWVITESELIEGYLKDETPDSVRPEPSKELILVKPSTTE
DVSSILKIANKMKIPVFPVGGRTGLVGGAVPTKPGIILSLERMNKVEIDEENLMAIAEAG
ATLGDLIRAAEDKGLFFPPHPGDEGAQIGGLIATNAGGARAVRYGVMRNYVKGLEVVLPT
GDILSLGGKLLKNNTGYDLMHLIIGSEGTLCVITKAVIKLFPKSKYMVTLIVPFNTRSEA
LKSVPEILRSGIIPLAIEYVQLNEILEAARHTNENWPVKEGFAQLIMILDGISQEEVLRA
CGELSRICEANNAINIVLAETSEEQNKILRIRSNIYTALKPNMIDILDVTVPPSKLGILM
DQVDKLATEYGVYLPTYGHAGDGNLHVHIMKEGIKDMETVKRIKYEIYKAAVDLGGVITG
EHGIGKIRTENLNLVLKEKHVEIMRSIKRIFDPNNILNPTNVLS*
>Ga0105162_100011239
MTIPRLAIDELKSIVGDKWVVEDPLAIERYLYDETALPVRPKANKDIVVVKPGSVEEVSG
VIKVANKYRIPVYPRGGGTSLVGGAVPTAPGIVLCFERMDKVQIDKDNMVAEVEAGATLG
KLIEEAEKHNLMFPAHPGDEGASIGGLIACNAGGSRAIRTGVMRNYVLGLEVVLPTGDVI
KLGGKTIKNNMGFNLAHLFVGSEGLLGIIVKACLRLYPRWRYTATVILPYSDRASAFRVA
KKILFSGLTPLAIEYFDKRVIEASAKHLGVSWPIPVGQYYTMIILAEPMEETVFAELELI
DKISREEGGEEPYIFQRDDEQKHVLNIRSEIYTSLKPETFDILDTTVPVGAIDKFIEKVN
ELEKKHSIWLPAYGHVGDGNIHIHILNYPNFTLDMLEKIKDEIYDIAIELGGTITGEHGI
GYIRKKYVERLLGDTWVKTVRALKQVLDPNNILNPDKVLP*
>Ga0105162_100115612
MMPSSTLNTVIEDLKGIVGERWVITQRELMESYLRDETPDPVRPKPAENLVLVKPSSTEE
VSLILKIANDGRIPVFPVGGRTGLVGGSVPTEPGIILSLERMNRIEVDRDNLMAVAEAGA
TLGELIKAAEDAGLFFPPHPGDEGAQIGGLIATNAGGARAIKYGVMRNYVRGLEVVLPTS
EVLWLGGKTLKNNVGYDLMQLIIGSEGTLCVITKAVIRLFPKSKCMVTLVIPFNKRSDAL
KSVPAILRSGVMPLAVEYVQINEVLEAARHLNESWPVQRGFAQLIIILDGMSQEEVLGAC
EEISKICEANNALDIFLAETSEEQSRILRIRSNIYTALKPNMVDILDVTVPPSRLEELMD
EVDAIGSKYGVYLPAYGHAGDGNLHVHIMKDVGNEHVAKKIKDEIYEEAIRLGGTITGEH
GLGKIRLENLQMVLSEKHLDLLRSIKRVFDPNNILNPRGL*
>Ga0105162_100125915
MNGLSLEFIGKLKKIVGEEWVIQGEELVAGYVLDETPPPIRPQPNLNVAVVKPKSSEEVS
EILKLANEYIVPVFPKGGGTGLVGGCIPTAPGIVLSLERMNRIIIDRDNLMAEVEAGATL
RDLLKASDEAGLFFPPHPGDEGAQIGGLVACNAGGARAVKTGVMRNYVRGLEVVLSNGEI
LKLGGKLLKNNFGFDLMQLIIGSEGTLAVITKAWIRLYPKLPATATLIIPFKSRSAAVKS
VPKILQEGILPLALEYVEKTPIERSAERLGLEWPCKVGESFLIVVLAEQSSEALYSQCEK
LLSLCGEFESLEPLLAESREEQENILKIRSEIYSSLKPDMVDILDATVPPASIDIFMDEV
EDIAKRYNTYLPSYGHAADGNIHVHIMKEPNWRNEDYDKVRDEIYTAAVRLGGTITGEHG
VGAVRRRSLEKYLNPTQVKLMREIKRIFDPKNILNPGKVLP*
>Ga0105162_10038784
MRSSIDRFIVEELSSIVGEENIVFGLDRVESYLLDETPPPIRPEPCRDIVVVKPASTEEV
SAILKLASDRMIPVFPRGGGTGLVGGCIPTRSGIVLCLERMNRIEIDIDNMIAEVEAGAT
LHDLIEAADKADLFFPPHPGDEYAQIGGLIACNAGGARAVRTGVMRNYVRGIEAVLPTGD
VLKLGGKLLKNNTGYDIMQLIVGSEGTLAVITKAFIRLYPKLPFSITMVVPFDSRSKALK
TVPAIMKSGITPLALEYVERIPVELSASRLGLEWPCRDGEAFLIIILAEQDEDYLYRLCE
KLLDICLEFGSFEPIVAERRDEQDRILKIRSEIYTALKPGMVDILDVTVPPASIGLLMDR
VEEIARSYGTYLPAYGHAGDGNIHVHIMREEGWDTRIYDDIRDRIYSVALELGGVITGEH
GIGFVRKSSLLRFSNPVYIDLIRRIKQIFDPNNILNPDKLLP*
>Ga0105163_100014620
MTIPRLAIDELKSIVGDKWVVEDPLAIERYLYDETALPVRPKANKDIVVVKPGSVEEVSG
VIKVANKYRIPVYPRGGGTSLVGGAVPTAPGIVLCFERMDKVQIDKDNMVAEVEAGATLG
KLIEEAEKHNLMFPAHPGDEGASIGGLIACNAGGSRAIRTGVMRNYVLGLEVVLPTGDVI
KLGGKTIKNNMGFNLAHLFVGSEGLLGIIVKACLRLYPRWRYTATVILPYSDRASAFRVA
KKILFSGLTPLAIEYFDKRVIEASAKHLGVSWPIPVGQYYTMIILAEPMEETVFAELELI
DKISREEGGEEPYIFQRDDEQKHVLNIRSEIYTSLKPETFDILDTTVPVGAIDKFIEKVN
ELEKKHSIWLPAYGHVGDGNIHIHILNYPNFTLDMLEKIKDEIYDIAIELGGTITGEHGI
GYIRKKYVERLLGDTWVKTVRALKQVLDPNNILNPDKVLP*
>Ga0105163_100097612
MMPSSTLNTVIEDLKGIVGERWVITQRELMESYLRDETPDPVRPKPAENLVLVKPSSTEE
VSLILKIANDGRIPVFPVGGRTGLVGGSVPTEPGIILSLERMNRIEVDRDNLMAVAEAGA
TLGELIKAAEDAGLFFPPHPGDEGAQIGGLIATNAGGARAIKYGVMRNYVRGLEVVLPTS
EVLWLGGKTLKNNVGYDLMQLIIGSEGTLCVITKAVIRLFPKSKCMVTLVIPFNKRSDAL
KSVPAILRSGVMPLAVEYVQINEVLEAARHLNESWPVQRGFAQLIIILDGMSQEEVLGAC
EEISKICEANNALDIFLAETSEEQSRILRIRSNIYTALKPNMVDILDVTVPPSRLEELMD
EVDAIGSKYGVYLPAYGHAGDGNLHVHIMKDVGNEHVAKKIKDEIYEEAIRLGGTITGEH
GLGKIRLENLQMVLSEKHLDLLRSIKRVFDPNNILNPRGL*
>Ga0105163_100187714
MNGLSLEFIGKLKKIVGEEWVIQGEELVAGYVLDETPPPIRPQPNLNVAVVKPKSSEEVS
EILKLANEYIVPVFPKGGGTGLVGGCIPTAPGIVLSLERMNRIIIDRDNLMAEVEAGATL
RDLLKASDEAGLFFPPHPGDEGAQIGGLVACNAGGARAVKTGVMRNYVRGLEVVLSNGEI
LKLGGKLLKNNFGFDLMQLIIGSEGTLAVITKAWIRLYPKLPATATLIIPFKSRSAAVKS
VPKILQEGILPLALEYVEKTPIERSAERLGLEWPCKVGESFLIVVLAEQSSEALYSQCEK
LLSLCGEFESLEPLLAESREEQENILKIRSEIYSSLKPDMVDILDATVPPASIDIFMDEV
EDIAKRYNTYLPSYGHAADGNIHVHIMKEPNWRNEDYDKVRDEIYTAAVRLGGTITGEHG
VGAVRRRSLEKYLNPTQVKLMREIKRIFDPKNILNPGKVLP*
>Ga0105163_10020897
MRSSIDRFIVEELSSIVGEENIVFGLDRVESYLLDETPPPIRPEPCRDIVVVKPASTEEV
SAILKLASDRMIPVFPRGGGTGLVGGCIPTRSGIVLCLERMNRIEIDIDNMIAEVEAGAT
LHDLIEAADKADLFFPPHPGDEYAQIGGLIACNAGGARAVRTGVMRNYVRGIEAVLPTGD
VLKLGGKLLKNNTGYDIMQLIVGSEGTLAVITKAFIRLYPKLPFSITMVVPFDSRSKALK
TVPAIMKSGITPLALEYVERIPVELSASRLGLEWPCRDGEAFLIIILAEQDEDYLYRLCE
KLLDICLEFGSFEPIVAERRDEQDRILKIRSEIYTALKPGMVDILDVTVPPASIGLLMDR
VEEIARSYGTYLPAYGHAGDGNIHVHIMREEGWDTRIYDDIRDRIYSVALELGGVITGEH
GIGFVRKSSLLRFSNPVYIDLIRRIKQIFDPNNILNPDKLLP*
>Ga0105163_100221414
MPSHDINLNAVKEELIKIVGNKWVITESELIEGYLKDETPDSVRPEPSKELILVKPSTTE
DVSSILKIANKMKIPVFPVGGRTGLVGGAVPTKPGIILSLERMNKVEIDEENLMAIAEAG
ATLGDLIRAAEDKGLFFPPHPGDEGAQIGGLIATNAGGARAVRYGVMRNYVKGLEVVLPT
GDILSLGGKLLKNN
>Ga0113563_100143963
MENKKSRYNRITPKVVEELKRIVGERYVVFGDPEKLEPYSHDEVAEKEYAHMPEAVVRPV
SAEEIAAVMKLANREKIPVTPRGAGSGLSGGAVPIHGGIVLLMDRLNRILEIDRENMMIT
VEPGVVTNEINQVLKESGLFYAGYPMSLETCFVGGNVAENAGGGKAVKYGVTSRYVLGLE
MVTPTGDIVQLGGKLVKDVTGYNMIGLMVGSEGTLGIFTKVILKLLPLPKANVDLLVLFK
TPEEAIAAVSRVLSSGAMPTAIEFMDQSAFTTSCQYLNETIPYHQAGAMLLITVDGMDSV
QVEREYEEVGEVCLAAGAIEVYVADNYTTSERIWKVRRNIAEAFKVFSPHQSLEDIVVPT
AQIAKMVSGLIDLSRKWGCPIPCYGHAGDGNLHATPVMNPEWTLEEWHGKVPQILTDMYK
LTKDLGGTISGEHGIGHKRKQYMPLVVGEAYLGMARSIKRALDPNNVLNPGKIFDV*
>Ga0113563_100519073
MDDQKIRYNRVTPQMVEELKKIVGERYVVFGDPEKLEPYSHDEVAEKEYAHMPEALIRPV
SAEEIAAVMKLANREKIPVTPRGAGSGLSGGAVPIHGGIVLLMDRMNRILEIDRENMMIT
VEPGVVTNEINQVLKESGLFYAGYPMSLETCFVGGNVAENAGGGKAVKYGVTSRYVLGLE
MVTPTGDIVQLGGKLVKDVTGYNMIGLMVGSEGTLGIFTKVTLKLLPLPKANVDLLVLFK
TPEEAIAAVSRVLSSGAMPTAIEFMDQSAFTTSCQYLNETIPYHQAGAMLLITVDGMDSI
QVEREYEEVGEVCLAAGAIEVYVADNYTTSERIWKVRRNIAEAFKVFSPHQSLEDIVVPT
AQIARMVSGLIDLS
>Ga0114918_100002334
MDVEKLRKIVGEDWVITKRDQMESYLVDETALAVRPKPADNVVVVKPADSQEISQILKLA
NREKTPVFIRGGGTGLCGGAMPTVDGIVLSMERLDKVEEVDKDNLMIVVQAGVNLGDMLV
AVEEAGLFFPPHPGDEGAQVGGLVACNAGGARAVKYGVIRNYVKGLEVVLPTGEILNLGG
KLIKNNQGLDLLHLMIHSEGVLGVITKVIFRLYPKVASSGTMVVSYDKRHDAMDTVPKIL
RSGVIPLAVEYVDRPVIEASAEYLGLKWPASKGNGFLIVIVTGASDDEVYSQAEQVSAIC
EECGAVDTLIAERKEEQADILKMRSEIYSAIKDKSADILDVTVPPNSVGLIMDRCDEIAK
RYNTTIPFYGHIADGNFHPHLMNDLKPRGLVREVKREVYKEAIKLGGVITGEHGVGIVRV
PELDLCPDGKQWELMRGIKRVFDPNNILNPGRAMM*
>Ga0114918_1000026625
VGLQNATDDIFYRINYGQDALALDLEKEKIPAAVVRPASAEEVSEVMRYANQNKIPVYIH
GKGTAFKGSAKPKREGSIILSTEKLTTFEMHEEDMYFEAGAGVIQLDLQEELLKHGYMLQ
ANIGSKYSATIGGAVAINTIGHMVDFCMGKLIDHVLGLEVVLPTGEIIETGTRSIRRPAG
IDYTRFFAGCEGLFGIITKVRMRLVPSPKRAYVLAFFKELKDIARAFIKVYHEKLPPPLY
GELLEEETAKAPFRLRGLGKPKGSMALAITIGYTQEYADWQAREIVRIFKTEGAIEARVI
TSEKEHEQFWMCRENIMNILAVEEGEEKLVLGGAAECPVPLHNLPDLIDYYRGGHNHDIL
KEGKLLLYGHVGTADLHAMWGVPESWPQEKKMQSIREATELEKEVYVKWGCAPGEIGQTA
SRVPFLRERYGEDAYRMLKNVKRAIDPNNILNPGNLEGE*
>Ga0114918_1000286114
MKYNPVTKEIIDELVDIVGKKNVISDKEKIESYSHDETPVEQYGHMPEVVVTPKTTEEIA
KIVKLANRELIPITPRGAGSGLSGGAIPVFGGIVISVEKMNRVFEIDYNNMMMVLEPGVV
TNDVNEKIVEHGLFFAGYPMSVETCYIGGNIAENAGGGKAVKYGVTGRYVMGLEIVTPTG
EVVELGGKRVKDVTGYDLKQLIVGSEGTLGIVTKVIIKLLPLPTVKEDLLVLFADVKSAI
DMVPEIMTNARIIPTSIEFMDKLSVQTSCEYLNEHLPYQKAGAMLLIEVDGNKEEQVEAD
AEAIGELCLDEGAIEVYVADNYTTQERVWSVRRNIAEAFKVVSPHQSLEDIVVPIAAIPD
LMPELERISTKYNIQIPCYGHAGDGNLHATLVKNPESSIQEWYEIEKKALREIYQATKEL
GGTISGEHGIGLKRKPYMKIVISPVELELMRKIKKAFDPNNIMNPGKIFNL*
>Ga0114918_1000466713
MKYNHVSHSIVKKLEEICGENYVYIDREKLEPYSHDETPVEQFSHFPEVVVMPKTSEQVA
KIVRLAYENNIPVTPRGAGSGLSGGAIPIHCGIVVSLEKMNKILEIDAENMMVTLQPGVV
TNEVNEKVKEIGLFFAGYPMSVETCFIGGNVAENAGGGRAVKYGVTDRYITGIEVVLPDG
EIVSLGGKRVKDVTGYNLKQLFIGSEGTLGIITKVIVKLLPLPSAKVDLLILFQDIKQAI
QIVPKIMTETRIIPTSIEFMDQLSVQSSCQYLNEHLPYQDAGAMLLVEVDGHSEKEVESK
AETIGELCLEHGALEVYVADNYTTQERVWAVRRNIAEAFKVTSPQQSLEDIVVPISVIAE
VVEEIQKISNKYDILIPCYGHAGDGNLHATLVKNPNHSYQKWLEIEHSVLMDLYHLVKEK
GGTISGEHGIGLKRKDYLKIVCSETEINMMKKIKVAIDPKNIMNPGKIFE*
>Ga0114918_1000527411
MKYNPVTNKIIAELVKIVGSKNVLTDKEKIEAYSHDEMPKEQYAHMPEVVVTPETAEEIA
EIVKLAGNELIPVTPRGAGSGLSGGAIPVFGGIVVSVEKMNKILEIDYENMVMVLEPGVV
TNDVNELIAERNLFYAGYPMSLETCFIGGNVAENAGGGKAIKYGVTGRYILGLEIVTPAG
EIIQFGGKLVKDVVGYNIKQLIIGSEGTLGIVTKVIVKLSPLPKYKVDLLVLFKDVKSAI
SMVSRILTKTGITPTSIEFMDKLSVQTSCKYLNEHLPYQKAGAMLLIEVDGNREDHVSDD
AETIGELCLENGAIEVYVADNYTTQERIWSVRRNIAEAFKVVSPHQSLEDIVVPIAYIPD
LMPEIALISKKYDIQIPCYGHAGDGNLHATLVKNPKSTMEDWYEIEAKSLKELYEAAIKL
DGTISGEHGIGSKRKAFMEIAVSKNELDLMRRIKKAFDPNGIMNPGKIFDME*
>Ga0114918_100317441
MKYNPVTKEIIDKLVEIVGRKNVISNKEKMEAYSHDETPSQYAHMPEVVVTPKTTEEIVK
IVKLANRELIPITPRGAGSGLSGGAIPEFGGIVISLEKMNRILEIDYNNMMMVLEPGVVT
NDVNEEIAEHGLFFAGYPMSVETCYIGGNIAENAGGGKAVKYGVTGRYVMGLEVVTPTGE
VVELGGKRVKDVTGYDLKQLIVGSEGTLGIVTKIIIKLLPLPAVKEDLLVLFTDVKSAID
IVPEIMTGARIIPTSIEFMDKLSVKTSCEYLNEHLPYQQAGAMLLIEVDGNTEEQVEADA
ETIGELCLDKGAIEVYVADNYTTQERVWSVRRNIAEAFKVVSPHQSLEDIVVPIAAIPDL
MPELERISDKYNIQIPCYGHAGDGNLHATLVKNPESSMQEWYEIEKKALREIYQATKELG
GTISGEHGIGLKRKPYMKI
>Ga0114918_100330231
VNLKKGTKQKDRKMVNTQYNKIDQDVLKRLRDIVGDQFVITDEEKMEPYSHDEVAEAEYA
HMPEVVIKPKTSEEIAEIVKLANEKLIPITPRGAGSGLSCGAVPIYGGILLSVERMNRIL
EIDEENMMVVVEPGVVTNEINEKIKDMGLFFAGYPMSLETCFVAGNVAENAGGGKAVKYG
VTERYIMGLEFVTPTGEIIEVGGKRMKDVTGYNLRMLMVGSEGTLGIITKVIIKLLPLPK
ASVDLLALFPDVQSAIAM
>Ga0114918_100334033
MDKKFNKVTDVLIKELRKIVGEKAVIYEDKEALEDYAIDELVGDCYFHMPEVVLKPKNKK
EISKIVKLANKENIPITPRGAGSGLSGGAIPLYGGIVISLEKMNKILEIDTKSLVAVVEP
GVITNDLCTAVSMEKLYYPGYPMSVETSFIGGNVATNAGGSKVIKYGNTGNHILGIEAVL
PSGEIIQFGGKRRKDSSGYNFVKFLVGSEGTLAIFTKIFVNLIPLPGKTVDLLIPFEKLE
DVITNISLMITESGVLPTAIEYINKDSIELGVKYNNINLPFQKRAEAFLIVQFEGKNKEE
LENVYEKAGLIAMKNGALDVFIADNRTASEKVWRVRKTSLEAIQVIDPYVLTGDIVVPTS
LIGEIMEEIRHISNEYKVKIPIVGHAGDGNLHPAPMKPKDMGIEEGKKLAKVILDRIALK
AVELGGAVSGEHGIGFIKKEIFSKTKKKEIKLMKQFKNCWDPNNIMNPGKIF*
>Ga0114918_100688333
VRNKKKYNPVTPRIADELRAIVGTKYVIYGNEEKLEPYSHDEVPGKEYAHMPEVVVRPRN
AEEIAAIMKLANREMIAVTPRGAGSGLSGGAVPIYGGIVISVDRMNKILELDTENTMIVV
EPGVVTNDINEFLKEHGLFYAGYPMSLETCYIGGNVAENAGGAKAIKYGVTSRYVLGLEV
VTPTGEIVELGGKLIKDVSGYNIIQLMVGSEGTLGIFTKITLKLIPLPKAQVDLLCLFKT
SEEAIGVVPKIETSGGIIPTAIEFMDKN
>Ga0114919_100018219
MTNVQELQRIVGEDWVTTKREQIESYLMDETYLAVRPQPSSDVVVVKPASTEEISKIMKL
ANREKTPVYPRGGGTGLVGGAVPTQDGIVLSLERLDRVEEVDKDNLMVVVQAGVTLGDLL
KAVEDEDLLFPPHPGDEGAQVGGMVACNAGGTRAVKYGVVRNYVKGLEVVLPTGEILNMG
GKLLKNNTGLDLMHLLIDSEGILGIITKVIFRLYPRFAGTATLVVSWDDRHAAIGTVPKI
LQSGVIPLAMEYVERDVIEISAEHLGLKWPAAKGKAHLIIIVTGASEDDMYSQCEQISVI
CQKNGAVDTLIAERREEQAEILKMRSEIYTPLKSRMADGLDITVPPAKVGRVFDAIDEIA
KRFGVTVHTFGHAADGNLHPSIMMDAVEKGVFKEVKREIYQAAADLGGVVSGEHGVGKTR
LGEFDLYLDAKSKELMRGLKRLFDPNNILNPGTAIM*
>Ga0114919_100039744
MIAVEELQDIVGKDWVVTNREQMARYLADETADAIRPKPAEKVVLVKPASAAEVAQILKL
ANSYKTPVFVRGGGTGICGGAVPIADGLLLSTERLDKVIEVDKDNLMVVVESGVPFGNML
KAVEEAGLFFPPHPGDEGAHVGGLVACNAGGTRAVKYGVIRNFVRGLEVVLPTGEIVNMG
GKLLKNNQGFDLMHLLINSGGTLGVITKVIFRLCPKFNNSGTLVVSYDHRHKAIDTVPEI
LQSGIIPLAIEYVERDVIEISATRLGMKWPATKGQAYLIVILIGDSEDEIYSQGERVSGI
CERNGAIDILIAERREEQADILKIRSEVYSSLKSRVADVLDITVPPASIGVMMDKVDEIA
ARFNVQIPTYGHAADGNLHPHLMVDLAERGILRQVKREIYQEAIEMGGVITGEHGLGVIR
LPDLDLCPDGKIWELMRGIKMVFDPNNILSPGVGLL*
>Ga0114919_100054102
MIYNKVTSEVINELIEILGSKNVIYDDIEAMEQYSHDEVAEKSYFHKPEVVVKPSTAEEI
SKIMKLANKDKIPITPRGAGSGLSGGAIPVNGGIVLSLEKMNKIFEIDKKNLIAVVEPGV
VTNDINNLVKDDGLFYAGYPMSVETCYIGGNVAENAGGGRAVKYGVTGRYIYGLEVVTPT
GEIVHLGGKRMKDVTGYDLIHLMVGSEGTLGIFTKIYIKLMPLPQANVSLLVLFKDIESA
IKLVPKIMTFGRIIPTSIEFMDELSFKTSCEYLNEKIPFEKAGAMLLIELDGNSKKELEE
QYEIIGNLCTENGAIEVYVADNATTSERVWKIRRNIAEAWKLMSPHQSLEDVVVPISEIP
KFLTKIKELSKKYNILIPCYGHAGDGNLHPTPIKNPKFKMYEWYEKLDALLLELYKTAIE
LGGTISGEHGIGSKRNKYISMALEPAQIEIMKKIKKALDPNLILNPGKIF*
>Ga0114919_100110783
VNIEKLRKIVGEDWVITKREQIKNYLVDETVLAVRPKPADNVIVVKPGSNQEISAIVKLA
NNEKTPIFIRGGGTGLCGGAIPTIDGIVISMERLDKIEQLDEENLMIVAEAGVTLEAMLK
AVEGAGMFFPPHPGDEGAQLGGLVACNAGGARAIKYGVFRNYVKGLEAVLPTGEIIRVGG
KLLKNNLGLDLLHLLINSEGILGVITKVILRLYPRPASSATLLISYGTRRDAMNSVAKIL
QSGVIPLAIEYVDRDLIETSARYLNMKWPMTTGQAHLMVILTGANDDEVYLQGAKVSNVC
ERCDAVDILIAERREEQAEILKIRSEIHSAEKNKRADVLDITVPPASVGVIMDKIDEIAR
RFNTTIPVFGHVGDGNLHHSLLNDLQDRGLVRQVKREIYQEVIKLGGSITGEHGVGVVRI
PELDLCPDGKAWDLMKGIKRVFDPNNILNPGVGLP*
>Ga0114919_100124353
MINVEELRKIIGEDWIITRREQMEGYLVDETALAVRPKPADNVVVAKPANSKEISEILKL
ANSEKTPVFVRGGGTGLCGGAIPTVDGIVLSMERLDKIEEVDKDNLMIVAEGGVTFESML
KAVEDAGLFFPPHPGDEGAQVGGLVACNAGGSRAVKYGVVRNYVKGLEVVLPTGEIINVG
GKLLKNNQGLDLLHLLVHSEGILGVITKVIFRLYPRFASSGNLVISYDTRRDAMDSVPKI
LQSGVIPLAIEYMDRDVIETSANYLGMKWPAMKGSAYLIVILTGANDDEVYLQAEQVSDI
CEKSNAVDILIAERRGEQADILKIRSEIYSAMKDKTADILDVTVPPASVGVIMDKVDEIA
KRYNTTIPMYGHAGDGNFHPHLLNDLRDRGMVKQVKREVYREAIKLGGVITGEHGVGVIR
IPDLDLCPDGKVWELMRGIKSIFDPNNILNPGVGLL*
>Ga0114919_100252403
VKDKKKYNPVTLRIADELRAIVGTKYVIYGNEEKLEPYSHDEVPGKEYAHMPEVVVRPRT
AEEIAAIMKLANREMVAVTPRGAGSGLSGGAVPIYGGIVISVDRMNKILELDTENTMIVV
EPGVVTNDINEFLKEHGLFYAGYPMSLETCYIGGNVAENAGGAKAIKYGVTSRYVLGLEV
VTPTGEIVELGGKLIKDVSGYNIIQLMVGSEGTLGIFTKITLKLIPLPKAQVDLLCLFKT
SEEAIGVVPKIETSGGIIPTAIEFMDKNSIKASCEYLNETIAYQQAGAMLLITVDSPDEQ
QVEREYESIGQLCLDAGAIEVYVADNATTSERIWKVRRNIGEAYNVISRRQSPEDIVVPP
AAIAAMVAKLEELSDKYDVMIPCFGHAGDGNLHARIVSQPEWSDEKWYEILPKILDELYR
LTAEVGGRISGEHGIGHKRKNYLPYVVSGNYIDILRAIKRALDPNNILNPGKIFDL*
>Ga0114919_100298735
MEEPKMTKYGPVTPQVVTRLRQIVGDRNIIYNDADRLESYSHDETGDLYSALPDVVVKPI
STEQVSGIMNLAHQEMIPVTPRGAGSGLAGGAVPLHGGIVLSCERMDRILQIDTVNLVAV
VEPGVITNDLCRRVAEEGLFYAGYPMSVESSFVGGNVACNAGGAKVVKYGPTAAHVLGLE
VVLPTGEVIEIGGKRRKDSSGYSVLRLFVGSEGTLGIFTKIYLNLIPEPGKVADLLVPFG
SVNEAIYAVPKIMTKSKVLPVAVEFIDRLSVRYCSAYTNSMLPYQDKADAYLIVQLDGKT
KEDLQDTYE
>Ga0114919_100403313
MNVEKLQDIVGQDWVITKREQMESYLVDETALAVRPKPAENVVVVKPADSKEISDVLKLA
NREKTPVFIRGGGTGLCGGAIPTVDGIVLSMERLDKIEEVDKDNLMIVVEGGVTLEAMLK
AVEDAGLFFPPHPGDEGAYVGGLVACNAGGARAVKYGVIRNYVKGLEVVLPTGEIMNVGG
KLIKNNQGLDLLHLLIHSEGILGVITKVIFRLYPRSASSGTMVISYDTRHDAMDSVPKIL
RSGVIPLAVEYVDRDVIEMSAEYLGMKWPATKGSAHVIVIVTGANEDEVYLQAEQVSDIC
QKSNAIDILIAERRDEQANILKMRSEIYSAIKDKSADILDVTVPPASVGLIMDKCDEIAK
RYNTTIPFYGHIGDGNFHPHLMNDLRDRGIVREVKREVYKEAIKLGGVITGEHGVGVVRV
PELDLCPDGKMWELMRGIKSVFDPNNILNPGVAIL*
>Ga0114920_1000029313
MSENKDLISDLESIIGEKSVSGRIFDRINYGQDALALDIDRSKVPAAVVRPGTAQEVSKV
LRYANEHKIPVYIHGSGTSFKGASKPKREDSIILGTSGLNSFEMFEDDLYFEVGAGVTQL
DLELMLKERGYMLPMNVGSKFSATIGGAIAVNTIGHMVDACLGKIIDYVMGVEVVLPNGE
IIETGTKSIRRPAGIDLTRFFAGTEGVFGVITKIRMRLLPLGKSAYVVAFFKELKDIAYA
FMKVYEEKLPPPLYGELLEEETAKAPFRLRKLGKPKGSMALAVTIGHTQEDADWQAKEIV
RVFKTQGAIEARVVTSAKEREEYWACRDNIMNILQVEEGEEKLLLGGAAECPVPLHNLPD
LIDFYRTGHNYSTLREAKLLLYGHVGTSDLHAMWGAPASWPEEKRRQGIKEGNMLEKEVY
LKWGCAPGEIGQTASRASFLRKRYGEAAYEMLLNVKKAIDPNNILNTGNLEGEGYDK*
>Ga0114920_100023114
MDKYPEYKTEDIYEDVRKIVPEKSISKSIFERLNNALDPYTFASELSREEVPYVVVRPGS
TEEVSQLMKYANSKKIPVFVRGSGTSLHGAARFHHKGIVLNVSRLTHLNIMKDYGFVEFG
PGHRVLYVKEQLEKEGYFLPLVPGSIRVASIGGIISNNTSAHAVDSCLGKPRDYVLGLEV
VLPTGEVLQTGTRSLRRVAGTDLTQYFVGGDGLLGVITGVRMRLLPSFKNAYGVAFFEDP
IPLARAVQRIYLEKVPPPLFLELLDKRTAQISFEIQGLATPPGPLIMFHAIGQTEEEASY
KINKLVEVIQKESPIEARRIDDLDEWHKIWLSRESALPYVCQAGKGVFSLSEIVSTVPNL
VDCLKDVRNMGKGMPTLEKLGEPYLFGHIGALTFHPTYIIPVDWPAEEKAKVVDEMFFKE
AEINIKYGTCGGEWGQFCRRTPFFFKRYGEKAFQLVRGMKKLFDPNNILNPNVLPEE*
>Ga0114920_100171932
MADYGKVTQEIRFQLEEIVGKDNVSDSQEDLEKHGIDESLEPAHYPEVVVQPANTGEVSA
IMKLAQEELIPVTPQGGRTGLSGGSLPVRGGIALSLERMNRILEIDEENLMAVVEPGVLI
MDLHAETEKLGLLYPPDPGQESGTLGGNISTNAGGVRGMKYGVTRDFVQGLEAVLPNGEV
IRLGGKIVKDSTAYSLKDLIIGSEGTLAVVTEATLRLVPRPRHTSLIFIPFESTRAAANA
VSEIVRRKVVPFALEYMPNHAVLIAEKYLGRSLPDNSHPAYLLIGIEGNSMEEVESQMET
VGEVCMEAGAVDAFVADTDSRQQQLWEARKCLFDAYKAFWEIDEVDSCVPRSRIPDYIEG
AESVAERHGVIISNIGHAGDGNVHSIIAKGDLSDEQWPKTLEAVIGELIDIALSVGGTLS
GEHGVGYTKKKYLHLQVGETPINLMKAIKLAFDPNNILNPMKVFDL*
>Ga0114920_100205583
MINVARLQEIAGEDWVLTKREQIERYLVDETPLAIRPKPADNVVLVKPANAEEIAEILKL
ANSEKIPVFVRGGGTGICGGTVPTVDGIVLSTERLDKIEEVDTANLMVVVESGVTFGSML
KAVEDAGLFFPPHPGDEGAHVGGLVACNAGGVRAVKFGVIRNFVKGLEVVLPTGEMLKVG
GKLLKNNQGLDLMHLLINSGGILGVITKVIFRLCPKFTSSGTLVVSYDNRHEAIDSVPKV
LQSGVIPLAIEYVERDVIEISANKLGMEWPAAKGRAHLIIILIGDSEDEVYSQGEKVSDI
CERCNSVDILIAERREEQADILKMRSEIYTSLKDRVADVLDITVPPASIGVMMDKVDEIA
RRFNTTIPTYGHAGDGNLHPHLLNDLPERGLLRQVKREIYQEAIKLGGVITGEHGLGVIR
LPDLDLCPDGKMWELMRGIKRVFDPNNILNPGIGLLS*
>Ga0114920_100246674
MINVEQLRTIVGQDWVLTRREHMASYLVDETASAIRPKPAENVVLVKPENAEEIAEILKM
ANREKTPVFVRGGGTGICGGAVPTLDGIIISTERLDKIEEMDRDNLMVVVQSGVTFGAML
QAVEDAGLFFPPHPGAENAHVGGLVACNAGGVRAVKYGVVRNFVKGLEVVLPTGEILKVG
G
>Ga0114920_100260494
MSKYGQVTPEVVRQLKQIVGDRNVIYGDADRLESYSHDETGSFYSAMPDVVVKPISTEQI
SEIMKLAHQEMIPVTPRGAGSGLAGGAVPLYGGIVLSCEKMDRILEIDTVNLVAVVEPGV
ITNDLCQLVAEEGLFYAGYPMSVESSFVGGNVACNAGGAKVVKYGPTAAHVLGLEVVLPT
GEIIEIGGKRRKDSSG
>Ga0114920_100293883
MNVAELQKIAGKDWVITEREQMLDYLKDATLDAVLPEIAENVILVKPANSKEISEILKMA
NKEKFPVVVRGGGSGLAGGAIPTLDCVLLSLERLDKIEEVDKASLMITAQAGVTYEDLVK
AAEDAGMFFPPKPGDVGAVVGGIVACNAAGARAIKYGVTRNFVKGLEVVLPSGEIVTLGG
KLIKNAMGLDLLHLMIGSEGALGVITKAVFRLIPKPRYSALLLASFNERLEAIKIAPILT
TQMIVPLAAEYMDHDLIEMTAKYLGVEWPAKQGKAHLYFISESESEDEVYSQLEKIAKIC
EENGAINVLMAETKAEQDNILKIRGEIVSAQKAVGSVADFLDICVPPANLTALFEAILEI
EKKYDTIIPVTGHSVDGNLHPTPLKELVDRGLLEKVKEDIYRETIRLDGVLTGEHGLGTI
RLHNTLLWPEPMIWELMRGIKRAFDPNNVLNPHRVFPD*
>Ga0114920_100396343
VRNKKKYNPVTPRIADELRAIVGTKYVIYGNEEKLEPYSHDEVPGKEYAHMPEVVVRPRN
AEEIAAIMKLANREMIAVTPRGAGSGLSGGAVPIYGGIVIAVERMNKILELDTENTMIVV
EPGVVTNDINEFLKERGLFYAGYPMSLETCYIGGNVAENAGGAKAIKYGVTSRYVLGLEV
VTPTGEIVELGGKLIKDVSGYNIIQLMVGSEGTLGIFTKITLKLIPLPKAQVDLLCLFKT
SEEAIGVVPKIETSGGIIPTAIEFMDKNSIKASCEYLNETIAYQEAGAMLLITVDSPDEQ
QVEREYESIGQLCLDAGAIEVYVADNATTSERIWKVRRNIGEAYNVISRRQSPEDIVVPP
AAIAAMVAKLE
>Ga0114921_100002888
MDEYGRVSLEIRHRLETIVGAENVSDAAEDLEKHAIDESLEPPHPPEVVVSPGSTEEVSA
VMRLAYEERIPVTPQGSRTGLSAGSHPIYGGIALSLERMNRILEIDEENLMAVVEPGVLI
VDLHEATEELGLLYPPDPGQDSGSLGGNISTNAGGVRGMKYGVTRDFVQGLEAVLPNGEV
IRLGGKIIKRSTGYELIDLIIGSEGTLAVVTEATLRLVPKPRHTALLYVPFESTRAAAQA
VSEIVRRKVVPFALEYVPRHAVLTAERYLERKLPDNSHPAYLLIGVEGNGAEEVEAAMET
VGEVCLETGAVDAFVADTQARQQQLWEARKCLFDAYKAFWEIDEVDICVPRSRIRDYVEG
AEEVAERHSIIISNIGHAGDGNVHSIIARGDMEEDEWRRTLEAVIEELIEVGLGLGGTVS
GEHGVGYTKKRYLPMEVGRTQVELMKAIKRAFDPHNILNPEKVFDL*
>Ga0114921_100019055
MAEYPEYKPEDVYEDLIKILPEEFVSKSIFERINTSLDPYTSGTDIIPEELPYVVVRPGS
TEEVSELMKYANSKKIPVFVRGSGSSLHGAARFHQKGIVLNVNRLTHLDIRKDYGFVEFG
PGHRVIYVKEQLAKEGYFLPMAPGSIRVASIGGIVSCNTTAHAIDSSLGKPRDYIIGLEV
VLPTGEILETGTKSLRRVAGTDLTQYFVGGDGILGVITGVRMRLLPMFKSAYGVAFFDDL
VPLTRAVQRIYQEKAPLPLFLELLDKTCAELTFEIQGLPKPPGPLIMFHAMGQTEEEATY
KINKLVEVIQKEKPIEAKRIDDIEEWNKIWLARESALPFVCQAGKGVFALSEVVSTVVDL
VDCMKEARDMEKGKPTLEKLGKPYLFGHIGALTFHPTFIIPVDWSAEEKARAVDEIFAKE
AELNVKYGTCGGEWGQFARRSPFFTKRYGDKAFQLVKGMKKLFDPNNILNPNILPEE*
>Ga0114921_100040778
MYKKIDSNIIERIKKIVGYKNVITNKEKMEDYTHDEYSLYLIKNYPEVVIKPRNSKEISE
ILKLANLENFPVTPRGGGTGLCGGCVPIKGGVVLSLENMNKILEIDKDNLVIVLEPGVRL
MDLYEKVEESDLFFPLHPGDESANVGGIIATNAGGARAIKYGVTRNFVRGLEVVLPDGDI
INVGGKVMKDCTGYNLMNLFIGSEGTLGIITKAIIRLLPKLKMITTLVIPYDNLYDAIKT
VPEIIRNLIIPLGIEFIEKEVIPPTESYLGKKWPTKLGNAYLMIIIDSSTEEELDSLCEK
VADICTSNKAIDVLIADSKERQKDILDIRSNIYEALKNETIEILDI
>Ga0114921_100051121
MIKVEKLREIVGEDWVITKREQMESYLVDETALAIRPKPADNVVLVKPASAEEVSGILKL
ANSEKTPVFVRGGGTGICGGAVPIIDGIVLSTERLDRIEEVDKDNLMVVVESGVTFGAML
KAVEDAGLFFPPHPGDEGAHVGGLVACNAGGVRAVKYGVIRNFVRGLEVVLPTGEILKVG
GKLLKNNQGLDLMHLLINSGGILGVITKVIFRLCPKFTNSGTLVISYDNRHDAIDSVPKI
LQSGVIPLAIEY
>Ga0114921_100062773
MTPELLENLRQIVGKENIIDKGSELEDYSHDETATYVAITQMPDLVVKPGSSEEVAKVLK
LAYENLVPVTPRGAGTGLSGGAVPIKGGIVLSLDRLDKIIEIDENDLMMTVESGVPLMKI
YEALEDTDLFFPPHPGDESAHIGAAIATNAGGVRTIKYGVMRNFVKGAEVVLPTGKIVNL
SGKLLKDNTGYNLLQLLIGSEGTLAIFTKVTLRLLPKPKEMMILLMEYEDVNSAISTVPK
LLRTGEIPLGLEYVEREGITPTEKMLGEVWPAKGQAFLMVVVVGNDKDELYSVCEKIAAV
GEANGAKDVLLADKKKEQDVIMRIRSNLYEGLKPEMIDLLDIAVPPSKIAEFVEKVKITS
SKNKVNLPVYGHAGDGNVHVHIMKGDLGDDWRQKYEQVKKEIFEAGRSLNGTITAEHGIG
IQKINDLHYSLSQEEIELMKAIKKTFDPKNILNPGKVLPENSSNPKSIK*
>Ga0114921_100136821
MAEYGKVTPEVRRRLEEIVGAEHVSDAPEDLEEHGIDESLEPPHPPEVVVRPGSTEEVSA
VMRLAYEERIPVTPQGARTGLSGGALPVYGGIALSLERMNRVLEIDEENLMAVVEPGVLI
MDLHEETEKRGLLYPPDPGQESGTLGGNISTNAGGVRGLKYGVTRDFVQGLEAVLPNGEV
IHLGGRIVKNSTGYELIDLIIGSEGTLAVVTQATLKLVPSPKHRALLFVPFESTRDAARA
VSEIIRRKVVPFSLEYMPRHAILTAERYLERELPDHDHPAYLLIGVEGNSEDEVEREMET
VGEVCLEMGAVDAYVADTEARQQRLWEGRKCLFDAYKAFWEMDEVDICVPRSRIPDYIEE
AEKVAKRHGVTIATLGHAGDGNVHSIITRDPEMDRDLWLQKLEAVVEELIDLGLSLGGTI
SGEHGLGYTKKQYLQLQVGKTPVELMRAIKRAFDPLNILNPGKVFDL*
>Ga0114921_100149023
MINVEQLRAIVGQDWVLTRREHMASYLVDETASAIRPKPAENVVLVKPENAEEIAEILKM
ANREKTPVFVRGGGTGICGGAVPTLDGIIISTERLDRIEEVDRDNLMVVVQSGVTFGAML
QAVEDAGLFFPPHPGAENAHVGGLVACNAGGVRAVKYGVVRNFVKGLEVVLPTGEILKVG
GKLLKNNQGFDLMHLFINSGGTLGVITKVIFRLCPRFTSSGTLLISYEDRHQAINTVPKI
LQSGVTPLAIEYVEREVIEISASRLGMTWPATKGHAFLIIILTGDSEDEVYAQGERVSAI
CERCEAIDILIAERKEEQASILKMRSEIYSSLKEKGLVADVLDITVPPASIGVMMDKVDE
VSGRFHTSIPTYGHAGDGNLHPHLIIDLAERGILREVKREIYREAIKLGGVITGEHGLGV
IRLPDLDLCPDGKIWELMRGIKQVFDPNNILNPGVGVL*
>Ga0114921_100614323
MDEYGKITPTIRRKLEEIVEARHVSDSAEDLEKHAIDESLEPPHPPEVVVSPASTEEVSA
VMALAHEERIPVTPQGSRTGLSGGSHPVHGGIALNLERMNKILEIDEENLMAVVEPGVLI
EDLHTETEKLGLLYPPDPGQDSGSLGGNISTNAGGVRGMKYGVTRDFVQGLEAVLPSGEV
IEVGGRI
>Ga0114923_100042728
MRYRFNAATQEDVTSLRNIVGEGNVIFDDPDRLAPYRSDESGEHHAGDPEVVVKPQTTQE
VCRVVTHCNQRSIPITARGAGSGLAGGAVPLFGGVVLSFEKMSRILEIDTENMVAVVEPG
VVTNDLCRRVAEDGLFYGGYPMSVESSYIGGNVACNAGGAKVIKYGSTAAHVLGLEVVLA
SGEVLHLGGKRRKDSSGYSLLRLMVGSEGTLGLITKVFLRLIPQPGPTVDLLVPFASTEA
AVAAFPQAIMAAVGMPSAVEFMDKLSMRHAMQYTGNHVAEIDEAEAYLIIQIEAHSKDAL
LDAYRPVGEACMNAGALEVFVADNPWASEKIWSIRRNCLEALRAVDPTVEGGDFVVPSTE
IPAMMAFIRALSTKHGIEIPCAGHVADGNIHPHPLKPDDRSLEEWVVQRHELLSEIALKA
VELGGAVSGEHGIGFLKKDILAQSKRDELWAMKAIKDALDPNGILNPGKLFPAEDTTE*
>Ga0114925_100006484
MKYNPVTRETIDELIEITGKKNVITNKEKMEAYSHDETPAEQYGHMPEVVVTPETTEEIA
KIVKLANRDLIPITPRGAGSGLSGGAIPAFGGIVLSVEKMNRIIEIDYNNMMIVLEPGVI
TNEVNEQVAEKGLFFAGYPMSVETCYIGGNIAENAGGGKAIKYGVTGRYVMGLEVVTPAG
EIVELGGKRVKDVTGYDLKQLIIGSEGTLGIVTKAIIKLLPLPTDKVDLLILFKDVKSAI
GMVPRIITGARIIPTSIEFMDKLSVKTSCEYLNEHLPYQKAGAMLLIEIDGNNETQVEED
AEGVGELCLSNGAIEVYVADNYTTQDRVWSVRRNIAEAFKVVSPHQSLEDIVVPIASIPD
LMPVLERISNKYDIQIPCYGHAGDGNLHATLVKNPESSMEEWYEIEHKALKELYRATKTL
GGTISGEHGIGSKRKPYMEMVSTPVELDLMRKIKRAFDPNNIMNPGKIFDLK*
>Ga0114925_100153951
MSEYGKVTPEIRSRLAEIVGEKNVSDTKEDLEKHGIDESLEPPLPPEIVVYASSTEDVSE
VMKVAYEARIPVTPQGSRTGLSGGSLPVRGGIALSLERMVEILEIDEENLMVVVEPGVLI
MDLHSETDKLGLLYPPDPGQESGSLGGNISTNAGGVRGMKYGVTRDFVNGLEAVLPNGEV
IELGGKMVKNSTAYSLMDLIIGSEGTLAVVTQATLRLVPKPRHTALIFIPFDLTRDAAKT
VSEIVKRKVLPFALEYMPLHAIETAERYLDRKLPDNSHPAYLLIGVEGNSEDEVESQMLT
IAEVCEEMGSLDAYVADTQARQERLWEGRKCLFDAYKAFWEMDEVDACVPRNRIPDYIEG
AEAVGKKYGVIVSNVGHAGDGNVHSIIARGDLGEEEWKEKLEIVIAELIEIALKVGGTIS
GEHGVGYTKKRYLVDQIGTTQLELMKAIKKAFDPHNILNPGKVFD
>Ga0114930_1000129014
MVNIEKLRKIVGEDWVITKREQMENYLVDETALAVRPKPADNVIVVKPSSNREISAIVKL
ANNEKTPIFIRGGGTGLCGGAIPTIDGIVISMERLDKIEQLDEENLMIVAEAGVTLESML
KAVEGTGLFFPPHPGDEGAQLGGLVACNAGGARAIKYGVFRNYVKGLEAVLPTGEIIRVG
GKLLKNNQGLDLLHLLINSEGILGVITKVILRLYIRPASSATLLISYDTRRDAMNSVVKI
LQSGVIPLAIEYVDRDLIETSARYLNMKWPVTTGQAHLMVILTGANDDEVYLQGEKVSNV
CERCDAVDILIAERREEQAEILKIRSEIHSAKKNKTADVLDITVPPASVGVIMDKIDEIA
RRFNTTIPVFGHAGDGNLHHSLLNDLQDRGLVRQVKREIYQEVIKLGGSITGEHGVGVVR
IPELDLCPDGKAWDLMKGIKRVFDPNNILNPGVGLL*
>Ga0114930_100258962
MTRYRPVTPAIVEELSSIVGEKHVIYADAEKMEAYAHDEVADTSFAHMPDVVVKPASAKE
ISAIMKLANRELIPVTPRGAGSGLSGGAVPVYGGIVLAVERMNRILEVDRDNLVAVVEPG
VVTNAINEAIEEYGLFYAGYPMSVETCFIGGNVAENAGGGKAVKYGVTSRYVLGLEVVLP
TGEIVNLGGKRVKDVTGYNLIQLMVGSEGTLGIFTEIILKLLPLPTSKVDLLVLFKDVRS
AMAMVPEIMTNGRIIPTAIEFMDKLSVQTACRYLNEELPYEQAGAMLLIEVDGSSETQVE
REYETIGELCLENDAIEVYVADNYTTQERVWAVRRNIAEAFKVYSPVQSLEDIVVPFAQI
PDLIPELERLSEKYPVTIPCYGHAGDGNLHVTVVKHPDIPIEEWSELEYAVLVELYEVTA
RLGGTISGEHGIGVKRRGFLPMVMDETLIALHRRIKTAFDPNHVLNPGKILP*
>Ga0114946_100141754
MTHYNPVTPEIVAELQSIVGDKNVIYDDVEKLEAYAHDEVADPAFAHMPDVVVKPESAEE
IAAIMKLANRELIPVTPRGAGSGLSGGAVPVYGGIVLSVERMNRILEIDRDNLVIVVEPG
VVTNVINEVLKDDGLFYAGYPMSVETCFVGGNVAENAGGGKAIKYGVTGRYVMGLDVVLP
TGEIVQLGGKRVKDVTGYDLVQLMVGSEGTLGIYTKIILKLLPLPTAKVDLLVLFEDVPS
AIAMVPKIMTNGRIIPTAIEFMDKLSVQTTCRYLNEELPYEQAGAMLLIEVDGSNEAQVE
QDAEKIGELCLEYGAIEVYVADNHTTQERVWSVRRNIAEAFKVYSPVQSLEDIVVPFAQI
PDLMPELDRLSEKYDVIIPCYGHAGDGNLHATIVKRPHTPMDVWEQQEPAVLLDLYRAVA
KLGGTLSGEHGIGSKRRDFMPMLLDETVIALQRRIKAAFDPLGVLNPGKIFPETA*
>Ga0114951_1000555111
MKNAGAGNETGKEPSTYTPVTPALAAELAGIVGGKYVVFGDVERLKPFSHDEIAEAQYAH
MPEALVRPASAVEIAVILKWANARHVPVTPRGAGSGLSGGAVPLFGGVVMLLDRMNKVVE
YDRMNMTITVEPGVVTNEINDLIKGDGLFYAGYPMSLETCFIGGNVAENAGGGKAVKYGV
TARYVIGLEMVTPAGEIVNLGGKRVKDVTGYNLIQLMVGSEGTLGVFTRITLKLMPLPKA
AVDLLCLFKTPDEAIAVVPRIMTAGGIIPTAIEFMDKASVQTTCQYLNESIPYRQAGAML
LITVDGADAAQVERDYEAIGELCLASGAMEVYVADNETTSQRIWKVRKNIAEAFKAISPH
QSLEDVVVPIAAIPEMVRELQALATKYDLNIPCYGHAGDGNLHATPVMNPSWSLQQWQET
LPKVLTELYRITARLGGTISGEHGIGHKRKKYMPLVVSPEYLAMLRSIKKALDPNGILNP
GKIFDM*
>Ga0114983_10012043
MKYNPVTEEILEELREIVGEKNVMTEIEKIEAYSHDETPAEQYAHMPEVVLKPNTAEEIA
AVMKLANREMIPVTPSGARSGLSGGAIPDHGGIVVSVENMDEVIEIDYDNLMMVLEPGVV
MNSVNEMLEDSGLFFAGYPMSVETCYLGGNIAENAGGGKAVKYGVTGRYIMGLELVTPTG
DIVQLGGKRVKDVTGYDIKQLIVGSEGTLGIVTKATIKLMPKPTQRVGLLALFKDEASAI
STVPKIMTEGGIIPTSIEFMDKLSVKTSCDYLNEHLPYQDAGAMLLIEVDGIKEDVVNSD
SEIIGELCLDNDAIEVYVADNHTTRERIWSVRRNIAEAFKVVSPHQSLEDIVVPTANIPK
LMPYLDQISKKYDIQIPCYGHAGDGNLHATLVKNPKHSMEEWYKIEEEALVELYKATRDL
GGTLSGEHGIGSKRKKYMEMMMSPAELNLMRGIKKAFDPNNIMNPGKIFDME*
>Ga0114983_10020871
MQKQIIEKLEAIVGEKWVDTDSERVLSYSLESTNDNYSMVAPEPVSGSVVVKAADSEEIA
AILKFANQEKINVIARGAGTALAANTIPDQESIILSLERLDKIIEIDEENMLLKAEAAVT
LGDIIEELKSNDHLYFPLHPGDEGAQAGGMVAMNAGGVRAVKHGIMRNQILGMKVVLPTG
EIVHYGGSKGKLLKNNAGYDLMQLLIGSEGTLGVITEVSLKLYPEPKANGTLIVAFNDRR
DAFAAVPAILKRGIIPMALEYVEKDEINMAADDIGKKWPAENGEYFLIIMLSEAKEDDLF
EIGAQLDEITAEFNAVDMLIAQSISERKNILDIRSHILPAITDKIVDSPDVTVPRGSLLE
YLDKLNEIEAKYNTKCPVIAHAGDGNLHVLILKENGNMPSYFTEIKEDIYQSAVDIGGTI
TGEHGIGKLRQKYLSMMYSKRELEIMKQIKNAFDLNNILNAGRSI*
>Ga0114984_10150633
MKYNPVTEEILAELREIVGEKNVLTDEEKIEAYSHDETPAEQYAHMPEVVLTPNTAEEIA
AVMKLANRELIPVTPSGARSGLSGGAIPEHGGIVVSVENMDEVIEIDYDNLMMVLEPGVV
MNSVNEMLEESGLFFAGYPMSVETCYLGGNIAENAGGGKAVKYGVTGRYIMGLELVTPTG
DIVQLGGKRVKDVTGYDIKQLIVG
>Ga0116200_100002236
MSVNIELLGRELSKIVGSEYVSSKSDVLTAYLLDETPDAVIPSPARSLVLVKPRSTEEVS
SILKLANSHNVPVFVRGGGTGLVGAAVPTRDGIILSMERFNKILEIDRENLMATVEAGVT
LGDFLRKVDEEGLYFPPHPGDEGAQIGGLVVCNAGGSRAVKYGVMRNYVRGMEVVLPTGE
VLNLGGKLIKDNFGFDLMQLIIGSEGVLGIVTKVVLRLYPKFPASATLIIGFDRRSDAVR
FVPEILRSGIIPMAVEYVERELVLRSAEHLGEEWPAKEGNTFIMIILQERSEDEVLSMAE
SIDEIAGKFGALGTLITDNRREQDRILNIRSNIYTALKPDTVDILDVAVPPAKMGEFMDK
LDEIAKEYEIYLPAYGHVADGNVHPHIMKEEAGGPSPSQVEEVRRKIYDVAISLGGVITG
EHGIGSTRISYLEKYMQPEALNLMRQIKRMLDPRNILNPDKVIPS*
>Ga0116200_100002632
VDKRLLEALKEIVGEDYVTDDPEVVKGYLYDETALPVRPKAACNIILVRPGSPREVSEIL
KLANREKVPVFPRGGGTGLVGAVIPTSDGIVLSMERFDKIEVDKDNLMAIAEAGVTLKRL
IDEAEKAGLFFPAHPGDESAQIGGLVACNAGGSRAVKTGVMRNYVRGIEVVLPTGEILSL
GGKLIKDNAGYDLMQLIIGSEGTLGVITKAIIRLYPKPKFAATLIVPYDRREDAFRTVPK
ILQNGIIPLAIEYVERKLVERTAESLGVKWPATEGEYFLIIIVSEQSENSLYEILEKLVQ
ICVDNGSSEPLIADTRREQDNILKIRSEIYTFLKSDSIDILDVTVPPANVLDLVKSIEGV
AEKYGIEIPVYGHVADGNLHPHILKIDGWDMEKYKQIIEEIYREAIRLGGTITGEHGIGA
IRKEYLLKFKSDKEIELMKRLKRLFDPNNILNPGKVIP*
>Ga0116200_100003084
VRYNRVTPEIVERLRRIVGDGYVLTSPGDLERYGIDEIEERYRHPPEVVVKPRTPEEIAA
IMKLANEYRIPVTPRGAGTGLSGGAVPIHGGIVISLERMNEILEIDVDNMMVTVEPGVVL
ADMMRAVEAKGLFYPVDVSTLESCHVGGNVAENAGGARAVKYGVTGHWVYGLEIVTPTGK
IVRLGGKRIKDVTGYNLVQLVVGSEGTLGIVTKITFRLTVKPKCVLDLLVPFDTLDNAVA
QVNKLLRKEHGLAAIEFMDDLSIRAAERYCNTVLPHDDCEAHLLIQVDGMEEEEVWRAAE
RVYHAVVEGGAKEVFVADNRITREKLWRARRNIAEALKAFNNYISVEDIVVPRSRIPEMA
RRLRELSRAHNIEVPLYGHIGDGNLHPTPVSGDRDEETWVRDLEAFLVDMFKAVRELGGN
ITAEHGIGFKRIKYLPLALDEVEIELMKAIKRAWDPNGILNPGKAVPLGP*
>Ga0116200_100034683
MIGNLKDIVGEEWVVTKREYMESYLRDETPDALRPSAADDLILVKPSSTDEVSQILKAAN
EMRIPVFPVGGRTGLVGGCVPTERGIILSLERMNKIAVDKENLMAVAEAGATLGDLIKAA
DDADLFFPLHPGDEGAQIGGLISTNAGGVRAVKYGVMRNYVKGVEVVLPTGEILNLGGML
LKNNTGYDLMHLIIGSEGTLCVITKAVIKLYPKSGYSVTLILPFESRADAIGTVPQILQS
GVVPLAIEYVGIKELNMAAEHLSEEWPVQTGSAQLIIILSGASEDEVYSACERISEIAEK
NNAYEAMIAETREEQERILRIRSNIYTALKSRMVDILDVTVPMSRLGDLMNTVDEIAKNY
GVYLPVYGHAGDGNLHIHVMKEDGRIPGYVKEIKNEIYGAGIRLGGVITGEHGIGKLRIK
EFERFLSEKEKSLMKEIKRIFDPNNILNPGKIFPQG*
>Ga0116200_100091601
LKYSKVTKEVIEKLKEILGEGGVRIDRDYLERYSKDETAELEPLEPEVVVFPKTPEEISK
ILKLANEMKIPVTPRGAGTGLSGGAVPAHGGILMSFERMNRILEFDPENMVVVVEPGVIT
DEIQKLAEQHGLYYAGDPASSESSSIGGNVAENAGGTRVLKYGPTGYHVLGVEVVTPTGE
IVSFGGKMVKNVMGYDMIRLLVGSEGTLGIITKIILRLIPKPKYLATLLVPFKSVDEAIL
SVPKVLSEAGTLPSSIEFMDKKSVQMAYRFLNESIPNMEADAHLIIEIESADKESLSKAY
FNLGDSLMKMGAIEVYVADNRHQRMKIWKFRKAIPEGIIAFRPVHCMEDVSVPIKEIPKI
VRSSDDIAERHGIESLSFGHVGDGNVHAVFLKPIEMDESTWKKALDEALVDLYKLTKELG
GTMT
>Ga0116200_100105624
MNQKIISKLRDIVGEKWVITDPEKIRSYLVDETAEPVRPTPVEEVILVKPRTAKEISLIL
KLANKEKIPVYPRGGGTGLVGGCIPLSKGIVISLERMDKIEIDKDNLMAIAEAGVTLGKL
IEEAEKAGLFFPAHPGDEGAQIGGLIACNAGGSRAVRTGVMRNYVKGLEVVLPTGEIITL
GGKLIKDNTGYSLLHLIIGSEGTLGIITKAILRLYPKYAASATLIIPFENRSDAIKAVPE
ILRAGIIPLALEYVERDVIEKSAKRLGLTWPCKEGNSFLMIIVAEMNEDAVLLECEKIAE
ICSKYTKYEPLIADTAREQREILKIRSEIYMALKADMIDILDIVVPPSNMSQIIDKIDEI
AKKYNIYIPVYGHAGDGNLHAHIM
>Ga0116200_100144254
MRFNKVTAKVIERLKEIVGEDYIITSPEELEKYSIDEIEERYRHLPEVVVKPRTAEEIAA
IMKLANEYRIPVTPRGAGTGLSGGAVPAHGGIVLSLERMNEILEIDLDNMMVTVEPGVVL
ADMMRAVEAHGLFYPVDVSTLESCHVGGNVAENAGGARAVKYGITGHWVCGLEMVTPTGE
IVHLGGKRIKDVTGYNLVQLVVGSEGTLGIITKITFRLTVKPKYVLDLLIPFDSLENAVA
QVLGLLREGLSLSAIEFMDSLSIKAAEKYLNLTLPYNDSEAHLLIQIDGMEEEGVWQAAE
RVYEKLMAAGAMEVFVADNRLTREKLWRARRNIAEALKALNSYVSVEDIVVPRSQIPEIA
RRLRELSRTHDLEVPLYGHIGDGNLHPTPVSGDRDEKTWIRDLEAFLSDMFKTVRELGGN
ITAEHGVGIKRRKYLPLCAGPAEIKLMKAIKKAWDPNGILNPGKVFPVEGAC*
>Ga0116200_100445221
MTHPNINNIVDELKSIVGDRWVITQRELMESYLKDETPDLLRPKPAEKLILIKPSSTTEI
SSILKLANARKIPVFPVGGRTGLVGAAVPTEPGIILSLERMNKIEIDKENLMAVAEAGAT
LGDLIRSAESAGLFFPPHPGDEGAQIGGLIATNAGGSRAIKYGVMRNYVRGLEVVLPTGE
ILSLGGKLLKDNTGYDLMQLIIGSEGTLCVITRAVIRLFPKSKFMITLIVPFNNRSDALK
AVPEILRSGSMPLAI
>Ga0116202_1000109810
MNNFKPIDQQDICYFQSMVGENFVYYEQEILKNYSKDETPDETLRFLPEAVIKPVSTKEI
QKIMQYCYEKNIAVTPRGAGSGLSGGSIPAYGGIVLSFERMNHVLDIDTENLIVVVEPGV
ITNDINRKLKNYNLFYAGYPMSLETCQIGGNVAENAGGGKAIKYGVTGHYVRGLEFVTAS
GEVMRFGGKIYKDVSSYDIVHLMVGSEGTLGIITKVFLKVIPLPKERNVLLVPFDDIAQA
LRLPVVLLKDLGLLPTSLEFMNNQSLDFAYKYCNRSYPYPQANCHILVEIDGDDEEAVFN
QSRKIGEKLSDMGAKEVFMADNSVSIEEIWKIRRAIPEAIHLALPLEINEDISLPINKIE
TLLHGIDKLSQQYHLHSPVYGHIGDGNLHISLAPIEQENWMEIEPTIRKTFYHQVTQLEG
VLSGEHGVGLKRKKYLSLFYSPEEILLLRKIKQAFDPKGILNPGKIFPDNDSPPFT*
>Ga0116202_100104703
MINVEELQRIVGEDWVVTKREQMQNYLVDETAPAVRPEPADNVVVVKPANSEEISEILKL
ANREKTLVYPRGGGTGLVGGAIPTEDGIVLSLERLDKIEEVDKENLMVVAQAGVTLADLL
KAVEDADLLFPPHPGDEGAQVGGLVACNAGGTRAVKYGVIRNYVKGLEVVLPTGEIVNMG
GKLLKDNTGLDLMHLLIDSEGILGIITKVIFRLYPKFAGTATLVVSWDDRHAAINTVPKI
LQSGVIPMAIEYVERDVMEWSAGNLGLKWPPAKGKAHLIIIVTGASEDDVYFQCEQISNV
CQTYNAVDTLIAERREEQAEILKMRSELYSAMKARVADYPDVTVPPANIGKLFDAIDEIA
ERYGTTIHTFGHAADGNLHPNLMVDLVERGILKEVKREIYQAAVDLGGVITGEHGVGKIR
LGELDLCLDEKSRELMRGIKKLFDPNNILNPGTAIV*
>Ga0116202_100115286
MVTAQALRDIIGSDWVVTGAEQTAAYKVDATPPPVMPKAADNVIVVKPANAEEISAILKL
ANREKTPVYVRGGGTGMAGGAIPTKDGIVLSMERFDKIEEIDTRNLMAVVEAGVTLGQLL
EAADAQNMSFPPHPGDEGAQLGGLAVCNAGGARAVKFGVMRNYVKGLEVVLPTGEIVTMG
GKLLKCNTGLPLLHLMVDSEGILGVVTKVTLRLYPRFAGTATMVISYENRNDAINTVPAI
LQAGIIPLAIEFMDREIVDLTARYLGMTWPAPKGKAYLIVILNGANEDEVYFQAEQVSNI
CQKFGAVDTLMAERREEQAAILKIRSEVQSAVSPNADSLDTAVPPGEIGNLMDAVDKIAA
KYGVKIPAVGHAGDGNIHHILVKDIGDRGLLNNIKEEVYAAAMRLGGTITAEHGIGKKGI
HYLDLYMDPRQKQIMRDIKKAFDPNNILNPDTAIVP*
>Ga0116202_100397303
MNVEKLQDIVGQDWVITKREQMESYLVDETALAVRPKPAENVVVVKPADSKEIADVLKLA
NREKIPVFVRGGGTGLCGGAMPTLDGIVLSTERLDKIEEVDKDNLMIVVEAGVTLEAMLK
AVEDAGLFFPPHPGDEGAYVGGLVACNAGGARAVKYGVIRNYVKGLEVVLPTGEIINVGG
KLIKNNQGLDLLHLL
>Ga0116202_100483463
MNVEKLQDIVGQDWVITKREQMESYLVDETALAVRPKPADNVVVVKPANSKEISDVLKLA
NREKTPVFIRGGGTGLCGGAMPTVDGIVLSMERLDKIEEVDKDNLMIVVEGGVTLEAMLK
AVEDAGLFFPPHPGDEGAYVGGLVACNAGGARAVKYGVIRNYVKGLEVVLPTGEIINVGG
KLIKNNQGLDLLHLL
>Ga0116204_100033518
MYKKVESSDIEYFKSILGDSRVLFGSAISEDYAKDELGTIKSMPEVVLFATTTDEISRIM
KHANEQKIPVVVRGSGTGLVGSCVALHGGIVIDTTKMNKILELDENNMTLTVEPGVLLMD
IYEYVEPKGLFYAPDPGEKSATIGGNIATNAGGMRAVKYGVTRDWIRALEVVVPTGEVIM
LGRKVVKDATGYSLKQLLIGSEGTLGIITKAVLKLIAKPKHSISLLVPFESIEKGIESVP
SIIRSKVNPTAIEFFERKTILFAEDFLGKKFPDTKSDAYILLTFDAPSEDVLKANYEEAA
ILCLNELGALDVLIVDTQERKDSVWKARGAFLEAIKSSTTFMDECDVVVPRSEVADFIKF
TVDLSQKYDIRIPSFGHAGDGNLHIYICQDGLDDQSFQQKLMAIFDEMYDRAVQVGGLVS
GEHGIGYAKKEYMRRQLGEVQVRIMKEIKKAFDPNNILNPGKVIS*
>Ga0116210_100045622
MVAKNRARPGEHHDKENPTTASTLAAGVIHELQSIVGPSYVWTDPEKMEAYSHDETDAKT
YGHMPDVVVFPKTTEEVCRIVKLANQYRVPIVPRGAGSGLSGGAIPHQGGIVVSLERMNA
LIELDTANMVAVVEAGMVTNDLARKVTEHGLFYAGYPMSLETCCIGGNIAENAGGGKAIK
YGVTGRYILGIELVTPTGESVWLGGKLSKDVTGYDLKSLVIGSEGTLGIVTKAIVKLIGL
PKAWADLLVLFHTPQEAINAVPRILTQGVVPVSIEFMDRLSIQTSCRYLNETLPYEKAGA
LLLIEVDGTNPEQVETDMITVGELCEEQGALEVYVAQDKNNRERIWNVRRNIAEAFKVYC
PVQSLEDIVVPPSRIPDLIPELEKLSAKYGIQIPCYGHAGDGNLHATLVKDPKMDMETWK
RVEDSCLRELYAAVARLGGKISGEHGIGIKRKKYFQEIANPVELELMRALKKAWDPKNIM
NPGKIIDL*
>Ga0123336_1000030262
MNYKKLDQEDLKYINSIINDPERVLYGENINEEYSHDELSDTISYPDVVIKITSTEEVSK
IMKYAYDNNIPVTPRGSGTGLVGSSVAMEHGIMLDTCLMNHFLELDENNLTITVEPGVLL
MELSAYVQERNLFYPPDPGEKSATIGGNISTNAGGMRAVKYGVTRDYVRGLEVVLPDGKV
VELGGKVVKNSTGYAMKDLMVGSEGTLGIITKAILKLIPLPNKAISLLIPFPTLEKAIRT
VPMIIKSKSIPTAIEFMQREVIMDAEKYLGKKFPDNSADAYLLLKFDGNTTEEIEKNYDN
VAKICIEQGAIDILISDTNEREESIWKARGAFLEAIKGSTTYMDEVDVVVPRSSVNEMVE
YIHSLYKEVNIRIKSFGHAGDGNLHAYILKDDLSEEEWEKRMTIAMDKIYGKARELKGQV
SGEHGIGYAKKSYLMEAMDPATVEIMRGIKKAFDPKNILNPHKVCQV*
>Ga0123336_100123085
MNYKKLDAKDIEFLVSILDKKRVFTGEAINDDFSHDEMGGISKMPEVLVEVLNTEEVSKI
MKYAYENMIPVVARGSGTGLVGASVPIYGGIMINMSKMNKILEIDEENLTLTLEPGVLLM
EISKYVEEFDLFYPPDPGEKSATIAGNINTNAGGMRAVKYGVTRDYIRGLEVVLPNGEIL
NIGGKVVKNSSGYSIKDLICGSEGTLGIVTKAILKLIPLPKKAVSLLIPFPNLEMAIGTV
PKIVKSKSAPTAIEFMQREVILAAEQFLGKKFPDNSSDAYLLLTFDGNSIEEIEKAYEKV
ANICLEEGALDVFITDTDERKEAVWSARGAFLEAVKASTTDMDECDVVVPRNKVAEFIKY
TNDLQKQFDVRIRSFGHAGDGNLHVYVLKDELSDDAWKNKVSEVFEAMYKRSRELEGQVS
GEHGIGFAKKAYLLEQFGPGYISLMRNIKLAFDPKNILNPGKVCE*
>Ga0123336_100319194
MCYKKIDEKDILAIRQMIKDNNRVLVGTDISEEYSHDELGGTNSYPDLVVRATSTEDVSQ
VMKYAYENNIPVTPRGSGTGLVGSCVPMEHGIIIETTLMNHFLELDEDNLTITVETGVLL
MELAAYVEERGYFYPPDPGEKTATIGGNINTNAGGMRAVKYGVTRDYVRGLEVVLPTGKV
VEFGGKVVKNSSGYALKDLIVGSEGTLGIVTKAILKLLPLPAKAISLLIPFP
>Ga0123338_100002095
MCYKKIDEKDILAIRQMIKDNNRVLVGTDISEEYSHDELGGTNSYPDLVVRATSTEDVSQ
VMKYAYENNIPVTPRGSGTGLVGSCVPMEHGIIIETTLMNHFLELDEDNLTITVETGVLL
MELAAYVEERGYFYPPDPGEKTATIGGNINTNAGGMRAVKYGVTRDYVRGLEVVLPTGKV
VEFGGKVVKNSSGYALKDLIVGSEGTLGIVTKAILKLLPLPAKAISLLIPFPTLAQAIRT
VPQIVKSKAIPTAVEFMQREVIQDAEEYLGKKFPDTQSDAYLLLKFDGNSTEEIEQAYDG
VAKICLEQGALDVLISDTEERNDTIWKARGAFLEAIKGSTTYMDEVDVVVPRSEVSKLVE
YTHTIENRVGIHIKSFGHAGDGNLHIYILKDNLSDEEWEVKMKKAMQLIYDKAGELKGMV
SGEHGIGFAKKPYLIEFSDKDVLGIMKGIKLVFDPKNILNPHKIFEE*
>Ga0123338_100140397
MSFKKIDTQDIVELKRLAGSENVLIDQEIGEEYSHDEMTEYGSATPEVLIFARNADQVSD
VLKYANANHICVTTRGAGTGLCGACVPLNGGIVLSTQKMKKIIELDTHTMTAVVEPGVLL
MELSAAAENINCLYAPDPGEKSATVGGNVNTNAGGMRAIKYGVTRDYVKGMEVVLATGEI
LQLGGRITKNSSGYSLKDLIIGSEGTLGVITRLELKLLPKPKKMVSLLIPFNELDVCLNC
VWRVMNLPDVCTTLEFMEKEVLDDAQEYLGKDFPNREYPAYLIVSYSANSNEQLQPMIDA
AANLALENGAIDVFVSDTTERQALLWNARGAFLEAIKNSTSRMDECDVVVPTTKIAEFIT
FVKKLSVDHQVRIRSFGHAGDGNLHVYVCKDRMPDEQWEITVNACMDAMYAKALEFKGQV
SGEHGIGHAKKKYLRQSIGETQIELMRQIKHTFDPNGILNPNKIID*
>Ga0123338_100404723
MNEQIIKKMQEIVGEDWVVVDLDKVSSYCEDETEKAMKPKVCRDCVVVKPVCAEEISEIM
KYANDQKITVVARGGGTSLSGAAVTIMPSVIISMERMNKIIEVDETSLTVECEAGVTLLD
IVELFNKHDSLYFPIHPGDEGAQVGGMIVMNAGGVRAVRYGVMRDQVKALEVVLPTGEII
HVGGKLIKNNAGLDLKNLIIGSEGILGIVTKATLSIKPKDKYTGSLLVSFNDESDAVKAV
TEIFKNGIKPLAIEYMEKSAILRAAEDVGLTWPSNVGNVDLYFIVSERKEDDLYEMYETI
VEICDRNNAVESFVAESTKEQRTLLEIRSHVYPSMHATMVDAIDAAVPIKNLSKYMKGIS
NIAEKYNVEISTIGHIGDGNMHNSILNKDAVKPDNYEDLADEIFKLVIECEGAITGEHGI
GKVRNEKLKFQFTEKELSLMKAIKNVFDPNNIL
>Ga0123339_100032709
MDSKIIDKMVSIVGKDYVITDILHKRSYLYDEIERIMRPEANESSIVVKPKNTDEISEIM
KYANDNKLVVVARGGGTGLCGACIPTMESIILSTERLKKIIEIDEDNMVAVLEAGVTLFE
LIEELEKHETVGFPVHPGDEGAQMGGMAVTNAGGARAVKHGVMRKHIQGMEVVLPSGEVL
ELGGKLLKNNAGYNLMQLIIGSEGTLAIVTKVLLKIYPKDKYSATIIAPFENFDDASKSV
LEILKSGATPLAVEYQDKHLFVETAKMLGTEWQAKKGNADLMIIISEKTEDLLYETCKQI
NDICEKNNSYETLFAGKKSEQDEILLIRSQHYELIKDIIGHSFDTAVPVASIPAYLKELK
NLAKEYNTITNITAHIADGNIHNDIVLIDGKMPPYAEELKAKIFKACFKYKGTITGEHGI
GKLRIEDLKLQKSETELNLMKSIKKSFDPNNILNPGTVLDI*
>Ga0123339_100266654
MSFKKIDTQDIVELKRLAGSENVLIDQEIGEEYSHDEMTEYGSATPEVLIFARNADQVSD
VLKYANANHICVTTRGAGTGLCGACVPLNGGIVLSTQKMKKIIELDTHTMTAVVEPGVLL
MELSAAAENINCLYAPDPGEKSATVGGNVNTNAGGMRAIKYGVTRDYVKGMEVVLATGEI
LQLGGRITKNSSGYSLKDLIIGSEGTLGVISRLELK
>Ga0123339_100337721
MNEQIIKKMQEIVGEDWVVVDLDKVSSYCEDETEKAMKPKVCRDCVVVKPVCAEEISEIM
KYANDQKITVVARGGGTSLSGAAVTIMPSVIISMERMNKIIEVDETSLTVECEAGVTLLD
IVELFNKHDSLYFPIHPGDEGAQVGGMIVMNAGGVRAVRYGVMRDQVKALEVVLPTGEII
HVGGKLIKNNAGLDLKNLIIGSEGILGIVTKATLSIKPKDKYTGSLLVSFNDESDAVKAV
TEIFKNGIKPLAIEYMEKSAILRAAEDVGLTWPSNVGNVDLYF
>Ga0123519_1000040526
MNNEVAYGKVTPEIVAELKAIVGENHTIQEDKEKLKAYGMDTLSLLTGFTADPEVAVRPE
NTAQVSAVLKLASRYRIPVTARGAGTGLAGSAIPTCRGIVLSLERMNRILEIDPVDRVAV
VEAGVITKELCRRVEAYGLLYAGYPMSTESSFIGGNVATNAGGAKVIRYGNTRKHILGLE
VVLANGEILELGGRYRKSTWGYDLMEIIIGSEGTLAVVTKVIVNLIPGGGKTLDLIVPFP
DPETAVGAVSKMIVEGNILPVAVEYMDRLCLTLSAKHHEITLPFTDREDAQAFLIVQIYG
NTPEELEALYEKAGELLLGNGALDVFAAESRKDAENVWKVREEYSPGLRFLGKPLYNNPG
DVIVPFSKVPEMIRELRRLEEKHHMTIATVGHIADGNLHTLFVKPDEVPLEAWTDYAKAV
YEEMTDIALRLGGVGSGEHGIGLLKKSVFLRSKSPTEIEIMRGIKKAFDPQGILNPGKIF
*
>Ga0123519_1000113642
MKGRKEMFKKVNEKIIDELMKICGENDVLTDYEDLERYAQDESGKFYSHIPEVVVRPKSN
IEISKILKIANENLIPVTPRGAGSGLAGGAIPIYGGIVISMEKINQILEIDKVNLTATVE
PGVVTNDLCKKVSEENLFYPGYPMSVETSFLGGNVATNAGGSKVIKYGNTGHHILGLEVI
LPSGEIINVGGKRRKDSSGYDLLHLFIGSEGTLGIFTKIIVNLIPLPPYTVDLLVPFPTI
ESAIYTVPKIISESKVLPCAIEFLDQGSVYLSSIYTKEKWEYQDRADAFLIIQFDGNNKN
QLESAYIKAGETCLKEGAMEVFVAENPFASEKLWRIRRNYLEAIKAIDPYVVLGDAVVPT
SLIPEMLKRIKEIGKKYKVEIYNVAHAGDGNIHSAPIKPNDLSPEEWQPIQEKILNEISL
IAGELGGAVSGEHGIGFIKKKVIMFSKKEEITLMRKIKNTFDPNGIMNPGKIF*
>Ga0123519_1000321119
MEEIVKSLENIVGKDAIVSRRDQMESYLYDETCVPVRPNAALNCFLVRPSSTEQVSEILK
LANEKMIPVYPRGGGTGLVGGAVPTKDGIIVSLERLDGIEVDKENLMAIVGAGATLGKLL
KASDEAGLSFPPHPGDEGAQFGGLVVCNAGGARAVKHGIMRNFVKGLEVVLPTGEVVMFG
GRLLKDNMGYSLMHLIIGSEGTLGIVTKAVIKLNPKSPYTLTLVFPFNSRHDALSTVPKI
LNAGVVPFALEYVEKEVMQISAKHLGERWNIEGNVMLLAILTGEESTVYSEAEKLSKICI
ENGGFEPSVAERRDEQDSILKIRSNIYSALKPEYMDIFDTTVPISSIGKLADEIDRIAKK
YDTYIPVYGHAADGNVHSHVMKKDAEKYESIKNEIYQYTVNLGGVITGEHGIGKIRVKEL
YRFSNPKSIELMEGIKRLFDPNNILNPSTVVEV*
>Ga0123519_1000842914
MQLLLQEINKGVNLMLKSCLCDKTYKKLDENDIKFLKDLLGSERVKIGKEISEDYCHDEL
NTIRGYPEALVEVLNTEEVSKIMKYAYDNDIPVVVRGSGTGLVGGAVSLYGGIMISMVKM
NKILELDDENLTLTVEPGVLLMEIAKFVEDYELFYPPDPGEISATIGGNINTNAGGMRAV
KYGVTRDYVMGLELVLPNGAILNVGGKVVKDSSGYSIVDLICGSEGTLAIVTKAILRLLP
LPKKTISLLIPFPDLDTAISTVPKIIKAKKIPTAIEFMQREVIIAAEQFLGKKFPDNSAD
AYLLLTFDGNTKEEIEKDYETVANICISEGAYDVYITDTDERKEAVWSARKAFLEAVKAS
TTEMDECDVVVPRNKVAEFIKYTHNLQDEFKIRIRSFGHAGDGNLHIYILKDNLDENTWK
EKLAAVFNKMYNKAIELGGLVSGE
>Ga0123519_100124743
MEVEGALPSYGKVTRELLDELRGIVGDEHIITEGPSMKDYSHDEMAEDIAITYMPDVVVK
PGSVEEVSRILKLANAHLIPVTPRGAGTGLSGGAVPVYGGIVLCLERMNTVLEVDEDNLM
MTVEAGAPLMSIYKALEGTGLFFPPHPGDESAQIGASVATNAGGARTVKYGVMRDYVKGA
EIVLPTGEILNLGGKLMKNNTGYSLLHLLIGSEGTLAVFTKVILRLLPKPKESMILIMPF
NEVGDAISAVPDILKSGEIPLGLEYLERECITPTEKLTGETWPAKGEAFLMVVVVGKSED
ELYSICQEIAKIGEERGASDILLADKRRDQDVIMNIRSNIYEGLKPETLEILDIGVPPSK
IAEFVRTVKKISSEENASLPVYGHAADGNVHVHVMRTGLGENWKDTYLRVKKRLFEAGKA
LGGVITAEHGVGAQKIPDLHYTLTQKEIELMKAIKGIFDPNNILNPGKVLPPNR*
>Ga0123519_100279996
MKGRKKMFKKVDERIIDKLINICGENDVLINYEDLERYAQDESGKFYAHLPEVVIRPESS
EEASRILKIANENLIPVTPRGAGSGLVGGAIPLYGGIVLSMEKMNQILEIDKINLTVTSE
PGVVTNDLCKKVAEEGLFYPGYPMSVETSFLGGNVATNAGGSKVIKYGNTGHHVLGLEVV
LPSGEIINIGGKRRKDSSGYNLLHLFVGSEGTLGVFTKIIVNLIPLPPYVVDLLIPFPTI
ESAIYTVPKIISESNVLPCAIEFLDQGSVYLASIYTKEKWEYQDKASAYLIIQFDGNNKN
QLEEAYIRAGETCLKEGALEVFVAENPFASEKLWRIRRNYLEAIKAVDPYVVLGDAVVPT
SLIPEMLKKIREIGEKYKVEIYNVAHAGDGNIHPAPIKPKDLSPEEWQPIQEKILNEISL
IAGELGGAVSGEHGIGYVKKKILFLSKKKEVLLMKEIKKVLDPNGIMNPGKIF*
>Ga0123519_100394511
MMAFNKVTPQIIERLRAIVGEENVLTALEDITQYGLDEIEERYRNLPEVVVKPRTPEEVA
AIMKLANEARIPVTPRGAGTGLSGGAVPLYGGIVLSLERMNEILEIDHDNMMVTVEPGVV
LADMMRAVEAQGLFYPVDVSTLESCHVGGNVAENAGGARAMKYGVTGHWVCGLEVVTPTG
EIVHIGGKRIKDVTGYNLVQLLVGSEGTLGIITKIIFRLTVKPKYVLDLLIPFESLDIAV
AQVLGLLREVYGLSAVEFMDSLSIQAAEQYLNMTLPYDDCEAHLLIQIDGMEEEEVWRVA
ERAYQKLIEADAKEVFVADNRITREKIWRARREIAEALRALHRYISVEDIVVPRAKIPEM
VQSIRKIARRHRLVVPVYGHIGDGNLHPTPVADDFDEQTWISKLDAFLMDLFCAVRELGG
NLTAEHGVGLKRIKYLPLVMSQAEIALMQAIKKAWDPNGILN
>Ga0123519_100403135
MMFKKVNEEIIERLVEICGDNDVSTEEEDLERYSQDESGRFYAHMPEVVVKVENVQEISE
VLKIANENLIPVTPRGAGSGVVGGAVPIYGGIVLSLEKMNQILEIDKVNLVAVAEPGVVT
NDLCKKVAEEGLFYPGYPMSVETSFLGGNVATNAGGSKVIKYGNTGHHILGLEVVLPSGE
ILSLGGKRRKDSSGYNLLNLMIGSEGTLGVFGRIIVNLIPLPLYTVDLLVPFPTVESAIK
TVPEIITESRVLPCAVEFLDRPSVEVASLYTKSRWEYQDRAEAYLLIQFDGNNKSQLEES
YIRAGEACLKSGALEVFVAENPFASEKLWRLRRNYLEAIKAIDPYVVTGDAVVPTSLIPE
MLRRIKILEDEYKTSILCVAHAGDGNIHSAPLKPKDISPEDWQLIQEEILDKIAIEASLL
GGAPSGEHGIGYVKKKALYLSKKREIPLMRELKKVFDPNGIMNPGKVF*
>Ga0126369_1000300714
MTAGLDAMLAALEPLLPDRVSRRPADLAAAARDASSLPAARPDAVVWPLSTDDVVAVVRH
AAEHGIPLTARGAGSSLEGNPIPVHGGVVLDCSRMTRVIAVRAEDLQVDVEPGVVYAALN
RDLRPHGLFFPPSPGGSADVATIGGMVANNASGIYSVKYGGTRDHVRAATIVTGTGEVLR
LGNRCRKSASGYHLLGLLVGSEGTLGIATELTLALAGRPAARRQGGFRFADATAAARATA
ELIRFGIDVAAVEFLDDRTIAALNRFGQFGLVEAPALLLEVHGSETGVVEAWQAAEDVVR
GMGGVSLMLPEGRDVWTIREHATRSIAALRPAAATVRADLAIPIGALPTLVARSTAIAAE
RALAIHLFGHAGIGILHALVLADEAERPAAETARDALVEVALALGGSCSGEHGMGLGNRR
YAAREHGGALRLMQDVKALFDPHGILNPGKIW*
>Ga0129297_100033976
MSAQHYSPVTQEVVRELAGIVGERFVITDAEAMQPYSHDEVAGERYACLPEVVVKPGAAE
EVAQIVRLANRRRIPVTPRGAGSGLSGGAVPVHRGIVLSTERMNRILEIDERNMVAIVEP
GVVTNDINERIRDRGLFYAGYPMSVETCSIGGNVAENAGGGKAIKYGVTERYVLGLQLVT
PTGETVELGGRRVKDVTGYNLIKLLVGSEGTLGIITRITLKLIPLPRAQVCLLVLFPDPR
AAIDAVPIIMTHGGIIPTAIEFMDQPSVRASCEYLNEHLPWQQAGAMLLIEVDGPEMELV
EREYETIGELCLAHSAQEVYVADNHTTRERLWKVRRNIADAFKVLSPHQSLEDIVVPTAS
IPEIIPHLERLAQQYGVQIPCYGHAGDGNLHATIMKDPTDSAGQWDEKLPAVLTDLYRTV
KGLGGTISGEHGIGSKRKEFMHLVVSEAELELMRRIKRALDPNNIMNPGKIFDL*
>Ga0129297_100121904
VGGKWVITERELMEDYLRDETPDPVCPSPATEVILVKPANVQEVSSILKFANKEKIPVFP
VGGRTGLVGGSIPTKPGIILSLERMNKIEIDRENLMATAEAGVTLGDLIKAAEDAGLFFP
PHPGDEGAHVGGLVATNAGGVRAVKYGVMRNYVKGLEVVVPTGEVLSLGGKLLKNNTGYD
LMQLMVGSEGTLGVITEAVIKLYPKTKFAVTLLVPFDRRRDAINTVPKILQSGIMPLAIE
YIEKDEIEKGAEHLKEKWPVEEGKAQLIITLTGMNEETLFSECEEISKICQGNNALEPVL
AETREEQDRILRIRSSIYTAIKPEICDILDVTVPPSRLGDLMD
>Ga0129297_100392911
MVKRTNLAARLGGIVGKDWVITEHELMESYLRDETPEPMRPSAASDLVLVKPSSTREVAQ
ILKLANEERVPVFPVGGRTGLVGGCVPTESGIILSLERMSKVEIDRGNLMAIAEAGATLG
DLFKAADATGLFFPPHPGDEGAQIGGLIATNAGGVRAVRYGVMRNYVKGVEAVLPTGEVL
NLGGRLIKNNTGYDLMQLL
>Ga0129298_100061122
MVDAVPEDVISQLKAILGEQYVLTDPAITKPYLLDETAPWVRPNPSKAIVVVKPGRTDEV
SSIMKVAHQNAISVFPRGGGTGLCGGAVPTIPGIVIAMERMNHVEIDKENLLAICEAGVT
LRDLSAAAEEAGLSFPPHPGDDSAQVGAMVATNAGGSRAIRHGVMRNAVRGLEVVLADGQ
TMKMSWKLQKDNTGYNLMNLFIGSEGTLGVITGAAIKLSPRSPFTMTMLIPYDDIYDAIG
TVPDMLVSGMTPLAVEYVQRREISIVEKHLNQEWPARQGSVFLLVILDGMDQDEVFRMAE
RLSEISKKRKALDPIVAESTKEQERILNMRSNIYTALKSDSYDILDVSVPPPMMAELVQK
INKISERFGIYIALYGHAGDGNLHPQLIFKEGIELSTYERAKEEIYAEATSMGGAITAEH
GIGKIRSKFLHQYLSDRQLQLMSGIKRIFDPKGILNPEISFAS*
>Ga0129298_100284201
MVSSEKLRKIVGKDWVITKREQIENYLVDETALAVRPKPADNVIVVKPGSSQEISAIMKL
ANIEKTPVFIRGGGTGLCGGAIPTIDGIVMSMERLDKIEELDEENLMIVAEAGVTLESML
KVVDSTRLFFPPHPGDEGAQLGGLVACNAGGARAIKYGVLRNYVRGLEVVLPTGDIISVG
GKLLKNNQGLDLMHLLISSEGILGVITKVTLRLYPRPVSSATLLISYETRCKTMDSVAKI
LQSGVIPLAIEYVDRDLIETSASYLNMKWPITTGQAYLRVILSGANDDEVYLQGEQVS
>Ga0129301_100003522
LNEDLISQLRKIVGEDYVITRRDQMESYLSDETSTSVRPRPAPGCVLVKPSDSHQVSQIM
QLANLTKTPVYPRGGGTGLVGGAVPTMEGIIVSMEKLDSIEVDKENLMAVVGAGATLGKL
LKAADDAGLSFPPHPGDEGAQMGGLIVCNAGGARAVKHGIMRNFVKGLEVVLPTGEIVNF
GGKLLKDNMGYSLMHLIIGSEGTLGIVTKAIIRLMPKAEHTITLLLPFNSRVEALSAVPK
ILYNGITPLALEYVEKEVMEISAEHLGEKWNVEGKVFLITILAGGENEVYREAEEISRIC
VENGGLEPSIAERRDEQESILKIRSNIYTALKADYVDIMDTTVPPSNIGRLADIIDKIAA
KYGAYIPVYGHAADGNVHSHVMKKDFDKYEKIKGEIYDAAVALGGVITGEHGIGKIRVRE
LYKFSSPKAIELMAAIKKTFDPNGILNPSTVLA*
>Ga0129301_100051817
VPGDDQLVEYSKVTEEILEELRHIVGAPNVATDADSLRKYSHDETPLTSGSPPEVVVKPG
STQEVAGILALANGRNIPVTFRGQGTGLSCGAVPLFGGIVVSFERMNKILEIDEENLMAV
LEAGVVLLDFRQEVEKRGLFYPADPGERTSSIGGNVATNAGGMNGVRYGKTRDYVLGLEV
VLPSGRIMMLGGKTVKRSMGYELMHLIIGSEGTLAAVTKVIVKLIKLPKIFMTLYVPFND
LQSAVTSVCEILRSRITPTAVEFVERDAILLAEQYLEKTMPHHDSDAYLIMRIEGDKEDD
LYAEAEAISNICTKNNAVDVLVADTPDSQAKIWDIRSQFYEAVVKARVAELVDAAVPPAR
IAQFMRAVKEISKKRGMRIIGYGHAGDGNIHLHPLKDDLSQERWQQLLPEVMRDIYRTAV
SFGGTVSGEHGIGSAKKPYMSIAVGETQMTLMREIKRLFDPNNILNPGKIFD*
>Ga0129301_10012785
MEDLVRQLEEIVGREAVVAGRDKMESYLFDETCIPVRPPAVFDCVLVKPGSGTEVSRILK
LANEKRIPVYPRGGGTGLVGGAVPTRSGIILSLERMNRIEVDLENLMAVAEAGATLGGLL
KAAEEAGLSFPPHPGDEGAQIGGLVACNAGGARAVKHGVMRNFVKGLEVVLPTGEVIGFG
GKLLKDNMGYNLMHLIIGSEGTLGIITKVVLRLNPKAPYSFTLLLPFNSRHDALNAVPKI
LRSGITPLALEYVEKELMGRSAEHLGEKWVFEGEVFLIAILAGEENIVYSEAEKLSQICV
ENKGLEPLVAERRDEQESILRIRSNIYTALKRDSMDILDTTVPPSAVGRLADAIDSIAER
YNAYIPVYGHAADGNVHSHIMRKDADNYEAVKREIYEATMRLGGTITGEHGVGKIRVNEL
YKFTHPKSIELMKGIKRLFDPNNILNPSTVLEV*
>Ga0129301_10027945
VSGNSTGIFSVSPSRDGMRIIEGVDRIQRDYSDYLRDESNYSGSGVEAIFFPKSVENIVY
AVKLAAGKGKPITVSGGRTGICAGAVPLGGYLISLERMTKILGIKKKSGGYELKAQCGIR
LNELSERLRAKNLGIHTDDGKEFEKNPGSYFYPPDPTETSATLGGTVATNASGARTFFYG
PTRNYVVALEVVLPDGELLRVRRGEVREENGYFIVKRENGSAFKIPAPGYPMPWVKHAAG
FFSSKGMDLIDLFIGSEGILGVIATVTVRLVEGPPPSFGAVAFFKDEGDALEFVIHSRKV
EPKPLAIEYFDTSSLILLDETRRLQGPMSEIPDIPGTGGAVYFESTYDDGDGLRGRINFW
SEVIKDHGSNPSETWCALTKRDFSRLKYFRHALPECINSIIARLKQVDMRIYKVGTDMAV
PDEHLKEMVSYYRSLLGKSRIRYLIFGHIGNNHLHLNMIPENYAELEEAKALYMMFARKA
VSLGGTVSAEHGIGKLKKEYLRVLFPVQAIEDMMRIKRTLDPENILNPGTML*
>Ga0129301_10029136
MIDIVKMLEDIVGPEFVITSREQMESYLVDETSIPVRPTPSTDCILVKPSDTTQISAIMK
LANEYRIAVYPRGGGTGLVGGAIPTKDGIVISMERMDKILIDKENLMAEAEAGATLGKLL
KTADEADLSFPPHPGDEGAQIGGLIVCNAGGARAVKHGVMRNFVKGLEVVLPTGEVLKLG
GKLLKDNMGYSLMHLIIGSEGTLAIVTKAFIKLTPKAERTLTLLLPFNTRHEALKCVPKI
LNAGIIPLALEYVERELMELSAEHLGEKWTVDGKVFLIAILAGSENEVFTDAERMSTIAS
ENGGLEPSIAERRDEQESILKIRSNIYTTIKPQYGDILDTTVPPSKIGNLAEIIDAVSEK
YSAYIPVYGHAADGNVHSHVMKKDLEKYDKIKEEIYKASIELGGVITGEHGIGKIRVKEL
HKFLPAKQIELMRQIKKAFDPNNILNPSTVLD*
>Ga0129301_10032822
LINVSKDALVQELVSIVGKEWVVTEREYMLGYLQDETPEPVRPKAASNLILVKPSSTSEV
SKILKAANQVRVPVFPVGGRTGLVGACVPTEPGIILSLERMKRLEVDSENLMVVAGAGVT
LGDLLRACDESGLFFPPHPGDEGAQVGGLIATNAGGVRAVKYGVMRNYVKGVEVVLASGE
VLNLGGKLIKDNAGYNLLHLVIGSEGTLCVITKAIIRLHPKSEHSVTIIVPFNSRLEALQ
AVQKILLSGVVPLAIEYVEPDEVNLSASHLNEKWPVQAGRAQLFIILNAESEEELLIDCE
KVSAACSEIGAGEPVLAETREEQDKVLRIRSNIYTSLKPQLVDILDVTVPPSKLGDLMDA
VEGIADKHGVHLPVYGHAGDGNLHIHVMKEEGKAPDYVAKVKKEIYEAGIRLGGVITGEH
GVGAIRTQELTTATNVVELNLMRGIKNLFDPNNILNPGKVIT*
>Ga0129301_10033684
VKYKLNKIEEFLRELTGVVGKEWVTAEREFIEGYLKDETPEPVRPRASNNLILVKPSSTE
EVSQVLKIANGRKVPVFPVGGRTGLVGASVPIKPGVVLSLERMNKLEIDRENLMAVAEAG
ATLGDLFKACDGAGLFFPPHPGDEGAQIGGLIATNAGGVRAVKYGVMRNYVKGVEVVLPT
GEVLNLGGKLIKDNTGYDLLHLIIGSEGTLCVITKAIIKLHPKSKFTATVVVPFNSRHVA
LQSVRNILLSGVIPLAIEYVELSEINLSAAHLNEKWPVQAGKVQLLIILIGESEEELLQA
CEKVSASCGEECVEEPLLAETRDEQERILKIRSNIYTALKPRLVDILDVTVPPSKLEELM
DALEKIAAKHSVHFPVYGHAGDGNLHVHIMKEEDKDSDYISKVKKEIYEAGIRMGGVITG
EHGIGAIRTQELALTTSQKELSLMRGIKSLFDPNNIMNPGKVILTV*
>Ga0129301_10035922
MNSSLNSIVGRLIEILGKEWVITDREVMESYLRDETPEPMRPKPTPVAVLVKPSSTKEVS
QILKLSDEMRIPIFPVGGRTGLVGGSIPTKPGIILSLERMKKINIDRDNLMAVTEAGATL
GDLIKASEDAGLFFPPHPGDEGAQIGGLIATNAGGVRAVKYGVVRSYVKGIEAVLPSGEI
INLGGKLLKNNTGYDLMQLIIGSEGTLCVVTKVVIKLHPKSPFTATLILPFPNRSEALKC
AKKILLSDIVPLALEYVGLKEIMMAAEHLNEEWPVQFGNAQLIITLTGTSEDELLSACEK
ISRISEEHNVGETVLAERKEEQEKILRVRSNIYTSLKPRMVDILDVTVPPSNLDALMGFV
DEVSRRYGIYLPVYGHAGDGNLHIHIMQEEGKEMDYAEKVKREVYEACVLFGGVITGEHG
IGKIRTEDIRLVLGKKELELMKGIKRLFDPNNILNPGTVFSKI*
>Ga0129302_100020319
VAKDQYSAVTPEIIAELEKILGKKWVISGDGDMDKLEPYSHDEIAEKSYAHLPDVVIKPR
TAAEIAAVMKLANRANIPVTPRGAGSGLSGGAVPLYGGILLSFERMNNILEIDKDNLVIV
VEPGVVTNDINAKLQDDGLWFAGYPMSVESCFIGGNVAEDAGGGKAVKYGVTSRYILGLE
IVTPEGEILHLGGKNVKDVVGYNLLKLMVGSEGTLGIFTKIIIKLMPLPTEAVDLLVLFK
DIESAIRMVPIIMTFGRIIPTAVEFMDKLSFQTSCKYLNEHMPYEQAGAMLLIEVDGNNF
EQLEKEYETIGELCLEHGALEVYVADNHTTRERVWKIRRNIAEAFMVYSPVQSLEDIVVP
VGNIAKILSEIEKIGEKYNILIPCYGHAGDGNLHATPVKKPEMDIAKWHRILPQLLLEIY
QKTRTYGGTISGEHGIGHKRKNYLGESLEPTAIELMKRIKRSFDPNYILNPGKIFDL*
>Ga0129302_10014814
MNSSGYNRVDSRIVEMLKKIVGSRFVLWNEPDKMEPYSHDEVADKRYMQMPEVVVKPRTT
QEVAQIMRLASRKNIPVTPRGAGSGLSGGAVPVYGGILLSVERMSTILEIDKANMVAVLE
PGVITNDLNLLLAEEGLFFAGYPMSVESCFIGGNVAENAGGGRAVKYGVTGRYIIGLEVV
TPEGEIIQLGGKRVKDVVGYDLIHLMVGSEGTLGIFTKIFIKLLPLPSKRVDLLVLFKDI
ASAVALVPKIIAFGKIIPTAVEFMDKTAVELACRYLNEQLYSQEVGAMLLIELDGNDEAG
LEREYEIIGKMCEENGAIEVYVADNATTQERVWAVRRNVPEGIQTFYPVKSSEDLVVPIA
SLPEILPQITAIAAKHDVIIPCFGHAGDGNIHTTIVKKPEMSMDRWHEVQETVRVALYQM
VLARGGTISGEHGIGHKRKKYIPMVLDPVTIELMKRIKQAFDPHHILNPGKMFE*
>Ga0129302_10036748
MTYQRVSAAILQELRKICGEENVFVDPEKMEAYSHDETPAQDYGHMPEVVTTPTTTSSVA
EILKLANREMIPVTPRGAGSGLSGGAIPVYGGIVLSVEKMNRIIEVDYDNMMLVVEPGVV
TNDINDLVGERGLFFAGYPMSLETCFVGGNIAENAGGGKAVKYGVTGQYITGMELVTPTG
EVIELGGKIIKDVSGYDLKKLIIGSEGTLGIVTKSTIRLTPKPKEKTVLLVLFADIEGAI
SMVPKIMTGAGIIPTSIEFMDQLSVHTSCKYLNEQLPYQDAGSMLLIEVDGSTRERVDED
AEVIGEMCFDGGALEVYVADNYTTQERVWSVRRNIAEAFKVYSPEQSLEDIVVPVNAIVE
LMRRVNEISEKYKIQMPSYGHAGDGNLHTTLVKPPEWSHEEWRKIEEQILRELYREVRRL
GGKLSGEHGIGSKRKTFFQDFINESELMLIKKIKSAFDPKGIMNPGKIVD*
>Ga0129302_10066003
MKYGQLNANLIEELQRLLQIPVKYDEESLDRYSRDETAEVKAVRPEVITFPVSTAEVSKI
MRFANEHLIPVTPRGAGTGLSGGAVPSFRGIVMSFEKMNKILEFDEANMMITLEPGVITG
EIQKLADRHNLVYGGDPCSSESSSIGGNVAENAGGNKVMKYGPTGYHVYGLEVVLPSGEV
TTFGGKRLKDVSGFDFVHLLVGSEGTLGIVTKIILRLLPKPKYSVALLVPYPDIDTAISA
VPKLMSCSGVVPTSLEFMDASSIKAACRFLNVEFPYADAGAHLIIEVEGNSKDSIFDDYV
KLGEAAMAAGGLEAFVADNRNTRDKLWKARKSIAEALAAISPIHSMEDVSVPMASIPRLI
KASEEIAEKYGLEMISFGHAGDGNVHVTFIKGNLPQDQWDRNLPLAEKELFDETTELGGC
ISGEHGIGIKRMKHLASIIDESQLELIRGIKKAFDPNNVLNPGKIVDL*
>Ga0129302_10097864
MKINDKDIEFLKKICGPDRVIHGSDIHEDFSHDELAGIHHYPDVVVEVMNRDEVSAIMKY
AWEKNIPVTPRGQGTGLVGAAVPVKGGILMSLVRMNNILELDEDNLTLTVEPGVLLMEIS
KFVEAHDLFYPPDPGEKSATIGGNINTNAGGMRAVKYGVTRDFVRGLEVVLPDGKVVQMG
GKIVKDSSGYSLKDLIIGSEGTLGIVTKAILRLLPLPKVAISLLVPFPTLEMAIETVPKI
IKSKNIPTAIEYMERRVILNAEDYLGKKFPDASSDAYILLTFDGNTREEVEEKYEKVAHI
CLDAGALDVFISDTQERQESIWSARGAFLEAIKSSTTEMDECDVVVPRKNVATFIRFTRE
IEKDLDIRIASFGHAGDGNLHVYLLKDEMDDETYREKLKTAFDRLYAKGEELGGHVSGEH
GIGYAKREYLKATAGEDYMQLLRNIKYAFDPKNILNPEKICCD*
>Ga0134077_100041943
MAPGTDPAVLRALEELLPGRCSSRPADLEAASRDASSLPGAPPDVVVWPLSTDEVAAVVR
LAYEHAVPLTARGAGSSLEGNPIPVRGGIVLDCTRMAEVVAVRPADLQVDVQPGVVYAAL
NRRLRPHGLFFPPSPGGSAELATVGGMVANNASGIYSVRYGGTRDHVRAATVVSGTGRVL
RLGNRCRKSASGYHLLGLLVGSEGTLAIATELTLALAGLPAARRHGGFGFPDARAAARAT
ADLIRFGIDVAAVEFLDERTVRALNRLGGFGLAETSCLLVEVHGSEAGVGETWAAAEEVM
AGAGGSPLALPGGSPWAIREQATRAIEALGPGAATVRADLAIPIGALPELVGRAAAVASA
RRLEVHLFGHVGIGIIHVLLRATEAERAEAEAVRDALVEAALDLGGSCSGEHGMGIGNRR
YAAREHGEALELMRAIKDVFDPRGILNPGKMW*
>Ga0136556_10041414
MKYNPVTEEILVELREIVGEKNVLTDEEKIEAYSHDETPVEQYAHMPEVVLKPNTAEEIA
AVMKLANRELIPVTPSGARSGLSGGAIPEYGGIVVSVENMDEVIEIDYDNLMMVLEPGVI
MNSVNEMLEDSGLFFAGYPMSVETCYLGGNIAENAGGGKAVKYGVTGRYIMGLELVTPTG
EIVQLGGKRVKDVTGYDLKQLIVGSEGTLGIVTKATIKLMPKPTQRVGLLALFKDEATAI
STVPKIMTEGGIIPTSIEFMDKLSVKTSCDYLNEHLPYQDAGAMLLIEVDGIKEDVVNAD
SETIGELCLENGAIEVYVADNHTTRERIWSVRRNIAEAFIVISPHQSLEDIVVPTANIPK
LMPYLDDISAKYDIKVPCYGHAGDGNLHATLVKNPEHSMEEWFEIEDKALVDLYQATKEL
GGTLSGEHGIGSKRKKYMEMMMSPAELNLMRGVKKAFDPNNIMNPGKIFDME*
>Ga0136557_10015736
MYNTITEETIAFLKNTVGDHNVFTGDDINDDFSRDELAGLRKAPDVLVNVSKTSEVSEIM
KHAYENNIPVVPRGSGTGLVGGSVATHGGIMVNLSTMNKILELDEDNLTLTLEPGVLLME
ISKYVESHNLFYPPDPGEKSATIGGNISTNAGGMRAVKYGVTRDFVRGLEVVLPNGEIRE
FGGKVVKNSSGYSLKDLIVGAEGTLGIVTKAVLKLIPLPKKAISLLVPFPSLDMAIDTVP
KIIKSKMTPTAVEYMVRDVILAAEEFLGKTFPDNSADAYLLLKFDGNSKEEIEQTYDEAA
NICLDSGALDVLISNTAEREESIWSARGAFLEAIKASTTVMDECDVVVPRNKIAEFVKFS
QDLETKYQIRIRSFGHAGDGNLHIYILKDQLSEEVWEEKLKNVFDELYSRARVLGGKVSG
EHGIGFAKKPYLLESEGASGMNLLQNIKAAFDPKCILNPGKVC*
>Ga0136557_10041993
MKYNPVTEEILVELREIVGEKNVLTDEEKIEAYSHDETPVEQYAHMPEVVLKPNTAEEIA
AVMKLANRELIPVTPSGARSGLSGGAIPEYGGIVVSVENMDEVIEIDYDNLMMVLEPGVI
MNSVNEMLEDSGLFFAGYPMSVETCYLGGNIAENAGGGKAVKYGVTGRYIMGLELVTPTG
EIVQLGGKRVKDVTGYDLKQLIVGSEGTLGIVTKATIKLMPKPTQRVGLLALFKDEATAI
STVPKIMTEGGIIPTSIEFMDKLSVKTSCDYLNEHLPYQDAGAMLLIEVDGIKEDVVNAD
SETIGELCLENGAIEVYVADNHTTRERIWSVRRNIAEAFIVISPHQSLEDIVVPTANIPK
LMPYLDDISAKYDIKVPCYGHAGDGNLHATLVKNPEHSMEEWFEIEDKALVDLYQATKEL
GGTLSGEHGIGSKRKKYMEMMMSPAELNLMRGVKKAFDPNNIMNPGKIFDME*
>Ga0136651_100004661
MRYNKVDEKIIERLKNIVGERNVTMDPEKLEVYSHDEEGQPRVEIPPEVVVFPETTEQVS
EIMKLANEELIPVTPRGAGTGLSGGAVPLYRGIVLSLEKMNKILELDEKNLTITVEPGVV
TGEIQKFANRHGLLYAGDPCSGDSSFIGGNVAENAGGNKVIKYGPTGNHVLGLEVVLPSG
EITFFGGKRVKDVTGYNLVQLMVGSEGTLGIITKIILRLLPLPKYVVDLLVPFKTLREAI
DFVPVIVREGKIVPTSIEFMDKPSLLLTEEFLNSKLPYDDAEAQLIIELEGNNKSAVEDD
YERIGNLCFKHGALEVFVADNRNTREKIWRIRKSIAEAVNALYPANCLEDVVVPTSNIPE
LMREVERISQEHAIKAISYGHA
>Ga0136651_100011744
MIYKKVTSEIIGELIEILGAKNVIYNNFEAMEQYSHDEVAEKSYAHMPEVVVKPSTAKEI
SKIMKLANKYKVPVTPRGAGSGLSGGAIPVNGGIVLSLEKMNKILEIDKKNLIAVVEPGV
VTNDINNFVKDDGLFYAGYPMSVETCYIGGNVAENAGGGRAVKYGVTGRYICGLEVVMPT
GEILHLGGKRMKDVTGYDLIHLMVGSEGTLGIFTKIYIKLVPLPQANVSLLVLFKDIESA
IKLVPKIMTFGRIVPTSIEFMDELSFKTSCEYLNEKIPFKKAGAMLLIELDGDGKKELEE
QYETIGNLCTENGAIEVYVADNTTTSERIWKIRRNIAEAWKLISPHQSLEDVVVPISEIP
KFLIKIKELSEKFDLSIPCYGHAGDGNLHPTLIKNPKIEMDEWYEKIDALLPELYKAAVE
LGGTISGEHGIGSKRNKYVSIPLKPAQIEVMKKIKKALDPNLILNPGKIF*
>Ga0136651_1000154112
VTKARYNEITNEVIEELARIVGKQNLIYSDPEKLEPYSHDEVSEREYAHMPDVVVKPSSA
EEISRIMKLANKYLIPVTPRGAGSGLSGGAVPIYGGILLSFERMNRILEIDTENLVAVVE
PGVVTNEINEKLKEYGLFFAGYPMSVESCYIGGNVAENAGGGRAVKYGVTGRYILGLEVV
TPEGDIITLGGKRVKDVVGYDLVKLMVGSEGTLGIFTKIIIRLLPLPAAKVDLLVLFEDI
DSALRIVPKIMTNGRIIPTAIEFMDKLSVHTSCKFLNEHLPYEKAGAMLLIELDGNDKET
LEKEYEIIGEMCLDNGAIEVYVADNYTTQERVWKVRRNIPESFMVISPNQTSEDIVVPIS
KVRDFVLQVKEIANTYDVIIPCYGHAGDGNIHVRVVKNPSHSLESWYTILPEIREKLYDV
AIDLGGTISGEHGIGHKRKRYLGKALNSKTIELMKRIKLAFDPNNILNPGKIFDV*
>Ga0136651_100118325
MVTAEALEAIVGKDYVITDRRQIEPYTIDATPVAVMPKAADNLIVVKPANPQEISEILKL
ANRELTPVWVRGGGTGLAAGAIPTKDGIVLSVERLDRIIEIDRRNMMAVVEAGVTLGELL
QAAEAENMSFPPHPGDEGAQVGGLAVCNAGGARAVKFGVMRNYVKGLEVVLPTGEIVKLG
GKLLKNNTGLPLLHLMVDSEGILGVVTKVILRLYPSFPGTATLVISYDDRDDAINTVPAI
LQSGVIPLAIEYMDKEIVDLTAKYLNMTWPASKGTAYLIIILTGANEEEVFTQAEQVVEI
CQNCNAVDTLMAERRDEQADILKIRSEVQSAVSPNADSLDTAVPPGEIGTFMDEVDKIGQ
KYNTKIYVVGHAGDGNLHHVLMKDVADRGLLKDIKDEVYEVAMRLGGTITAEHGIGKKGI
YLLDRYTDNRLKQIMRDIKKSFDPNNILNPDTAIVP*
>Ga0136651_100463321
MSKNTYNRVTTSFVSDLKKILPMQAIVYDDPEELEAYSKDESGSERSLPEVAVKPSTADQ
VSEVVKLCCKHHIPITPRGAGSGLSGGAIPIHGGLVLSLEKMDRILEIDENDMIAVTEAG
VVTNILCQEAAAKRLYYAGYPMSVETSFIGGNAATNAGGSKTLKYGNTAKHILGAEVVLP
NGETLVLGGKRRKDSSGYNLLQTLIGSEGTLGIFTKLYLN
>Ga0136653_1000026519
MVTAQALRDIIGSDWVVTGAEQTAAYKVDATPPPVMPKAADNVIVVKPANAEEISAILKL
ANREKTPVYVRGGGTGMAGGAIPTKDGIVLSMERFDKIEEIDTRNLMAVVEAGVTLGQLL
EAADAQNMSFPPHPGDEGAQLGGLAVCNAGGARAVKFGVMRNYVKGLEVVLPTGEIVTMG
GKLLKCNTGLPLLHLMVDSEGILGVVTKVTLRLYPRFAGTATMVISYENRNDAINTVPAI
LQAGIIPLAIEFMDREIVDLTARYLGMTWPAPKGKAYLIVILNGANEDEVYFQAEQVSNI
CQKFGAVDTLMAERREEQAAILKIRSEVQSAVSPNADSLDTAVPPGEIGNLMDAVDKIAA
KYGVKIPAVGHAGDGNIHHILVKDIGDRGLLNNIKEEVYAAAMRLGGTITAEHGIGKKGI
HYLDLYMDPRQKQIMRDIKKAFDPNNILNPDTAIVP*
>Ga0136653_100089132
MKYNMVTEEILNKLIEIVGKNNVLTDKEKIETYSHDETPRKQYAHMPEVVVIPKTAEEIA
EIVKIANKKLIPVTPRGAGSGLSGGAIPVFGGIVISLEKMNKILEIDYNNMMMVLEPGVV
TNDINEVIAEKGLFYAGYPMSVETCFIGGNVAENAGGGRAVKYGVTSRYIMGLEVVTPEG
DIVQLGGKLVKDVTGYDLKQLIIGSEGTLGIVTKAIIKLIPLPTAKVDLLVLFKDVKSAI
KMVPKIMTEEKIIPTSVEFMDKLSVQASCQYLNEHLPYQSSGAMLIIEVDGNREDLVNDD
SEAIGELCLKNGAIEVYVADNYTTQERIWSVRRNIAEAFMVVSPHQSLEDIVVPISAIPD
LMPELDRISKKYNIKIPCYGHAGDGNLHATLVKNPESNMEEWYDIEVKALEDLYQATKKL
GGTLSGEHGIGSKRKDFMGIVSSPAEIDLMRRIKKAFDPNNIMNPGKIFDVK*
>Ga0136653_100096352
MKNFKPIDQQDICYFQSMVGENFVYYEQEILKNYSKDETPDETLRFLPEAVIKPVSTKEI
QKIMQYCYEKNIAVTPRGAGSGLSGGSIPAYGGIVLSFERMNHVLDIDTENLIVVVEPGV
ITNDINRKLKSYNLFYAGYPMSLETCQIGGNVAENAGGGKAIKYGVTGHYVRGLEFVTAS
GEVMRFGGKIYKDVSSYDIVHLMVGSEGTLGIITKVFLKVIPLPKERNVLLVPFDDIAQA
LRLPVVLLKDLGLLPTSLEFMNNQSLDFAYKYCNRSYPYPQANCHILVEIDGDDEEAVFN
QSRKIGEKLSDMGAKEIFMADNSVSIEEIWKIRRAIPEAIHLALPLEINEDISLPISRIE
ALLHGIDKLSQQYHLHSPVYGHIGDGNLHISLAPIEQENWMEIEPTIRKTFYHQVTQLEG
VLSGEHGVGLKRKKYLSLFYSPEEILLLRKIKQAFDPKGILNPGKIFPDNDSPPFT*
>Ga0136653_100276991
VNFDEKSLDKELASVVGKEWVVTDRELMEAYLRDETPEPVRPQAAAKNLVLVKPASTNEV
SKVLKIADARKVPVFPVGGRTGLVGAAVPTVPGVILSLERMNGIVVDRENLMVEAEAGAT
LGDLFKAADAAGLFFPPHPGDEGAQVGGLVATNAGGVRAVKYGVMRNYVKGVEVVLATGE
VLRLGGKLIKDNAGYNLLQLIIGSEGTLCVVTKATVKLHPKSKYGATIIVPFVGRREALR
AVQRVLLSGVVPLAVEYVEPAEVNLSAGHLGEVWPVQAGRAQLIIILTADGEEELLQACE
RVSSSCEEGGAGEPVLAETREEQDRVLKVRSNIYTALKPGLVDILDVTVPPARLGDLMDA
VGEIAVKNEVRLPVYGHAGDGNLHVHIMKEEGKAPGYVARVKAEVYAAGISLGGVVTGEH
GVGAIRVEQLAQTADSKELSLMKAIKKVFDPNGVLNPGKVLG*
>Ga0136701_10000216
VPYNAVTKEIVEQLQQIVGARNVFSDTERMEAYSHDETNKEAYGHMPEVVVMPSTSAEIA
AIVKLANRERLPVTPRGAGSGLSGGAIPVFGGILLSVEKMNKIVEIDYPNMMLTAEAGVV
TNDINSLIKDKGLFYAGYPMSVETCFLGGNIAENAGGGRAVKYGVTGRYVMGLELVTPTG
DIVELGGKLTKDVTGYDLKQLIVGSEGTLGIVTKATIKLTGLPTAKSNLLVLYKTPKDAI
DTVPVIMAKGNIPTSMEFMDKLSVQTACEYLNESLPYQQAGAMLLLEIDGTNQEQVDIAT
EEIGDLCMENGAIEVYVADNYTTQERIWSVRRNIAEAFKVVSPVQSLEDIVVPIAAIPEI
IPELDRLSAKYDIKIPCYGHAGDGNLHATLVKNPAHSMEHWHEMLPPALRELYEVTTKLG
GKISGEHGIGLKRKKYMVENMSPVELELMKGIKRAWDPLNIMNPGKIFDLEDNTPAH*
>Ga0136701_1002583
IPVTTRGAGTGLVGGAVPVLGGVVLCTARMTKIISWDLEQFGVVVQPGVLIQDLKGAALQ
HGLSYPPDPGQKLGTIGGNVSTNAGGMRAIKYGTTKDYVRGMTVVLSDGEILDIGANVAK
TSMGYNLTQLFTGSEGTLGIITELKLKLIKAPKFDVSVIAPFEDLDTALRCVPGIFTNTF
RPTAVEFFEREILLLSEKFVGKEVWPKEVEGKQVQAYLLLIFDGDSMDEIEPHTERITDF
LLEAGAMDVMIVDTPGQKKEIWDVRSAFLDCIFETHKLFDENDVVVPINRIAEFVQFFSK
EADKYDFDITYLGHAGDGNLHIFGVSDDMEEAEFKRQIHLWMVAMYDRAKEMGGELTGEH
GIGYGKIPYFEKYVGPRNIELHKGIKRVFDPKLILNPGKVCFRLEDLVNS*
>Ga0136703_10012492
VPYNAVTKEIVEQLQQIVGARNVFSDTERMEAYSHDETNKEAYGHMPEVVVMPSTSAEIA
AIVKLANRERLPVTPRGAGSGLSGGAIPVFGGILLSVEKMNKIVEIDYPNMMLTAEAGVV
TNDINTLIKDKGLFYAGYPMSVETCFLGGNIAENAGGGRAVKYGVTGRYVMGLELVTPTG
DIVELGGKLTKDVTGYDLKQLIVGSEGTLGIVTKATIKLTGLPTAKSNLLVLYKTPKDAI
DTVPVIMAKGNIPTSMEFMDKLSVQTACEYLNESLPYQQAGAMLLLEIDGTNQEQVDIAT
EEIGDLCMENGAIEVYVADNYTTQERIWSVRRNIAEAFKVVSPVQSLEDIVVPIAAIPEI
IPELDRLSAKYDIKIPCYGHAGDGNLHATLVKNPAHSMEHWHEMLPPALRELYEVTTKLG
GKISGEHGIGLKRKKYMVENMSPVELELMKGIKRAWDPLNIMNPGKIFDLEDNTPAH*
>Ga0136703_10015953
MRFKPVTPAIIEELKQILGEKNVFSDEEKMEAYSHDETNKQEYGHMPEVVVTPTTAAEIA
QIVKLANRQIIPITPRGAGSGLSGGAIPIFGGIVLSIEKMNKVLDIDYGNMTLTAEAGIV
TNDINALIKEQGLFYAGYPMSLETCYLGGNIAENAGGGKAVKYGVTGRYIMGMELVTPKG
DIVQLGGKLTKDVTGYDLKQLIVGSEGTLGIVTNATIKLTGLPTAKSNLLVLYKTPKDAI
DTVPVIMTKGTIPTSIEFMDKLSVQTACDYLNESLPYQEAGAMLLIEVDGTNQEQVELAA
EEVGDLCMENGAIEVYVADNYTTQERIWSVRRNIAEAFKVVSPIQSLEDIVVPIAAIPDI
IPELERISVKYDIKIPCYGHAGDGNLHATLVKNPQHSMEHWREIEPQALRELYAVTKRLG
GKISGEHGIGLKRKKYMLENMDPVELDLMKEIKKAWDPNNIMNPGKIFDLES*
>Ga0136707_10000331
VSVIAPFEDLDTALRCVPGIFTNTFRPTAVEFFEREILLLSEKFVGKEVWPKEVEGKQVQ
AYLLLIFDGDSMDEIEPHTERITDFLLEAGAMDVMIVDTPGQKKEIWDVRSAFLDCIFET
HKLFDENDVVVPINRIAEFVQFFSKEAEKYDFDITYLGHAGDGNLHIFGVSDDMEEAEFK
RQIHLWMVAMYDRAKEMGGELTGEHGIGYGKIPYFEKYVGPRNIELHKGIKRVFDPKLIL
NPGKVCFRLEELVNS*
>Ga0136707_10001701
MRYKPVTPAIIEELKQILGKKNVFSDEEKMVAYSHDETNKQEYAHMPEVVVMPTTTAEIA
QIVKLANRLLIPITPRGAGSGLSGGAIPIFGGIVLSIEKMNKVLDIDYGNMTLTAEAGIV
TNDINALIKEHGLFYAGYPMSLETCYLGGNIAENAGGGKAVKYGVTGRYIMGMELVTPKG
DIVQLGGKLTKDVTGYNLKQLIVGSEGTLGIVANATIKLTGLPTAKSNLLVLYKSPKDAI
DTVPVIMSKGTVPTSMEFMDKLSVQTSCDYLNESLPYQEAGAMLLIEIDGTNQEQVELTA
EEVGDLCMENGAIEVYVADNYTTQERIWSVRRNIAEAFKVVSPIQSLEDIVVPIAAIPDI
IPELERISEKYDIKIPCYGHAGDGNLHATLVKNPQHTMEHWLEIESQVLRELYAVTKRLG
GKISGEHGIGLKRKKYMLENMDPVELELMKEIKKAWDPNNIMNPGKIFDIVVQEAHEF*
>Ga0136709_10016763
MRFKPVTPAIIEELKQILGEKNVFSDEEKMEAYSHDETNKQEYGHMPEVVVTPTTAAEIA
QIVKLANRQIIPITPRGAGSGLSGGAIPIFGGIVLSIEKMNKVLDIDYGNMTLTAEAGIV
TNDINALIKEQGLFYAGYPMSLETCYLGGNIAENAGGGKAVKYGVTGRYIMGMELVTPKG
DIVQLGGKLTKDVTGYDLKQLIVGSEGTLGIVTNATIKLTGLPTAKSNLLVLYKTPKDAI
DTVPVIMTKGTIPTSIEFMDKLSVQTACDYLNESLPYQEAGAMLLIEVDGTNQEQVELAA
EEVGDLCMENGAIEVYVADNYTTQERIWSVRRNIAEAFKVVSPIQSLEDIVVPIAAIPDI
IPELERISVKYDIKIPCYGHAGDGNLHATLVKNPQHSMEHWREIEPQALRELYAVTKRLG
GKISGEHGIGLKRKKYMLENMDPVELDLMKEIKKAWDPNNIMNPGKIFDLES*
>Ga0136712_10001043
MAYNQVTTEIIAMMEKVVPGRVVVGNDVNPDYSRDEMPIYGTRMPAVSIDVLTTEEVSQI
MKICYEHSIPVTTRGAGTGLVGGAVPVLGGVVLCTARMTKIISWDLEQFGVVVQPGVLIQ
DLKGAALQHGLSYPPDPGQKLGTIGGNVSTNAGGMRAIKYGTTKDYVRGMTVVLSDGEIL
DIGANVAKTSMGYNLTQLFTGSEGTLGIITELKLKLIKAPKFDVSVIAPFEDLDTALRCV
PGIFTNTFRPTAVEFFEREILLLSEKFVGKEVWPKEVEGKQVQAYLLLIFDGDSMDEIEP
HTERITDFLLEAGAMDVMIVDTPGQKKEIWDVRSAFLDCIFETHKLFDENDVVVPINRIA
EFVQFFSKEADKYDFDITYLGHAGDGNLHIFGVSDDMEEAEFKRQIHLWMVAMYDRAKEM
GGELTGEHGIGYGKIPYFEKYVGPRNIELHKGIKRVFDPKLILNPGKVCFRLEDLVNS*
>Ga0136712_10004585
VPYNAVTKEIVEQLQQIVGARNVFSDTERMEAYSHDETNKEAYGHMPEVVVMPSTSAEIA
AIVKLANRERLPVTPRGAGSGLSGGAIPVFGGILLSVEKMNKIVEIDYPNMMLTAEAGVV
TNDINSLIKDKGLFYAGYPMSVETCFLGGNIAENAGGGRAVKYGVTGRYVMGLELVTPTG
DIVELGGKLTKDVTGYDLKQLIVGSEGTLGIVTKATIKLTGLPTAKSNLLVLYKTPKDAI
DTVPVIMAKGNIPTSMEFMDKLSVQTACEYLNESLPYQQAGAMLLLEIDGTNQEQVDIAT
EEIGDLCMENGAIEVYVADNYTTQERIWSVRRNIAEAFKVVSPVQSLEDIVVPIAAIPEI
IPELDRLSAKYD
>Ga0136715_10010033
MAYNQVTPEIIAMLEKVVPGRVVVGDDVNPDYSRDEMPIYGTRMPAVSIDVLTTEEVSQI
MRICYEHSIPVTTRGAGTGLVGGAVPVLGGVVICTARMTKIISWDFEQFGVVVQPGVLIQ
DLKAAALQHGLAYPPDPGQKLGTIGGNVSTNAGGMRAIKYGTTKDYVRGMTVVLADGEVL
DIGANVAKTSMGYNLTQLFTGSEGTLGIITELKLKLIKAPKFDVSVIAPFEDLDTALRCV
PGIFTNTFRPTAVEFFEREILLLSEKFVGKEVWPKEVEGKPVQAYLLLIFDGDSMDEIEP
HTERITDYLLEAGAMDVMIVDTPGQKKEIWDVRSAFLDCIFETHKLFDENDVVVPINRIA
EFVQFFSKEAEKYDFGITYLGHAGDGNLHIFGVSDDMEEAEFKRQIHLWMVAMYDKAKEM
GGELTGEHGIGYGKIPYFEKYVGPRNIELHKGIKRVFDPKLILNPGKVCFRLEELVSN*
>Ga0153916_100214145
MSNYRKMEAPDFNFLRNLCGEKHVFPGADINEDYCHDEMASIHRRPEALVIPSSTQEVAA
IMRYANEQLLPVTPRGQGTGLVGGAVPLYGGILLDMTAMNQILELDEENLTLTVEPGVLL
MDVIKFVEDKELFYPPDPGEKSATIGGNISTNAGGMRAIKYGVTRDYIRGLEVVLGDGRI
LEVGGKIVKNSSGYSLKDLFIGSEGTLGIVTKAILRLLPLPRRKLSLLIPFPSLETAIAT
VPKIIKSRAIPTAVEFMQREVILASEQFLGRNFPDNSADAYLLLTFDGNSKEEINQAYQE
VAEICLASGAIDALISNSDERNESIWAARGAFLEAIKASTTAMEECDVVVPRNHVAGFVC
FTYELQKKYGLRIRSFGHAGDGNLHIYLLRDEMDEPTWNKKMEVVFR
>Ga0163209_10097444
MKPQSYNPITPQIVEMLRKIIGSRYVLWNDPEKIEPYSHDEVVDQQCRHMPDVVVKPRTA
QEIAQIMQIANREKVPVTPRGAGSGLSGGAVPVHGGILLSVERMNAILEIDKENMVAIVE
PGVITNDLNLKLAEVGLFFAGYPMSVESCFIGGNVAENAGGGRAVKYGVTGRYIIGLEVV
TPAGEIIQLGGKRVKDVVGYDLIHLLVGSEGTLGIFTKIYIKLLPLPCKRVNLLVLFNDI
SSAVSLVPKMIAFGRIIPTAIEFMDKTAVELACRYLNEHLYSEDVGAMLLIELDGNDEEG
LEREYEIIGRMCEENGAIEVYVADNATTQERVWAVRRNVPEGIQTFYPVKSSEDLVVPIA
SLPELLPKISEIAAENDVIIPCFGHAGDGNIHSTIVKKPAMSIEQWCETQENVRLKLYHL
VLKCGGTISGEHGIGHKRKKYIKLALDPVTIELMKRIKQAFDPNAILNPGKIFD*
>Ga0163219_1023942
MNFNKITKSDVESIIEILDSDRVTLREDISEDYSHDELAELKVYPDLIVEPENTEEVSQI
MKFAVKRNIPVTPRGTGTGLCGGAVAMEGGILLLTTSMDEIIEIDEENLTAKVEPGVILM
NFSEKVNDLGFMYPPDPGEKSATLGGNVLTNAGGMRAVKYGVTRDYVLGMEIVLPNGEII
NTGGKVVKNSSGYSIQDLMIGSEGTLGIVTEITLKLVPMPKKALTLLIPFDSLEEAIGTV
PKIINAKIVPTGIEFMEKEVLLAATDYLGKEFPDTSAPAYLLLKFDGNDKKEIEKQYEVA
ADVCLENNAYDVYIANTDERQEVIWDTRGALLEALKAVSELDECDVVVPRNKVADFVNFT
HRLEDKHNLRIRGFGHAGDGNLHLYTLKDDLDDQTWYQRNKAVMDELYAKSREMKGKVSG
EHGIAIAKKEYLHEDIGPVQLGLMRGIKKTFDPHNILNPGKTV*
>Ga0163223_1003553
MQKQIIEKLEAIVGEKWVDTDSERVLSYSLESTNDNYSMVAPEPVSGSVVVKAADSEEIA
AILKFANQEKINVIARGAGTALAANTIPDQESIILSLERLDKIIEIDEENMLLKAEAAVT
LGDIIEELKSNDHLYFPLHPGDEGAQAGGMVAMNAGGVRAVKHGIMRNQILGMKVVLPTG
EIVHYGGSKGKLLKNNAGYDLMQLLIGSEGTLGVITEVSLKLYPEPKANGTLIVAFNDRR
DAFAAVPAILKRGIIPMALEYVEKDEINMAADDIGKKWPAENGEYFLIIMLSEAKEDDLF
EIGAQLDEITAEFNAVDMLIAQSISERKNILDIRSHILPAITDKIVDSPDVTVPRGSLLE
YLDKLNEIEAKYNTKCPVIAHAGDGNLHVLILKENGNMPSYFTEIKEDIYQSAVDIGGTI
TGEHGIGKLRQKYLSMMYSKRELEIMKQIKNAFDLNNILNAGRSI*
>Ga0163223_1005774
MKYNPVTEEILTELREIVGGKNVMTDQEKIEAYSHDETPAEQYAHMPEVVLTPNTAEEIA
AVMKLANRELIPVTPSGARSGLSGGAIPDHGGIVISVENMDKVIEIDYDNLMMVLEPGVI
TNSVNEMLEESGLFFAGYPMSVETCFLGGNIAENAGGGKAVKYGVTGRYVMGLEVVTPTG
DIVQLGGKRVKDVTGYDLKQLIVGSEGTLGIVTKAIIKLLPKPTQRVGLLALFKDEAAAI
STVPKIMTEGRIIPTSIEFMDKLSVKTSCEYLNEHLPYQDAGAMLLIEVDGNKEDVVNAD
SETIGELCLDNDAIEVYVADNHTTRERIWSVRRNIAEAFKVVSPHQSLEDIVVPTANIPK
LMPYLDQISEKHDIQIPCYGHAGDGNLHATLVKNPDHSMEEWFEIEEEALADLYQATKEL
GGALSGEHGIGSKRKKYMEMMLDPAELNLMRGIKKAFDPNNIMNPGKIFDLED*
>Ga0163223_1009573
MNYKKVEAAHIAFLKDLIPAERIFVGDEIGEDFSHDELGSIHSYPEVLIKVTSTEEVSKI
MKYSYENNIPVVVRGSGTGLVGACVPLFGGIMLETTLMNNILELDTENLTVTVEPGVLLM
ELSKFVEESDLFYPPDPGEKSATIAGNISTNAGGMRAVKYGVTRDYVRGLTVVLSNGEII
ELGGKIVKNSSGYSLKDLVVGSEGTLCVITKAILKLLPLPKMTLSLLIPFDNISDAAGIV
PKIIKSKAIPTAIEFMERQTILFAEDFLGKKFPDSSSNAYILLTFDGNTKEQVEAEYEVV
ANLCLSEGAKDVYIVDTAERKESVWSARGAFLEAIKASTTEMDECDVVVPRNRIAEFIEF
THDLAREMDVRIPSFGHAGDGNLHIYVCRDKLGQKEWEATLEEAMDRMYAKALTFSGLVS
GEHGIGYAKRKYLLNDFGTEHLALMAGIKQTFDPKNLLNPKKVCQM*
>Ga0163225_10004636
MKYNPVTEEILAELREIVGEKNVLTDEEKIEAYSHDETPAEQYAHMPEVVLTPNTAEEIA
AVMKLANRELIPVTPSGARSGLSGGAIPEHGGIVVSVENMDEVIEIDYDNLMMVLEPGVV
MNSVNEMLEESGLFFAGYPMSVETCYLGGNIAENAGGGKAVKYGVTGRYIMGLELVTPTG
DIVQLGGKRVKDVTGYDIKQLIVGSEGTLGIVTKATIKLMPKPTQRVGLLALFKDEETAI
STVPKIMTEGGIIPTSIEFMDKLSVKTSCDYLNEHLPYQDAGAMLL
>Ga0163225_1004724
MKYNPVTEEILTELREIVGGKNVMTDQEKIEAYSHDETPAEQYAHMPEVVLTPNTAEEIA
AVMKLANRELIPVTPSGARSGLSGGAIPDHGGIVISVENMDKVIEIDYDNLMMVLEPGVI
TNSVNEMLEESGLFFAGYPMSVETCFLGGNIAENAGGGKAVKYGVTGRYVMGLEVVTPTG
DIVQLGGKRVKDVTGYDLKQLIVGSEGTLGIVTKAIIKLLPKPTQRVGLLALFKDEAAAI
STVPKIMTEGRIIPTSIEFMDKLSVKTSCEYLNEHLPYQDAGAMLLIEVDGNKEDVVNAD
SETIGELCLDNDAIEVYVADNHTTRERIWSVRRNIAEAFKVVSPHQSLEDIVVPTANIPK
LMPYLDQISEKHDIQIPCYGHAGDGNLHATLVKNPDHSMEEWFEIEEEALADLYQATKEL
GGALSGEHGIGSKRKKYMEMMLDPAELNLMRGIKKAFDPNNIMNPGKIFDLED*
>Ga0163226_10001726
MKYNPVTEEILAELREIVGEKNVLTDEEKIEAYSHDETPAEQYAHMPEVVLTPNTAEEIA
AVMKLANRELIPVTPSGARSGLSGGAIPEHGGIVVSVENMDEVIEIDYDNLMMVLEPGVV
MNSVNEMLEESGLFFAGYPMSVETCYLGGNIAENAGGGKAVKYGVTGRYIMGLELVTPTG
DIVQLGGKRVKDVTGYDIKQLIVGSEGTLGIVTKATIKLMPKPTQRVGLLALFKDEETAI
STVPKIMTEGGIIPTSIEFMDKLSVKTSCDYLNEHLPYQDAGAMLLIEVDGIKEDVVNSD
SEIIGELCLDNDAIEVYVADNHTTRERIWSVRRNIAEAFKVVSPHQSLEDIVVPTANIPK
LMPYLDQISKKYDIQIPCYGHAGDGNLHATLVKNPDHSMEEWYKIEEEALVELYEATRDL
GGTLSGEHGIGSKRKKYMEMMMSPAELNLMRGIKKAFDPNNIMNPGKIFDMVD*
>Ga0163227_10007928
MKYNPVTEEILTELREIVGGKNVMTDQEKIEAYSHDETPAEQYAHMPEVVLTPNTAEEIA
AVMKLANRELIPVTPSGARSGLSGGAIPDHGGIVISVENMDKVIEIDYDNLMMVLEPGVI
TNSVNEMLEESGLFFAGYPMSVETCFLGGNIAENAGGGKAVKYGVTGRYVMGLEVVTPTG
DIVQLGGKRVKDVTGYDLKQLIVGSEGTLGIVTKAIIKLLPKPTQRVGLLALFKDEAAAI
STVPKIMTEGRIIPTSIEFMDKLSVKTSCEYLNEHLPYQDAGAMLLIEVDGNKEDVVNAD
SETIGELCLDNDAIEVYVADNHTTRERIWSVRRNIAEAFKVVSPHQSLEDIVVPTANIPK
LMPYLDQISEKHDIQIPCYGHAGDGNLHATLVKNPDHSMEEWFEIEEKALVELYQATKEL
GGALSGEHGIGSKRKKYMEMMLDPAELNLMRGIKKAFDPNNIMNPGKIFDLED*
>Ga0163227_1002703
MKYNPVTEEILAELREIVGEKNVLTDEEKIEAYSHDETPAEQYAHMPEVVLTPNTAEEIA
AVMKLANRELIPVTPSGARSGLSGGAIPEHGGIVVSVENMDEVIEIDYDNLMMVLEPGVV
MNSVNEMLEESGLFFAGYPMSVETCYLGGNIAENAGGGKAVKYGVTGRYIMGLELVTPTG
DIVQLGGKRVKDVTGYDIKQLIVGSEGTLGIVTKATIKLMPKPTQRVGLLALFKDEETAI
STVPKIMTEGGIIPTSIEFMDKLSVKTSCDYLNEHLPYQDAGAMLLIEVDGIKEDVVNSD
SEIIGELCLDNDAIEVYVADNHTTRERIWSVRRNIAEAFKVVSPHQSLEDIVVPTANIPK
LMPYLDQISKKYDIQIPCYGHAGDGNLHATLVKNPDHSMEEWYKIEEEALVELYEATRDL
GGTLSGEHGIGSKRKKYMEMMMSPAELNLMRGIKKAFDPNNIMNPGKIFDMVD*
>Ga0164315_100004383
MFVWTIAEQHEGSLKDVSFELLARGRSLADDLDTKLASVLIGAEVSEEEMQKLIERGADE
VYSLQHPHLAEFSCESYSKVLQNLIKTWSPSIILASATTMGRTLMPHVAVKTHAGLTADC
TELAIEPGTDNLLQTRPAIGGNIMATIKTPNHRPQMATIRPRSNKPLDADASRTGRIIEV
PVDEKLLDNRVQVTGYRQGDTGFVNIEEAEVVVAGGRGFKKAENFLILTDLAKRLEGEVG
ATRDAVDRGWISYPHQIGLSGKTISSRLYIGAGISGSIQHLAGIKTCETIVSINSDPEAN
LHKVADFAITGDLFEILPELLRQLGGSVQAVVDAAPSEAAGVRRSRPEDSPYAEVTQKIV
DELTAIVGKTGIILEKDRLESYSHDETDADEYGTMPEAAVLPTTTEQIAAIMKLANRENI
PVTPRGAGSGLSGGAIPGFGGIILSVEKMNSLIELDEENMVAVVESGMVTNDFAQLVQEH
GLFFAGYPMSLESCFIGGNIAENAGGGKAVKYGVTGRYVMGLEMVTPTGEIVNLGGKAPK
DVSGYDLKQLIVGSEGTLGIVTKATIRLIGLPAASSDLLVLFNTPGEAINAVPEIIKSGM
VPTSIEFMDRLSAQTSCSYLNESLPYGDAGAMLLIEMDGTNERQVEQDLIAVGELCINNG
ATEVFVAEDSNTKERIWNVRRNIAEAFKIFSPVQSLEDIVVPTSHIPELLPELERLSEKY
KMLIPCYGHAGDGNLHATLVKKPEMDMKTWKKNEDSALKEIYRITSNLGGKISGEHGIGL
KRKKYLKDIIDPVELDLMKAVKKAWDPGNILNPGKIFN*
>Ga0164318_100053444
MDKKILSMIKEIVGEEYVTDNPEIVKGYIYDETALPVRPRAANNILLVKPANTYEISEVL
KLANKEKIPVFPRGGGTGLVGAAIPTVDGIVLSLERLDKIEIDKDNLMAIAEAGVTLRKL
LEEAEKAGLFFPAHPGDESAQIGGLVACNAGGSRAVKTGVMRNYIRGLEVVLPTGEVLSL
GGKLIKDNAGYDLAQLFIGSEGTLGIITKAIIRLYPKSKFMATLVIPYNNREEAFKTVPK
ILQSGIIPLAIEYVERKLVEKTANSLGMKWPASEGEYFLMIIVSEQSENSLYEVLERLAD
ICTSNGSLEPLIADTRREQDSILKIRSEIYTFLKPESIDILDVTVPPANVLDLIKGIEKI
ANEYSIEIPIYGHVADGNLHPHILRIDGWSMEKYKEIIGKIYSEAIRLGGTITGEHGIGA
IRKEYLLKFKSAKEIELMKELKKLFDPNNILNPDKVIP*
>Ga0164318_100085044
VNYNKINDKIIKELIAILGQRNVIYNDKEKLEPYSHDEVSEKQYQAFPDVVVKPETTEQV
SKIMKLAYENNIPVTPRGAGSGLSGGAVPVYGGIVLSVEKMNKILEIDKENLTITVEPGV
VTNDINVKLKDDNLFYAGYPMSLETCYIGGNVAENAGGGKAIKYGVTSRYVIGLECVLPD
GSILNLGGKRVKDVTGYDLIHLLVGSEGTLAIFTKIILKLLPLPKASADLLVLFPDTKSA
IGMVPKIMTMSGIIPTAVEYMDKKSFQTACDYLNENIDYQDANAMLLITVDGYDREQVEK
DYEKIGFLCEENGALEIFVADNATTSARVWNIRKNIAEAFKVYHEHQSAEDIVVPYANIP
NLIPEIVKIADEYNVEIPCFGHAGDGNIHATVLKTDKVKEKEWPEVLEKVLTNVYKKTVE
LGGTISGEHGIGSKRRKYIKLALSEAEIEIMKKIKNAFDPKHILNPGKIFE*
>Ga0164318_100110008
LPEHSGYSRINQRIAEELKSIVGRANVIFADREKLEPYSHDEVAEDMHFSLPEAVVKPES
ALEISRIMKLANRYMISVTPRGAGSGLSGGAIPVYGGIVLSFERMNRVLNIDLDNLMVEV
EPGVVTNTINEELKEYGLMFAGYPMSLETCFIGGNVAENAGGGKAIKYGVTSRYIMGLEF
VTAEGEIIKLGGKVRKNVTGYDLIHLLAGSEGTLGIFTKITLSLVPIPGFRAVLLALFKS
TEDAISVVPGLLRVGKIIPASIEYMDRLSVTTTCEYLNEVLPYRDSEAMLLIEIDGKTED
EVSRDYEVVGDICLKKGAFEVYVADNKTTIERVWSVRRNIAEAFKVDTAHQSLEDIVVPT
ASIPDFMKDLQALAVKNGVDIPCYGHAGDGNLHATVLKPKLWDEEKWLKKLDTVLKELYR
ITVGYGGEISGEHGIGSKRKKYIGINLSQGTIELMKRIKKAFDPNNILNPGKIFPDI*
>Ga0164318_100148966
VSTKSYNKITPEIITELKNILGGRFVIYNDQEKLEPYSHDEVAERAYAHMPDVVVKPRTA
NEIAAIMKLANRENIPVTPRGAGSGLSGGAVPLHGGILMSFERMNEILEIDTENMIATVE
PGVITNDLNNKLKDVGLWFAGYPMSLESCFIGGNVAENAGGGKAVKYGVTERYIVGLEIV
TPEGNIINLGGKIIKNVVGYDLIKLMVGSEGTLGIFTKIFLRLQPLPTGRVDMLIPFKDA
KTAIKMVPTIMTMGRIIPTAVEFMDQLSFQTSYKYLNEHLPHEDAGAMLLIEVDGNNVEQ
LEKEYEVIGELCLDNGAIDVFVADNITTQERVWSIRRNIAEAFMVYSPVQSLEDIVVPVA
KIPQMLPELEIIAEKYDVLIPCYGHAGDGNLHATIVKKPEMDISVWNERLPRILRDLYAK
TVAFGGTISGEHGIGHKRKQFLEQAMEPTAIELMRRVKKSFDPNNILNPGKIFDV*
>Ga0164318_100187346
LKYSKVTKEVIEKLKEILGEGGVRIDRDYLERYSKDETAELEPLEPEVVVFPKTPEEISK
ILKLANEMKIPVTPRGAGTGLSGGAVPAHGGILMSFERMNRILEFDPENMVVVVEPGVIT
DEIQKLAEQHGLYYAGDPASSESSSIGGNVAENAGGTRVLKYGPTGYHVLGVEVVTPTGE
IVSFGGKMVKNVMGYDMIRLLVGSEGTLGIITKIILRLIPKPKYLATLLVPFKSVDEAIL
SVPKVLSEAGTLPSSIEFMDKKSVQMAYRFLNESIPNMEADAHLIIEIESADKESLSKAY
FNLGDSLMKMGAIEVYVADNRHQRMKIWKFRKAIPEGIIAFRPVHCMEDVSVPI
>Ga0164318_100240365
MEYRKINESDIKKLLDIVGESNLIRKEQIEEDYAHDELQTVQAFPDVLVFAKDKYQISEI
MKYANEAKIPVTVRGSGTGLVGSCVPIYGGILLDTTKMNRIIELDKVNMTLRVEPGVLAM
DIYEYVEKEGLFYAPDPGEKSATIGGNIATNAGGMRATKYGITREWIRGLEVCLASGELV
KFGTKVVKDSSGYSLKNLIIGSEGTLGIIVEATLKLIPLPKFDVSLLIPFKDRYSAIKAV
PKVILANAIPTAVEFLEKESLRFSEEYLGKKIPNANYNAYLLLSYDGTTQEEIDHNVEVI
SDYCVNSLDALDVYLIDTDERKDSVWTARGAFLEAIKASTTEIDECDVVLPRAHITEFLD
FTQSVSKELDLRIPYFGHAGDGNLHIYFCKDELTEKEWKEKLEIGFEKLYDKAFFFGGLV
SGEHGIGYAKKQYLKKQIGPVQIELMKGIKKVFDPYNILNPGKII*
>Ga0164318_100278922
LREEILSELRSIVGEDWVVTGEDRIQGYLYDETPPPMLPKASEDVVVVKPGNTREVSEII
KLANRYKIPVFPRGGGTGLVGACVPTLSGIVLSLERMNKIVVDKENLIAEAEAGATLADL
IKAAEDAGLFFPLHPGDEGAQIGGLLACNAGGVRAIKTGVMRNYVKGMEVVLPTGEILTL
GGKLVKNNAGYDLMHLIIGSEGTLGVITKAWIRLQPKSAASATIVVPFKDRETALKAVPA
IFHEGIIPLAIEYMERDLIEKTAQQLGLTWPCKEGDHQLMLILTETSEAALYDACEKLMN
LCERLGSLEPLLAESREEQETILKIRSEIYSALRSNLIDILDTTVPPAQLVELIKATEEL
GKKYNTYLPVFGHAGDGNLHIHIMKEEGWTQEEYDRLRDEIYKKAVELGGTITGEHGIGY
TRKKSIQKYLDKKALELMKAIKQVFDPNNILNPDKILP*
>Ga0164318_100355506
VTKARYNEITNEVIEELARIVGKQNLIYSDPEKLEPYSHDEVSEREYAHMPDVVVKPSSA
EEISRIMKLANKYLIPVTPRGAGSGLSGGAVPIYGGILLSFERMNRILEIDTENLVAVVE
PGVVTNEINEKLKEYGLFFAGYPMSVESCYIGGNVAENAGGGRAVKYGVTGRYILGLEVV
TPEGDIITLGGKRVKDVVGYDLVKLMVGSEGTLGIFTKIIIRLLPLPAAKVDLLVLFEDI
DSALRIVPKIMTNGRIIPTAIEFMDKLSVHTSCKFLNEHLPYEKAGAMLLIELDGNDKET
LEKEYEIIGEMCLGNGAIEVYVADNYTTQERVWKVRRNI
>Ga0164318_100393372
VRYNRVTPEIVERLRRIVGDGYVLTSPGDLERYGIDEIEERYRHPPEVVVKPRTPEEIAA
IMKLANEYRIPVTPRGAGTGLSGGAVPIHGGIVISLERMNEILEIDVDNMMVTVEPGVVL
ADMMRAVEAKGLFYPVDVSTLESCHVGGNVAENAGGARAVKYGVTGHWVYGLEIVTPTGE
IVRLGGKRIKDVTGYNLVQLVVGSEGTLGIVTKITFRLTVKPKCVLDLLVPFDTLDNAVA
QVNKLFREEHGLAAIEFMDDLSIRAAERYCNTVLPHDDCEAHLLIQVDGMKEGEVWRAAE
RVYHAVVEGGAKEVFVADNRITREKLWRARRNIAEALKALNNYISVEDIVVPRSRIPEMA
RRLRELSRAHDIEVPLYGHIGDGNLHPTPVSGDRDEETWVRDLEAFLVDMFKAVRELGGN
ITAEHGIGFKRIKYLPLALDEVEIELMKAIKRAWDPNGILNPGKAVPLGP*
>Ga0164318_100436932
MRFNKVTAKVIERLKEIVGEDYIITSPEELEKYSIDEIEERYRHLPEVVVKPRTAEEIAA
IMKLANEYRIPVTPRGAGTGLSGGAVPAHGGIVLSLERMNEILEIDLDNMMVTVEPGVVL
ADMMRAVEAHGLFYPVDVSTLESCHVGGNVAENAGGARAVKYGITGHWVCGLEMVTPTGE
IVHLGGKRIKDVTGYNLVQLVVGSEGTLGIITKITFRLTVKPKYVLDLLIPFDSLENAVA
QVLGLLREGLSLSAIEFMDSLSIKAAEKYLNLTLPYNDSEAHLLIQIDGMEEEGVWQAAE
RVYEKLMAAGAMEVFVADNRLTREKLWRARRNIAEALKALNSYVSVEDIVVPRSQIPEIA
RRLRELSRTHDLEVPLYGHIGDGNLHPTPVSGDRDEKTWIRDLEAFLSDMFKTVRELGGN
ITAEHGVGIKRRKYLPLCAGPAEIKLMKAIKKAWDPNGILNPGKVFPVEGAC*
>Ga0164318_100441401
LKEGIVKSLKSIVGEDWVIDSEELVKSYLGDETAPGPKPQPTFDVVVVKPANAQEVSEIL
KLANREKISVYVRGGATGLVGGCVPTKSGIVLSMERMKEIEVDRENLMAVVGAGVTLGEL
LQAAEKADLFFPAHPGDEGAQVGGLIACNAGGARAVKTGVMRNYVTGIEVVIPTGEILNI
GGKLVKDNISAGKLMHIFIGTEGILGVITKAVIRLFPRFKATATMIVPFNDRHSALNTVP
KILQR
>Ga0164318_100466152
MEKEYGTLTTQIIEEIQEIVEAKNVIFEDKEKLENYAADEAGEIYGHMPEVVVKPDSTEQ
VSKIMKLANKNKITVTPRAAGSGIAGAAVPLFGGIVLSVERMNKILEIDKVNRVAVVEAG
VITNELCLKVLEEGLMYAGYPMSIETSFISGNVATNAGGGKVIKYGNTRRHILGLEVVLP
TGEVIELGGKFRKDTWGYNLLNLMIGSEGTLGIFTKVIVNLVSSADKTVDLLVPFGDVET
AVNAVADVIVTGGVLPVAVEFMDKLSVDLTTKYLNTKVAFQDQAEAYLIIQLDSESREGL
ENLYEKVGEICLNNDALDVFVAESRTDSENIWKVRQEFAEGIRAADPYASLSGDVVVPLS
KVPEMMKEIKRIGEKYNMRIPTAAHIADGNLHPELMKPENVSVQEWPKRAEEIYEEMTEV
AIKFGGAGSGEHGIGFIKKPIFLKTKSEAELNLMRGIKKVFDPNYILNPGKII*
>Ga0164318_100914481
LKGKLRRAADRIRSIIGEDWVITEREYMEDYLRDETPDAIRPSPAENLILAKPSLTKEVS
EILMVANELLIPVFPVGGRTGLVGGCIPTEDGIILSLERMNRITVNRENLTALAEAGATL
GDLIRAAEEADLFFPLHPGDEGAQIGGLISTNAGGVRAVKYGVMRNYVRGIEAVLPTGEV
LNLGGPLIKNNTGYDLMHLIIGSEGTLCVITKATIRLYPKSRFSATLILPYESRADAIGT
VPKILHSGIMPLAIEYVEIGELNRAAEHVGEAWPLQN
>Incfw_100407727
MNYKTFDRQDFEAVSNIIGDSERVLYKENINEDYSHDELGGTECYPDMVVRATSTAEVSA
IMKYACENNIPVTPRGSGTGLVGGAVPINRGIVMDLSLMNHFLELDEENLTITVEPGVLL
MELSKYVEDHDLFYPPDPGEKTATIGGNINTNAGGMRAVKYGVTRDYVRGLEIVLPNGNV
VSFGGKVVKNSSGYSMKDLIVGSEGTLGIITKATLKLLPLPRKAISLLIPFPSLEQAIRT
VPLIIKSKTIPTAIEFMQRQTIMDAEEFLGKKFPDNQADSYLLLKFDGNSTEEIEASYDK
VAKICLEQGAIDILISDTDERNDSIWKARGAFLEAIKASTTYMDEIDVVVPRNKVSEIVE
FSHKLQEQVGVRIKSFGHAGDGNLHAYVLKDDLSEEEWEKRLALAMDEMYKKAKELKGQV
SGEHGIGFAKKPYLKESLDSEILHIMKGIKLAFDPKNILNPGKVCQ*
>JGI12014J29046_10000957
MVSARNEYLMSIEYSPVTPRIVAELRRIVGDRYVIHGDAEKLTAFSHDAIADPHYAHMPE
VAVRPAGAEEIAAIMKLANRERIPVTPRGAGSGLSGGAVPLYGGIVLLNDRMNRILEIDR
ENLMVVVEPGVITNEINERLKEFGLFYPGYPMSLEMCYIGGNVAENAGGGKAVKYGVTAR
YVMGIEMVTPKGEIVEFGGKRVKDVTGYNMLQLMVGSEGTLGIFTRITLKLLPLPKSAVS
LLCLFPSAAEAISAVPRIMTGSGIIPTAIEFMDRQCVQISCDYLNESIPREGAGAMLLMT
VDGAGEDQVEREYDLVGEMALRGGAFQVYVADNATTAERIWRVRRGIPEALNLITPNQSS
EDIVVPMARIPKLIEAFEVLGARYGVRVPCYGHAGDGNMHSHVLADPSWSSEHWAAICPR
ILTDLYKLTASLGGTLSGEHGIGHKRKRYMPLVVSEPALEMMRAVKLALDPNLVLNPGKI
FDFDSP*
>JGI1356J14229_1000190110
MVSARNEYLMSIEYSPVTPRIVAELRRIVGDRYVIHGDAEKLTAFSHDAIADPHYAHMPE
VAVRPAGAEEIAAIMKLANRERIPVTPRGAGSGLSGGAVPLYGGIVLLNDRMNRILEIDR
ENLMVVVEPGVITNEINERLKEFGLFYPGYPMSLEMCYIGGNVAENAGGGKAVKYGVTAR
YVMGIEMVTPKGEIVEFGGKRVKDVTGYNMLQLMVGSEGTLGIFTRITLKLLPLPKSAVS
LLCLFPSAAEAISAVPRIMTGSGIIPTAIEFMDRQCVQISCDYLNESIPREGAGAMLLMT
VDGAGEDQVEREYDLVGEMALRGGAFQVYVADNATTAERIWRVRRGIPEALNLITPNQSS
EDIVVPMARIPKLIEAFEVLGARYGVRVPCYGHAGDGNMHSHVLADPSWSSEHWAAICPR
ILTDLYKLTASLGGTLSGEHGIGHKRKRYMPLVVSEPALEMMRAVKLALDPNLVLNPGKI
FDFDSP*
>JGI1689J12820_100003320
MKETVSKRLVEVLGDDWVVEDLEKIEGYLYDETPKPSSPKATEDVLVVKPKDSGEISEVM
KIANDEGIPVIPRGAGTGLCGAAIPTKSSIILSMERLDEVLDLDEENLMVTCQAGLPLEG
LFEAVNETDHLFFPPHPGDEGAQVGGLVVENAGGARAVKYGVMRNYVKGMKVVLPTGEEL
KLGGKVLKNNTGYDLMHLLMGSEGTLGIITEVTLRLYPKAKETATLLVPFEDRHSAMSAV
PVMLKEGHVPLALEYVERELIEESADHLGKTWPADQGEAFLILIITGKDEEDVFEKAETQ
IEVLEEHGALEPLFAQRRKEQESILDIRSNIYTALEEETTDILDVTVPPAEVGRLIDEIE
ELAGEYGTKIPVYGHAADGNVHPHIMNVDGEAPEYFEELKNKIYRTALDMGGVITGEHGV
GETRIKNLPMALSEEEIELMKGIKKVFDPNNVLNPGKAVG*
>JGI20127J14776_100004424
VSALPRSIINELRAVVGDTWVVVEEKAIEKYLYDETAYGVRPQPIKDVIVVKPGSTEEVA
EVLRIANKYKVPVYVRGGGTGLVGGAIPIKPGIVMSLERMDKVIIDSENMVAEVEAGASF
GKLLEEADKHNLMFPAHPGDEGASVGGLIACNAGGSRAVKTGVVRSYVLGLEVVLPSGEV
LKLGAKTIKNNFGYNLAHLFIGSEGILGVITRAYLRLYPKWGYTATVIIPFDSRVKAFRA
AKKLLFSGFIPLALEYFDRRVIETSAKYLGLQWPIKEGDYFLMIMLAEALEDTLFLELEY
LDRVAREEESLEPFATQRDDEQKTLLKIRSEIFSSLKSETFDILDTTVPLGNVDRFIENI
IDVEKRYGIWLPVYGHVGDGNVHVHVLNYQGFSRDHLEKITEEVYNAALMLGGVITGEHG
IGYVRRKYVKRLLGDTWIETMRKLKAVLDPNNVLNPGKVLPEE*
>JGI20130J15003_100024719
MDEGMADTVKAMEEIIGSKWVLKERTAIEGYLRDETPEAIRPQPASGIILVKPSNVREVS
EILRFANRNRIPVFPLGGRTGLAGAAIPTKPGIAISLERMNRIEVDRENMMAIAEAGATL
GDLIKAAEEGGLSFPLHPGDEGAQIGGLIATNAGGVRAVKYGIMRNFVKGLEVVLPTGDV
LSLGGMLIKNNMGYSLLHLFIGSEGTLGVITKAFIKLLPKTRYTVTLVIPFDKRGDAIQS
AQRIMLSGITPLALEYVEWEEIDRASKHIRETWPAKGRVQLILILSEVSEEGLLQECEEI
SRICEENHALETLIAERKEEQDRILRIRSNLYTAIKPYIYDILDVTVPPGRIEELMNKVD
AIAERHQTRIPIYGHIGDGNLHAHIWKEEGRGLDFVKKVKREIYEACISLGGVITGEHGL
GKVRLEEARFLLAEKEIELMRAIKAVFDPNGIMNPGTIAG*
>JGI20130J15003_100038522
MESLVEQLEGIVGREAVVSSREKMESYLFDETCIPVRPSAVPDCILVKPANSMEVSKILR
LANEKKVPVYPRGGGTGLVGGAVPTRSGIIVSLERMNRVEIDVENLMAVAEAGATLGGLL
KAAEEAGLSFPPHPGDEGAQIGGLVACNAGGARAVKHGVMRSFVKGLEVVLPTGEILTLG
GKLLKDNMGYNLMHLIIGSEGTLGIITKVVLRLNPKAPYSFTLLLPFNSRHDALNTVPRI
LRSGVTPLALEYVEKELMERSAEHLGEKWVFNGKVFLIAILAGEENVVYSEAEKLSQICV
ENNGLEPSVAERRDEQESILRIRSNIYTALKHDSMDILDTTVPPSEVGKLADAIDAIAEN
HDAYIPVYGHAADGNVHSHIMKRDAEKYEVLKREIYEATVSLGGTITGEHGVGKIRVKEL
YRFTHPKSIELMKGIKRLFDPNNILNPYTVLEV*
>JGI20130J15003_10007585
LSALXQHIISDLKAVVGDRWVVVEKRAIERYLYDETAYGVRPQPAAEVVVVKPGSTEEVA
EVLKVANKHKVPVYVRGGGTGLVGGAIPTKPGIVVTLERMDRVVIDSENMVAEAEAGATL
GKLIEEAEKHNFMFPAHPGDEGASIGGLIACNAGGSRAVKTGVMRNYVLGLEVVLPTGEV
LKLGAKTIKNNFGYNLAHLLIGSEGILGVITRAYLRLYPKWSYAATVVIPFDSRVNAFRV
AKKLLFSGFIPLALEYFDRRVIENSAKYLGLQWPIKEGEYFLMVMLAEPLEDVLFLELEY
IDRVAREEGSLEPFATQREDEQKTLLKIRSEIFSSLKSETFDILDTTVPLGNVDRFIEKI
IDIERRYGIWLPVYGHVGDGNVHVHVLNYQGFSKDQLEKIAEDVYDAALMLGGVITGEHG
IGYARKKYVKKLLGSAWVETMRKLKAALDPNNILNPDKVIPEE*
>JGI20130J15003_100101624
MRTLPLELVQELKSVVGEEWVVTEKEAISKYLFDETAPPVRPKPSEEVIVVKPSGAVEVA
EVLKLANKYRVPVYPRGGGTGLVGGAVPTKPGIVLSLERMDKLVVDAENMVAEAEAGVTL
GKLIEEAERRGLSFPPHPGDEGATVGGLVACNAGGARAVRTGVVRNYVLGLEVVLPQGTI
LTLGSKTIKNNQGFNLAHLFVGSEGILGVITKAYLRLYPRWRASATIVVPFERRSNAMDT
AKKILFSGLTPLALEYFDRRVIEESARHLGVAWPVAEGNSYLMLILAECSEDIVFAELEM
LSKILESEEALEPVIAQRSDEQSTLLKIRSAIYTALKKETFDILDTTVPLGTISTFLESI
ERLESRYKVWLPVYGHVGDGNVHVHVLHYPGFTVQQLEEIRDQIYEAAIALGGVITGEHG
IGALRRSYVAKLLGPEWVKVMKELKRSLDPNGILNPDKVLPEDEG*
>JGI20130J15003_100120312
VSALPRPIINELRAVVGDTWVVVEEKAIERYLYDETAYGVRPQPIKDVIVVKPGSTEEVA
EVLRIANKYXVPVYVRGGGTGLVGGAIPIKPGIVMSLXRMDKVIIDSENMVAEVEAGASF
GXLLXEADKHNLMFPAHPGDEGASVGGLIACNAGGSRAVKTGVVRSYVLGLEVVLPSGEV
LKLGAKTIKNNFGYNLAHLFIGSEGILGVITRAYLRLYPKWGYTATVIIPFDSRVKAFRA
AKKLLFSGFIPLALEYFDRRVIETSAKYLGLQWPIKEGDYFLMIMLAEALEDTLFLELEY
LDRVAREEESLEPFATQRDDEQKTLLKIRSEIFSSLKSETFDILDTTVPPRQCR*
>JGI20130J15003_100129620
MKEVIIRELEEIVGKDFVITKKEQIESYLFDETSIPVRPKPALSCIVVKPENSEQISRIL
KLANQKRIPVYPRGGGTGLVGGAVPTKDGIVVSLERMKHIEIDKDNLVAVAEVGVTLGEL
LRAVEEAGLSFPPHPGDEGAQIGGLVACNAGGARAVKHGVMRNFVKGIEIVLPTGEILSL
GGKLLKDNMGYNLMHLIIGSEGTLGIITKAIIRLCPKAEYTLTLVLPFNSRHEALSVVPV
ILTKGISPLALEYVERELMEKSATHLGEKWDIKGKVFLIVILSGTQNEVYGEAEKIDQIC
SENGGLEAYVAERQDEQEIILKIRSNIYTALKEESGDIFDTTVPPSKIGRLADEIDKIAE
KYSAYIPIYGHAADGNLHAHVMKKDMDKYERIKSEIYEATVNLGGVITGEHGIGKIRVKE
LYKFMPHKSIELMKGIKRLFDPNNILNPGNVLNVEES*
>JGI20130J15003_10033183
LALPISLINELKSTVGDQWVIIEEKAVERYLYDETAYGVRPQPVRDIVVVKPGSTEGVSE
VLKLANKYKAKVYVRGGGTGLVGGAVPTKPGIVLSLERMDKVHVDSENMVAEAEAGATLG
KLIEEAEKHNLMFPAHPGDEGAFIGGLVACNAGGSRAVKTGVMRNYVLGLEVVLPTGEVL
KLGAKTIKNNFGYNLAHLFVGSEGILGVVTKAYLRLYPKWSYTATIVVPFDSRVKAFKTA
KKLLFSGLIPLALEYFDRRVIEASAKHLGLQWPIMEGDYFLMVILAEALEDVLFLELEYV
DKVAREEGSLEPFATQRTDEQKTLLKIRSEIFTALKKDTFDILDTTVPLGXVDKFIEAXM
DIERXHGVWLPVXGHVGDGNIHIHVLNYQGYTXXQLIGVSEEIYEAALKLGGVITGEHGI
GYIRRKYVRRLLGDVWVETMRKLKGILDPNKVLNPDKVIPEE*
>JGI20130J15003_10034224
MMFKKVNEEIIERLVEICGDNDVSTEEEDLERYSQDESGRFYAHMPEVVVKVENVQEISE
VLKIANENLIPVTPRGAGSGVVGGAVPIYGGIVLSLEKMNQILEIDKVNLVAVAEPGVVT
NDLCKKVAEEGLFYPGYPMSVETSFLGGNVATNAGGSKVIKYGNTGHHILGLEVVLPSGE
ILSLGGKRRKDSSGYNLLNLMIGSEGTLGVFGRIIVNLIPLPLYTVDLLVPFPTVESAIK
TVPEIITESRVLPCAVEFLDRPSVEVASLYTKSRWEYQDRAEAYLLIQFDGNNKSQLEES
YIRAGEACLKSGALEVFVAENPFASEKLWRLRRNYLEAIKAIDPYVVTGDAVVPTSLIPE
MLRRIKILEDEYKTSILCVAHAGDGNIHSAPLKPKDISPEDWQLIQEEILDKIAIEASLL
GGAPSGEHGIGYVKKKALYLSKKREIPLMRELKKVFDPNGIMNPGKVF*
>JGI20130J15003_10036639
MSSLSLNLIEKLKAILGEEWVIQGENLVASYVLDETPPPIRPQPHLDVVVVKPKSSEEIS
EILKLANEYNTPVFPRGGGTGLVGGCIPTTSGIVLSLERMNKIIIDKDNLMAEAEAGATL
KDLLNASDEAGLFFPPHPGDEGAQIGGLIACNAGGARAIKTGVMRNYIRGLEVVLPTGEI
LRLGGKLLKNNFGFDIMQLIIGSEGTLAVITKAWIRLYPKLPATATLIIPFESRGSAVKA
VPKILHAGILPLALEYVERIPIERSAERLGLVWPCKVGESFLIVILAEQSDETLYSQCEK
LLSLCGEFGSLEPLLAESKEEQEKILKIRSEIYSSLKPDMVDILDATVPPASIGAFMDEV
ERIAKRYNTYLPSYGHAADGNIHVHIMKEQGWRAEDYDKVRDEIYTTAVKLGGTITGEHG
IGAVRRKSAEKFLNPIHVKLMREIKRIFDPKGILNPGKVLP*
>JGI20130J15003_10041909
MMAFNKVTPQIIERLRAIVGEENVLTALEDITQYGLDEIEERYRNLPEVVVKPRTPEEVA
AIMKLANEARIPVTPRGAGTGLSGGAVPLYGGIVLSLERMNEILEIDHDNMMVTVEPGVV
LADMMRAVEAQGLFYPVDVSTLESCHVGGNVAENAGGARAMKYGVTGHWVCGLEVVTPTG
EIVHIGGKRIKDVTGYNLVQLLVGSEGTLGIITKIIFRLTVKPKYVLDLLIPFESLDIAV
AQVLGLLREVYGLSAVEFMDSLSIQAAEQYLNMTLPYDDCEAHLLIQIDGMEEEEVWRVA
ERAYQKLIEAGAKEVFVADNRITREKIWRARREIAEALRALHRYISVEDIVVPRAKIPEM
VQSIRKIARRHRLVVPVYGHIGDGNLHPTPVADDFDEQTWISKLDAFLMDLFCAVRELGG
NLTAEHGVGLKRIKYLPLVMSQAEIALMQAIKKAWDPNGILNPGKVVVLEEALTQHGSEP
LQKWQILGKREELTKG*
>JGI20130J15003_10052461
MVLPRQFIDELRGVVGDKWVVEDLVAIERYLYDETAPPVRPSASREIIVVKPGSIDEVAN
VIKIANKYRVPVYPRGGGTSLVGGAVPTKPGIVLSLERLDRIYIDVESMVAEVEAGVTLG
KLIEEAEEHGLMFPAHPGDEGAYIGGLIACNAGGSRAVRTGVMRNYVLGLEVVLPTGDIL
KLGGKTIKNNMGYNLAHLFIGSEGILGVIVKAYLRLYPKWRYTATAVIPFNSRSSAFRTA
RKILSTGLIPLAIEYFDRQVIETSAKYLGVSWPIDIGQYYIMIILAEPVEETVLVELELI
DRVAREEGGLEPFVFQREDEQKNVLKIRS
>JGI20130J15003_10061806
MFKKVDERIIDKLINICGENDVLINYEDLERYAQDESGKFYAHLPEVVIRPESSEEVSRI
LKIANENFIPVTPRGAGSGLVGGAVPLYGGIVLSMEKMNQILEIDKINLTVTSEPGVVTN
DLCKKVAEEGLFYPGYPMSVETSFLGGNVATNAGGSKVIKYGNTGHHVLGLEVVLPSGEI
INIGGKRRKDSSGYNLLHLFVGSEGTLGVFTKIIVNLIPLPPYVVDLLIPFPTIESAIYT
VPKIISESNVLPCAIEFLDQGSVYLASIYTKEKWEYQDRASAYLIIQFDGNNKNQLEEAY
IRAGETCLKEGALEVFVAENPFASEKLWRIRRNYLEAIKTVDPYVVLGDAVVPTSLIPEM
LKKIREIGEKYKVEIYNVAHAGDGNIHSAPIKPQDLSPEEWQPIQEKILNEISLIAGELG
GAVSGEHGIGYVKKKILFLSKKKEVSLMKEIKKVLDPNGIMNPGKIF*
>JGI20130J15003_10072915
MKEIIKEIEKIVGNEWVIKEKEKMLNYIFDETPLPIRPKPSNNIILVKPKSTEEISQILK
LANEKKIPVYPRGGGTGLVGGCIPTKDGIILSLERMDNIEIDKDNLMAIAEAGATLGKLL
SISESFGLFFPPHPGDEGAQIGGLIACNAAGARTVKYGPMRNFVKGIEVVLPTGEILKIG
GKLLKNNFGYDLMDLIIGSEGTLAIVTKAIIRLYPPPKAILTLIVPYNNRHDAINSVPKI
LQEGIIPLAIEYVEKDVIEISAKHINKKWPIEEGIAYLIIIVDGLSEEEVYGECERIVEI
CKSFNSLEPIVATSKEEQKNILDIRSNIYTALKPNTADILDVTVPPSSIGKLMDIVDNIE
RKYSTYLPTFGHAADGNLHVHIMMDKINEMENIRNEIYIATIKLGGTITGEHGIGEARIK
YINNFMDKKQYEIMLKIKKIFDPNNILNPGKKLSF*
>JGI20130J15003_10136612
MENIIKEIEKIVGKDFVIYEKEKIESYFFDETCIPIRPKPALKCILVKPENSEQISRILK
LANEKRIPVYPRGGGTGLVGGCIPTRDGIIVSLERMDNIEIDKDNLMAIAEAGATLGKLL
KIAEEAGLSFPPHPGDEGAQIGGLIACNAGGARAVKHGIMRNFVKGLEVVLPTGEIVKFG
GKLLKDNMGYGLMHIIIGSEGTLGIITKAIIRLCPKAEYMLTLILPFNSRHDALNVVPII
LTKGIIPLALEYVEKEIMEKSAAHLGEKWTIDGKVFLIAILAGTENEVLSDAEKMARICA
ENKSLEAYIAERRDEQDAILKIRSNIYTALKEESCDILDTTVPPSNIGKLADEIDRIAEK
YNAYIPVYGHAADGNIHSHIMKNDIDKYERIKSEIYEATIKLGGVITGEHGIGKIRTKEL
YKFIPSKNIELMKGIKKLFDPNNILNPDAVLT*
>JGI2171J19970_100061644
MSIAEKLQEIVGRDWVVAKREQMERYLADETADAIRPKPADNVVLVKPASAEEISAILKM
ANQEKTPVFVRGGGTGICGGAVPIADGILLSMERLDRIIEVDRNNLMVVAEAGVPFGNML
KVVEEASLFFPPHPGDEGAHVGGLVACNAGGTRAVKYGVIRNFVRGLEAVLPTGEIITTG
GKLLKNNQGLDLMHLLINSNGTLGVITKVIFRLCPKFNSSGTLVISYDSRHKAIDTVPQI
LQSGVIPLAIEYVERDVIEISARRLSMTWPATKGLAYLMVILTGDSEDEVYSQGERVSDI
CERNGAVDILIAERREEQANILKIRSEVYSSLKPRVADVLDITVPPASIGVMMDRVDAVA
QRYDVKIPTYGHAADGNLHPHLMVDLAEKGILREVKRAVYQDAIELGGVITGEHGLGVIR
LADLDLCPDGKIWELMRGIKQVFDPNNILSPGIGVL*
>JGI2171J19970_100206651
LGGAVPTQDGIVLSLERLDMVEEVDKENLMVVVQAGVTLADLLKVVEAEDLLFPPHPGDE
GAQVGGMVACNAGGTRAVKYGVVRNYVKGLEVVLPTGEIVNMGGKLLKNNTGLDLMHLLI
DSEGILGIITKVIFRLYPRFASTATLVISWDDRHAAIGTVPKILQSGVIPLALEYVERDA
IEVSAEYLGLRWPPARGTAHLIIIVTGSSEDDVYSQCEQISEVCQKNGAVDTLIAER
>JGI2172J19969_100013618
MEEYRRVKPEILGKLKDIVGAPNVSLSPEDLEKHAVDESLEPPHPPEVVVKPGSTAEVSY
IMRLSYENKIPVTPQGSRTGLSGGSHPLFGGIALSLDRMDRILEIDEENLMAVVEPGVLI
SDLHAETEKKGLLYPPDPGQESGSLGGNISTNAGGVRGMKYGVTRDFVAGLEVVLSNGEV
LHVGGKVVKNSTAYSLLDLIVGSEGTLAVVTKATLRLVPKPRHTALIYVPFESTRDAARS
VSEIVRKKVVPFALEYMPRHAVLTAERYLERKLPDNSYPAYLLIGVEGNSEEEVDSQIEA
VGEVCLEMGAIEAYVADTVSRQQHLWEARKCLFDAYKAFWEIDEVDACVPRASISDYIEA
AEKVAERRGLIISNIGHAGDGNVHSIIARGNLDEESWSTALKGVINDLIQAALDLGGVLS
GEHGVGLAKKGYLLHQVGTNQIDLMKAIKRAFDPHNILNPGKIFDL*
>JGI2172J19969_100024945
MSIAEKLQEIVGRDWVVAKREQMERYLADETADAIRPKPADNVVLVKPASAEEISAILKM
ANQEKTPVFVRGGGTGICGGAVPIADGILLSMERLDRIIEVDRNNLMVVAEAGVPFGNML
KVVEEASLFFPPHPGDEGAHVGGLVACNAGGTRAVKYGVIRNFVRGLEAVLPTGEIITTG
GKLLKNNQGLDLMHLLINSNGTLGVITKVIFRLCPKFNSSGTLVISYDSRHKAIDTVPQI
LQSGVIPLAIEYVERDVIEISARRLSMTWPATKGLAYLMVILTGDSEDEVYSQGERVSDI
CERNGAVDILIAERREEQANILKIRSEVYSSLKPRVADVLDITVPPASIGVMMDRVDAVA
QRYDVKIPTYGHAADGNLHPHLMVDLAEKGILREVKRAVYQDAIELGGVITGEHGLGVIR
LADLDLCPDGKIWELMRGIKQVFDPNNILSPGIGVL*
>JGI2172J19969_100038475
MNEYNRVTPEVRRRLEKIVGTKYVSDSSEDLEKHAIDESLEPPHPPEVVVRPGSTEDVSA
IMELAYKERIPVTPQGSRTGLSGGSHPVYGGIALSLERMNRILEIDEENLMAVVEPGVLI
EDLHTETEKLGLLYPPDPGQASGSLGGNISTNAGGMRGMKYGVTRDFVQGLEVVLPNGEA
IRMGGKFIKNSTGYGLKDLIIGSEGTLAIVTQAILRLVPKPLRTALLYVPFESTRAAARA
VSEVVRRKVVPFALEYMPQHAVLTAERYLERSLPDNSHPAYLLIGVEGNSEDEVEAALEM
VGEVCIELGAVDAYVADTAARQEQLWEGRSCLFDAYPAFWETDEVDCCVPRSRLPEHIER
VEAVAERYGIIISNIGHVGDGNVHSLIARGDLDDEHWHRTLEAVIKEIIEIGLSLGGTIS
GEHGVGYTKKQFLPKQVGVTQVDLMRAIKRAFDPNNILNPGKVFDL*
>JGI2172J19969_100062762
MRYNKVTEDIVAELKDIVGPKKVVADKTAMDKYSHDEVSTHFKAFPEVVVKVQTTKQVSK
ILRLANEKQIPVTLRGQGTGLSCGAVAIYGGILMSFEEMNRILEIDEDNLVAVVESGVIL
LDLRTELEKRGLFYPADPGERSSAIGGNVNTNAGGMNGVKYGNTRGYVLGLEVVLPSGKV
VTLGGKTIKRSTGYELLHLIIGSEGTLAAVTKVILRLMKLPKIFITLYVPFPSLHNAIKT
VPEIIRRKITPTAMEFIERAPLLVAEEHLGERMPHDDAEAYLILRIDGDSEDELYKIGEA
VADICMENNASDVLIADTKEAQEKIWDIRGRFYEALIQNRVADIVDTVVPPSRIADYMDE
VKKISKKHGNRVLGYGHAGDGNVHLQIMKDDLSDEEWTQGRLKTMRELYTTAVAFGGTIS
GEHGIGLAKKDFFPIGVGEEEMKLMKGIKSLFDPHTILNPGKIFDME*
>JGI2173J19968_100025607
LYSKITPELLENLRQIVGKENIIEKGSELEDFSHDETATYVAITQMPDIVVKPANSQEVA
KVLKLACENLIPVTPRGAGTGLSGGAVPIKGGIVLSLDRLDKIIEVDENDLMMTVESGVP
LMKIYEALEDTDLFFPPHPGDESAHIGAAIATNAGGVRTVKYGVMRNFVKGAEVVLPTGE
IVNLSGKLLKDNTGYNLLQLLIGSEGTLAIFTKVTLRLLPKPKEMMILLMEYEDVSSAIS
TVPKLLRTGEIPLGLEYVEREGITPTEKMLGEVWPAKGQAFLMVVVVGNEKDELYSVCEK
IAAVGEENGAKDVLLADKKKEQDVIMRIRSNLYEGLKPEMIDLLDVAVPPSKIAEFVEKV
KIISSKNKVTLPVYGHAGDGNVHVHIMKEGLGDDWRQKYEQVKKEIFEAGRSLNGAITAE
HGIGIQKINDLHYSLSQEEIELMKAIKKIFDPKNILNPGKVLPEDSSKQESIK*
>JGI24019J35510_100060610
MRFNRVTAEVIERLKEIVGEDYVLTSPEELEKYSIDEIEERYCSLPEAVVKPRTPEEIAA
IMKLANEYKIPVTPRGAGTGLSGGAVPVYGGIVLSLERMNEILEIDLDNMMVTVEPGVVL
ADMMRAVEAHGLFYPVDVSTLESCHVGGNVAENAGGARAVKYGITGHWVYGLEMVTPTGE
IVRLGGKRIKDVTGYNLVQLVVGSEGTLGIITKITFRLTVKPKYALDLLTPFESLEDAVA
QVLGLLRXESSLSAIEFMDSLSIKAVEKYLNLVLPYDDCEAHLLVQVDGMEEEGVWQAAE
RVYEKLTAAGAKEVFVADNRLTREKIWRARRNIAEALKALHNYVSVEDIVVPRSEIPEII
RRLRRLSRTHDIEVPLYGHIGDGNLXPTPVSGXRDEETWFRDLDAFLSDMFKAVKELGGN
ITAEHGIGMKRRKYLPLCAGKAEIALMKAIKKAWDPNGILNPGKVFPVEGMCSS*
>JGI24020J35080_100046421
MINAQQLQEIVGEDWVITKREQMESYLVDETAVAIRPKPADNVILVKPASAEEISEILKL
ANRELTPVFVRGGGTGICGGAVPIRDGIVLSTERLDRIEEVDRANLMVVAQAGVAFGAML
KAVEDAGLFFPPHPGAENAHVGGLVACNAGGVRAVKYGVIRNFVRGLEAVIPTGEILMMG
GKLLKNNQGLDLMHLFINSGGTLGVITKVIFRLCPKFISSGTLVISYDNRHEAIDTVPEI
LQSGITPLAIEYVERNVIEISARRLGMRWPAAKGQAFLIVMLTGDSEDEVYAQGERVSNI
CEKHQAVDILIAERKEEQADILKIRSEVYSSLKDNVADVLDITVPPASIGVMMDKVDTIA
QRFDTTIPTYGHAADGNLHPHLMRDLHERGILRQVKREIYQEAIKLGGVITGEHGLGVVR
LPDLDLCPDGKTWELMRGIKRVFDPNNILSPGIGLL*
>JGI24023J19991_1000273512
MKLKSTGKKWEVDEMSYNKLNENLIDRIGEIVGEEGVIRDRDKMDDFSHDEYPLLDFKSF
PDIVVQPRSTEEVSQIVKLAWENSIPITPRGSATGLCGGCVPIYGGIALSLERMDNILEI
DEDNLLVTVEAGVKLMDLFKTVEDRELFFPPHPGDESAMVGGAIATNAGGSRAVKYGVMR
NFVRGIEVVLPNGDVEWLGTKNVKDTSGYSLVNLFIGSEGTLGVITKAILKITPQPGATM
TLVAIYENLEDAIGTVPEIIKKGLSPISIEFIEKEVIPPTEALLGKKWPTSEGEVHLMLI
VDARDEDELMQIGEELVDICTANNATDVLVADTKEKQEEILDIRSNIYLALKKDVVEILD
ITVPPSRIADFVKRVRDLSEKYKIELLTYGHAGDGNVHVHMMEGGEESAYSPLRRELHEM
GIEMGGVVSGEHGIGLAKKEFLKMMGEGKIELMRRIKRALDEKNIMNPGKIFDL*
>JGI24025J20009_100100521
MIYKRVTFKTINELIKILGGKNVIYNNFEAMEQYSHDEVAEKSYAHMPEVVVKPSTTKEI
SKIMKLANKYKIPVTPRGAGSGLSGGAIPVNGGIVLSLEKMNKILEIDKKNLIAVVEPGV
VTNDINNLVKDDGLFYAGYPMSVETCYIGGNVAENAGGGRAVKYGVTGRYICGLEVVMPT
GEILHLGGKRIKDVTGYDLIHLMVGSEGTLGIFTKIYVKLVPLPQANVSLLVLFKDIESA
IKLVPKIMTFGRIVPTSIEFMDE
>JGI24025J20009_100110163
MINVAELQRVVGEDWVITKREQMESYLVDETAVAVRPEPADNVVVVKPGSGKEISEILKL
ANRQKTPVYPRGGGTGLCGGAIPTEDGIVLSLERLDKIEEIDKENLMVVAQAGVTLGDLL
KAVEDADLLFPPHPGDEGAQVGGLVACNAGGVRAIKYGVIRNYVKGLEVVLPTGEIVSMG
GKLIKDNTGLDLMHLLIDSEGILGIITKVIFRLYPRFAGTATLVVSWDDRHAAINTVPKI
LQSGVIPMAIEYVERDVMEWSAKNLGLKWPPAKGKAHLIIIVAGASEDDVYFQCEQISNV
CQKYDAVDTLIAERREEQAEILKMRSELYPAMKSRVADYPDVTVPPADIGKLFDAIDEIA
QRYGTTIYTFGHAGDGNLHPNLMVDLVERGILKKVKREVYQAAVDLGGVITGEHGAGKTR
LGELDLCLDEKSRELMRGIKKLFDPNNILNPGTAIV*
>JGI24025J20009_100130876
MKYNPVTTEIIDELVEIVGIKNVISDKEKIETYSHDETPAEQYNHMPEVVVTPKTTKEIA
KIVKLANKELIPITPRGAGSGLSGGAIPVFGGIVISMEKMNRVLDIDYNNMMMVLEPGVV
TNDINEEIAEHGLFFAGYPMSVETCYIGGNIAENAGGGKAVKYGVTGRYVMGLEVVTPTG
EVLELGGKRVKDVTGYDLKQLIVGSEGTLGIVTKIIIKLLPLPAVKEDLLVLFIDVKSAI
NVVPEIMTGARIIPTSIEFMDKLSVKTSCEYLNEHLPYQQAGAMLLIEVDGNTEEQVEAD
AETIGELCLDKGAIEVYVADNYTTQERVWSVRRNIAEAFKVVSPHQSLEDIVVPIAAIPD
LMPELERISDKYNIQIPCYGHAGDGNLHATLVKNPESSMQEWYDIEKKALREIYQATKEL
GGTISGEHGIGLKRKSFMKIVTSPVELELMRKIKKAFDPNNIMNPGKIFDIN*
>JGI24025J20009_100286733
MNVEKLREIVGEDWVITKRDQMESYLVDETALAVRPKPADNVVVVKPADSQAISQILKLA
NREKTPVFIRGGGTGLCGGAMPTVDGMVLSMERLDKVEEVDKNNLMIVIQAGVSLGDMLL
AVEQAGLFFPPHPGDEGAQVGGLVACNAGGARAVKYGVIRNYVKGLEVVLPTGEILNLGG
KLIKNNQGLDLLHLMIHSEGVLGVITKVIFRLYPKVASSGTMVVSYDKRHDAMDTVPKIL
RSGVIPLAAEYVDRPVIEASAEYLGLKWPASKGKGFLIVILTGANDDEVYSQAERVSAIC
EECGAVDTVIAERKEEQADILKMRSEIYSA
>JGI24108J20142_10002802
MRFKPVTPAIIEELKQILGEKNVFSDEEKMEAYSHDETNKQEYGHMPEVVVTPTTAAEIA
QIVKLANRQIIPITPRGAGSGLSGGAIPIFGGIVLSIEKMNKVLDIDYGNMTLTAEAGIV
TNDINALIKEQGLFYAGYPMSLETCYLGGNIAENAGGGKAVKYGVTGRYIMGMELVTPKG
DIVQLGGKLTKDVTGYDLKQLIVGSEGTLGIVTNATIKLTGLPTAKSNLLVLYKTPKDAI
DTVPVIMTKGTIPTSIEFMDKLSVQTACDYLNESLPYQEAGAMLLIEVDGTNQEQVELAA
EEVGDLCMENGAIEVYVADNYTTQERIWSVRRNIAEAFKVVSPIQSLEDIVVPIAAIPDI
IPELERISVKYDIKIPCYGHAGDGNLHATLVKNPQHSMEHWREIEPQALRELYAVTKRLG
GKISGEHGIGLKRKKYMLENMDPVELDLMKEIKKAWDPNNIMNPGKIFDLES*
>JGI24110J20144_10002492
MRFKPVTPAIIEELKQILGEKNVFSDEEKMEAYSHDETNKQEYGHMPEVVVTPTTAAEIA
QIVKLANRQIIPITPRGAGSGLSGGAIPIFGGIVLSIEKMNKVLDIDYGNMTLTAEAGIV
TNDINALIKEQGLFYAGYPMSLETCYLGGNIAENAGGGKAVKYGVTGRYIMGMELVTPKG
DIVQLGGKLTKDVTGYDLKQLIVGSEGTLGIVTNATIKLTGLPTAKSNLLVLYKTPKDAI
DTVPVIMTKGTIPTSIEFMDKLSVQTACDYLNESLPYQEAGAMLLIEVDGTNQEQVELAA
EEVGDLCMENGAIEVYVADNYTTQERIWSVRRNIAEAFKVVSPIQSLEDIVVPIAAIPDI
IPELERISVKYDIKIPCYGHAGDGNLHATLVKNPQHSMEHWREIEPQALRELYAVTKRLG
GKISGEHGIGLKRKKYMLENMDPVELDLMKEIKKAWDPNNIMNPGKIFDLES*
>JGI24112J20307_10003017
MRFKPVTPAIIEELKQILGEKNVFSDEEKMEAYSHDETNKQEYGHMPEVVVTPTTAAEIA
QIVKLANRQIIPITPRGAGSGLSGGAIPIFGGIVLSIEKMNKVLDIDYGNMTLTAEAGIV
TNDINALIKEQGLFYAGYPMSLETCYLGGNIAENAGGGKAVKYGVTGRYIMGMELVTPKG
DIVQLGGKLTKDVTGYDLKQLIVGSEGTLGIVTNATIKLTGLPTAKSNLLVLYKTPKDAI
DTVPVIMTKGTIPTSIEFMDKLSVQTACDYLNESLPYQEAGAMLLIEVDGTNQEQVELAA
EEVGDLCMENGAIEVYVADNYTTQERIWSVRRNIAEAFKVVSPIQSLEDIVVPIAAIPDI
IPELERISVKYDIKIPCYGHAGDGNLHATLVKNPQHSMEHWREIEPQALRELYAVTKRLG
GKISGEHGIGLKRKKYMLENMDPVELDLMKEIKKAWDPNNIMNPGKIFDLES*
>JGI24114J20149_10004017
MRYNPVTPVNIEELKQILGEKNVFSDEEKMEAYSHDETNKQEYGHMPEVVVTPTTTAEIA
QIVKLANNRLIPITPRGAGSGLSGGAIPIFGGIVLSIEKMNKVLDIDYGNMTLTAEAGIV
TNDINALIKDQGLFYAGYPMSLETCYLGGNIAENAGGGKAVKYGVTGRYIMGLELVTPKG
EIVQLGGKLTKDVTGYDLKQLIVGSEGTLGIVTSATIKLTGLPTAKSNLLVLYKTPKDAI
DTVPVIMSRGTIPTSIEFMDKLSVQTSCDYLNESLPYQEAGAMLLIEVDGINQEQVELSA
EGIGDLCMENGAIEVYVADNYTTQERIWNVRRNIAEAFKVVSPVQSLEDIVVPIAAIPDI
IPELEQISEKYDIKIPCYGHAGDGNLHATLVKNPEHSMEHWREIEPQALRELYAVTKRLG
GKISGEHGIGLKRKKYMLENMDPVELDLMKLIKKAWDPNNIMNPGKIFDLETRGSI*
>JGI24116J20308_100016104
VRYNAVTAKVVDELRRIVGAKNVITDEERMEAYSHDETNKAEYGRMPDVVVTPSTTAEIA
AIVKLANRELIPITPRGAGSGLSGGAIPVFGGILLSVEKMNKVLDIDYANMTITAEAGIV
TNDINALIKEKGLFYAGYPMSLETCFLGGNIAENAGGGKAVKYGVTGRYVMGMELVTPLG
DVVKLGGKLTKDVTGYDLKQLVVGSEGTLGIVTSATLKLTGLPTAKSNLLVLYKTPKEAI
DTVPVVMAKGTIPTGIEFMDKLSVQTSCNYLNESLPYQQAGAMLLFEIDGTNQEQVDLET
EAVGDLCMEHGAIEVYVADNYTTQERIWSVRRNIAEAFKVVSPVQSLEDIVVPIAAIPDL
IPELERLQAKYDIKIPCYGHAGDGNLHATLVKNPAHTMEHWREMLPQALRELYAATKALG
GKISGEHGIGLKRKEYMLENMDPVELNLMKAIKSAWDPNNIMNPGKIFDLA*
>JGI24116J20308_10015712
MRYNPVTPAIIEELKQILGEKNVFSDEEKMEAYSHDETNKQEYGHMPEVVVTPTTTAEIA
QIVKLANNRLIPITPRGAGSGLSGGAIPIFGGIVLSIEKMNKVLDIDYGNMTLTAEAGIV
TNDINALIKDQGLFYAGYPMSLETCYLGGNIAENAGGGKAVKYGVTGRYIMGMELVTPKG
EIVQLGGKLTKDVTGYDLKQLIVGSEGTLGIVTSATIKLTGLPTAKSNLLVLYKTPKDAI
DTVPVIMSRGTIPTSIEFMDKLSVQTSCDYLNESLPYQEAGAMLLIEVDGTNQEQVELSA
EGIGDLCMENGAIEVYVADNYTTQERIWNVRRNIAEAFKVVSPVQSLEDIVVPIAAIPDI
IPELEQISEKYDIKIPCYGHAGDGNLHATLVKNPEHSMEHWHEIEPQALRELYAVTKRLG
GKISGEHGIGLKRKKYMLENMDPVELDLMKLIKKAWDPNNIMNPGKIFDLETQGSI*
>JGI24118J20152_1000925
VPYNAVTKEIVEQLQQIVGARNVFSDTERMEAYSHDETNKEAYGHMPEVVVMPSTSAEIA
AIVKLANRERLPVTPRGAGSGLSGGAIPVFGGILLSVEKMNKIVEIDYPNMMLTAEAGVV
TNDINSLIKDKGLFYAGYPMSVETCFLGGNIAENAGGGRAVKYGVTGRYVMGLELVTPTG
DIVELGGKLTKDVTGYDLKQLIVGSEGTLGIVTKATIKLTGLPTAKSNLLVLYKTPKDAI
DTVPVIMAKGNIPTSMEFMDKLSVQTACEYLNESLPYQQAGAMLLLEIDGTNQEQVDIAT
EEIGDLCMENGAIEVYVADNYTTQERIWSVRRNIAEAFKVVSPVQSLEDIVVPIAAIPEI
IPELDRLSAKYDIKIPCYGHAGDGNLHATLVKNPAHSMEHWHEMLPPALRELYEVTTKLG
GKISGEHGIGLKRKKYMVENMSPVELELMKGIKRAWDPLNIMNPGKIFDLEDNTPAH*
>JGI24119J20153_10001812
VRYNAVTAKVVDELRRIVGAKNVITDEERMEAYSHDETNKAEYGRMPDVVVTPSTTAEIA
AIVKLANRELIPITPRGAGSGLSGGAIPVFGGILLSVEKMNKVLDIDYANMTITAEAGIV
TNDINALIKEKGLFYAGYPMSLETCFLGGNIAENAGGGKAVKYGVTGRYVMGMELVTPLG
DVVKLGGKLTKDVTGYDLKQLVVGSEGTLGIVTSATLKLTGLPTAKSNLLVLYKTPKEAI
DTVPVVMAKGTIPTGIEFMDKLSVQTSCNYLNESLPYQQAGAMLLFEIDGTNQEQVDLET
EAVGDLCMEHGAIEVYVADNYTTQERIWSVRRNIAEAFKVVSPVQSLEDIVVPIAAIPDL
IPELERLQAKYDIKIPCYGHAGDGNLHATLVKNPAHTMEHWREMLPQALRELYAATKALG
GKISGEHGIGLKRKEYMLENMDPVELNLMKAIKSAWDPNNIMNPGKIFDLA*
>JGI24119J20153_10015112
MRYNPVTPAIIEELKQILGEKNVFSDEEKMEAYSHDETNKQEYGHMPEVVVTPTTTAEIA
QIVKLANNRLIPITPRGAGSGLSGGAIPIFGGIVLSIEKMNKVLDIDYGNMTLTAEAGIV
TNDINALIKDQGLFYAGYPMSLETCYLGGNIAENAGGGKAVKYGVTGRYIMGMELVTPKG
EIVQLGGKLTKDVTGYDLKQLIVGSEGTLGIVTSATIKLTGLPTAKSNLLVLYKTPKDAI
DTVPVIMSRGTIPTSIEFMDKLSVQTSCDYLNESLPYQEAGAMLLIEVDGTNQEQVELSA
EGIGDLCMENGAIEVYVADNYTTQERIWNVRRNIAEAFKVVSPVQSLEDIVVPIAAIPDI
IPELEQISEKYDIKIPCYGHAGDGNLHATLVKNPEHSMEHWHEIEPQALRELYAVTKRLG
GKISGEHGIGLKRKKYMLENMDPVELDLMKLIKKAWDPNNIMNPGKIFDLETQGSI*
>JGI24120J20309_100003312
VRYNAVTAKVVDELRRIVGAKNVITDEERMEAYSHDETNKAEYGRMPDVVVTPSTTAEIA
AIVKLANRELIPITPRGAGSGLSGGAIPVFGGILLSVEKMNKVLDIDYANMTITAEAGIV
TNDINALIKEKGLFYAGYPMSLETCFLGGNIAENAGGGKAVKYGVTGRYVMGMELVTPLG
DVVKLGGKLTKDVTGYDLKQLVVGSEGTLGIVTSATLKLTGLPTAKSNLLVLYKTPKEAI
DTVPVVMAKGTIPTGIEFMDKLSVQTSCNYLNESLPYQQAGAMLLFEIDGTNQEQVDLET
EAVGDLCMEHGAIEVYVADNYTTQERIWSVRRNIAEAFKVVSPVQSLEDIVVPIAAIPDL
IPELERLQAKYDIKIPCYGHAGDGNLHATLVKNPAHTMEHWREMLPQALRELYAATKALG
GKISGEHGIGLKRKEYMLENMDPVELNLMKAIKSAWDPNNIMNPGKIFDLA*
>JGI24120J20309_100007219
MRYNPVTPAIIEELKQILGEKNVFSDEEKMEAYSHDETNKQEYGHMPEVVVTPTTTAEIA
QIVKLANNRLIPITPRGAGSGLSGGAIPIFGGIVLSIEKMNKVLDIDYGNMTLTAEAGIV
TNDINALIKDQGLFYAGYPMSLETCYLGGNIAENAGGGKAVKYGVTGRYIMGMELVTPKG
EIVQLGGKLTKDVTGYDLKQLIVGSEGTLGIVTSATIKLTGLPTAKSNLLVLYKTPKDAI
DTVPVIMSRGTIPTSIEFMDKLSVQTSCDYLNESLPYQEAGAMLLIEVDGTNQEQVELSA
EGIGDLCMENGAIEVYVADNYTTQERIWNVRRNIAEAFKVVSPVQSLEDIVVPIAAIPDI
IPELEQISEKYDIKIPCYGHAGDGNLHATLVKNPEHSMEHWHEIEPQALRELYAVTKRLG
GKISGEHGIGLKRKKYMLENMDPVELDLMKLIKKAWDPNNIMNPGKIFDLETQGSI*
>JGI24121J20154_10001082
MAYNQVTPEIIAVLEKVVPGRVVVGDDVNPDYSRDEMPIYGTRMPAVSIDVLTTEEVSQI
MRICYEHSIPVTTRGAGTGLVGGAVPVLGGVVICTARMTKIISWDFEQFGVVVQPGVLIQ
DLKGAALQHGLAYPPDPGQKLGTIGGNVSTNAGGMRAIKYGTTKDYVRGMTVVLADGEVL
DIGANVAKTSMGYNLTQLFTGSEGTLGIITELKLKLIKAPKFDVSVIAPFEDLDTALRCV
PGIFTNTFRPTAVEFFEREILLLSEKFVGKEVWPKEVEGKPVQAYLLLIFDGDSMDEIEP
HTERITDYLLEAGAMDVMIVDTPGQKKEIWDVRSAFLDCIFETHKLFDENDVVVPINRIA
EFVQFFSKEAEKYDFGITYLGHAGDGNLHIFGVSDDMEVAEFKRQIHLWMVAMYDKAKEM
GGELTGEHGIGYGKIPYFEKYVGPRNIELHKGIKQVFDPKLILNPGKVCFRLEELVSN*
>JGI24121J20154_10003076
VRYNAVTAKVVDELRRIVGAKNVITDEERMEAYSHDETNKAEYGRMPDVVVTPSTTAEIA
AIVKLANRELIPITPRGAGSGLSGGAIPVFGGILLSVEKMNKVLXXDXXNMTITAEAGIV
TNDINALIKEKGLFYAGYPMSLETCFLGGNIAENAGGGKAVKYGVTGRYVMGMELVTPLG
DVVKLGGKLTKDVTGYDLKQLVVGSEGTLGIVTSATLKLTGLPTAKSNLLVLYKTPKEAI
DTVPVVMAKGTIPTGIEFMDKLSVQTSCNYLNESLPYQQAGAMLLFEIDGTNQEQVDLET
EAVGDLCMEHGAIEVYVADNYTTQERIWSVRRNIAEAFKVVSPVQSLEDIVVPIAAIPDL
IPELERLQAKYDIKIPCYGHAGDGNLHATLVKNPAHTMEHWREMLPQALRELYAATKALG
GKISGEHGIGLKRKEYMLENMDPVELNLMKAIKSAWDPNNIMNPGKIFDLA*
>JGI24124J20360_10025604
VRYNRVTSAVVDELKNIVGPKNVVLDAEKLEAYSHDETNKEEYGHMPEVVVTPTTTQEIA
EIVKLANRELIPITPRGAGSGLSGGAIPIYGGILLSVEKMNKVLDIDYGNMMITAEAGIV
TNDINALIKEKGLFYAGYPMSVETCYLGGNIAENAGGGRAVKYGVTGRYVMAMELITPTG
EVVQLGGKLTKDVTGYDLKQLIVGSEGTLGIVSHATIKLTGLPTAKSNLLVLFNTP
>JGI24127J20158_10001612
VRYNAVTAKVVDELRRIVGAKNVITDEERMEAYSHDETNKAEYGRMPDVVVTPSTTAEIA
AIVKLANRELIPITPRGAGSGLSGGAIPVFGGILLSVEKMNKVLDIDYANMTITAEAGIV
TNDINALIKEKGLFYAGYPMSLETCFLGGNIAENAGGGKAVKYGVTGRYVMGMELVTPLG
DVVKLGGKLTKDVTGYDLKQLVVGSEGTLGIVTSATLKLTGLPTAKSNLLVLYKTPKEAI
DTVPVVMAKGTIPTGIEFMDKLSVQTSCNYLNESLPYQQAGAMLLFEIDGTNQEQVDLET
EAVGDLCMEHGAIEVYVADNYTTQERIWSVRRNIAEAFKVVSPVQSLEDIVVPIAAIPDL
IPELERLQAKYDIKIPCYGHAGDGNLHATLVKNPAHTMEHWREMLPQALRELYAATKALG
GKISGEHGIGLKRKEYMLENMDPVELNLMKAIKSAWDPNNIMNPGKIFDLA*
>JGI24129J20441_10016502
MEYKKVTPGISEELRKIFGDRNVLTEVEKMEPYASDEAGKQYAHMPDVVVKAENEEQIAR
LMELANREHIPVTPRGAGSGLAGAAVPLYGGIVLSVEKMNRILEIDEDNMVAVCEPGVVT
NDLCKAVADKGLFYAGYPMSVEESYIGSNVATNAGGAKVIKYGSTRSHVLGLGCISPTGE
KLVLGGKRRKETSGYSLLQLMIGSEGTLGIITNVIVNLIPPSNKTVDLLVPFANFDDAAK
ASSSIIRTTKVYPVTMEFMDIFSVRATTEYLNLPPLPAQDKAEAYLLFTLEGVDQDELDE
LAEKAGTACLEMGALDVFVASTRTESEKVWNIRISMPTALLEKWPHVLTGDVVVPRSETA
EFMARTREIIKKYAKVQLEFHGHIGDGNIHSSLIDTGNRTDKEWIEFAEEAYGELCLLGS
QLGGTVSGEHGIGLEKKSVLRQSLGEYPISLMRGIKKVFDPNDILNPGKIFDLK*
>JGI24130J36418_1000013517
MEYKKVTPGISEELRKIFGDRNVLTEVEKMEPYASDEAGKQYAHMPDVVVKAENEEQIAR
LMELANREHIPVTPRGAGSGLAGAAVPLYGGIVLSVEKMNRILEIDEDNMVAVCEPGVVT
NDLCKAVADKGLFYAGYPMSVEESYIGSNVATNAGGAKVIKYGSTRSHVLGLGCISPTGE
KLVLGGKRRKETSGYSLLQLMIGSEGTLGIITNVIVNLIPPSNKTVDLLVPFANFDDAAK
ASSSIIRTTKVYPVTMEFMDIFSVRATTEYLNLPPLPAQDKAEAYLLFTLEGVDQDELDE
LAEKAGTACLEMGALDVFVASTRTESEKVWNIRISMPTALLEKWPHVLTGDVVVPRSETA
EFMARTREIIKKYAKVQLEFHGHIGDGNIHSSLIDTGNRTDKEWIEFAEEAYGELCLLGS
QLGGTVSGEHGIGLEKKSVLRQSLGEYPISLMRGIKKVFDPNDILNPGKIFDLK*
>JGI24131J36419_100181303
MKYGQVTQDVIKELEAIVGVRSVFTDEEKMQPYSHDETPADQYGHMPAVVVTPATAGQVA
QIVRLAVKFLIPVTPRGAGSGLSGGAIPIFGGILLSLEKMNKVLEIDCANMMIVVEPGIV
TNEINGLVAEHGLFFAGYPMSLESCFVGGNIAENAGGGKAVKYGVTGQYIMGLELVTPEG
EIVTLGGKNVK
>JGI24132J36420_1000006143
MKYGQVTQDVIKELEAIVGVRSVFTDEEKMQPYSHDETPADQYGHMPAVVVTPATAGQVA
QIVRLAVKFLIPVTPRGAGSGLSGGAIPIFGGILLSLEKMNKVLEIDCANMMIVVEPGIV
TNEINGLVAEHGLFFAGYPMSLESCFVGGNIAENAGGGKAVKYGVTGQYIMGLELVTPEG
EIVTLGGKNVKDVTGYDIKKLIVGSEGTLGIVTKAIIKLSPLPKFKSDLLVLFEDVVTAI
SAVPIIFSKAGITPTSIEFMDKLSVHTSCDYLNEHLPYQQAGSMLLIEVDGTNQDQVDAD
AERIGELLMKSGAIEVYVADNYTTQERVWSVRRNIAEAFKVYSPHQSLEDIVVPIGSIPA
LIPMVAAISEKYNITMPTYGHAGDGNLHTTLVKNPDSTMAEWYEVEEKALVELYEAVRSL
GGKISGEHGIGIKRKKYMAWLTDPVEMKLMRAIKRAFDPHNIMNPGKLFDLEPDD*
>JGI24140J50213_100091643
MEYNKVTPEILKELGXIFGEKNVLTEAEKIESYAYDEGGKQFSHMPEVVVKAENEEXXXQ
XMKLANREHIPVTPRGAGSGLAGSAVPLYGGIVLTMEKMNRILEIXEDNMVAVCDPAVIT
NDLCKAVAEKGLLYAGYPMSTETSYISSNVATNAGGSKVIKYGSTRSHVLGLECISPTGE
KLVLGGKRRKETSGYSLLQLMIGSEGTLGIMTKVIVNLIPAPNATVDLLVPFGSFDDAVK
ASSGVIRTTKVYPISMEFMDILGVKTTTEHLNLPALPAQDKAQAYLLFTLEGKTQDELDE
LAEKAGSACLEMGALDVFVASTRTESEKVWNIRINLPAVILDNWPHVLTGDVVVPRSVTA
DFIRRTQEIIEKYPGLQVSFVGHIGDGNLHPLVMDIMPNRSDKEWIEVSDKLYEELCLLG
SHMGGTVSGEHGIGFVKKHILGESLGDYTISMMRGIKKVFDPNGILNPGKIFDLE*
>JGI24142J45722_100008813
MDYKKLDATDIEFLVSILDKDRVFTGDAINDDFSHDEMGGISKMPEVLVEVLTTDEVSKI
MKYANENMIPVVARGSGTGLVGASVPIYGGIMINMSRMNKILEIDEENLMLTLEPGVLLM
EISKYVEEFDLFYPPDPGEKSATIAGNINTNAGGMRAVKYGVTRDYIRGLEVVLPSGEIL
NVGGKVVKNSTGYSIKDLICGSEGTLGIVTKIILRLLPLPKKAVSLLIPFPNLDMAINTV
PLIVKSKAAPTAIEFMQREVILAAEEFLGKKFPDNSSDAYLLLTFDGNSIEEIEKAYEGV
ANICLEQGALDVFITDTDERKEAVWSARGAFLEAVKATTTYMDECDVVVPRNKVAEFINY
TNELQKEFNIRIRSFGHAGDGNLHVYVLKDELTDEVWDTKIAEVFEAMYSKSRELKGLVS
GEHGIGFAKKAYMLEQLGPVYVDLMKNIKLAFDPKNILNPGKVCQ*
>JGI24142J45722_100013814
MDYKKLDAKDIEFLVSILDKDRVFTGDAINDDFSHDEMGGISKMPEVLVEVLTTGEVSKI
MKYAYENMIPVVARGSGTGLVGASVPIYGGIMINMSKMNKILEIDEENLTLTLEPGVLLM
EISKYVEEFDLFYPPDPGEKSATIAGNINTNAGGMRAVKYGVTRDYIRGLEVVLPNGEIL
NIGGKVVKNSSGYSIKDLICGSEGTLGIVTKAILKLIPLPKKAISLLIPFPNLDLAIGTV
PKIVKSKSAPTAIEFMQREVILAAEEFLGKKFPDNSSDAYLLLTFDGNSVEEIEKAYESV
ANICLEEGALDVFITDTDERKEAVWSARGAFLEAVKATTTDMDECDVVVPRNKVAEFIKY
TNELQKEFDVRIRSFGHAGDGNLHVYVLKDELTDSAWEKKIEVVFEAMYSKSRELKGLVS
GEHGIGFAKKSYMLEQYGPIYVALMKNIKLAFDPRNILNPGKVCQ*
>JGI24142J45722_100025713
MKDYKTIDLKDIQFLVSLLGQERVFTGEAINEDFSHDELGGISRIPDVLVEVLATDEVSK
IMKYAYENFIPVVARGSGTGLVGASVPIFGGIMMNMCRMNKILEVDEENLTLTLEPGVLL
MEISKYVEEYDLFYPPDPGEKSATIAGNINTNAGGMRAVKYGVTRDYIRGLEVVLPNGDV
INVGGKVVKNSSGYSIKDLICGSEGTLGIVTKAILKLIPLPKKAISLLIPFPNLDMAIST
VPKIIKSKATPTAIEFMQREVILAAEEFLGKKFPDNSADAYLLLTFDGNSTEDIEKDYEK
VANICLEEGALDVFIIDTDERKEAVWSARGAFLEAVKASTTDMDECDVVVPRNKVAEFIK
YTDVLQKKFDVRIRSFGHAGDGNLHVYVLKDDLSDEAWKKKLAEVFAAMYSKSVELEGLV
SGEHGIGFAKKGYMLEQCGLEHVGLMKNIKLAFDPKNILNPGKVCG*
>JGI24142J45722_10081543
MDYKKLDATDIEFLTSVLDKDRVFTGDSINDDFSHDEMGGISKMPDVLVEVLNTEEVSKI
MKYANENMIPVVARGSGTGLVGASVPIYGGIMINMSKMNNILEIDEENLTLTLEPGVLLM
EISKYVEEFDLFYPPDPGEKSATIAGNINTNAGGMRAVKYGVTRDYIRGLEVVLPSGEIL
NVGGKVVKNSTGYSIKDLICGSEGTLGIITKIILKLIPLPKKAVSLLIPFPNLDMAIGTV
PLIVKSKSAPTAIEFMQREVIIAAEEFLGKKFPDNSSDAYLLLTFDGNTIEEIERAYESV
ANICLEQGALDVFITDTDERKEAVWSARGAFLEAVKATTTDMDECDVVVPR
>JGI24142J45722_10149723
MSFKKIDTQDIVELKRLAGSENVLVDHEIGEEYSHDEMIEYGSAIPEVLIFARNANQVSD
VLKYANAKHISVTTRGAGTGLCGACVPLNGGIVLSTQKMKKIIELDTHTMTAVVEPGVLL
MELSAAAENINCLYAPDPGEKSATVGGNVNTNAGGM
>JGI24143J45723_100007443
MDYKKLDATDIEFLVSILDKDRVFTGDAINDDFSHDEMGGISKMPEVLVEVLTTDEVSKI
MKYANENXIPVVARGSGTGLVGASVPIYGGIMINMSRMNKILEIDEENLMLTLEPGVLLM
EISKYVEEFDLFYPPDPGEKSATIAGNINTNAGGMRAVKYGVTRDYIRGLEVVLPSGEIL
NVGGKVVKNSTGYSIKDLICGSEGTLGIVTKIILRLLPLPKKAVSLLIPFPNLDMAINTV
PLIVKSKAAPTAXEFMQREVILAAEEFLGKKFPDNSSDAYLLLTFDGNSIEEIEKAYEGV
ANICLEQGALDVFITDTDERKEAVWSARGAFLEAVKATTTYMDECDVVVPRNKVAEFINY
TNELQKEFNIRIRSFGHAGDGNLHVYVLKDELTDEVWDTKIAEVFEAMYSKSRELKGLVS
GEHGIGFAKKAYMLEQLGPVYVDLMKNIKLAFDPKNILNPGKVCQ*
>JGI24143J45723_100013327
MDYKKLDAKDIEFLVSILDKDRVFTGDAINDDFSHDEMGGISKMPEVLVEVLTTGEVSKI
MKYAYENMIPVVARGSGTGLVGASVPIYGGIMINMSKMNKILEIDEENLTLTLEPGVLLM
EISKYVEEFDLFYPPDPGEKSATIAGNINTNAGGMRAVKYGVTRDYIRGLEVVLPNGEIL
NIGGKVVKNSSGYSIKDLICGSEGTLGIVTKAILKLIPLPKKAISLLIPFPNLDLAIGTV
PKIVKSKSAPTAIEFMQREVILAAEEFLGKKFPDNSSDAYLLLTFDGNSVEEIEKAYESV
ANICLEEGALDVFITDTDERKEAVWSARGAFLEAVKATTTDMDECDVVVPRNKVAEFIKY
TNELQKEFDVRIRSFGHAGDGNLHVYVLKDELTDSAWEKKIEVVFEAMYSKSRELKGLVS
GEHGIGFAKKSYMLEQYGPIYVALMKNIKLAFDPRNILNPGKVCQ*
>JGI24143J45723_100057011
MDYKKVTAADIVFLKELIPAERIFVGAEIGEDFSHDELATIHSYPEVLIKVKSTEEISKI
MKFSYDHNIPVVVRGSGTGLVGACVPLFGGIMLETTLMNNILELDTENLTVTVEPGVLLM
ELSKFVEESDLFYPPDPGEKSATIAGNISTNAGGMRAVKYGVTRDYVRGLTVVLSNGEII
ELGGKIVKNSSGYSLKDLVIGSEGTLCVITEAILKLLPLPKKTLSLLIPFDNIGAAAGIV
PKIIKSKAIPTAIEFMERQTILFAEEFLGKKFPDSSSNAYILLTFDGNTKEQVEAEYEVV
ANLCLAEGAKDVFIVDTDERKESVWSARGAFLEAIKSSTTEMDECDVVVPRNRIAEFIEF
THDLAKEMDLRIPSFGHAGDGNLHIYVCRDKLSQEDWNTKLDEAMGRMYAKALTFHGLVS
GEHGIGYAKRQYLLNDFGTEHLALMAGIKQTFDPKNLLNPKKVCQM*
>JGI24143J45723_10006091
MEYNKVTPETVGKLGTIFGEKNVLTEAEKIESYSYDEGGKQFSHMPEVVVKAENEEQIAQ
LMKLANTEHIPVTPRGAGSGLAGAAVPLYGGIVLSLEKMNKILEIDEINMVAVCEPGVVT
NDLCKAVAEKGLLYAGYPMSTETSYISSNVATNAGGSKVIKYGSTRSHVLGLECISPTGE
KLVLGGKRRKETSGYSLLQLMIGSEGTLGIMTKVIVNLIPAPNATVDLLVPFGSFDDAVK
ASSNVIRTTKVYPVSMEFMDIFSVKTTIEHLNLPALPSQDKAEAYL
>JGI24143J45723_10023672
MQFNKVTDSIVKKLQDIIGIANVIIDEEKMEMYSHDETSDKLWEKMPEVVVKPANAQEIS
EIVKLANRELIPITPRGGGSGLAGGAVPMLGGMVLSLERMNQILEIDTENLFMVLEPGVT
TGIVQKEAKVYNLFYAGDPCSSESSFIGGNVATNAGGNKAVKYGVTGRHVYGLEVVMADG
DIVTYGGKNVKDVTFYDMIHLMVGSEGTLGIITKIWLKLMPLPQYVADLLIPFADMQSAI
KVVPKIMTAGIIPTSVEFMDHLSVIAAEQYLNKKLPYSQESGAYIICEVEGNSEQQVLED
YENIGKLCMENGALEVFVADNISTQDRIWKSRKAYAEALRMISPVYCMEDIVVPISNIPA
ALDAIEKIAAKFECKIPSAGHAGDGNIHCTILREDRDEHAWHDLKDAVLAEIYDAVYKLD
GNLSGEHGIGVKRVSAIYKHMTEGQRKVLTTIKRAFDPNNIMNPGKFAVIERNA*
>JGI24143J45723_10032683
MDYKKLDATDIEFLTSVLDKDRVFTGDSINDDFSHDEMGGISKMPDVLVEVLNTEEVSKI
MKYANENMIPVVARGSGTGLVGASVPIYGGIMINMSKMNNILEIDEENLTLTLEPGVLLM
EISKYVEEFDLFYPPDPGEKSATIAGNINTNAGGMRAVKYGVTRDYIRGLEVVLPSGEIL
NVGGKVVKNSTGYSIKDLICGSEGTLGIITKIILKLIPLPKKAVSLLIPFPNLDMAIGTV
PLIVKSKSAPTAIEFMQREVIIAAEEFLGKKFPDNSSDAYLLLTFDGNTIEEIERAYESV
ANICLEQGALDVFITDTDERKEAVWSARGAFLEAVKATTTDMDECDVVVPRNKVAEFIKY
TNDLQKEFDVRIRSFGHAGDGNLHVYVLKDALSDEAWEKKIEVVFEAMYSKSRELKGLVS
GEHGIGFAKKAYMLEQFGPVYVDLMKSIKFAFDPKNILNPGKVCQ*
>JGI24143J45723_10035132
MSFKKIDTQDIVELKRLAGSENVLVDKEIGEEYSHDEMIEYGSATPEVLIFARNADQVSE
VLKYANAKHISVTTRGAGTGLCGACVPLNGGIVLSTQKMKKIIELDTHTMTAVVEPGVLL
MELAAAAENINCLYAPDPGEKSATVGGNVNTNAGGMRAIKYGVTRDYVKGMEVVLATGEI
LQLGGRITKNSSGYSLKDLIIGSEGTLGVITRLELKLLPKPKKMVSLLIPFNELDVCLNC
VWRVMNLPDVCTTLEFMEKEVLDDAQEYLGKDFPNREYPAYLIVSYSANSNEQLQPMIDA
AANLALENGAIDAFVSDTTERQALLWNARGAFLEAIKNSTSRMDECDVVVPTTKIAEFIT
FVKKLSVDHQVRIRSFGHAGDGNLHVYVCKDRMPDEQWEITVNACMDAMYAKALEFKGQV
SGEHGIGHAKKKYLRQSIGETQIELMRQIKHTFDPNGILNPNKIID*
>JGI24143J45723_10041753
MSFKKIDTQDIVELKRLAGSENVLVDHEIGEEYSHDEMIEYGSAIPEVLIFARNANQVSD
VLKYANAKHISVTTRGAGTGLCGACVPLNGGIVLSTQKMKKIIELDTHTMTAVVEPGVLL
MELSAAAENINCLYAPDPGEKSATVGGNVNTNAGGMRAIKYGVTRDYVKGMEVVLATGEI
LQLGGRITKNSSGYSLKDLIIGSEGTLGVITRLELKLLPKPKKMVSLLIPFNXLDVCLNC
VWRVMNLPDVCTTLEFMEKEVLDDAQEYLGKDFPNREYPAYLIVSYSANSNEQLQPMIDA
AANLALENGAIDVFVSDTTERQALLWNARGAFLEAIKNSTSRMDECDVVVPTTKIAEFIT
FVKKLSVDHQVRIRSFGHAGDGNLHVYVCKDRMPDEQWEITVNACMDAMYAKAREFKGQV
SGEHGIGHAKKKYLRQSIGETQIELMRQIKHTFDPNGILNPNKIID*
>JGI24143J45723_10045964
MDYKKVEVNDIVYLRALIPGERIFVGKEIGEDFSHDELATIHSYPEVLIKVKTDEEISKI
MKYSYENNIPIVVRGSGTGLVGACVPLFGGIMMETTLMNNILELDTENLTVTVEPGVLLM
ELSKFVEENDLFYPPDPGEKSATIAGNISTNAGGMRAVKYGVTRDYVRGLTVVLSNGEII
ELGGKIVKNSSGYSLKDLVVGSEGTLCVITKAILKLLPLPKKTLSLLIPFDDIGAAAGIV
PKIIKSKAIPTAIEFMERQTILFAEEFLGKKFPDSNSDAYILLTFDGNTKEQVEAEYEVV
ANLCLAEGAKDVYIVDTEERKESVWSARGAFLEAIKASTTEMDECDVVVPRNRIAEFVEF
THELAREMDLRIPSFGHAGDGNLHIYVCRDKLCQEEWDIKLEEAMDRLYAKALTFHGLVS
GEHGIGYAKRKYLLNDFGTEHLGLMAGIKQTFDPKXLINPKKVCQM*
>JGI24146J20443_100013938
MNYKKVEEKDITFLKKLIPAERIFVGVEIGEDFSHDELGSIHSYPEVLIKVTSTEEISKI
MKFSYDNNIPVVVRGSGTGLVGACVPIFGGIMIETTLMNNILELDTENLTVTVEPGVLLM
ELSKFVEDNDLFYPPDPGEKSATIAGNISTNAGGMRAVKYGVTRDYVRGLTVVLSNGEII
EFGGKIVKNSSGYSLKDLVIGSEGTLCVITKAVLKLLPLPKMALSLLIPFDNIGAAAGIV
PKIIKSKAIPTAIEFMERQTILFAEEFLGKKFPDSSSDAYILLTFDGNSKEQVEAEYEVV
ANLCLTEGAKDVYIVDTEERKESVWSARGAFLEAIKASTTEMDECDVVVPRNRIAEFIEF
THELAKEMDLRIPSFGHAGDGNLHIYVCRDKLCQKDWDAKLEEAMDRMYAKALTFEGLVS
GEHGIGYAKRKYLLNDFGAEHMALMTGIKQTFDPKNLLNPKKVCQM*
>JGI24146J20443_100111320
MSFKKIDTQDIVELKRLAGSENVLVDHEIGEEYSHDEMIEYGSAIPEVLIFARNANQVSD
VLKYANAKHISVTTRGAGTGLCGACVPLNGGIVLSTQKMKKIIELDTHTMTAVVEPGVLL
MELSAAAENINCLYAPDPGEKSATVGGNVNTNAGGMRAIKYGVTRDYVKGMEVVLATGEI
LQLGGRITKNSSGYSLKDLIIGSEGTLGVITRLELKLLPKPKKMVSLLIPFNELDVCLNC
VWRVMNLPDVCTTLEFMEKEVLDDAQEYLGKDFPNREYPAYLIVSYSANSNEQLQPMIDA
AANLALENGAIDVFVSDTTERQALLWNARGAFLEAIKNSTSRMDECDVVVPTTKIAEFIT
FVKKLSVDHQVRIRSFGHAGDGNLHVYVCKDRMPDEQWEITVNACMDAMYAKAREFKGQV
SGEHGIGHAKKKYLRQSIGETQIELMRQIKHTFDPNGILNPNKIID*
>JGI24146J20443_10194861
MDYKKLDAKDIEFLVSILDKDRVFTGEGINDDFSHDEMGGISKMPEVLVEVLTTEEVSKI
MKYASENMIPVVARGSGTGLVGASVPIYGGIMINMCKMNKILEIDEENLMLTLEPGVLLM
EISKYVEEHDLFYPPD
>JGI24146J26653_1000076104
MQFNKVTDSIIKELQAMIGTANVIIDKEKMEMYSHDETSDKMWEKMPEVVVKPANAQEIS
EIVKLANRELIPITPRGGGSGLAGGAVPMLGGMVLSLERMNQILEIDTENLFMVLEPGVT
TGVVQKEAKVYNLFYAGDPCSAESSFIGGNVATNAGGNKAVKYGVTGRHVYGLEVVMADG
DIVTYGGKNVKDVTFYDMVHLIVGSEGTLGIVTKIWLKLMPLAQYVADLLVPFPDMQSAI
KVVPKIMTAGIIPTSVEFMDHLSVIAAEKYLNKKLPYSQESGAYIICEVEGNSEQQVQED
YEAIGKLCMENGALEVFVADNISTQDRIWKSRKAYAEALRMISPVYCMEDIVVPISNIPA
ALDAIEKIAAKFKCKIPSAGHAGDGNIHATILREDRDEHDWHVLKDAVLVDIYDAVYKLD
GNLSGEHGIGAKRVSANYKHMTEGQKKVLHTIKRALDPNNIMNPGKFVVINRIAN*
>JGI24146J26653_100013637
MNYKKVEEKDITFLKKLIPAERIFVGVEIGEDFSHDELGSIHSYPEVLIKVTSTEEISKI
MKFSYDNNIPVVVRGSGTGLVGACVPIFGGIMIETTLMNNILELDTENLTVTVEPGVLLM
ELSKFVEDNDLFYPPDPGEKSATIAGNISTNAGGMRAVKYGVTRDYVRGLTVVLSNGEII
EFGGKIVKNSSGYSLKDLVIGSEGTLCVITKAVLKLLPLPKMALSLLIPFDNIGAAAGIV
PKIIKSKAIPTAIEFMERQTILFAEEFLGKKFPDSSSDAYILLTFDGNSKEQVEAEYEVV
ANLCLTEGAKDVYIVDTEERKESVWSARGAFLEAIKASTTEMDECDVVVPRNRIAEFIEF
THELAKEMDLRIPSFGHAGDGNLHIYVCRDKLCQKDWDAKLEEAMDRMYAKALTFEGLVS
GEHGIGYAKRKYLLNDFGAEHMALMTGIKQTFDPKNLLNPKKVCQM*
>JGI24146J26653_10011501
MSFKKIDTQDIVELKRLAGSENVLVDHEIGEEYSHDEMIEYGSAIPEVLIFARNANQVSD
VLKYANAKHISVTTRGAGTGLCGACVPLNGGIVLSTQKMKKIIELDTHTMTAVVEPGVLL
MELSAAAENINCLYAPDPGEKSATVGGNVNTNAGGMRAIKYGVTRDYVKGMEVVLATGEI
LQLGGRITKNSSGYSLKDLIIGSEGTLGVITRLELKLLPKPKKMVSLLIPFNELDVCLNC
VWRVMNLPDVCTTLEFMEKEVLDDAQEYLGKDFPNREYPAYLIVSYSANSNEQLQPMIDA
AANLALENGAIDVFVSDTTERQALLWNARGAFLEAIKNSTSRMDECDVVVPTTKIAEFIT
FVKKLSVDHQVRIRSFGHAGDGNLHVYVCKDRMPDEQWEITVNACMDAMYAKAREFKGQV
SGEHGIGHAKKKYLRQSIGETQIELMRQIKHTFDPNGILNPNKIID*
>JGI24146J26653_10169903
MDYKKLDAKDIEFLVSILDKDRVFTGEGINDDFSHDEMGGISKMPEVLVEVLTTEEVSKI
MKYASENMIPVVARGSGTGLVGASVPIYGGIMINMCKMNKILEIDEENLMLTLEPGVLLM
EISKYVEEHDLFYPPD
>JGI24147J20444_1000061104
MQFNKVTDSIIKELQAMIGTANVIIDKEKMEMYSHDETSDKMWEKMPEVVVKPANAQEIS
EIVKLANRELIPITPRGGGSGLAGGAVPMLGGMVLSLERMNQILEIDTENLFMVLEPGVT
TGVVQKEAKVYNLFYAGDPCSAESSFIGGNVATNAGGNKAVKYGVTGRHVYGLEVVMADG
DIVTYGGKNVKDVTFYDMVHLIVGSEGTLGIVTKIWLKLMPLAQYVADLLVPFPDMQSAI
KVVPKIMTAGIIPTSVEFMDHLSVIAAEKYLNKKLPYSQESGAYIICEVEGNSEQQVQED
YEAIGKLCMENGALEVFVADNISTQDRIWKSRKAYAEALRMISPVYCMEDIVVPISNIPA
ALDAIEKIAAKFKCKIPSAGHAGDGNIHATILREDRDEHDWHVLKDAVLVDIYDAVYKLD
GNLSGEHGIGAKRVSANYKHMTEGQKKVLHTIKRALDPNNIMNPGKFVVINRIAN*
>JGI24147J20444_100010638
MNYKKVEEKDITFLKKLIPAERIFVGVEIGEDFSHDELGSIHSYPEVLIKVTSTEEISKI
MKFSYDNNIPVVVRGSGTGLVGACVPIFGGIMIETTLMNNILELDTENLTVTVEPGVLLM
ELSKFVEDNDLFYPPDPGEKSATIAGNISTNAGGMRAVKYGVTRDYVRGLTVVLSNGEII
EFGGKIVKNSSGYSLKDLVIGSEGTLCVITKAVLKLLPLPKMALSLLIPFDNIGAAAGIV
PKIIKSKAIPTAIEFMERQTILFAEEFLGKKFPDSSSDAYILLTFDGNSKEQVEAEYEVV
ANLCLTEGAKDVYIVDTEERKESVWSARGAFLEAIKASTTEMDECDVVVPRNRIAEFIEF
THELAKEMDLRIPSFGHAGDGNLHIYVCRDKLCQKDWDAKLEEAMDRMYAKALTFEGLVS
GEHGIGYAKRKYLLNDFGAEHMALMTGIKQTFDPKNLLNPKKVCQM*
>JGI24147J26652_100010428
MNYKKVEEKDITFLKKLIPAERIFVGVEIGEDFSHDELGSIHSYPEVLIKVTSTEEISKI
MKFSYDNNIPVVVRGSGTGLVGACVPIFGGIMIETTLMNNILELDTENLTVTVEPGVLLM
ELSKFVEDNDLFYPPDPGEKSATIAGNISTNAGGMRAVKYGVTRDYVRGLTVVLSNGEII
EFGGKIVKNSSGYSLKDLVIGSEGTLCVITKAVLKLLPLPKMALSLLIPFDNIGAAAGIV
PKIIKSKAIPTAIEFMERQTILFAEEFLGKKFPDSSSDAYILLTFDGNSKEQVEAEYEVV
ANLCLTEGAKDVYIVDTEERKESVWSARGAFLEAIKASTTEMDECDVVVPRNRIAEFIEF
THELAKEMDLRIPSFGHAGDGNLHIYVCRDKLCQKDWDAKLEEAMDRMYAKALTFEGLVS
GEHGIGYAKRKYLLNDFGAEHMALMTGIKQTFDPKNLLNPKKVCQM*
>JGI24147J26652_10029605
MDFKKIDAKDIEFLVSILDKDRVFTGDAINDDFSHDEMGGISKTPDVLVEVLKTDEVSKI
MKYANENMIPVVARGSGTGLVGASVPIYGGIMINMSKMNNILEIDEENLTLTLEPGVLLM
EISKYVEEFDLFYPPDPGEKSATIAGNINTNAGGMRAVKYGVTRDYIRGLEVVLPSGEIL
NVGGKVVKNSTGYSIKDLICGSEGTLGIVTKIILKLIPLPKKAVSLLIPFPNLDMAIGTV
PLIVKSKSTPTAIEFMQREVIIAAEEFLGKKFPDNSSDAYLLLTFDGNSIEEIERAYEGV
ANICLNQGALDVFITDTDERKEAVWSARGAFLEAVKATTTYMDECDVVVPRNKVAEFIKY
TNELQKEFDIRIRSFGHAGDGNLHVYVLKDDLTDEVWDIKIAEVFEAMYSKSRELKGLVS
GEHGIGFAKKEYMLEQLGPVYVELMKNIKLAFDPKNILNPGKVCQ*
>JGI24185J35167_10003057
MRFRKVDRRAQEKLASICGADNVLCDPEVLERYSRDESGTFYARFPEAVVKPESVREIQE
IISFASEYRIPITPRGAGSGVVGGAVPLRGGVVLALEKMNRVLEIDRRNLCAVVEPGAIT
NDLCRAVQEEGLFYPGYPMSVETSSVGGNVATNAGGSKVIKYGNTGRHVLGLEAVIPSGG
VLFLGGKRRKDSSGYNLLQLLVGSEGTLAVFSKIIVNLIPLPRYTVDLLIPFSTIEGAIG
AVPQIVTESKILPCAVEFLDRGSILLGSRYTKTRLDYQEQAEAYLIIQFDGVHRGELEEA
YMRAGETCLKKGALEVFVAENPFASEKLWRLRRNYLEAMKMEDPYVVTADVVVPTASIPR
MMERIQMLSKKWGVEIFCVAHAGDGNIHAAPLKPHDVTPEEWQKRQGKILHEIAREAIRL
GGAPSGEHGIGYVKKQALYRAKRKEIPLMRALKHVFDPAGILNPGKLF*
>JGI24185J35167_10010905
MMFKKVNEEIIERLVEICGDNDVSTEEEDLERYSQDESGRFYAHMPEVVVKVENVQEISE
VLKIANENLIPVTPRGAGSGVVGGAVPIYGGIVLSLEKMNQILEIDKVNLVAVAEPGVVT
NDLCKKVAEEGLFYPGYPMSVETSFLGGNVATNAGGSKVIKYGNTGHHILGLEVVLPSGE
ILSLGGKRRKDSSGYNLLNLMIGSEGTLGVFGRIIVNLIPLPLYTVDLLVPFPTVESAIK
TVPEIITESRVLPCAVEFLDRPSVEVASLYTKSRWEYQDRAEAYLLIQFDGNNKSQLEES
YIRAGEACLKSGALEVFVAENPFASEKLWRLRRNYLEAIKAIDPYVVTGDAVVPTSLIPE
MLRRIKILEDEYKTSILCVAHAGDGNIHSAPLKPKDISPEDWQLIQEEILDKIAIEASLL
GGAPSGEHGIGYVKKKALYLSKKREIPLMRELKKVFDPNGIMNPGKVF*
>JGI24185J35167_10028934
VVDELIRLLGVENVKFDPEELEKYSHDETSGVEAQIPLAVVFPTSTEQVSMILRWANERR
VPIVPRGAGTGLSAGAVPTKDSIVVSLERMNRIVEFDEENMTITVEPGVITGEIQKIAEE
HGLFYAGDPASSESSSIGGNVAENAGGVKVIKYGPTSFHVLGLEVVLPTGEIVTFGGKTL
KNVTGYDLVRLFVGSEGTLGIVTKIILRLVPKPKCALCYSFRSETLKMLCSVFQRCFLNR
GCFPPRSSSWTRRPARWLPGS*
>JGI24186J35511_100014419
MRVVDELIRLLGVENVKFDPEELEKYSHDETSGVEAQIPLAVVFPTSTEQVSMILRWANE
RRVPIVPRGAGTGLSAGAVPTKDSIVVSLERMNRIVEFDEENMTITVEPGVITGEIQKIA
EEHGLFYAGDPASSESSSIGGNVAENAGGVKVIKYGPTSFHVLGLEVVLPTGEIVTFGGK
TLKNVTGYDLVRLFVGSEGTLGIVTKIILRLVPKPKCTAVLLVPFRDIEDALLCVPKVLS
QSGVLPASIEFMDKASSEMASRFLNESIPNPEAECHLIFELESTSKQSLTREYIELGEKL
MQMKALEVYIADSRTQRMKIWRFRKAIAEGIIAFRPTHCMEDVVVPTANMPKLVVSAYDI
ARRFDLEVLNFGHVGDGNVHVTFLKPDGMSDDVWKRSLEKALEELYKITVQLEGNLTGEH
GVGLKRKKYLSMFLQEKELALMRSIKRLFDPNNILNPGKIFXD*
>JGI24228J36427_1002449
MYNKLTPEIVEELIGIVGSNNVIYGNPDALEPYSHDEVAEKHYAHMPEAVVKPSSAEEIA
QIMKLANKYKIPVTPRGAGSGLSGGAVPVYGGIVLSVEKMNRILEIDKENLVVVVEPGVV
TNEINNAVKEYGLFYAGYPMSVETCYIGGNVAENAGGGRAVKYGVTGRYVIGLEVVTPTG
DIVHLGGKVMKDVTGYDLIHLMVGSEGTLGIFTKIYLKLMPLPQAKVDLLVLFEDMDTAI
KIVPKIMTFGRIIPTSIEFMDDLSFKAACRYLNEKIPFEEAGAMLLIELDGNSKAELEEQ
YEIIGNLCMENGAIEVYVADNATTSERIWRIRRNIAEAWKQFSPHQSLEDVVVPISDIPT
FIKRVREISEKYDIPIPCYGHAGDGNIHATPIKKPELSMEEWHKKLKALLTELYMIVKEL
GGTISGEHGIGSKRKDYLPMVLEPQHMEMMRVIKKALDPNLILNPGKII*
>JGI24422J19971_100004347
MAEYPEYKPEHIYEDLRKILPEESLSKSLFERINNALDPYTFASDISQEEIPYIVVRPAS
TEQVSKLMKYAHSKKTPVFVRGSGTSLQGASRYRHKGIVLNVNRLNHLNIMKDYGFVEFG
PGHRVLYVKEQLEKEGYFLPLVPGSIRVASIGGIISNNTTAHAVDSCLGKPRDYILGLEV
VLPTGEVLQTGTRGLRRAAGTDLTHYFVGGDGLLGVITGIRMKLLPGFKNAYGVAFFDDQ
IPLARAVQRIYLEKAPPPLFLEFLDKRVAQISFEIQGLASPPGPLIMFHAIGQTEEEATY
KIDQLVGVIQKESPIDAKRIEELDEWRRIWLARESALPFICQAAKGVFGLSEIVSTVPDL
VDCLKEAMNMSKGMPTLEKLGEPYLFGHIGALTFHPVFVLPVDWSAEEKAKAIDEMFFKE
AEINAKYGTCGGEWGQFARRTPFYLKRYGEKAFELVREMKKLFDPNNILNPDVLPDE*
>JGI24422J19971_1000078613
MEEYRRVKPEILGKLKDIVGAPNVSLSPEDLEKHAVDESLEPPHPPEVVVKPGSTAEVSY
IMRLSYENKIPVTPQGSRTGLSGGSHPLFGGIALSLDRMDRILEIDEENLMAVVEPGVLI
SDLHAETEKKGLLYPPDPGQESGSLGGNISTNAGGVRGMKYGVTRDFVAGLEVVLSNGEV
LHVGGKVVKNSTAYSLLDLIVGSEGTLAVVTKATLRLVPKPRHTALIYVPFESTRDAARS
VSEIVRKKVVPFALEYMPRHAVLTAERYLERKLPDNSYPAYLLIGVEGNSEEEVDSQIEA
VGEVCLEMGAIEAYVADTVSRQQHLWEARKCLFDAYKAFWEIDEVDACVPRASISDYIEA
AEKVAERRGLIISNIGHAGDGNVHSIIARGNLDEESWSTALKGVINDLIQAALDLGGVLS
GEHGVGLAKKGYLLHQVGTNQIDLMKAIKRAFDPHNILNPGKIFDL*
>JGI24422J19971_100022103
MIKKINNITEELEGIVGKNWIVTDRHLMEDYLKDETPVPVRPSPANNIILVKPANTDEVS
AILKLANREKIPVFPVGGRTGLVGGSIPVKPGMILCLERMNKIDIDEDNLMATAEAGVTL
GELMNAVENADLFFPLHPGDEGAHLGGLVATNAGGVRAVKYGIMRNYVKGLEVVLPTGEA
LRLGGKLLKNNTGYNLLHLMIGSEGTLGIITKAVIKLHPKSKFSATLIVPFSTRHDAINA
VPKILRSGVTPLAIEYIEREEIEKAAEHLNEKWPVDKGKAQLIIILTGISEDELYFGCEE
ISDVCQANGALETMLAETTEEQDRILKIRSNLYTTIKSDMCDTLDVTVPPNELGALMDLV
DGIAEKYHAYVPVYGHAGDGNLHVHIMKEKGEEPEYFEKMKREVYMAAVSLGGVITGEHG
IGETRVKELGLVLSKKEIDLIKAIKRIFDPNNILNPGKVVGQIDALNLESQVTPSV*
>JGI24422J19971_1000313817
MIKKINNITEELEGIVGKNWIVTDRHLMEDYLKDETPVPVRPSPANNIILVKPANTDEVS
AILKLANREKIPVFPVGGRTGLVGGSIPVKPGMILCLERMNKIDIDEDNLMATAEAGVTL
GELMNAVENADLFFPLHPGDEGAHLGGLVATNAGGVRAVKYGIMRNYVKGLEVVLPTGEA
LRLGGKLLKNNTGYNLLHLMIGSEGTLGIITKAVIKLHPKSKFSATLIVPFSTRHDAINA
VPKILRSGVTPLAIEYIEREEIEKAAEHLNEKWPVDKGKAQLIIILTGISEDELYFGCEE
ISDVCQANGALETMLAETTEEQDRILKIRSNLYTTIKSDMCDTLDVTVPPNELGALMDLV
DGIAEKYHAYVPVYGHAGDGNLHVHIMKEKGEEPEYFEKMKREVYMAAVSLGGVITGEHG
IGETRVKELGLVLSKKEIDLIKAIKRIFDPNNILNPGKVVGQIDALNLESQVTPSV*
>JGI24422J19971_100037417
MSIAEKLQEIVGRDWVVAKREQMERYLADETADAIRPKPADNVVLVKPASAEEISAILKM
ANQEKTPVFVRGGGTGICGGAVPIADGILLSMERLDRIIEVDRNNLMVVAEAGVPFGNML
KVVEEASLFFPPHPGDEGAHVGGLVACNAGGTRAVKYGVIRNFVRGLEAVLPTGEIITTG
GKLLKNNQGLDLMHLLINSNGTLGVITKVIFRLCPKFNSSGTLVISYDSRHKAIDTVPQI
LQSGVIPLAIEYVERDVIEISARRLSMTWPATKGLAYLMVILTGDSEDEVYSQGERVSDI
CERNGAVDILIAERREEQANILKIRSEVYSSLKPRVADVLDITVPPASIGVMMDRVDAVA
QRYDVKIPTYGHAADGNLHPHLMVDLAEKGILREVKRAVYQDAIELGGVITGEHGLGVIR
LADLDLCPDGKIWELMRGIKQVFDPNNILSPGIGVL*
>JGI24721J26819_1000043641
MFKKVNEKIIDELMKICGENDVLTDYEDLERYAQDESGKFYSHIPEVVVRPKSNIEISKI
LKIANENLIPVTPRGAGSGLAGGAIPIYGGIVISMEKINQILEIDKVNLTATVEPGVVTN
DLCKKVSEENLFYPGYPMSVETSFLGGNVATNAGGSKVIKYGNTGHHILGLEVILPSGEI
INVGGKRRKDSSGYDLLHLFIGSEGTLGIFTKIIVNLIPLPPYTVDLLVPFPTIESAIYT
VPKIISESKVLPCAIEFLDQGSVYLSSIYTKEKWEYQDRADAFLIIQFDGNNKNQLESAY
IKAGETCLKEGAMEVFVAENPFASEKLWRIRRNYLEAIKAIDPYVVLGDAVVPTSLIPEM
LKRIKEIGKKYKVEIYNVAHAGDGNIHSAPIKPNDLSPEEWQPIQEKILNEISLIAGELG
GAVSGEHGIGFIKKKVIMFSKKEEITLMRKIKNTFDPNGIMNPGKIF*
>JGI24721J26819_1000048617
MSSLSLNLIEKLKAILGEEWVIQGENLVASYVLDETPPPIRPQPHLDVVVVKPKSSEEIS
EILKLANEYNTPVFPRGGGTGLVGGCIPTTSGIVLSLERMNKIIIDKDNLMAEAEAGATL
KDLLNASDEAGLFFPPHPGDEGAQIGGLIACNAGGARAIKTGVMRNYIRGLEVVLPTGEI
LRLGGKLLKNNFGFDIMQLIXGSEGTLAVITKAWIRLYPKLPATATLIIPFESRGSAVKA
VPKILHAGILPLALEYVXRIPIERSAERLGLVWPCKVGESXLIVILAEQSDEXLYSQCEK
LLSLCGEFGSLEPLLAESKEEQEKILKIRSEIYSSLKPDMVDILDATVPPASIGAFMDEV
ERIAKRYNTYLPSYGHAADGNIHVHIMKEQGWRAEDYDKVRDEIYTTAVKLGGTITGEHG
IGAVRRKSAEKFLNPIHVKLMREIKRIFDPKGILNPGKVLP*
>JGI24721J26819_1000081633
MLYNRVTEDIIHELIVIAGGRNVLLDPAKLEAYSHDETSKEEYAHMPEVVVTPESTEVVA
AIVKLANRAHIPLTPRGAGSGLSGGAIPVFGGIVISLEKMNHVREIDYENLTMTVETGIV
TNEINNLVKDKGLFYAGYPMSLETCMLGGNIAENAGGGKAIKYGVTSRYILGLEFVTPAG
DIVWLGGKLAKDVTGYDLVHLIVGSEGTLGIATAAIIKLIGLPAAKSDLLVLFRSPQEAI
SCVPVILSKGLIPTAIEFMDRRSVETSCAYLNENLPYAQCGAMLLIEMDGRDPALVESEA
EAVGDLCMEQGAIEVYVADNRTTQERLWAIRRNIAEAFKVYCPVQSLEDIVVPPASIPAV
IPELDRIAAQFGITIPCYGHAGDGNLHATLVKDPEMSMEDWHRIEPQALEALYEAISKLG
GKISGEHGIGLKRKEYMKRFMSPVELELLKAIKRAWDPNLIMNPGKMFDMENGEG*
>JGI24721J26819_100098417
LARTFEAVLMDLQSVVGKDWVVVEEKAIERYLYDETAHGVRPPPAKDIIVVKPKATDEVA
EVMNIANRYRVPVYVRGGGTGLVGGAIPTMSGIVLSLERMDRIAIDVDNMVADTEAGVTL
GKLIEESEKYGLMFPPHPGDEGATVGGLIACNAGGSRAVKTGVMRNYVLGLEVVLPNGVV
LKLGGKTVKNNLGYNLAHLFIGSEGILGVITRAYLRLYPKWSYSATMIIPFESKVNAFKA
AKRILVTGLTPLALEYFDRKVIETSARYLGVDWPVKEGDYFLMSILAEPLEDILYAEVEY
LDKSVREEGALEPFLALREDEQKHLLKIRSEIFTSMKGETFDILDTTVPLGAVDTFVEQL
IGIERKYGIWLPLYGHVGDGNIHVHVLKYEGFDTELLGKISEEIYSAAISLGGTITGEHG
IGYVRRKYVRSILGDAWVETMRRLKSVLDPNNILNPDKVLP*
>JGI24721J26819_100147707
MMFKKVNEEIIERLVEICGDNDVSTEEEDLERYSQDESGRFYAHMPEVVVKVENVQEISE
VLKIANENLIPVTPRGAGSGVVGGAVPIYGGIVLSLEKMNQILEIDKVNLVAVAEPGVVT
NDLCKKVAEEGLFYPGYPMSVETSFLGGNVATNAGGSKVIKYGNTGHHILGLEVVLPSGE
ILSLGGKRRKDSSGYNLLNLMIGSEGTLGVFGRIIVNLIPLPLYTVDLLVPFPTVESAIK
TVPEIITESRVLPCAVEFLDRPSVEVASLYTKSRWEYQDRAEAYLLIQFDGNNKSQLEES
YIRAGEACLKSGALEVFVAENPFASEKLWRLRRNYLEAIKAIDPYVVTGDAVVPTSLIPE
MLRRIKILEDEYKTSILCVAHAGDGNIHSAPLKPKDISPEDWQLIQEEILDKIAVEASLL
GGAPSGEHGIGYVKKKALYLSKKREIPLMRELKKVFD
>JGI24721J26819_100307951
MKHIEIDKDNLVAVAEAGVTLGELLRAVEEAGLSFPPHPGDEGAQIGGLVACNAGGARAV
KHGVMRNFVKGIEIVLPTGEILSLGGKLLKDNMGYNLMHLIIGSEGTLGIITKAIIRLCP
KAEYTLTLVLPFNSRHEALSVVPVILTKGISPLALEYVERELMEKSATHLGEKWDIKGKV
FLIVILSGTQNEVYGEAEKIDQICSENGGLEAYVAERQDEQEIILKIRSNIYTALKEESG
DIFDTTVPPSKIGRLADEIDKIAEKHSAYIPIYGHAADGNLHAHVMKKDMDKYERIKSEI
YEATVNLGGVITGEHGIGKIRVKELYKFMPHKSIELMKGIKRLFDPNNILNPVMF*
>JGI24721J26819_100616883
MKDEVLRELRAVVGDDWVITSKEQMESYLTDETSEVIRPKPAERILVVKPSKTDQVAEVL
RVANRYGIPVFPRGGGTGLVGGAVPTQNGIVLSLERMDAVEIDRENMMAVVEAGATLGKL
IENAENSGFAFPPHPGDEGAQIGGLIACNAGGARALKHGVMRNFVKGLEVVLANGEVLRL
GGKLLK
>JGI24721J44947_1000071718
MKDEVLRELRAVVGDDWVITSKEQMESYLTDETSEVIRPKPAERILVVKPSKTDQVAEVL
RVANRYGIPVFPRGGGTGLVGGAVPTQNGIVLSLERMDAVEIDRENMMAVVEAGATLGKL
IENAENSGFAFPPHPGDEGAQIGGLIACNAGGARALKHGVMRNFVKGLEVVLANGEVLRL
GGKLLKDNMGYSIMHLMIGSEGTLGVITKAILRLMPKFESTLTMVTPYSSRHEALSAVPK
VLWRGILPMALEYVERDLMERSAEHLGEKWFVEGDVFLIFILAGREDDIYSEAEAISDVC
RESGSSEPLVAERRDEQSTILKIRSNIYTALKKDTIDILDTTVPPSNIGKLADAIDAVAT
RYNTRLPLYGHAGDGNLHCHIMRNDLRNYSDMKRSIYDSTIALGGVITGEHGVGKLRVFE
LQRILPPQHIILMKELKRVFDPNNILNPSAVLS*
>JGI24721J44947_1000072728
LARTFEAVLMDLQSVVGKDWVVVEEKAIERYLYDETAHGVRPPPAKDIIVVKPKATDEVA
EVMNIANRYRVPVYVRGGGTGLVGGAIPTMSGIVLSLERMDRIAIDVDNMVADTEAGVTL
GKLIEESEKYGLMFPPHPGDEGATVGGLIACNAGGSRAVKTGVMRNYVLGLEVVLPNGVV
LKLGGKTVKNNLGYNLAHLFIGSEGILGVITRAYLRLYPKWSYSATMIIPFESKVNAFKA
AKRILVTGLTPLALEYFDRKVIETSARYLGVDWPVKEGDYFLMSILAEPLEDILYAEVEY
LDKSVREEGALEPFLALREDEQKHLLKIRSEIFTSMKGETFDILDTTVPLGAVDTFVEQL
IGIERKYGIWLPLYGHVGDGNIHVHVLKYEGFDTELLGKISEEIYSAAISLGGTITGEHG
IGYVRRKYVRSILGDAWVETMRRLKSVLDPNNILNPDKVLP*
>JGI24721J44947_100016147
MESLVEQLEGIVGREAVVSSREKMESYLFDETCIPVRPSAVPDCILVKPVNSMEVSKILR
LANEKKVPVYPRGGGTGLVGGAVPTRSGIIVSLERMNRVEIDVENLMAVAEAGATLGGLL
KAAEEAGLSFPPHPGDEGAQIGGLVACNAGGARAVKHGVMRSFVKGLEVVLPTGEILTLG
GKLLKDNMGYNLMHLIIGSEGTLGIITKVVLRLNPKAPYSFTLLLPFNSRHDALNTVPRI
LRSGVTPLALEYVEKELMERSAEHLGEKWVFNGKVFLIAILAGEENVVYSEAEKLSQICV
ENNGLEPSVAERRDEQESILRIRSNIYTALKHDSMDILDTTVPPSEVGKLADAIDAIAEN
HDAYIPVYGHAADGNVHSHIMKRDAEKYEVLKREIYEATVSLGGTITGEHGVGKIRVKEL
YRFTHPKSIELMKGIKRLFDPNNILNPYTVLEV*
>JGI24721J44947_1000222719
LALPISLINELKSTVGDQWVIIEEKAVERYLYDETAYGVRPQPVRDIVVVKPGSTEEVSE
VLKLANKYKAKVYVRGGGTGLVGGAVPTKPGIVLSLERMDKVHVDSENMVAEAEAGATLG
KLIEEAEKHNLMFPAHPGDEGAFIGGLVACNAGGSRAVKTGVMRNYVLGLEVVLPTGEVL
KLGAKTIKNNFGYNLAHLFVGSEGVLGVVTKAYLRLYPKWSYTATIVVPFDSRVKAFKTA
KKLLFSGLIPLALEYFDRRVIEASAKHLGLQWPIMEGDYFLMVILAEALXDVLFLELEYV
DKAAREEGSLEPFATQRTDEQKTLLKIRSEIFTALKKDTFDILDTTVPLGSVDKFIEAVM
DIERKHGVWLPVYGHVGDGNIHIHVLNYQGYTREQLIGVSEEIYEAALKLGGVITGEHGI
GYIRRKYVRRLLGDVWVETMRKLKGILDPNKVLNPDKVIPEE*
>JGI24721J44947_1000399517
MFKKVNEKIIDELMKICGENDVLTDYEDLERYAQDESGKFYSHIPEVVVRPKSNIEISKI
LKIANENLIPVTPRGAGSGLAGGAIPIYGGIVISMEKINQILEIDKVNLTATVEPGVVTN
DLCKKVSEENLFYPGYPMSVETSFLGGNVATNAGGSKVIKYGNTGHHILGLEVILPSGEI
INVGGKRRKDSSGYDLLHLFIGSEGTLGIFTKIIVNLIPLPPYTVDLLVPFPTIESAIYT
VPKIISESKVLPCAIEFLDQGSVYLSSIYTKEKWEYQDRADAFLIIQFDGNNKNQLESAY
IKAGETCLKEGAMEVFVAENPFASEKLWRIRRNYLEAIKAIDPYVVLGDAVVPTSLIPEM
LKRIKEIGKKYKVEIYNVAHAGDGNIHSAPIKPNDLSPEEWQPIQEKILNEISLIAGELG
GAVSGEHGIGFIKKKVIMFSKKEEITLMRKIKNIFDPNGIMNPGKIF*
>JGI24721J44947_100118736
MMFKKVNEEIIERLVEICGDNDVSTEEEDLERYSQDESGRFYAHMPEVVVKVENVQEISE
VLKIANENLIPVTPRGAGSGVVGGAVPIYGGIVLSLEKMNQILEIDKVNLVAVAEPGVVT
NDLCKKVAEEGLFYPGYPMSVETSFLGGNVATNAGGSKVIKYGNTGHHILGLEVVLPSGE
ILSLGGKRRKDSSGYNLLNLMIGSEGTLGVFGRIIVNLIPLPLYTVDLLVPFPTVESAIK
TVPEIITESRVLPCAVEFLDRPSVEVASLYTKSRWEYQDRAEAYLLIQFDGNNKSQLEES
YIRAGEACLKSGALEVFVAENPFASEKLWRLRRNYLEAIKAIDPYVVTGDAVVPTSLIPE
MLRRIKILEDEYKTSILCVAHAGDGNIHSAPLKPKDISPEDWQLIQEEILDKIAIEASLL
GGAPSGEHGIGYVKKKALYLSKKREIPLMRELKKVFDPNGIMNPGKVF*
>JGI24721J44947_100134687
MLYNRVTEDIIHELIVIAGGRNVLLDPAKLEAYSHDETSKEEYAHMPEVVVTPESTEVVA
AIVKLANRAHIPLTPRGAGSGLSGGAIPVFGGIVISLEKMNHVREIDYENLTMTVETGIV
TNEINNLVKDKGLFYAGYPMSLETCMLGGNIAENAGGGKAIKYGVTSRYILGLEFVTPAG
DIVWLGGKLAKDVTGYDLVHLIVGSEGTLGIATAAIIKLIGLPAAKSDLLVLFRSPQEAI
SCVPVILSKGLIPTAIEFMDRRSVETSCAYLNENLPYAQCGAMLLIEMDGRDPALVESEA
EAVGDLCMEQGAIEVYVADNRTTQERLWAIRRNIAEAFKVYCPVQSLEDIVVPPASIPAV
IPELDRIAAQFGITIPCYGHAGDGNLHATLVKDPEMSMEDWHRIEPQALEALYEAISKLG
GKISGEHGIGLKRKEYMKRFMSPVELELLKAIKRAWDPNLIMNPGKMFDMENGEG*
>JGI24721J44947_100795273
MKEVIIRELEEIVGKDFVITKKEQIESYLFDETSIPVRPKPELSCIVVKPENSEQISRIL
KLANQKRIPVYPRGGGTGLVGGAVPTKDGIVVSLERMKHIEIDKDNLVAVAEAGVTLGEL
LRAVEEAGLSFPPHPGDEGAQIGGLVACNAGGARAVKHGVMRNFVKGIEIVLPTGEILSL
GGKLLKDNMGYNLMHLIIGSEGTLGIIT
>JGI25322J35698_10087624
MYYKKIDEKDIEFLYSICGRERVFTGEEINEDFSHDELTGEKKYPEALVEAESAEEVSRI
MKYAYDNNIPITPRGQGTGLVGASVAICGGIMISLCRMNRILELDEENLTLTVEPGVLLM
DISKFVEERELFYPPDPGEKSATIGGNINTNAGGMRAVKYGVTRDY
>JGI25322J35698_10126813
VDIRVINKMLEIVGQDYVIVDLNQKKSYLYDETEISMRPKADESSIVVKPGGANEISCIM
KYANENKIPVVVHGGGTGLCGAAVPIFESIIISTERMNRIIEIDSDNMLAVLEAGVTLFD
LLEELEKHEGIGFPVHPGDEGAQMGGMAVTNAGGARAVRHGVMRKHIQGLEVVLPSGEIL
MLGGKLAKDNAGYNLMNIIIGSEGTLGVVTKVILKLYPEDKYTA
>JGIcombinedJ22296_10009015
MNGLCSNEYKKIDERDINFLTELLGKDRVYYGEEINEDYSHDELGGISKMPEVMIEVLST
DEVSKVMKYAYENNIPVVVRGSGTGLVGASVPLYGGIMLNMTKMNRILELDEDNLTLTVE
PGVLLMEIAKYVEERDFFYPPDPGEKSATIGGNINTNAGGMRAVKYGVTRDFVRGLELVL
PNGNIIEVGGKVVKNSSGYSIKDMICGSEGTLAVITKAVLKLLPLPKKTISLLIPFPNLQ
MAIGTVPKIIKSKAVPTAIEFMQREVILAAEEYLGKKFPDNTSDAYLLLTFDGNSKEEIE
RNYEKVAELCLNEGALDVFISDTDERKEAIWSARGAFLEAVKATTTEMDECDVCVPRNKV
ANFINYTHELQEGFNVRIRSFGHAGDGNLHVYVLRDELTEEEWKKKLSEVFECMYKRARE
LNGVVSGEHGIGYAKRAYLFEQYDEAYIELMKNIKLAFDPKNLLNPGKVCQ*
>JzSedJan11_10000237
MPLHNNALLDVAEEIERIVGERWVITQRDFIESYLKDETPEPIRPKPADNLILVKPSSTS
EVSLILKIANEMKIPVFPVGGRTGLVGGSIPTKPGIILSLERMNKIEVDRENLMAVAEAG
ATLGDLIKAAEDAGLFFPPHPGDEGAQIGGLIATNAGGARAIKYGVIRNYVRGLEVVLPT
GDILSLGGKLLKNNTGYDLMQIIIGSEGTLCVITKAVIRLFPKSKYMVTLIIPFNSRSDA
MRTVPQILRSGVIPLAIEYVQLKEIMKAAEHLNDNWPVQKGFAQLIIILDGVSQEEVLLA
CEELSKICESNNAIDIMIAEAPEEQNRILRIRSNIYTALKPDMIDILDVTVPPNSLEKLM
DEVDAIAAKYGVYLPTYGHAGDGNLHVHIMKEGMKDMDMADAIKNEIYSAAVKLGGVITG
EHGIGKLRFKNLSLVLSEKHMEIMRGIKRVFDPNNILNPREILF*
>JzSedJan11_10126761
MKNIIKEIEKIVGNEWVIKEKEKMLNYIFDETPLPIRPKPSENIILVKPKNTEEISQILK
LANQEKIPVYPRGGGTGLVGGCIPTKDGIILSFERMDNIEIDKDNLMAIAEAGATLGKLL
SISESSGLFFPPHPGDEGAQIGGLIACNAAGARTVKYGPIRNFVKGIEVVLPTGEILKIG
GKLLKNNFSYDLMDLIIGSEGTLAIITKAIIRLYPPPKAILTLIVPYENRHDAINSVPKI
LQEGIIPLAIEYVEKDVIEISAKHINKKWPIEEGIAYLIIIVDGISEEEVYGECEKIVEI
CKSFNSLEPIVATSKEEQKNILDIRSNIYTALKPNTADILDVTVPPASIGKLMDIVDNIA
KKFSTYLPTFGHAADGNLHVHIMIDKINEIDSIRNEIYIATLKLGGTITGEHGIGEARIK
YIHN
>M750CN_10032533
VFNKVNNMDIEFFRNIYKDRLFVSEQINDDYCHDELGSTWGKPEIVLKAISTDEVSQTMK
YANLKNIPVVVRGSGTGLVGGSVCIHGGIMLDLSQMNKIIEIDKKNLTVTVEAGVLLMDL
ATYVEKEGFLYPPDPGEKAATIGGNISTNAGGMRAVKYGVTRDYVRCITVVLPSGEILKL
GGKVVKNSSGYSLKDLIIGSEGTLAIVTEAILKIVPLPSSIVSILVPFNSMTEAISIVPK
IILTQVLPVAIEYLSKDTIENAEQYLGKKFPTHESQAYLLLTFDGEPSQVKFELSTISDL
CLKEGAIDVYIVDTEERMNSVWKARGAFLEAIKSSTTEMDECDVVVPRSSIADFLLFIYE
ISKTLNIRIQSFGHAGDGNLHIYLCKDDLDNEEWNIKKEKAFVLMYEKASEFGGLISGEH
GIGLDKKRYLCNLLGDNQISLMKGIKKVFDPNGILNPDKVV*
>M940CN_100182211
MKPFKTIDQQDLAFFEELMPGRVFSGEAISEDYDHDEMTEYGHYMPDAVLQALSTQEVSA
TLKYCNGKNIAVIPRGTGTGLCGGCVAKDGGIVLSTEKMKKVLEVDTSNMTATLEPGVLL
MEFPKSLEGTGLFYPPDPGEKTATMGGNAMTNAGGMRAVRYGVTRDYVLGMEIVLADGTV
LTLGGKTVKTSSGYSLLNLMVGSEGTLGFLTKLTVKLVPEPKVNLSLLIPFDDLDKCIEA
VPAVLACGCEPTAVEFMERAVISCAETYLGKQFPDTSADAYLLVRLDGASVNALQPSIAI
LTDLALSLGAKDVLLADTDERKESIWNARGAFLEAIKGSTPSMDECDVVVPRDKIALFVE
ESIQIGKRLDVRICSFGHAGDGNLHIYACQDNDPDGIWKEKVEAVMEALYTQARALGGEV
SGEHGVGHAKRAFLEESIGTRQVELMRGIKAVFDPNGILNPGKVI*
>M940CN_10039963
MYKKIEREDINYFINVVGNVNVSNDPEKLDIYSHDEVSGDKYKYLPELVVFSENKEQISK
IMEYCSKNKIPVTPRSAGTGLSGGAVPVMGGIVLSTEKMNRIVEFDEETLTITVEPGVIP
DDIQKVVREKGLLYAGDPCSSDASFIGGNVAENAGGNKVIKYGATGNSVMALEAVLPDGS
IEWFGGKLVKDVTGYDLVSLIVGSEGTLCIVTKIILKLIPLSKYIVDLLVPFKTIEKAIE
FVPKMIIESRIIPTSIEFMDNSSLVLTEKFLNSTLPYSQAGAHLIIELEGNDKEILADEY
EKIGKYCIQNGALEVFVADNKTTRNRIWKARKSIAEAISSLYKDFCMEDVVVPINRIPEL
MSEVKIISQKNDLDCINFGHAGDGNIHVTFLNHSRNRKEWENIIDITLKELYEKTFSLGG
TLSGEHGIGLKRKPYLPIVMSKEKIKIMKGIKKVFDPEGILNPGKIF*
>M940CN_10044707
MKKTDYTKLTERHIEILEGLVGKHNVALDREKRETYSYDEVAKTYWHEKYLADVVVFPES
TDHVASVMAFADKNLIPVTPRGAGTGLSGGAIPAMGGIVLSFEKMNRILEIDGNNLTMTV
EPGVVTADVTREAKNANLFYAGDPCSGDASFIGGNVAENAGGNKVVKYGATGASVLALEA
VLPDGSVHWFGGKRRKDATGYDLVHLLVGSEGTLAVITKIVLKLLPLPGKVVDLLVPFPD
TTKAIDFVPRVTIEGKVVPASVEFMDHKALALAERFLNTTLPYDTAGAHLIIELEGTDPD
VLADEYERIGDLCMQHGALEVFVADNRTMRDKLWKARKCVAEAIMAFYPRYSLEDIVVPT
DKIPELLEGTDAICRKYGIESPNFGHVGDGNVHVNLLFRKEPPEWRKILSSALEDLYKLT
AGLGGTLSGEHGIGLKRKKDMPLVMDEKMMAITKGIKAVFDPNNILNPDKIIP*
>M940CN_10121091
MKYGKVTPSILGELADIAGSKHVITDEGKMSAYSHDEAPPEYASMPEVVVIPGSAEEIVK
IVKLANRELIPVTPRGGGTGLSGGAIPVLGGIILSFERMNRILDIDYDNMLVVVEPGVVT
SEINVPVAEHGLFYAGYPMSVESCFIGGNVAEDAGGGKAVKYGVTGRYVMGLEVVTPTGD
LVELGGKLVKDVTGYNLKQLMVGSEGTLGIVTKIILKLSPIPKAMVDLLVLFEDTRSAIK
VVPRIMMEGGIVPTSVEYMDKISVKASCEYLNENLPYRDAGAMLLIEVDGSRAEQVEVDA
DLIGDLCFENGAIEVYVADNYTTRERIWSVRRNIDEGLRIISPVQTDEDMVVPISAIPEF
VDGVEEIARKYGILIPNFGHAGDGNLHPTLLKDPDSTMEEWYDTESKALTDMYMLCRDLG
GKITGEHGIGCKRKKYLGIVASEAEIGLMKRIKKALDPNNIMNPGKIFDLED*
>M940M_10053265
MVEYNRVTKEIVDEIIGALGPYNVTIDYDKMEMYSHDETNIEHYAHMPEVVVTPESTEQV
AKIMRIATKYVIPVTPRGAGSGLSGGAIPVYGGIVLSVERMNRILEIDKENLAVTSEAGV
ITNDLNEQLKKEGLFFAGYPMSLETCFLGGNIAENAGGGRAVKYGVTGRYVLALTIVTPS
GEIIHLGGKVTKDVSGYDLKQLYIGSEGTLGIITEATIKLLGLPQAKSDVLVPFATAEQA
ISVVSLIMREGIIPTSIEFMDQASIEMSCEYLNESLPTDGVGAMLLIEIDGTDESTVESE
LLRVGQLCEDNGAIEVYIAEDFYTQERIWAVRRNIAEAIKIYSPIQSLEDIVVPIGSIAK
VLPELERLSEAHHVKIVCYGHAGDGNLHATVIKRPEDSMEYWNKVEPLVLKELYHFIVYS
LGGKISGEHGIGLKRKVFLKDTMEKSEYELCITLKKAFDPLMIMNPGKIIEI*
>P_A23_Sed_1_FmtDRAFT_10002284
MKYNPVTEDILAELREIVGEKNVLTEEEKIEAYSHDETPAEEYGHMPEVVLTPNSAEEIS
KIMKLANRELIPVTPSGARSGLSGGAIPDHGGIVISIENMDEVVEIDYDNLMMVLEPGVI
TNSVNEMLEDSGLFFAGYPMSVETCYLGGNIAENAGGGKAVKYGVTGRYVMGLEIVTPTG
EIVQLGGKRVKDVTGYDLKQLIVGSEGTLGIVTKATIKLLPKPTQRVGLLALFEDEETAI
STVPKIMTEGRIIPTSIEFMDKLSVKTSCEYLNEHLPYQEAGAMLLIEVDGNKEDVVNAD
SETIGELCLDNDAIEVYVADNHTTRERIWSVRRNIAEAFKVVSPHQSLEDIVVPTANIPK
LMPYLDEISEKYDIQIPCYGHAGDGNLHATLVKNPDHSMEKWA
>SL_8KL_010_SEDDRAFT_1000004565
LRYNPVTEEILAELKEIVGEKNVLSEKEKIEAYSHDETPKEKYARMPEVVVKPSSTEEVQ
SVVKLANRELIPVTPRGAGSGLSGGAIPEHGGIVLSVENMDEVIEYDFDNMMMVLQGGVI
TNNVQEDLAEEGLFFAGYPMSLESCFIGGNIAENAGGGKAVKYGVTGRYVMGMEVVLPTG
EVMELGGKRVKDVTGYDLKKLMIGSEGTLGIVTETTIKLLPKPTKEVALLVLFDDPDTAI
STVPKIMTETGIIPTGIEFMDRRSVQASCEYLNEHLPYQDCGAMLLIEVDGAEEEQVEND
YFKIGEICEENGAQEVYVADNHTTRERVWDVRRNIAEAFMVVSPEQSLEDIVVPIASIPD
LIPELDKLSEKYDIQIPCYGHAGDGNLHATLVKNPEHSMEEWYEIEEKCLEDMYEVTYKL
GGTISGEHGIGSKRKKYFPDAVSETELELMKKIKKAFDPNNIMNPGKIFDLD*
>SL_8KL_010_SEDDRAFT_100003078
MNFKKIDQKDVDFLISVVGEERIYVGESISEDFGRDELVGVKSMPEVLVEPISTEETSKI
MKYAYDNNIPVTPRGQGTGLVGASIAIYGGIMMNMSRMNNILELDEENLTVTVEPGLLLM
ELTKYVESHDLFYPPDPGEKSATLAGNINTNAGGMRAVKYGVTRDYVRGMELVLPNGEIM
EVGGKIVKNSSGYGLKDLIVGSEGTLAIVTKATLRLLPLPKKMISLLVPFDKLETAIETV
PKIIKSKNVPTAIEYMVKDTIMASEEFLGKDFPDKSSDAYLLLSFDGNSKEEVENAYEVV
ADICLEAGAIDVLISETQERQESIWSARGAFLEAIKSSTTEMDECDVVVPRNNIAEFVKY
SNELKDEFDIRIKSFGHAGDGNLHIYILRDDLPEDIWKDKLDKVFQKLYDRARELKGQVS
GEHGIGFAKKTYLEESLSKDAFMIMKGIKRTFDPKGILNPGKIS*
>SL_8KL_010_SEDDRAFT_1000083931
LKYNPVTEEILVELKEIVGGKNVLTDRDKIEAYSHDETPKEKYAKMPEVVVKPSSTAEVQ
SIVKLANRELIPVTPRGAGSGLSGGAIPDYGGIVLSVENMDKVIEYDFDNMMMVLQGGVI
TNNVQEDLAEEGLFFAGYPMSLESCFIGGNIAENAGGGKAVKYGVTGRYVMGMEVVLPTG
EVMRLGGKRVKDVTGYDLKRLLIGSEGTLGIVTEATIKLLPKPTKEVALLVLFEDAETAI
ATVPKIMTETGIIPTGIEFMDRRSVQASCEYLNEHLPYQNCGAMLLIEVDGAEEEQVEND
YFKIGEVCEKNGAQEVYVADNHTTRERVWDVRRNIAEAFMVISPEQSLEDIVVPIASIPD
LIPELDRLSEKYDIQIPCYGHAGDGNLHATLVKNPEHSMEKWYQIEDECLKEMYEVTYRL
GGTISGEHGIGSKRKKYFPEAVSAVELELMKKIKKIFDPNNIMNPGKIFDLE*
>SL_8KL_010_SEDDRAFT_100022795
MKRTMTEQDHDALRAIVGEANLKTGDTIEPDLFHDELGTVANSPEVHLTVTEKAMVAKIM
RYANDRKIPVTVRGAGTGLVGACVAVKGGILLDMSKMNRIIELDKTNLTLRVEPGVLLLD
IYEHVEKEGLFYAPDPGEKTATIGGNISTNAGGMRAVKYGVTRDWVRGLEVVLPNGETAT
FGGKVVKNSTGYALKDLIIGSEGTLAIITEATLKLMPKPKYTVSLLVPFETRAAAIDAAP
RLIMDHVIPTAVEYLEKEALRHSESFLGKKLPHNNHESYLLVTYDGNSKAEVDNDIDAAS
ALCVEQYGAIDAYLIDTEERKSSVWTVRGGFLEAIKASSSAIDECDVVLPRKEIGAFLEY
TRDLAEKLSMRIPYFGHVGDGNLHIYLCKDDLDEKTWLKRRDEAFGLLYDKAAAHGGLVT
GEHGIGYAKRRYMARQLGEAQMTLMRGIKATFDPNNILNPDKII*
>SL_8KL_010_SEDDRAFT_1000355411
MKFKKIDQRDVDFLTTIVGEERIFTGEGISEDFGRDELVGVNSMPEVLVEPISTEETSKI
MKYAYDHNIPVTPRGQGTGLVGASIAIYGGIMMNMSRMNNILELDEENLTVTVEPGLLLM
ELTKYVESHDLFYPPDPGEKSATLAGNISTNAGGMRAVKYGVTRDYVRGLELVLPNGEVM
EVGGKIVKNSSGYGLKDLIVGSEGTLAVVTKATLRLLPLPKKMISLLVPFERLETAIETV
PKIIKSKNVPTAIEYMVKDTIMASEEFLGKEFPDKSSDAYLLLSFDGNSKEEVENAYEVV
ADICLEAGAIDVLISETAERQESIWSARGAFLEAIKSSTTEMDECDVVVPRNNIAEFVKY
SNELKDEFDIRIKSFGHAGDGNLHIYILRDDLPEDIWKDKLDKVFQRLYDRARELKGQVS
GEHGIGFAKKSYLEESLSKDAFMIMKGIKSTFDPKGILNPGKIS*
>SL_8KL_010_SEDDRAFT_100040397
MKKEHVAELEGILGEKWVDTDPERVLSYGTEWTIESYGLVSPKPVEDCVVVKPREEEEVS
QIMKFANENSIPVLPKGGNTALAANAIPEEPSIILVLERMNEKIEIDETNMTVTCEAGVT
LESLLEVLSEHDQLYFPLHPGDEGAQIGGMAIMNAGGVRAVRDGVMRDQIRGMKAVLPTG
ELVDFGNRDGKLIKNNAGYDLNQLMIGSEGTLGIVTEVTLDLKPEPDHTATLIIPFENRN
DAFRAVPEILQAGIMPLAVEFVQREQILATAEDLGKEWPVTEGAGDLMIILAESSEDDLF
EAAAGIENICQEHNSLNTLMADTTKEERELLEIRSHFLPAIEDDVVDCPDITVPRSELGE
LMDRLDKLSEKYDAEMPLMAHAADGNLHAFIMLEDPEVEEIPDYYEDLKQEMYEATLDLG
GTITGEHGVGVLRKKQLKMQYSEREIEIMKNLKKAFDPNNILSPNRIVDVD*
>SL_8KL_010_SEDDRAFT_100089505
MKSNTYKKVDELILEELKNIVGSNYVITDKDSMVDYKKDQSSSFSKVEKYPDVLIKPRTT
EEISKIVRLANENMIPITPMGGKTGLVGGAIPIYGGIALSLERKNNDXLVDEENIMVEVD
AGVTMGDLYEAVEEKNLSLPIHPTTEDSFVGGTISTNASGENSLRHGLMRNYVKGIEVVL
PNGEVINLGGKILKNNTGYSLLHLMIGSEGTLGIITRATLRLYPPSEKPRFVIVPFSKKE
DAIKAVPEIIKKSILPDGIEYLEKKPIENSEKEANIKWPVEKGEATLMISISGMDENEIL
NKAEKIMTVCEENNAIDLFLATKTREINNLIKIREVMGENPGMDDKVQYWDPDFSVPVSE
IPTFLEKTREILENSSTNGEYYTYGHAGDGNIHTGAFFPEDDNLDEIKKVHEKWIEVAIE
LGGSVSGEHGIGIFGIPDLEKYRSEEELRLMKGIKELFDPNNIMNPGKVIP*
>SL_8KL_010_SEDDRAFT_100136562
MKAEHIDSLENIVGEKWVDADPERVMSYAREYTNDSYRLIAPEPAEDCVVVKPESALEIS
EIMEFANENSVSVIPKGGNTALAANAIPDESVVILVMERMNDSIEIDDINLTVTCEAGVT
LEDLIDKLEEHNSLYFPLHPGDEGAQIGGMATMNAGGVRAVRDGIMRDQIRGVKAVLPTG
EIVNFGNRDGKLIKNNAGYDLMQLMIGSEGTLGIITEVTLDLKPEPPQSATLVIPFESRS
EAFSAVPKILQEGIIPLAIEFVEREQILHTAEDLGKEWPAREGEGDLMIMLAEDSEEDIF
KAAAGIEKICQDFGSMDTLMADTTREERELLEIRSHFLPAIEDRILDCPDITVPRSELDE
LMTEIEALSDKYEVEIPLLAHAADGNLHAFIMLKDEEVEEIPDYYQDLKREMYEATVELG
GTITGEHGVGALRKQEMSIQYTGRELEIMGQIKKVFDPNNILNPGKIVDLK*
>SL_8KL_010_SEDDRAFT_100138383
LNRETQIIDRMAKKDYGKVNEDIIDKLKEIVGEDYVITDKKSMGDYKRDESFDTSVKERY
PDVLVKPSTTEEISKIMKIADKNKIPVTPVGGKTGLVGGIVPVMGGISLSLERKDGMIEV
DQENLMVEVDAGVTMTELYEEIEDNGLTLPIHPTTGDAEVGGTISTNAAGETSFKHGMMR
NYVMGLEVVLPNGEIITVGGKILKDNTGYSLKDLFIGAEGTLGIITKAILRLYPPSEKPR
FIIVPFNSKEDAIQTVPKIVKSGIIPEGVEYLEKGPIEDSERDANVKWPVEKGEATLMIA
ISGRDEEEILSKAEVIMEVCEENNAIDLFMATEDREIEKLLEIRERIGEGGGEHEGKRYW
SADFCVPLSELPGFLKKTENILKESSLEADYYTFGHAGDGNVHVGGLFPEDMDKDEFHRV
YDRWIDETIKLGGSVSGEHGVGLIRKSIMRKQRSKEEIRLMEAIKRAFDPNLIMNPGKIV
PEMKDIEEEFVIL*
>SL_8KL_010_SEDDRAFT_100266634
NLMHLLIGSEGTLGIITKAILRLYPSSEESKFILVPFDSGENAIKTVSEMMRKGTIPVGI
EYLEEETIKRGQEKVNEKWPSEIGEATLMILVSGETEDEILEQAQKIMEICQEKGAIDAF
LATKRQEMDKIMKIREGIAEVIQEGNVTGHRSGDLVVPPSKIPELIEKAKKIFNESNLEG
TFYAFGHAGDGNVHIEGNLPEEGVDWEEVKKVRDKWIQVAIDLGGDITGEHGIGLIKKPE
LRKFKSKEELRLMEGIKSLFDPNNIMNPGKIVPEDKEIEEKYIRI*
>SL_8KL_010_SEDDRAFT_100328971
LKYNPVTEEILAELKEIVGEKNVLTDREKIEAYSHDETPREKYGSMPEVVVKPSSTAEVQ
AVVKLANRELIPVTPRGAGSGLSGGAIPDHGGIVLSVENMDKVIEYDFDNMMMVLQGGVI
TNNVQEDLAEEGLFFAGYPMSLESCFIGGNIAENAGGGKAVKYGVTGRYVMGMEVVLPTG
EVMKLGG
>SMTZ1_1000015238
MEEYRRVKPEILGKLKDIVGAPNVSLSPEDLEKHAVDESLEPPHPPEVVVKPGSTAEVSY
IMRLSYENKIPVTPQGSRTGLSGGSHPLFGGIALSLDRMDRILEIDEENLMAVVEPGVLI
SDLHAETEKKGLLYPPDPGQESGSLGGNISTNAGGVRGMKYGVTRDFVAGLEVVLSNGEV
LHVGGKVVKNSTAYSLLDLIVGSEGTLAVVTKATLRLVPKPRHTALIYVPFESTRDAARS
VSEIVRKKVVPFALEYMPRHAVLTAERYLERKLPDNSYPAYLLIGVEGNSEEEVDSQIEA
VGEVCLEMGAIEAYVADTVSRQQHLWEARKCLFDAYKAFWEIDEVDACVPRASISDYIEA
AEKVAERRGLIISNIGHAGDGNVHSIIARGNLDEESWSTALKGVINDLIQAALDLGGVLS
GEHGVGLAKKGYLLHQVGTNQIDLMKAIKRAFDPHNILNPGKIFDL*
>SMTZ1_1000059426
MDFIWTESLPGVPFEQVRKIEGKENIETMFAPYIMDESKLKGHAEWLFFPKEEEEVVSVV
REMKKRGAPITISAARTGIVGGCVPFGGAILSLEKLNAILGLGFDEKTKQWYIKSQPGVS
LKELNEKVIQKKFPELEEKQKELMDQFRQDEKTYYYPVDPTEKTAHIGGTVSTDASGARS
YKYGSTRKWVRKIRVVLADGEILEIPRGKYYASSEGTFTFQNTKGETKTFSIPSYRIGTN
VKNAAGLFTEPSMDLIDLFIGSEGILGVITEVEVWITEKPESVITVIAFFPTEMDAASFV
NDIRRKDSDLKTEFLEYLCPESLKLLRKKQNSDPNLVNMPPIPEKSAAIIFEISYTEDNL
SKIFEILEAIAIKNNSSMEQTWACYKDREIERITAFRHLLPETVNAIIAKRKRENPAIHK
LGTDMAVPKIPEVNLAEILSFYREKLRESNLEHVIFGHIGDNHVHINILPKDEKELEKAK
ELYKVFAKKAVSLGGTVSAEHGIGKIKKEYFNIMFDEDKRRQIIEVKQALDPTDLFSIGN
MVDI*
>SMTZ1_1000244812
MSIAEKLQEIVGRDWVVAKREQMERYLADETADAIRPKPADNVVLVKPASAEEISAILKM
ANQEKTPVFVRGGGTGICGGAVPIADGILLSMERLDRIIEVDRNNLMVVAEAGVPFGNML
KAVEEASLFFPPHPGDEGAHVGGLVACNAGGTRAVKYGVIRNFVRGLEAVLPTGEIITTG
GKLLKNNQGLDLMHLLINSNGTLGVITKVIFRLCPKFNSSGTLVISYDSRHKAIDTVPQI
LQSGVIPLAIEYVERDVIEISARRLSMTWPATKGLAYLMVILTGDSEDEVYSQGERVSDI
CERNGAVDILIAERREEQANILKIRSEVYSSLKPRVADVLDITVPPASIGVMMDRVDAVA
QRYDVKIPTYGHAADGNLHPHLMVDLAEKGILREVKRAVYQDAIELGGVITGEHGLGVIR
LADLDLCPDGKIWELMRGIKQVFDPNNILSPGIGVL*
>SMTZ1_100027805
MAEYPEYKPEHIYEDLRKILPEESLSKSLFERINNALDPYTFASDISQEEIPYIVVRPAS
TEQVSKLMKYAHSKKTPVFVRGSGTSLQGASRYRHKGIVLNVNRLNHLNIMKDYGFVEFG
PGHRVLYVKEQLEKEGYFLPLVPGSIRVASIGGIISNNTTAHAVDSCLGKPRDYILGLEV
VLPTGEVLQTGTRGLRRAAGTDLTHYFVGGDGLLGVITGIRMKLLPGFKNAYGVAFFDDQ
IPLARAVQRIYLEKAPPPLFLEFLDKRVAQISFEIQGLASPPGPLIMFHAIGQTEEEATY
KIDQLVGVIQKESPIDAKRIEELDEWRRIWLARESALPFICQAAKGVFGLSEIVSTVPDL
VDCLKEAMNMSKGMPTLEKLGEPYLFGHIGALTFHPVFVLPVDWSAEEKAKAIDEMFFKE
AEINAKYGTCGGEWGQFARRTPFYLKRYGEKAFELVREMKKLFDPNNILNPDVLPDE*
>SMTZ1_1000491912
MIEYGRVTPEILRKLEGIVGEKNVSTSDEDLEKHSLDESLEPPHRPEVVVRPGDTGEVSA
VMRLASEHRIPVTPQGSRTGLSGGAHPVLGGIALSTERMNGILEIDQDNLMVVVEPGVLI
MDLHAKTEELGLLYPPDPGEETGSLGGNINTNAGGVRGMKYGVTRDFVQGLEVVIASGEV
LNLGGKTVKNSTGYSLLDLVIGSEGTLGIVTKATLRLVPKPRHTALVYVPYESTRDAART
VSEIVRRKVVPFALEYVPQHAVQVAEKYLERELPDNGHPAYLLIGVEGNSQEEVESALET
VGEVCLEMGAVDAYVADTEARQQRLWEARKCLFEAYKAFWQIDEVDSCVPRDRIPDYIER
AEEVAKRHGVVVSNIGHAGDGNVHSIIVRGDMEEEAWRKTLEAVVGELIEISIDIGGTIS
GEHGVGYAKKGYLVDQVGETQVELMRSIKRAFDPGNILNPAKVIDL*
>SMTZ1_100150007
MNEYNRVTPEVRRRLEKIVGTKYVSDSSEDLEKHAIDESLEPPHPPEVVVRPGSTEDVSA
IMELAYKERIPVTPQGSRTGLSGGSHPVYGGIALSLERMNRILEIDEENLMAVVEPGVLI
EDLHTETEKLGLLYPPDPGQASGSLGGNISTNAGGMRGMKYGVTRDFVQGLEVVLPNGEA
IRMGGKFIKNSTGYGLKDLIIGSEGTLAIVTQAILRLVPKPLRTALLYVPFESTRAAARA
VSEVVRRKVVPFALEYMPQHAVLTAERYLERSLPDNSHPAYLLIGVEGNSEDEVEAALEM
VGEVCIELGAVDAYVADTAARQEQLWEGRSCLFDAYPAFWETDEVDCCVPRSRLPEHIER
VEAVAERYGIIISNIGHVGDGNVHSLIARGDLDDEHWHRTLEAVIKEIIEIGLSLGGTIS
GEHGVGYTKKQFLPKQVGVTQVDLMRAIKRAFDPNNILNPGKVFDL*
>SMTZ1_100304643
MPEYNMVTPELRKKIEAIVGQENVSSTPEDLEKHAVDESPLEPHPPQLVVRPGSTEEVSR
VLRLANERMVAVTPQGSRTGLSGASHPVYGGIALSLERMNRILEIDEDNLMAIVEPGALI
SDIHEATEALGLYYPPDPGQESGSIGGNISTNAGGMRAMKYGVTRDFVNGLEVVLADGEV
IKVGGKNVKDSTGYSLIDLIIGSEGTLGIVTKATLRLIPKPKLTALIYAPFTSTIDAANA
VKEIIRQKILPFGLEYMPQHTVLTVEKYLEKKVMPDNTHPAYLLVAVEADTKEELDRQLE
TAGEICLEMGAVDAYIADTASRQQLIWEGRKAVFDAYIALYTVDEADVCIPRNRIPEYVE
RAEAIGERHGVLLVPVGHAGDGNLHYNILKRDETPMEEWPELMEAALSDLIDMSHEMGGT
ASGEHGLGYTKRHYLEREVGPRQVALMKAIKAAFDPNGIINPGKVWP*
>WSSedB1C_100007006
MTTYKRIEKKDLDFINSVIQDNERVLWKDKINEEFSHDELSGTQSYPDIVVRAISAQEIS
QIMAYANTHQIAVTPRGAGTGLVGASVAMEHGIMIDTTLMNHFIELDEKNLTLTLEPGVL
LMELAEYVENQDFFYPPDPGEKSATIGGNISTNAGGMRAVKYGVTRDYVRGLEVVLPDGK
ILELGGKIVKNSSGYDIKDLIIGSEGTLGIVTKATLKLLPLPKKTISLLVPFPSLQQAIR
TVPLIVKSKAIPTAIEFMEREVIIDAEEYLGRKFPDNQADAYLLLKFDGNTMEEIASYYD
NTAQICLDQGAVDILIADTDERNESIWKARGAFLEAIKGSTTYMDEVDVVVPRSGINDFV
EYIHALQKEDGIRIKCFGHAGDGNLHVYILKDAMTDEEWEVGLAATMEKMYAKAHVLEGQ
VSGEHGIGFAKRKYLKESLQPETILLMQNIKKAFDPNHILNPHKVCEA
>WSSedB1CaDRAFT_100007006
MTTYKRIEKKDLDFINSVIQDNERVLWKDKINEEFSHDELSGTQSYPDIVVRAISAQEIS
QIMAYANTHQIAVTPRGAGTGLVGASVAMEHGIMIDTTLMNHFIELDEKNLTLTLEPGVL
LMELAEYVENQDFFYPPDPGEKSATIGGNISTNAGGMRAVKYGVTRDYVRGLEVVLPDGK
ILELGGKIVKNSSGYDIKDLIIGSEGTLGIVTKATLKLLPLPKKTISLLVPFPSLQQAIR
TVPLIVKSKAIPTAIEFMEREVIIDAEEYLGRKFPDNQADAYLLLKFDGNTMEEIASYYD
NTAQICLDQGAVDILIADTDERNESIWKARGAFLEAIKGSTTYMDEVDVVVPRSGINDFV
EYIHALQKEDGIRIKCFGHAGDGNLHVYILKDAMTDEEWEVGLAATMEKMYAKAHVLEGQ
VSGEHGIGFAKRKYLKESLQPETILLMQNIKKAFDPNHILNPHKVCEA
