# Supplementary material for: Origin and Evolution of Flavin-Based Electron Bifurcating Enzymes
Source: Front Microbiol. 2018 Aug 3;9:1762. doi: 10.3389/fmicb.2018.01762 (PMC6085437; doi:10.3389/fmicb.2018.01762)
Supplement: Supplementary file 13 [file Data_Sheet_10.FASTA]

>C687J26631_100014805
MSAIINPQSTIPNGYKSGSNLERVLRAGHFAVTSELGPPKNADAEIIRKKAALLKGCVDA
ANLTDNQTAIVRMSSIGAGALALREGLEPVMQMTCRDRNRLALQADLLGAYAIGLRNVLC
LTGDHQTFGNHPQAKNVHDIDSVQSVQMVVGLRDRNCFQCGEEIKGVNPRFFVGAAENPF
GDPFEFRPYRLGKKVKAGADFIQTQMIFNVPKFREFMQRVVDLGLHQQTYILAGIGPLKT
PGAAKYMRDQVPGMDVPDEIVARMESAGQGIEDKKAKAAAYREAGLRICIEMVQQMREIE
GVAGVHIMAIEWEEAVRPIVEGAGLLPRPVVTETIHASSE*
>C687J26634_1000006622
VSGEHLNGYKAGSHLERVLRAGHFAVTAELGPPQAADGDVIRKKAALLKGYCDAANITDN
QTAIVRMSSIGAGAIALQEGLEPVIQMTCRDRNRLAMQSDLLGASALGMRNVLCLTGDHQ
SFGNHPTAKNVHDLDSVQLVQMVVGMRDKKAFQCGEEIKGAEPRFFVGAAANPFGDPFEW
RPYRLGKKVEAGADFIQTQLIYNIERFAEFMENVRRLGLHQRVYLLAGIGPLKSPGMAKY
MRDQVPGMDMPNELVDRMTQAAEGIDKEDKKARAAAWRDEGVRIAIEQINQLRKIEGVAG
VHIMAIEWEEAVKLLVEGAGLYPRPEPASIPEADAGLTHE*
>C687J26657_100022822
MTETHATNGYKSGSRLERTLRAGHFAVTAELGPPQSADPEVIRRKARLLKGLCDAANLTD
NQTAIVRMSSIGAGAIAFQEGLEPVIQMTCRDRNRLAMQSDLLGAYALGLRNVLCLTGDH
QSFGNHPTAKNVHDMDSLQXIQMVVGLRDGRCFQCGDEVKGIEPRFFVGAAANPFGDPFE
WRPLRLAKKVKAGADFIQTQLIYNVDRFAKXMAKVRELGVHKQVYLLAGIGPLKSPGMAK
YMRDEVPGLDVPNEFVERMTAGRGGDPQGRQEGSGRGFPQRGDPGRHRAHPEGEADRRCR
RCAHHGDRVGGGRAPDRRRRRPDAPPRARPAPRASRGRGGLTRPPWRPG*
>C687J26845_100171432
MKTESKLERILASGNLAVTSECGPPRGARPEKVREKAALLKDHVDAVNVTDNQTAMVRMS
SWAAGVIIKQMGMDPILQMVTRDRNRLAMQMKAGSNLEKVLSAGHFALTSELGPPKGNDV
GVIQKKVDFLRGNVDAVNVTDNQTAIVRMSSIAACSFVKQMGMEPVMQMVCRDRNRIAMQ
SDIFGAAALGIHNIVCLTGDHHAFGNQVNSKNVHDLDSVQLIDMVRNMRDNKTLLGGEDK
IEGEIRMFIGGAANPFADPFEFRALRAAKKAAAGMDFIQTQCIYDMDRFREWMKMIRDLG
VHEKVHILAGVTPLKSAGMARYMAKNVSGITIPDALIDRMAKAQKGADEGIKICVEQIRE
LREIEGVHGIHIMAIEWEHMVGRIAEEAGLLPRPQVA*
>C687J26845_100211133
MIAGSNLERLLRAGKFVVTAELGPPNAADRTVVEKKAALLKGYADAFNVTDCQTSVVRMS
SIASAVILMEAGLEPVVQMTCRDRNRIGLQSDLLGAAALGMKNLLCLTGDHPKFGDHPTA
KPVFDLDSVQLLHMVKTMRDEKRLLSGTEIAVGPRFFXGAAENPFAGTIDIRARRLAKKM
AAGAEFFQTQIVYNVEKFTAWMKAVRDMGLHKKAFILAGVAPLKSPGMARYMKQNIPGMD
VPDEIIARMKEKKSKEEGIQICLDIIEQLRDIEGVAGVHIMAIEWEEIVPEIVERAGLLP
RPAPESFRNPV*
>C687J26845_100465423
VVTAELGPPRGAERAVVEKKANLLNGYVDAVNITDCQTSVVRMSSIASARILLEMGLEPV
VQMTCRDRNRIALQSDLLGAWALGMKNLLCLTGDHPKFGDHPGAKPVFDLDSIHLLHMLK
TMREEKKMLSGTPLEGEPRFFLGAAENPFADPFAFRSRRLAKKITAGAEFIQTQIVYNVD
KFARWMEEVRE
>C687J29039_1000008513
VSGEHLNGYKAGSHLERVLRAGHFAVTAELGPPQAADGDVIRKKAALLKGYCDAANITDN
QTAIVRMSSIGAGAIALQEGLEPVIQMTCRDRNRLAMQSDLLGASALGMRNVLCLTGDHQ
SFGNHPTAKNVHDLDSVQLVQMVVGMRDKKAFQCGEEIKGAEPRFFVGAAANPFGDPFEW
RPYRLGKKVEAGADFIQTQLIYNIERFAEFMENVRRLGLHQRVYLLAGIGPLKSPGMAKY
MRDQVPGMDMPNELVDRMTQAAEGIDKEDKKARAAAWRDEGVRIAIEQINQLRKIEGVAG
VHIMAIEWEEAVKLLVEGAGLYPRPEPASIPEADAGLTHE*
>C687J29651_100137264
MQSDLLGAYALGIRNLLCLTGDHQTFGNHPTAKNVFDIDSMQMVQMVTGMRDKRVFQCGE
EFKGQEPRFFVGAVESPFAHPVDFRPYRLGKKVKAGASFIQTQLVFDIEAFKKFMDKVCS
LGIHEMTESSNGYKSGSNLEKVLKNGLFAVTAELGPPKNADGEVIRKKAAILKGFVEAAN
ITDNQTAIVRMSSIGAGALAWQSGLEPVIQMTCRDRNRLGMQSDLLGAYALGLRNILCLT
GDHQTFGNHPQAKNVHDMDSLQLVQMVVGLRDKNCFQCGEEIKGVNPRFFVGAAENPFGD
PFDWRPYRLGKKAK
>C687J35021_100070218
MTGKNPQAVRAGLKPAPTIPVLTSGSHLERLLREGRFVVTAELGPPRGAERAVVEKKANL
LNGYVDAVNITDCQTSVVRMSSIASARILLEMGLEPVVQMTCRDRNRIALQSDLLGAWAL
GMKNLLCLTGDHPKFGDHPGAKPVFDLDSIHLLHMLKTMREEKKMLSGTPLEGEPRFFLG
AAENPFADPFAFRSRRLAKKITAGAEFIQTQIVYNVDKFARWMEEVREKGLHKRAFILAG
VAPLKSAGMAKYMKKNVPGMDVPDTIISRLEQKKGGSTAGRLEGIEVCIEIIEKLRQIEG
LAGIHIMAIEWEEVVAQLVERAGLLPRPQGRG*
>C687J35164_100085482
MATNGNGYLAGSNLEKVLRAGHFAVTGELGPPQSADPEVIRKKAALLRGYCDAVNITDNQ
TAIVRMSSIGAGAIVVQEGLEPVIQMTCRDRNRLAIQSDLLGAYALGMRNLLCLTGDHQT
FGNHPNAKNVFDMDSIQLVQTVTAMRDLKVFQCGDAFKGPEPRFFVGAAAAPFADPLEFR
PYRLAKKVKAGANFIQTQLIYDIEAFQAFMEKVRKLGVHEQTFILAGVGPLKGPAMAKYM
KDNVPGILIPDELIERMNRVGAPWAGKSKDELTKEDKKARSEAWQAEGIQITIELIQQLR
QIEGVAGVHIMAIEWEEAVKPIVEGAGLYPRPVVTAPVPQPV*
>C687J35164_100074884
VSGEHLNGYKAGSHLERVLRAGHFAVTAELGPPQAADGDVIRKKAALLKGYCDAANITDN
QTAIVRMSSIGAGAIALQEGLEPVIQMTCRDRNRLAMQSDLLGASALGMRNVLCLTGDHQ
SFGNHPTAKNVHDLDSVQLVQMVVGMRDKKAFQCGEEIKGAEPRFFVGAAANPFGDPFEW
RPYRLGKKVEAG
>C687J35504_1000147718
MTGKNPQAVRAGLKPAPTIPVLTSGSHLERLLREGRFVVTAELGPPRGAERAVVEKKANL
LNGYVDAVNITDCQTSVVRMSSIASARILLEMGLEPVVQMTCRDRNRIALQSDLLGAWAL
GMKNLLCLTGDHPKFGDHPGAKPVFDLDSIHLLHMLKTMREEKKMLSGTPLEGEPRFFLG
AAENPFADPFAFRSRRLAKKITAGAEFIQTQIVYNVDKFARWMEEVREKGLHKRAFILAG
VAPLKSAGMAKYMKKNVPGMDVPDTIISRLEQKKGGSTAGRLEGIEVCIEIIEKLRQIEG
LAGIHIMAIEWEEVVAQLVERAGLLPRPQGRG*
>Ga0007794_100187164
MTTKTPSKLEQILAAGHLAVTSEVGPPRGSNPKHIEEKGHLIKNHVDAINITDNQTSVTR
MCSLAACIRLKLMGLEPVLQMVTRDRNRIAIQSDILGAASFDINNILCLSGDHQSFGDCA
TGQNVHDIDSMQLIQTVRRMRDEGKFLGGADIDRPPQMFVGAAENPFADPFEIRVPRLAK
KIAAGVE
>Ga0007798_100021604
LDKLFQEKLQSGGFQVIARLTSPKSPDLSSTLAQASSWKGKVDGILVTDNPSARMGISHL
VLGEMLKREGHDVILTISCRDRNRMALGSTALGAAALSIGTILCVSGDYFTFGDHPEAKP
VYDLDSVQLIAMLQEMQNGRDAAGNSLDASLSFCLGAAVCATADPLLPQLMKARKKVAAG
AVFFVTLPIFTIDQLDPFLGAVKDLAVKIIVGVLLPSYREITGYQDGSIPGTFIPAFLVS
RWRDEGDEAFLTSSAEHVRKLISDLRASGKVEGVCISASGRESEVQGLL*
>Ga0007798_100046225
MSGECKTESKLEKILRSGQFAVTGECGPPRGADPDVVRNKCQLLKNKADAFNITDNQTSV
VRMSSIASSVIMIQEGMEPVMQMVCRDRNRIAIQSDILGAAALGNKNILCLSGDHQKFGD
HPQAKNVFDIDSIQLIKTVRLMRDEGKFLGGDEIKGAP
>Ga0007800_100001244
MSGECKTESKLEKILRSGQFAVTGECGPPRGADPDVVRNKCQLLKNKADAFNITDNQTSV
VRMSSIASSVIMIQEGMEPVMQMVCRDRNRIAIQSDILGAAALGNKNILCLSGDHQKFGD
HPQAKNVFDIDSIQLIKTVRLMRDEGKFLGGDEIKGAPKLFVGAAANPFADPFEIRVPRL
AKKVAAGVEFVQTQCIFNLKKFGEWMKAVVDRGLHEKVFILGGVTPFKSFGMARYMANNV
PGMDVPDELLQRMKGTAKEKQAEEGIAMAVETIKQLREMTGIAGVHIMAIEWEEKVGEIA
EKAGLLPRPSV*
>Ga0007800_100007788
LDKLFQEKLQSGGFQVIARLTSPKSPDLSSTLAQASSWKGKVDGILVTDNPSARMGISHL
VLGEMLKREGHDVILTISCRDRNRMALGSTALGAAALSIGTILCVSGDYFTFGDHPEAKP
VYDLDSVQLIAMLQEMQNGRDAAGNSLDASLSFCLGAAVCATADPLLPQLMKARKKVAAG
AVFFVTLPIFTIDQLDPFLGAVKDLAVKIIVGVLLPSYREITGYQDGSIPGTFIPAFLVS
RWRDEGDEAFLTSSAEHVRKLISDLRASGKVEGVCISASGRESEVQGLL*
>Ga0008649_100042323
MATNPEIQSQEAQKSGSNLERVLAAGHFAVTGELGPPKHMDQAFIDRKINLLKGVVDAAN
VTDNQTGIVRLSSIATGIYMAQQGLEPVIQMTCRDRNRLAIQSDLMGAYFHGIRNVLCLS
GDHQSFGNHPGAKNVQDIDSMQLIQMIKEMRDKNQFQCGDEIKGGGPKLLIGGAGSPFSE
PISFRPLRIAKKMAAGVDFIQTQMIFDMDIFKQFMAKLVDLGVTEKVHILAGIGPLKSSP
MARFLNDQIPGIVIPDELLKRMDGAVQGIDENDKDARRDAWRAEGQNICIEQIEQLQEIE
GVAGVHIMAIEWEAAIRPIVERAGLFPRPQV*
>Ga0008650_10110032
MSELKSGSNLEKVLNAGHFAFTGECGPPKGANVTHLKEKLNHLKGKVDAVNMTDNQTAVV
RMSSLAGSVLMIEEGLEPNFQMVCRDRNRLAMMSDILGAYALGIRNMLCLSGDHQTFGNH
PDAKNVHDIDSMQLISMVKKMRDEGKFLNDEDIDVPPKMFIGAACNPFADPYEYRVYRLA
NKIEAGADFIQTQCIFNMDKFRDFMKKVVDMGLHEKCYILAGVTPMKNAGMANFMSKFVP
GMDIPDSLVKRLKSVDKKDQSEEGIKFALEQVEEFKEMEGVAGVHMMAIEWEHMVPEIAE
RAGVLPRPVV*
>Ga0008651_100013343
MSELKSGSNLEKVLNAGHFAFTGECGPPKGANVTHLKEKLNHLKGKVDAVNMTDNQTAVV
RMSSLAGSVLMIEEGLEPNFQMVCRDRNRLAMMSDILGAYALGIRNMLCLSGDHQTFGNH
PDAKNVHDIDSMQLISMVKKMRDEGKFLNDEDIDVPPKMFIGAACNPFADPYEYRVYRLA
NKIEAGADFIQTQCIFNMDKFRDFMKKVVDMGLHEKCYILAGVTPMKNAGMANFMSKFVP
GMDIPDSLVKRLKSVDKKDQSEEGIKFALEQVEEFKEMEGVAGVHMMAIEWEHMVPEIAE
RAGVLPRPVV*
>Ga0008651_100048116
MNVKTPSKLEKILSSGQLAVTSECGPPRGSDPAEIIEKAELIKDHVDAINITDNQTSVTR
LCSLAACIHLKLKGLEPVLQMVTRDRNRIAIQSDILGASSFDINNVLCLSGDHQSFGDCA
PGQNVYDIDSIQLIQTVRHMRDEGKFLGGDDIKRSPEMFVGAAANPFADPFEIRVPRLAK
KIAAGAEFIQTQCIYNLERFEEWMKLVCDRGLHEKVYIL
>Ga0031653_100112133
MNDLKSGSNLEKVLRAGHFALTGECGPPKGANVEHLKEKFSHLKGVVDAVNVTDNQTAVV
RMSSWAASAVMIQNGVEPNFQMVCRDRNRLAMQSDILGAYAMGVRNMLCLSGDHQTFGNH
PQAKNVYDIDSMQLLSLVKKMRDEGKFLNDEDIDVPPKMFIGAASNPFADPFEFRVHRLA
MKIAAGADFIQTQCIYNMDKFRNFMKMAVDMGLHEKARILAGITPMKSVGMAQYMAKSVP
GMDVPESLIKRLRGAGKGKAAEEGIQFAIEQIQEFKEMKGLAGIHLMAIEWEHRVPEIAE
RAGLLPRPKTSXXRHKEREGQRHKGTEG*
>Ga0031654_100027025
MKSDSNLERVILSGKPAVTAELGPPMSASPDEIVHKAHTLKGFCDAANITDCQTAVVRIS
SIAAAFIAQREGLEPVMQMTCRDRNRIAMQADLLGAAALGLKNCLCIAGDHQKFGAAGKL
KGHPGAKNVYDVDTTQLVGILKKMRDESLQEGGDKLEVPPKFFIGATWTPMGDPMDFRPY
NLKKKVDAGADFIQTQGIYDMELFKSQCEKARNLGVLEKTALLAGIIVPKSAMMLKYMDA
SVSGVTVPKPLIDRMAKAKEAAGDDKKKAKQLQEEEGIKITIELIHQALEIPGVKGVHIQ
AIDWESAIERIVKDAGLYPRP*
>Ga0031654_100041162
MTVRTPSKLEKILASGQLAVTSEVGPPRGSDPEVIIRKAEMIKNHVDAVNVTDNQTSMTR
LCSLAACIRLKLMGLEPVLQMVTRDRNRIALQSDILGAASFDIVNILCLSGDHQSFGDCA
TGQNVHDIDSLQLIQTVRHMRDEGKFLGGDPITRPPQMFVGAAENPFADPYEIRVPRLAK
KIAAGAEFIQTQCIYNLDKFEDWMSKARDRGLTEQVYILAGLTPMKSVGMARYMKKRVPG
MDVPDEIIKRLADTPKDKQAEEGIKICVESIQRLKEVKGVAGFHLMAIEWEEKVPEIVER
AGLYPRPNGIQ*
>Ga0031654_100001422
MPAQSKFTQALATEAFIVTCALDPPKGADSTVVQGKISALRDKVQAVVVSDNHSARMRMA
PLGFCRTLLDQGLEPILTLTCRDRNRLALQSDLLAAFSLGIQNVLAVTGDYPSWGDHPQA
KPVYDLDSVQLLKTLSGLNQGQDFSGNPLEGARPFFTVGAVVPLTASPIQPVVMKFRKKE
AQGVDFFISHPLFELNDAEDFFKQVPAIKAPLLVSVSLLTWEQVAGYSPGNIPGLFLPQA
VLERFSSLNEETFQSRIWEFTAKLIEALKKDGRFRGVHLLLQGQEEKIGELV*
>Ga0031654_100083262
MKAGXNLEKVLEKRLFAVTGELGPPKGNDVSVIKRKVELLKGYVDAVNVTDNQTAIVRMS
SIATSSLLIQMGLEPVMQMTTRDRNRIAIQSDIFGATALGIKNMLCLTGDHHTFGNQVDA
KNVHDLDSIQLIDCVRTMRDQGKLLGGEEKIEGEIKLFIGAAENPFGDPFEFRAIRLGKK
VAAGVNFIQTQCIYDMNRFKEWMKMVRDRGLHEKCHILAGVTPLKSGGMARYMAKNVSGI
IIPDEIIDRVVKAKKPAEEGIKICVEQIQELRELEGVHGVHIMAIEWEQMVSKITEMAGL
LPRPKVE*
>Ga0031654_100175353
MKSGSQLEKILASGQFAVTGECGPPRGADPEQVRKKAGHLKGVVDSVNVTDNQTAVVRMS
SLAGCLLLLQEGLEPNLQMVVRDRNRIALQSDILGAYALGIRNMLCLSGDHQKFGDHPAA
KNVFDLDSMQLIMTVKKMRDEGKFINDQEIQHPPKMFIGAAANPFAHPIDFRAVRLGKKA
ASGVDFVQTQCIYNLDRMEKFMEQVRDLGIDKQVYILGGVTPMKSVGMARYMKTSVPGMD
VPEEVISRLRGVDKKNQAQEGIKICVETIQRLKEMKGIAGVHVMAIEWEERVPEIVEMAG
LLPRP
>Ga0031655_100057164
MTSRLKQAFASGKFVVSGEVGPPKGTNIEEMLQHIDLLKDKVDALNVTDNQSSVMRISSL
AVCKLIREHGGEPILQLTCRDRNRLALQSELLSASILGVNNVLCLTGDYITIGDHTEAKP
VFDLDSVQLIQALRQMEKGKDLAGNDLQGAPQFFAGAVVTPEADPIEPQLLKFEKKVKVG
AEFFQTQAIYDIGNFKKFMQYARQFKVKIMAGIVLLTSAGMGRYMNQNVPGIFVPQELID
EMAGAPKGKALEKGIEIAGRMIRQLKDENICDGVHIMAIGKEAVIPDILSAAGLNGA*
>Ga0031655_100103125
MTSRLKQAFASGKFVVSGEVGPPKGTNIEEMLQHIDLLKDKVDALNVTDNQSSVMRISSL
AVCKLIREHGGEPILQLTCRDRNRLALQSELLSASILGVNNVLCLTGDYITIGDHTEAKP
VFDLDSVQLIQALRQMEKGKDLAGNDLQGAPQFFAGAVVTPEADPIEPQLLKFEKKVKVG
AEFFQTQAIYDIGNFKKFMQYARQFKVKIMAGIVL
>Ga0031656_100289503
MTAXEYKAGSNLEKVLSSGKFAVTGECGPPKGADVTVIEEKAKILKGYVDAVNITDNQTA
VVRVCSMASGYTAQQNGVEAIMQMTCRDRNRLAMQADILGASTLGLKNILCLTGDHLSFG
NHPQARGVHDLDAINLIKMYRDMRDEGKFQCGEEMTVAPPLFIGCAENPFADPFELRALR
LKKKXEAGADFIQTQCIFNVPKFKQWMEEVRALGLHKEIKILAGITPLKGVGGARYMQKF
VPGIDVPQDIVDRMAVPEKGAPQQAEGKKIAVEMIKEFTEIEGVAGVHIMAIEWEIAVPE
IVEAAGLMPRPAVA*
>Ga0031656_100049114
MSARSNLERVLLERGFAVTAEIGPPKSASAESVRRHTKEMRGSADAFNLTDNQTAMSRMS
SIACAMVLIQEGLEPVVQMTCRDRNRIAMQSDILGASALGVRNVLCISGDHQTFGNMKEA
KNVYDVDSVQELMILRKMRDEGKLWSGDELEVAPELFLGAAANPFADPFEFRVTRLAKKV
KAGADFIQTQSIYDMERFERWMALVRARGLHEKVHILAGVMPLKSHKVALYMKNKVAGMI
VPDAIVERLKAAKDPKEEGVRLCVEQIEHLRSIEGVRGVHIMAMAWEEKVPEIVRRSGLL
PRPVA*
>Ga0031656_100033914
MTATEYKAGSNLEKILREGKFAVTGECGPPKSTDVTVIEEKAKILTGYVDAVNITDNQTA
VVRVCSMASAYTAQQNGLEAIMQMTCRDRNRLAMQADIMGASTLGIKNVLCLTGDHMSFG
NHPEAKGVHDLDAINLIKMYKDMRDEKKFQCGEEMPLGPPLFIGCAENPFADPFELRALR
LKKKIEAGADFIQTQCIFNVPKFKKWMEEVRALGLHKEIKILAGITPLKGVGGARYMQKF
VPGIDVPQDIVDRMAACEKGAPSQAEGKKIAVEMIKEFAEIEGVAGVHIMAIEWEIAVPE
IVEAAGLMPRPAVV*
>Ga0031656_100163182
VRARSNLERVLLSGKFAVTAEIGPPKSASADKVRKNAREMRGSADAFNLTDNQTAMSRMS
SVACAVVLMQEGLEPVVQMTCRDRNRIAMQGDVLGASALGVRNILCISGDHQTFGNMKEA
KNVFDVDSIQELMILRKMRDEGRLWSGDELEVAPELFLGAAANPFADPFEFRVARLAKKA
KAGADFVQTQSIYDMERFERWMALVRARGLHEKVHILAGVMPLKSHKVALYMKNKVSGMI
VPDEVVERLKNAKDPKEEGVRICVEQIEHLRTIEGVRGVHIMAVAWEEKVPEIVRXAGLG
PRD*
>Ga0031656_100002541
MNDLKSGSNLEKVLRAGHFALTGECGPPKGANVEHLKEKFSHLKGVVDAVNVTDNQTAVV
RMSSWAASAVMIQNGVEPNFQMVCRDRNRLAMQSDILGAYAMGVRNMLCLSGDHQTFGNH
PQAKNVYDIDSMQLLSLVKKMRDEGKFLNDEDIDVPPKMFIGAASNPFADPFEFRVHRLA
MKIAAGADFIQTQCIYNMDKFRNFMKMAVDMGLHEKARILAGITPMKSVGMAQYMAKSVP
GMDVPESLIKRLRGAGKGKAAEEGIQFAIEQIQEFKEMKGLAGIHLMAIEWEHRVPEIAE
RAGLLPRPKV*
>Ga0031656_1000025410
LARHYYIETMGCQMNQYDSDHLGRILEDSGYLATSEPEEADFVLVNTCSVRAKAEQKALS
RLGRLVALKKKNPRLLVAVAGCVAQQRGTDLLARFPSLDLVLGPREIGRFRDILRKIEND
GTRLAAVDVHRAPTAFMGRFEYFQHSVKAYITIMEGCNNFCSYCIVPYVRGREISRPPHE
ILEEARNLVLQGVREITLVGQNVNSYVYEKTRFPELLQAINKIKTLHRMRFTTSHPKDLS
EELIQCFARLEKLCPHIHLPFQAGSNRVLKAMKRGYTREKYMDLIRELREARPCIAVTSD
VMVGFPGESEEDFELTLGLICQIEFDNLYSFKYSDREGTPAVRMTDKIPENQKLTRLARL
QEVQRNITLKKNKELVGKSIEVLVEGTSKKGQQLTGRTDTNKIVNFNSDSSNINRLVNVK
VKRSSFNSLWGELTSH*
>Ga0031656_1000025412
METTKRIFKVDREDIHYLRTTIESYDGMAVVRTVDPGEATIELLIAPGCEDLVSRLLAAL
REKERIRLEPVGIGIEQRAKSIE*MIERSVGIIYKHHFEPAKEEALKLDRWLRERNVRAX
SEEMGARAAMNACFEEPSFIPREVEFVIVLGGDGTLLGAARRVARYGVPILGVNLGGLGF
LTEIPLRRLYSAVELMLEGRLEVETRLMLEAVVLREGTETCRFLVLNDVVINKGALARII
DLDVVINDQFLTTFRADGLIVSTPTGSTAYNLSAGGPILYPTISSFILTPICPFTLTNRP
ILLPESHVVSITLSRRGEERVSLTFDGQVGFDLFQGDKVIVQKAKEKIKLIKSPDXSYFE
ILREKLMWGGVPFKNRDGDD*
>Ga0031656_1000025414
MREPFIDFMKKELGSDTVLISCGLPASYKTETTEVIARLKGYAILRTDMIRLEVLKGEXI
FDEKVASNMDKRRLVYDEMFRLGEELAGKGESILFDATFVSQSLRRRAAEVAAKNRKRFV
IQQTQCPQGISLRRISERSKENYESNALTEQAYLNNKKKFEAVDLEDLKRLFPTLNILHL
LVDTTSNLETEWFVVDKVTR*
>Ga0031656_100172434
MITEFKTPSRLEKVLKAGHLAVTSECGPPRGSDAAVIRKKAEMIKNHVDAINITDNQTSV
TRLCSLASVIHIKLLGLEPILQMVTRDRNRIALQSDILGAASFDIFNILCLSGDHQIFGD
NPKGQNVFDLDSMQLIQTVRHMRDEGKFLGGDPIQRPPQMFVGAAANPFADPFEIRVPRL
AKKIAAGVEFIQTQCIFNVEKFKLYMKLAGERG
>Ga0031656_100204661
MSGECKTESKLEKILRSGQFAVTGECGPPRGADPDVVRNKCQLLKNKADAFNITDNQTSV
VRMSSIASSVIMIQEGMEPVMQMVCRDRNRIAIQSDILGAAALGNKNILCLSGDHQKFGD
HPQAKNVFDIDSIQLIRTVRLMRDEGKFLGGDEIKGAPKLFVGAAANPFADPFEIRVPRL
AKKVAAGVEF
>Ga0051980_100065617
VKDESRLKQLLDGGHFAVTAECGPPKGADPGAVLRKAGLLKEKVDAVNVTDNQTAIVRMS
SIAACTVLLSAGLEPVLQMVVRDRNRIALQSDVLGASALGIRNILCLSGDHQSFGNQPSA
LGVFDLDSMQFIEAVRGMRDAGTIMGGEQLTSAPAVFIGAAANPFADPLEFRVVRLAKKI
SAGAEFIQTQCIXNMERFKKWISLAEDRGLLEKAYILGGVTPLKSAGMAKYMKNKVAGMD
IPDGVIKRMDAVPKERQRQEGIGICVETILALKEIKGVKGIHIMAIEWEDAVGEIVERAG
LLPRPKVD*
>Ga0051980_100032047
MSKQFKDVLASGEFVITSEIGPPKGTNIEKMLHHIEILKDKVHGMNVTDNQSSVMRLSSV
AVCHIITDHGGEPILQMTCRDRNRMALQSDLLSAYVLGVRNVLCLTGDHISLGDHKGAKQ
VFDLDSVQLIAAVKSLEAGQDIGGNKLDGGVEFCVGATATPEADNMDSQFLKFRKKIKTG
AGFFQTQAVYDMVKLKAFMEYARQSDVKILAGILVLVSAGMARYLNANVAGVTVPQELID
EMAGAEKGKALQKGMEIAARQIKQIKDEKICDGVHIMAIGKEEVVPEILSMSGV*
>Ga0051980_100254362
MTNTNGYLSGSNLERVLKNGHFAVTAELGPPQSADRNVIIKKAALLKGYCDGVNLTDNQT
AIVRMSSIGAGAILVQEGLEPIIQMVCRDRNRLAMQSDLLGAYALGIRNLLCLTGDHQTF
GNHPTAKNVFDIDSTQMVQMVTAMRDQRVFQCGEEMKGQEPRFFVGAAASPFAHPLDFRP
YRLQKKVKAGANFIQTQLVYDIGAFKKFMEKVRELGVHRETYILAGVGPLKSPAMAKYMK
ENVPGILIPDELIQRMTKAGAPWAGKSKDELTPEDKKARSKAWQEEGIQICIDLIQQLRQ
VEGVAGIHIMAIEWEEAVKPIVEGAGLYPRPVVPAPEPQAVS*
>Ga0051980_100543575
MKTKSNIEKILESGGFVLTSECGPPRGADAEVIRKKGNILKGVVDAVNVTDNQTSVVRMS
SFSSCIILKEMGFDPILQMVCRDRNRIAIQSDILGAGALGINNILCLSGDHQKFGDHPMA
KNVFDMDSIQLIHTVKTMRDDGKFLGGEEVKGRPXLFIGAAENPFADPFEIRAARLGKKV
KAGCEFIQTQCIYNIGKFARWMEMVRERGLHERCAILAGVTP
>Ga0051980_100151032
MSDYKAGSNLEKVLKAGKFAFTGECGPPQGANITKLKEKAAHLKGCVDAVNITDNQTAVV
RMSSWAASLTVLQEGVEPNFQMVCRDRNRLAAQSDVLGVYSHGIRNMLCLSGDHQKFGNH
PEAKNVFDIDSIQLINVVKTMRDEGKFMNGQEIDVPPKLFIGAASNPFAEPYEFRVFRLA
KKIAAGADFIQTQCIYNMVRFRDFMKRVVDMGLHEKCYILAGVTPMKSVGMAQYMAKQVP
GMDVPDSLIKRLKGAPKGKAAAEGIKMAVEQIQEFKEMPGVAGVHLMAIEWEHRVREIAE
LAGMLPRPVV*
>Ga0051980_100046604
MNQTRAVKTDSKLEKILAAGHLAVTSECGPPRGSDSDLIKKKAELIKNHVDAINXTDNQT
SVTRLCSLASCIHLKLMGLEPVLQMVVRDRNRIAIQSDVLGAASXDIXNMLCLSGDHQRF
GDSSQGQNVFDLDSMQLIQTVRRMRDEGKFLGGDEIKRPPKLFVGAAANPFADPFEIRVR
RLAKKAAAGAEFIQTQCIYNLDRFEEWMKQVRDRGLHEKVYILAGLTPLKSAGMAKYMKN
RVPGMDVPDDVVKRMSGVPKEKQPEEGIKICVESVQRLKELEGVAGFHIMAIEWEEKVPE
IVEMGGLYPRPNPDAI*
>Ga0051980_100056089
MSKLSEALQSGKFVVTGEVGPPKGVSVQEMLESAKLYKGRVAAVNVTDQQSAVMRLGSLA
VCHLLKEMGIEPIFQVTCRDRNRIAIQSDLLSAYVLGIENVLCLTGDYVTLGDHPKAKPV
FDLDSVSLLQAAVQLQQGKDLAGKELDGIPKFFLGATVTPGANPLEPQIIKMEKKVKAGA
QFFQTQAVFEPRKFEEFMQTVKHLNVPVLAGIILLKSAGMARFMNKNVAGVHVPDSLIEE
MEKAENRVDTSIEIAARLINELKGLCQGVHIMPIGWEKRVPAVLGAAGL*
>Ga0051981_100101971
MNQTRAVKTDSKLEKILAAGHLAVTSECGPPRGSDSDLIKKKAELIKNHVDAINITDNQT
SVTRLCSLASCIHLKLMGLEPVLQMVVRDRNRIAIQSDVLGAASFDIRNMLCLSGDHQRF
GDSSQGQNVFDLDSMQLIQTVRRMRDEGKFLGGDEIKRPPKLFVGAAANPFADPFEIRVR
RLAKKAAAGAEFIQTQCIYNLDRFEEWMKQVRDRGLHEKVYILAGLTPLKSAGMAKYMKN
RVPGMDVPDDVVKRMAGVPKEKQPEEGIKICVESVQRLKELEGVAGFHIMAIEWEEKVPE
IVEMGGLYPRPNPDAI*
>Ga0051981_100196634
MSDYKAGSNLEKVLKAGKFAFTGECGPPQGANITKLKEKAAHLKGCVDAVNITDNQTAVV
RMSSWAASLTVLQEGVEPNFQMVCRDRNRLAAQSDVLGVYSHGIRNMLCLSGDHQKFGNH
PEAKNVFDIDSIQLINVVKTMRDEGKFMNGQEIDVPPKLFIGAASNPFAEPYEFRVFRLA
KKIAAGADFIQTQCIYNMVRFRDFMKRVVDMGLHEKCYILAGVTPMKSVGMAQYMAKQVP
GMDVPDSLIKRLKGAPKGKAAAEGIKMAVEQIQEFKEMPGVAGVHLMAIEWEHRVREIAE
LAGMLPRPVV*
>Ga0051981_100105116
MSKLSEALQSGKFVVTGEVGPPKGVSVQEMLESAKLYKGRVAAVNVTDQQSAVMRLGSLA
VCHLLKEMGIEPIFQVTCRDRNRIAIQSDLLSAYVLGIENVLCLTGDYVTLGDHPKAKPV
FDLDSVSLLQAAVQLQQGKDLAGKELDGIPKFFLGATVTPGANPLEPQIIKMEKKVKAGA
QFFQTQAVFEPRKFEEFMQTVKHLNVPVLAGIILLKSAGMARFMNKNVAGVHVPDSLIEE
MEKAENRVDTSIEIAARLINELKGLCQGVHIMPIGWEKRVPAVLGA
>Ga0052242_10006563
MNKEMKSGSNLEKLLSRGKFVVTAELGPPKGVNINAIIDKVKILKGFCDAVNITDNQTSI
VRMSSISSAIKIIQLGMEPIIQMVTRDRNRIALQSDLIGAAALGVKNVLCLTGDHQCFGN
HPSSKNVFDIDSIQLIKMFKDMRDEHKFQCGEEMKHPPNIFIGAAANPFADPFDFRPIRL
AKKVNAGVDFIQTQLVYNVEKFKEYMKKVREMDLHEKVYILAGVGPIKSVGMAKYMQKNV
AGMDVPDKIVERLKKSKDTKEEGINICVDIIQEIKEIEGVSGVHIMAIAWEEAVPIIVEK
TGLLPRPKPQKNRK*
>Ga0052244_10001243
MSLQPLLEAGKFVVTAEVGPLKGTDTTETEEAAELLLGKVDATNVTDQQSSVMRLGSLAI
CHLLKEKGLDPVFQLTCRDRNRLALQSDLLSAYILGIKNVLAITGDLPSLGDHPQAKPVY
DLDSVQLLWAIKRLNEGYDMIGNELKGKPDFFPGAVVNPGADTEAAFELQLISMEKKIMA
GARFFQTQAVYDMDAFARFMKRAEGFNTPILAGVIPLKSAGMARFMNKNVAGVFVPEDLI
NKMAEAEDKARTGIDIAINIIQELKDICQGVHIMAIGWEKRVPEIVELAGLLPRPVL*
>Ga0052259_10007423
MKTESRLEKVLASGQLAVTSEVGPPRGCNIDIVKEKANMIKDYVDSINITDNQTAMVRMS
SIAGGIVIKQMGLDPIIQMVSRDRNRLAMQSDILGAYALGCNTMLCLSGDHPQFGDHPMA
KPVYDIDSINMIKMVKDMRDEAKFQGGADITDPPKMFIGAAANPFADPFELRVMRLAKKV
AAGVDFIQTQCIFNTAKFETWMKQVVDRGLHEKVAILAGITPMKSLGMAKYMKSKVPGMD
IPDEVIDRLAGVDKDKQAQEGIKMAIEQMQRLKECKGVKGFHIMAIEWEEKVPELVKGAG
LYPRPQV*
>Ga0055584_1000024015
MNVQYPAFSMPETTDSLPLAEQCDSKLARVLAAGEFAVTGEVGPPKGYDAEIVRSKARLI
EGCVDAANITDNQTAVVRMSSIAAGLILLQEGVEPVIQMTCRDRNRLAMQSDLLGAYALG
IKNLLCLSGDHQSGGNHPGAKNVHDIDSVQFIQMMRDMRDEGVFQCGEAIKGGGPNFLIG
AAANPFADPADWRPYRLAKKALAGADFVQTQMIFDLPRFREYMRRVVDMGVAERLKIIAG
VGPLKSTGMARHIRDQVPGMSMPDELVERMAGAVAGIDTEKKAERSEAWQKEGIRICIEQ
TQEIREIEGVSGVHIMGIHWEESIRPITEGAGLLPRPVMES*
>Ga0055584_1000314572
MSNNGLKSGSNLEKVLKAGHFAFTGECGPPKGANVEHLKEKFEHLRGVVDAVNVTDNQTA
VVRMSSAAASAIMVANGIEPNFQMVCRDRNRLAMMADVLGVYSLGVKNMLCLSGDHQKFG
NHPESKNVYDIDSMQLIALVKKMRDEGKFLNDEDIDEPPKMFIGAAANPFGDPHEYRIYR
LANKIDAGADFIQTQCIYNMPRFREFMKKAVDMGLAEKTYILAGVTPMKSAGMANYMAKF
VPGMDVPEDLIKRLKGVEKGKQAEEGIKFAIEQIEEFKEMEGVAGVHLMAIEWEHKVPEI
AERAKVLPRPEVD*
>Ga0055584_1001105222
VNLKTESKLEKILAAGHLAVTSECGPPRGSDPEVIKKKGELLKDYVDAINVTDNQTSVTR
LSSLAACIHLKLMGVEPVLQMVTRDRNRIALQSDILGAASFDINNILCLSGDHQVFGDCP
GGQNVFDLDSMQLLQTVRHMRDNGKFLGGDEINRPPRMFAGAAANPFAEPFKIRVPRLAK
KIAAGAEFIQTQCIYNLDRFEEWMKGVCDRGLHEKVYILAGVTPMKSLGMARYMKKNVPG
MDVPDEVIDRLAGVPKEQQAEEGMKICLETIERLKEVKGVSGFHIMAIEWEEKVPEIVER
AGLFPRPE*
>Ga0055584_1000061214
MKTKTPSRLEKILSAGHMAVTSECGPPRGSDPEAIIKKAELIKDHVDAINITDNQTSVTR
MCSLAACIRLKLMGLDPVLQMVTRDRNRIALQSDILGAASFDITNILCLSGDHQSFGDCA
QGQNVHDLDSMQLVQTVRHMRDQGKFLGGDDIKRAPQMFVGAAANPFADPFEIRVPRLAK
KIKAGAEFIQTQCIYNLDKFEEWMKLVRDRGLHEQVYILAGMTPMKSAGMAKYMKNRVPG
MDVPDALVKRLADTPKEKQAEEGLKICIEDIQRLKDVEGVSGFHVMAIEWEEKVPEIVEK
SGLYPRPQI*
>Ga0055584_1000189195
MGQALQKPIEKEFKSGSNLERVLASGHFAVTGELGPPRSMNLDLINRKIAFLKGFVDAAN
LTDNQTGIVRLSSIATSILCHQGGLEPVMQMTCRDRNRLAMQSDLLGANIHGVKNVLCLS
GDHQSFGDHPGTKNVHDIDSMQLIRMVSEMRDKNQFQNGVEIKGGGPKMFIGAAASPFSS
PVEMRPLRLAKKVLAGADFTQTQMIFDMEKFKIYMRRIVDMGLHEKISILAGVGPLKSAP
MARFLHEKIPGIEVPTHLIERMENAVKNIDKEDKEARKDAGRAEGIKICIEQIQKAKEIE
GVAGVHIMAIEWEAAIEGIVKGAGLYPRPVLS*
>Ga0055584_10000004241
MGQPLEKPDADQLKSGSNLEQVLASGQFAVTGELGPPKGMNLDLINRKIGYLKGFVDAAN
VTDNQTGIVRLSSIATSILCEQAGLEPVIQMTCRDRNRLAMQSDMLGANVHGLKNVLCLS
GDHQSFGDHPGAKNVHDLDSMQLIRMVMEMRDKNQFQNGVEIKGGGPKMFIGAAASPFSS
PVAMRPLRLAKKVAAGADFIQTQMIFDMEQFKTYMRKVVDMGLHEKISILAGFGPLKSTP
MARFLHEQVPGIVVPEHFLERMDAAVKGIDKEEKEARRDAWRAEGVKICIEQIQEAKEIE
GVAGVHIMAIEWEAAIEGIVKGAGLFPRPTFSE*
>Ga0065179_10012457
MSKQFKDVLASGEFVITSEIGPPKGTNIEKMLHHIEILKDKVHGMNVTDNQSSVMRLSSV
AVCHIITDHGGEPILQMTCRDRNRMALQSDLLSAYVLGVRNVLCLTGDHISLGDHKGAKQ
VFDLDSVQLIAAVKSLEAGQDIGGNKLDGGVEFCVGATATPEADNMDSQFLKFRKKIKTG
AGFFQTQAVYDMVKLKAFMEYARQSDVKILAGILVLVSAGMARYLNANVAGVTVPQELID
EMAGAEKGKALQKGMEIAARQIKQIKDEKICDGVHIMAIGKEEVVPEILSMSGV*
>Ga0065179_10019284
MSDYKAGSNLEKVLKAGKFAFTGECGPPQGANITKLKEKAAHLKGCVDAVNITDNQTAVV
RMSSWAASLTVLQEGVEPNFQMVCRDRNRLAAQSDVLGVYSHGIRNMLCLSGDHQKFGNH
PEAKNVFDIDSIQLINVVKTMRDEGKFMNGQEIDVPPKLFIGAASNPFAEPYEFRVFRLA
KKIAAGADFIQTQCIYNMVRFRDFMKRVVDMGLHEKCYILAGVTPMKSVGMAQYMAKQVP
GMDVPDSLIKRLKGAPKGKAAAEGIKMAVEQIQEFKEMPGVAGVHLMAIEWEHRVREIAE
LAGMLPRPVV*
>Ga0065179_10088222
LAKKVAAGADFIQTQIVYNVDKFAEWMKGVRERGLHEKVKILAGVAPIKSVGAARYMKTE
VPEMDVPDEIIERLRGVPKEQASKEGIKFCVDIINWIREIEGVAGIHIMAIEWEEAVPEI
VEKAGLLPRP*MTNTGSNIERILDTGGFVVTSECGPPRGADAGVVRKKGELLRGVVDAVN
VTDNQTSVVRMSSLSACVILKEMGFDPILQMVCRDRNRIALQSDLLGAAALGINNVLCLS
GDHQKFGDHPQAKNVFDIDSIQLIQAVRRMRDEGKFIGGEEIKGKPVLFIGAAANPFADP
FEIRAPRLGKKVKAGCEFIQTQCIYNLERFERWMAMVRDRGLHEKCAILAGVTPFKSVGM
AKYMKNQVPGMDVPDEMIERMKGVPKEKQTEEGIKICVETIQRLREIPGVRGIHIMAIEW
EDRVSEIAKAAGLLPRPQLP*
>Ga0065179_10288121
MTQISTNGYEVGSNLERVIRSGQFVVTAELGPPQGWEREKIERKATLLKGIVDGVNLTDN
QTAIVRMSSIAAGRILVENELEPIIQMTCRDRNRLSMQADLLGAYALGIRNILALSGDHQ
VFGNHPTAKNVFDIDSMQLIQMIRGLGKGVFQSGDTVVGGAMPMLVGAAANPFGDPFDYR
PYRLAKKVAAGAQFIQTQLIYDMDRFREYMKRVVDMGLHEKVAILAGVGPLKS
>Ga0066372_100019764
MSSHYPAFNMPEPTGVPALTERCDSNLARVLAAGEFAVTGELGPPKGHDAEVVRSKARLL
AGCVDAANITDNQTAVVRMNSIAAGLILLEAGIEPVIQMTCRDRNRLAMQSDLLGAYALG
IKNLLCLSGDHQSGGNHPGAKNVHDMSTDTDARVVTTLKSGSNLEKVLAGGHFAVTGELG
PPKHMDTKVVDRKIDLLKGVVDAANVTDNQTGIVRLSSIATGIYMAQHGLEPVIQMTCRD
RNRLAIQSDLMGAYIHGIRNVLCLSGDHQSFGNHPGAKNVQDIDSMQLIRMLQEMRDKNQ
FQSGDEIKGGGPRLFIGGAGSPFSEPISFRPLRIAKKMAAGVDFVQTQMIFDMDIFRQFM
SRLVDLGVTEKVHILAGIGPLKSSPMARFLNEKIPGIIIPDDLLQRMDGAVQGISEDDKE
ARRDAWRAEGQDICIEQIEQLRAMEGVAGVHIMAIEWEAAIRPITERAGLLPRPIV*
>Ga0066382_100325063
MPQPLTGPDIACGADLKSESTLERVLADGHFAVTAEMVPPKGMDTELVKRKVGQLKGCVD
AANVTDNQTGIVRLSSIATGIICMQEGLEPVIQMTCRDRNRLAIQSDLLGAGVHGIRNVL
CLSGDHQSFGNHPGAKNVHDLDSMQLIRMVKEMRDENKFQCGDEIMCGGPRLFIGAAANP

>Ga0066599_1000067143
MKTESALEKILAAGHLAVTSECGPPRGAVPEKVREKAEMLRGYVDAINVTDNQTAMVRMS
SFAACVIIRQIGLHPILQMVTRDRNRLAMQSDILGAYSHGINTMLCLSGDHPCFGDHPMA
ANVYDLDSIQFIQMVRTMRDKGIFQGGDEILNPPKMFIGAAANPFADPFELRVARLAKKV
KAGADFIQTQCIYNLERFEKWMEGVRDRGLHEKVSILGGVTPFKSAGMAKYMKNKVPGMN
VPDEMIKRMSGVPKDKQAEEGLKICVETIQRLKEVKGVAGFHIMAIEWEEKVPEIVERAG
LYPRPGVEA*
>Ga0066600_100291681
MSPKTPSKLEKVLRAGHLAVTSECGPPRGSDATHIVHKAELIKQHVDAINITDNQTSVCR
LCSLAACIRLKLMGLEPVLQMVVRDRNRVALQSDILGAASFDIHNLLCLSGDHQRFGDSA
QGQNVFDLDSMQLLQTVRRMRDEGKFLGGDAIQRPPAMFVGAAANPFADPFEIRVPRLAK
KVAAGAEFIQTQCIYNLDKFEKWMEMVRDRGLHEQVFIL
>Ga0066600_100019791
MKTESVLERMFKAGHLAVTSECGPPRGALPEKVREKAEMLRGYVDAVNVTDNQTAMVRMS
SLTACILIRQMGLHPILQMVTRDRNRLALQSDLLGAYAFDINTMLCLSGDHPHFGDHPMA
ANVYDLDSIQLIQTVRTMREQGKFQGGQDIANPPKMFIGAAANPFADPFELRVRRLAKKA
QAGADFIQTQCIYNLDKFATWMEGVCKRRLHEEVFIMAGITPLKSAGMARYMQKKVPGMD
VPDELINRLAALPKDQQAEEGITIAVE
>Ga0066603_100044533
MSELKPDDNIKSDRSFKSGSNLEKVLKAGHFAFTGECGPPKGANVAHLVEKFQHLKGNVD
AVNITDNQTAVVRMSSLAASHLMIDEGLEPNFQMVCRDRNRLAITSDILGAHALGIRNML
CLSGDHQSFGNHPEAKNVHDIDSMQLIRLVTTMRDKEEFLNGEKIDVAPKLFVGAACNPF
ADPFEYRVYRLANKIEAGADFIQTQCIYNMEKFRTFMKQAVDMGLHEKCYILAGVTPMKS
ARMATFMGKMVPGMDVPESLVNRLKGAEKGKQAEEGIRFALEQIEEFKQMEGVSGVHLMA
IEWEHMVPEIAERAGMLPRPAL*
>Ga0066603_100028615
MKSGSKLERILKAGHFAFTGEVGPPRGANVDAIREKLKHLRGNVDMVNVTDNQTAMVRMS
SWAASLICIQEGVEPNFQMVCRDRNRLAMQADILGAYAHGIRNMLCLSGDHQMFGDHPQS
KGVFDLDSMQLIMMVKKMRDEGKFLGGADIDVKPEIFIGAAANPFAEPFEWRVHRLAKKV
AAGADFIQTQCVYNMPKIREWIRQANDMGLTEKVYILPGVTPMKSIGMAKYMKSKVPGMD
VPDEIIQRLQGVDKKKVADEGIKIACEQIAEFKEMKGVAGVHLMPIEWEHMVPEIAERAG
VLPRPEV*
>Ga0066604_100056043
MSELKPDDNIKSDRSFKSGSNLEKVLKAGHFAFTGECGPPKGANVAHLVEKFQHLKGNVD
AVNITDNQTAVVRMSSLAASHLMIDEGLEPNFQMVCRDRNRLAITSDILGAHALGIRNML
CLSGDHQSFGNHPEAKNVHDIDSMQLIRLVTTMRDKEEFLNGEKIDVAPKLFVGAACNPF
ADPFEYRVYRLANKIEAGADFIQTQCIYNMEKFRTFMKQAVDMGLHEKCYILAGVTPMKS
ARMATFMGKMVPGMDVPESLVNRLKGAEKGKQAEEGIRFALEQIEEFKQMEGVSGVHLMA
IEWEHMVPEIAERAGMLPRPAL*
>Ga0066607_10022634
MSELKSGSNLEKVLNAGHFAFTGECGPPKGANVTHLKEKLNHLKGKVDAVNMTDNQTAVV
RMSSLAGSVLMIEEGLEPNFQMVCRDRNRLAMMSDILGAYALGIRNMLCLSGDHQTFGNH
PDAKNVHDIDSMQLISMVKKMRDEGKFLNDEDIDVPPKMFIGAACNPFADPYEYRVYRLA
NKIEAGADFIQTQCIFNMDKFRDFMKKVVDMGLHEKCYILAGVTPMKNAGMANFMSKFVP
GMDIPDSLVKRLKSVDKKDQSEEGIKFALEQVEEFKEMEGVAGVHMMAIEWEHMVPEIAE
RAGVLPRPVV*
>Ga0066607_10027626
MKTESKLEKVLASGALAVTSEVGPPRGAIPERVRQKANLIKDHVDAINVTDNQTAMVRMS
SWAAGVIIKQMGLDPILQMVTRDRNRLAMQSDIIGAYSLGINTMMCLSGDHAKFGDHPMA
KGVFDLDSIQLVQTVQKMRDKGKFQGGADIDTPPKMFIGAAANPFADPFELRVMRLAKKV
KAGADFIQTQCIFNLDKFEKYMEMVCDRGLDKKVHLLAGITPMKSAGMARYMKNKVPGMD
VPDEIIKRMAGVSKEKQPEEGIKIAIESIERLKQV
>Ga0066608_10012894
MSNLNTQSNLEKVLKAGHIGVTSECGPPRGSDPEEVRKKGLLIKDHVDAVNVTDNQTAMT
RMSSLAACIHLKLIGIEPVLQMVTRDRNRVALQSDILGAASFDIPNMLCLSGDHQSFMSE
LKSGSNLEKVLNAGHFAFTGECGPPKGANVTHLKEKLNHLKGKVDAVNMTDNQTAVVRMS
SLAGSVLMIEEGLEPNFQMVCRDRNRLAMMSDILGAYALGIRNMLCLSGDHQTFGNHPDA
KNVHDIDSMQLISMVKKMRDEGKFLNDEDIDVPPKMFIGAACNPFADPYEYRVYRLANKI
EAGADFIQTQCIFNMDKFRDFMKKVVDMGLHEKCYILAGVTPMKNAGMANFMSKFVPGMD
IPDSLVKRLKSVDKKDQSEEGIKFALEQVEEFKEMEGVAGVHMMAIEWEHMVPEIAERAG
VLPRPVV*
>Ga0066608_10001446
MSNLNTQSNLEKVLKAGHIGVTSECGPPRGSDPEEVRKKGLLIKDHVDAVNVTDNQTAMT
RMSSLAACIHLKLIGIEPVLQMVTRDRNRVALQSDILGAASFDIPNMLCLSGDHQSFGDC
AQGQNVHDLDSMQLVQTVRYMRDEGKFLGGDDIKRPPKIFVGAAANPFADPFEIRVPRLA
KKIACGAEFIQTQCIYNLDKFKEWIKRANERGLTDKTFIMAGMTPMKSVGMAKYMKNRVP
GMDVPDEIISRLAGVPKEKQAQEGIDICVEHIQELKEIKGVSGFHIMAIEWEEKVPEIVE
RAGLYPRPAI*
>Ga0066608_100118111
MKTESKLEKVLASGALAVTSEVGPPRGAIPERVRQKANLIKDHVDAINVTDNQTAMVRMS
SWAAGVIIKQMGLDPILQMVTRDRNRLAMQSDIIGAYSLGINTMMCLSGDHAKFGDHPMA
KGVFDLDSIQLVQTVQKMRDKGKFQGGADIDTPPKMFIGAAANPFADPFELRVMRLAKKV
KAGADFIQTQCIFNLDKFEKYMEMVCDRGLDKKVHLLAGITPMKSAGMARYMKNKVPGMD
VPDEIIKRMAGVSKEKQPEEGIKIAIESIERLKQVKGVHGFHIMAIEWEEKVPQIVEKAG
LFPRPAL*
>Ga0066609_100118182
MPTNNTTEPVDALKSGSNLEKVLAGGHFAVTGELGPPKHLDTAVIDRKIELLKGVVDAAN
VTDNQTGIVRLSSIAAGIYMAQHGLEPVIQITCRDRNRLAIQSDLMGAYIHGIRNVLCLS
GDHQSFGNHPGAKNVQDIDSMQLIQMIQQMRDKHQFQCGDEIKGGGPKVFIGGAASPFSE
PISFRPLRIAKKMAAGVDFIQTQMIFDMTIFRQFMKKLVDLGVTEKVHILAGVGPLKGSP
MARFLNEKIPGIVIPEELLQRMDSAVSGISESDKDARRYAWRAEGQKICVEQIEELREIE
GVSGVHIMAIEWEAAIKPIAERAGLLPRPDLSC*
>Ga0066615_12528494
MSNLNTQSNLEKVLKAGHIGVTSECGPPRGSDPEEVRKKGLLIKDHVDAVNVTDNQTAMT
RMSSLAACIHLKLIGIEPVLQMVTRDRNRVALQSDILGAASFDIPNMLCLSGDHQSFGDC
AQGQNVHDLDSMQLVQTVRYMRDEGKFLGGDDIKRPPKIFVGAAANPFADPFEIRVPRLA
KKIACGAEFIQTQCIYNLDKFKEWIKRANERGLTDKTFIMAGMTPMKSVGMAKYMKNRVP
GMDVPDEIISRLAGVPKEKQAQEGIDICVEHIQELKEIKGVSGFHIMAIEWEEKVPEIVE
RAGLYPRPAI*
>Ga0066615_10115861
MSELKSGSNLEKVLNAGHFAFTGECGPPKGANVTHLKEKLNHLKGKVDAVNMTDNQTAVV
RMSSLAGSVLMIEEGLEPNFQMVCRDRNRLAMMSDILGAYALGIRNMLCLSGDHQTFGNH
PDAKNVHDIDSMQLISMVKKMRDEGKFLNDEDIDVPPKMFIGAACNPFADPYEYRVYRLA
NKIEAGADFIQTQCIFNMDKFRDFMKKVVDMGLHEKCYILAGVTPMKNAGMANFMSKFVP
GMDIPDSLVKRLKSVDKKDQSEEGIKFALEQVEEFKEMEGVAGVHMMAIEWEHMVPEIAE
RAGVLPRPVV*
>Ga0066616_11845222
MSELKSGSNLEKVLNAGHFAFTGECGPPKGANVTHLKEKLNHLKGKVDAVNMTDNQTAVV
RMSSLAGSVLMIEEGLEPNFQMVCRDRNRLAMMSDILGAYALGIRNMLCLSGDHQTFGNH
PDAKNVHDIDSMQLISMVKKMRDEGKFLNDEDIDVPPKMFIGAACNPFADPYEYRVYRLA
NKIEAGADFIQTQCIFNMDKFRDFMKKVVDMGLHEKCYILAGVTPMKNAGMANFMSKFVP
GMDIPDSLVKRLKSVDKKDQSEEGIKFALEQVEEFKEMEGVAGVHMMAIEWEHMVPEIAE
RAGVLPRPVV*
>Ga0066616_11853834
MSELKSGSNLEKVLKAGHFAFTGECGPPKGANVEHLKEKLAHLVGNVDSVNMTDNQTAVV
RMSSWAGSILMMELGLEPNFQMVCRDRNRLAMISDILGVYSLGVRNMLCLSGDHQSFGNF
PDAKNVHDIDSMQLIAMVKKMRDEEKFLNDEDIDVAPKMFIGAAANPFADPFEYRPYRLA
NKIEAGADFIQTQCIFNMDKFREFMKKVVDMGLHEKCYILAGVTPMKNAGMANFMSKFVP
GMDIPDSLIKRLKGVDKKDQSEEGIKFALEQVEEFKEMEGVAGVH
>Ga0066617_13238574
MSEHKAGSNLEKVLSAGHFAFTGECGPPQGANVEHLIEKANHLKGCVDAVNVTDNQTAVV
RMSSWAASIILIQQGLEPNFQMVCRDRNRLAIQSDILGVYTMGIRNMLCLSGDHQSFGNH
PESKNVFDIDSMQLIHTVKTMRDEGKFLNGSDVDVAPKLFIGAACNPFAEPFDFRVYRLA
KKISAGADFVQTQCIYNMDKFREFMKRAVDMGLHEKCYILAGVTPMKSVGMALYMSKQVP
GMDVPQSLIKRLRGAGKGKVAEEGIKFALEQIEEFKEMEGVAGVHLMAIEWEHKVPEIAE
RAGMLPRPVV*
>Ga0066617_13329065
MSNLNTQSNLEKVLKAGHIGVTSECGPPRGSDPEEVRKKGLLIKDHVDAVNVTDNQTAMT
RMSSLAACIHLKLIGIEPVLQMVTRDRNRVALQSDILGAASFDIPNMLCLSGDHQSFGDC
AQGQNVHDLDSMQLVQTVRYMRDEGKFLGGDDIKRPPKIFVGAAANPFADPFEIRVPRLA
KKIACGAEFIQTQCIYNLDKFKEWIKRANERGLTDKTFIMAGMTPMKSVGMAKYMKNRVP
GMDVPDEIISRLAGVPKEKQAQEGIDICVEHIQELKEIKGVSGFHIMAIEWEEKVPEIVE
RAGLYPRPAI*
>Ga0066617_13262653
MSELKSGSNLEKVLKAGHFAFTGECGPPKGANVEHLKEKLAHLVGNVDSVNMTDNQTAVV
RMSSWAGSILMMELGLEPNFQMVCRDRNRLAMISDILGVYSLGVRNMLCLSGDHQSFGNF
PDAKNVHDIDSMQLIAMVKKMRDEEKFLNDEDIDVAPKMFIGAAANPFADPFEYRPYRLA
NKIEAGADFIQTQCIFNMEKFREFMKKAVDMGLHEKCYILAGVTPMKNAGMANFMSKFVP
GMDIPQSLIKRLKGVEKKDQAEEGIKFA
>Ga0066617_12898174
MAGKNYKSGSNLEKAFESGKFVVTGELGPPKSADMALIEKKASLLKGLVDAVNITDNQTA
IVRVSSIAAGKIVLDLGIEPIIQMTCRDRNRLAIQADILGAYLLGLRNLLCLTGDHQCFG
NHPTARYVFDVDSIQLIQMIKNMRDDKIFACGDEIKNSKKS
>Ga0066617_13349675
MKTNSKLEKILNTGSLAVTSECGPPRGAVPEKIQEKARMLKGYVDAINVTDNQTAVVRMS
SMAACIFIRQMGLDPILQMVTRDRNRLAMQSDILGAYSHGIDTMLCLSGDHPQFGDHPMA
ANVYDIDSVQFVQMVKKMRDKGKFQGGDDIENPPKMFIGAAANPFADPFELRVLRLAKKV
AAGVDFIQTQCVYNLDKFERWMAQVRERGLDKKVYILAGITPMKSAGMAKYMKKRVPGMD
VPDELVERISGVPKEKQAEEGLKIAVESIQRLKEVDGVSGFHIMAIEWEEKVPEIVERAG
LLPRPEV*
>Ga0066620_12455722
MSNLNTQSNLEKVLKAGHIGVTSECGPPRGSDPEEVRKKGLLIKDHVDAVNVTDNQTAMT
RMSSLAACIHLKLIGIEPVLQMVTRDRNRVALQSDILGAASFDIPNMLCLSGDHQSFGDC
AQGQNVHDLDSMQLVQTVRYMRDEGKFLGGDDIKRPPKIFVGAAANPFADPFEIRVPRLA
KKIACGAEFIQTQCIYNLDKFKEWIKRANERGLTDKTFIMAGMTPMKSVGMAKYMKNRVP
GMDVPDEIISRLAGVPKEKQAQEGIDICVEHIQELKEIKGVSGFHIMAIEWEEKVPEIVE
RAGLYPRPAI*
>Ga0066620_10031003
MSELKSGSNLEKVLNAGHFAFTGECGPPKGANVTHLKEKLNHLKGKVDAVNMTDNQTAVV
RMSSLAGSVLMIEEGLEPNFQMVCRDRNRLAMMSDILGAYALGIRNMLCLSGDHQTFGNH
PDAKNVHDIDSMQLISMVKKMRDEGKFLNDEDIDVPPKMFIGAACNPFADPYEYRVYRLA
NKIEAGADFIQTQCIFNMDKFRDFMKKVVDMGLHEKCYILAGVTPMKNAGMANFMSKFVP
GMDIPDSLVKRLKSVDKKDQSEEGIKFALEQVEEFKEMEGVAGVHMMAIEWEHMVPEIAE
RAGVLPRPVV*
>Ga0066621_11855721
MSELKSGSNLEKVLNAGHFAFTGECGPPKGANVTHLKEKLNHLKGKVDAVNMTDNQTAVV
RMSSLAGSVLMIEEGLEPNFQMVCRDRNRLAMMSDILGAYALGIRNMLCLSGDHQTFGNH
PDAKNVHDIDSMQLISMVKKMRDEGKFLNDEDIDVPPKMFIGAACNPFADPYEYRVYRLA
NKIEAGADFIQTQCIFNMDKFRDFMKKVVDMGLHEKCYILAGVTPMKNAGMANFMSKFVP
GMDIPDSLVKRLKSVDKKDQSEEGIKFALEQVEEFKEMEGVAGVHMMAIEWEHMVPEIAE
RAGVLPRPVV*
>Ga0066621_10066826
MSNLNTQSNLEKVLKAGHIGVTSECGPPRGSDPEEVRKKGLLIKDHVDAVNVTDNQTAMT
RMSSLAACIHLKLIGIEPVLQMVTRDRNRVALQSDILGAASFDIPNMLCLSGDHQSFGDC
AQGQNVHDLDSMQLVQTVRYMRDEGKFLGGDDIKRPPKIFVGAAANPFADPFEIRVPRLA
KKIACGAEFIQTQCIYNLDKFKEWIKRANERGLTDKTFIMAGMTPMKSVGMAKYMKNRVP
GMDVPDEIISRLAGVPKEKQAQEGIDICVEHIQELKEIKGVSGFHIMAIEWEEKVPEIVE
RAGLYPRPAI*
>Ga0066622_10111532
MSELKSGSNLEKVLNAGHFAFTGECGPPKGANVTHLKEKLNHLKGKVDAVNMTDNQTAVV
RMSSLAGSVLMIEEGLEPNFQMVCRDRNRLAMMSDILGAYALGIRNMLCLSGDHQTFGNH
PDAKNVHDIDSMQLISMVKKMRDEGKFLNDEDIDVPPKMFIGAACNPFADPYEYRVYRLA
NKIEAGADFIQTQCIFNMDKFRDFMKKVVDMGLHEKCYILAGVTPMKNAGMANFMSKFVP
GMDIPDSLVKRLKSVDKKDQSEEGIKFALEQVEEFKEMEGVAGVHMMAIEWEHMVPEIAE
RAGVLPRPVV*
>Ga0066622_11559544
MSNLNTQSNLEKVLKAGHIGVTSECGPPRGSDPEEVRKKGLLIKDHVDAVNVTDNQTAMT
RMSSLAACIHLKLIGIEPVLQMVTRDRNRVALQSDILGAASFDIPNMLCLSGDHQSFGDC
AQGQNVHDLDSMQLVQTVRYMRDEGKFLGGDDIKRPPKIFVGAAANPFADPFEIRVPRLA
KKIACGAEFIQTQCIYNLDKFKEWIKRANERGLTDKTFIMAGMTPMKSVGMAKYMKNRVP
GMDVPDEIISRLAGVPKEKQAQEGIDICVEHIQELKEIKGVSGFHIMAIEWEEKVPEIVE
RAGLYPRPAI*
>Ga0066623_12656564
MKTKTPSKLEKILSAGHLAVTSECGPPRGSDPKAITKKAEMIKDHVDAINITDNQTSVIR
LSSLASCIHLKLMGVEPILQMVVRDRNRIALQSDILGAASFDIHNILCLSGDHQQFGDSA
QGQNVFDIDSMQLIQTVRHMRDEGKFLGGDDIKRPPNMFVGAAANPFADPFEIRTPRLAK
KIAAGVEFIQTQCIYNLDKFELWMQQAR
>Ga0066623_12620173
MSELKSGSNLEKVLNAGHFAFTGECGPPKGANVTHLKEKLNHLKGKVDAVNMTDNQTAVV
RMSSLAGSVLMIEEGLEPNFQMVCRDRNRLAMMSDILGAYALGIRNMLCLSGDHQTFGNH
PDAKNVHDIDSMQLISMVKKMRDEGKFLNDEDIDVPPKMFIGAACNPFADPYEYRVYRLA
NKIEAGADFIQTQCIFNMDKFRDFMKKVVDMGLHEKCYILAGVTPMKNAGMANFMSKFVP
GMDIPDSLVKRLKSVDKKDQSEEGIKFALEQVEEFKEMEGVAGVHMMAIEWEHMVPEIAE
RAGVLPRPVV*
>Ga0066628_12245893
MELKTSSRLEKILAAGHLAVTSECGPPRGSDPDVITKKANMIKDHVDAINITDNQTAVTR
MCSLAACIRLKLMGLDPILQMVTRDRNRIALQSDILGAASFDINNILMSELKSGSNLEKV
LNAGHFAFTGECGPPKGANVTHLKEKLNHLKGKVDAVNMTDNQTAVVRMSSLAGSVLMIE
EGLEPNFQMVCRDRNRLAMMSDILGAYALGIRNMLCLSGDHQTFGNHPDAKNVHDIDSMQ
LISMVKKMRDEGKFLNDEDIDVPPKMFIGAACNPFADPYEYRVYRLANKIEAGADFIQTQ
CIFNMDKFRDFMKKVVDMGLHEKCYILAGVTPMKNAGMANFMSKFVPGMDIPDSLVKRLK
SVDKKDQSEEGIKFALEQVEEFKEMEGVAGVHMMAIEWEHMVPEIAERAGVLPRPVV*
>Ga0066629_11686122
MSELKSGSNLEKVLNAGHFAFTGECGPPKGANVTHLKEKLNHLKGKVDAVNMTDNQTAVV
RMSSLAGSVLMIEEGLEPNFQMVCRDRNRLAMMSDILGAYALGIRNMLCLSGDHQTFGNH
PDAKNVHDIDSMQLISMVKKMRDEGKFLNDEDIDVPPKMFIGAACNPFADPYEYRVYRLA
NKIEAGADFIQTQCIFNMDKFRDFMKKVVDMGLHEKCYILAGVTPMKNAGMANFMSKFVP
GMDIPDSLVKRLKSVDKKDQSEEGIKFALEQVEEFKEMEGVAGVHMMAIEWEHMVPEIAE
RAGVLPRPVV*
>Ga0066636_100066973
MKSGSNLEKVFVNGHFAVTAELGPPKNNDVSVIQRKVDFLRGYVDAVNITDNQTAIVRMS
SIATSAFVIQMGMEPVMQMVTRDRNRIAMQSDLFGATALGIKNIVCLTGDHHTFGNQVNA
KNVHDLDSVQLINLVKTMRDEKTLMGGEEKFEGDIKLFIGGAANPFADPFEFRALRTAKK
AAAGVDFIQTQCIYDMERFKEWMKMIRDLGVHEKVHIMAGITPLKSAGMARYMAKNVAGI
TIPDAIIDRMAKAAKGSEEGIKICVEQIQEVREIEGVHGVHIMAIEWEQMISKITEMAGL
LPRPKVE*
>Ga0066636_1000163316
MKSGSNLEKILERGEFAVTGECGPPKGADVEVIKRKAQFLKGNVDAINVTDNQTSIVRMS
SIATCALLNQMGLEGTMQMVSRDRNRIAMQSDIFGAYALGIRNILCLSGDHQKFGNHPTA
KNVFDIDSIQMIQMVKLMRDEGKVLGGDEIQGVPKMFIGAAANPFADPFEFRVVRLAKKV
KAGVDFIQTQCIYDLDKFERWMEMVRKRGLHEKIHILGGVTPLKSVGMAKYMATKVSGIE
IPEKVIKRMQDAPKDKKAEEGIDICVETIQRLFKMEGIHGIHLMAIEWEEMVETIVKKAG
LYPRPKVED*
>Ga0066636_100010304
MKAGSNLEKVFTQGHFAVTAELGPPKGNDTNVIQKKVDFLRGYVDAVNVTDNQTAIVRMS
SIAACSFVIQMGMEPVMQMVCRDRNRIAMQSDIFGASALGIRNILCLTGDHHTFGNQVNA
KNVHDLDSVQLIDMVRTMRDNQTLLGGEDKIEGEIKMFIGAAANPFADPFEFRAVRTAKK
ADAGVDFIQTQCIYDMDRFKEWMKMIRDLGVHEKVHIMAGVTPLKSAGMARYMAKNVAGI
IIPDALIDRMAKAQKGADEGINICVEQIQELREIEGVHGIHLMAIEWEHMVGRIVEAAGL
LPRPQVEQDSGEKV*
>Ga0066636_1000294312
MAKHFRETLKTKDFIVTAEAGPGKGSNTEKLVEHIELLKDKVDGLNVTDNQSAVMRYPSL
GTCLLIKEHGGEPILQITCRDRNRLAIQADLLFAYSRGINNVLCLTGDAIDTGDHKEAKP
VFDLDSVQLIHLVHTLNSGKDMAGNELEGGVDFCIGASATPSADPIEPQLMKFQKKLDAG
VGFIQTQAVYDMDELKRFMENFHKMDNIDGVKILAGIVPIWGAKMARYMNENVPGIYVPQ
YLIDEIDQAPKETKAAKGIEMAGRLIRQIKEEKICDGVHIMAIGREERVPAILEAAGI*
>Ga0066636_100023154
MSVTTPSKLQKMIASGNLAVTSEVGPPRSADGAVIEHKGNLIKDYVDAINVTDNQTSVCR
VCSLACCIRLKLMGLEPVLQMVTRDRNRIALQSDILGAASFGINNMLCLTGDHQHFGDHP
TCANVFDLDSIQLIQTVKMMRDEGRLLGGFEFAVRPQMFIGAAANPFAGPNVAMRVSRLA
KKVAAGVQFIQTQCIYNLDKFKEFMKLMVDRGLHEKVAILAGITPLKNVGMAKYMQKRVP
GLEVPDSVVRRIGGVPKEKQAEEGITLAVEQIQELKEVEGVRGFHIMAIEWEEKVPGIID
RAGLYPRPQLA*
>Ga0066636_100042617
MTNTGSNIERILDAGGFVVTSECGPPRGADAEVIRKKGNLIKGVVDAVNVTDNQTSVVRM
SSLSSCVILKEMGFDPILQVVCRDRNRIALQSDILGAAALGINNILCLSGDHQKFGDHPK
AKNVFDIDSIQLIQAVRTMRDEGRFIGGEEIKGKPMLFIGAAANPFADPFEIRAPRLGKK
VKAGCEFIQTQCIYNLERFERWMVMVKDRGLHEKCAILAGVTPFKSVGMARYMKNQVPGM
DVPDEMIERIKGVPKEKQAEEGIKICVETIQRLREISGVRGIHIMAIEWEEKVPEIAKAA
GLLPRPQR*
>Ga0066636_1000002742
MKSGSNLEKVLGAGHFAFTGELGPPRGANAEEVRKKAAFLKGNVDSVNITDNQTAMVRMS
SWACCIILIQEGIEPNYQMVCRDRNRLAMQSDILGAYAHGIRNILCLSGDHCKFGDHPQA
KGVFDIDSIQLIATVKKMRDEGKFLSGADLDGVPKMFIGAAANPFADPFEWRVHRLAKKV
AAGVDFIQTQCIYNMNKFREFIKQANDMGLTEKAYILAGVTPMKGVGMAKYMKNKVPGMD
VPDEIISRLQGVDKKKQSDEGIKMAVEQIEEFKEMKGVAGVHLMAIEWEHRVPEIAEMAK
VLPRPKVD*
>Ga0066636_100369282
MPQNSNLATMINAGNFIITAELLPLPTADSKAIENAAAFFKDRVTAVNVADNPHGPILSS
LAGAVILERAGVEAVYQMVTRDRNRIALQSDLLGSAALGIKNVLCLSGHHQSLTGSRESA
SVYDIDSIQWTAAVKKMNEDGVLLDGTKIVGDFSVLAGAVAAPDLKPMALNLMRLAKKVA
AGASFIQTQAVFDVDAFSLWMQQAHQLGFTSKTAILAGVMPLESASEAEILRAKYTDLVI
PDSVIDRLKAAGDAAGSSKENMAQEGMALCVETIKKIRGMEGVRGIHILSGGKEHLVPEI
IKKAGL*
>Ga0066636_100127214
MKAGSNLEKVLTSGHFAITGELGPPRGANADVVRKKAEFLRDKVDSINITDNQTSVVRMS
SIAVSRIVIEMGLEPNAQMTCRDRNRIAIQSDLLGASALGIKNVLCLSGDHNKFGDHPQC
KNVFDLDSMQLIMTLKHMRDEGKVLGGQELDGVPKFFIGAAANPFGDPFDFRVTRLAKKV
EAGVDFVQTQCIYNMDKFRTFMKQAVDQGLTEKFHMLAGITPLKSLGMARYMAKFVPGLE
VPDYYLKRLQGVEKKKQADEGIKIAVEQIQEMKETPGVAGVHLMAIEWEHRSPEIIEAAG
LLPRPKLD*
>Ga0066636_100048637
VKDESRLKQLLDGGHFAVTAECGPPKGADPGAVLRKAGLLKEKVDAVNVTDNQTAIVRMS
SIAACTVLLSAGLEPVLQMVVRDRNRIALQSDVLGASALGIRNILCLSGDHQSFGNQPSA
LGVFDLDSMQFIEAVRGMRDAGTIMGGEQLTSAPAVFIGAAANPFADPLEFRVVRLAKKI
SAGAEFIQTQCIYNMERFKKWISLAEDRGLLEKAYILGGVTPLKSAGMAKYMKNKVAGMD
IPDDVIKRMDAVPKERQRQEGIGICVETILALKEIKGVKGIHIMAIEWEDAVGEIVERAG
LLPRPKVD*
>Ga0066636_100075578
MSKLSEALQSGKFVVTGEVGPPKGVSVQEMLESAKLYKGRVAAVNVTDQQSAVMRLGSLA
VCHLLKEMGIEPIFQVTCRDRNRIAIQSDLLSAYVLGIENVLCLTGDYVTLGDHPKAKPV
FDLDSVSLLQAAVQLQQGKDLAGKELDGIPKFFLGATVTPGANPLEPQIIKMEKKVKAGA
QFFQTQAVFEPRKFEEFMQTVKHLNVPVLAGIILLKSAGMARFMNKNVAGVHVPDSLIEE
MEKAENRVDTSIEIAARLINELKGLCQGVHIMPIGWEKRVPAVLGAAGL*
>Ga0066636_100168273
MKTESKLEKILEKGKFAVTGECGPPKGANAEVIKRKAKIIKDYVDAVNVTDNQTSIVRLS
SIASCAILKQEGLEPIMQMVTRDRNRIAIQSDIFGAYALGIRNILCLTGDHQTFGNHPQS
KNVFDMDSIHLIQTVKMMRDEGKILSGDEIDGELKMFIGAASNPFADPFEFRVVRLAKKV
KAGCDFIQTQCIYDLNKFEEFMKMVRDRGLDKKVHILAGVTPLKSVGMAKYMKEKVAGID
IPDELIDRMKGVPKEKRADEGIKICVETIKRLKEIEGVAGVHIMAIEWEEKVPRIVEEAG
LLPRPSL*
>Ga0066636_100041465
MSKQFKDVLASGEFVITSEIGPPKGTNIEKMLHHIEILKDKVHGMNVTDNQSSVMRLSSV
AVCHIITDHGGEPILQMTCRDRNRMALQSDLLSAYVLGVRNVLCLTGDHISLGDHKGAKQ
VFDLDSVQLIAAVKSLEAGQDIGGNKLDGGVEFCVGATATPEADNMDSQFLKFRKKIKTG
AGFFQTQAVYDMVKLKAFMEYARQSDVKILAGILVLVSAGMARYLNANVAGVTVPQELID
EMAGAEKGKALQKGMEIAARQIKQIKDEKICDGVHIMAIGKEEVVPEILSMSGV*
>Ga0066636_100259295
VKTNSRIEKIWESGGFIVTSECGPPRGADGDVIRRKGELLKGVVDGVNVTDNQTSVVRMS
SLSACVILKGMGLEPILQMVCRDRNRIALQSDILGAAALGINNILCLSGDHQKFGDHPQG
KNVFDIDSVQLIQTVCRMRDEGRFLGGEEVKGKPLLFVGAAENPFADPFEIRAMRLGKKV
KAGCQFIQTQCIYNVEKFSRWMGMVCDRGLHEKCAILAGVTPMKSVGMARYMKNNVPGMD
VPDDMIERMKGTPKEKQAEEGIKICVETIERLKEITGVRGIHIMAIEWEEKVAEIVKAAG
LLPRPEV*
>Ga0066636_100154171
MAKQSFKKALDSGKFVVTAEVGPPKGTNIEEMLHHIDLLKDRVDGINTTDNQSSVMRISS
LAVCRLVREKGGEPILQMTCRDRNRMALESDLLAANVLGINNVLCLTGDYISVGDHVDAK
PVFDLDSVQLIQVVRMMEQGKDLGGNDLDGPVKFCCGAIVTPEADPIEPQLLKFEKKIKA
GIEFVQTQAIYDIDNFKKFMQYARKFDVKILAGIVLLTGAGMAKYMNANVPGIFVPQNLI
GELASAPKGEALKTGIAIAGRMIKQLKDEEICDGVHIMAIGREGLVPDILTAAGL*
>Ga0066636_100004827
MSDYKAGSNLEKVLKAGKFAFTGECGPPQGANITKLKEKAAHLKGCVDAVNITDNQTAVV
RMSSWAASLTVLQEGVEPNFQMVCRDRNRLAAQSDVLGVYSHGIRNMLCLSGDHQKFGNH
PEAKNVFDIDSIQLINVVKTMRDEGKFMNGQEIDVPPKLFIGAASNPFAEPYEFRVFRLA
KKIAAGADFIQTQCIYNMVRFRDFMKRVVDMGLHEKCYILAGVTPMKSVGMAQYMAKQVP
GMDVPDSLIKRLKGAPKGKAAAEGIKMAVEQIQEFKEMPGVAGVHLMAIEWEHRVREIAE
LAGMLPRPVV*
>Ga0066636_100063143
MAKSLFDEKLNSGKFLVTTEIGPPKGTDVSEMIHHIELLGDKVDALNVTDHQSSVMRFPS
LGGCLLIKEHGGEPILQMTTRDRNRLALQADLLLAYSRGIRNVLCLTGDSLDVGDHKEAK
PVFDLDSVQLIRMIRTMESGKDLGGNDLKGKPEFCIGASVHPAADFIEPQLIKFEKKVAA
GAEFFQTQGIFDLDTIRRFMQYARQFNVKILAGVIVLASARMARYMNDNVPGIIVPQETI
DELASVEKGKALQKGIEIAAHLIKTIKEENLCHGVHIMAVGRESIVPDILEAAGLLTKEN
KK*
>Ga0066636_100164934
MSKLRETLEAGAFPVVVELKPPKGAGVDEMLAVVKALAGRVTAFSLPDNEHARMRLAAVA
AARLVQEAGGEALVHLTCRDRNRLALESDLLGAASLGLENLLLVSGDYVTLGDHPQAKPV
YDADSVQLLQIARGLMDGHDSAGLALTGAPAFLLGAVVIPEAEPLPPQLIKFEKKLAAGA
QFFITPAVFDLDKLRRFREH
>Ga0066636_100012968
LIIVQQKPLEKIFEMTEEFKRLLIVGCDGCAAIVQAGGEKQAEVLKTLLEMHRKLRGGNG
SKTKAISILRQCDRQIAASSLHPLVEDYDAVVSLACGVGVQTIAGLFPNKIIIPANDTMF
IGMHDTKEGKFYEMCRACGDCILFETGGICPITRCAKGLLNGPCGGQSKGKCEVGGWKND
CAWVLIYNRLKERNRLDLFKKFRIPRDYRVSEHPRKLGGEVVEKKEGTKKEEEVVSGAFK
REAYSELTKQISEGKFVFTGELEPVKTTSLHEVLEGAKALKGHVVAINITDNPTSFGYMN
ALVPSYMIQREVGVEAVYQMTTRDRNRLALLSDVLAAGALGIKNILVLTGDHTTVGDTPQ
AKPVFDLDSATFTYMMRKVIDEGVDLKGNKIEDPPKFNIGIAAAPNADPLEAELLKIERK
VKLGVDFIQTQCVYSVEQAKRFADAAAYLKTPILFGVAPFKSMSMMKWMIKFVPGIMVPE
DVERRLRRAKEKSKEAFREENVEIFGELIRGIRKTTSAAGIHMMAVGYEWVVPKIIERSG
IA*
>Ga0066636_100031164
MNQTRAVKTDSKLEKILAAGHLAVTSECGPPRGSDSDLIKKKAELIKNHVDAINITDNQT
SVTRLCSLASCIHLKLMGLEPVLQMVVRDRNRIAIQSDVLGAASFDIRNMLCLSGDHQRF
GDSSQGQNVFDLDSMQLIQTVRRMRDEGKFLGGDEIKRPPKLFVGAAANPFADPFEIRVR
RLAKKAAAGAEFIQTQCIYNLDRFEEWMKQVRDRGLHEKVYILAGLTPLKSAGMAKYMKN
RVPGMDVPDDVVKRMSGVPKEKQPEEGIKICVESVQRLKELEGVAGFHIMAIEWEEKVPE
IVEMGGLYPRPNPDAI*
>Ga0066637_1000107212
MNDLKSGSNLEKILASGTFAVTAELGPPKSADLDLIKKKVQYLSGWVDAVNITDNQTAIV
RASSIAVGKLIMDIGLEPIMQMTCRDRNRIAIQSDILGLIIVQQKPLEKIFEMTEEFKRL
LIVGCDGCAAIVQAGGEKQAEVLKTLLEMHRKLRGGNGSKTKAISILRQCDRQIAASSLH
PLVEDYDAVVSLACGVGVQTIAGLFPNKIIIPANDTMFIGMHDTKEGKFYEMCRACGDCI
LFETGGICPITRCAKGLLNGPCGGQSKGKCEVGGWKNDCAWVLIYNRLKERNRLDLFKKF
RIPRDYRVSEHPRKLGGEVVEKKEGTKKEEEVVSGAFKREAYSELTKQISEGKFVFTGEL
EPVKTTSLHEVLEGAKALKGHVVAINITDNPTSFGYMNALVPSYMIQREVGVEAVYQMTT
RDRNRLALLSDVLAAGALGIKNILVLTGDHTTVGDTPQAKPVFDLDSATFTYMMRKVIDE
GVDLKGNKIEDPPKFNIGIAAAPNADPLEAELLKIERKVKLGVDFIQTQCVYSVEQAKRF
ADAAAYLKTPILFGVAPFKSMSMMKWMIKFVPGIMVPEDVERRLRRAKEKSKEAFREENV
EIFGELIRGIRKTTSAAGIHMMAVGYEWVVPKIIERSGIA*
>Ga0066637_100109935
MVKDMRDEKKFQCGDKMTVEPCLFIGAAANPFADPFEFRVICLAKKVAAGADFIQTQIVY
NVDKFAEWMKGVRERGLHEKVKILAGVAPIKSVGAARYMKTEVPEMDVPDEIIERLRGVP
KEQASKEGIKFCVDIINWIREIEGVAGIHIMAIEWEEAVPEIVEKAGLLPRP*
>Ga0066637_100087987
MKSGSNLEKVFVNGHFAVTAELGPPKNNDVSVIQRKVDFLRGYVDAVNITDNQTAIVRMS
SIATSAFVIQMGMEPVMQMVTRDRNRIAMQSDLFGATALGIKNIVCLTGDHHTFGNQVNA
KNVHDLDSVQLINLVKTMRDEKTLMGGEEKFEGDIKLFIGGAANPFADPFEFRALRTAKK
AAAGVDFIQTQCIYDMERFKEWMKMIRDLGVHEKVHIMAGITPLKSAGMARYMAKNVAGI
TIPDAIIDRMAKAAKGSEEGIKICVEQIQEVREIEGVHGVHIMAIEWEQMISKITEMAGL
LPRPKVE*
>Ga0066637_100039436
VKTNSRVEKILAGGGFVVTSECGPPRGADAEVVRRKGELLRGVVDAVNVTDNQTAVVRMS
SLSACAILKGMGLEPILQMVCRDRNRIALQSDILGAAALGINNVLCLSGDHQKFGDHPQG
KNVYDIDSIQLIQTVCRMRDEGRFLGGEEIKGKPLMFVGAAANPFADPFEIRAARLGKKM
RAGCEFIQTQCIYNMERFSRWMEMVCERGFHEKCAVLAGVTPFKTAGMANYMKKNVPGMD
VPDEMIARMKGVPKEKQAEEGIKICVETIERLREIPGVRGIHIMAIEWETKVAEIVKAAG
LLPRPEIE*
>Ga0066637_100193143
MKTESKLEKILEKGKFAVTGECGPPKGANAEVIKRKAKIIKDYVDAVNVTDNQTSIVRLS
SIASCAILKQEGLEPIMQMVTRDRNRIAIQSDIFGAYALGIRNILCLTGDHQTFGNHPQS
KNVFDMDSIHLIQTVKMMRDEGKILSGDEIDGELKMFIGAASNPFADPFEFRVVRLAKKV
KAGCDFIQTQCIYDLNKFEEFMKMVRDRGLDKKVHILAGVTPLKSVGMAKYMKEKVAGID
IPDELIDRMKGVPKEKRADEGIKICVETIKRLKEIEGVAGVHIMAIEWEEKVPRIVEEAG
LLPRPSL*
>Ga0066644_1000111814
MSKLSEALQSGKFVVTGEVGPPKGVSVQEMLESAKLYKGRVAAVNVTDQQSAVMRLGSLA
VCHLLKEMGIEPIFQVTCRDRNRIAIQSDLLSAYVLGIENVLCLTGDYVTLGDHPKAKPV
FDLDSVSLLQAAVQLQQGKDLAGKELDGIPKFFLGATVTPGANPLEPQIIKMEKKVKAGA
QFFQTQAVFEPRKFEEFMQTVKHLNVPVLAGIILLKSAGMARFMNKNVAGVHVPDSLIEE
MEKAENRVDTSIEIAARLINELKGLCQGVHIMPIGWEKRVPAVLGAAGL*
>Ga0066826_100173162
MTATEYKAGSNLEKILSTGTFVVTGECGPPKSADGSVIEEKAKLLKGYVDAVNITDNQTG
VVRVCSMASGYTAQQNGVEAIMQMTCRDRNRLAMQADILGAATLGIKNILCLTGDHMSNA
ADVKVSGPGYRSSSDLERILAAGYFAVTGEIGPPKNWDAEVIREKAKLLKDCVDCANITD
NQTAIVRMSSIAAAIIVKQEGLEPVIQMTCRDRNRLAMQSDLLGAAAHGINNVLCLSGDH
QSFGNHPGAKNVHDIDSLQLVQMVKGLREGHFQCEEEIKGGGPGYFIGAAANPFADPLEW
RPLRLAKKAAAGADFIQTQLVYDIPQFREYMKKVVDLGIHERTAILAGVGPLKSTAMARY
MRDRVPGMRVPDECIDRMTGAVAGIDQNDKKARGEAWRAEGLKLCIEQIQEIREIEGVAG
VHITAIEWEAAIRPLVEGAGLVPRPCVESA*
>Ga0066827_100111974
MDGAISETRKTRSNLEGVLAQGHFAVTAELGPPKSHDMAQVREKIELLKGHVDAANITDN
QTGIVRLSSIAAGIAMVQEGLEPVIQMTCRDRNRLAMQSDLLGAAGHMSRAANLEEPGTG
FKSDSHLERVLAGGHFAVTGEIGPPKSWDAEVIRQKAKLLKGYVDGANITDNQTAIVRMS
SIAAGIIVKQEGLEPVIQMTCRDRNRLAMQSDLLGAAAHGINNVLCLSGDHQSFGNHPGA
KNVHDIDSLQLVQMVKGLREGHFQCDEEIKGGGPGYFIGAAANPFAEPLEWRPFRLAKKT
AAGADFIQTQLVYDIPRFREYMKKVVELGVHERTAILAGVGPLKSTGMAKYMRDRVPGMS
VPQECIERMAGAVAGIDEGDKKARAEAWRAEGIQLCIEQIQEIRQIEGVAGVHITAIEWE
AAIKPLVEGAGLSPRPPMRDG*
>Ga0066827_100123394
MATDTAIEMADTLKSGSNLEKVLAQGRFAVTGELGPPKHMDTTVIDRKIDLLQGVVDAAN
ITDNQTGIVRLSSIATGIYMAQRGLEPVIQITCRDRNRLAIQSDLMGAYIHGIRNVLCLS
GDHQSFGNHPGAKNVQDIDSIQLIHMVQQMRDKHQFQCGDEIIGGGPKLLIGGAGSPFSE
PISFRPSRLAKKMAAGVDFIQTQMIFNMNIFR
>Ga0066827_100006996
MDGAISETRKTRSNLEGVLAQGHFAVTAELGPPKSHDMAQVREKIELLKGHVDAANITDN
QTGIVRLSSIAAGIAMVQEGLEPVIQMTCRDRNRLAMQSDLLGAAGHGITNVLCLSGDHQ
SFGNHQGAKNVHDIDSMQLLRMIKDMRDENHFQCGEEIPGGGPRLFIGAAANPFADPVDL
RHFRLAKKIAAGADFVQTQLIFDMPLFHDYMKRVVDMGLHERVAILAGVGPLKSAGMARY
MRDRVPGMTVADEYIERMAGAVADIAKEDKPARQEAWRAEGIRICVEQIEQVREIEGVAG
VHIMAIEWEAVVGPIVEAAGLEPRPVL*
>Ga0066828_100038903
MDGAISETRKTRSNLEGVLAQGHFAVTAELGPPKSHDMAQVREKIELLKGHVDAANITDN
QTGIVRLSSIAAGIAMVQEGLEPVIQMTCRDRNRLAMQSDLLGAAGHGITNVLCLSGDHQ
SFGNHQGAKNVHDIDSMQLLRMIKDMRDENHFQCGEEIPGGGPRLFIGAAANPFADPVDL
RHFRLAKKIAAGADFVQTQLIFDMPLFHDYMKRVVDMGLHERVAILAGVGPLKSAGMARY
MRDRVPGMTVADEYIERMAGAVADIAKEDKPARQEAWRAEGIRICVEQIEQVREIEGVAG
VHIMAIEWEAVVGPIVEAAGLEPRPVL*
>Ga0066828_100140322
MATDTAIEMADTLKSGSNLEKVLAQGHFAVTGELGPPKHMDTTVIDRKIDLLQGVVDAAN
ITDNQTGIVRLSSIATGIYMAQRGLEPVIQITCRDRNRLAIQSDLMGAYIHGIRNVLCLS
GDHQSFGNHPGAKNVQDIDSIQLIHMVQQMRDKHQFQCGDEIIGGGPKLLIGGAGSPFSE
PISFRPSRLAKKMAAGVDFIQTQMIFNMNIFRQFMSRLVDLGVAEKVHILAGIGPLKSSP
MARFLNERIPGIVIPEEILQRMDGAVQGISEGDKGTRRDAWRAEGQNICVEQIQELREIE
GVAGIHIMAIEWEAAIRPIVDRAGLLPRPAI*
>Ga0066829_100068702
MTSDNGYKSGSNLERMLRAGHFAVTTELGPPKSADPDVIREKAAILKGFADATNITDNQA
AVVRMSSIGASAITLQAGVEPVMQMTCRDRNRLAMQSDLLGAHALGLRNVLCLSGDHQVF
GNHPQAKNVHDLDSLQLVQMVTDFREKGCFQCGEEIEGDSPRFFVGAAANPFATPLEWRP
LRLGKKAKAGADFIQTQLVFNLPRFREFMKEVVDLGVHEQVYILAGVGPLKSPGMARYMR
DKLPGLDVPDEFVERMTAAGSGIEDKPARSAAWRKAGIAICVELIQQVREVPGVAGVHIT
AIEWEKAVPIITEQAGLLPRPNA*
>Ga0066829_100278261
MDGAISETRKTRSNLEGVLAQGHFAVTAELGPPKSHDMAQVREKIELLKGHVDAANITDN
QTGIVRLSSIAAGIAMVQEGLEPVIQMTCRDRNRLAMQSDLLGAAGHGIANVLCLSGDHQ
SFGNHQGAKNVHDIDSMQLLRMVKNMRDDNHFQCGEEIPGGGPRLFIGAAANPFADPVDL
RHFRLAKKIAAGADFVQTQLIFDMPLFQDYMKRVVDMGLHERVAILAGVGPLKSTGMARY
LRDRVPGMTVADEYIERMAGAV
>Ga0066829_100045995
MKSGSNLEKILKAGHFAFTGELGPPRGTSAEEVRKKAAYLKGKVDAVNITDNQTAVVRMA
SWAACIILIQEGLEPNYQMVCRDRNRLAMQADILGAYAHGIRNMLCLSGDHCKFGDHPHA
KGVFDIDSMQLIQMVKKMRDEGKFLSGSELEEPPKIFIGAAANPFADPFEWRVHRLAKKI
NAGVDFIQSQCIYNMEKFQEWIKQSNEMGLTEKVYILAGVTPMKSVGMAKYMKNNVPGMD
VPDEIINRLKGVDKKKQGDEGIKIACEQIEKFKEMKGVSGVHLMAIEWEHKVPEITERAK
VLPRPQVD*
>Ga0066831_100013054
MSRAANLEEPGTGFKSDSHLERVLAGGHFAVTGEIGPPKSWDAEVIRQKAKLLKGYVDGA
NITDNQTAIVRMSSIAAGIIVKQEGLEPVIQMTCRDRNRLAMQSDLLGAAAHGINNVLCL
SGDHQSFGNHPGAKNVHDIDSLQLVQMVKGLREGHFQCDEEIKGGGPGYFIGAAANPFAE
PLEWRPFRLAKKTAAGADFIQTQLVYDIPRFREYMKKVVELGVHERTAILAGVGPLKSTG
MARYMRDRVPGMSVPQECIERMAGAVAGIDEGDKKARAEAWRAEGIQLCIEQIQEIRQIE
GVAGVHITAIEWEAAIKPLVEGAGLLP
>Ga0066832_100119393
MIMEDKFKTGSNLEKVLAAGKFAVTAELGPPKSADINVITRKVSYLKGFVDAVNITDNQT
AIVRVSSIAAAKLALDMGIEPIIQMTCRDRNRLAIQADIIGAYLLGIKNCVCLTGDHQNF
GNHPTARYVFDLDSIQLIQMLKNMRDEKIFECGEEIKNSKK
>Ga0066833_100064513
MDTITNGRLEKVLVGGHFAVTGELGPPKHCGTEGMKKNIGHLKGSVDAANITDNQTAVVR
ISSLGTAAILMEEGLEPVMQMTVRDRNRIAMQSDVLGAGALGMDTITNGRLEKVLVGGHF
AVTGELGPPKHCGTEGMKKNIGHLKGSVDAANITDNQTAVVRISSLGTAAILMEEGLEPV
MQMTVRDRNRIAMQSDVLGAGALGIPNLLCLTGDHQSLGNHPGSKGVYDLDSMQLLQMVK
NMRDEAKFCNGDEIKFPPKLFIGAVWSPFSEPLDLRVPRLAKKIGAGADFIQTQGIFDVE
KFADKMEEVRELGLHKKTNIMAGVIPVKSVGAARYMQKFVSGLDIPNELINRLKAADDVK
KEGINISIEILERLQEIEGVAGAHIMAIMWEEKIPEITERAGLLPRPVV*
>Ga0066833_100038144
MSNAADVKVSGPGYRSSSDLERILAAGYFAVTGEIGPPKNWDAEVIREKAKLLKDCVDCA
NITDNQTAIVRMSSIAAAIIVKQEGLEPVIQMTCRDRNRLAMQSDLLGAAAHGINNVLCL
SGDHQSFGNHPGAKNVHDIDSLQLVQMVKGLREGHFQCEEEIKGGGPGYFIGAAANPFAD
PLEWRPLRLAKKAAAGADFIQTQLVYDIPQFREYMKKVVDLGIHERTAILA
>Ga0066834_100088723
MSNAADVKVSGPSYKSSSDLERILAAGYFAVTGEIGPPKNWNAEVIREKAKLLKDCVDGA
NITDNQTAIVRMSSIAAAIIVKQEGLEPVIQMTCRDRNRLAMQSDLLGAAAHGINNVLCL
SGDHQSFGNHPGAKNVHDIDSLQLVQMVKGLREGHFQCEEEIKGGGPGYFIGAAANPFAD
PLEWRPLRLAKKAAAGADFIQTQLVYDIPQFREYMKKVVDLGIHERTAILAGVGPLKSTA
MARYMRDRVPGMRVPDECIDRMTGAVAGIDQNDKKARGEAWRAEGLKLCIEQIQEIREIE
GVAGVHITAIEWEAAIRPLVEGAGLVPRPCVESA*
>Ga0066837_100300754
MDTITNGRLEKVLVGGHFAVTGELGPPKHCGTEGMKKNIGHLKGSVDAANITDNQTAVVR
ISSLGTAAILMEEGLEPVMQMTVRDRNRIAMQSDVLGAGALGIPNLLCLTGDHQSLGNHP
GSKGVYDLDSMQLLQMVKNMSRAANLEEPGTGFKSDSHLERVLAGGHFAVTGEIGPPKSW
DAEVIRQKAKLLKGYVDGANITDNQTAIVRMSSIAAGIIVKQEGLEPVIQMTCRDRNRLA
MQSDLLGAAAHGINNVLCLSGDHQSFGNHPGAKNVHDIDSLQLVQMVKGLREGHFQCDEE
IKGGGPGYFIGAAANPFAEPLEWRPFRLAKKTAAGADFIQTQLVYDIPRFREYMKKVVEL
GVHERTAILAGVGPLKSTGMAKYMRDRVPGMSVPQECIERMAGAVAGIDEGDK
>Ga0066839_100019755
MTSDNGYKSGSNLERVLRTGHFAVTTELGPPKSADPDVIREKAAILKGFADAANITDNQA
AVVRMSSIGAGAITLQAGVEPVMQMTCRDRNRLAMQSDLLMSRAANLEEPGTGFKSDSHL
ERVLAGGHFAVTGEIGPPKSWDAEVIRQKASLLKGYVDGANITDNQTAIVRMSSIAAGII
VKQEGLEPVIQMTCRDRNRLAMQSDLLGAAAHGINNVLCLSGDHQSFGNHPGAKNVHDID
SLQLVQMVKGLREGHFQCDEEIKGGGPGYFIGAAANPFAEPLEWRPFRLAKKTAAGADFI
QTQLVYDIPRFREYMKKVVELGVHERTAILAGVGPLKSTGMAKYMRDRVPGMSVPQECIE
RMAGAVAGIDEGDKKARAEAWRTEGIQLCIEQIQEIRQIEGVAGVHITAIEWEAAIKPLV
EGAGLSPRPPMRDG*
>Ga0066839_1000052216
MSNAADVKVSGPSYKSSSDLERILAAGYFAVTGEIGPPKNWNAEVIREKAKLLKDCVDGA
NITDNQTAIVRMSSIAAAIIVKQEGLEPVIQMTCRDRNRLAMQSDLLGAAAHGINNVLCL
SGDHQSFGNHPGAKNVHDIDSLQLVQMVKGLREGHFQCEEEIKGGGPGYFIGAAANPFAD
PLEWRPFRLAKKAAAGADFIQTQLVYDIPQFREYMKKVVDLGIHERTAILAGVGPLKSTA
MARYMRDRVPGMLVPDECIDRMTGAVAGIDQNDKKARGEAWRAEGLKLCIEQIQEIREIE
GVAGVHITAIEWEAAIRPLVEGAGLVPRPCVESA*
>Ga0066843_100175611
MSNAADVKVSGPSYKSSSDLERILAAGYFAVTGEIGPPKNWNAEVIREKAKLLKDCVDGA
NITDNQTAIVRMSSIAAAIIVKQEGLEPVIQMTCRDRNRLAMQSDLLGAAAHGINNVLCL
SGDHQSFGNHPGAKNVHDIDSLQLVQMVKGLREGHFQCEEEIKGGGPGYFIGAAANPFAD
PLEWRPFRLAKKAAAGADFIQTQLVYDIPQFREYMKKVVDLGIHERTAILA
>Ga0066843_100069841
MSRAANLEEPGTGFKSDSHLERVLAGGHFAVTGEIGPPKSWDAEVIRQKAKLLKGYVDGA
NITDNQTAIVRMSSIAAGIIVKQEGLEPVIQMTCRDRNRLAMQSDLLGAAAHGINNVLCL
SGDHQSFGNHPGAKNVHDIDSLQLVQMVKGLREGHFQCDEEIKGGGPGYFIGAAANPFAE
PLEWRPFRLAKKTAAGADFIQTQLVYDIPRFREYMKKVVELGVHERTAILAGVGPLKSTG
MAKYMRDRVPGMSVPQECIERMAGAVAGIDEGDKKARAEAWRAEGIQLCIEQIQEIRQIE
GVAGVH
>Ga0066847_100057023
MDGAISETRKTRSNLEGVLAQGHFAVTAELGPPKSHDMAQVREKIELLKGHVDAANITDN
QTGIVRLSSIAAGIAMVQEGLEPVIQMTCRDRNRLAMQSDLLGAAGHGITNVLCLSGDHQ
SFGNHQGAKNVHDIDSMQLLRMIKDMRDENHFQCGEEIPGGGPRLFIGAAANPFADPVDL
RHFRLAKKIAAGADFVQTQLIFDMPLFHDYMKRVVDMGLHERVAILAGVGPLKSAGMARY
MRDRVPGMTVADEYIERMAGAVADIAKEDKPARQEAWRAEGIRICVEQIEQVREIEGVAG
VHIMAIEWEAVVGPIVEAAGLEPRPVL*
>Ga0066852_100086744
MATDTAIEMADTLKSGSNLEKVLAQGHFAVTGELGPPKHMDTTVIDRKIDLLQGVVDAAN
ITDNQTGIVRLSSIATGIYMAQRGLEPVIQITCRDRNRLAIQSDLMGAYIHGIRNVLCLS
GDHQSFGNHPGAKNVQDIDSIQLIHMVQQMRDKHQFQCGDEIIGGGPKLLIGGAGSPFSE
PISFRPSRLAKKMAAGVDFIQTQMIFDMNIFRQFMSRLVDLGVAEKVHILAGIGPLKSSP
MARFLNERIPGIVIPEEILQRMDGAVQGISESDKGARRDAWRAEGQNI
>Ga0066852_100294311
MDGAISETRKTRSNLEGVLAQGHFAVTAELGPPKSHDMAQVREKIELLKGHVDAANITDN
QTGIVRLSSIAAGIAMVQEGLEPVIQMTCRDRNRLAMQSDLLGAAGHGITNVLCLSGDHQ
SFGNHQGAKNVYDIDSMQLLRMAKDMRDENHFQCGEKIPGGGPRLFIGAAANPFADPVDL
RHFRLAKKIAAGADFVQTQLIFDMPLFRDYMKRVVDMGLHERVSILAGVGPLKSTGMARY
MRDRVPGMTVADEYIERMAGAVTDIAKEDKPARQEAWRAEGIRICVEQIEQVREIEGVAG
VHIMAIEWEAVV
>Ga0066852_100006607
MSNAADVKVSGPGYRSSSDLERILAAGYFAVTGEIGPPKNWDAEVIREKAKLLKDCVDCA
NITDNQTAIVRMSSIAAAIIVKQEGLEPVIQMTCRDRNRLAMQSDLLGAAAHGINNVLCL
SGDHQSFGNHPGAKNVHDIDSLQLVQMVKGLREGHFQCEEEIKGGGPGYFIGAAANPFAD
PLEWRPLRLAKKAAAGADFIQTQLVYDIPQFREYMKKVVDLGIHERTAILAGVGPLKSTA
MARYMRDRVPGMRVPDECIDRMTGAVAGIDQNDKKARGEAWRAEGLKLCIEQIQEIREIE
GVAGVHITAIEWEAAIRPLVEGAGLVPRPCVESA*
>Ga0066853_100040354
MDGAISETRKTRSNLEGVLAQGHFAVTAELGPPKSHDMAQVREKIELLKGHVDAANITDN
QTGIVRLSSIAAGIAMVQEGLEPVIQMTCRDRNRLAMQSDLLGAAGHGITNVLCLSGDHQ
SFGNHQGAKNVHDIDSMQLLRMIKDMRDENHFQCGEEIPGGGPRLFIGAAANPFADPVDL
RHFRLAKKIAAGADFVQTQLIFDMPLFHDYMKRVVDMGLHERVAILAGVGPLKSAGMARY
MRDRVPGMTVADEYIERMAGAVADIAKEDKPARQEAWRAEGIRICVEQIEQVREIEGVAG
VHIMAIEWEAVVGPIVEAAGLEPRPVL*
>Ga0066853_100142723
MSNAADVKVSGPGYRSSSDLERILAAGYFAVTGEIGPPKNWDAEVIREKAKLLKDCVDCA
NITDNQTAIVRMSSIAAAIIVKQEGLEPVIQMTCRDRNRLAMQSDLLGAAAHGINNVLCL
SGDHQSFGNHPGAKNVHDIDSLQLVQMVKGLREGHFQCEEEIKGGGPGYFIGAAANPFAD
PLEWRPLRLAKKAAAGADFIQTQLVYDIPQFREYMKKVVDLGIHERTAILAGVGPLKSTA
MARYMRDRVPGMRVPDECIDRMTGAVAGIDQNDKKARGEAWRAEGLKLCIEQIQEIREIE
GVAGVHITAIEWEAAIRPLVEGAGLVPRPCVESA*
>Ga0066854_100037384
MSRAANLEEPGTGFKSDSHLERVLAGGHFAVTGEIGPPKSWDAEVIRQKAKLLKGYVDGA
NITDNQTAIVRMSSIAAGIIVKQEGLEPVIQMTCRDRNRLAMQSDLLMSRAANLEEPGTG
FKSDSHLERVLAGGHFAVTGEIGPPKSWDAEVIRQKAKLLKGYVDGANITDNQTAIVRMS
SIAAGIIVKQEGLEPVIQMTCRDRNRLAMQSDLLGAAAHGINNVLCLSGDHQSFGNHPGA
KNVHDIDSLQLVQMVKGLREGHFQCDEEIKGGGPGYFIGAAANPFAEPLEWRPFRLAKKT
AAGADFIQTQLVYDIPRFREYMKKVVELGVHERTAILAGVGPLKSTGMAKYMRDRVPGMS
VPQECIERMAGAVAGIDEGDKKARAEAWRTEGIQLCIEQIQEIRQIEGVAGVHITAIEWE
AAIKPLVEGAGLSPRPPMRDG*
>Ga0066858_100005784
MSRAANLEEPGTGFKSDSHLERVLAGGHFAVTGEIGPPKSWDAEVIRQKAKLLKGYVDGA
NITDNQTAIVRMSSIAAGIIVKQEGLEPVIQMTCRDRNRLAMQSDLLGAAAHGINNVLCL
SGDHQSFGNHPGAKNVHDIDSLQLVQMVKGLREGHFQCDEEIKGGGPGYFIGAAANPFAE
PLEWRPFRLAKKTAAGADFIQTQLVYDIPRFREYMKKVVELGVHERTAILAGVGPLKSTG
MAKYMRDRVPGMSVPQECIERMAGAVAGIDEGDKKARAEAWRAEGIQLCIEQIQEIRQIE
GVAGVHITAIEWEAAIKPLVEGAGLSPRPPMRDG*
>Ga0066860_100256594
MSRAANLEEPGTGFKSDSHLERVLAGGHFAVTGEIGPPKSWDAEVIRQKAKLLKGYVDGA
NITDNQTAIVRMSSIAAGIIVKQEGLEPVIQMTCRDRNRLAMQSDLLGAAAHGINNVLCL
SGDHQSFGNHPGAKNVHDIDSLQLVQMVKGLREGHFQCDEEIKGGGPGYFIGAAANPFAE
PLEWRPFRLAKKTAAGADFIQTQLVYDIPRFREYMKKVV
>Ga0066863_100049794
MSRAANLEEPGTGFKSDSHLERVLAGGHFAVTGEIGPPKSWDAEVIRQKAKLLKGYVDGA
NITDNQTAIVRMSSIAAGIIVKQEGLEPVIQMTCRDRNRLAMQSDLLGAAAHGINNVLCL
SGDHQSFGNHPGAKNVHDIDSLQLVQMVKGLREGHFQCDEEIKGGGPGYFIGAAANPFAE
PLEWRPFRLAKKTAAGADFIQTQLVYDIPRFREYMKKVVELGVHERTAILAGVGPLKSTG
MAKYMRDRVPGMSVPQECIERMAGAVAGIDEGDKKARAEAWRAEGIQLCIEQIQEIRQIE
GVAGVHITAIEWEAAIKPLVEGAGLSPRPPMRDG*
>Ga0066863_100074295
MATDTAIEMADTLKSGSNLEKVLAQGHFAVTGELGPPKHMDTTVIDRKIDLLQGVVDAAN
ITDNQTGIVRLSSIATGIYMAQRGLEPVIQITCRDRNRLAIQSDLMGAYIHGIRNVLCLS
GDHQSFGNHPGAKNVQDIDSIQLIHMVQQMRDKHQFQCGDEIIGGGPKLLIGGAGSPFSE
PISFRPSRLAKKMAAGVDFIQTQMIFDMNIFRQFMSRLVDLGVAEKVHILAGVGPLKSSP
MARFLNERIPGIVIPEEILQRMDGAVQGISEGDKGTRRDAWRAEGQNICVEQIQELREIE
GVAGIHIMAIEWEAAIRPIVDRAGLLPRPAI*
>Ga0066864_100047774
MSRAANLEEPGTGFKSDSHLERVLAGGHFAVTGEIGPPKSWDAEVIRQKAKLLKGYVDGA
NITDNQTAIVRMSSIAAGIIVKQEGLEPVIQMTCRDRNRLAMQSDLLGAAAHGINNVLCL
SGDHQSFGNHPGAKNVHDIDSLQLVQMVKGLREGHFQCDEEIKGGGPGYFIGAAANPFAE
PLEWRPFRLAKKTAAGADFIQTQLVYDIPRFREYMKKVVELGVHERTAILAGVGPLKSTG
MAKYMRDRVPGMSVPQECIERMAGAVAGIDEGDKKARAEAWRAEGIQLCIEQIQEIRQIE
GVAGVHITAIEWEAAIKPLVEGAGLSPRPPMRDG*
>Ga0066864_100053062
MDGAISETRKTRSNLEGVLAQGHFAVTAELGPPKSHDMAQVREKIELLKGHVDAANITDN
QTGIVRLSSIAAGIAMVQEGLEPVIQMTCRDRNRLAMQSDLLGAAGHGITNVLCLSGDHQ
SFGNHQGAKNVHDIDSMQLLRMIKDMRDENHFQCGEEIPGGGPRLFIGAAANPFADPVDL
RHFRLAKKIAAGADFVQTQLIFDMPLFHDYMKRVVDMGLHERVAILAGVGPLKSAGMARY
MRDRVPGMTVADEYIERMAGAVADIAKEDKPARQEAWRAEGIRICVEQIEQVREIEGVAG
VHIMAIEWEAVVGPIVEAAGLEPRPVL*
>Ga0066868_100039814
MSRAANLEEPGTGFKSDSHLERVLAGGHFAVTGEIGPPKSWDAEVIRQKAKLLKGYVDGA
NITDNQTAIVRMSSIAAGIIVKQEGLEPVIQMTCRDRNRLAMQSDLLGAAAHGINNVLCL
SGDHQSFGNHPGAKNVHDIDSLQLVQMVKGLREGHFQCDEEIKGGGPGYFIGAAANPFAE
PLEWRPFRLAKKTAAGADFIQTQLVYDIPRFREYMKKVVELGVHERTAILAGVGPLKSTG
MAKYMRDRVPGMSVPQECIERMAG
>Ga0066868_100027583
MTSDNGYKSGSNLERVLRTGHFAVTTELGPPKSADPDVIREKAAILKGFADAANITDNQA
AVVRMSSIGAGAITLQAGVEPVMQMTCRDRNRLAMQSDLLGAHALGLRNVLCLSGDHQVF
GNHPQAKNVHDLDSLQLVQMVTDFREKGCFQCGEEVEGDSPRFFVGAAANPFATPLEWRP
LRLGKKAKAGADFIQTQLVFDLPRFREFMKEVVDLGVHEQVYILAGVGPLKSPGMARYMR
DKVPGLNVPNEFVERMTAAGSGIEDKPTRSAAWREAGIAICVELIQQMREIPGVAGVHIM
AIEWEKAIPIITKQAGLLPRPSA*
>Ga0068705_100095581
MADQSASNGYLSGSNLERVLKSGNFAVTAELGPPQSADAEVIRKKAALLRGYCDAVNITD
NQTAIVRMSSIGAGAILVSEGLEPVIQMTCRDRNRLAIQSDILGAYALGMRNILCLTGDH
QTFGNHPQAKNVFDIDSVQLIQIVKNLRDEHVFQCGDPLKGLEPRFFIGAAESPFAHPIE
FRPYRLRKKIKAGANFIQTQLVFDIPAFECFMEKVRALGLHQQAYILAGVGPLKSPAMAR
YMK
>Ga0068705_100114286
MSEQTNGYKSGSNLEKLLRAGHFVVTAEIGPPQSADPEVIRRKARLLRGVVDAANITDNQ
TAIVRMSSIASAVLALQEGVEPIVQMTCRDRNRLAMQSDLLGAYALGARNLLCLTGDHQS
FGNHPTAKNVHDLDSIQFIRMVRDMRDEGRFQCGDEIKGVRPRFFIGAAENPFGDPFDFR
PYRLMKKVAAGVDFIQTQIILDIPRFREFMKRVVDMGLHEKVYILAGIGPLKSAGAARYM
RDKVPGMRVRDEYVERMEAAVAGIPKEDKKARKEAWEREGIRIAIEQIQEIREIPGVAGV
HIMAIEWEEAVRPIVEGAGLLPRPQV*
>Ga0068705_100092672
MASLAEALESKSFVVTAEVGPPKGTDISRLLHHIDLLKDKVDGLNVTDNQSSVMRISSLA
VCRLILDRGGEPILQLTCRDRNRLALQSELLSAWVLGVRNVLCLTGDYVSVGDHPQAKPV
FDLDSVQLLQTVQLLNSNKDLAGHDMQGATGFLAGAVVTPEADPIEPQLIKFEKKVAAGA
KFFQTQAVYDLEKFKRFMDYARRFPVKVLAGIVLLVSAGMARYKNNNVPGIFVPERLIEE
LAKAEKGKAIEVGIGIAGRMIRQLRQEQICDGVHIMAIGKEERVPDILAAAQ*
>Ga0068707_10052103
MSKLRETLEAGDFAVAVELKPPRGTEVGGMLAPVTALRERVTAFGLPDNAQACLHLSSLA
AARLVKEAGGEPLLHLSCRDRNRLALESDLLGAAALGVENLLLVSGDYVTLGDHPQAKPV
YDADSVQLLQIAQGLRAGQDSTGQPLSGNPAFYLGAVVIPEADPLAPQLLKMEKKIAAGA
QFLVTAPVFHLERLRSFREHLTDPAIKLLVTVKVLEADELSQAMAGGWRKVYSLPQELLQ
ELAGQEPAALESEAVRVAGRLVRQIKEERLGDGVYLQARGREDLLAAILKQAEL*
>Ga0068707_10038373
MKSGSRLEKILAAGHFAVTGELGPPRGADVEIIKKKAEHLRGVVDSINVTDNQTSVVRMC
SMAVCKILIELGLEPNLQMTCRDRNRIAIQSDLLGAYALGIRNLLCLSGDHNKFGDHPQA
KNVFDVDSMQLIQIVKKMRDEGKLLNGQECEGKASFFIGAAVNPFGDPFDFRPIRLAKKI
AAGVDFVQTQCIYNMDKFREYMKRVVDMGLAEKCYILAGITPLKSLGMARYMARSVPGLD
VPDYYLKRLQGVPKDKQAAEGIKIAVEQIQQIREIPGVAGIHLMAIEWEHRAKEIIEAAG
LLPRPEVN*
>Ga0068707_10039476
VKAGSRLERVLAAGQFAVTSELGPPQNADPEPIRKKAALYQGKVDGVNITDNQTAVVRLS
SIASAAIALPCGVEPIIQMVCRDRNRIALQSDLLGAAALGIRNVLLLSGDHQKFGNHPSA
KGVFDLDSVQLIAMVKGMRDERKFLCGDPIKDHEPRFFIGAVENPFADPFEFRVARLAKK
VEAGADFIQTQCVFDLPRFEAWMKLVVREGLHRRVSILAGLTPVRSPKALHYMKNEVAGM
SIPDELIRRMEAAKDPKEEGVAICVELIRKVRQIEGVAGIHLMPIGWESIAPTILERAGL
LPRPEV*
>Ga0068707_10026415
MSKLSQALEAGRFPVVAELTPPKGVRTANLLAPVTALRDQIQAFGLPDNAHARLRLAALA
AARLVLEAGGEPLLHMTCRDRNRLALESDLLGAAALGLENLLIVSGDYITLGDHPDAKPV
YDADSVQLLQVARLMMAGQDSAGGLLEDAPHFFLGAVVIPEADPLGPQLLKFRKKVAAGA
QFVVTAPIFDLEKFKTFQQYRQAAPVKLLATVKVLSPEDVAQASKGEWRKVYSLTPEVLE
TLTNKDGEEFYQAAAAIAGRLAQKIKKDQLADGLYLKAQGRPELMKQILDLAGL*
>Ga0068707_10183691
MKVGSNLEKILTAGYFAATGELGPPKNADPEVVRRKAEILKGYVDAVNITDNQTAVVRMS
SISVGIMLLNMGIEPTIQMTCRDRNRIAIQSDLLGAAAFGIKNLLCLSGDHQQFGNHPMA
KNVFDLDSMGLLRMVRDLRDAKKFQCGEEIKGPAPCFFIGAAANPF
>Ga0068707_10086645
MKTASRLERVLESGAFAVTSECGPPRGSDPEAVRKKGETLKGAVDAVNVTDNQTSVVRMS
SIASCVILKQMGFDPIVQMVTRDRNMRTRSNVERILESGGFVVTSECGPPRGSDGEVIRR
KGEWLRGVVDAVNVTDNQTSVVRMSSWASCLILKGMGFDPILQVVCRDRNRIAIQSDLLG
AAALGINNVLCLSGDHQRFGDHPRAKNVFDLDSVQLIQAVRVMRDEGRFLSGEELRGRPL
LFIGAAENPFADPFEIRALRLEKKVRAGAEFIQTQCIYNVERFERWMGMVRELGLHERCA
ILAGVTPLKSVGMARYMKTQVPGMDVPDEVIDRLKGVPKERQAEEGIRICVETIQRLREI
PGVRGVHIMAIEWEEKVREIVEAAGLLPRPQPTETQEQRT*
>Ga0068707_10063095
MNQDIELKTPSKLEKILKLGHMAVTSECGPPRGSDADLIKKKAEIIKDYVDAINITDNQT
SVTRLCSLASCIHLKLMGLEPILQMVVRDRNRIALQSDILGAASFDIHNILCLSGDHQSF
GDNPTAQNVFDIDSMQLIQTVRHMRDEGKFLGGDNIIRPPKMFVGAAANPFADPFEIRAR
RLAKKVKAGAEFIQTQCIYNVPKFKEWMRQVRDMGVHEKVFILAGVTPLKSAGMAKYMKN
KVPGMDVPDEIVKRISGVPKEKQAEEGIKICIETIQELKEVEGVRGFHIMAIEWEEKVPE
IVKGAGLYPRPKV*
>Ga0068707_100110413
MKTASRLEKVLASGAFAVTSECGPPRGADPEVIRRKGEALKGVVDAVNVTDNQTSVVRMS
SIASCVILKEMGFDPIVQMTTRDRNRIALQSDILGAGALGLNNILCLSGDHQRFGDHPSA
KNVYDIDSVQLIQTVRRMRDEGKFINGQEIKPAPKFFIGAAENPFADPFEIRVPRLAKKV
AAGVDFIQTQCIYNLEKFRLWMKGVVDRGLHEKVKILAGVTPMKTVGMARYMKTSVPGMD
VPDEIIDRLKGAPKGKVGEEGIKICIETIQQLKEIEGVAGVHIMAIEWEEKVREIVEGAG
LLPRPQV*
>Ga0068707_10033746
MEAISHLEQSLRAGRFVVTVEIGPPKGTNVDHLLENAERLRSYVDAVNVTDQQSSVMMLG
SLAACHLLYEHGIEPIYQVTCRDRNRIALQSDLLSAYALQIRNVLCLTGDDVSRGDHPQA
KPVFDLDSVTLLRTIQTLQEGHDLAGKELTGVPRFFPGAVVSPAANPLAPQIAKMEKKIR
AGARFFQTQAVYDPAQFERFVRQVEHFGVPILVGIIPLKSAGMARFMNRNVAGVHVPEPL
IEEMAAADDRVKASVAIAARLIREMAGMCQGVHLMPIGWEQHVPAILEAAGLGARQT*
>Ga0068707_10124663
MKSASRLERVLTEGHFAVTTECGPPRGADPGVIRKKGELLKGFVDAINVTDNQTSVVRMS
SIASCVILKEMGFDPIVQMVTRDRNRIALQSDILGAAALGMNNLLCLSGDHQTFGDDPEA
KNVFDLDSIQLIQLVKRMRDEGVFPSGKKIEGPPKFFIGAASNPFAEPFEIRPLRLAKKV
EAGVDFIQTQCIYNLDRFEKFMDEVRKLGLHKEVKILAGVTPLKSAGMAKFMKKNVAGMD
VPDAVVKRMADAPKEQQPEVGIQLCVESIARLRQIEGIAGVHIMAIEWEQKVPEIVERAG
LLPRPQV*
>Ga0070722_100183921
MNMKASSRLQEILSKGEFAVTAECGPPRGANPEVIRKKGELLKGWVDAVNVTDNQTAIVR
MSSIAACAELLQMGLEPVMQMVTRDRNRIALQSDILGAYSLGIKNILCLSGDHQSFGSQP
DALNVFDIDSMNLIRTVETMREDGKDMSGFELNGPPCMFIGAAANPFADPFEYRVIRLAK
KIDAGADFIQTQCIYNMDRFKEWMKMAREEGLTEKVHILGG
>Ga0070722_100291083
MNTQYPAFSMPETTGSPPLVERCDSNLARVLAAGEFAVTGEVGPPKGHDAEVVRSKARLV
EGCVDAANITDNQTAVVRMSSIAAGLILLQEGVEPVIQMTCRDRNRLAMQSDLLGAYSLG
IKNLLCLSGDHQSGGNHPGAKNVHDIDSLQFIQMMRDMRDEDVFQCGEIINGGGPNFLIG
AAANPFADPVEWRPYRLAKKALAGADFVQTQMIFDIPRFRDYMKRTVEMGVAER
>Ga0070722_100315121
MSVKTPSKLEKILSEGHYAVTSECGPPRGSNPDPIVEKAELIKDHVDAINITDNQTSMTR
LCSLAACIRLKLNGYEPVLQVVTRDRNRIALQSDILGAASFDINNMLCLSGDHQSFGDNP
NGQNVHDLDSMQLIQMVRLMRDEGKFLGGDDLDRPIKMFVGAAANPFADPFEIRVPRLAK
KIAAGVEFIQTQCIYNLDKFEEWMKGVRERGLHEKCYILAGLTPMKSVGMAKYMQ
>Ga0070722_100029305
MKTESVLEKVFASGELAVTSECGPPRGAVPEKIIEKAKMLQGYVDAVNVTDNQTAMVRMS
SFAACVFIRQLGMSPILQMVTRDRNRLAMQADILGAYSHGIDNILCLSGDHPHFGDHPMA
ANVHDIDSVQFVQMIRDMRDKGRFQGGDDILNPPKMYIGAAANPFADPFELRVARLAKKI
KAGTDFIQTQCIYNLDKFEKWMEGVRDRGLHEKVKIMAGITPMKSVGMAKYMKNRVPGMD
VPDEIIKRMAGVPKEKQPEEGIKISVEAIERLKAVEGVKGFHIMAIEWEEKVPEIAERAG
LLPRPKIDL*
>Ga0070722_100152141
MNMKASSRLQEILSNGEFAVTAECGPPRGANPEVIRKKGELLKGWVDAVNVTDNQTAIVR
MSSIAACAHLLQMGLEPVMQMVTRDRNRIALQSDIMGAYSLGIKNILCLSGDHQSFGSQP
DALNVFDIDSMNLIRTVQTMREDGKDMSGFELNAPPSMFIGAAANPFADPFEYRVIRLAK
KIDAGADFIQTQCIYNMDRFKEWMKMAREEGLTEKVHILGG
>Ga0070722_100050944
MKVKTPSKLEKILAAGHMAVTSECGPPRGSDMEVIVEKANLIKDHVDAINITDNQTSVTR
MCSLAACIRLKLMGLEPVLQMVTRDRNRIGLQSDILGAAAFDIYNILCLSGDHQSFGDCP
TGQNVHDIDSMQLIQAVRHMRDDGKFLGGDDIKRPPQMFVGAAANPFADPFEIRVPRLAK
KIAAGVEFIQTQCIY
>Ga0070722_100314931
MKTNTPSKLEKILAAGHLAVTSECGPPRGSDPEVIVEKANLIKDHVDAINITDNQTSVTR
MCSLAACIKLKLMGLEPVLQMVTRDRNRIALQSDILGAAAFDIHNILCLSGDHQSFGDCP
TGQNVHDIDSIQLIQAVRHMRDEGKFLGGDGISRPPKMFVGAAANPFADPFEIRVPRLAK
KIAAGVEFIQTQCIYDLDKFELWMKMAGDRGLLEKVSILAGVTPFKSVGMARY
>Ga0070722_100166414
MNDLKSGSNLEKVLKAGHFAFTGECGPPKGANVEHLKEKVSHLKGMVDAVNITDNQTAVV
RMSSWAASTILVQEGIEPNFQMVCRDRNRLAIQSDILGVYAMGVRNMLCLMSLKEALESG
KFVVTAEVAPGKGTDVEHLLEDAAVIKERVDAVNVTDLQSSVMRLGSMAFSHLLTEIGID
PVFQVTCRDRNCLALQSDLLSAWALGIRNVLALTGDHPVLGDHPKARPVFELDSVSLLDV
IGKLNSGVDMAGNELKGTPDFLAGAVVNPGADNEAALDLQIMKMETKIEAGAKFFQTQGV
YDLDAFEKFMKRIEGLDTKVLV
>Ga0070723_100028583
MSMETPSRLQQILSKGEFAVTAECGPPRGANPEVIREKGGVLKGYVDAVNVTDNQTAIVR
MSSIAACCHLLQIGLEPVVQMVTRDRNRIALMTMHYPAFSMPETTEPLSVEGRCDSNLAR
VLVAGEFAVTGEVGPPKGHDAEVVRSKARLLEGCVDAANVTDNQTAVVRMSSIAAGLILL
EEGIEPVIQMTCRDRNRLAMQSDLLGAWALGIKNLLCLSGDHQSGGNHPGAKNVHDIDSL
QFIQMMREMRDRDVFQCGEVIKGGGPNFLIGGAANPFADPAEWRPYRLAKKAMAGADFVQ
TQMIHDMPRFREYMKRVVDMGVTERLKIIAGVGPLKSTGMARYIRDQVPGMSVPDELVER
MEGAVAGIDTGKKAERSEAWQKEGINICIEQVQEIREIEGVSGVHIMGIYWEESVRPITE
GAGLLPRPIFDD*
>Ga0070723_100270571
VIENNKLEQRLKEGAFAVTAECGPPKGADPEAVMKKAEMLKGKVDAVNVTDNQTAIVRLS
SLAACSLLKSAGLDPVLQVVVRDRNRIALQSDILGAAALGIRNVLCLSGDHQGFGNQPEA
AGVFDLDSIQFIQVVKTMRDEGTILGGEPLSKSPDLFIGAAANPFADPLSFRVVRLAKKI
RAGADFIQTQCIYNLDRFEKWMEMARDRGLTEKVFILGGVTPLKSVGMAKYMRNKVAGMD
IPD
>Ga0070723_100017012
MSMETPSRLQQILSKGEFAVTAECGPPRGANPEVIREKGGVLKGYVDAVNVTDNQTAIVR
MSSIAACCHLLQIGLEPVVQMVTRDRNRIALQSDIMGAYSLGIKNILCLSGDHQSFGSQP
DALNVFDIDSMNLIRTVQTMREKGKDMSGFELNESPRMFIGAAANPFADPFEYRVIRLAK
KIDAGADFIQTQCIYNMDRFKEWMKMAREEGLTEKVHILGGVTPLKSAGMAKFMNNKVAG
MDIPESLIKRMAGIPKEKAIEEGIKICLETIAELREMEGIHGVHIMAIEWEEIVGRIVEE
TGLLPRPL*
>Ga0070723_100103934
MNMKASSRLQEILSNGEFAVTAECGPPRGANPEVIRKKGELLKGWVDAVNVTDNQTAIVR
MSSIAACAHLLQMGLEPVMQMVTRDRNRIALQSDIMGAYSLGIKNILCLSGDHQSFGSQP
DALNVFDIDSMNLIRTVQTMREDGKDMSGFELNAPPSMFIGAAANPFADPFEYRVIRLAK
KIDAGADFIQTQCIYNMDRFKEWMKMAREEGLTEKVHILGGVTPLKSAGMAKFMNNKVAG
MDVPEALIDRMAGVPKEKAVEEGLKICLETIAELREIEGIHGVHIMAIEWEEIVAEIVEA
AGLTPRP*
>Ga0070723_100011754
MKVKTPSKLEKILAAGHMAVTSECGPPRGSDPEVIVKKANLIKDHVDAINITDNQTSVTR
MCSLAACIRLQLMGLEPVLQMVTRDRNRIALQSDILGAAAFDIYNILCLSGDHQSFGDCP
TGQNVHDLDSMQLIQTVRHMRDEGKFLGGDDISRPPQMFVGAAANPFADPFEIRVPRLAK
KIAAGVEFIQTQCIYDIEKFELWMKMAGDRGLLEKVNILAGVTPFKSVGMARYMKNRVPG
IEIPDEMVKRMADTPKEKQSEEGIKICIESIERLKETKGVRGFHVMAIEWEEMVPVIVEK
SGLYPRPSVD*
>Ga0070724_100290241
MTMHYPAFSMPETTEPLSVEGRCDSNLARVLVAGEFAVTGEVGPPKGHDAEVVRSKARLL
EGCVDAANVTDNQTAVVRMSSIAAGLILLEEGIEPVIQMTCRDRNRLAMQSDLLGAWALG
IKNLLCLSGDHQSGGNHPGAKNVHDIDSLQFIQMMREMRDRDVFQCGEVIKGGGPNFLIG
GAANPFADPAEWRPYRLAKKAMAGADFVQTQMIHDMPRFREYMKRVVDMGVAERLKIIAG
IGPLKSTGMARYIRDQVPGMSVPDELVERMEGAVAGIDTGKKAERSEAWQKEGINICIEQ
VQEIREIEGVSGVHIM
>Ga0070724_100267482
MKTESVLEKVFASGELAVTSECGPPRGAVPEKIIEKAKMLQGYVDAVNVTDNQTAMVRMS
SFAACVFIRQLGMSPILQMVTRDRNRLAMQADILGAYSHGIDNILCLSGDHPHFGDHPMA
ANVHDIDSVQFVQMIRDMRDKGKFQGGDDILNPPKMYIGAAANPFADPFELRVARLAKKI
KAGTDFIQTQCIYNLDKFEKWMEGVRDRGLHEKVKIMAGITPMKSVGMAKYMKNRVPGMD
VPDEIIKRMAGVPKEKQPEEGIKISVEAIERLKAVEGVKGFHIMAIEWEEKVPEIAERAG
LLPRPKIDL*
>Ga0070724_100026546
MKTNTPSKLEKILAAGHLAVTSECGPPRGSDPEVIVEKANLIKDHVDAINITDNQTSVTR
MCSLAACIKLKLMGLEPVLQMVTRDRNRIALQSDILGAAAFDIHNILCLSGDHQSFGDCP
TGQNVHDIDSIQLIQAVRHMRDEGKFLGGDGISRPPKMFVGAAANPFADPFEIRVPRLAK
KIAAGVEFIQTQCIYDLDKFELWMKMAGDRGLLEKVSILAGVTPFKSVGMARYMKNRVPG
IEVPDEMIKRMADTPKEKQPEEGVKICIESMQRLKEVEGVRGFHVMAIEWEEMVPEIVEK
TGLYPRPSVD*
>Ga0070724_100277063
MSVKTPSKLEKILSEGHLAVTSECGPPRGSNPEHIIKKAELIKDHVDAINITDNQTSMTR
LCSLASCIRLKLMGLEPVLQMVTRDRNRIALQSDILGAASFEISNILCLSGDHQSFGDCA
QGQNVHDIDSIQLIQAVRHMRDEGKFLGGDDLDGSPQMFVGAAANPFADPFEIRVPRLAK
KIAAGVEFIQTQCIYNLDKFEEWMKGVRERGLHEKVYILAGMTPMKSVGMAKYMQKRVPG
MDVPDEIIKRLQGVEKGQQATEGVKICIEAIERLKEVEGVAGFHVMAIEWEEKVPEIVEA
AGLHPRPNVD*
>Ga0070724_100266694
MKLKTPSKLEKILAAGHLAVTSECGPPRGSDIEIITKKAEMIKDHVDAINITDNQTSVTR
MCSLAACIRLRIMGLEPVLQVVTRDRNRIALQSDILGAAAFDINNILCLSGDHQSFGDCA
QGQNVHDIDSLQLIQTVRYMRDDGKFLGGDDISRPPTMFVGAAANPFADPFEIRVPRLAK
KIAAGVEFIQTQCIYNMEKFELWLKMAGDRGLLEKVYILAGVTPFKSAGMAKYMKNRVPG
IEVPDELVKRMSDTPKEKQPEEGIKICIEQIQHLKEVEGVHGFHVMAIEWEEMVPGIVEK
SGLYPRPNVD*
>Ga0070724_100245944
MSEKPISRLQEILAKGEFAVTAECGPPRGTNPEVIRKKGEVLNGYVDAVNVTDNQTAIVR
MSSIAACAHLLQMGLEPVMQMVVRDRNRIALQSDIMGAYSLGIRNILCLSGDHQSFGSQP
DALNVFDIDSMNLIRTVQTMRDEGKDMSGFDLNDPPAMFIGAAANPFADPFEYRVIRLAK
KIDAGADFIQTQCIYNMDRFKEWMKMAREEGLTQKVHILGGVTPLKSAGMAKFMNNKVAG
MDVPESLINRMTGVPKEKAVEEGIKICLETIAELRDIEGVHGVHIMAIEWEDIVGEIVES
A
>Ga0070725_100300904
MSEKPISRLQEILAKGEFAVTAECGPPRGTNPEVIRKKGEVLNGYVDAVNVTDNQTAIVR
MSSIAACAHLLQMGLEPVMQMVVRDRNRIALQSDIMGAYSLGIRNILCLSGDHQSFGSQP
DALNVFDIDSMNLIRTVQTMRDEGKDMSGFDLNDPPVMFIGAAANPFADPFEYRVIRLAK
KIDAGADFIQTQCIYNM
>Ga0070725_100054281
MKSGSNLEKVLKAGHFAFTGELGPPRGCDVEEVIEKAQHLKGMVDSVNITDNQTAMVRMS
SWAASLILLQEGLEPNFQMVCRDRNRLAMQADILGAYAHGIRNMLCLSGDHQMFGDHPLA
KGVFDIDSVQLINMVKIMRDEGKFQTGADLHGSPKMFIGAASNPFADPFEWRVHRLAKKV
AAGCDFIQTQCIYNMEKFREFIKQANDMGITEKVYILAGVTPMKSVGMAKYMKSKVPGIE
VPDEVIKRLQGAGKGKVADEGIKFACEQVEEFKEMKGVHGVHMMAIEWEHMVPEIAERAK
VLPRPVMD*
>Ga0070725_100204084
MKVKTPSKLEKILAAGHMAVTSECGPPRGSDPEVIVKKANLIKDHVDAINITDNQTSVTR
MCSLAACIRLQLMGLEPVLQMVTRDRNRIALQSDILGAAAFDIYNILCLSGDHQSFGDCP
TGQNVHDLDSMQLIQTVRHMRDEGKFLGGDDISRPPQMFVGAAANPFADPFEIRVPRLAK
KIAAGVEFIQTQCIYDIEKFELWMKMAGDRGLLEKVNILAGVTPFKS
>Ga0070726_100162893
MTSDSHLEKMLEQGEFAVTSECGPPRGADAEVIKKKGALLKGTVDAINVTDNQTSVVRMS
SFSSCVLLTQIGLEATLQMVTRDRNRIAIQSDILGAAALGINNILCLSGDHQKFGDHSTA
KNVYDIDSIHLIQTVMSEKPISRLQEILAKGEFAVTAECGPPRGTNPEVIRKKGEVLNGY
VDAVNVTDNQTAIVRMSSIAACAHLLQMGLEPVMQMVVRDRNRIALQSDIMGAYSLGIRN
ILCLSGDHQSFGSQPDALNVFDIDSMNLIRTVQTMRDEGKDMSGFDLNDPPAMFIGAAAN
PFADPFEYRVIRLAKKIDAGADFIQTQCIYNMTRFKEWMKMAREEGLTQKVHILGGVTPL
KSAGMAKFMNNKVAGMDVPESLINRMAGVPKEKAVEEGIKICLETIAELRDIEGVHGVHI
MAIEWEDIVGKIVESAGLTPRP*
>Ga0070726_100402674
MKVKTPSKLEKILAAGHMAVTSECGPPRGSDMEVIVEKANLIKDHVDAINITDNQTSVTR
MCSLAACIRLKLMGLEPVLQMVTRDRNRIGLQSDILGAAAFDIYNILCLSGDHQSFGDCP
TGQNVHDIDSMQLIQAVRHMRDDGKFLGGDDIKRPPQMFVGAAANPFADPFEIRVPRLAK
KIAAGVEFIQTQCIYDLDKFELWMKMAGDRGLLDKVNILAGVTPFKSVGMARYMKNRVPG
IEIPDEMIKRMADTPKEKQPEEGIKICIESIERLKEVEGIRGFHVMAIEWEEAVPGIVEE
SGLYPRPSVD*
>Ga0070726_100477231
MSMETPSRLQQILSKGEFAVTAECGPPRGANPEVIREKGGVLKGYVDAVNVTDNQTAIVR
MSSIAACCHLLQIGLEPVVQMVTRDRNRIALQSDIMGAYSLGIKNILCLSGDHQSFGSQP
DALNVFDIDSMNLIRTVQTMREKGKDMSGFELNESPRMFIGAAANPFADPFEYRVIRLAK
KIDAGADFIQTQCIYNMDRFKEWMKMAREEGLTEKVHILGGVTPLKSAGMAKFMNNKVAG
MDIPESLIKRMAGIPKEKAIEEGIKICLETIAELREMEGIHGVHIMAIEWEEIVGRIVEE
TGLLPRPL*
>Ga0070726_100228582
MNMKASSRLQEILSKGEFAVTAECGPPRGANPEVIRKKGELLKGWVDAVNVTDNQTAIVR
MSSIAACAELLQMGLEPVMQMVTRDRNRIALQSDILGAYSLGIKNILCLSGDHQSFGSQP
DALNVFDIDSMNLIRTVETMREDGKDMSGFELNGPPCMFIGAAANPFADPFEYRVIRLAK
KIDAGADFIQTQCIYNMDRFKEWMKMAREEGLTEKVHILGGVTPLKSAGMAKFMNNKVAG
MDVPESLIKRMAGVPKEKAVEEGLKICLETIAELRAIKGVHGVHIMAIEWEEIVAEIVEA
AGLTPRP*
>Ga0070726_100823333
MKSGSNLEKVLKAGHFAFTGELGPPRGTTAEEVRDKCKHLKGLVDAVNITDNQTAVVRMA
SWAACLILIQEGLEPNFQMVCRDRNRLAMQADILGVYTHGVRNMLCLTGDHCMFGDHPDA
MGVFDIDSIQLINMVKTMRMKTESVLEKVFASGELAVTSECGPPRGAVPEKIIEKAKMLQ
GYVDAVNVTDNQTAMVRMSSFAACVFIRQLGMSPILQMVTRDRNRLAMQADILGAYSHGI
DNILCLSGDHPHFGDHPMAANVHDIDSVQFVQMIRDMRDKGKFQGGDDILNPPKMFIGAA
ANPFADPFELRVARLAK
>Ga0070727_100252073
MSMETPSRLQQILSKGEFAVTAECGPPRGANPEVIREKGGVLKGYVDAVNVTDNQTAIVR
MSSIAACCHLLQIGLEPVVQMVTRDRNRIALQSDIMGAYSLGIKNILCLSGDHQSFGSQP
DALNVFDIDSMNLIRTVQTMREKGKDMSGFELNESPRMFIGAAANPFADPFEYRVIRLAK
KIDAGADFIQTQCIYNMDRFKEWMKMAREEGLTEKVHILGGVTPLKSAGMAKFMNNKVAG
MDIPESLIKRMAGIPKEKAIEEGIKICLETIAELREMEGIHGVHIMAIEWEEIVGRIVEE
TGLLPRPL*
>Ga0070727_100304101
MSIIQSNGYKSGSRLERILQEGNFAVTGELGPPQSADGAVIREKAQLLKGYCDAVNITDN
QTAIVRMSSIGAGTIVIQEDLEPIIQMTCRDRNRLAMQSDLMGAYALGMRNVLCLTGDHH
SFGNHPTAKNVHDIDSLQLLQMMVAMRDESIFQCGDEIKGIEPRFFLGAAANPFGDPFEF
RPQRLAKKVKAGADFIQTQLIYNVPRFKEFMEKVRDLGVHEQTYILAGIGPLKSPGMAKY
MRDQVPGLEVPDEFVDRMTAAAADIDKEDKKARRNAWRAEGIQITIELIKEMQGIEGVAG
VHIMAIEWEEAMKPIVEGAGLLPRPEPAPLATPDTEAAT*
>Ga0070727_100049689
MKTESVLEKVFASGELAVTSECGPPRGAVPEKIIEKAKMLQGYVDAVNVTDNQTAMVRMS
SFAACVFIRQLGMSPILQMVTRDRNRLAMQADILGAYSHGIDNILCLSGDHPHFGDHPMA
ANVHDIDSVQFVQMIRDMRDKGKFQGGDDILNPPKMYIGAAANPFADPFELRVARLAKKI
KAGTDFIQTQCIYNLDKFEKWMEGVRDRGLHEKVKIMAGITPMKSVGMAKYMKNRVPGMD
VPDEIIKRMAGVPKEKQPEEGIKISVEAIERLRAVEGVKGFHIMAIEWEEKVPEIAERAG
LLPRPKIDL*
>Ga0070727_100469271
MKVKTPSKLEKILAAGHMAVTSECGPPRGSDMEVIVEKANLIKDHVDAINITDNQTSVTR
MCSLAACIRLKLMGLEPVLQMVTRDRNRIGLQSDILGAAAFDIYNILCLSGDHQSFGDCP
TGQNVHDIDSMQLIQAVRHMRDDGKFLGGDDIKRPPQMFVGAAANPFADPFEIRVPRLAK
KIAAGVEFIQTQCIYDLDKFELWMKMAGDRGLLDKVNILAGVTPFKSVGMARYMKNRVPG
IEIPDEMIKRMAD
>Ga0070727_100175114
MSVKTPSKLEKILSEGHLAVTSECGPPRGSNPEHIIKKAELIKDHVDAINITDNQTSMTR
LCSLASCIRLKLMGLEPVLQMVTRDRNRIALQSDILGAASFEISNILCLSGDHQSFGDCA
QGQNVHDIDSIQLIQAVRHMRDEGKFLGGDDLDGSPQMFVGAAANPFADPFEIRVPRLAK
KIAAGVEFIQTQCIYNLDKFEEWMKGVRERGLHEKVYILAGMTPMKSVGMAKYMQKRVPG
MDVPDEIIKRLQGVEKGQQAAEGVKICIEAIERLKEVEGVAGFHVMAIEWEEKVPEIVEA
AGLHPRPNVD*
>Ga0070727_100232226
MKSGSNLEKVLKAGHFAFTGELGPPRGCDVEEVIEKAQHLKGMVDSVNITDNQTAMVRMS
SWAASLILLQEGLEPNFQMVCRDRNRLAMQADILGAYAHGIRNMLCLSGDHQMFGDHPLA
KGVFDIDSVQLINMVKIMRDEGKFQTGADLHGSPKMFIGAASNPFADPFEWRVHRLAKKV
AAGCDFIQTQCIYNMEKFRAFIKQANDMGITEKVYILAGVTPMKSVGMAKYMKSKVPGIE
VPDEVIKRLQGAGKGKVADEGIKFACEQVEEFKEMKGVHGVHMMAIEWEHMVPEIAERAK
VLPRPVMD*
>Ga0070727_100193761
MKINTPSKLEKILAAGHLAVTSECGPPRGSDPEVIVEKANLIKDHVDAINITDNQTSVTR
MCSLAACIKLKLMGLEPVLQMVTRDRNRIALQSDILGAAAFDIHNVLCLSGDHQSFGDCP
TGQNVHDIDSIQLIQTVRHMRDESKFLGGDNISRPPKMFVGAAANPFADPFEIRVPRLAK
KIAAGVEFIQTQCIYDLDKFELWMKMAGDRGLLEKVSILAGVTPFKSVGMA
>Ga0070728_100043176
MKSASNLEKVLEAGHFSVTAECGPPRGADPDIVRKKAEFVKGNVDACNVTDNQTSVVRMS
SLAGCLLIKEKGIEPLIQMVVRDRNRIALQSDLLGASAMGVHNLLCLSGDHQKFGDDPQA
KNVFDIDSMQLIHLAKTMRDEGIFPSGDKLQGAPKFYIGCAVNPFADPFEIRVPRLRLKV
EAGADFVQTQCIYNMDKFKQYMELTKKEGLHEKVKILAGVTPLKSAGMAKFMRRMVAGMD
IPDEVIDRMAAEPKEKQAAKGIEICIEQIQELKEMEGIAGAHVMAIEWEEKLEEIIGGAG
LLPRPVVE*
>Ga0070728_100227204
MRAKRTPRTSSRLERILAEGHMAVTSECGPPRGTDGSVLDTKGAMLKGYIDVVNVTDNQT
SMTRLCSLAASIRLKQAGLEPVLQMVTRDKNRIALQSDILGAASFDINNILCLSGDHQSF
GDCKAGQNVHDLDSMQLLQVVRQMRDDGLFIGGDKISRPPEMFIGAAANPFADPFEIRVP
RLAKKIAAGAEFIQTQCIYNMDKFEEWMKGVRDRGLHEKTYILAGVTPFKTAGMAKYMRS
RVPGIDVPDEMVKRMSDTPKEKQAEEGINICLETIERLKQVEGVCGFHIMAIEWEEMVPE
IVQRAGLYPRPEVGEFRPEEEELTEPAAAATS*
>Ga0070728_100138441
MKTESNLEKVLAAGHLAVTSECGPPRGADAASVKGKAKYLEGVVDAVNITDNQTAMVRMS
SFAGSVLVKQMGMDPLLQMVTRDRNRLAMQADILGAYSLGIDTMLCLSGDHTKFGDHPMA
ANVHDIDSIQLIQMVKAMRDESKFQGGADIKGAPKMFIGAAANPFADPFELRVMRLAKKI
AAGADFIQTQCIFNVEKFELWMEGVRKMGLHKKCFILAGITPMKSVGAARYMKNRVPGMD
VPAELVERMGSVPKEEQPEEGVKICIETIERLKKV
>Ga0070728_100075485
VEIKTNSKLEKVLKNGHMAVTSECGPPRSSDSAGIIKKGHLIKDHVDCINITDNQTSVTR
LCSLAACIHLKNEGLEPALQMVCRDRNRIALQSDILGAASFGINSILCLSGDHQSFGDHP
SSQNVFDLDSMQLIQTARYMRDEGKFLGGDEIKEPPNLFVGAAANPFADPFHIRVPRLAK
KIAAGAEFIQTQCVYNLDKFELWMKGVVERGLHEKVFILPGITPMRSVGMAKYMARAVPG
MDVPKELIDRLSGVPKDKQAEEGITIAVEAIERLKECTGVKGFHIMAIEWEEKVPEIVER
SGLYPRPDVG*
>Ga0070728_100128882
MKINTPSKLEKILAAGHLAVTSECGPPRGSDPEVIVEKANLIKDHVDAINITDNQTSVTR
MCSLAACIKLKLMGLEPVLQMVTRDRNRIALQSDILGAAAFDIHNVLCLSGDHQSFGDCP
TGQNVHDIDSIQLIQTVRHMRDESKFLGGDNISRPPKMFVGAAANPFADPFEIRVPRLAK
KIAAGVEFIQTQCIYDLDKFELWMKMAGDRGLLEKVSILAGVTPFKSVGMARYMKNRVPG
IEVPDEMIKRMADTPKEKQPEEGVKICIESIQRLKEVEGVRGFHVMAIEWEEMVPEIVEK
TGLYPRPSVD*
>Ga0070728_100041554
MSDFKSGSNLERVLKAGHFAFTGECGPPKGANVAHLKEKFQYLKGNVDCVNLTDNQTAVV
RMSSLAASKLLVDEGLEPNFQMVCRDRNRLAMMADILGAHALGIRNMLCLSGDHQTFGNH
PQAKNVHDIDSMQLIALVKKMRDEGKFMNDEEIDVPPKIFIGAAANPFADPYEFRPYRLA
NKIEAGADFIQTQCIFNMDKFRDFMKTVVDMGLHEKCYILAGVTPMKNAGMANFMKKFVP
GMDIPDDLIKRLKGVDKRDQAEEGIKFALEQVAEFKDMEGVAGVHMMAIEWEHRVPEIAE
RAGVLPRPVV*
>Ga0070728_100259114
MKAGSNLERVLEAGHFAVTAECGPPRGADGDKVLKKAELVKGNVDACNVTDNQTSVVRMS
SVAGCMLVKQTGTEPLLQMVVRDRNRIALQSDLLGAAALGVRNLLCLSGDHQKFGDDPQA
KNVFDIDSIQLIHLVKTMRDEGVFPSGDKLEGAPKFYIGCAINPFADPFQIRVPRFKLKI
EAGADFVQTQCIYNMDKFKRFMEEAKKEGLHERTKILAGVTPLKSAGMAKFMNRMVAGIE
IPEEFIKRIADEPKEKQAAKGIEMCIEQIQEIKEMEGIAGVHVMAIEWEEKLNEIVGGAG
LLPRPMVEQ*
>Ga0070728_100519594
MNMKASSRLQEILSNGEFAVTAECGPPRGANPEVIRKKGELLKGWVDAVNVTDNQTAIVR
MSSIAACAHLLQMGLEPVMQMVTRDRNRIALQSDIMGAYSLGIKNILCLSGDHQSFGSQP
DALNVFDIDSMNLIRTVQTMREDGKDMSGFELNAPPRMFVGAAANPFADPFEYRVIRLAK
KIDAGADFIQTQCIYNMDRFKEWMKMAREEGLTEKVHILGGVTPLKSAGMAKFMNNKVAG
MDVPEALIDRMAGVPKEKAVEEGLKICLETIAELREIEGIHGVHIMAIEWEEIVAEIVES
AGLTPRP*
>Ga0070728_1000188112
MKSGSNLEKVLTAGHFAVTAECGPPRGADSQVIHHKAIMIKGHADSCNVTDNQTSVVRMS
SMAGSLLLKENGIEPNMQMVVRDRNRIALQSDILGASAMGIRNLLCLSGDHQIFGEDPQA
KNVFDIDSMQLINLVKIMRDEGVFPNGKEIKGPPKLFIGCAVNPFADPFEIRVPRLDLKV
RAGADFVQTQCIYNFAKFKKYMEQVCQKGLHDKVHILAGVTPLKSAGMAKFMKRMVAGMD
IPDEVIKRIADEPKEKQAAKGIEMCIETIEQVKEIEGIHGVHLMAIEWEEKVHEIVKKSG
LLPRPEMN*
>Ga0070728_100225384
MSELKTASRLEKVMKAGHLGVTSECGPPRGSDPVEIRHKGKLIKDHVDAVNVTDNQTAMT
RMSSLAACVHLKLEGVEPVLQMVTRDRNRVALQSDILGAASFDINNMLCLSGDHQSFGDC
AQGQNVHDLDSMQLVQTARYMRDEGKFLGGDDIKRPPKMFVGAAANPFADPFEIRVPRLA
KKIACGAEFIQTQCIYNIDKFKEWIKRAADKGLTEKAFIMAGMTPMKSVGMAKYMKNKVP
GMDVPDEIIKRLAGVEKGKQGQEGIDICIEHIQELKEVTGVSGFHIMAIEWEEKVPEIVE
RSGLYPRPEV*
>Ga0070728_100829951
MSVKTPSKLEKILSEGHLAVTSECGPPRGSKPEPIIEKAEMIKDHVDAINITDNQTSMTR
MSSLAACIRLKLIGLEPVLQMVTRDRNRIALQSDILGAASFDINNILCLSGDHQSFGDNP
NGQNVHDIDSMQLIQMVRLMRDEGKFLGGDDLDRPLEMFVGAAANPFADPFEIRVPRLAK
KIAAGVEFIQTQCIYNLDKFEEWMKGVRDRGLHEKCYILAGLTPMKSVGMARYMQKRVPG
MDVPNEVIDRLKGVEKGKAAAEG
>Ga0070728_1000207022
MSTETNFNSGSNLEKVLKSGQFAFTGELGPPQGTDVGEVKEKAKFLKGNVDAVNITDNQT
AVVRMSSWAASLILIQEGLEPNYQMVCRDRNRLAMQADILGGSALGIRNMLCLSGDHQQF
GDHPDAMGVFDIDSTQLIAMVKQMRDEGLFLNGNEIHQPPKMFIGAAANPFADPFEWRVH
RLAKKIEAGTDFIQTQCIYNMDKFREYIRIANEEGLTDQVYILAGVTPMKSVGMARYMKT
KVPGMDVPEEIINRLKGVEKGKVAQEGINIACEQIEEFKELKGVHGIHMMAIEWEHMVPQ
IAEQAKVLPRPVFS*
>Ga0070728_101238573
MKTESRLEKILAAGHLAVTGECGPPRGCKPEEVVTKSKFLEGIVDAVNVTDNQTAMVRMS
SLAASIIIKQQGQNPLFQVTCRDRNRLAMQADIIGAYSFGIDTMLCLSGDHTKFGDHAMA
MNVHDIDSIQMIQMVKEMRMKSGSNLERVLAAGHFSVTAECGPPRGADPNVVLEKAAFVK
GNVDACNVTDNQTSVVRMSSLAGCMLVKDAGVEPLIQMVVRDRNRIALQSDLLGASALGV
RNLLCLSGDHQKFGDDPQAKNVFDIDSMQLIHLVKTMRDDGVFPS
>Ga0070728_100494921
MKTESVLEKVFASGELAVTSECGPPRGAVPEKIIEKAKMLQGYVDAVNVTDNQTAMVRMS
SFAACVFIRQLGMSPILQMVTRDRNRLAMQADILGAYSHGIDNILCLSGDHPHFGDHPMA
ANVHDIDSVQMGETITSSRLEKVLKSGHQAVTSECGPPRSSDPTHIIEKGKLIQDHVDSI
NVTDNQTSVTRLCSLAACVHLKQLGLDPVLQMVVRDRNRIAL
>Ga0070729_100533814
MNMKASSRLQEILSKGVFAVTAECGPPRGANPEVIRKKGELLRGWVDAVNVTDNQTAIVR
MSSIAACAELLQMGLEPVMQMVTRDRNRIALQSDILGAYSLGIKNILCLSGDHQSFGSQP
DALNVFDIDSMNLIRTVQTMREDGKDMSGFQLNGPPCMFIGAAANPFADPFEYRVIRLAK
KIDAGADFIQTQCIYNMDRFKEWMKMAREEGLTEKVHILGGVTPLKSAGMAKFMNNKVAG
MDVPESLIKRMAG
>Ga0070729_1000028290
MSDFKSGSNLERVLKAGHFAFTGECGPPKGANVAHLKEKFQYLKGNVDCVNLTDNQTAVV
RMSSLAASKLLVDEGLEPNFQMVCRDRNRLAMMADILGAHALGIRNMLCLSGDHQTFGNH
PQAKNVHDIDSMQLIALVKKMRDEGKFMNDEEIDVPPKIFIGAAANPFADPYEFRPYRLA
NKIEAGADFIQTQCIFNMDKFRDFMKTVVDMGLHEKCYILAGVTPMKNAGMANFMKKFVP
GMDIPDDLIKRLKGVDKRDQAEEGIKFALEQVAEFKDMEGVAGVHMMAIEWEHRVPEIAE
RAGVLPRPVV*
>Ga0070729_100261373
MKAGSNLERVLEAGHFAVTAECGPPRGADGDKVLKKAELVKGNVDACNVTDNQTSVVRMS
SVAGCMLVKQTGTEPLLQMVVRDRNRIALQSDLLGAAALGVRNLLCLSGDHQKFGDDPQA
KNVFDIDSIQLIHLVKTMRDEGVFPSGDKLEGAPKFYIGCAINPFADPFQIRVPRFKLKI
EAGADFVQTQCIYNMDKFKRFMEEAKKEGLHERTKILAGVTPLKSAGMGKFMNRMVAGIE
IPEEFIKRIADEPKEKQAAKGIEMCIEQIQEIKEMEGIAGVHVMAIEWEEKLNEIVGGAG
LLPRPMVEQ*
>Ga0070729_1000024232
MSELKTASRLEKVMKAGHLGVTSECGPPRGSDPVEIRHKGKLIKDHVDAVNVTDNQTAMT
RMSSLAACVHLKLEGVEPVLQMVTRDRNRVALQSDILGAASFDINNMLCLSGDHQSFGDC
AQGQNVHDLDSMQLVQTARYMRDEGKFLGGDDIKRPPKMFVGAAANPFADPFEIRVPRLA
KKIACGAEFIQTQCIYNIDKFKEWIKRAADKGLTEKAFIMAGMTPMKSVGMAKYMKNKVP
GMDVPDEIIKRLAGVEKGKQGQEGIDICIEHIQELKEVTGVSGFHIMAIEWEEKVPEIVE
RSGLYPRPEV*
>Ga0070729_10000076209
MKTESRLEKVLAAGHIAVTSEVGPPRGCNVEIVKEKADMIKDYVDGINITDNQTAMVRMS
SIAGGVIVKQMGYDPIIQMVSRDRNRLAMQADIIGAYSLGINTMLCLSGDHPKFGDHPDA
KSVYDVDSVNMIRMVKDMRDEGKFMGGADIKNPPKMFIGAAANPFADPFELRVARLAKKV
AAGVDFIQTQCIFNMDKFEKWMEGVCDRGLDKKVYILAGITPMKSVGMARYMKNKVPGMD
VPDEVIKRLEGVSKEQQPEEGIKMAIEQIQRLKECKGVAGFHIMAIEWEQRVHEIVKGAG
LYPRPEV*
>Ga0070729_1000179321
MKSGSNLEKVLTAGHFAVTAECGPPRGADSQVIHHKAIMIKGHADSCNVTDNQTSVVRMS
SMAGSLLLKENGIEPNMQMVVRDRNRIALQSDILGASAMGIRNLLCLSGDHQIFGEDPQA
KNVFDIDSMQLINLVKIMRDEGVFPNGKEIKGPPKLFIGCAVNPFADPFEIRVPRLDLKV
RAGADFVQTQCIYNFAKFKKYMEQVCQKGLHDKVHILAGVTPLKSAGMAKFMKRMVAGMD
IPDEVIKRIADEPKEKQAAKGIEMCIETIEQVKEIEGIHGVHLMAIEWEEKVHEIVKKSG
LLPRPEMN*
>Ga0070729_1000261222
VEIKTNSKLEKVLKNGYMAVTSECGPPRSSDSAGIIKKGHLIKDHVDCINITDNQTSVTR
LCSLAACIHLKNEGLEPALQMVCRDRNRIALQSDILGAASFGINSILCLSGDHQSFGDHP
SSQNVFDLDSMQLIQTARYMRDEGKFLGGDEIKEPPNLFVGAAANPFADPFHIRVPRLAK
KIAAGAEFIQTQCVYNLDKFELWMKGVVERGLHEKVFILPGITPMRSVGMAKYMARAVPG
MDVPKELIDRLSGVPKDKQAEEGITIAVEAIERLKECTGVKGFHIMAIEWEEKVPEIVER
SGLYPRPDVG*
>Ga0070729_100111115
MKTQSNLEKVLSAGHLAVTSECGPPRGASAENVVGKAKYLDGVVDAVNITDNQTAMVRMS
SFAGSVLVKQQGMHPLLQMVTRDRNRLAMQADILGAYALGIDTMLCLSGDHTKFGDHPMA
ANVHDIDSIQLIQMVKAMRDEGKFQGGAEIKGVVPKMFIGAAANPFADPFELRVMRLAKK
IAAGADFIQTQCIFNIEKFEKWMEGVRKMGLHKKCYILAGITPMKSVGAAKYMKNRVPGM
DVPQELVERMGSVEKEKQPEEGIEICLETIERLKQVEGVAGFHIMAIDWEEKVEEIVKRA
DLFPRPQLIR*
>Ga0070729_100203924
MKVKTPSKLEKILAAGHMAVTSECGPPRGSDMEVIVEKANLIKDHVDAINITDNQTSVTR
MCSLAACIRLKLMGLEPVLQMVTRDRNRIGLQSDILGAAAFDIYNILCLSGDHQSFGDCP
TGQNVHDIDSMQLIQAVRHMRDDGKFLGGDDIKRPPQMFVGAAANPFADPFEIRVPRLAK
KIAAGVEFIQTQCIYDLDKFELWMKMAGDRGLLDKVNILAGVTPFKSVGMARYMKNRVPG
IEIPDEMIKRMADTPKEKQPEEGIKICIESIERLKEVEGIRGFHVMAIEWEEAVPGIVEE
SGLYPRPSVD*
>Ga0070729_100473191
MKSASNLEKVLEAGHFSVTAECGPPRGADPDIVRKKAEFVKGNVDACNVTDNQTSVVRMS
SLAGCLLIKEKGIEPLIQMVVRDRNRIALQSDLLGASAMGVHNLLCLSGDHQKFGDDPQA
KNVFDIDSMQLIHLAKTMRDEGIFPSGDKLQGAPKFYIGCAVNPFADPFEIRVPRLRLKV
EAGADFVQTQCIYNMDK
>Ga0070729_100860643
MSVKTPSKLEKILSEGHYAVTSECGPPRGSNPDPIVEKAELIKDHVDAINITDNQTSMTR
LCSLAACIRLKLNGYEPVLQVVTRDRNRIALQSDILGAASFDINNMLCLSGDHQSFGDNP
NGQNVHDLDSMQLIQMVRLMRDEGKFLGGDDLDRPIKMFVGAAANPFADPFEIRVPRLAK
KIAAGVEFIQTQCIYNLDKFEEWMKGVRERGLHEKCYILAGLTPMKSVGMAKYMQKRVPG
MDV
>Ga0070729_100846441
MRAKRTPRTSSRLERILAEGHMAVTSECGPPRGTDGSVLDTKGAMLKGYIDVVNVTDNQT
SMTRLCSLAASIRLKQAGLEPVLQMVTRDKNRIALQSDILGAASFDINNILCLSGDHQSF
GDCKAGQNVHDLDSMQLLQVVRQMRDDGLFIGGDKISRPPEMFIGAAANPFADPFEIRVP
RLAKKIAAGAEFIQTQCIYNMDKFEEWMKGVRDRGLHEKTYILAGVTPFKTAGMAKYMRS
RVPGIDVPDEMVKRMSDTPKEKQAEEGINICLETIERLKQVE
>Ga0073929_10027715
MKSESNLERVLEAGHFAVTAECGPPRGADPEKVLKKAELVRGNVDACNVTDNQTSVVRMS
SMAGCMLVMQSGTEPLIQMVVRDRNRIALQSDLLGASAMGIRNLLCLSGDHQKFGDDPQA
KNVFDIDSIQFIHLAKTMRDEGVMMENNGYKAGSNLERVLRAGYFAVTAELGPPKSADAQ
IIRHKAAILRGYVDAANVTDNQTAIVRMSSIAASALALQEGLEPVMQMTCRDRNRLAQQS
DLLGAYALGIRNCLCLTGDHQSFGNHPEAKNVFDLDSIGLIAMVKGLRDFHKFQCGEEIA
EGAPAFFIGAAENPFAPPYEWRPFRLSKKVQAGADFIQTQLVYNVPRFREFMARVCDLGL
HEHVYILAGVGPIKSPAAARYMRDQVPGLDVPDEIVARMEAAGRGIEDKKARTQAWRQTG
IDICVEIIQQVRDIPGVAGVHIMAIEWEEAVPIIVERAGLLPRPIVPAVMEGARSDGGPG
TVA*
>Ga0073932_10062954
MNAKTPSRLEKILRAGHLAVTSECGPPRGSDIGHLAAKAEAIRRHVDAINVTDNQTSVCR
LCSLAACIRLKLMGLEPVLQMVVRDRNRIALQSDILGAASFDIHNILCLSGDHQRFGDHA
QGQNVFDLDSMQLLQTVRRMRDEGRFLGGDPIERPPAMFVGAAANPFADPFEIRVPRLAK
KIAAGAEFIQTQCIYNVERFERWMQGVRDRGLHEKAFILAGVTPLKSAGMARYMKNKVPG
MDVPDEVVKRMAGVPKDRQAEEGIAICIETIQRLKEVPGVAGFHIMAIEWEERVPEIVER
AGLAPRPAVA*
>Ga0073932_10319482
MTPSPNGNGYLAGSNLEKVLKNGHFAVTAELGPPQNADREVIRKKAALLKGYCDAVNLTD
NQTAIVRMSSIGAGALLMQAGLEPVIQMTCRDRNRLAMQSDLLGAYALGMRNVLCLSGDH
QTFGNHPNAKNVFDMDSIQLVQMVTALRDQHTFQCGEAIKGQEPRFFVGAAESPFASPID
FRPYRLAKKVKAGANFIQTQLVYDLDAFKVFMAKVRELGIHQQTYILAGVGPLKSPTMAR
YMKDNVPGLRVPDRLIERMEQAGAPWAGKSKDELTKEDKKARSAAWQAEGIKICIEIIQQ
LREIEGVAGVHIMAIEWEEAVKPIVEGAGLLPRPIVTEAPLEARQ*
>Ga0073932_10022345
MREQDGYKSGSNLERVLKQGHFAVTAELGPPKNADADVIRRKAALLRGVADAANITDNQT
AIVRMSSIGAAVIALQAGLEPVVQMTCRDRNRLALQSDLLGAYALGLRNVLCLTGDHQTF
GNHPQAKNVHDLDSVQLVQMVAGLRDPGCFQCGEAIQGVNPRFFIGAAENPFGDPFEFRP
LRLAKKARAGADFIQTQMIYNVPKFREFMQRVVDLGVHEQVFILAGVGPLKTPAAARYMR
DQVPGMEVPDEIVERMEAAGRGLEDKKARSAAYREAGLQICIEIIQQIRAIPGVAGVHLM
AIEWEEAVRPIAAGAGLLPRPAVGQPATTAQEAGHG*
>Ga0073932_10328854
MITEIKTPSKLEKTLKAGHLAVTSECGPPRGSDGEVIKKKAEMIRNHVDAINITDNQTSV
TRLCSLASVIHIKLMGLEPILQMVTRDRNRIALQSDILGAASFDIFNILCLSGDHQVFGD
NPKGQNVFDLDSMQLIQTVRHMRDEGKFLGGDPIERPPRMFVGAAANPFADPFEIRVPRL
AKKIAAGVEFIQTQCIFNVEKFKLYMKLAADRGLTEKAFIL
>Ga0073932_10250322
MPNSKLKQALDSGKFVVTAEAGPLKGTDIREIEEIAHLLKGKVDAINVTDQQSSVMRLGS
LVTCHLLKEWGVEPIYQLTCRDRNRIALQSDLLSAWVLGVENCVALTGDLPSSGDHPQAK
PVYDLDSVQLLGVMRNLNEGRDMMGNELKGKTDFFCGAVVNPGADTEASFELQIIKMEKK
IAAGARFFQTQAIFDPSSFEKFMKRVEQYKIPILAGVIPLKSAGMAKFMNKNVAGINVPQ
AMIDKMTKAEDKTQTGIALCAELIKTLKGMCQGVHIMAIGWEKKVPEILAAAEL*
>Ga0073932_100163919
MSTGNNGYLVGSNLEKILRAGMFAVTAELGPPQSADPEVIRQKARLLKGNCDAVNITDNQ
TAIVRMSSIGSGAIVVQEGLEPVIQMTCRDRNRLAIQSDLLAAYALGMRNLLCLTGDHQT
FGNHPTAKNVFDIDSIQLIQMVVNLRDQRVFQCGDPLKGPEPRFFVGAAASPFADPVAYR
PYRLAKKVKAGANFIQTQLIYDVEAFERFMTRVRELGIHEQAYILAGVGPLKSPAMARYM
KESVPGILVPDAIIERMEKAGEPWAGKKKEELTKEDRKARAAAWQEEGIKICIELIQQIR
QIKGVAGVHIMAIEWEEAVKPIVEGAGLYPRPIIRTNEAEPLAAA*
>Ga0073932_100274014
MPMPFAEALKTKEFVVTAEVGPPKGVDIQEMLHNIELLKDKVDALNVTDNQSSVMRIGSL
PVCKLIKEAGGEPILQMTCRDRNRVALQSELLGAYILGIRNVLALTGDYITVGDHIEAKP
VFDLDSVLLVKLIRQMEQGKDFAGNELKGAPKFCVGAIVTPEADPIEPQLLKFEKKIKAG
AEFIQTQAIYDLENFKKFMGYARKFDVKILAGIVLLASAGMARFMNANVPGIFVPQELID
ELVAAPKGKALEKGIEIAGRMVRQLREEKVCDGVHIMAIGREHLVPEILSAAGM*
>Ga0073932_100538214
MSEASRLQQAFAAGKFVVSGEIGPPKGTHIEEMLHHIDALKDKVDALNVTDNQSSVMRIS
SLGVCQLIKEKNGEPILQMTCRDRNRLALQSDLLSASVLGIKNVLCLTGDYITIGDHKEA
KPVFDIDSVQLIQTIRQLEQGRDLAGNELQGAPKFFVGAVVTPEADPIEPQLLKFEKKVK
AGADFFQTQAIYDIENFKKFMRYARQFNTKIMAGIVLLVSAGMARYMNQNVPGIFVPQEL
IDEMASAPKGKALEKGIEIAGRMIRQLKDEKICDGVHIMAIGREGVIPDILSAAGLNGAG
*
>Ga0073932_1000001979
MADQRASNGYVSGSNLERVLKSGNFAVTAELGPPQSADAEVIRKKAALLRGYCDAVNITD
NQTAIVRMSSIGAGAILVSEGLEPVIQMTCRDRNRLAIQSDLLGSYALGMRNILCLTGDH
QTFGNHPQAKNVFDIDSIQLIQIVKNLRDEHVFQCGDPLKGLEPRFFIGAAESPFAHPIE
FRPYRLGKKIKAGANFIQTQLVFDIPAFEAFMEKVRALGLHQQAYILAGVGPLKSPAMAK
YMKESVPGILIPPELIQRLEDAGLPWAGKSKDELTKEEKKARSEAWKQTGIDICIELIQK
IMQIEGVAGVHIMAIEWEEAVEPIVKGAGLYPRPVVEPLIA*
>Ga0073932_10058855
MSANGTMSRLEKVLKAGHLAVTSECGPPRDCNAHVVEEKARLIGNHVDAINVTDNQTAVV
RMCSLASCIRIKQMGFEPVLQMVTRDRNRIAAQADILGAASFGINTMLCLTGDHQSFGDH
PNAANVFDLDSTQLLQTVRLMCDEGKLLSGHEMKVKPSMFVGAAENPFADPFEIRVPRLA
KKVAAGAQFIQTQCIYNMPKFKQWMQGICDRGLDEKVAILAGLTPMKGVGMAKYMKNRVP
GMDVPDEIIKRLQGVPKENQAEEGIKILLEQIEELKTVKGVKGFHIMAIEWEEKVPEIVE
RAGLYPRPQV*
>Ga0073932_10111248
VTTNSNLQRVLESGGFAVTAECGPPRSADPDIVIKKGLLLKKHVDAVNVTDNQTAIVRMG
SLAASALLKSIGLDPVWQLVCRDRNRIAIQSDILGAAALGINNMLCLSGDHQSFGNQPHA
KNVFDLDSMQLLGAARDLRDSGRLIYDSNEIPPAARPGLFIGAAAN
>Ga0073932_100052865
MKSASRLERVLTEGHFAVTTECGPPRGAEPGVIRKKGELLKGFVDAINVTDNQTSVVRMS
SIASCVILKELGFDPIVQMVTRDRNRIALQSDILGAAALGMNNLLCLSGDHQTFGDDPEA
KNVFDLDSIQLIQLVKRMRDEGVFPSGKKIEGPPKFFIGAASNPFAEPFEIRPLRLAKKV
EAGVDFIQTQCIYNLDRFEKFMDEVRKLGLHKEVKILAGVTPLKSAGMAKFMKKNVAGMD
VPDAVVKRLADAPKEQQPEVGIQICVESIARLRQIEGIAGVHIMAIEWEQKVPEIVERAG
LLPRPQV*
>Ga0073932_10132314
MSDASVNGHKCGSNLERVLAAGHFAVTGELGPPKNHDAGVIRHKATLLSGCVDAANITDN
QTAIVRMSSIAAGAILLQVGLEPVIQMTCRDRNRLSMQGDLLGAAALGIKNVLCLTGDHQ
SFGNHPTAKNVHDLDSVQLVQMVRDMRDAGRFQCGEEIPGGGPRFFIGAAANPFGDPFEF
RPYRLAKKVSAGADFIQTQLIYDIPRFREFMKRVVDMGLHERVAILAGVGPLKSVGMARY
MRDEVPGMIVADEYIERMEGAVKGIDKADKKARAEAARQTGIQICIEQIQQIREIEGVAG
IHIMAIEWEEAIRPIVEGAGLLPRPQLADAPA*
>Ga0073932_10038394
MMKSGSNLEKILRAGHFAFTGELGPPRGAHAEEVRKKAAHLKGRVDAVNITDNQTAVVRM
ASWAASLILIQEGIEPNYQMVCRDRNRLAMQADILGAAALGIRNMLCLSGDHCLFGDHPT
AKGVFDLDSIQLIRMVKQLRDEGKFQSGADVDGRPAIFIGAASNPFADPFEWRVQRLAKK
VEAGVDFIQTQCIYNMAKFREFIRLANEEGLTEKVFILAGITPMKSLGMAKYMKTKVPGM
DVPDEIISRLQGVPRDKQAEEGIRIALEQIAELKAMKGVHGVHLMAIEWEHRVPEIAERA
GMLPRPLVG*
>Ga0073932_1000028286
MSEVISHNGYLSGSNLERVLRAGHFAVTGELGPPQSADGEVIRKKAALLRGYVDAVNITD
NQTAIVRMSSIGSAVIVLQEGLEPVVQMTCRDRNRLAIQSDLLGAYALGVRNLLCLTGDH
QTFGNHPTAKNVFDIDSIQLVRMVTAMRDERVFQSGEPFKGPEPRFFVGAAESPFADPVE
FRPYRLAKKIKAGASFIQTQLVYDVPAFARFMEKVRELGLHRQVYILAGVGPLKSPAMAR
YMNESVPGLRVPSELIERMEAAGAPWAGKSKDELTKEDKKARAAAWQQTGIQICIELIQQ
LRQVEGVAGVHIMAIEWEEAVRPIVEGAGLYPRPVVPAPTAEAAA*
>Ga0073932_10132692
MLQHLARQIRQGSGLESRERLRARLGASLAKRVDRLLFACQTCGHCLLYETAFICPLTCT
RGLRNGPCRGSNPDHCFIDRTRPCVWYRIYAKAEREGTLERLLEVNAPTDTRCRGPGAAM
TAHELCRRHGRSPRLADLILNPARYRTEWEAYHSQQRQLPWWQGDSRYHPPAYAEPVSRL
ESRLRNGRFVVSVEVAPPMEPSGRRITHLAEQLEGCADTFNFTDNPRGVARMSGLACAIH
ALASGVEPVLQIQTRYRGRYDLESEVVGACLIGVRNILCLCDDAGRLGPGPRPPAGPSDL
DAVQALWMLRRLRDEGVNVDGEAVEHHPEFFLGAIASPCATLPRYAALITEKKVNAGAQF
LQTLPVFDLHRFRDWMDALDQRNVLGKAFLIVAVAVFKSAAHARYMAEEVPGVVLPPVLR
ARVENAADPHRESIDVALETISELKRMRWVNGIHIHAPEQEEVALRLIEEAGLKDFVPQV
DVMPGNGRQAAAVRH*
>Ga0073932_10080745
MKISRLQEILSAGKFAVTAEVGPPRGSNAGIIKEKAALLQGYVDAVNVTDNQTAIVRMSS
ISACTHLVNMGIEPVMQMVTRDRNRIALQSDVMGAYSLGIRNILCLSGDHQTFGSEPGAV
NVHDIDSVHLIHTLKVMRDEGRDMSGHELDIAPKMFIGAAENPFADPFEYRVIRLAKKVQ
AGAEFIQTQCVFDVKRFKEWITLAYEKGLTEKVHILAGVTPLKSARMARYMATKVSGITI
PEAILKRLENTPGDKAPEEGIRICLEIIQELVEIKGLHGIHIMAIDWERKVPEIIKAAGL
LPRPAIA*
>Ga0073932_100058241
MKAGSNLEKIFTQGHFAVTGELGPPRGASVEVIEKKASHLRGVVDSINVTDNQTSVVRMS
SVAVCKLLVDMGLEPNLQMVCRDRNRIAMQSDLLGAYALGIRNVLCLSGDHNRFGDHPQA
KNVFDVDSMQLITIVKKLRDEGKMLSGQELEGVPKFFIGAAANPFGDPFEFRVTRLAKKI
DAGVDFIQTQCIYNMEKFRKYMHIAHEEGLTEKCYIMAGITPLKSVGMARYMANFVPGLD
VPDYYIERLKGVDKKKQADEGIKIAVEQIQEVREIPGVKGIHLMAIEWEHKVPEILEAAG
LLPRPSVN*
>Ga0073932_10059605
MKTASRLEKVLASGAFAVTSECGPPRGADPEVIRRKGEALKGVVDAVNVTDNQTSVVRMS
SIASCVILKEMGFDPIVQMTTRDRNRIALQSDILGAGALGLNNILCLSGDHQRFGDHPSA
KNVYDIDSVQLIQTVRRMRDEGKFINGQEIKPAPKFFIGAAENPFADPFEIRVPRLAKKV
AAGVDFIQTQCIYNLEKFRLWMKGVVDRGLHEKVKILAGVTPMKTVGMARYMKTSVPGMD
VPDEIIDRLKGAPKGKVGEEGIKICIETIQQLKEIEGVAGVHIMAIEWEEKVREIAEGAG
LLPRPQV*
>Ga0073932_10363541
MAKLKEALDRGQFPVIVELKPPKGIDPKALLSPLQALNGRVTAFGIPDNEHAKMRLSPLA
AAKLVKEAGGEPMLHLTCRDRNRLALESELLGAGALGIDNVLIISGDYVSQGDHPDAKPV
YDADSVQLLQIARGLMAGHDSAGNALAGAPQFCLGAVVIPEADPLGPQLLKIRKKIAAGA
EFFITAPVYDLEKFRAFKAALPPGDYKLLVGLKVPKPEELADAARGALKKVYSLPPAVVK
ELSADQPEE
>Ga0073933_10006844
VTPVSNLQSVLEQGYFAVTAEIGPPKGASGEEILRRAALLKDYTDAQNVTDNQSAVVHLC
SLAAAVHVLRAGGEPVFQLTTRDRNRLALQSDLLGAASLGIRNVLCLTGDHQKFGNHPQA
RGVFDLDSVQLVALARRLCAGYFLCGDEVKPPPRFFVGAVENPCADPLPLRVLRLGKKIA
AGACFIQTQVVYDVDRFARFMAAVREQGWHKKVYILAGITPPKSAGTLRYIGKVPGIVVP
EAVIRRMERAADPAREGKRIAVELIQQLRAIEGVHGVHIMAIRWEEAVPEIVSEARLFPR
PKTQANQLSSGREEN*
>Ga0073933_100068440
MEELLRIVDLKTHFILEEGVLPAVDGVSLTLRRGETVALVGESGSGKSITALSVMRLIPD
PPGRIVGGEIWFEGDNLLKKSAKEMRRLRGNRISMIFQEPMTALNPVFRVGDQIVESLVV
HQQLSRKEAWEKAIEMLRLTGIPSPEKRAGDFPHQMSGGMCQRVMIAMALCCEPQLLIAD
EPTTALDVTIQAQILDLMMDLQKRLGMAILFITHDLAVVAETADRVAVMYAGRIVEEAPV
GDLFTAPLHPYTRGLLESIPRLDRKPDRLYAIEGTVPNLLHLPPGCAFAPRCPYAGPRCH
RERPVLREVAPGRKVSCWLTGEGKETAQTA*
>Ga0073933_100068441
MNQRGQGEVLVQVRNLTKHFTVEGSRFGRKKAIVKAVDGVSFDLFMGETLGLVGESGCGK
STTGRLLMRLIRPTAGQIYFEGQNIVHLPRREMRRLRRHIQIIFQDPFSSLNPRMTVGDI
IAEPLRVHRMGGPQEIRKRVDELLNMVGLASYHARRYPHEFSGGQRQRIGIARALALHPK
LVICDEPVSALDVSIQSQIINLLRELQRELGLTYLFIAHGLNVVKYVSDRVGVMYLGKLV
ELAAGEELYARPLHPYTQALLSAIPEPEPGRKKQRIMLAGEIPSPVNPPAGCRFHPRCPQ
QQDICREVEPVFREIAAGHWVACHLVGEKA*
>Ga0073933_100068443
MKPHYYPETDSLYIDLSERTSVDSREVAPGVVLDFDAEGRLVGIDIDRASRVVNLSRLET
ESLPVAESSEMHL*MSLWQTPWEDRYGDILVNLSWELLTQKCGEYKALRDRYAEQVAEQS
RFVVCQPRLHPSFWLGALLVPAGLGLVFSPLKLLGLLTLSFGFAAVVSGYCRLHKEKQIE
SRQKMQHEALHREILATEKQLHLLEEEISQLLSGLLLPPDWSWIIRPDSLDNLRSLKEVF
CHWRDCHSEIRRIENQLSEWERQVEEVAVGAIGSPPGSHECTIKVLREKLSEARQRQEEA
RRAEETLRQEIEPRPVLGVCSGAWQVSARSNPGRRRDRT*
>Ga0073933_100068444
MKGLPQFDLEVESEGSRRYVTPVLLHGGIPQNCLSEFFSRIVTTMISDDVVEEDDVKDRL
FSFREQEAKKRILQTEIRALKKKEEELLANLRNLDSLRELKERAEELAAKAVGVEQWDDL
PEDCGSFLKTKEAELGKVRWQIIDLDRQREDCYQRIQGFTENDKKILE*
>Ga0073933_100150614
MMENNGYKAGSNLERVLRAGYFAVTAELGPPKSADAQIIRHKAAILRGYVDAANVTDNQT
AIVRMSSIAASALALQEGLEPVMQMTCRDRNRLAQQSDLLGAYALGIRNCLCLTGDHQSF
GNHPEAKNVFDLDSIGLIAMVKGLRDFHKFQCGEEIAEGAPAFFIGAAENPFAPPYEWRP
FRLSKKVQAGADFIQTQLVYNVPRFREFMARVCDLGLHEHVYILAGVGPIKSPAAARYMR
DQVPGLDVPDEIVARMEAAGRGIEDKKARTQAWRQTGIDICVEIIQQVRDIPGVAGVHIM
AIEWEEAVPIIVERAGLLPRPIVPAVMEGARSDGGPGTVA*
>Ga0073933_10044084
MADQRASNGYVSGSNLERVLKSGNFAVTAELGPPQSADAEVIRKKAALLRGYCDAVNITD
NQTAIVRMSSIGAGAILVSEGLEPVIQMTCRDRNRLAIQSDLLGSYALGMRNILCLTGDH
QTFGNHPQAKNVFDIDSIQLIQIVKNLRDEHVFQCGDPLKGLEPRFFIGAAESPFAHPIE
FRPYRLGKKIKAGANFIQTQLVFDIPAFEAFMEKVRALGLHQQAYILAGVGPLKSPAMAK
YMKESVPGILIPPELIQRLEDAGLPWAGKSKDELTKEEKKARSEAWKQTGIDICIELIQK
IMQIEGVAGVHIMAIEWEEAVEPIVKGAGLYPRPVVEPLIA*
>Ga0073933_100108424
MIIVQQKPLEEIFENTEKLQDLLVVGCDGCAAIIQVGGEKQAEILKTLLEMHRKIKGTNT
LRIKAISILRQCDKQIAASSLRPIIEDYGALISLACGVGVQTLADLYPDKLVIPANDTKF
LGMHDTKEGKFYEMCRACGDCILFETGGICPITRCAKSLLNGPCGGQAKGKCEVGGWKKD
CAWVLIYNRLKERNRLDQFTKFRIPRDYRISEHPREIDGETLITKKTEMPRDKEQLAKIG
RGKAYSELTKQIMEGKFVFTGELEPVKTTNLHEVIEGAKLLKGHVVAINITDNPTAFGYM
NALVPSYMIQREAEVEAVYQMTTRDKNRLALISDVLAAGALGIKNILVLTGDHTVVGDTP
QSKPVFDLDSATFTYMLRKIIDEGVDLNGNKIENPPKFSIGIAAAPNADPLEPEILKIER
KVKLGVDFIQTQCVYSVEQAKCFLDAVSYLKTPILIGVAPFKSLAMMEWMIKFVPGIKVP
PEVEQRLRRAKEKGKEAFQEENVEIFGAMIREIRKTTDAAGIHMMAVGFEWIVPKIIERS
GIA*
>Ga0073934_1000196841
MDATHSHQDPRSESGGNGFLSGSRLERVLRAGHFAVTAELGPPQNANPEVIRQKARLLAG
VCDAANITDNQTAIVRMSSIGAGVLALQEGLEPVIQMTCRDRNRLAMQSDLLGAYALGLR
NLLCLTGDHQSFGNHPTAKNVHDLDSLQLIQMVVGMRDGKQFQCGDAIQGVEPRFFVGAA
ANPFGDPFDWRPLRLAKKVKAGASFIQTQLIYNVARFAEFMERVRELGLHRQMYLLAGIG
PLKSPGMARYMRDEVPGLDVPNEFVDRMTAAADGIDKEDKKARAAAWKAEGIRIAIELVQ
QVRQIEGVAGIHLMAIEWEEAVRPIVEGAGLLPRPEVVAGPRPEPVAGPRPEPVEGAAA*

>Ga0073934_10000468103
MSAQMSGNGYLVGSNLERVLRAGHFAVTAELGPPQSADGEVIHKKAALLRGYCDAVNITD
NQTAIVRMSSIAAGAILVQEGLEPVIQMTCRDRNRLAIQSDLLGAYALGLRNLLCLTGDH
QTFGNHPGAKNVFDMDSIQLVQMVTEMRDSGVFQCGENFKGQEPRFFVGAAAAPFAAPVE
FRPYRLAKKVKAGANFIQTQLVYDLPAFENFMENVRELGLHKQTYILAGVGPLKSPAMAR
YMKTQVPGILVPDALIERMESAGAPWAGKSKDELTKEDKKARTEAWKETGIQICIELIKG
LQQIKGVAGVHIMAIEWEEAVRPIVEGAGLFPRPAVQESA*
>Ga0073936_101340751
MSEQVAKPDLTTESKLERLFSQGHFVVTSEIGPQKGASAQNIITHTRESRQYCDGFNLTD
NQSAVVRLSSIAAGIHVLQHGGTPIIQMTCRDRNRIAMQSDLLGAYSLGVRDVLCLSGDH
QSFGNHPTAKNVYDIDSIQLIALVKKMRDEKKLVNDEEIKHEPRFYIGAVENPCGDPVEL
RVMRLEKKVQAGAQFIQTQTIFDIDKFEHWMSLVRDAGIDRRVNIMAGVLPVKSLRALKF
MKENVAGMSVPDELIDRMS
>Ga0073936_1000086324
MRTESRLEKVLAAGHLAVTSECGPPRGALPDKVREKGKYLEGIVDAINVTDNQTAMVRMS
SLAASVILKQEGLNPLFQMVTRDRNRLAMQADIIGAYSLGIDTMLCLSGDHTKFGDHPMA
MNVHDIDSIQLIQMVKGMRDEGKFQGGAEIKNPPRMFIGAAANPFADPFELRVLRLAKKI
AAGADFIQTQCIFNVDKFEKWMEQVCARGLHKKCYILAGVTPIKSLGAARYMKTKVPGMD
VPQEIVDRMASVPKEKQAEEGVTICVETIERLKKVEGVAGFHIMAIDWEEKVKEIVERAG
LLPRPQI*
>Ga0073936_10000025135
MKSGSNLEKVLAAGHFSVTAECGPPRGADPDIVRKKAAFVKGNVDACNVTDNQTSVVRMS
SLAGCLLIKELGVEPLIQMVVRDRNRIALQSDLLGASAMGVRNILCLSGDHQKFGDDPQA
KNVFDIDSMQFIHLVRLMRDEGTFPSGKKLEGAPKFFIGCAVNPFADPFEIRVPRLKMKV
TAGADFVQTQCIYNMKKFKEYMELAKREGLHEKVKILAGVTPLKSAGMAKFMRKMVAGMD
IPEEVIARIAAEPKDKQADKGIEMCIEQIQELKEMEGISGVHVMAIEWEEKLAEIIGGAG
LLPRPVVE*
>Ga0073936_100666464
MTPKTPSKLEKILASGHLAVTSEVGPPRGSNPKHIEEKGQLIKNHVDAINVTDNQTSVTR
MCSLAACIRLKLMGLEPVLQMVTRDRNRIALQSDILGAASFDINNILCLSGDHQSFGDCA
IGQNVHDIDSMQLIQTVRRMRDEGKFLGGGDIDRPPQMFVGAAENPFADPFEIRVPRLAK
KIAAGVEFIQTQCIYNLDKFELWIKQARDRGLTEKVHILAGVTPLKSVGMARYMKNRVPG
MDVPDDVIKRMAGTPKEKQPDEGISICVESIERLKAVEGVHGFHIMAIEWEEKVSEIVER
AGLYPRPEV*
>Ga0073936_1000165317
MRDEGKFLSGEEIKVPPNLFVGAAANPFADPFKIRVPRLAKKIAAGAEFIQTQCVYNLDK
FELWMKGVVERGLHEQVFIMPGITPMRSVGMAKYMARAVPGMDVPEELIKRLSGVPKDKQ
AEEGITIAVESIQRLKECKGVSGFHIMAIEWEDKVPEIVERSGLYPRPVVD*
>Ga0074045_1000076712
MKSGSNLEKVIASGKPAVTAELGPPMSADPHEVIKKANMLKGYCDAANITDCQTAVVRIS
SIAAAVLALREGLEPVMQMTCRDRNRIAMQADLLGAAALGLKNCLCIAGDHQSFSAAGKL
KGHPGAKNVYDVDSIQLVGILKKMRDESLQEGGDKLEVAPKFFIGAAFTPGGEPMDYRPY
RLKKKVDAGADFIQTQGIYDIEMFKSQMEKVRNLGVHERTAILGGIIVPRTAMMLRYMDS
SVAGVSVPKVLIERMMKVKDAAGDDKKKAKAAQEAEGIKIAVELIQQVLEIPGVKGVHIQ
AIEWESAMPEILKAAGLYPRPTFPDA*
>Ga0074045_1000137920
MKSGSNLERVIASGKPAVTAELGPPMSADPHEVIRKANLLKGYCDAANITDCQTAVVRIS
SIAAAFLALREGLEPVMQMTCRDRNRIAIQADLLGAAALGIKNCLCIAGDHQSFSAAGRL
KGHPGAKNVYDVDSIQLVGILKKMRDESLQEGGDKLEVPPKLFIGAAFTPGGEPMDYRPY
RLKKKVDAGADFIQTQGIYDIEMFRSQMEIVRKLGLHERTAILGGIIVPKTAMMLKYMDS
SVAGVSVPRALMERMTRVKDAAGDDKKKAKAAQEAEGIKIAVELIHQVLEIPGVRGVHIQ
AIEWESAMPEILKAAGLYPRPSFPEA*
>Ga0074045_100122294
MKSGSNLERVILSGQPAVTAELGPPMSADPHEVIHKAKILRGFCDAANITDCQTAVVRIS
SIGGAVLALREGLEPVMQMTCRDRNRIAIQADLLGAAALGVKNCLCIAGDHQKFSAAGRL
KGHPGAKNVYDVDTTQLVGILKKMRDEGLQEGGDKLEVPPKFFIGASWTPAADPIDWRPY
NLKKKVDAGADFIQTQGIFDVEIFKSQMEKARNLGLHERTAILGGIIVPRTMMMLKYMDA
SVAGVSVPKPMIERMKKAKDAAGDDKKKAKELQEEEGIKITVELIHQVLEIPGIKGVHVQ
AIEWETAIEKIVKAAGLYPRPNIPEA*
>Ga0074045_100140316
MTDECKTESRLEKILRSGKFAVTGECGPPRGADAEVIRKKCGLLKNNADAFNITDNQTSV
VRMSSIASAILMMQEGLEPVMQMVCRDRNRIAIQSDILGGAALGIKNMLCLSGDHQKFGD
HPQAKNVFDLDSIQLIQAVRGMRDEGKFIGGEEIKGVPKLFIGAAENPFADPFEIRVPRL
AKKVAAGVEFIQTQCIFNVTKFREWMKGVVDRGLHEKVFILGGVTPFKSFGMAKYMANNV
PGMDVPEEILKRMKDTPKEQQAEEGITIAVETIKQLQEMPGVAGVHIMAIEWEQKVGEIA
EKAGLLPRPSV*
>Ga0074045_100220874
MSTTTPSKLESILAAGHFAVTSECGPPRSAEGTVVDEKARLVGPYVDVINVTDNQTAVVR
MSSLASCIRIKQLGFEPVLQMTTRDRNRIGLQSDLLGAGAFGINNVLCLTGDHQRFGDHP
SAANVFDLDSTQLIQTVKQMRDEGKLLSGYEMSVPPKMFIGAAENPFADPFEIRVLRLAK
KVAAGAQFIQTQCIYNMEKFKLWMRQIVDRGLHEKVSILAGITPMKSIGMARYMKSKVPG
MDVPDEIIKRLQGVPKDKVAAEGINMAVEQIQELKECPGVRGFHVMAIEWEEKVPEIVER
AGLYPRPKVD*
>Ga0074045_100367524
MSVTTPSKLEKILAAGHFGVTSECGPPRSAEGSVVDEKARLVGPYVDVINVTDNQTAVVR
MSSLASCIRIKQLGFEPVLQMTTRDRNRIGLQSDLLGAGAFGINNVLCLTGDHQRFGDHP
NAANVFDLDSTQLIQTVKQMRDEGKLLSGYEMNVRPQMFIGAAENPFADPFEIRVLRLAK
KVAAGAQFIQTQCIYNMAKFKVWMQQVVDRGLHEKVSILAGITPMKSIGMARYMKSKVPG
MDVPEEIIKRLQGVPKDKVAAEGVNMAVEQIQELKECPGVRGFHVMAIEWEEKVPEIVER
AGLYPRPKVD*
>Ga0074046_100047186
MKSGSNLEKVIASGKPAVTAELGPPMSADPHEVIKKANLLKGYCDAANITDCQTAVVRIS
SIAAAVLAMREGLEPVMQMTCRDRNRIAIQADLLGAAALGIKNCLCIAGDHQSFSAAGKL
KGHPGAKNVYMSTTTPSKLESILAAGHFAVTSECGPPRSAEGTVVDEKARLVGPYVDVIN
VTDNQTAVVRMSSLASCIRIKQLGFEPVLQMTTRDRNRIGLQSDLLGAGAFGINNVLCLT
GDHQRFGDHPSAANVFDLDSTQLIQTVKQMRDEGKLLSGYEMSVPPKMFIGAAENPFADP
FEIRVLRLAKKVAAGAQFIQTQCIYNMEKFKLWMRQIVDRGLHEKVSILAGITPMKSIGM
ARYMKSKVPGMDVPDEIIKRLQGVPKDKVAAEGINMAVEQIQELKECPGVRGFHVMAIEW
EEKVPEIVERAGLYPRPKVD*
>Ga0074046_100428511
MSVECKTDSKLEKILRSGQFAVTGECGPPRGADPDVIRKKCQLLKGKADAFNITDNQTSV
VRMSSIASAVIMMQEGLEPVMQMVCRDRNRIAIQSDILGGAALGIKNMLCLSGDHQKFGD
HPQAKNVFDIDSMQLINTVRRMRDEGKFLGGEDIKGAPRLFVGAAENPFADPFEIRVPRL
AKKAAAGAEFIQTQCIFNLNKFREWMKGVVDRGIHEKLYILGGVTPLKSFGMARYMAKNV
PGMDVPDEL
>Ga0075012_100285235
MNITTPSKLEKILAAGHFGVTSECGPPRSAEGSVVDEKARLVGPYVDVINVTDNQTAVVR
MSSLASCIRIKQLGFEPVLQMTTRDRNRIGLQSDLLGAGAFGINNVLCLTGDHQKFGDHP
SAANVFDLDSTQLIQTVKQMVDLKTNSRLEKVLKSGQLAVTSECGPPRSSAPEGIIKKGN
LIKNHVDAINITDNQTSVTRLCSLAACVHLKLQGLDPVLQMVVRDRNRIALQSDILGAAS
FGINNVLCLSGDHQSFGDNPQAQNVFDIDSMQLVQTVRRMRDEGRFLSGDEIKVPPNMFV
GAAANPFADPFKIRVPRLAKKIAAGAEFIQTQCIYNVDKFELWMQGVRDRGLHDKVFILA
GITPMRSVGMAKYLRKSVPGMDVPEELIKRLSGVEKEKQAAEGITIAVETIQRLKEVKGV
AGFHVMAIEWEEKVPEIVERAGLFPRPVID*
>Ga0075012_100357014
MKTESRLEKVLAAGHLAVTSECGPPRGCMPDKVREKGKYLEGVVDAINVTDNQTAMVRMS
SLAASAILRQEGLNPLLQVVSRDRNRLAMQADIIGAYSLGIDTMLCLSGDHTKFGDHPMA
ANVHDIDSIQMIQMVKQMRDEGLFQGGAEIKSPPKMFIGAAANPFADPFELRVLRLAKKV
AAGADFIQTQCIFNVDKFEKWMEGVRSMGLHKKCYILAGVTPIKSVGAARYMKNKVPGMD
VPQEIVDRMAAQPKEKQPEEGINICIETIERLKKIEGVAGFHIMAIDWEEKVKEIVERAG
LLPRPVV*
>Ga0075012_1000055515
MREKRAVKTDSKLEKILAAGHLAVTSECGPPRGSDPEVITHKGKMLKDYVDVVNITDNQT
SMTRLCSLAACIRLKLMGVEPVLQMVTRDRNRIALQSDILGAASFDINNVLCLSGDHQSF
GDCPGGQNVHDLDSMQLIQTVRYMRDEGKFLGGDEIKRPPNMFVGAAANPFADPFEIRVP
RLAKKVAAGVEFIQTQCIYNLDKFELWMKQVRDRGLHEKVYILAGLTPFKNAGMAKYMKN
RVPGMDVPDDVVKRMSDTPKEKQGEEGIKICIESIERLKQVEGVCGFHIMAIEWEEKVPE
IVQKAGLWPRPDLS*
>Ga0075012_1000120020
MTTTTQPISKLHETFLKGAFAVTGECGPPRGADLSVMITKGEMLRGWVDAVNVTDNQTAI
VRMSSIAASKHLLDMGLEPVMQMVCRDRNRIAIQSDILGAYSMGIRNILCLSGDHQSFGS
QPDAMNVFDIDSMNLIRTVRDMRDSGKDMSGFDLKEAPKMFIGAAANPFADPFEYRVLRL
GKKIDAGVDFIQTQCIYNMPRFKEWMRLATEEGLTEKVYIMGGVTPIKTVGMAKYMKNKV
AGMDVPDDIIARVAGVPKEKQAEEGMKICLETIEELKTIKGVSGVHIMAIEWEEKVKDIV
QGAGLRN*
>Ga0075012_100369291
MTVDVKTNSRLEKVLKSGQLAVTSECGPPRSSAPEGIIKKGELIKNHVDVINVTDNQTSV
TRLCSLAACVHLKLQGLDPVLQMVVRDRNRIALQSDILGAASFGISNILCLSGDHQSFGD
NPQAQNVFDIDSMQLVQTVRRMRDEGKFLSGDEIKVPPNMFVGAAANPFADPFKIRVPRL
AKKVAAGAEFIQTQCIYNVDKFELWMEQVRDRGLHEKVFILAGITPMRSVGMAKYLRKSV
PGMDVPEALINRMAGVEKEKQAAEGITIAVETIQ
>Ga0075021_1000026515
MKSGSNLERVIQSGKPAVTAELGPPMSASPDEVVHKAHVLKGFCDAANITDCQTAVVRIS
SIAAAFIAQREGLEPVMQMTCRDRNRIAIQADLLGAAALGLKNCLCIAGDHQKFGAAGKL
KGHPGAKNVYDVDTTQLVGILKKMRDEGLQQGGDKIDVPPKFFIGATWTPMGDPMDFRPY
NLKKKVDAGADFIQTQGIYDMELFKSQCEKARNLGVLENTALLAGIIVPKSAMMLKYMDA
NVSGVTVPKPLIDRMAKAKEAAGDDKKKAKELQEAEGIKITVELIHQALEIPGVKGVHIQ
AIDWETAMEKIVKDAGLYPRP*
>Ga0075111_10094033
MSEHKAGSNLEKVLSAGHFAFTGECGPPQGANVPHLIEKANHLKGCVDAVNVTDNQTAVV
RMSSWAASLILMEQGLEPNFQMVCRDRNRLAIQSDILGVYSMGIRNMLCLSGDHQSFGNH
PESKNVFDIDSMQLIHTVKTMRDDGKFMNGSDVDVAPKLFIGAASNPFAEPFDFRVYRLA
KKISAGADFIQTQCIYNMGKFREFMKRAVDMGLHEKCYILAGVTPMKSVGMALYMSKQVP
GMDVPQSLIKRLRGAGTGNATEEGIKFALEQIEEFKEMEGIAGVHLMAIEWEHKVPEISE
RAGMLPRPIV*
>Ga0075111_100089912
MSEYKSGSNLEKVLKAGHFAFTGECGPPTGANVEHLREKAGHLKGCVDAVNVTDNQTAVV
RMSSWAASLILLQDGIEPNFQMVCRDRNRLAIQSDILGVSSHGIRNMLCLSGDHQKFGNH
PEAKNVFDIDSTQLIYTVKTMRDEGKFLNGQDVDVPPKLFIGAASNPFAEPFDFRVHRLA
KKIAAGADFIQTQCIYNMDRFRRFMKMAVDMGLHEKCYILAGVTPMKSVGMARYMGKSVP
GMDVPDSLIKRLKGAGKGKVAEEGIKYALEQIEEFREMEGVAGVHLMAIEWEHKVPEIAE
RAGMLPRPVV*
>Ga0075111_10047253
MKINTPSKLEKVFKSGHIAVTSECGPPRGSDPEAVTSKGTLIKDHVDAVNITDNQTAMTR
MSSLAACIHLKQMGLEPILQMVTRDRNRVALQSDILGAASFDINNVLCLSGDHQSFGDCA
QGQNVHDLDSMQLVQTVRHMRDEGKFLGGDDIKRPPKMFVGAAANPFADPFEIRVPRLAK
KIACGAEFIQTQCIYNIDKFEEWMRRVRDRGLHEKTFIMAGMTPMKSAGMAKFMKKRVPG
MDVPDEIIARLAGVEKKKQAQEGIDICVEHIQRLKEVEGIAGFHVMAIEWEEKVPEIVER
SGLYPRPEV*
>Ga0075111_10058786
MSELKSGSNLEKVLKAGHFAFTGECGPPKGANVEHLKEKFKYLKGNVDCVNLTDNQTAVV
RMSSLAASSLMVTEGLEPNFQMVCRDRNRLAMMSDILGAHALGIRNMLCLSGDHQSFGNH
PQAKNVHDIDSMQLIALAKKMREGKFMNGDDIDVPPKMFVGAACNPFADPYEYRVYRLAN
KITAGADFIQTQCIFNMEKFRDFMKKTVDMGLHEKCYILAGVTPMKNAGMANFMKKFVPG
MDIPDELIKRIKGVEKKDQAEEGIKFALEQVAEFKEMKGVAGVHMMAIEWEHMVPEIAER
AGVLPRPIV*
>Ga0075111_10004224
MKTKTPSKLEKILNAGHLAVTSECGPPRGSDPEAITQKAELIKDHVDAINITDNQTSVVR
LSSLASCIHLKLMGVEPILQMVVRDRNRIALQSDILGAASFDIHNILCLSGDHQQFGDSA
QGQNVFDIDSMQLIQTVRHMRDEGKFLGGDDIKRPPNMFVGAAANPFADPFEIRTPRLAK
KIEAGVEFIQTQCIYNLDKFELWMQQARDRGLHEKAYIMAGVTPFKSAGMAKYMKNRVPG
MDVPDDMVKRMAGVPKEKQAEEGINICVETIERLKECEGVSGFHIMAIEWEEKVPGIVER
SGLYPRPKV*
>Ga0075111_10032814
MKAKTPSKLEKILAAGHLAVTSECGPPRGSDMEVITEKANLIKDYVDAINITDNQTSVTR
MSSLAACIQLKLMGLEPVLQMVTRDRNRIALQSDILGAAAFDIHNVLCLSGDHQSFGDCP
TGQNVHDIDMSEFVSAGRLERVMKAGHLGVTSECGPPRGTDPEEVRKKGMLIKDFVDAIN
VTDNQTAMTRMSSLAACIHLKLLGIEPVLQMVTRDRNRVALQSDILGAASFDIPNMLCLS
GDHQSFGDCAQGQNVHDLDSMQLVQTVRHMRDEGKFLGGDDIKRPPKIFVGAAANPFADP
FEIRVPRLAKKIACGAEFIQTQCIYNIDKFKEWIRRAVDRGLHEKAFIMAGMTPMKSVGM
AKYMKKKVPGMDVPDEIIARLAGVEKGKQAQEGIDICVEHIQQLKEVTGVAGFHIMAIEW
EEKVPEIVERSGLYPRPEI*
>Ga0075111_10161631
MKTESRLEKVLASGAMAVTSEVGPPRGVDAEIVRTKANMIKDHVDGINVTDNQTAMVRMS
SMAAGVIIKQMGLDPIIQMVTRDRNRLACQSEIIGAAAFGIDTMLCLSGDHPKFGDHAQA
KGVYDIDSIQLIQCVKNMRDEGKFQGGAEMKGSPQMFIGAAANPFADPFELRVMRLAKKV
KAGVDF
>Ga0075111_10067264
MKTTSRLERVLASGAMAVTSEVGPPRGVDAEIVRTKANMIKDHVDGINVTDNQTAMVRMS
SMAAGVIIKQMGLDPIIQMVTRDKNRLGCQAEIIGAAALGIDTMLCLSGDHPKFGDHPEA
KGVYDIDSVQLIQCVKKMRDEGKFLGGAEMKGNPKMFIGAAANPFADPFELRVMRLAKKV
KAGVDFIQTQCIFNLDKFEKWMDGVEERGLDDQVHILAGITPMKSVGMARYMKNRVPGMD
VPDDVIKRMAGVSKEQQPEEGIKIAVESMERLKERKGVHGFHIMAIEWEERVAEIVEKAG
MYPRPQV*
>Ga0075114_100006601
MSMNAQSRLQEILSKGEFAVTAECGPPRGATPEVVRKKGELLKGYVDAVNVTDNQTAIVR
MSSIAACAHLLMKTKSNLERVLKAGDFAVTAELGPPKSADPEVIRNKAKVLKGYANAFNV
TDGQTAVVQMASWAACVLQKEQGLDPIVQMTCRDRNRIALQMDALGAAAVGINNILALSG
DHMSFGNHSEAKGVYDIDSIQFIKILKDMRDEKRFQCGDEIDVEPRLFIGAAANPFAAPF
EYRPY
>Ga0075114_1000066010
MIRAEGIYKVFGDRPRQAIKLLQQGKSKAEVQAETGQVVANQDISFEQKKGELFVIMGLS
GSGKSTFLRCVNRLVEPTLGKIFLAIDPKDPVEITTIGRAKLRVIREKYISMIFQGFALF
PHRTVLSNVTFSLEIQGKAKSELLRRGNEMLEIVGLSQWGDAYPAQLSGGMQQRVGLARA
LVTGAPVVLMDEAFSALDPLIRVNMQDELLKLHEQFKRTNLFVTHDLDEALKLGDRIAIM
EEGRFVQIGTPEQILINPNTEYVERFVENADPSNVVSAGTIATPLENLSRLDQGRYQLDN
QDMVMVDQEGHPTEAVVNTFCRPVLLHDEVGDQSPPCFLAVRSSESIRTVMKLRMDSLSA
LSAPNPVFIVDEHGILRGVINEFNILQGLLLKGKQRTHYEQQ*
>Ga0075114_1000066011
MRTDRANVVRRTGVGYRILSESQIKAVHQASLQILDRTGVFIQSKAVRDLLADAGCKVNG
DKVHIPPHLVEWAIDVAPSQFLLYDRNGQNPLNIGGHNTYFGLGPTLLNMLDPETGKRRR
FTKGDTQKAVRLVDGLPNVDWAMAYGTISDHKPEHSDRHEFEAMVENTSKPLVIWSYTTE
GLKDIVDMASMVAGSQDKLIERPFIVSYSEPISPLMHDKTAGDKLLLAADYGIPIIHTPV
SQGGASSPVTLAGTLAMANAENLSGLVISQLRKQGVPFVVGGVISIMDMANAQLSYGAPE
LDLLMAAYMDIAHYYELPTWGTGGCTDSKLVDQQAAIEATLSVLFSALSGANLVHDVGYM
ESGSTGSLEMIAMVDEIIGQVKRIVRGITVDEDHLAIDVIDEVGPGGNYLTTKHTMKYFK
DEVWYPTLMDRQNIDRWKKTGEKTMGDRIKDKVQYILSTHEPAPLPEDVLASLASVTGKL
E*
>Ga0075114_1000066012
VIKSNQLVYETPQFEVLTEEMREAIFSAALEILQRTGVNIQHEDALSLLKDAGARVVNDV
AYIPERMVRDALRSAPSKILIYDRDGSPAMRLEPGYYYFGTGSECPNILDTETGEIRHFL
QNDIKEAVTIMDALENIDFVMSLGIIWDRSVHVADIVQFQEMVFNTNKPIVFTSYDKRGN
EDIYKMAAIAAGNEGDLAAHPFIVHYIEPSSPLRASKEALEKLLFCAENGIPAIYTPCPS
GGATAPVTMAGTLAQTLAESLSGIVVSQLKQPGAPVILGGVLTVMDMKTTTYLYGGPEFH
IMEAALGEIGKYLGIPVFGTAGCSDSKVADQQAAIEGTLSIALGMLSGANLIHDVGYLSS
GLVGSNDMLVMSNETIGMMKRFMRGIKIDEEHLALDLIDKIGPKGNFLAEPHTMRHFREE
QWYPELLDRRGYDKWEKEGSKPLGQKVNEKTKIILREHKPEPLEDSKQKEILDLIAHEEK
YRQVRY*
>Ga0075114_1000066013
MAESRYFMPAGQLTLEQLKGVHEATLEVLEEVGVRFHYQPSLEVLKQNGVKLKGERAFFP
REVVKRYLNLAPSTFSLYGRSKSIELKVGGGRPLLAAGYGCPFLEGLDGVRRPATINDYA
SLVKACEVSTSIDINGGTLVEPQDVAMPTRHLDMILRTIQLTDKPFLGSVNGRVAAQDTM
QLASFVRGGEEKLRRFPYTMALINSKSPLAYDARMLESLHVYVSHGQPVIIVPFVISGVS
GPVTLLGTLVQHNAEALAGIVLCQMLSAGAPVVYGSATAVADMRTGGPAIGAPETALLIG
AIAQLGHSYGVPVRAGGALTDTNTSDVQAGYEKMMTLLFSAWSDVDLIVHSAGILDSYMM
MSLVQFVLDLEMLTYVKRLMAGMSLCEDELALAVIRRAGTNGAFLTDPHTLACFRKELLD
PRLSNRTGYERWLSKGKPSINQRAARRWEELTATHVCPPLEPDVEQQVQAFIAKRKEKEG
Q*
>Ga0075114_1000066014
MIGISPCSTKLFFKLTSLYFGCILLVYIKDVVKILMTYQNARSTKQPAKADLYTEIKKRI
VLLDYEPGELLHEKELAEEFGISRTPVREAFIRLASEDLVRIVPKRGVYVSDISLQKLKN
VFEVRRHLLRLVGRLAAERITAEELQAVEEKVREITNEVDPHRLIQLDNELHLILNEATK
NKILATVLEQLRNQAVRIWAFSPEECCDAFGKEFTLLLEALKAKDANRCEGILDDHVNNF
LNRIRRQL*
>Ga0075114_1000066015
MNKSSQHTFPDLEVSGTAFQCGLQHGANLRDDIEHLVDYTLSLIDKGSRQSKLRHAHKHL
PFVEEYSPQVMAEMQGIAKGSGRSIDEVLLISLHEELSGFSSSLSHSCTTFSATGRATRQ
HISYLCQTWDISPDLCSNARPHIMQAQREDAPNSLAFIYPGMIAGAGINSAGIAISWNSV
PRLKIQPGVPTYVIIAEVLRQTTIGEALAAIFRAKSAGCFNFMLADETEIYSIEATPDKI
GMLYSSHSLGHANHYVSDVLRMRQDIATVGQRHSASSIVRYYRVNRLLEEADGEIDLAVC
QNILQDHVNYPQSICRHKVAYLDARRSSATCASWVIIPSTRQWWVTRGPACENPFVKYVL
NDRN*
>Ga0075114_1000066016
MPRLELTLSGRQLIWHRFRTSSLGKVLGQFSGALGTILILAIIFVAIFAPCLTPHDPDVI
DVFNKLAPPSKTHLMGTDELGRDLFTRILYGSRIALIVSLPAIGIGVIISMLLGVIAGYG
STWVGSLLLILFDSVRAFPTIIFAITIMALTGGANLPILIAVIGITRFPGYSRLIRVQTL
KVRENDYISAAKGTGCSYMRIVFRHILPNAIGPLFIQAAMDIPVVITIEAGLSFLGLGVP
PPTPSWGAVLRSGYAYVRTSPWMVVFGGLALIVATLGFTLLGETLRDVFDPKLRRA*
>Ga0075114_1000066017
VFTFLIRRLGITVITVMGSMIILFTLIQLIPGDMATTLLGPRATPELVESLRIRMGLDKP
VIVQLGHFFYNLLRGDLGTDVLNHLPVSMLVFHALPYTVVLALSSIIIAGLLGVPLGTYA
ASHRNSLLDKITGIVSISMITTPPFLAGLFALLIFSVQLNWFPTIGGGEAGDFLDQLAHL
ILPVASLALGWVGYIARLTRSTLLEELNADYIRTARAKGLSERVVLYKHALREALIPVIA
VVGIGFGNLLGGAVLTEIIFHRPGLGYLIFNAVKSRNFPVLQGGLVIAVFLYSLANLLAD
LSHGFTDPRIRLE*
>Ga0075114_1000066018
IDLAIHAKLYRYKPGSQELVLDAAESVEISEDSTKISFVLKQGIQFHEGYGELTAEDVKF
SFERHLDPRESSEYKDDWQTLCRVDITGKYTGDIILTQPYAPLFVSTIPYTSGSIISKAA
FEDLGDKFATHPIGAGPYRWAEWIPEEKIVLERFDDYFGELPDIKTIVILPIKDDKAAEL
AFDSGELDETLVSLEEIGRYRDDPNVNVALVNNLRYHWVGFNMQHPPFDDIRVREAVRYV
VDVDEVLQGAFDGVAPRANAMLAPGILGYWENAPQHQPDIDEAKSLLAAAGYPDGFEIEL
SAASDPRSSLVVQIVQQQLAQVGIKATIKIVEGSLYNYVGKEDHPGMHYYSYSAIPDPGY
WFEWFTCDQVGKWNVWKWCNAEYDQIKDKAGLIMDREERAQLYIKLQQMMDEDITCVWLT
NGASPHVYRDNIKPVYLTMFSQYHYWEEAE*
>Ga0075114_100008238
MSGKNNGYLVGTNLEKVLRQGHFAVTGELGPPQGADANVIREKAAFLKGYVDAVNITDNQ
TAIVRMSSIGAGLLALEEGLEPVIQMTCRDRNRLAIQADLLGAYALGLRNLLCLTGDHQI
FGNHPTAKNVYDMDSLQLVQMVTEMRDKSIFQCGDEVKGLTASFLVGAAAAPFADPTDFR
PLRLAKKVKAGANFIQTQLVYDVKEFAKYMEKVRELGVHKEAYILAGVGPLKSPGMAKYM
KKNVPGILVPDEVIDRMMQAGKEWIGKKAADLAPEEKKARSKAWQTEGIQVCIDLIKDIQ
KIEGVAGVHIMAIEWEEAVKPIVEGAGLYPRPEVK*
>Ga0075114_1000002320
MAQERTNGFKSGSNLEKVLRAGHFAVTGELGPPQGADPEVIHRKACLLEGIVDAVNITDN
QTAIVRMSSIAAGVLAMSAGLEPVVQMTCRDRNRLAIQADLLGAYALGMRNLLCLTGDHQ
SFGNHPTAKNVHDLDSVQLIRMIRDMRDEALFQCGDEIKAMEPRFFIGAASNPFGDPFDF
RPYRLAKKVAAGADFIQTQLIYDIPRFREFMKRVVDMGLHEKVYILAGVGPLKSSGMARY
MRDKVPGMIVQDEYVDRMVAALKGIPKEEKARRREALRSTGIQICIEQIQEIRGIEGVAG
VHIMAIEWEEAVRPIVEGAGLLPRPMVE*
>Ga0075114_100129004
MSMNAQSRLQEILSKGEFAVTAECGPPRGATPEVVRKKGELLKGYVDAVNVTDNQTAIVR
MSSIAACAHLLQMGLEPVMQMVTRDRNRIALQSDIMGAYSLGIKNILCLSGDHQSFGSQP
DALNVFDIDSMNLIRTVQTMRDQGKDMSGFELNGPPRMFIGAAANPFADPFEYRVIRLAK
KIDAGADFIQTQCIYNMDRFKEWMKMAREEGLTEKVHILGGVTPLKSAGMAKFMNNKVAG
MDVPEPLIKRMAGVPKEKAIEEGINICLETIAQLRDIEGIHGVHIMAIEWEEIVGQIVES
AGLTPRP*
>Ga0075114_100119683
MKSGSNLEKLLEKGEFVVTGELGPPKGPDAEVVKKKAALLKGNVDAVNITDNQTAIVRMS
SIAAAKVLLDEGLEPNMQMVARDRNRIAMMSDLFGANAFGIKNMLCLSGDHQSFGNHPEA
KNVFDIDSIQMIYMVKTMRDEKKVICGDEIEGDFKMFIGAACNPFADPFQYRVHRLAKKV
EAGVDFIQTQCIYDMPRFKEFMKQVVDLGLHEKCKILAGVTPLKSVGMARYMAANVSGII
IPEETIERIKGAGKGNAATEGIKILCEQMQELKETEGIAGIHLMAIEWEHRVAEIMEMAG
MLPRPTV*
>Ga0075114_100010097
MTSDSRLEKVLLKGEFAVTSECGPPRGADPDPIRKKGALLKESVDVINVTDNQTSVVRMS
SISAGVLLKQLGIDPVLQMVTRDRNRIAIQSDILGAAALGINNILCLSGDHQKFGDHPSA
KNVYDLDSIHLIQTVKHMRDEGRFLGGDEITVPPRLFIGAAANPFADPFETRVVRLAKKI
AAGVQFIQTQCIFNIDRFKKWMEQVRDRGLHERVHILGGVTPMKSVGMANYMKKMVPGMD
VPDALIDRIKGVEKEKRSEEGIKIAIETIQQLKEIEGIHGVHIMAIEWEEMVPRIAEEAG
LLPRPKI*
>Ga0075114_100125063
MKAKTPSKLEKILAAGHLAVTSECGPPRGSDMEVITEKANLIKDYVDAINITDNQTSVTR
MSSLAACIQLKLMGLEPVLQMVTRDRNRIALQSDILGAAAFDIHNVLCLSGDHQSFGDCP
TGQNVHDIDSMQLIQTVRLMRDQGKFLGGDDIKRPPQMFVGAAANPFADPFEIRVPRLAK
KIAAGVEFIQTQCIYNMEKFELWLKIAGDRGLLEKVHILAGVTPFKSAGMAKYMKNRVPG
IEVPDELVKRMSDTPKEKQPEEGVKICIEQIQHLKEVEGVRGFHVMAIEWEEMVPEIVKK
TGLYPRPSVE*
>Ga0075114_100031542
MSDTNGYKSGSRLEKLLRAGHFVATGELGPPQSADGEVIHRKAQLLKGKCDAVNITDNQT
AIVRMSSIGSGVICLQEGVEPIIQMTCRDRNRLAIQSDLLAAHALGIRNLLCLTGDHQSF
GNHPTAKNVHDLDSLQLIDMMVRMRDEKAFLCGDPIKTVEPRFFVGAAANPFADPFDFRP
YRLAKKVEAGADFIQTQLIYNMDKFAEFMRRVRKMGLHERVYILAGVGPLKTPGMARYMR
DKVPGMDVPDEFVERMEAAAIDIPKEEKKARRAAWREEGIKITVEQIEQLRQMEGVAGVH
IMSIEWEEGVGLITERAGLLPRPAI*
>Ga0075114_100010586
MSNNGLKSGSNLEKILNAGHFAFTGECGPPKGANVEHLKEKFEHLRGIVDAVNITDNQTA
VVRMSSTAASAIMVAQGLEPNFQMVCRDRNRLAIMADILGAYSLGIRNMLCLSGDHQQFG
NHPEAKNVFDIDSIQLIALVKMMRDEGTFMNGEDIDVPPKLFIGAASNPFADPYEFRIYR
LANKIDAGADFIQTQCIYNMERFRDFMKKAVDMGLAEKAYILAGVTPMKSTRMAQYMAKK
VPGIDVPESLIKRLKGAGNGKQAEEGIKFAIEQIEEFKEMEGLAGVHLMAIEWEHKVPEI
AERANMLPRPKFE*
>Ga0075115_100014904
MKTKTPSKLEKILNAGHLAVTSECGPPRGSDPEAITQKAELIKDHVDAINITDNQTSVVR
LSSLASCIHLKLMGVEPILQMVVRDRNRIALQSDILGAASFDIHNILCLSGDHQQFGDSA
QGQNVFDIDSMQLIQTVRHMRDEGKFLGGDDIKRPPNMFVGAAANPFADPFEIRTPRLAK
KIEAGVEFIQTQCIYNLDKFELWMQQARDRGLHEKAYIMAGVTPFKSAGMAKYMKNRVPG
MDVPDDMVKRMAGVPKEKQAEEGINICVETIERLKECEGVSGFHIMAIEWEEKVPGIVER
SGLYPRPKV*
>Ga0075115_100037327
VISGSNLEQVLTSGQFTVTGELGPPQNGNFDVVREKARILKGHVDAVNITDCQTAIVRMS
SLTAGLIALAEGVEPVMQMTCRDRNRIGMQSDILGASALGIKNLLCLTGDHQKFGNHPQA
KGVFDMDSIQLLGMVKAMRDDKKFQCGDEIKSHEPRLLLGAAANPFADPFEYRPIRVAKK
VEAGASFIQTQIIYNVEKFARFMEMVRDLGLHEKVYILAGVTPPKSVGMARYMKKFVPGL
DVTDEVIERLKGAKDPKEEGINICVDIIKQVREIPGVAGVHVMAIGWEQAVPEIVSLAGL
SPRPGAKTVEPRLRSSESIELIVSNAKKDAKAEIEKALEQAKAEAQASRDLVVKEKERVT
SEISGLKRQAQEAKAIADQKEMEIERLTAELAKTEVGRGHVQAVRGPAEKRESSALSTRE
RSVLTSLKSGLEALSKSLGINEDQLEALRRFFEAEFLLHMDTAEQVTVPSEKAAVPTEEI
EKPKAGARHKEVVNLVAKGNVLLHKNDAAGALDAFEKALAIEPKNQKAGEGLKKAGDAYK
IAALAEEVAALAVPEGVPPCPEELSSEEWQRKWVIRFVATGNVCLHKGDVDGALKAFKQA
LELEPDDEKAKAGLLKAESRETAPVLVPAEPEVPKKAEVLPTPEPKATPVTEEVKAEAKK
EAPVPTAPTGTGDLSVAELPKETRSLSERAGSITEDQFTEACTGVIREVSLDEGEKALTV
GGASTLPFHLFEGDMPHVPRIAYDVLDLEPEDWPDVLGKYYSDVFSDPVAWARKCINDYG
AEAICLSLVSTDPNGMNRPSGEAAKVAQSVIEGVDVPVILWGCENAEKDTETLREVTNLV
GNRKVCLGPLSDANYRSLGATAMAFQLPVVASTPIDVNLAKQLNILLENLGLSLDQILMD
TSIGAVGYGMEYSYSVMERIRLAALTQQDEKLQVPFICNLGREVWKTKECRLPSDALLGD
QERRGVLMEAVTASTLLLAGGELMVMMHPKAIALTEALIKGMM*
>Ga0075115_100106752
VTAECGPPKGADRDVVLKKGEILRDKVDAVNVTDNQTAIVRMSSLAACSLLERAGLDPVL
QMVVRDRNRIALQSDILGASAIGIRNLLCLSGDHQSFGNQPQTVGVFDLDSIQFLQAVRI
MRDEGTIIGGDELSAPPDLFIGAAANPFADPLEFRVTRLAKKIKAGADFIQTQCIYNLDR
FESWISMAMDRGLPEKVYILGGVTPLKSPGMAKYMKNRVSGMNIPDEIIKRMEGVPKDKQ
KEEGIRICVETILRLKEIPGVKGVHIMAIEWEDAVGEIVEGAGLLPRPGI*
>Ga0075115_1000057512
MTSDSRLEKVLLKGEFAVTSECGPPRGADPDPIRKKGALLKESVDVINVTDNQTSVVRMS
SISAGVLLKQLGIDPVLQMVTRDRNRIAIQSDILGAAALGINNILCLSGDHQKFGDHPSA
KNVYDLDSIHLIQTVKHMRDEGKFLGGDEITVPPRLFIGAAANPFADPFETRVVRLAKKI
AAGVQFIQTQCIFNIDRFKKWMEQVRDRGLHERVHILGGVTPMKSVGMANYMKKMVPGMD
VPDALIDRIKGVEKEKRSEEGIKIAIETIQQLKEIEGIHGVHIMAIEWEEMVPRIAEEAG
LLPRPKI*
>Ga0075115_100026965
MSMNAQSRLQEILSKGEFAVTAECGPPRGATPEVVRKKGELLKGYVDAVNVTDNQTAIVR
MSSIAACAHLLQMGLEPVMQMVTRDRNRIALQSDIMGAYSLGIKNILCLSGDHQSFGSQP
DALNVFDIDSMNLIRTVQTMRDQGKDMSGFELNGPPRMFIGAAANPFADPFEYRVIRLAK
KIDAGADFIQTQCIYNMDRFKEWMKMAREEGLTEKVHILGGVTPLKSAGMAKFMNNKVAG
MDVPEPLIKRMAGVPKEKAIEEGINICLETIAQLRDIEGIHGVHIMAIEWEEIVGQIVES
AGLTPRP*
>Ga0075115_100088704
VSHESQLKKVLTEGEFAVTAECGPPKGADAQVILKKARLLKDKVDAVNVTDNQTAIVRMS
SLAACALLKTAGLDPVLQMVVRDRNRISLQSDILGASALGIRNVLCLSGDHQIFGNQPQA
LGVFDLDSIQFVQAVKGMRDDGLILGGDSLDHKPDMFIGAAANPFADPLGFRVVRLAKKI
KAGADFIQTQCIYNLDRFESWLSMAVDRGLTQKAYILGGVTPIKSVGMARYMKTKVAGMD
IPDDVIKRMEGVPKEKQREEGISICVEAILRLKELSGVSGVHIMAIEWEEAVGEIVERAG
LYPRPAPDRA*
>Ga0075120_1000112114
MKTESRLEKVLASGALAVTSEVGPPRGALPEKVKQKASLIKDHVDAINVTDNQTAMVRMS
SWAGCAIIKQMGLDPILQMVTRDRNRLAMQSDIIGAYSLGINTMMCLSGDHAKFGDHPMA
KGVFDLDSIQLVQTVKKMRDEGKFQGGADIDTPPKMFIGAAANPFADPFELRVMRLAKKI
KAGANFIQTQCIFNLDKFEKYMEMMCDRGLDEQVHLLAGITPMKSAGMARYMKNKVPGMD
VPDEVIKRMAGVSKEEQPEEGIKIAIESIERLKQVKGVHGFHIMAIEWEEKVPQIVEKAG
LFPRPVV*
>Ga0075120_1000099714
MKAKTPSKLEKILAAGHLAVTSECGPPRGSDMEVITEKANLIKDYVDAINITDNQTSVTR
MSSLAACIQLKLMGLEPVLQMVTRDRNRIALQSDILGAAAFDIHNVLCLSGDHQSFGDCP
TGQNVHDIDSMQLIQTVRLMRDQGKFLGGDDIKRPPQMFVGAAANPFADPFEIRVPRLAK
KIAAGVEFIQTQCIYNMEKFELWLKIAGDRGLLEKVHILAGVTPFKSAGMAKYMKNRVPG
IEVPDELVKRMSDTPKEKQPEEGVKICIEQIQHLKEVEGVRGFHVMAIEWEEMVPEIVKK
TGLYPRPSVE*
>Ga0075120_1000039134
MTSDSRLEKVLLKGEFAVTSECGPPRGADPDPIRKKGALLKESVDVINVTDNQTSVVRMS
SISAGVLLKQLGIDPVLQMVTRDRNRIAIQSDILGAAALGINNILCLSGDHQKFGDHPSA
KNVYDLDSIHLIQTVKHMRDEGKFLGGDEITVPPRLFIGAAANPFADPFETRVVRLAKKI
AAGVQFIQTQCIFNIDRFKKWMEQVRDRGLHERVHILGGVTPMKSVGMANYMKKMVPGMD
VPDALIDRIKGVEKEKRSEEGIKIAIETIQQLKEIEGIHGVHIMAIEWEEMVPRIAEEAG
LLPRPKI*
>Ga0075120_1000142714
MSDNGLKSGSNLEKILKAGHFAFTGECGPPKGANVEHLKEKFEHLRGIVDAVNITDNQTA
VVRMSSTAASAIMVAQGLEPNFQMVCRDRNRLAIMADILGAYSLGIRNMLCLSGDHQQFG
NHPEAKNVFDIDSMQLIALVKMMRDEGTFMNGEDIDVPPKLFIGAASNPFADPYKFRIYR
LANKIDAGADFIQTQCIYNMERFRDFMKRAVDMGLAEKAYILAGVTPMKSTRMAQYMAKK
VPGIDVPESLIKRLKGAGNGKQAEEGIKFAIEQIEEFKEMEGLAGVHLMAIEWEHKVPEI
AERANMLPRPKFE*
>Ga0075120_1000166912
MKTKTPSKLEKILNAGHLAVTSECGPPRGSDPEAITQKAELIKDHVDAINITDNQTSVVR
LSSLASCIHLKLMGVEPILQMVVRDRNRIALQSDILGAASFDIHNILCLSGDHQQFGDSA
QGQNVFDIDSMQLIQTVRHMRDEGKFLGGDDIKRPPNMFVGAAANPFADPFEIRTPRLAK
KIEAGVEFIQTQCIYNLDKFELWMQQARDRGLHEKAYIMAGVTPFKSAGMAKYMKNRVPG
MDVPDDMVKRMAGVPKEKQAEEGINICVETIERLKECEGVSGFHIMAIEWEEKVPGIVER
SGLYPRPKV*
>Ga0075120_1000039421
MKSGSNLEKVLEAGHFAFTGELGPPRGTGAKEVKEKAQYLKGNVDAVNITDNQTAVVRMS
SWAACLLLIQEGLEPNFQMVCRDRNRLAMQADILGGYTHGIRNMLCLSGDHCMFGDHPDA
MGVFDIDSMQLINMVKNMRDEGKFQSGADIEDPPKIFIGAAANPFAEPYEWRVHRLGKKI
NAGVDFIQTQCIYNMDRFRKWVQQANDMGLTEKVYILAGVTPMKNVGMARYMQKKVPGIE
VPEELINRLKGVEKKKVADEGIKIACEQIEEFKELKGVHGVHLMAIEWEHKVPEIAELAK
VLPRPKV*
>Ga0075120_100013584
MKSDSKLQRLLQTGQFVVTGECGPPKGADVEKVKRKAEFLIGHVDAVNVTDNQTAIVRMS
SIGASALLVQMGLEPVMQMVCRDRNRIAMQSDIFGAHALGIRNMLCLSGDHQKFGNHAMS
KLKSGSNLEKVLKAGHFAFTGECGPPKGANVAHLKEKFKYLKGNVDAVNITDNQTAVVRM
SSMAGSALMIQEGLEPNFQMVCRDRNRLAIMSDILGAYALGIRNILCLSGDHQTFGNHPE
AKNVHDIDSMQLIALVKKMRDQGKFMNGEDIDVPPKMFIGAACNPFADPYEYRVYRLANK
ITAGADFIQTQCIFNMDKFRDFMKKVVDMGLHEKCYILAGVTPMKNAGMANFMSKYVPGM
DIPDSLVKRLKGVDKRDQSEEGIRFALEQVEEFKGMEGVAGVHMMAIEWEHMVPEIAERA
GVLPRPVV*
>Ga0075120_1000002521
MAQERTNGFKSGSNLEKVLRAGHFAVTGELGPPQGADPEVIHRKACLLEGIVDAVNITDN
QTAIVRMSSIAAGVLAMSAGLEPVVQMTCRDRNRLAIQADLLGAYALGMRNLLCLTGDHQ
SFGNHPTAKNVHDLDSVQLIRMIRDMRDEALFQCGDEIKAMEPRFFIGAASNPFGDPFDF
RPYRLAKKVAAGADFIQTQLIYDIPRFREFMKRVVDMGLHEKVYILAGVGPLKSSGMARY
MRDKVPGMIVQDEYVDRMVAALKGIPKEEKARRREALRSTGIQICIEQIQEIRGIEGVAG
VHIMAIEWEEAVRPIVEGAGLLPRPMVE*
>Ga0075120_100585033
MKTESRLEKVLASGAMAVTSEVGPPRGVDAEIVRTKANMIKDHVDGINVTDNQTAMVRMS
SMAAGVIIKQMGLDPIIQMVTRDRNRLACQSEIIGAAAFGIDTMLCLSGDHPKFGDHAQA
KGVYDIDSIQLIQCVKNMRDEGKFQGGAEMKGSP
>Ga0075120_100270634
MSGKNNGYLVGTNLEKVLRQGHFAVTGELGPPQGADANVIREKAAFLKGYVDAVNITDNQ
TAIVRMSSIGAGLLALEEGLEPVIQMTCRDRNRLAIQADLLGAYALGLRNLLCLTGDHQI
FGNHPTAKNVYDMDSLQLVQMVTEMRDKSIFQCGDEVKGLTASFLVGAAAAPFADPTDFR
PLRLAKKVKAGANFIQTQLVYDVKEFAKYMEKVRE
>Ga0075120_100009229
VSHESQLKKVLTEGEFAVTAECGPPKGADAQVILKKARLLKDKVDAVNVTDNQTAIVRMS
SLAACALLKTAGLDPVLQMVVRDRNRISLQSDILGASALGIRNVLCLSGDHQIFGNQPQA
LGVFDLDSIQFVQAVKGMRDDGLILGGDSLDHKPDMFIGAAANPFADPLGFRVVRLAKKI
KAGADFIQTQCIYNLDRFESWLSMAVDRGLTQKAYILGGVTPIKSVGMARYMKTKVAGMD
IPDDVIKRMEGVPKEKQREEGISICVEAILRLKELSGVSGVHIMAIEWEEAVGEIVERAG
LYPRPAPDRA*
>Ga0075120_100150313
MSEFVSAGRLERVMKAGHLGVTSECGPPRGTDPEEVRKKGMLIKDFVDAINVTDNQTAMT
RMSSLAACIHLKLLGIEPVLQMVTRDRNRVALQSDILGAASFDIPNMLCLSGDHQSFGDC
AQGQNVHDLDSMQLVQTVRHMRDEGKFLGGDDIKRPPKIFVGAAANPFADPFEIRVPRLA
KKIACGAEFIQTQCIYNIDKFKEWIRRAVDRGLHEKAFIMAGMTPMKSVGMAKYMKKKVP
GMDVPDEIIARLAGVEKGKQAQEGIDICVEHIQQLKEVTGVAGFHIMAIEWEEKVPEIVE
RSGLYPRPEI*
>Ga0075120_100315651
MKTTSRLERVLASGAMAVTSEVGPPRGVDAEIVRTKANMIKDHVDGINVTDNQTAMVRMS
SMAAGVIIKQMGLDPIIQMVTRDKNRLGCQAEIIGAAALGIDTMLCLSGDHPKFGDHPEA
KGVYDIDSVQLIQCVKKMRDEGKFLGGAEMKGNPKMFIGAAANPFADPFELRVMRLAKKV
KAGVDF
>Ga0075120_100166954
MSELKSGSNLEKVLKAGYFAFTGECGPPKGANVAHLKEKFQYLRGCVDAVNVTDNQTAVV
RMSSLAASRLMVEEGLEPNFQMVCRDRNRLAMMSDILGAHALGIRNMLCLSGDHQSFGNH
PQAKNVHDIDSIQLIALVKKMRDQGKFLNDEVIDVAPKMFVGAACNPFADPYEFRVHRLA
NKIEAGADFIQTQCIFNMDRFRDFMKQVVDMGLDKRCHILAGVTPMKNAGMANFMKKFVP
GMDIPDDLINRLKGVDQKDQAEEGICFALEQIEEFKQMQGVAGVHLMAIEWEHKVPEIAQ
RAKVLPRPVV*
>Ga0075120_100426113
MSDTNGYKSGSRLEKLLRAGHFVATGELGPPQSADGEVIRRKAQLLEGKCDAVNITDNQT
AIVRMSSIGSGVICLQEGVEPIIQMTCRDRNRLAIQSDLLAAHALGIRNLLCLTGDHQSF
GNHPTAKNVHDLDSLQLIDMMVRMRDEKAFLCGDPIKTVEPRFFVGAAANPFADPFDFRP
YRLAKKVEAGADFIQTQLIYNMDKFAEFMRRVRKMGLHERVYILAGVGPLKTPGMARYMR
DKVPGMDVPDEFVERMEAAAIDIPKEEKKARRAAWREEGIKITVEQIEQL
>Ga0075120_100231773
MPNKFKEAFDQKEFVVTAEVGPPKGTDIGRLIEDIDLLKDKIDGLNVTDNQSSVMRISSL
AVCRMILDRGGEPILQMTCRDRNRMALQSELLGAAVLGVPSVLCLSGDAITVGDHPKAKP
VFDLDSVQLLQAVGLLNGGKDLSDNELQGPTDLFPGAVVTPEADPIEPQLLKFEKKIAAG
AKFIQTQAIYDMDNFKQFMDNVRHHDTKIMAGVVLLVSAGMAKYMNKNVPGIMVPDALIE
EMAAAPKGERLDAGIRIAGRMIRQLREEKICDGVHIMAIGKEDRVPDILEAAGMSPAD*
>Ga0075121_100003823
MKSGSNLEKLLEKGEFVVTGELGPPKGPDAEVVKKKAALLKGNVDAVNITDNQTAIVRMS
SIAAAKVLLDEGLEPNMQMNLKTPSKLEKIMAAGHMAVTSEVGPPRGSDPEAIIAKANLI
KNHVDAINITDNQTSMTRMCSLAACIRLKLMGLEPVLQMVTRDRNRIALQSDILGAASFD
IHNMLCLSGDHQIFGDSAQGQNVHDLDSMQLLQTLRRMRDEGKFLGGADIKRPPQIFAGA
AANPFADPFEIRVPRLAKKIAAGAEFIQTQCIYNLDKFEEWMRLARERGLTEKVYIMAGM
TPMKSAGMARYMKNRVPGMDVPDEVVKRMADTPKEKQAEEGVKICIEAIQRLKEVEGIKG
FHIMAIEWEEKVPEIVEAAGLYPRPDVD*
>Ga0075121_10240824
MSAKTPSRLEKILDSGQLAVTSECGPPRGSDPEAITKKAEMIKDHVDAINITDNQTSVTR
LSSLASCIHLKLMGLEPTLQMVVRDRNRIALQSDILGAASFDIHNILCLSGDHQVFGDSP
QGQNVFDLDSMQLIQTVRLMRDEGKFLGGDDIKRPPQMFVGAAANPFADPFEIRVPRLAK
KIAAGVEFIQTQCIYNLDKFELWMKQARNRGLHEKVYILAGVTPFKSAGMAKYMKNRVPG
MDVPDEVVKRMAGVPKENQPEE
>Ga0075121_10009745
MNSGSNLEKILEAGHFAFTGELGPPRGADVEAVRKKAAYLKGNVDSVNITDNQTAMVRMS
SWAASLIVIQEGLEPNYQMVCRDRNRLAMQADILGAYAHGIRNILCLSGDHQQFGDHPQS
KGVFDIDSIQLIGMVKKMCDEGKFLGGADIDTPPKMFVGAAANPFADPFEWRVYRLAKKI
AAGTDFIQTQCIYNMEKMRKWVKQANDMGLTEKVYILAGITPMKSIGMARYMKKNVPGMD
VPDEIIKRLQGVEKKKVADEGIKMACEQIEEFKEMKGVAGVHLMAIEWEHKVPEIAERAK
VLPRPQVD*
>Ga0075121_100027334
MSEYKSGSNLEKVLRSGQFAFTGECGPPQGANVEHLKEKAGHLKGCVDAVNVTDNQTAVV
RMSSWAASIILLQEGLEPNFQMVCRDRNRLAIQSDILGMTSDSRLEKVLLKGEFAVTSEC
GPPRGADPDPIRKKGALLKESVDVINVTDNQTSVVRMSSISAGVLLKQLGIDPVLQMVTR
DRNRIAIQSDILGAAALGINNILCLSGDHQKFGDHPSAKNVYDLDSIHLIQTVKHMRDEG
KFLGGDEITVPPRLFIGAAANPFADPFETRVVRLAKKIAAGVQFIQTQCIFNIDRFKKWM
EQVRDRGLHERVHILGGVTPMKSVGMANYMKKMVPGMDVPDALIDRIKGVEKEKRSEEGI
KIAIETIQQLKEIEGIHGVHIMAIEWEEMVPRIAEEAGLLPRPKI*
>Ga0075121_10028479
VSHESQLKKVLTEGEFAVTAECGPPKGADAQVILKKARLLKDKVDAVNVTDNQTAIVRMS
SLAACALLKTAGLDPVLQMVVRDRNRISLQSDILGASALGIRNVLCLSGDHQIFGNQPQA
LGVFDLDSIQFVQAVKGMRDDGLILGGDSLDHKPDMFIGAAANPFADPLGFRVVRLAKKI
KAGADFIQTQCIYNLDRFESWLSMAVDRGLTQKAYILGGVTPIKSVGMARYMKTKVAGMD
IPDDVIKRMEGVPKEKQREEGISICVEAILRLKELSGVSGVHIMAIEWEEAVGEIVERAG
LYPRPAPDRA*
>Ga0075121_10018226
MSEHKAGSNLEKVLSAGHFAFTGECGPPQGANVPHLIEKANHLKGCVDAVNVTDNQTAVV
RMSSWAASLILMEQGLEPNFQMVCRDRNRLAIQSDILGVYSMGIRNMLCLSGDHQSFGNH
PESKNVFDIDSMQLIHTVKTMRDDGKFMNGSDVDVAPKLFIGAASNPFAEPFDFRVYRLA
KKISAGADFIQTQCIYNMGKFREFMKRAVDMGLHEKCYILAGVTPMKSVGMALYMSKQVP
GMDVPQSLIKRLRGAGTGNATEEGIKFALEQIEEFKEMEGIAGVHLMAIEWEHKVPEISE
RAGMLPRPIV*
>Ga0075122_100033825
MTSDSRLEKVLLKGEFAVTSECGPPRGADPDPIRKKGALLKESVDVINVTDNQTSVVRMS
SISAGVLLKQLGIDPVLQMVTRDRNRIAIQSDILGAAALGINNILCLSGDHQKFGDHPSA
KNVYDLDSIHLIQTVKHMRDEGKFLGGDEITVPPRLFIGAAANPFADPFETRVVRLAKKI
AAGVQFIQTQCIFNIDRFKKWMEQVRDRGLHERVHILGGVTPMKSVGMANYMKKMVPGMD
VPDALIDRIKGVEKEKRSEEGIKIAIETIQQLKEIEGIHGVHIMAIEWEEMVPRIAEEAG
LLPRPKI*
>Ga0075123_100095184
MSHLKQILERGEFAVTAECGPPKGADRDVVLKKGEILRDKVDAVNVTDNQTAIVRMSSLA
ACSLLERAGLDPVLQMVVRDRNRIALQSDILGASAIGIRNLLCLSGDHQSFGNQPQTVGV
FDLDSIQFLQAVRIMRDEGTIIGGDELSAPPDLFIGAAANPFADPLEFRVTRLAKKIKAG
ADFIQTQCIYNLDRFESWISMAMDRGLPEKVYILGGVTPLKSPGMAKYMKNRVSGMNIPD
EIIKRMEGVPKDKQKEEGIRICVETILRLKEIPGVKGVHIMAIEWEDAVGEIVEGAGLLP
RPGI*
>Ga0075123_100026786
MKSGSRLEKVLTAGEFAVTAELGPPQNANPESIKKKAQHSVGKVDGVNITDNQTAIVRMS
SIGAAAIAISCGLEPVAQMVCRDRNRIAMQSDILGAAALGVKNILCLSGDHQKFGNHPQA
KNVFDLDSVQLIAMVKKMRDDKQFLSGDAIKEHEPRLFIGAVENPFADPFEFRVLRLAKK
IEAGADFIQTQCVFDVDKFARWMELVVKAGLHEKVFIMAGLTPVRSHRALTYMKNEVAGM
SIPDELIERMKAAEEPKEEGVNICLEMIEKIRNIEGVAGIHLMPIGWESITPVMLERAGL
LPRPEV*
>Ga0075124_100167114
MKTKTPSKLEKILNAGHLAVTSECGPPRGSDPEAITQKAELIKDHVDAINITDNQTSVVR
LSSLASCIHLKLMGVEPILQMVVRDRNRIALQSDILGAASFDIHNILCLSGDHQQFGDSA
QGQNVFDIDSMQLIQTVRHMRDEGKFLGGDDIKRPPNMFVGAAANPFADPFEIRTPRLAK
KIEAGVEFIQTQCIYNLDKFELWMQQARDRGLHEKAYIMAGVTPFKSAGMAKYMKNRVPG
M
>Ga0075124_100246794
MARNFREALKTKDFVVTAEAGPVKGANTEKILGHIELLKDRVDALNVTDNQSSVMRYPSL
GACLLVKEHGAEPIFQVTCRDRNRLAIQADLLFAYSRGVDNVLCLTGDSIDVGDHREAKP
VFDLDSAQLIHMVHTLNSGKDMTGNELDGGVDFCIGASATPSADPIEPQLIKFQKKLDAG
VDFIQTQAVYDLDELKRFTEYARKINERTKILAGMVLLIGAKMAAFMNENVPGIFVPQHL
IDELAQTPKGKGLSKGIEIAGRLIRQIRDEKICDGVHIMAIGKEEKVPEILEAAGLEGGK
A*
>Ga0075124_100009167
VTAECGPPKGADRDVVLKKGEILRDKVDAVNVTDNQTAIVRMSSLAACSLLERAGLDPVL
QMVVRDRNRIALQSDILGASAIGIRNLLCLSGDHQSFGNQPQTVGVFDLDSIQFLQAVRI
MRDEGTIIGGDELSAPPDLFIGAAANPFADPLEFRVTRLAKKIKAGADFIQTQCIYNLDR
FESWISMAMDRGLPEKVYILGGVTPLKSPGMAKYMKNRVSGMNIPDEIIKRMEGVPKDKQ
KEEGIRICVETILRLKEIPGVKGVHIMAIEWEDAVGEIVEGAGLLPRPGI*
>Ga0075525_100010785
MSATAYKAGSNLEKILSEGKFAVTGECGPPKSADGNVIADKAKILKGFVDAVNITDNQTA
VVRVCSMASGVQAQQNGLEAIMQMTCRDRNRLAMQADILGAYVLGIRNILCLTGDHMSFG
NHPQAKGVHDLDMTATEYKAGSNLEKILSTGTFVVTGECGPPKSADGSVIEEKAKLLKGY
VDAVNITDNQTGVVRVCSMASGYTAQQNGVEAIMQMTCRDRNRLAMQADILGAATLGIKN
ILCLTGDHMSFGNHPEAKGVHDLDAINLIKMYKDMRDEKKFQCGDEMSVAPQLYIGCAEN
PFADPFELRALRLKKKIEAGADFMQTQCIFNLPKFKQWMEEVRALGLHQEIKILAGITPI
KAAGMANYMRKFVPGMDVPQEIVDRIAAQEKGAAQQAEGKKLAVEMIKELAEVEGVAGVH
IMAVEWEVAVPEIVEAAGLMPRPAVA*
>Ga0079037_1000126404
MKAGSHLESILEKGLFAVTGELGPPKGNNLEVIKKKVDLLRGYVDAVNVTDNQTAIVRMS
SIATSSHLVRMGLEPVMQMVTRDRNRIAIQSDIFGATSLGIRNMLCLTGDHHTFGNQVDA
KNVHDLDSVQLIDCVRTLRDKGTLLGGEEKVDGEVKLFIGAAENPFGDPFEFRAVRLGKK
VAAGVDFIQTQCIYDMNRFKEWMKMVRDRGLHEKVHILAGVTPLKSGGMARYMAKNVSGI
IIPDEIIDRIVKAPKPAEEGIKFCVEQIQELREIEGVHGVHIMAIEWEQMISRITEMAGL
LPRPKVD*
>Ga0079037_1000200005
MNTTTPSRLEKIIAAGHLAVTSECGPPRDGRADVVEKKAQLLRNHVDAINVTDNQTAVVR
QCSLAACIRLKLMGLEPVLQMVTRDRNRIALQSDLLGATAFGIHNVLCLTGDHQRFGDHP
SSVNVFDMDSTRLIQTVKLMRDDGRLLSGHEMAEGRPQMFIGAAENPFADPFEIRVLRLA
KKAAAGVQFIQTQCIYNMQKFKKWMQGVREMGLHEKVAILAGLTPMKNVGMAKYMKNRVP
GIDVPDDIIKRLAGVPKEKQAEEGIQICLEQIEELKQEEGIRGFHIMAIEWEEKVPDIVE
RAGLYPRPGVN*
>Ga0079037_1000604492
MKAGSHLEKVLEKRLFAVTGELGPPKGNDLSVIKRKADLLKGYVDAVNVTDNQTAIVRMS
SIATSSLLIQMGLEPVMQMTTRDRNRIAMQSDIFGATALGIKNMLCLTGDHHTFGNQVDA
KNVHDLDSIQLIDCVRTMRDQGKLLGGEEKIEGEIKLFIGAAENPFGDPFEFRAIRLGKK
VTAGVNFIQTQCIYDMNRFKEWMKMVRDRGLHEKVHILAGVTPLKSGGMARYMAKNVSGI
IIPDEIIDRIVKAKKPAEEGIQLCVEQIQELKEIEGVHGVHIMAIEWEQMVSRITEMAGL
LPRPKLE*
>Ga0079037_1000987781
VITESRLKKVLHKGEFAVTAECGPPKGADPEVVKSKGKVLKGYVDSINVTDNQTGVVRLS
SLAACALLRAEGIDPILQMVVRDRNRIALQSDVLGASALGIRNILCLSGDHQCFGNQPQA
KGVFDIDSIQLIQTVRNMRDAGEVIGGEKLTSSPDLFIGAVANPFADPFKYRAARLVTKV
EAGAEFIQTQCIFNLKRFKDWMDLVKEYGMSDKVYILGGITPLKSVRMAEYMAKNVAGMD
IPQEVIDRMKAVPAKEQKQEGIKIAVETAQALKEMSG
>Ga0079037_1001314643
MKAGSHLERVLEKGAFAVTGEFNPPKGNDVSVIKRKADLLKGYVDAVNVTDNQTAIVRMS
SMAASSLLIQMGLEPVMQITTRDRNRIAIQSDLMGATALGIRNMLCLTGDHPSFGNQVDS
KNVHDLDSIQLIDCVRTMRDQGTLLGGVDKIEGEIKLFVGAVENPFADPFEFRAIRLGKK
VSAGADFIQTQCIYDMNRFKEWMKRVQDRGLHEKCHILAGISPLNSDRIILQWKKKILPQ
VSIPEGLINRITKSKDPDEEGISVCIEQVKELKEMKGIHGIHLMGTDLEEKFARIVDGAG
LLPRPKVE*
>Ga0079037_1000329195
MKSGSNLEKVIASGKMAVTAELGPPMSADPHEVIKKAGILKGFCDAANITDCQTAVVRIS
SIAAAVIALREGLEPVMQMTCRDRNRIAMQADLLGAAALGLKNCLCIAGDHQKFSAAGKL
KGHPGAKNVYDVDTCQLVGIMKKMRDEGLQQGGDKLEVAPKFFVGASWTPMGDPMDFRPY
NLKKKVDAGADFIQTQGIYDMELFKTQMEKARNLGLHERTAILAGIIVPKSAMMLKYMDS
SVAGVTVPKPLIDRMNKAKEAAGDDKKKMRELQEQEGIKLTVELIQQALEIPGIKGVHIQ
AIEWETAMEPIVKAAGLYPRPTFDA*
>Ga0079037_1000151754
MTSDSPLEKILVGGGFAVTSECGPPRGADAEVIKKKGTLLKGVVDAVNVTDNQTSVVRMS
SLSSCVILKQMGIEPTLQMVTRDRNRIAIQSDILGAAALGIHNILCLSGDHQKFGDHPTA
KNVYDMDSIHLIQTVKHMRDEGKFLGGDEIKGVPRLFIGAAENPFADPFESRVVRLAKKI
AAGVQFIQTQCIFNLDRFKTWMGQVRDRGLHEKVYILGGVTPMKSIGMANYMKNMVPGMD
VPDELINRIKGVDKDKRGEEGIKIAVETINELKAIEGVRGVHIMAIEWEEMVPRIAEAAG
LLPRPQVA*
>Ga0079037_1000084451
VITESWLNKILHSGNFAVTAECGPPKGADPEVVRNKGKLLKGYVDSANVTDNQTGVVRLC
SLAACALLKAEGLDPVLQMVTRDRNRIALQSDVLGASALGIRNILCLSGDHQSFGNQPQA
KGVFDIDSVQLIQAVRQMRDAGEIIGGEKLTAPPQLFIGAVANPFADPFKYRAARLATKV

>Ga0079037_1001044293
MKAGSHLERVLEKGMFAVAAEFNPPKGSDISVVKRKAGLLKDYVDAVNVTDNQTAIVRMS
SIAASSLLIQMGLEPVMQMTTRDRNRIAIQSDLMGATALGIKNMLCLTGDHQSFGNQVDS
KNVHDLDSIQLIDCVRTMRDQGTLLGGIEKIEGEIRLFIGAVENPFADPVEFRAIRLGKK
VAAGADFILSQCIYDMNRFKEWMKRVQDRGLHEKCHILAGVSPLNSERIILQCKEKTLPR
VPVPEGLIDRITKSQDPDEEGIRVCIEQVKELKEMKGIHGIHLMGVDLEEKVARIVEGAG
LLPRPKVE*
>Ga0079037_1000669563
MKAGSRLEKILEKGLFAVTGELGPPKGNNLEVIKKKADLLRGYVDAVNVTDNQTAIVRMS
SIATSSHLVGMGLEPVMQMVTRDRNRIAMQSDIFGATSLGIKNMLCLTGDHHTFGNQVDA
KNVHDLDSVQLIDCVRTLRDKGTLLGGEEKIDGKVDLFIGAAENPFGDPFEFRAVRLGKK
AAAGVDFIQTQCIYDMNRFKEWMKMVRDRGLHEKVHILAGVTPLKSGGMARYMAKNVSGI
IIPDEIIDRIVKAPKPAEEGIKFCVEQIQELREIEGVHGVHIMAIEWEQMVSRITEMAGL
LPRPNVD*
>Ga0079037_1001354491
MSPKTPSKLERVLRAGHLAVTSECGPPRGSDASHIVHKAELIKQHVDAINITDNQTSVCR
LCSLAACIRLKLMGLEPVLQMVVRDRNRVALQSDILGAASFDIHNLLCLSGDHQRFGDSA
QGQNVFDLDSMQLLQTVRRMRDEGKFLGGDAIQRPPAMFVGAAANPFADPFEIRVPRLAK
KVAAGAEFIQTQCIYNLDKFEKWMELVRDRGLHEQVFILAGVTPLKSAGMARYMKNKVPG
MDVPDDVV
>Ga0079037_1000052849
MKTESVLEKILAAGHLAVTSECGPPRGAVPEKVKEKAEKLRGYVDAINVTDNQTAMVRMS
SFAACLIIRQMGLHPILQMVTRDRNRLAMQSDILGAYSHGINTMLCLSGDHPCFGDHPMA
ANVYDLDSIQFIQMVKNMRDEGKFQGGDEILNPPKMFIGAAANPFADPFELRVARLAKKV
KAGADFIQTQCIYDLPRFEKWMQGVRDRGLHEKIHILAGVTPFKSAGMAKYMKNKVPGMS
VPDEMIKRMAGVPKDKQAEEGLSLCVETIQRLKEVKGVAGFHIMAIEWEETVPEIVKRAG
LHPRPGV*
>Ga0079037_1001997631
MSTPTAPISNLQNLLSQGEFVVTAECGPPRGADADAVAKKVAYLKGFVDAVNVTDNQTAI
VRMSSIAASTHLLQQGVEPVMQMVTRDRNRIALQSDIMGAYSLGIRNILCLSGDHQSFGS
QPDAMTENPKTNGYLVGSNLERVLHAGNFAVTGELGPPQSADPSVIHNKAALLRGYCDAV
NLTDNQTAIVRMSSIGAGALVVQEGLEPVIQMTCRDRNRLAMQSDLLGAYALGMRNLLCL
SGDHQTFGNHPNAKNVFDIDSLQLIKMVADMRDECIFQCGDAFKGPEPRFFVGAAAAPFA
DPLEFRPYRLAKKVQAGANFIQTQLIYDIQAFATFIEKVRKLGVHEKTYI
>Ga0079037_1000074531
VSFREILDSGKFAVTAEIGPPKGTDIKEMYHHIEVLKGKIDVANVTDNQSAVMRISSLAV
CKIVLDNGMEPVLQMTCRDRNRIGLQADLLGASVLGIHNVLCLTGDHVNAGDHKQAKSVY
DVESVQLLKIVEGMNNGKDMSGNEMKGATNFYAGAVVTPEANPLEPQLVKFEKKVKAGAK
FFQTQAIYDMEKFKSFMTYARKFPVKMLAGIVVLKSAGMANFMNKNVPGITVPQDLIEEL
KAAGKEKALEAGINIAARHIKQLKDEKICDGVHIMAIGMEDKVPMIMERAGLL*
>Ga0079037_1002541131
MKAGSRLENILTGGGFAVTGELGPPKGADVSVIERKANLLRGNVDAINITDNQTAIVRMS
SIAVGAILQRMGLEPVMQMVVRDRNRIAIQSDIFGAYALGIRNILCLSGDHQKFGNQPTA
KNVFDLDSIQLIQTVKRMRDEHKVLGDDEIEGAPQMFIGAAANPFADPF
>Ga0079037_1000075685
MKSGSNLERVIASGKPAVTAELGPPMSADPHEVIKKAGILKGFCDAANITDCQTAVVRIS
SIAAAYIAHQQGLEPVMQMTCRDRNRIAMQADLLGAAALGLKNCLCIAGDHQKFSAAGKL
KGHPGAKNVYDVDTCQLVGIMKKMRDEGLQQGGDKLEVAPKFFIGASWTPMGDPMDFRPY
NLKKKVDAGADFIQTQGIYDMEIFKSQMEKARNLGLHERTAILAGIIVPKSAMMLKYMDS
SVAGVTVPKPLIDRMLKAKEAAGDDKKKMKELQEQEGIKITVELIQQALEIPGIKGVHIQ
AIEWETAMEPIVKAAGLYPRPTFDA*
>Ga0079037_1001394411
MKSGSRLEKLLTGGHFVVTGELGPPKGADVAVVEKKANLLKGNVDSINVTDNQTAIVRMS
SIAVSALLVRMGTEPNMQMVCRDRNRIAMQSDIFGAYALGIRNILCLSGDHQKFGNHPTA
KNVFDLDSIQLIQTVKKMRDEHKVLGGDEIEGAPQMFIGAAANPFADPFEYRVIRLAKKA
AAGVDFIQTQCIYDMDKFERFMKMARDRGLHEKIFILAGVTPLKSVGMAKYMKEKVAGME
VPDEIIDRMRKAGKEKAREEGLNICVEQIQR
>Ga0079037_1000320722
VTSECGPPRGADPEVIRKKGELLKGVVDAINVTDNQTSVVRMSSLASCVILKGMGFDPIL
QMVCRDRNRIAIQSDILGAAALGINNILCLSGDHQKFGDHPKAKNVFDIDSVQLINTVRA
LREDGKFIGGEDVKGKPMLFIGAAENPFADPFEIRAARLGKKVKAGCQFIQTQCIYNLER
FERWMGMVRDRGLHETCAILAGVTPFKSVGMARYMKNQVPGMDVPDTMIERMKGVPKEKQ
AEEGMKICVETIQRLREVPGVRGIHIMAIEWEEKVSEIAKAAGLLPRPQP*
>Ga0079037_1001878543
MTAGSQLENVLRQGTFAVTGEFNPPQGSDVSVIKQKGDLLKGYVDAVNVTDNLNGVVRMS
SLAASNLLLQTGLEPVMQVSTRDRNRIAIQSDILGATALGVKNLFCLTGVHQSFGNQIDS
KNVYDLDSIQLVDCVRGMRDRGMLLGNDEKIKGEIKLFIGASANPSADPLEAHVIRLAKK
VKAGADFIQTSCVYDMSRFNEWMKRVRDQGIHEKIYLLVGVMPLKSGPMGRDIRKRFPSV
LIPDALIERL
>Ga0079037_1001040411
VKDVSRLKRVLDQGGFAVTAECGPPKGADGSAILKKAELLKSKVDAVNVTDNQTAIVRMS
SLAACSLLKSAGLDPVLQVVVRDRNRIALQSDILGASALGIRNILCLSGDHQSFGNQPQA
VGVFDLDSIQFVQVVRTMRDKGTILGGEALTKAPELFIGAAANPFGDP
>Ga0079037_1001466863
MKAGSHLEKILEKGLFAVTGELGPPKGNNLEVIKKKVELLRGFVDAVNVTDNQTAIVRMS
SIATSSHLVRMGLEPVMQMVTRDRNRIAIQSDIFGATSLGIKNMLCLTGDHHTFGNQVDA
KNVHDLDSIQLIDCVRTLRDKGTLMGGEEKVDGEIKLFIGAAENPFGDPFEFRAIRLGKK
VAAGVNFIQTQCIYDMNRFKEWMKMVRDRGLHDKVHILAGVTPLKSGGMARYMAKNVSGI
I
>Ga0079037_1000650452
MKSGSNLEKVIASGKMAVTAELGPPMSADPHEVIKKAGILKGSCDAANITDCQTAVVRIS
SIAAAVIALREGLEPVMQMTCRDRNRIAMQADLLGAAALGLKNCLCIAGDHQKFSAAGKL
KGHPGAKNVYDVDTCQLVGIMKKMRDEGLQQGGDKLEVAPKFFVGASWTPMGDPMDFRPY
NLKKKVDAGADFIQTQGIYDMDLFKSQMEKARNLGLHERTAILAGIIVPKSAMMLKYMDS
SVAGVTVPKPLIDRMNKAKEAAGDDKKKMRELQEQEGIKITVELIQQALEIPGIKGVHIQ
AIEWETAMEPIVKAAGLYPRPTFDA*
>Ga0079037_1002843041
MKTKSNIERVLESGGFVVTSECGPPRGADPEVIRKKGALLKGVVDAVNVTDNQTSVVRMS
SFASCILLKEMGFDPILQMVCRDRNRIAIQSDILGAAALGINNMLCLSGDHQMTQDSKFA
QAIEKGTFIFTAEFLPYTTAEPAVIEKAVGALKDGPVAVNVADNPHGPVMSSLAGSIALY
RANIEPVYQLITRDRNRIALQSDLLGAAYLGIKNVLCLSGYHQTLTTSNEAGNVFDIDSI
QLIAAIKKMNEQGILIDGTTIEGAFSVLVGAVANPYLIPLELNILRVTKKVAAGARFIQT
QAVFDTERFHQWLKQPVGRVSLKKPLSWQECDQ*
>Ga0079037_1000884004
MIIKTPSKLERLLKAGHLAVTSECGPPRGSDASVIKKKAEMIKNHVDAINITDNQTSVTR
LCSLASVIHLKLMGLEPVLQMVTRDRNRIALQSDILGAASFDIFNILCLMKAGSNLEKVL
EKGLFAVTGELGPPKGNDVSVVKRKVELLKGYVDAVNVTDNQTAIVRMSSIATSSLLIQF
GLEPVMQMTTRDRNRIAIQSDVFGATALGIKNMLCLTGDHHTFGNQVDAKNVHDLDSIQL
IDCVRTMRDQ
>Ga0079303_100011402
MKTKSNIERILESGGFVVTSECGPPRGADPEVIRKKGNLLKGVVDAVNVTDNQTSVVRMS
SFSACIILKEMGFDPILQMVCRDRNRIAIQSDILGAGALGINNMLCLSMSPKTPSKLERV
LRAGHLAVTSECGPPRGSDASHIVHKAELIKQHVDAINITDNQTSVCRLCSLAACIRLKL
MGLEPVLQMVVRDRNRVALQSDILGAASFDIHNLLCLSGDHQRFGDSAQGQNVFDLDSMQ
LLQTVRRMRDEGKFLGGDAIQRPPAMFVGAAANPFADPFEIRVPRLAKKVAAGAEFIQTQ
CIYNLDKFEKWMELARDRGLHEQVFILAGVTPLKSAGMARYMKNKVPGMDVPDDVVKRMA
GTPKDKQAEEGITICVETIQRLKAVKGVAGFHVMAIEWEERVPEIVERAGLYPRPMLQ*
>Ga0079303_100107063
MSELKSGSNLERVLRAGHFALTGECGPPKGANVEHLKEKFSHLRGVVDAVNVTDNQTAVV
RMSSWAASAVMIQNGVEPNFQMVCRDRNRLAMQSDILGAYAMGVRNMLCLSGDHQTFGNH
PQAKNVYDIDSMQLISLVKKMRDEGKFLNDEDIDVPPRMFIGAASNPFADPFEFRVHRLA
MKISAGADFIQTQCIYNMEKFRNFMKMAVDMGLHEKAYILAGITPMKSVGMAQYMAKSVP
GMDVPESLIKRLRGAGKGKVAEEGIQFAIEQIQEFKEMRGIAGIHLMAIEWEHKVPEIAE
RAGLLPRPKVSK*
>Ga0079303_100158372
MKSGSNLEKVLRAGHFAFTGELGPPRGAHAEEVRKKAAHLKGKVDSVNITDNQTAVVRMA
SWAASLLLIQEGLEPNFQMVCRDRNRLAMQADILGASALGIRNMLCLSGDHCQFGDHPTA
KGVFDIDSMQLISMVRQMRDEGKFLSGTEVDGKPQIFIGAASNPFADPFEWRVHRLAKKV
KAGVDFIQTQCIYNMPKFREFIRQANDMGLTEKVFILAGITPMKSLGMAKYMKAKVPGMD
VPDEIITRLQGVARDKQAEEGIKITLEQIAELKEMKGVAGVHLMAIEWEHRVPEIAERAG
MLPRPQV*
>Ga0079303_100179213
MSDLKSGSNLEKVLRAGHFALTGECGPPKGANVEHLKEKFSHLKGVVDAVNVTDNQTAVV
RMSSWAASAVMIQNGVEPNFQMVCRDRNRLAMQSDILGAYAMGVRNMLCLSGDHQTFGNH
PQAKNVYDIDSMQLISLVKKMRDEGKFLNDEEIDVPPKMFIGAASNPFADPFEFRVYRLA
MKIAAGADFIQTQCIYNMEKFRNFMKMAVDMGLHEKAYILAGITPMKSVGMAQYMAKSVP
GMDVPESLVKRLRGAGKGKVAEEGIQFAIEQIQEFKEMKGIAGIHLMAIEWEHKVPEIAE
RAGLLPRPKV*
>Ga0079303_100136744
VITEIKTPSKLEKLLKAGHLVVTSECGPPRGSDASAITKKAEMIKNHVDAINITDNQTSV
TRLCSLASVIHLKLMGLEPILQMVTRDRNRIALQSDILGAASFDIFNILCLSGDHQIFGD
NPKGQNVFDLDSMQLIQTVRHMRDEGKFLSGDPIQRPPRLFVGAAANPFADPFEIRVPRL
AKKIAAGVEFIQTQCIFNVEKFKLYMKLAGDRGLTEKVFILAGVTPLKSVGMAKYMKNRV
PGMDVPDDIVKRM
>Ga0079305_100000354
MTESRLKKVLQRGDFAVTAECGPPKGADPEVVKSKGRVLKGHVDSVNVTDNQTGVVRLCS
LAACALLKADGLDPVLQMVTRDRNRIALQSDVLGASALGIRNVSARSNLERVLASGRFAV
TAELGPPKSASGEAVRKKASLLKGCVDAVNITDNQTAIVRLSSLASSVVCLQEGVEPVMQ
MTCRDRNRIALQSDLLGAAALGVRNVLCLSGDHQSFGNQQEGKNVYDLDAVQELMVFRQI
RDQGAVWGGDRLEQPPSVFLGAVANPFADPFELRVARLAKKVAAGAEFVQTQAVFDLERF
ERFMTMVRERRLDERVHILAGVIPLRSAKAASYMKARVSGMSVPDEVVERMKSAADPKRE
GVSICLETIERLRAIPGVHGVHVMAVGWEDIVPELVREAGLLPRP*
>Ga0079305_1000003541
MIHPEENITTQLILSVMTEGTGKVEEAAERLGEAMGSVLRLGIGLVQSFGDGLSKGLQDR
PPAEASPAPAPAEAAADQPK*VKGIAERTFLVTGSTDGIGKRTALELASRGAAVLLHGRD
PEKGRRTMDEIADATGSDKLRYLNADLSSLDEVRRLASAVGELDVLINNAGIGSGPRGNE
RREVSRDGYELRLAVNYLAPFLLTHLLLPSLARAAPSRIVNVSSLGQEAIDLDDLMLERR
YDGWSAYARSKTALAMFTFELAGRLEGTGITVNALHPGSLLDTKIVREAFGRARGDPREG
ADAEVYLATAPELETVTGRFFDRRREARAHHQAYDAGVRKELYRRSAELTGLDVEAVFRA
LPVPAGQ*
>Ga0079305_1000003543
MSDEKGKVEEAAEKTGEVVGKGLKKGWGVVKGVGKGLKDGVEGKDKE*MNRLAEILVKHS
TKLKKGEVIYIETFDTPDEMMEAILEQVYEVGGVPLVSQKSWKVLRRFFMGADEATMRQV
GEIELEKMKRAQCYICIESFHNVTEASDVPADKMALYKEHWWGPVHIQWRVPKTRWVKLR
WPTRSMAQQAETSTEAFEDLFFRTCNLDYSRMSEAMDRLVALMERTDRVRLVSPGTDLSF
SIKGIPAIKCAGEINLPDGEVYTAPVRDSVNGVLRYNARTIYDGKVFDNVELTFRDGKIV
KATSSDTEGLNKILDTDEGSRYIGEFAIGLNPYVTRPMLDRLFDEKIAGSIHFTPGDSYD
TAFNGNRSKVHWDMVLIQSKEWGGGEMYFDDVLVRKDGRFVVEELLPLNPENLMD*
>Ga0079305_1000003544
MGVKGSTAPGQLERQAGWLAEHWLWLLVTAVLPSLPARPSALDVGSGPGVVAEALSSRLG
VTCLDLDPAAVAGCRARGLPAVVGDAHRLPFADRSFDIVYCSFVLLWLPDPAQAVGEMLR
VSRSWVLLLAEPDHGGRIDHPEALRPLRELVVDGLRGEGADPLMGRKLRALLSAHGRDAE
VGIHPGRWDLQRAREEAEGEWRWLEATAGDLGELKKARDDALAAGTLFHHSPVFYALARK
*
>Ga0079305_1000003545
VRLCVRLRLRRRWSVMGLKEWWAEYTGARLEPGAYRYDGEGELQHHRFHLRVDSAHRGVL
IVDASSLVELNGTALEYVRTVLEGRTEAGAVKHMLRRYRHLDADTARTHYRQVREQLIRF
VHGDKEVISVIGADTPTIGADDYPAPYRMDLILSYRCQNRCGHCYNEPREMDELTAEGWK
EVLGRLWKVGVPHVVFTGGEPTLSPHLRELVRTSEALGQVTGLVTNGRRLAEPGYLRGLV
ADGLDHVQITVLSHRPEVHDRLVGAEGAWAETMGGLEAALREEVYVSTNTTLMRPTLEGA
EDTLRFLIAKGVRNVAFNGLIRSGKGKEADGITFEEMTEALVRLKAVADEAGVRMTWYTP
TPYCALNPINLGLGIKQCSACSLAMAVEPDGTVLPCQSCYAPLGNVLKDDWQSIWDHQLC
RSFRDRSYLKGKCAECGLRDTCGGGCPLARKQGDYACLGQEFVE*
>Ga0079305_1000003546
MLAALTVAPFSPVGTVAAQDYSFTVDEERLRVTVLSDGSVDIDYRFLFGNVTFLDGVDIG
LPNDRYDLSTAQATVTVGGEEREPSVIRESPFIDVGVAVEFDQSTIAAIQSAREFTLDFH
INNPRMVFRNAQVNDTAGVVIRPTFFSEEFQVGPTAYLNTTILLPAGMTDPSEALWLEDR
EYDPIYTDPATGRLAATWQFVNVQPSQQAAGAYDVGAGFPQRYVDVVYEPEQDGGILSSL
GELVCLLFPLLFIAFIVALVAAGWRQARKRQEDYFNPKMNVVGAGPRRDLTAVEAAVVAE
RPLEMIATMILFGLVQKGMVKVLSEERPMRLQRLADQGEYRYESDYMLAIRADGTLDRVL
LRNALVNLINSTSNKLRGFDLEETKKYYGAIADRAWQQVKEAGTPEEFARVLQERNEWMM
LDPNYEQRMRRDIFPLPILIGFPRTGTGGTTGGGPDIGGMAQNYVDRVRNASNNLVNDIR
GLSREVVGQTNPLPAVPAGTRVGPSTRGPSCHCACACACACACAGGGR*
>Ga0079305_1000003548
MNRIAYAVVLALAVFMLLLGGIFIIAGGTDNLVVGAVLIGIAAALFFLAYRIGKMEAAKP
KLINQTFNVQMGGSGKLEQKQLRCRSCGAPLEDKDIQVVQGGVIVKCPYCGSIYALEEAP
KW*MATALRWGGVPDRVPVFQRDLTLGLDVAGYSTPEVCAGAFDAVRSCPLTRCPRCDAE
TVLDGDADGLSSLLAAYRRQFGLVAFRRMWPYQDSNPQSA*
>Ga0079306_100112015
MEVLDAGAVHFGFRATRARPREVAVGRSFLDSENVGTKSSIAAMAGTSFKERLKEGA*VE
LKTKSKLEKVFKSGQLAVTSECGPPRSSDPEHIIKKGHIIKNHVDAINITDNQTSVTRLC
SLASCIHLKLEGMEPVLQMVVRDRNRIALQSDILGAASFGINNMLCLSGDHQSFGDHPKA
QNVFDLDSMQLIQTVRHMRDEGRFLGGEEIKVPPNLFVGAAANPFADPFKIRVPRLAKKV
AAGAEFIQTQCVYNLEKFEQWMKGVVERGLHEKVFIMPGITPMRSVGMAKYMARAVPGMD
VPEELIKRLSGVPKEKQAAEGITIAVEAIQRLREVKGVAGFHIMAIEWEDKVPEIVERAG
LYPRPKID*
>Ga0079306_10016123
MKTESKLEKILAAGHLAVTSECGPPRGCQPAHLIEKAKYLEGIVDAVNVTDNQTAMVRMS
SLAASFIIKQQGLNPLFQVTCRDRNRLAMQADIIGAYSMGIDTMLCLSGDHTKFGDHPMA
MNVHDIDSIQMIQMVKDMREKGIFQGGAEIKGAPKMFIGAAANPFADPFELRVMRLAKKV
AAGADFIQTQCIFNVPKFEKWMEGVREKGLHKKCYILAGVTPCKSLGAAKYMANRVPGMD
VPKEIVDRMASVPKEKQAEEGVTICVETIEKLKKIEGVSGIHIMAIEWEEKVKEICERAG
LLPRPQV*
>Ga0079306_10052435
MKSGSNLEKVLAAGHFSVTAECGPPRGADPEVVRKKAAYVKGNVDACNVTDNQTSVVRMS
SLAGCLLIKEEGIEPLIQMVVRDRNRIALQSDLLGASAMGVRNILCLSGDHQKFGDDPQA
KNVFDIDSMQLIYLVKSMRDEGTFPSGKKIEGAPKFFIGCAVNPFADPFEIRV
>Ga0097691_10115564
MSTETHFNSGSNLEKVLKSGQFAFTGELGPPRGTDVDEVKEKAKFLKGHVDSVNITDNQT
AVVRMSSWAASLIAIQEGLEPNYQMVCRDRNRLAMQADILGGSALGIRNMLCLSGDMTAT
EYKAGSNLEKILSEGKFAVTGECGPPKGADVSVIEEKAKILKGYVDAVNITDNQTAVVRV
CSMASGYTAQQNGLEAIMQMTCRDRNRLAMQADILGAATLGIKNILCLTGDHMSFGNHPE
AKGVHDLDAINLIKMYKDMRDEKKFQCGEEMTVAPPLFIGCAENPFADPFEFRALRLKKK
IEAGADFMQTQCIFNLPKFKQWMEEVRALGLHQEIKILAGITPMKGVGGARYMQKFVPGI
DVPQEIVDRMAACEKG
>Ga0100377_100182213
MSFKEQLESGKFVVVAELQPPKGNDLSELYEYTELLKGRVDAINIPDLQNAIMRLGSLSV
CTLLKARGMEVIYNLSCSDRNRLALQSELLNASALGLKNVLLLQGDHPSIGDHFEAQAVF
DLDVMGLLGTAKRLQEGYDLMGNDLQGKPQFCVGAQINATAKGHVLDLEIMDMEKKIRTG
VDFFFTNSIYDVSLFEPFVKKVAHFKVPIIVAITLLKSVGMARYVNKHVEGASIPDSIID
QLMKASDKQKVSNEIAGGLIKAFKPLCQGVQLIPIGWEKQIPTLLDDVGL*
>Ga0100377_10015047
MTNTGSNIERILDTGGFVVTSECGPPRGADAGVVRKKGELLRGVVDAVNVTDNQTSVVRM
SSLSACVILKEMGFDPILQMVCRDRNRIALQSDLLGAAALGINNVLCLSGDHQKFGDHPQ
AKNVFDIDSIQLIQAVRRMRDEGKFIGGEEIKGKPVLFIGAAANPFADPFEIRAPRLGKK
VKAGCEFIQTQCIYNLERFERWMAMVRDRGLHEKCAILAGVTPFKSVGMAKYMKNQVPGM
DVPDEMIERMKGVPKEKQTEEGIKICVETIQRLREIPGVRGIHIMAIEWEDRVSEIAKAA
GLLPRPQLP*
>Ga0100377_10013477
MSDYKAGSNLEKVLKAGKFAFTGECGPPQGANITKLKEKAAHLKGCVDAVNITDNQTAVV
RMSSWAASLTVLQEGVEPNFQMVCRDRNRLAAQSDVLGVYSHGIRNMLCLSGDHQKFGNH
PEAKNVFDIDSIQLINVVKTMRDEGKFMNGQEIDVPPKLFIGAASNPFAEPYEFRVFRLA
KKIAAGADFIQTQCIYNMVRFRDFMKRVVDMGLHEKCYILAGVTPMKSVGMAQYMAKQVP
GMDVPDSLIKRLKGAPKGKAAAEGIKMAVEQIQEFKEMPGVAGVHLMAIEWEHRVREIAE
LAGMLPRPVV*
>Ga0100377_10083636
VKDESRLKQLLDGGHFAVTAECGPPKGADPGAVLRKAGLLKEKVDAVNVTDNQTAIVRMS
SIAACTVLLSAGLEPVLQMVVRDRNRIALQSDVLGASALGIRNILCLSGDHQSFGNQPSA
LGVFDLDSMQFIEAVRGMRDAGTIMGGEQLTSAPAVFIGAAANPFADPLEFRVVRLAKKI
SAGAEFIQTQCIYNMERFKKWISLAEDRGLLEKAYILGGVTPLKSAGMAKYMKNKVAGMD
IPDDVIKRMDAVPKERQRQEGIGICVETILALKEIKGVKGIHIMAIEWEDAVGEIVERAG
LLPRPKVD*
>Ga0100377_10134603
MPQNSNLATMINAGNFIITAELLPLPTADSKAIENAAAFFKDRVTAVNVADNPHGPILSS
LAGAVILERAGVEAVYQMVTRDRNRIALQSDLLGSAALGIKNVLCLSGHHQSLTGSRESA
SVYDIDSIQWTAAVKKMNEDGVLLDGTKIVGDFSVLAGAVAAPDLKPMALNLMRLAKKVA
AGASFIQTQAVFDVDAFSLWMQQAHQLGLTSKTAILAGVMPLESASEAEILRAKYTDLVI
PDSVIDRLKAAGDAAGSSKENMAQEGMALCVETIKKIRGMEGVRGIHILSGGKEHLVPEI
IKKAGL*
>Ga0100377_10024838
MNQTRAVKTDSKLEKILAAGHLAVTSECGPPRGSDSDLIKKKAELIKNHVDAINITDNQT
SVTRLCSLASCIHLKLMGLEPVLQMVVRDRNRIAIQSDVLGAASFDIRNMLCLSGDHQRF
GDSSQGQNVFDLDSMQLIQTVRRMRDEGKFLGGDEIKRPPKLFVGAAANPFADPFEIRVR
RLAKKAAAGAEFIQTQCIYNLDRFEEWMKQVRDRGLHEKVYILAGLTPLKSAGMAKYMKN
RVPGMDVPDDVVKRMSGVPKEKQPEEGIKICVESVQRLKELEGVAGFHIMAIEWEEKVPE
IVEMGGLYPRPNPDAI*
>Ga0100377_10038878
MKSGSNLEKVFVNGHFAVTAELGPPKNNDVSVIQRKVDFLRGYVDAVNITDNQTAIVRMS
SIATSAFVIQMGMEPVMQMVTRDRNRIAMQSDLFGATALGIKNIVCLTGDHHTFGNQVNA
KNVHDLDSVQLINLVKTMRDEKTLMGGEEKFEGDIKLFIGGAANPFADPFEFRALRTAKK
AAAGVDFIQTQCIYDMERFKEWMKMIRDLGVHEKVHIMAGITPLKSAGMARYMAKNVAGI
TIPDAIIDRMAKAAKGSEEGIKICVEQIQEVREIEGVHGVHIMAIEWEQMISKITEMAGL
LPRPKVE*
>Ga0100377_10042597
MSKQFKDVLASGEFVITSEIGPPKGTNIEKMLHHIEILKDKVHGMNVTDNQSSVMRLSSV
AVCHIITDHGGEPILQMTCRDRNRMALQSDLLSAYVLGVRNVLCLTGDHISLGDHKGAKQ
VFDLDSVQLIAAVKSLEAGQDIGGNKLDGGVEFCVGATATPEADNMDSQFLKFRKKIKTG
AGFFQTQAVYDMVKLKAFMEYARQSDVKILAGILVLVSAGMARYLNANVAGVTVPQELID
EMAGAEKGKALQKGMEIAARQIKQIKDEKICDGVHIMAIGKEEVVPEILSMSGV*
>Ga0100377_100058922
VKTNSRVEKILAGGGFVVTSECGPPRGADAEVVRRKGELLRGVVDAVNVTDNQTAVVRMS
SLSACAILKGMGLEPILQMVCRDRNRIALQSDILGAAALGINNVLCLSGDHQKFGDHPQG
KNVYDIDSIQLIQTVCRMRDEGRFLGGEEIKGKPLMFVGAAANPFADPFEIRAARLGKKM
RAGCEFIQTQCIYNMERFSRWMEMVCERGFHEKCAVLAGVTPFKTAGMANYMKKNVPGMD
VPDEMIARMKGVPKEKQAEEGIKICVETIERLREIPGVRGIHIMAIEWETKVAEIVKAAG
LLPRPEIE*
>Ga0100377_10035569
MSKLSEALQSGKFVVTGEVGPPKGVSVQEMLESAKLYKGRVAAVNVTDQQSAVMRLGSLA
VCHLLKEMGIEPIFQVTCRDRNRIAIQSDLLSAYVLGIENVLCLTGDYVTLGDHPKAKPV
FDLDSVSLLQAAVQLQQGKDLAGKELDGIPKFFLGATVTPGANPLEPQIIKMEKKVKAGA
QFFQTQAVFEPRKFEEFMQTVKHLNVPVLAGIILLKSAGMARFMNKNVAGVHVPDSLIEE
MEKAENRVDTSIEIAARLINELKGLCQGVHIMPIGWEKRVPAVLGAAGL*
>Ga0100377_10090746
MKAGSNLEKVLTSGHFAITGELGPPRGANADVVRKKAEFLRDKVDSINITDNQTSVVRMS
SIAVSRIVIEMGLEPNAQMTCRDRNRIAIQSDLLGASALGIKNVLCLSGDHNKFGDHPQC
KNVFDLDSMQLIMTLKHMRDEGKVLGGQELDGVPKFFIGAAANPFGDPFDFRVTRLAKKV
EAGVDFVQTQCIYNMDKFRTFMKQAVDQGLTEKFHMLAGITPLKSLGMARYMAKFVPGLE
VPDYYLKRLQGVEKKKQADEGIKIAVEQIQEMKETPGVAGVHLMAIEWEHRS
>Ga0100377_10035698
LIIVQQKPLEKIFEMTEEFKRLLIVGCDGCAAIVQAGGEKQAEVLKTLLEMHRKLRGGNG
SKTKAISILRQCDRQIAASSLHPLVEDYDAVVSLACGVGVQTIAGLFPNKIIIPANDTMF
IGMHDTKEGKFYEMCRACGDCILFETGGICPITRCAKGLLNGPCGGQSKGKCEVGGWKND
CAWVLIYNRLKERNRLDLFKKFRIPRDYRVSEHPRKLGGEVVEKKEGTKKEEEVVSGAFK
REAYSELTKQISEGKFVFTGELEPVKTTSLHEVLEGAKALKGHVVAINITDNPTSFGYMN
ALVPSYMIQREVGVEAVYQMTTRDRNRLALLSDVLAAGALGIKNILVLTGDHTTVGDTPQ
AKPVFDLDSATFTYMMRKVIDEGVDLKGNKIEDPPKFNIGIAAAPNADPLEAELLKIERK
VKLGVDFIQTQCVYSVEQAKRFADAAAYLKTPILFGVAPFKSMSMMKWMIKFVPGIMVPE
DVERRLRRAKEKSKEAFREENVEIFGELIRGIRKTTSAAGIHMMAVGYEWVVPKIIERSG
IA*
>Ga0100378_10319432
VKDESRLKQLLDGGHFAVTAECGPPKGADPGAVLRKAGLLKEKVDAVNVTDNQTAIVRMS
SIAACTVLLSAGLEPVLQMVVRDRNRIALQSDVLGASALGIRNILCLSGDHQSFGNQPSA
LGVFDLDSMQFIEAVRGMRDAGTIMGGEQLTSAPAVFIGAAANPFADPLEFRVVRLAKKI
SAGAEFIQTQCIYNMERFKKWISLAEDRGLLEKAYILGGVTPLKSAGMAKYMKNKVAGMD
IPDDVIKRMDAVPKERQRQEGIGICVETILALKEIKGVKGIHIMAIEWEDAVGEIVERAG
LLPRPKVD*
>Ga0100378_100111913
MSKLSEALQSGKFVVTGEVGPPKGVSVQEMLESAKLYKGRVAAVNVTDQQSAVMRLGSLA
VCHLLKEMGIEPIFQVTCRDRNRIAIQSDLLSAYVLGIENVLCLTGDYVTLGDHPKAKPV
FDLDSVSLLQAAVQLQQGKDLAGKELDGIPKFFLGATVTPGANPLEPQIIKMEKKVKAGA
QFFQTQAVFEPRKFEEFMQTVKHLNVPVLAGIILLKSAGMARFMNKNVAGVHVPDSLIEE
MEKAENRVDTSIEIAARLINELKGLCQGVHIMPIGWEKRVPAVLGAAGL*
>Ga0100379_100148105
VKDESRLKQLLDGGHFAVTAECGPPKGADPGAVLRKAGLLKEKVDAVNVTDNQTAIVRMS
SIAACTVLLSAGLEPVLQMVVRDRNRIALQSDVLGASALGIRNILCLSGDHQSFGNQPSA
LGVFDLDSMQFIEAVRGMRDAGTIMGGEQLTSAPAVFIGAAANPFADPLEFRVVRLAKKI
SAGAEFIQTQCIYNMERFKKWISLAEDRGLLEKAYILGGVTPLKSAGMAKYMKNKVAGMD
IPDDVIKRMDAVPKERQRQEGIGICVETILALKEIKGVKGIHIMAIEWEDAVGEIVERAG
LLPRPKVD*
>Ga0100379_100133664
MSDYKAGSNLEKVLKAGKFAFTGECGPPQGANITKLKEKAAHLKGCVDAVNITDNQTAVV
RMSSWAASLTVLQEGVEPNFQMVCRDRNRLAAQSDVLGVYSHGIRNMLCLSGDHQKFGNH
PEAKNVFDIDSIQLINVVKTMRDEGKFMNGQEIDVPPKLFIGAASNPFAEPYEFRVFRLA
KKIAAGADFIQTQCIYNMVRFRDFMKRVVDMGLHEKCYILAGVTPMKSVGMAQYMAKQVP
GMDVPDSLIKRLKGAPKGKAAAEGIKMAVEQIQEFKEMPGVAGVHLMAIEWEHRVREIAE
LAGMLPRPIV*
>Ga0100379_1000189514
MSKLSEALQSGKFVVTGEVGPPKGVSVQEMLESAKLYKGRVAAVNVTDQQSAVMRLGSLA
VCHLLKEMGIEPIFQVTCRDRNRIAIQSDLLSAYVLGIENVLCLTGDYVTLGDHPKAKPV
FDLDSVSLLQAAVQLQQGKDLAGKELDGIPKFFLGATVTPGANPLEPQIIKMEKKVKAGA
QFFQTQAVFEPRKFEEFMQTVKHLNVPVLAGIILLKSAGMARFMNKNVAGVHVPDSLIEE
MEKAENRVDTSIEIAARLINELKGLCQGVHIMPIGWEKRVPAVLGAAGL*
>Ga0100380_100110473
VKDESRLKQLLDGGHFAVTAECGPPKGADPGAVLRKAGLLKEKVDAVNVTDNQTAIVRMS
SIAACTVLLSAGLEPVLQMVVRDRNRIALQSDVLGASALGIRNILCLSGDHQSFGNQPSA
LGVFDLDSMQFIEAVRGMRDAGTIMGGEQLTSAPAVFIGAAANPFADPLEFRVVRLAKKI
SAGAEFIQTQCIYNMERFKKWISLAEDRGLLEKAYILGGVTPLKSAGMAKYMKNKVAGMD
IPDDVIKRMDAVPKERQRQEGIGICVETILALKEIKGVKGIHIMAIEWEDAVGEIVERAG
LLPRPKVD*
>Ga0100380_100049718
MSDYKAGSNLEKVLKAGKFAFTGECGPPQGANITKLKEKAAHLKGCVDAVNITDNQTAVV
RMSSWAASLTVLQEGVEPNFQMVCRDRNRLAAQSDVLGVYSHGIRNMLCLSGDHQKFGNH
PEAKNVFDIDSIQLINVVKTMRDEGKFMNGQEIDVPPKLFIGAASNPFAEPYEFRVFRLA
KKIAAGADFIQTQCIYNMVRFRDFMKRVVDMGLHEKCYILAGVTPMKSVGMAQYMAKQVP
GMDVPDSLIKRLKGAPKGKAAAEGIKMAVEQIQEFKEMPGVAGVHLMAIEWEHRVREIAE
LAGMLPRPVV*
>Ga0100380_1000084834
MVKDMRDEKKFQCGDKMTVEPCLFIGAAANPFADPFEFRVICLAKKVAAGADFIQTQIVY
NVDKFAEWMKGVRERGLHEKVKILAGVAPIKSVGAARYMKTEVPEMDVPDEIIERLRGVP
KEQASKEGIKFCVDIINWIREIEGVAGIHIMAIEWEEAVPEIVEKAGLLPRP*
>Ga0100381_10054703
VKDESRLKQLLDGGHFAVTAECGPPKGADPGAVLRKAGLLKEKVDAVNVTDNQTAIVRMS
SIAACTVLLSAGLEPVLQMVVRDRNRIALQSDVLGASALGIRNILCLSGDHQSFGNQPSA
LGVFDLDSMQFIEAVRGMRDAGTIMGGEQLTSAPAVFIGAAANPFADPLEFRVVRLAKKI
SAGAEFIQTQCIYNMERFKKWISLAEDRGLLEKAYILGGVTPLKSAGMAKYMKNKVAGMD
IPDDVIKRMDAVPKERQRQEGIGICVETILALKEIKGVKGIHIMAIEWEDAVGEIVERAG
LLPRPKVD*
>Ga0100381_10185384
MNQTRAVKTDSKLEKILAAGHLAVTSECGPPRGSDSDLIKKKAELIKNHVDAINITDNQT
SVTRLCSLASCIHLKLMGLEPVLQMVVRDRNRIAIQSDVLGAASFDIRNMLCLSGDHQRF
GDSSQGQNVFDLDSMQLIQTVRRMRDEGKFLGGDEIKRPPKLFVGAAANPFADPFEIRVR
RLAKKAAAGAEFIQTQCIYNLDRFEEWMKQVRDRGLHEKVYILAGLTPLKSAGMAKYMKN
RVPGMDVPDDVVKRMSGVPKEKQPEEGIKICVESVQRLKELEGVAGFHIMAIEWEEKVPE
IVEMGGLYPRPNPDAI*
>Ga0100381_100068235
MVKDMRDEKKFQCGDKMTVEPCLFIGAAANPFADPFEFRVICLAKKVAAGADFIQTQIVY
NVDKFAEWMKGVRERGLHEKVKILAGVAPIKSVGAARYMKTEVPEMDVPDEIIERLRGVP
KEQASKEGIKFCVDIINWIREIEGVAGIHIMAIEWEEAVPEIVEKAGLLPRP*
>Ga0100381_10100624
MSKQFKDVLASGEFVITSEIGPPKGTNIEKMLHHIEILKDKVHGMNVTDNQSSVMRLSSV
AVCHIITDHGGEPILQMTCRDRNRMALQSDLLSAYVLGVRNVLCLTGDHISLGDHKGAKQ
VFDLDSVQLIAAVKSLEAGQDIGGNKLDGGVEFCVGATATPEADNMDSQFLKFRKKIKTG
AGFFQTQAVYDMVKLKAFMEYARQSDVKILAGILVLVSAGMARYLNANVAGVTVPQELID
EMAGAEKGKALQKGMEIAARQIKQIKDEKICDGVHIMAIGKEEVVPEILSMSGV*
>Ga0100382_10096323
MSDYKAGSNLEKVLKAGKFAFTGECGPPQGANITKLKEKAAHLKGCVDAVNITDNQTAVV
RMSSWAASLTVLQEGVEPNFQMVCRDRNRLAAQSDVLGVYSHGIRNMLCLSGDHQKFGNH
PEAKNVFDIDSIQLINVVKTMRDEGKFMNGQEIDVPPKLFIGAASNPFAEPYEFRVFRLA
KKIAAGADFIQTQCIYNMVRFRDFMKRVVDMGLHEKCYILAGVTPMKSVGMAQYMAKQVP
GMDVPDSLIKRLKGAPKGKAAAEGIKMAVEQIQEFKEMPGVAGVHLMAIEWEHRVREIAE
LAGMLPRPVV*
>Ga0100382_10099365
VKDESRLKQLLDGGHFAVTAECGPPKGADPGAVLRKAGLLKEKVDAVNVTDNQTAIVRMS
SIAACTVLLSAGLEPVLQMVVRDRNRIALQSDVLGASALGIRNILCLSGDHQSFGNQPSA
LGVFDLDSMQFIEAVRGMRDAGTIMGGEQLTSAPAVFIGAAANPFADPLEFRVVRLAKKI
SAGAEFIQTQCIYNMERFKKWISLAEDRGLLEKAYILGGVTPLKSAGMAKYMKNKVAGMD
IPDDVIKRMDAVPKERQRQEGIGICVETILALKEIKGVKGIHIMAIEWEDAVGEIVERAG
LLPRPKVD*
>Ga0100382_10228192
MNQTRAVKTDSKLEKILAAGHLAVTSECGPPRGSDSDLIKKKAELIKNHVDAINITDNQT
SVTRLCSLASCIHLKLMGLEPVLQMVVRDRNRIAIQSDVLGAASFDIRNMLCLSGDHQRF
GDSSQGQNVFDLDSMQLIQTVRRMRDEGKFLGGDEIKRPPKLFVGAAANPFADPFEIRVR
RLAKKAAAGAEFIQTQCIYNLDRFEEWMKQVRDRGLHEKVYILAGLTPLKSAGMAKYMKN
RVPGMDVPDDVVKRMSGVPKEKQPEEGIKICVESVQRLKELEGVAGFHIMAIEWEEKVPE
IVEMGGLYPRPNPDAI*
>Ga0100383_10070533
VKDESRLKQLLDGGHFAVTAECGPPKGADPGAVLRKAGLLKEKVDAVNVTDNQTAIVRMS
SIAACTVLLSAGLEPVLQMVVRDRNRIALQSDVLGASALGIRNILCLSGDHQSFGNQPSA
LGVFDLDSMQFIEAVRGMRDAGTIMGGEQLTSAPAVFIGAAANPFADPLEFRVVRLAKKI
SAGAEFIQTQCIYNMERFKKWISLAEDRGLLEKAYILGGVTPLKSAGMAKYMKNKVAGMD
IPDDVIKRMDAVPKERQRQEGIGICVETILALKEIKGVKGIHIMAIEWEDAVGEIVERAG
LLPRPKVD*
>Ga0100383_100180714
MSDYKAGSNLEKVLKAGKFAFTGECGPPQGANITKLKEKAAHLKGCVDAVNITDNQTAVV
RMSSWAASLTVLQEGVEPNFQMVCRDRNRLAAQSDVLGVYSHGIRNMLCLSGDHQKFGNH
PEAKNVFDIDSIQLINVVKTMRDEGKFMNGQEIDVPPKLFIGAASNPFAEPYEFRVFRLA
KKIAAGADFIQTQCIYNMVRFRDFMKRVVDMGLHEKCYILAGVTPMKSVGMAQYMAKQVP
GMDVPDSLIKRLKGAPKGKAAAEGIKMAVEQIQEFKEMPGVAGVHLMAIEWEHRVREIAE
LAGMLPRPVV*
>Ga0100383_10076694
MNQTRAVKTDSKLEKILAAGHLAVTSECGPPRGSDSDLIKKKAELIKNHVDAINITDNQT
SVTRLCSLASCIHLKLMGLEPVLQMVVRDRNRIAIQSDVLGAASFDIRNMLCLSGDHQRF
GDSSQGQNVFDLDSMQLIQTVRRMRDEGKFLGGDEIKRPPKLFVGAAANPFADPFEIRVR
RLAKKVAAGAEFIQTQCIYNLDRFEEWMKQVRDRGLHEKVYILAGLTPLKSAGMAKYMKN
RVPGMDVPDDVVKRMSGVPKEKQPEEGIKICVESVQRLKELEGVAGFHIMAIEWEEKVPE
IVEMGGLYPRPNLDAI*
>Ga0100384_10503263
MSKQFKDVLASGEFVITSEIGPPKGTNIEKMLHHIEILKDKVHGMNVTDNQSSVTTLSSV
ALCNIIIDHGGEPILQMTCRDRNRMALQSDLLSAYVLGVRNVLCLTGDHISLGDHKGAKQ
VFDLDSVQLIAAVKSLEAGQDIGGNKLDGGVEFC
>Ga0100385_10167763
VKDESRLKQLLDGGHFAVTAECGPPKGADPGAVLRKAGLLKEKVDAVNVTDNQTAIVRMS
SIAACTVLLSAGLEPVLQMVVRDRNRIALQSDVLGASALGIRNILCLSGDHQSFGNQPSA
LGVFDLDSMQFIEAVRGMRDAGTIMGGEQLTSAPAVFIGAAANPFADPLEFRVVRLAKKI
SAGAEFIQTQCIYNMERFKKWISLAEDRGLLEKAYILGGVTPLKSAGMAKYMKNKVAGMD
IPDDVIKRMDAVPKERQRQEGIGICVETILALKEIKGVKGIHIMAIEWEDAVGEIVERAG
LLPRPKVD*
>Ga0100385_10086415
MSDYKAGSNLEKVLKAGKFAFTGECGPPQGANITKLKEKAAHLKGCVDAVNITDNQTAVV
RMSSWAASLTVLQEGVEPNFQMVCRDRNRLAAQSDVLGVYSHGIRNMLCLSGDHQKFGNH
PEAKNVFDIDSIQLINVVKTMRDEGKFMNGQEIDVPPKLFIGAASNPFAEPYEFRVFRLA
KKIAAGADFIQTQCIYNMVRFRDFMKRVVDMGLHEKCYILAGVTPMKSVGMAQYMAKQVP
GMDVPDSLIKRLKGAPKGKAAAEGIKMAVEQIQEFKEMPGVAGVHLMAIEWEHRVREIAE
LAGMLPRPVV*
>Ga0100385_10208274
MNQTRAVKTDSKLEKILAAGHLAVTSECGPPRGSDSDLIKKKAELIKNHVDAINITDNQT
SVTRLCSLASCIHLKLMGLEPVLQMVVRDRNRIAIQSDVLGAASFDIRNMLCLSGDHQRF
GDSSQGQNVFDLDSMQLIQTVRRMRDEGKFLGGDDIKRPPKLFVGAAANPFADPFEIRVR
RLAKKVAAGAEFIQTQCIYNLDRFEEWMKQVRDRGLHEKVYILAGLTPLKSAGMAKYMKN
RVPGMDVPDDVVKRMSGVPKEKQPEEGIKICVESVQRLKELEGVAGFHIMAIEWEEKVPE
IVEMGGLYPRPNLDAI*
>Ga0100385_100205816
MSKQFKDVLASGEFVITSEIGPPKGTNIEKMLHHIEILKDKVHGMNVTDNQSSVMRLSSV
AVCHIITDHGGEPILQMTCRDRNRMALQSDLLSAYVLGVRNVLCLTGDHISLGDHKGAKQ
VFDLDSVQLIAAVKSLEAGQDIGGNKLDGGVEFCVGATATPEADNMDSQFLKFRKKIKTG
AGFFQTQAVYDMVKLKAFMEYARQSDVKILAGILVLVSAGMARYLNANVAGVTVPQELID
EMAGAEKGKALQKGMEIAARQIKQIKDEKICDGVHIMAIGKEEVVPEILSMSGV*
>Ga0100385_10043545
MVKDMRDEKKFQCGDKMTVEPCLFIGAAANPFADPFEFRVICLAKKVAAGADFIQTQIVY
NVDKFAEWMKGVRERGLHEKVKILAGVAPIKSVGAARYMKTEVPEMDVPDEIIERLRGVP
KEQASKEGIKFCVDIINWIREIEGVAGIHIMAIEWEEAVPEIVEKAGLLPRP*
>Ga0100386_100518381
VKTNSRVEKILAGGGFVVTSECGPPRGADAEVVRRKGELLRGVVDAVNVTDNQTAVVRMS
SLSACAILKGMGLEPILQMVCRDRNRIALQSDILGAAALGINNVLCLSGDHQKFGDHPQG
KNVYDIDSIQLIQTVCRMRDEGRFLGGEEIKGKPLMFVGAAANPFADPFEIRAARLGKKM
RAGCEFIQTQCIYNMERFSRWMEMVCERGFHEKCAVLAGVTPFKTAGMANYMKKNVPGMD
VPDEMIARMKGVPKEKQAEEGIKICVETIERLREIPGVRGIHIMAIE
>Ga0100386_1000069214
MSKLSEALQSGKFVVTGEVGPPKGVSVQEMLESAKLYKGRVAAVNVTDQQSAVMRLGSLA
VCHLLKEMGIEPIFQVTCRDRNRIAIQSDLLSAYVLGIENVLCLTGDYVTLGDHPKAKPV
FDLDSVSLLQAAVQLQQGKDLAGKELDGIPKFFLGATVTPGANPLEPQIIKMEKKVKAGA
QFFQTQAVFEPRKFEEFMQTVKHLNVPVLAGIILLKSAGMARFMNKNVAGVHVPDSLIEE
MEKAENRVDTSIEIAARLINELKGLCQGVHIMPIGWEKRVPAVLGAAGL*
>Ga0100386_100100934
MNQTRAVKTDSKLEKILAAGHLAVTSECGPPRGSDSDLIKKKAELIKNHVDAINITDNQT
SVTRLCSLASCIHLKLMGLEPVLQMVVRDRNRIAIQSDVLGAASFDIRNMLCLSGDHQRF
GDSSQGQNVFDLDSMQLIQTVRRMRDEGKFLGGDEIKRPPKLFVGAAANPFADPFEIRVR
RLAKKAAAGAEFIQTQCIYNLDRFEEWMKQVRDRGLHEKVYILAGLTPLKSAGMAKYMKN
RVPGMDVPDDVVKRMSGVPKEKQPEEGIKICVESVQRLKELEGVAGFHIMAIEWEEKVPE
IVEMGGLYPRPNPDAI*
>Ga0100386_100073244
MSKQFKDVLASGEFVITSEIGPPKGTNIEKMLHHIEILKDKVHGMNVTDNQSSVMRLSSV
AVCHIITDHGGEPILQMTCRDRNRMALQSDLLSAYVLGVRNVLCLTGDHISLGDHKGAKQ
VFDLDSVQLIAAVKSLEAGQDIGGNKLDGGVEFCVGATATPEADNMDSQFLKFRKKIKTG
AGFFQTQAVYDMVKLKAFMEYARQSDVKILAGILVLVSAGMARYLNANVAGVTVPQELID
EMAGAEKGKALQKGMEIAARQIKQIKDEKICDGVHIMAIGKEEVVPEILSMSGV*
>Ga0100386_100336612
MKSGSNLEKVFVNGHFAVTAELGPPKNNDVSVIQRKVDFLRGYVDAVNITDNQTAIVRMS
SIATSAFVIQMGMEPVMQMVTRDRNRIAMQSDLFGATALGIKNIVCLTGDHHTFGNQVNA
KNVHDLDSVQLINLVKTMRDEKTLMGGEEKFEGDIKLFIGGAANPFADPFEFRALRTAKK
AAAGVDFIQTQCIYDMERFKEWMKMIRDLGVHEKVHIMAGITPLKSAGMARYMAKNVAGI
TIPDAIIDRMAKAAKGSEEGIKICVEQIQEVREIEGVHGVHIMAIEWEQMISKITEMAGL
LPRPKVE*
>Ga0100386_100404072
MKTKSNIEKILESGGFVLTSECGPPRGADAEVIRKKGNILKGVVDAVNVTDNQTSVVRMS
SFSSCIILKEMGFDPILQMVCRDRNRIAIHSDILGAGALGINNILCLSGDHQKFGDHPMA
KNVFDMDSIQLIHTVKTMRDDGKFLGGEEVKGRPILFIGAAENPFADPFEIRAARLGKKV
KAGCEFIQTQCIYNIEKFARWMEMVRERGLHERCAILAGVTPFKSVGMAKYMKNSVPGMD
VPDAMIERMRGVPKERQSEEGIKMCVETIQKLREIPGVRGIHIMAIEWEEKVAEIAKAAG
LLPRPQVS*
>Ga0100386_100083367
VKDESRLKQLLDGGHFAVTAECGPPKGADPGAVLRKAGLLKEKVDAVNVTDNQTAIVRMS
SIAACTVLLSAGLEPVLQMVVRDRNRIALQSDVLGASALGIRNILCLSGDHQSFGNQPSA
LGVFDLDSMQFIEAVRGMRDAGTIMGGEQLTSAPAVFIGAAANPFADPLEFRVVRLAKKI
SAGAEFIQTQCIYNMERFKKWISLAEDRGLLEKAYILGGVTPLKSAGMAKYMKNKVAGMD
IPDGVIKRMDAVPKERQRQEGIGICVETILALKEIKGVKGIHIMAIEWEDAVGEIVERAG
LLPRPKVD*
>Ga0100386_100061465
MSDYKAGSNLEKVLKAGKFAFTGECGPPQGANITKLKEKAAHLKGCVDAVNITDNQTAVV
RMSSWAASLTVLQEGVEPNFQMVCRDRNRLAAQSDVLGVYSHGIRNMLCLSGDHQKFGNH
PEAKNVFDIDSIQLINVVKTMRDEGKFMNGQEIDVPPKLFIGAASNPFAEPYEFRVFRLA
KKIAAGADFIQTQCIYNMVRFRDFMKRVVDMGLHEKCYILAGVTPMKSVGMAQYMAKQVP
GMDVPDSLIKRLKGAPKGKAAAEGIKMAVEQIQEFKEMPGVAGVHLMAIEWEHRVREIAE
LAGMLPRPVV*
>Ga0100386_100860753
LIIVQQKPLEKIFEMTEEFKRLLIVGCDGCAAIVQAGGEKQAEVLKTLLEMHRKLRGGNG
SKTKAISILRQCDRQIAASSLHPLVEDYDAVVSLACGVGVQTIAGLFPNKIIIPANDTMF
IGMHDTKEGKFYEMCRACGDCILFETGGICPITRCAKGLLNGPCGGQSKGKCEVGGWKND
CAWVLIYNRLKERNRLDLFKKFRIPRDYRVSEHPRKLGGEVVEKKEGTKKEEEVVSGAFK
REAYSELTKQISEGKFVFTGELEPVKTTSLHEVLEGAKALKGHVVAINITDNPTSFGYMN
ALVPSYMIQREVGVEAVYQMTTRDRNRLALLSDVLAAGALGIKNILVLTGDHTTVGDTPQ
AKPVFDLDSATFTYMMRKVIDEGVDLK
>Ga0100387_100039137
MSKQFKDVLASGEFVITSEIGPPKGTNIEKMLHHIEILKDKVHGMNVTDNQSSVMRLSSV
AVCHIITDHGGEPILQMTCRDRNRMALQSDLLSAYVLGVRNVLCLTGDHISLGDHKGAKQ
VFDLDSVQLIAAVKSLEAGQDIGGNKLDGGVEFCVGATATPEADNMDSQFLKFRKKIKTG
AGFFQTQAVYDMVKLKAFMEYARQSDVKILAGILVLVSAGMARYLNANVAGVTVPQELID
EMAGAEKGKALQKGMEIAARQIKQIKDEKICDGVHIMAIGKEEVVPEILSMSGV*
>Ga0100387_100031487
MSDYKAGSNLEKVLKAGKFAFTGECGPPQGANITKLKEKAAHLKGCVDAVNITDNQTAVV
RMSSWAASLTVLQEGVEPNFQMVCRDRNRLAAQSDVLGVYSHGIRNMLCLSGDHQKFGNH
PEAKNVFDIDSIQLINVVKTMRDEGKFMNGQEIDVPPKLFIGAASNPFAEPYEFRVFRLA
KKIAAGADFIQTQCIYNMVRFRDFMKRVVDMGLHEKCYILAGVTPMKSVGMAQYMAKQVP
GMDVPDSLIKRLKGAPKGKAAAEGIKMAVEQIQEFKEMPGVAGVHLMAIEWEHRVREIAE
LAGMLPRPIV*
>Ga0100387_100081807
VKDESRLKQLLDGGHFAVTAECGPPKGADPGAVLRKAGLLKEKVDAVNVTDNQTAIVRMS
SIAACTVLLSAGLEPVLQMVVRDRNRIALQSDVLGASALGIRNILCLSGDHQSFGNQPSA
LGVFDLDSMQFIEAVRGMRDAGTIMGGEQLTSAPAVFIGAAANPFADPLEFRVVRLAKKI
SAGAEFIQTQCIYNMERFKKWISLAEDRGLLEKAYILGGVTPLKSAGMAKYMKNKVAGMD
IPDGVIKRMDAVPKERQRQEGIGICVETILALKEIKGVKGIHIMAIEWEDAVGEIVERAG
LLPRPKVD*
>Ga0100387_100115922
LIIVQQKPLEKIFEMTEEFKRLLIVGCDGCAAIVQAGGEKQAEVLKTLLEMHRKLRGGNG
SKTKAISILRQCDRQIAASSLHPLVEDYDAVVSLACGVGVQTIAGLFPNKIIIPANDTMF
IGMHDTKEGKFYEMCRACGDCILFETGGICPITRCAKGLLNGPCGGQSKGKCEVGGWKND
CAWVLIYNRLKERNRLDLFKKFRIPRDYRVSEHPRKLGGEVVEKKEGTKKEEEVVSGAFK
REAYSELTKQISEGKFVFTGELEPVKTTSLHEVLEGAKALKGHVVAINITDNPTSFGYMN
ALVPSYMIQREVGVEAVYQMTTRDRNRLALLSDVLAAGALGIKNILVLTGDHTTVGDTPQ
AKPVFDLDSATFTYMMRKVIDEGVDLKGNKIEDPPKFNIGIAAAPNADPLEAELLKIERK
VKLGVDFIQTQCVYSVEQAKRFADAAAYLKTPILFGVAPFKSMSMMKWMIKFVPGIMVPE
DVERRLRRAKEKSKEAFREENVEIFGELIRGIRKTTSAAGIHMMAVGYEWVVPKIIERSG
IA*
>Ga0100387_100137583
MNQTRAVKTDSKLEKILAAGHLAVTSECGPPRGSDSDLIKKKAELIKNHVDAINITDNQT
SVTRLCSLASCIHLKLMGLEPVLQMVVRDRNRIAIQSDVLGAASFDIRNMLCLSGDHQRF
GDSSQGQNVFDLDSMQLIQTVRRMRDEGKFLGGDEIKRPPKLFVGAAANPFADPFEIRVR
RLAKKAAAGAEFIQTQCIYNLDRFEEWMKQVRDRGLHEKVYILAGLTPLKSAGMAKYMKN
RVPGMDVPDDVVKRMSGVPKEKQPEEGIKICVESVQRLKELEGVAGFHIMAIEWEEKVPE
IVEMGGLYPRPNPDAI*
>Ga0100387_1000041533
MVKDMRDEKKFQCGDKMTVEPCLFIGAAANPFADPFEFRVICLAKKVAAGADFIQTQIVY
NVDKFAEWMKGVRERGLHEKVKILAGVAPIKSVGAARYMKTEVPEMDVPDEIIERLRGVP
KEQASKEGIKFCVDIINWIREIEGVAGIHIMAIEWEEAVPEIVEKAGLLPRP*
>Ga0100388_100254743
VNGHFAVTAELGPPKNNDVSVIQRKVDFLRGYVDAVNITDNQTAIVRMSSIATSAFVIQM
GMEPVMQMVTRDRNRIAMQSDLFGATALGIKNIVCLTGDHHTFGNQVNAKNVHDLDSVQL
INLVKTMRDEKTLMGGEEKFEGDIKLFIGGAANPFADPFEFRALRTAKKAAAGVDFIQTQ
CIYDMERFKEWMKMIRDLGVHEKVHIMAGITPLKSAGMARYMAKNVAGITIPDAIIDRMA
KAAKGSEEGIKICVEQIQEVREIEGVHGVHIMAIEWEQMISKITEMAGLLPRPKVE*
>Ga0100388_100056223
MNQTRAVKTDSKLEKILAAGHLAVTSECGPPRGSDSDLIKKKAELIKNHVDAINITDNQT
SVTRLCSLASCIHLKLMGLEPVLQMVVRDRNRIAIQSDVLGAASFDIRNMLCLSGDHQRF
GDSSQGQNVFDLDSMQLIQTVRRMRDEGKFLGGDEIKRPPKLFVGAAANPFADPFEIRVR
RLAKKAAAGAEFIQTQCIYNLDRFEEWMKQVRDRGLHEKVYILAGLTPLKSAGMAKYMKN
RVPGMDVPDDVVKRMSGVPKEKQPEEGIKICVESVQRLKELEGVAGFHIMAIEWEEKVPE
IVEMGGLYPRPNPDAI*
>Ga0100388_1000121716
MSKQFKDVLASGEFVITSEIGPPKGTNIEKMLHHIEILKDKVHGMNVTDNQSSVMRLSSV
AVCHIITDHGGEPILQMTCRDRNRMALQSDLLSAYVLGVRNVLCLTGDHISLGDHKGAKQ
VFDLDSVQLIAAVKSLEAGQDIGGNKLDGGVEFCVGATATPEADNMDSQFLKFRKKIKTG
AGFFQTQAVYDMVKLKAFMEYARQSDVKILAGILVLVSAGMARYLNANVAGVTVPQELID
EMAGAEKGKALQKGMEIAARQIKQIKDEKICDGVHIMAIGKEEVVPEILSMSGV*
>Ga0100388_100025207
MSDYKAGSNLEKVLKAGKFAFTGECGPPQGANITKLKEKAAHLKGCVDAVNITDNQTAVV
RMSSWAASLTVLQEGVEPNFQMVCRDRNRLAAQSDVLGVYSHGIRNMLCLSGDHQKFGNH
PEAKNVFDIDSIQLINVVKTMRDEGKFMNGQEIDVPPKLFIGAASNPFAEPYEFRVFRLA
KKIAAGADFIQTQCIYNMVRFRDFMKRVVDMGLHEKCYILAGVTPMKSVGMAQYMAKQVP
GMDVPDSLIKRLKGAPKGKAAAEGIKMAVEQIQEFKEMPGVAGVHLMAIEWEHRVREIAE
LAGMLPRPVV*
>Ga0100388_1000150014
MVKDMRDEKKFQCGDKMTVEPCLFIGAAANPFADPFEFRVICLAKKVAAGADFIQTQIVY
NVDKFAEWMKGVRERGLHEKVKILAGVAPIKSVGAARYMKTEVPEMDVPDEIIERLRGVP
KEQASKEGIKFCVDIINWIREIEGVAGIHIMAIEWEEAVPEIVEKAGLLPRP*
>Ga0100388_100037587
VKDESRLKQLLDGGHFAVTAECGPPKGADPGAVLRKAGLLKEKVDAVNVTDNQTAIVRMS
SIAACTVLLSAGLEPVLQMVVRDRNRIALQSDVLGASALGIRNILCLSGDHQSFGNQPSA
LGVFDLDSMQFIEAVRGMRDAGTIMGGEQLTSAPAVFIGAAANPFADPLEFRVVRLAKKI
SAGAEFIQTQCIYNMERFKKWISLAEDRGLLEKAYILGGVTPLKSAGMAKYMKNKVAGMD
IPDDVIKRMDAVPKERQRQEGIGICVETILALKEIKGVKGIHIMAIEWEDAVGEIVERAG
LLPRPKVD*
>Ga0100388_100077626
VKTNSRVEKILAGGGFVVTSECGPPRGADPEVVRQKGELLRGVVDAVNVTDNQTAVVRMS
SLSACAILKGMGLEPILQMVCRDRNRIALQSDILGAAALGINNVLCLSGDHQKFGDHPQG
KNVYDIDSIQLIQTVCRMRDEGRFLGGEEIKGKPLMFVGAAANPFADPFEIRAARLGKKM
RAGCEFIQTQCIYNMERFSRWMEMVCERGFHEKCAVLAGVTPFKTAGMANYMKKNVPGMD
VPDEMIARMKGVPKEKQAEEGIKICVETIERLREIPGVRGIHIMAIEWETKVAEIVKAAG
LLPRPEIE*
>Ga0100388_100116502
LIIVQQKPLEKIFEMTEEFKRLLIVGCDGCAAIVQAGGEKQAEVLKTLLEMHRKLRGGNG
SKTKAISILRQCDRQIAASSLHPLVEDYDAVVSLACGVGVQTIAGLFPNKIIIPANDTMF
IGMHDTKEGKFYEMCRACGDCILFETGGICPITRCAKGLLNGPCGGQSKGKCEVGGWKND
CAWVLIYNRLKERNRLDLFKKFRIPRDYRVSEHPRKLGGEVVEKKEGTKKEEEVVSGAFK
REAYSELTKQISEGKFVFTGELEPVKTTSLHEVLEGAKALKGHVVAINITDNPTSFGYMN
ALVPSYMIQREVGVEAVYQMTTRDRNRLALLSDVLAAGALGIKNILVLTGDHTTVGDTPQ
AKPVFDLDSATFTYMMRKVIDEGVDLKGNKIEDPPKFNIGIAAAPNADPLEAELLKIERK
VKLGVDFIQTQCVYSVEQAKRFADAAAYLKTPILFGVAPFKSMSMMKWMIKFVPGIMVPE
DVERRLRRAKEKSKEAFREENVEIFGELIRGIRKTTSAAGIHMMAVGYEWVVPKIIERSG
IA*
>Ga0100389_10055734
MNQTRAVKTDSKLEKILAAGHLAVTSECGPPRGSDSDLIKKKAELIKNHVDAINITDNQT
SVTRLCSLASCIHLKLMGLEPVLQMVVRDRNRIAIQSDVLGAASFDIRNMLCLSGDHQRF
GDSSQGQNVFDLDSMQLIQTVRRMRDEGKFLGGDEIKRPPKLFVGAAANPFADPFEIRVR
RLAKKAAAGAEFIQTQCIYNLDRFEEWMKQVRDRGLHEKVYILAGLTPLKSAGMAKYMKN
RVPGMDVPDDVVKRMSGVPKEKQPEEGIKICVESVQRLKELEGVAGFHIMAIEWEEKVPE
IVEMGGLYPRPNPDAI*
>Ga0100389_10113561
VKDESRLKQLLDGGHFAVTAECGPPKGADPGAVLRKAGLLKEKVDAVNVTDNQTAIVRMS
SIAACTVLLSAGLEPVLQMVVRDRNRIALQSDVLGASALGIRNILCLSGDHQSFGNQPSA
LGVFDLDSMQFIEAVRGMRDAGTIMGGEQLTSAPAVFIGAAANPFADPLEFRVVRLAKKI
SAGAEFIQTQCIYNMERFKKWISLAEDRGLLEKAYILGGVTPLKSAGMAKYMKNKVAGMD
IPDDVIKRMDAVPKERQRQEGIGICVETILALKEIKGVKGIHIMAIEWEDAVGEIVERAG
LLPRPKVD*
>Ga0100389_10009907
MSDYKAGSNLEKVLKAGKFAFTGECGPPQGANITKLKEKAAHLKGCVDAVNITDNQTAVV
RMSSWAASLTVLQEGVEPNFQMVCRDRNRLAAQSDVLGVYSHGIRNMLCLSGDHQKFGNH
PEAKNVFDIDSIQLINVVKTMRDEGKFMNGQEIDVPPKLFIGAASNPFAEPYEFRVFRLA
KKIAAGADFIQTQCIYNMVRFRDFMKRVVDMGLHEKCYILAGVTPMKSVGMAQYMAKQVP
GMDVPDSLIKRLKGAPKGKAAAEGIKMAVEQIQEFKEMPGVAGVHLMAIEWEHRVREIAE
LAGMLPRPVV*
>Ga0100389_10081648
MKSGSNLEKVFVNGHFAVTAELGPPKNNDVSVIQRKVDFLRGYVDAVNITDNQTAIVRMS
SIATSAFVIQMGMEPVMQMVTRDRNRIAMQSDLFGATALGIKNIVCLTGDHHTFGNQVNA
KNVHDLDSVQLINLVKTMRDEKTLMGGEEKFEGDIKLFIGGAANPFADPFEFRALRTAKK
AAAGVDFIQTQCIYDMERFKEWMKMIRDLGVHEK
>Ga0100389_10008724
VKTNSRVEKILAGGGFVVTSECGPPRGADAEVVRRKGELLRGVVDAVNVTDNQTAVVRMS
SLSACAILKGMGLEPILQMVCRDRNRIALQSDILGAAALGINNVLCLSGDHQKFGDHPQG
KNVYDIDSIQLIQTVCRMRDEGRFLGGEEIKGKPLMFVGAAANPFADPFEIRAARLGKKM
RAGCEFIQTQCIYNMERFSRWMEMVCERGFHEKCAVLAGVTPFKTAGMANYMKKNVPGMD
VPDEMIARMKGVPKEKQAEEGIKICVETIERLREIPGVRGIHIMAIEWETKVAEIVKAAG
LLPRPEIE*
>Ga0100389_100095816
MSKQFKDVLASGEFVITSEIGPPKGTNIEKMLHHIEILKDKVHGMNVTDNQSSVMRLSSV
AVCHIITDHGGEPILQMTCRDRNRMALQSDLLSAYVLGVRNVLCLTGDHISLGDHKGAKQ
VFDLDSVQLIAAVKSLEAGQDIGGNKLDGGVEFCVGATATPEADNMDSQFLKFRKKIKTG
AGFFQTQAVYDMVKLKAFMEYARQSDVKILAGILVLVSAGMARYLNANVAGVTVPQELID
EMAGAEKGKALQKGMEIAARQIKQIKDEKICDGVHIMAIGKEEVVPEILSMSGV*
>Ga0100389_100104523
MVKDMRDEKKFQCGDKMTVEPCLFIGAAANPFADPFEFRVICLAKKVAAGADFIQTQIVY
NVDKFAEWMKGVRERGLHEKVKILAGVAPIKSVGAARYMKTEVPEMDVPDEIIERLRGVP
KEQASKEGIKFCVDIINWIREIEGVAGIHIMAIEWEEAVPEIVEKAGLLPRP*
>Ga0100389_10067072
MPKSFKEALESGKFVVTAEVGPPKGTDIEEMLHHIDLLKDKVDGLNVTDNQSSVMRLSSI
SVSHIIREKGGEPILQMTCRDRNRLALESDLISANILGVDNVLCLTGDYITMGDHVEAMP
VFDLDSVLLLKTVRLLESGKDSGGNELKGSARFCAGAIVTPEANPIEPQLLKFEKKIKAG
AEFFQTQAIYDLDNFKKFMRYARQFNVKILAGIVLLVSAGMARYMNANVPGIFVPKALID
EMAGTEKGKALEKGIEIAGRMIKTLKDENICDGVHIMAIGKEGKVPDILAAAGLV*
>Ga0100390_100074993
MKSGSNLEKVFVNGHFAVTAELGPPKNNDVSVIQRKVDFLRGYVDAVNITDNQTAIVRMS
SIATSAFVIQMGMEPVMQMVTRDRNRIAMQSDLFGATALGIKNIVCLTGDHHTFGNQVNA
KNVHDLDSVQLINLVKTMRDEKTLMGGEEKFEGDIKLFIGGAANPFADPFEFRALRTAKK
AAAGVDFIQTQCIYDMERFKEWMKMIRDLGVHEKVHIMAGITPLKSAGMARYMAKNVAGI
TIPDAIIDRMAKAAKGSEEGIKICVEQIQEVREIEGVHGVHIMAIEWEQMISKITEMAGL
LPRPKVE*
>Ga0100390_100040857
MSKQFKDVLASGEFVITSEIGPPKGTNIEKMLHHIEILKDKVHGMNVTDNQSSVMRLSSV
AVCHIITDHGGEPILQMTCRDRNRMALQSDLLSAYVLGVRNVLCLTGDHISLGDHKGAKQ
VFDLDSVQLIAAVKSLEAGQDIGGNKLDGGVEFCVGATATPEADNMDSQFLKFRKKIKTG
AGFFQTQAVYDMVKLKAFMEYARQSDVKILAGILVLVSAGMARYLNANVAGVTVPQELID
EMAGAEKGKALQKGMEIAARQIKQIKDEKICDGVHIMAIGKEEVVPEILSMSGV*
>Ga0100390_100068816
VKTNSRVEKILAGGGFVVTSECGPPRGADAEVVRRKGELLRGVVDAVNVTDNQTAVVRMS
SLSACAILKGMGLEPILQMVCRDRNRIALQSDILGAAALGINNVLCLSGDHQKFGDHPQG
KNVYDIDSIQLIQTVCRMRDEGRFLGGEEIKGKPLMFVGAAANPFADPFEIRAARLGKKM
RAGCEFIQTQCIYNMERFSRWMEMVCERGFHEKCAVLAGVTPFKTAGMANYMKKNVPGMD
VPDEMIARMKGVPKEKQAEEGIKICVETIERLREIPGVRGIHIMAIEWETKVAEIVKAAG
LLPRPEIE*
>Ga0100390_100109285
MVKDMRDEKKFQCGDKMTVEPCLFIGAAANPFADPFEFRVICLAKKVAAGADFIQTQIVY
NVDKFAEWMKGVRERGLHEKVKILAGVAPIKSVGAARYMKTEVPEMDVPDEIIERLRGVP
KEQASKEGIKFCVDIINWIREIEGVAGIHIMAIEWEEAVPEIVEKAGLLPRP*
>Ga0100390_100103984
MKSGSNLEKVLGAGHFAFTGELGPPRGANAEEVRKKAAFLKGNVDSVNITDNQTAMVRMS
SWACCIILIQEGIEPNYQMVCRDRNRLAMQSDILGAYAHGIRNILCLSGDHCKFGDHPQA
KGVFDIDSIQLIATVKKMRDEGKFLSGADLDGVPKMFIGAAANPFADPFEWRVHRLAKKV
AAGVDFIQTQCIYNMNKFREFIKQANDMGLTEKAYILAGVTPMKGVGMAKYMKNKVPGMD
VPDEIISRLQGVDKKKQSDEGIKMAVEQIEEFKEMKGVAGVHLMAIEWEHRVPEIAEMAK
VLPRPKVD*
>Ga0100390_100364434
MKTKSNIEKILESGGFVLTSECGPPRGADAEVIRKKGNILKGVVDAVNVTDNQTSVVRMS
SFSSCIILKEMGFDPILQMVCRDRNRIAIQSDILGAGALGINNILCLSGDHQKFGDHPMA
KNVFDMDSIQLIHTVKTMRDDGKFLGGEEVKGRPVLFIGAAENPFADPFEIRAARLGKKV
KAGCEFIQTQCIYNIEKFARWMEMVRERGLHERCAILAGVTPFKSVGMAKYMKNSVPGMD
VPDAMIERMRGVPKERQSEEGIKMCVETIQKLREIPGVRGIHIMAIEWEEKVAEIAKAAG
LLPRPQP*
>Ga0100390_100035309
MSDYKAGSNLEKVLKAGKFAFTGECGPPQGANITKLKEKAAHLKGCVDAVNITDNQTAVV
RMSSWAASLTVLQEGVEPNFQMVCRDRNRLAAQSDVLGVYSHGIRNMLCLSGDHQKFGNH
PEAKNVFDIDSIQLINVVKTMRDEGKFMNGQEIDVPPKLFIGAASNPFAEPYEFRVFRLA
KKIAAGADFIQTQCIYNMVRFRDFMKRVVDMGLHEKCYILAGVTPMKSVGMAQYMAKQVP
GMDVPDSLIKRLKGAPKGKAAAEGIKMAVEQIQEFKEMPGVAGVHLMAIEWEHRVREIAE
LAGMLPRPVV*
>Ga0100390_100181004
MNQTRAVKTDSKLEKILAAGHLAVTSECGPPRGSDSDLIKKKAELIKNHVDAINITDNQT
SVTRLCSLASCIHLKLMGLEPVLQMVVRDRNRIAIQSDVLGAASFDIRNMLCLSGDHQRF
GDSSQGQNVFDLDSMQLIQTVRRMRDEGKFLGGDEIKRPPKLFVGAAANPFADPFEIRVR
RLAKKVAAGAEFIQTQCIYNLDRFEEWMKQVRDRGLHEKVYILAGLTPLKSAGMAKYMKN
RVPGMDVPDDVVKRMSGVPKEKQPEEGIKICVESVQRLKELEGVAGFHIMAIEWEEKVPE
IVEMGGLYPRPNPDAI*
>Ga0100390_100061359
VKDESRLKQLLDGGHFAVTAECGPPKGADPGAVLRKAGLLKEKVDAVNVTDNQTAIVRMS
SIAACTVLLSAGLEPVLQMVVRDRNRIALQSDVLGASALGIRNILCLSGDHQSFGNQPSA
LGVFDLDSMQFIEAVRGMRDAGTIMGGEQLTSAPAVFIGAAANPFADPLEFRVVRLAKKI
SAGAEFIQTQCIYNMERFKKWISLAEDRGLLEKAYILGGVTPLKSAGMAKYMKNKVAGMD
IPDDVIKRMDAVPKERQRQEGIGICVETILALKEIKGVKGIHIMAIEWEDAVGEIVERAG
LLPRPKVD*
>Ga0100390_100959391
MTNTGSNIERILDTGGFVVTSECGPPRGADAGVVRKKGELLRGVVDAVNVTDNQTSVVRM
SSLSACVILKEMGFDPILQMVCRDRNRIALQSDLLGAAALGINNVLCLSGDHQKFGDHPQ
AKNVFDIDSIQLIQAVRRMRDEGKFIGGEEIKGKPVLFIGAAANPFADPFEIRAPRLGKK
VKAGCEFIQTQ
>Ga0100391_10084763
MSKQFKDVLASGEFVITSEIGPPKGTNIEKMLHHIEILKDKVHGMNVTDNQSSVMRLSSV
AVCHIITDHGGEPILQMTCRDRNRMALQSDLLSAYVLGVRNVLCLTGDHISLGDHKGAKQ
VFDLDSVQLIAAVKSLEAGQDIGGNKLDGGVEFCVGATATPEADNMDSQFLKFRKKIKTG
AGFFQTQAVYDMVKLKAFMEYARQSDVKILAGILVLVSAGMARYLNANVAGVTVPQELID
EMAGAEKGKALQKGMEIAARQIKQIKDEKICDGVHIMAIGKEEVVPEILSMSGV*
>Ga0100391_10087887
VKDESRLKQLLDGGHFAVTAECGPPKGADPGAVLRKAGLLKEKVDAVNVTDNQTAIVRMS
SIAACTVLLSAGFEPVLQMVVRDRNRIALQSDVLGASALGIRNILCLSGDHQSFGNQPSA
LGVFDLDSMQFIEAVRGMRDAGTIMGGEQLTSAPAVFIGAAANPFADPLEFRVVRLAKKI
SAGAEFIQTQCIYNMERFKKWISLAEDRGLLEKAYILGGVTPLKSAGMAKYMKNKVAGMD
IPDDVIKRMDAVPKERQRQEGIGICVETILALKEIKGVKGIHIMAIEWEDAVGEIVERAG
LLPRPKVD*
>Ga0100391_10091216
MKSGSNLEKVFVNGHFAVTAELGPPKNNDVSVIQRKVDFLRGYVDAVNITDNQTAIVRMS
SIATSAFVIQMGMEPVMQMVTRDRNRIAMQSDLFGATALGIKNIVCLTGDHHTFGNQVNA
KNVHDLDSVQLINLVKTMRDEKTLMGGEEKFEGDIKMFIGGAANPFADPFEFRALRTAKK
AAAGVDFIQTQCIYDMERFKEWMKMIRDLGVHEKVHIMAGITPLKSAGMARYMAKNVAGI
TIPDAIIDRMAKAAKGSEEGIKICVEQIQEVREIEGVHGVHIMAIEWEQMISKITEMAGL
LPRPKVE*
>Ga0100391_10010917
MSDYKAGSNLEKVLKAGKFAFTGECGPPQGANITKLKEKAAHLKGCVDAVNITDNQTAVV
RMSSWAASLTVLQEGVEPNFQMVCRDRNRLAAQSDVLGVYSHGIRNMLCLSGDHQKFGNH
PEAKNVFDIDSIQLINVVKTMRDEGKFMNGQEIDVPPKLFIGAASNPFAEPYEFRVFRLA
KKIAAGADFIQTQCIYNMVRFRDFMKRVVDMGLHEKCYILAGVTPMKSVGMAQYMAKQVP
GMDVPDSLIKRLKGAPKGKAAAEGIKMAVEQIQEFKEMPGVAGVHLMAIEWEHRVREIAE
LAGMLPRPVV*
>Ga0100391_100119533
MVKDMRDEKKFQCGDKMTVEPCLFIGAAANPFADPFEFRVICLAKKVAAGADFIQTQIVY
NVDKFAEWMKGVRERGLHEKVKILAGVAPIKSVGAARYMKTEVPEMDVPDEIIERLRGVP
KEQAFKEGIKFCVDIINWIREIEGVAGIHIMAIEWEEAVPEIVEKAGLLPRP*
>Ga0100391_10210144
LIIVQQKPLEKIFEMTEEFKRLLIVGCDGCAAIVQAGGEKQAEVLKTLLEMHRKLRGGNG
SKTKAISILRQCDRQIAASSLHPLVEDYDAVVSLACGVGVQTIAGLFPNKIIIPANDTMF
IGMHDTKEGKFYEMCRACGDCILFETGGICPITRCAKGLLNGPCGGQSKGKCEVGGWKND
CAWVLIYNRLKERNRLDLFKKFRIPRDYRVSEHPRKLGGEVVEKKEGTKKEEEVVSGAFK
REAYSELTKQISEGKFVFTGELEPVKTTSLHEVLEGAKALKGHVVAINITDNPTSFGYMN
ALVPSYMIQREVGVEAVYQMTTRDRNRLALLSDVLAAGALGIKNILVLTGDHTTVGDTPQ
AKPVFDLDSATFTYMMRKVIDEGVDLKGNKIEDPPKFNIGIAAAPNADPLEAELLKIERK
VKLGVDFIQTQCVYSVEQAKRFADAAAYLKTPILFGVAPFKSMSMMKWMIKFVPGIMVPE
DVERRLRRAKEKSKEAFREENVEIFGELIRGIRKTTSAAGIHMMAVGYEWVVPKIIERSG
IA*
>Ga0100391_10036978
MNQTRAVKTDSKLEKILAAGHLAVTSECGPPRGSDSDLIKKKAELIKNHVDAINITDNQT
SVTRLCSLASCIHLKLMGLEPVLQMVVRDRNRIAIQSDVLGAASFDIRNMLCLSGDHQRF
GDSSQGQNVFDLDSMQLIQTVRRMRDEGKFLGGDEIKRPPKLFVGAAANPFADPFEIRVR
RLAKKAAAGAEFIQTQCIYNLDRFEEWMKQVRDRGLHEKVYILAGLTPLKSAGMAKYMKN
RVPGMDVPDDVVKRMSGVPKEKQPEEGIKICVESVQRLKELEGVAGFHIMAIEWEEKVPE
IVEMGGLYPRPNPDAI*
>Ga0100392_10014107
MSDYKAGSNLEKVLKAGKFAFTGECGPPQGANITKLKEKAAHLKGCVDAVNITDNQTAVV
RMSSWAASLTVLQEGVEPNFQMVCRDRNRLAAQSDVLGVYSHGIRNMLCLSGDHQKFGNH
PEAKNVFDIDSIQLINVVKTMRDEGKFMNGQEIDVPPKLFIGAASNPFAEPYEFRVFRLA
KKIAAGADFIQTQCIYNMVRFRDFMKRVVDMGLHEKCYILAGVTPMKSVGMAQYMAKQVP
GMDVPDSLIKRLKGAPKGKAAAEGIKMAVEQIQEFKEMPGVAGVHLMAIEWEHRVREIAE
LAGMLPRPVV*
>Ga0100392_100197116
MSKQFKDVLASGEFVITSEIGPPKGTNIEKMLHHIEILKDKVHGMNVTDNQSSVMRLSSV
AVCHIITDHGGEPILQMTCRDRNRMALQSDLLSAYVLGVRNVLCLTGDHISLGDHKGAKQ
VFDLDSVQLIAAVKSLEAGQDIGGNKLDGGVEFCVGATATPEADNMDSQFLKFRKKIKTG
AGFFQTQAVYDMVKLKAFMEYARQSDVKILAGILVLVSAGMARYLNANVAGVTVPQELID
EMAGAEKGKALQKGMEIAARQIKQIKDEKICDGVHIMAIGKEEVVPEILSMSGV*
>Ga0100392_10060228
MNQTRAVKTDSKLEKILAAGHLAVTSECGPPRGSDSDLIKKKAELIKNHVDAINITDNQT
SVTRLCSLASCIHLKLMGLEPVLQMVVRDRNRIAIQSDVLGAASFDIRNMLCLSGDHQRF
GDSSQGQNVFDLDSMQLIQTVRRMRDEGKFLGGDEIKRPPKLFVGAAANPFADPFEIRVR
RLAKKAAAGAEFIQTQCIYNLDRFEEWMKQVRDRGLHEKVYILAGLTPLKSAGMAKYMKN
RVPGMDVPDDVVKRMSGVPKEKQPEEGIKICVESVQRLKELEGVAGFHIMAIEWEEKVPE
IVEMGGLYPRPNPDAI*
>Ga0100392_10381961
LIIVQQKPLEKIFEMTEEFKRLLIVGCDGCAAIVQAGGEKQAEVLKTLLEMHRKLRGGNG
SKTKAISILRQCDRQIAASSLHPLVEDYDAVVSLACGVGVQTIAGLFPNKIIIPANDTMF
IGMHDTKEGKFYEMCRACGDCILFETGGICPITRCAKGLLNGPCGGQSKGKCEVGGWKND
CAWVLIYNRLKERNRLDLFKKFRIPRDYRVSEHPRKLGGEVVEKKEGTKKEEEVVSGAFK
REAYSELTKQISEGKFVFTGELEPVKTTSLHEVLEGAKALKGHVVAINITDNPTSFGYMN
ALVPSYMIQREVGVEAVYQMTTRDRNRLALLSDVLAAGALGIKNILVLTGDHTTVGDTPQ
AKPVFDLDSATFTYMMRKVIDEGVDLKGNKIEDPPKLNIGIAAAPNADPLEAELLKIERK
VKLGVDFIQTQCVYSVEQAKRFADAAAYLKTPILFGVAPFKSMSMMKWMIKFVPGIMVPE
DVERRLRRAKEKSKEAFREENVEIFGELIRGIRKTTSAAGIHMMAVGYEWVVPKIIERSG
IA*
>Ga0100392_100402812
MVKDMRDEKKFQCGDKMTVEPCLFIGAAANPFADPFEFRVICLAKKVAAGADFIQTQIVY
NVDKFAEWMKGVRERGLHEKVKILAGVAPIKSVGAARYMKTEVPEMDVPDEIIERLRGVP
KEQASKEGIKFCVDIINWIREIEGVAGIHIMAIEWEEAVPEIVEKAGLLPRP*
>Ga0100392_10070153
VKDESRLKQLLDGGHFAVTAECGPPKGADPGAVLRKAGLLKEKVDAVNVTDNQTAIVRMS
SIAACTVLLSAGLEPVLQMVVRDRNRIALQSDVLGASALGIRNILCLSGDHQSFGNQPSA
LGVFDLDSMQFIEAVRGMRDAGTIMGGEQLTSAPAVFIGAAANPFADPLEFRVVRLAKKI
SAGAEFIQTQCIYNMERFKKWISLAEDRGLLEKAYILGGVTPLKSAGMAKYMKNKVAGMD
IPDGVIKRMDAVPKERQRQEGIGICVETILALKEIKGVKGIHIMAIEWEDAVGEIVERAG
LLPRPKVD*
>Ga0100393_100009799
MSKLSEALQSGKFVVTGEVGPPKGVSVQEMLESAKLYKGRVAAVNVTDQQSAVMRLGSLA
VCHLLKEMGIEPIFQVTCRDRNRIAIQSDLLSAYVLGIENVLCLTGDYVTLGDHPKAKPV
FDLDSVSLLQAAVQLQQGKDLAGKELDGIPKFFLGATVTPGANPLEPQIIKMEKKVKAGA
QFFQTQAVFEPRKFEEFMQTVKHLNVPVLAGIILLKSAGMARFMNKNVAGVHVPDSLIEE
MEKAENRVDTSIEIAARLINELKGLCQGVHIMPIGWEKRVPAVLGAAGL*
>Ga0100393_100145673
VKTNSRVEKILAGGGFVVTSECGPPRGADPEVVRQKGELLRGVVDAVNVTDNQTAVVRMS
SLSACAILKGMGLEPILQMVCRDRNRIALQSDILGAAALGINNVLCLSGDHQKFGDHPQG
KNVYDIDSIQLIQTVCRMRDEGRFLGGEEIKGKPLMFVGAAANPFADPFEIRAARLGKKM
RAGCEFIQTQCIYNMERFSRWMEMVCERGFHEKCAVLAGVTPFKTAGMANYMKKNVPGMD
VPDEMIARMKGVPKEKQAEEGIKICVETIERLREIPGVRGIHIMAIEWETKVAEIVKAAG
LLPRPEIE*
>Ga0100393_100489493
MKTKSNIEKILESGGFVLTSECGPPRGADAEVIRKKGNILKGVVDAVNVTDNQTSVVRMS
SFSSCIILKEMGFDPILQMVCRDRNRIAIQSDILGAGALGINNILCLSGDHQKFGDHPMA
KNVFDMDSIQLIHTVKTMRDDGKFLGGEEVKGRPVLFIGAAENPFADPFEIRAARLGKKV
KAGCEFIQTQCIYNIEKFARWMEMVRERGLHERCAILAGVTPFKSVGMAKYMKNSVPGMD
VPDAMIERMRGVPKERQSEEGIKMCVETIQKLREIPGVRGIHIMAIEWEEKVAEIAKAAG
LLPRPQP*
>Ga0100393_100018027
MSDYKAGSNLEKVLKAGKFAFTGECGPPQGANITKLKEKAAHLKGCVDAVNITDNQTAVV
RMSSWAASLTVLQEGVEPNFQMVCRDRNRLAAQSDVLGVYSHGIRNMLCLSGDHQKFGNH
PEAKNVFDIDSIQLINVVKTMRDEGKFMNGQEIDVPPKLFIGAASNPFAEPYEFRVFRLA
KKIAAGADFIQTQCIYNMVRFRDFMKRVVDMGLHEKCYILAGVTPMKSVGMAQYMAKQVP
GMDVPDSLIKRLKGAPKGKAAAEGIKMAVEQIQEFKEMPGVAGVHLMAIEWEHRVREIAE
LAGMLPRPVV*
>Ga0100393_1000217116
MSKQFKDVLASGEFVITSEIGPPKGTNIEKMLHHIEILKDKVHGMNVTDNQSSVMRLSSV
AVCHIITDHGGEPILQMTCRDRNRMALQSDLLSAYVLGVRNVLCLTGDHISLGDHKGAKQ
VFDLDSVQLIAAVKSLEAGQDIGGNKLDGGVEFCVGATATPEADNMDSQFLKFRKKIKTG
AGFFQTQAVYDMVKLKAFMEYARQSDVKILAGILVLVSAGMARYLNANVAGVTVPQELID
EMAGAEKGKALQKGMEIAARQIKQIKDEKICDGVHIMAIGKEEVVPEILSMSGV*
>Ga0100393_100013908
MNQTRAVKTDSKLEKILAAGHLAVTSECGPPRGSDSDLIKKKAELIKNHVDAINITDNQT
SVTRLCSLASCIHLKLMGLEPVLQMVVRDRNRIAIQSDVLGAASFDIRNMLCLSGDHQRF
GDSSQGQNVFDLDSMQLIQTVRRMRDEGKFLGGDEIKRPPKLFVGAAANPFADPFEIRVR
RLAKKAAAGAEFIQTQCIYNLDRFEEWMKQVRDRGLHEKVYILAGLTPLKSAGMAKYMKN
RVPGMDVPDDVVKRMSGVPKEKQPEEGIKICVESVQRLKELEGVAGFHIMAIEWEEKVPE
IVEMGGLYPRPNPDAI*
>Ga0100394_10139664
MTNTGSNIERILDTGGFVVTSECGPPRGADAGVVRKKGELLRGVVDAVNVTDNQTSVVRM
SSLSACVILKEMGFDPILQMVCRDRNRIALQSDMKSGSNLEKVLGAGHFAFTGELGPPRG
ANAEEVRKKAAFLKGNVDSVNITDNQTAMVRMSSWACCIILIQEEIEPNYQMVCRDRNRL
AMQSDILGAYAHGIRNILCLSGDHCKFGDHPQAKGVFDIDSIQLIATVKKMRDEGKFLSG
ADLDGVPKMFIGAAANPFADPFEWRVHRLAKKVAAGVDFIQTQCIYNMNKFREFIKQAND
MGLTEKAYILAGVTPMKGVGMAKYMKNKVPGMDVPDEIISRLQGVDKKKQSDEGIKMAVE
QIEEFKEMKGVAGVHLMAIEWEHRVPEIAEMAKVLPRPKVD*
>Ga0100394_100042634
MVKDMRDEKKFQCGDKMTVEPCLFIGAAANPFADPFEFRVICLAKKVAAGADFIQTQIVY
NVDKFAEWMKGVRERGLHEKVKILAGVAPIKSVGAARYMKTEVPEMDVPDEIIERLRGVP
KEQASKEGIKFCVDIINWIREIEGVAGIHIMAIEWEEAVPEIVEKAGLLPRP*
>Ga0100394_10272424
MSKLRETLEAGAFPVVVELKPPKGAGVDEMLAVVKALAGRVTAFSLPDNEHARMRLAAVA
AARLVQEAGGEALVHLTCRDRNRLALESDLLGASVLGLENLLLVSGDYVTLGDHPQAKPV
YDADSVQLLQIARGLMDGHDSAGLALTGAPAFFLGAVVIPEAEPLPPQLIKFEKKLAAGA
QFFITPAVFDLDKLRRFREHLPETPVKLLVSVKVLGADEVAQAAAGQWRKVYSLPPNLVN
DLAGKEPEDILAMGVKAASRLVQQIKQEKLADGVYLKAKGRTDLFTKILEAAGL*
>Ga0100394_10069357
VKDESRLKQLLDGGHFAVTAECGPPKGADPGAVLRKAGLLKEKVDAVNVTDNQTAIVRMS
SIAACTVLLSAGLEPVLQMVVRDRNRIALQSDVLGASALGIRNILCLSGDHQSFGNQPSA
LGVFDLDSMQFIEAVRGMRDAGTIMGGEQLTSAPAVFIGAAANPFADPLEFRVVRLAKKI
SAGAEFIQTQCIYNMERFKKWISLAEDRGLLEKAYILGGVTPLKSAGMAKYMKNKVAGMD
IPDDVIKRMDAVPKERQRQEGIGICVETILALKEIKGVKGIHIMAIEWEDAVGEIVERAG
LLPRPKVD*
>Ga0100394_10011127
MSDYKAGSNLEKVLKAGKFAFTGECGPPQGANITKLKEKAAHLKGCVDAVNITDNQTAVV
RMSSWAASLTVLQEGVEPNFQMVCRDRNRLAAQSDVLGVYSHGIRNMLCLSGDHQKFGNH
PEAKNVFDIDSIQLINVVKTMRDEGKFMNGQEIDVPPKLFIGAASNPFAEPYEFRVFRLA
KKIAAGADFIQTQCIYNMVRFRDFMKRVVDMGLHEKCYILAGVTPMKSVGMAQYMAKQVP
GMDVPDSLIKRLKGAPKGKAAAEGIKMAVEQIQEFKEMPGVAGVHLMAIEWEHRVREIAE
LAGMLPRPVV*
>Ga0100394_10023458
MNQTRAVKTDSKLEKILAAGHLAVTSECGPPRGSDSDLIKKKAELIKNHVDAINITDNQT
SVTRLCSLASCIHLKLMGLEPVLQMVVRDRNRIAIQSDVLGAASFDIRNMLCLSGDHQRF
GDSSQGQNVFDLDSMQLIQTVRRMRDEGKFLGGDEIKRPPKLFVGAAANPFADPFEIRVR
RLAKKAAAGAEFIQTQCIYNLDRFEEWMKQVRDRGLHEKVYILAGLTPLKSAGMAKYMKN
RVPGMDVPDDVVKRMSGVPKEKQPEEGIKICVESVQRLKELEGVAGFHIMAIEWEEKVPE
IVEMGGLYPRPNPDAI*
>Ga0100394_10335363
MRYARFEVEMKTKSNIERILESGGFVLTSECGPPRGADAEVIRKKGNILKGVVDAVNVTD
NQTSVVRMSSFSSCIILKEMGFDPILQMVCRDRNRIAIQSDILGAGALGINNILCLSGDH
QKFGDHPMAKNVFDMDSIQLIHTVKTMRDDGKFLGGEEVKGRPILFIGAAENPFADPFEI
RAARLGKKVKAGCEFIQTQCVYNIEKFARWMEMVRERGLHERCAILAGVTPFKSVGMAKY
MKNSVPGMDVPDAMIERMRGVPKERQSEEGIKMCVETIQKLREIPGVRGIHIMAIEWEEK
VAEIAKAAGLLPRPQP*
>Ga0100394_10475801
MTQISTNGYEVGSNLERVIRSGQFVVTAELGPPQGWEREKIERKATLLKGIVDGVNLTDN
QTAIVRMSSIAAGRILVENELEPIIQMTCRDRNRLSMQADLLGAYALGIRNILALSGDHQ
VFGNHPTAKNVFDIDSMQLIQMIRGLGKGVFQSGDTVVGGAMPMLVGAAANPFGDPFDYR
PYRLAKKVAAGAQFIQTQLIYDMDRFREYMKRVVDMGLHEKVAILAGVGPLKSSGAAKYM
RDKVPGMIVDEYYVTEMENAIKSIPKEEKAARKEAWQQRGIELCIEQIQQLKEIPGVAGV
HIMAIEWEAAVRPIVEGAGLLPRPTFD*
>Ga0100394_10381654
MKSGSNLEKVFVNGHFAVTAELGPPKNNDVSVIQRKVDFLRGYVDAVNITDNQTAIVRMS
SIATSAFVIQMGMEPVMQMVTRDRNRIAMQSDLFGATALGIKNIVCLTGDHHTFGNQVNA
KNVHDLDSVQLINLVKTMRDEKTLMMPKSFKEALESGKFVVTAEVGPPKGTDIEEMLHHI
DLLKDKVDGLNVTDNQSSVMRLSSISVSHIIREKGGEPILQMTCRDRNRLALESDLISAN
ILGVDNVLCLTGDYITMGDHVEAMPVFDLDSVLLLKTVRLLESGKDSGGNELKGSARFCA
GAIVTPEANPIEPQLLKFEKKIKAGAEFFQTQAIYDLDNFKKFMRYARQFNVKILAGIVL
LVSAGMARYMNANVPGIFVPKALIDEMAGTEKGKALEKGIEIAGRMIKTLKDENICDGVH
IMAIGKEGKVPDILAAAGLV*
>Ga0100394_10164896
MSKQFKDVLASGEFVITSEIGPPKGTNIEKMLHHIEILKDKVHGMNVTDNQSSVMRLSSV
AVCHIITDHGGEPILQMTCRDRNRMALQSDLLSAYVLGVRNVLCLTGDHISLGDHKGAKQ
VFDLDSVQLIAAVKSLEAGQDIGGNKLDGGVEFCVGATATPEADNMDSQFLKFRKKIKTG
AGFFQTQAVYDMVKLKAFMEYARQSDVKILAGILVLVSAGMARYLNANVAGVTVPQELID
EMAGAEKGKALQKGMEIAARQIKQIKDEKICDGVHIMAIGKEEVVPEILSMSGV*
>Ga0100394_10285912
LIIVQQKPLEKIFEMTEEFKRLLIVGCDGCAAIVQAGGEKQAEVLKTLLEMHRKLRGGNG
SKTKAISILRQCDRQIAASSLHPLVEDYDAVVSLACGVGVQTIAGLFPNKIIIPANDTMF
IGMHDTKEGKFYEMCRACGDCILFETGGICPITRCAKGLLNGPCGGQSKGKCEVGGWKND
CAWVLIYNRLKERNRLDLFKKFRIPRDYRVSEHPRKLGGEVVEKKEGTKKEEEVVSGAFK
REAYSELTKQISEGKFVFTGELEPVKTTSLHEVLEGAKALKGHVVAINITDNPTSFGYMN
ALVPSYMIQREVGVEAVYQMTTRDRNRLALLSDVLAAGALGIKNILVLTGDHTTVGDTPQ
AKPVFDLDSATFTYMMRKVIDEGVDLKGNKIEDPPKFNIGIAAAPNADPLEAELLKIERK
VKLGVDFIQTQCVYSVEQAKRFADAAAYLKTPILFGVAPFKSMSMMKWMIKFVPGIMVPE
DVERRLRRAKEKSKEAFREENVEIFGELIRGIRKTTSAAGIHMMAVGYEWVVPKIIERSG
IA*
>Ga0100395_10043718
MNQTRAVKTDSKLEKILAAGHLAVTSECGPPRGSDSDLIKKKAELIKNHVDAINITDNQT
SVTRLCSLASCIHLKLMGLEPVLQMVVRDRNRIAIQSDVLGAASFDIRNMLCLSGDHQRF
GDSSQGQNVFDLDSMQLIQTVRRMRDEGKFLGGDEIKRPPKLFVGAAANPFADPFEIRVR
RLAKKAAAGAEFIQTQCIYNLDRFEEWMKQVRDRGLHEKVYILAGLTPLKSAGMAKYMKN
RVPGMDVPDDVVKRMSGVPKEKQPEEGIKICVESVQRLKELEGVAGFHIMAIEWEEKVPE
IVEMGGLYPRPNPDAI*
>Ga0100395_10021222
MKSGSNLEKVFVNGHFAVTAELGPPKNNDVSVIQRKVDFLRGYVDAVNITDNQTAIVRMS
SIATSAFVIQMGMEPVMQMVTRDRNRIAMQSDLFGATALGIKNIVCLTGDHHTFGNQVNA
KNVHDLDSVQLINLVKTMRDEKTLMGGEEKFEGDIKLFIGGAANPFADPFEFRALRTAKK
AAAGVDFIQTQCIYDMERFKEWMKMIRDLGVHEKVHIMAGITPLKSAGMARYMAKNVAGI
TIPDAIIDRMAKAAKGSEEGIKICVEQIQEVREIEGVHGVHIMAIEWEQMISKITEMAGL
LPRPKVE*
>Ga0100395_100096013
MSDYKAGSNLEKVLKAGKFAFTGECGPPQGANITKLKEKAAHLKGCVDAVNITDNQTAVV
RMSSWAASLTVLQEGVEPNFQMVCRDRNRLAAQSDVLGVYSHGIRNMLCLSGDHQKFGNH
PEAKNVFDIDSIQLINVVKTMRDEGKFMNGQEIDVPPKLFIGAASNPFAEPYEFRVFRLA
KKIAAGADFIQTQCIYNMVRFRDFMKRVVDMGLHEKCYILAGVTPMKSVGMAQYMAKQVP
GMDVPDSLIKRLKGAPKGKAAAEGIKMAVEQIQEFKEMPGVAGVHLMAIEWEHRVREIAE
LAGMLPRPVV*
>Ga0100395_10030077
MSKQFKDVLASGEFVITSEIGPPKGTNIEKMLHHIEILKDKVHGMNVTDNQSSVMRLSSV
AVCHIITDHGGEPILQMTCRDRNRMALQSDLLSAYVLGVRNVLCLTGDHISLGDHKGAKQ
VFDLDSVQLIAAVKSLEAGQDIGGNKLDGGVEFCVGATATPEADNMDSQFLKFRKKIKTG
AGFFQTQAVYDMVKLKAFMEYARQSDVKILAGILVLVSAGMARYLNANVAGVTVPQELID
EMAGAEKGKALQKGMEIAARQIKQIKDEKICDGVHIMAIGKEEVVPEILSMSGV*
>Ga0100395_10125973
VKDESRLKQLLDGGHFAVTAECGPPKGADPGAVLRKAGLLKEKVDAVNVTDNQTAIVRMS
SIAACTVLLSAGLEPVLQMVVRDRNRIALQSDVLGASALGIRNILCLSGDHQSFGNQPSA
LGVFDLDSMQFIEAVRGMRDAGTIMGGEQLTSAPAVFIGAAANPFADPLEFRVVRLAKKI
SAGAEFIQTQCIYNMERFKKWISLAEDRGLLEKAYILGGVTPLKSAGMAKYMKNKVAGMD
IPDDVIKRMDAVPKERQRQEGIGICVETILALKEIKGVKGIHIMAIEWEDAVGEIVERAG
LLPRPKVD*
>Ga0100395_100053234
MVKDMRDEKKFQCGDKMTVEPCLFIGAAANPFADPFEFRVICLAKKVAAGADFIQTQIVY
NVDKFAEWMKGVRERGLHEKVKILAGVAPIKSVGAARYMKTEVPEMDVPDEIIERLRGVP
KEQASKEGIKFCVDIINWIREIEGVAGIHIMAIEWEEAVPEIVEKAGLLPRP*
>Ga0100395_10211706
MAKSFKEALESGKFVVTAEVGPPKGTDIEEMLHHIDLLKDKVDGLNVTDNQSSVMRLSSI
SVSHIIREKGGEPILQMTCRDRNRLALESDLISANILGVDNVLCLTGDYITVGDHVEAMP
VFDLDSVLLLKTVRLLESGKDSGGNELKGSARFCAGAIVTPEANPIEPQLLKFEKKIKAG
AEFFQTQAIYDLDNFKKFMRYA
>Ga0100395_10072532
LIIVQQKPLEKIFEMTEEFKRLLIVGCDGCAAIVQAGGEKQAEVLKTLLEMHRKLRGGNG
SKTKAISILRQCDRQIAASSLHPLVEDYDAVVSLACGVGVQTIAGLFPNKIIIPANDTMF
IGMHDTKEGKFYEMCRACGDCILFETGGICPITRCAKGLLNGPCGGQSKGKCEVGGWKND
CAWVLIYNRLKERNRLDLFKKFRIPRDYRVSEHPRKLGGEVVEKKEGTKKEEEVVSGAFK
REAYSELTKQISEGKFVFTGELEPVKTTSLHEVLEGAKALKGHVVAINITDNPTSFGYMN
ALVPSYMIQREVGVEAVYQMTTRDRNRLALLSDVLAAGALGIKNILVLTGDHTTVGDTPQ
AKPVFDLDSATFTYMMRKVIDEGVDLKGNKIEDPPKFNIGIAAAPNADPLEAELLKIERK
VKLGVDFIQTQCVYSVEQAKRFADAAAYLKTPILFGVAPFKSMSMMKWMIKFVPGIMVPE
DVERRLRRAKEKSKEAFREENVEIFGELIRGIRKTTSAAGIHMMAVGYEWVVPKIIERSG
IA*
>Ga0100395_10676044
MSVTTPSKLQKMIASGNLAVTSEVGPPRSADGAVIEHKGNLIKDYVDAINVTDNQTSVCR
VCSLACCIRLKLMGLEPVLQMVTRDRNRIALQSDILGAASFGINNMLCLTGDHQHFGDHP
TCANVFDLDSIQLIQTVKMMRDEGRLLGGFEFAVRPQMFIGAAANPFAGPNVAMRVS
>Ga0100396_10289211
MTQISTNGYEVGSNLERVIRSGQFVVTAELGPPQGWEREKIERKATLLKGIVDGVNLTDN
QTAIVRMSSIAAGRILVENELEPIIQMTCRDRNRLSMQADLLGAYALGIRNILALSGDHQ
VFGNHPTAKNVFDIDSMQLIQMIRGLGKGVFQSGDTVVGGAMPMLVGAAANPFGDPFDYR
PYRLAKKVAAGAQFIQTQLIYDMDRFREYMKRVVDMGLHEKVAILAGVGPLKSSGAAKYM
RDKVPGMIVDEYYVTEMENAIKSIPKEEKAARKEAWQQRGIELCIEQIQQLKEIPGVAGV
HIMAIEWEAAVRPIVEGAGLLPRPTFD*
>Ga0100396_10269391
MKAGSNLEKVLTSGHFAITGELGPPRGANADVVRKKAEFLRDKVDSINITDNQTSVVRMS
SIAVSRIVIEMGLEPNAQMTCRDRNRIAIQSDLLGASALGIKNVLCLSGDHNKFGDHPQC
KNVFDLDSMQLIMTLKHMRDEGKVLGGQELDGVPKFFIGAAANPFGDPFDFRVTRLAKKV
EAGVDFVQTQCIYNMDKF
>Ga0100396_10009145
MTNTGSNIERILDTGGFVVTSECGPPRGADAGVVRKKGELLRGVVDAVNVTDNQTSVVRM
SSLSACVILKEMGFDPILQMVCRDRNRIALQSDLLGAAALGINNVLCLSGDHQKFGDHPQ
AKNVFDIDSIQLIQAVRRMRDEGKFIGGEEIKGKPVLFIGAAANPFADPFEIRAPRLGKK
VKAGCEFIQTQCIYNLERFERWMAMVRDRGLHEKCAILAGVTPFKSVGMAKYMKNQVPGM
DVPDEMIERMKGVPKEKQTEEGIKICVETIQRLREIPGVRGIHIMAIEWEDRVSEIAKAA
GLLPRPQLP*
>Ga0100396_10012947
MNQTRAVKTDSKLEKILAAGHLAVTSECGPPRGSDSDLIKKKAELIKNHVDAINITDNQT
SVTRLCSLASCIHLKLMGLEPVLQMVVRDRNRIAIQSDVLGAASFDIRNMLCLSGDHQRF
GDSSQGQNVFDLDSMQLIQTVRRMRDEGKFLGGDEIKRPPKLFVGAAANPFADPFEIRVR
RLAKKAAAGAEFIQTQCIYNLDRFEEWMKQVRDRGLHEKVYILAGLTPLKSAGMAKYMKN
RVPGMDVPDDVVKRMSGVPKEKQPEEGIKICVESVQRLKELEGVAGFHIMAIEWEEKVPE
IVEMGGLYPRPNPDAI*
>Ga0100396_10326263
MPQNSNLATMINAENFIITAELLPLPTADSKAIENAAAFFKDRVTAVNVADNPHGPILSS
LAGAVILERAGVEAVYQMVTRDRNRIALQSDLLGSAALGIKNVLCLSGHHQSLTGSRESA
SVYDIDSIQWTAAVKKMNEDGVLLDGTKIVGDFSVLAGAVAAPDLKPMALNLMRLAKKVA
AGASFIQTQAVFDVDAFSLWMQQAHQLGFTSKTAILAGVMPLESASEAEILRAKYTDLVI
PDSVIDRLKAAGDAAGSSKENMAQEGMALCVETIKKIRGMEGVRGIHILSGGKEHLVPEI
IKKAGL*
>Ga0100396_10006427
MSDYKAGSNLEKVLKAGKFAFTGECGPPQGANITKLKEKAAHLKGCVDAVNITDNQTAVV
RMSSWAASLTVLQEGVEPNFQMVCRDRNRLAAQSDVLGVYSHGIRNMLCLSGDHQKFGNH
PEAKNVFDIDSIQLINVVKTMRDEGKFMNGQEIDVPPKLFIGAASNPFAEPYEFRVFRLA
KKIAAGADFIQTQCIYNMVRFRDFMKRVVDMGLHEKCYILAGVTPMKSVGMAQYMAKQVP
GMDVPDSLIKRLKGAPKGKAAAEGIKMAVEQIQEFKEMPGVAGVHLMAIEWEHRVREIAE
LAGMLPRPVV*
>Ga0100396_10016619
MSKQFKDVLASGEFVITSEIGPPKGTNIEKMLHHIEILKDKVHGMNVTDNQSSVMRLSSV
AVCHIITDHGGEPILQMTCRDRNRMALQSDLLSAYVLGVRNVLCLTGDHISLGDHKGAKQ
VFDLDSVQLIAAVKSLEAGQDIGGNKLDGGVEFCVGATATPEADNMDSQFLKFRKKIKTG
AGFFQTQAVYDMVKLKAFMEYARQSDVKILAGILVLVSAGMARYLNANVAGVTVPQELID
EMAGAEKGKALQKGMEIAARQIKQIKDEKICDGVHIMAIGKEEVVPEILSMSGV*
>Ga0100396_10043023
VKDESRLKQLLDGGHFAVTAECGPPKGADPGAVLRKAGLLKEKVDAVNVTDNQTAIVRMS
SIAACTVLLSAGLEPVLQMVVRDRNRIALQSDVLGASALGIRNILCLSGDHQSFGNQPSA
LGVFDLDSMQFIEAVRGMRDAGTIMGGEQLTSAPAVFIGAAANPFADPLEFRVVRLAKKI
SAGAEFIQTQCIYNMERFKKWISLAEDRGLLEKAYILGGVTPLKSAGMAKYMKNKVAGMD
IPDDVIKRMDAVPKERQRQEGIGICVETILALKEIKGVKGIHIMAIEWEDAVGEIVERAG
LLPRPKVD*
>Ga0100397_10086416
MPKSFKEALESGKFVVTAEVGPPKGTDIEEMLHHIDLLKDKVDGLNVTDNQSSVMRLSSI
SVSHIIREKGGEPILQMTCRDRNRLALESDLISANILGINSVLC*MPKSFKEALESGKFV
VTAEVGPPKGTDIEEMLHHIDLLKDKVDGLNVTDNQSSVMRLSSISVSHIIREKGGEPIL
QMTCRDRNRLALESDLISANILGVDNVLCLTGDYITMGDHVEAMPVFDLDSVLLLKTVRL
LESGKDSGGNELKGSARFCAGAIVTPEANPIEPQLLKFEKKIKAGAEFFQTQAIYDLDNF
KKFMKYARQFNVKILAGIVLLVSAGMARYMNANVPGIVVPKDLIDEMAGAEKGKALEKGI
EIAGRMIKTLKDENICDGVHIMAIGKEGKVPDILAAAGLV*
>Ga0100397_100029918
MTSTGSNIERILDTGGFVVTSECGPPRGADAGVVRKKGELLRGVVDAVNVTDNQTSVVRM
SSLSACVILKEMGFDPILQMVCRDRNRIALQSDLLGAAALGINNVLCLSGDHQKFGDHPQ
AKNVFDIDSIQLIQAVRRMRDEGKFIGGEEIKGKPVLFIGAAANPFADPFEIRAPRLGKK
VKAGCEFIQTQCIYNLERFERWMAMVRDRGLHEKCAILAGVTPFKSVGMAKYMKNQVPGM
DVPDEMIERMKGVPKEKQTEEGIKICVETIQRLREIPGVRGIHIMAIEWEDRVSEIAKAA
GLLPRPQLP*
>Ga0100397_10021483
MKSGSNLEKVFVNGHFAVTAELGPPKNNDVSVIQRKVDFLRGYVDAVNITDNQTAIVRMS
SIATSAFVIQMGMEPVMQMVTRDRNRIAMQSDLFGATALGIKNIVCLTGDHHTFGNQVNA
KNVHDLDSVQLINLVKTMRDEKTLMGGEEKFEGDIKLFIGGAANPFADPFEFRALRTAKK
AAAGVDFIQTQCIYDMERFKEWMKMIRDLGVHEKVHIMAGITPLKSAGMARYMAKNVAGI
TIPDAIIDRMAKAAKGSEEGIKICVEQIQEVREIEGVHGVHIMAIEWEQMISKITEMAGL
LPRPKVE*
>Ga0100397_10028565
MSKQFKDVLASGEFVITSEIGPPKGTNIEKMLHHIEILKDKVHGMNVTDNQSSVMRLSSV
AVCHIITDHGGEPILQMTCRDRNRMALQSDLLSAYVLGVRNVLCLTGDHISLGDHKGAKQ
VFDLDSVQLIAAVKSLEAGQDIGGNKLDGGVEFCVGATATPEADNMDSQFLKFRKKIKTG
AGFFQTQAVYDMVKLKAFMEYARQSDVKILAGILVLVSAGMARYLNANVAGVTVPQELID
EMAGAEKGKALQKGMEIAARQIKQIKDEKICDGVHIMAIGKEEVVPEILSMSGV*
>Ga0100397_10006357
MSDYKAGSNLEKVLKAGKFAFTGECGPPQGANITKLKEKAAHLKGCVDAVNITDNQTAVV
RMSSWAASLTVLQEGVEPNFQMVCRDRNRLAAQSDVLGVYSHGIRNMLCLSGDHQKFGNH
PEAKNVFDIDSIQLINVVKTMRDEGKFMNGQEIDVPPKLFIGAASNPFAEPYEFRVFRLA
KKIAAGADFIQTQCIYNMVRFRDFMKRVVDMGLHEKCYILAGVTPMKSVGMAQYMAKQVP
GMDVPDSLIKRLKGAPKGKAAAEGIKMAVEQIQEFKEMPGVAGVHLMAIEWEHRVREIAE
LAGMLPRPVV*
>Ga0100397_10185375
MKTKSNIEKILESGGFVLTSECGPPRGADAEVIRKKGNILKGVVDAVNVTDNQTSVVRMS
SFSSCIILKEMGFDPILQMVCRDRNRIAIQSDILGAGALGINNILCLSGDHQKFGDHPMA
KNVFDMDSIQLIHTVKTMRDDGKFLGGEEVKGRPILFIGAAENPFADPFEIRAARLGKKV
KAGCEFIQTQCIYNIEKFARWMEMVRERGLHERCAILAGVTPFKSVGMAKYMKNSVPGMD
VPDAMIERMRGMPKERQSEEGIKMCVETIQKLREIPGVRGIHIMAIEWEEKVAEIAKAAG
LLPRPQP*
>Ga0100397_10201062
MKAGSNLEKVLTSGHFAITGELGPPRGANADVVRKKAEFLRDKVDSINITDNQTSVVRMS
SIAVSRIVIEMGLEPNAQMTCRDRNRIAIQSDLLGASALGIKNVLCLSGDHNKFGDHPQC
KNVFDLDSMQLIMTLKHMRDEGKVLGGQELDGVPKFFIGAAANPFGDPFDFRVTRLAKKV
EAGVDFVQTQCIYNMDKFRTFMKQAVDQGLTEKFHMLAGITPLKSLGMARYMAKFVPGLE
VPDYYLKRLQGVEKKKQADEGIKIAVEQIQEMKETPGVAGVHLMAIEWEHRSPEIIEAAG
LLPRPKLD*
>Ga0100397_10009178
MNQTRAVKTDSKLEKILAAGHLAVTSECGPPRGSDSDLIKKKAELIKNHVDAINITDNQT
SVTRLCSLASCIHLKLMGLEPVLQMVVRDRNRIAIQSDVLGAASFDIRNMLCLSGDHQRF
GDSSQGQNVFDLDSMQLIQTVRRMRDEGKFLGGDEIKRPPKLFVGAAANPFADPFEIRVR
RLAKKAAAGAEFIQTQCIYNLDRFEEWMKQVRDRGLHEKVYILAGLTPLKSAGMAKYMKN
RVPGMDVPDDVVKRMSGVPKEKQPEEGIKICVESVQRLKELEGVAGFHIMAIEWEEKVPE
IVEMGGLYPRPNPDAI*
>Ga0100397_10033317
MVKDMRDEKKFQCGDKMTVEPCLFIGAAANPFADPFEFRVICLAKKVAAGADFIQTQIVY
NVDKFAEWMKGVRERGLHEKVKILAGVAPIKSVGAARYMKTEVPEMDVPDEIIERLRGVP
KEQASKEGIKFCVDIINWIREIEGVAGIHIMAIEWEEAVPEIVEKAGLLPRP*
>Ga0100398_10058189
VKDESRLKQLLDGGHFAVTAECGPPKGADPGAVLRKAGLLKEKVDAVNVTDNQTAIVRMS
SIAACTVLLSAGLEPVLQMVVRDRNRIALQSDVLGASALGIRNILCLSGDHQSFGNQPSA
LGVFDLDSMQFIEAVRGMRDAGTIMGGEQLTSAPAVFIGAAANPFADPLEFRVVRLAKKI
SAGAEFIQTQCIYNMERFKKWISLAEDRGLLEKAYILGGVTPLKSAGMAKYMKNKVAGMD
IPDDVIKRMDAVPKERQRQEGIGICVETILALKEIKGVKGIHIMAIEWEDAVGEIVERAG
LLPRPKVD*
>Ga0100398_10037447
MSKQFKDVLASGEFVITSEIGPPKGTNIEKMLHHIEILKDKVHGMNVTDNQSSVMRLSSV
AVCHIITDHGGEPILQMTCRDRNRMALQSDLLSAYVLGVRNVLCLTGDHISLGDHKGAKQ
VFDLDSVQLIAAVKSLEAGQDIGGNKLDGGVEFCVGATATPEADNMDSQFLKFRKKIKTG
AGFFQTQAVYDMVKLKAFMEYARQSDVKILAGILVLVSAGMARYLNANVAGVTVPQELID
EMAGAEKGKALQKGMEIAARQIKQIKDEEICDGVHIMAIGKEEVVPEILSMSGV*
>Ga0100398_100113216
MKAGSNLEKVLTSGHFAITGELGPPRGANADVVRKKAEFLRDKVDSINITDNQTSVVRMS
SIAVSRIVIEMGLEPNAQMTCRDRNRIAIQSDLLGASALGIKNVLCLSGDHNKFGDHPQC
KNVFDLDSMQLIMTLKHMRDEGKVLGGQELDGVPKFFIGAAANPFGDPFDFRVTRLAKKV
EAGVDFVQTQCIYNMDKFRTFMKQAVDQGLTEKFHMLAGITPLKSLGMARYMAKFVPGLE
VPDYYLKRLQGVEKKKQADEGIKIAVEQIQEMKETPGVAGVHLMAIEWEHRSPEIIEAAG
LLPRPKLD*
>Ga0100398_10049277
VKTNSRVEKILAGGGFVVTSECGPPRGADAEVVRRKGELLRGVVDAVNVTDNQTAVVRMS
SLSACAILKGMGLEPILQMVCRDRNRIALQSDILGAAALGINNVLCLSGDHQKFGDHPQG
KNVYDIDSIQLIQTVCRMRDEGRFLGGEEIKGKPLMFVGAAANPFADPFEIRAARLGKKM
RAGCEFIQTQCIYNMERFSRWMEMVCERGFHEKCAVLAGVTPFKTAGMANYMKKNVPGMD
VPDEMIARMKGVPKEKQAEEGIKICVETIERLREIPGVRGIHIMAIEWETKVAEIVKAAG
LLPRP
>Ga0100398_10135048
MSKLSEALQSGKFVVTGEVGPPKGVSVQEMLESAKLYKGRVAAVNVTDQQSAVMRLGSLA
VCHLLKEMGIEPIFQVTCRDRNRIAIQSDLLSAYVLGIENVLCLTGDYVTLGDHPKAKPV
FDLDSVSLLQAAVQLQQGKDLAGKELDGIPKFFLGATVTPGANPLEPQIIKMEKKVKAGA
QFFQTQAVFEPRKFEEFMQTVKHLNVPVLAGIILLKSAGMARFMNKNVAGVHVPDSLIEE
MEKAENRVDTSIEIAARLINELKGLCQGVHIMPIGWEKRVPAVLGAAGL*
>Ga0100398_10012994
MKAGSNLEKVLEKRLFAVTGELGPPKGNDVSVIKRKAELLKGYVDAVNVTDNQTAIVRMS
SIATSSLLIQLGLEPVMQMTTRDRNRIAIQSDIFGATALGIKNMLCLTGDHHTFGNQVDA
KNVHDLDSIQLIDCVRTMRDQGRLLGGEEKIEGEINIFIGAAANPFADPFEFRVIRLGKK
VAAGVNFIQTQCIYDMNRFKEWMRMVRDRGLHEKCHILGGVTPLKSGGMARYMAKNVSGI
IIPDEIIDRVVKAKKPAEEGIKICVEQIQELREIEGVHGVHIMAIEWEQMVSKITEMAGL
LPRPKIE*
>Ga0100398_10087126
MKSGSNLEKVFVNGHFAVTAELGPPKNNDVSVIQRKVDFLRGYVDAVNITDNQTAIVRMS
SIATSAFVIQMGMEPVMQMVTRDRNRIAMQSDLFGATALGIKNIVCLTGDHHTFGNQVNA
KNVHDLDSVQLINLVKTMRDEKTLMGGEEKFEGDIKLFIGGAANPFADPFEFRALRTAKK
AAAGVDFIQTQCIYDMERFKEWMKMIRDLGVHEKVHIMAGITPLKSAGMARYMAKNVAGI
TIPDAIIDRMAKAAKGSEEGIKICVEQIQEVREIEGVHGVHIMAIEWEQMISKITEMAGL
LPRPKVE*
>Ga0100398_10393314
MKSGSNLEKVLGAGHFAFTGELGPPRGANAEEVRKKAAFLKGNVDSVNITDNQTAMVRMS
SWACCIILIQEGIEPNYQMVCRDRNRLAMQSDILGAYAHGIRNILCLSGDHCKFGDHPQA
KGVFDIDSIQLIATVKKMRDEGKFLSGADLDGVPKMFIGAAANPFADPFEWRVHRLAKKV
AAGVDFIQTQCIYNMNKFREFIKQANDMGLTEKAYILAGVTPMKGVGMAKYMKNKVPGMD
VPDEIISRLQGVDKKKQSDEGIKMAVEQIEEFKEMKGVAGVHLMAIEWEHRVPEIAEMAK
VLPRPKVD*
>Ga0100398_10013287
MSDYKAGSNLEKVLKAGKFAFTGECGPPQGANITKLKEKASHLKGCVDAVNITDNQTAVV
RMSSWAASLTVLQEGVEPNFQMVCRDRNRLAAQSDVLGVYSHGIRNMLCLSGDHQKFGNH
PEAKNVFDIDSIQLINVVKTMRDEGKFMNGQEIDVPPKLFIGAASNPFAEPYEFRVFRLA
KKIAAGADFIQTQCIYNMVRFRDFMKRVVDMGLHEKCYILAGVTPMKSVGMAQYMAKQVP
GMDVPDSLIKRLKGAPKGKAAAEGIKMAVEQIQEFKEMPGVAGVHLMAIEWEHRVREIAE
LAGMLPRPVV*
>Ga0100398_10024648
MNQTRAVKTDSKLEKILAAGHLAVTSECGPPRGSDSDLIKKKAELIKNHVDAINITDNQT
SVTRLCSLASCIHLKLMGLEPVLQMVVRDRNRIAIQSDVLGAASFDIRNMLCLSGDHQRF
GDSSQGQNVFDLDSMQLIQTVRRMRDEGKFLGGDEIKRPPKLFVGAAANPFADPFEIRVR
RLAKKAAAGAEFIQTQCIYNLDRFEEWMKQVRDRGLHEKVYILAGLTPLKSAGMAKYMKN
RVPGMDVPDDVVKRMSGVPKEKQPEEGIKICVESVQRLKELEGVAGFHIMAIEWEEKVPE
IVEMGGLYPRPNPDAI*
>Ga0100398_10016396
MTNTGSNIERILDTGGFVVTSECGPPRGADAGVVRKKGELLRGVVDAVNVTDNQTSVVRM
SSLSACVILKEMGFDPILQMVCRDRNRIALQSDLLGAAALGINNVLCLSGDHQKFGDHPQ
AKNVFDIDSIQLIQAVRRMRDEGKFIGGEEIKGKPVLFIGAAANPFADPFEIRAPRLGKK
VKAGCEFIQTQCIYNLERFERWMAMVRDRGLHEKCAILAGVTPFKSVGMAKYMKNQVPGM
DVPDEMIERMKGVPKEKQTEEGIKICVETIQRLREIPGVRGIHIMAIEWEDRVSEIAKAA
GLLPRPQLP*
>Ga0100398_10077297
LIIVQQKPLEKIFEMTEEFKRLLIVGCDGCAAIVQAGGEKQAEVLKTLLEMHRKLRGGNG
SKTKAISILRQCDRQIAASSLHPLVEDYDAVVSLACGVGVQTIAGLFPNKIIIPANDTMF
IGMHDTKEGKFYEMCRACGDCILFETGGICPITRCAKGLLNGPCGGQSKGKCEVGGWKND
CAWVLIYNRLKERNRLDLFKKFRIPRDYRVSEHPRKLGGEVVEKKEGTKKEEEVVSGAFK
REAYSELTKQISEGKFVFTGELEPVKTTSLHEVLEGAKALKGHVVAINITDNPTSFGYMN
ALVPSYMIQREVGVEAVYQMTTRDRNRLALLSDVLAAGALGIKNILVLTGDHTTVGDTPQ
AKPVFDLDSATFTYMMRKVIDEGVDLKGNKIEDPPKFNIGIAAAPNADPLEAELLKIERK
VKLGVDFIQTQCVYSVEQAKRFADAAAYLKTPILFGVAPFKSMSMMKWMIKFVPGIMVPE
DVERRLRRAKEKSKEAFREENVEIFGELIRGIRKTTSAAGIHMMAVGYEWVVPKIIERSG
IA*
>Ga0100399_10026566
MRYARFEVEMKTKSNIERILESGGFVLTSECGPPRGADAEVIRKKGNILKGVVDAVNVTD
NQTSVVRMSSFSACINLKEMGFDPILQMVCRDRNRIAIQSDILGAAVKDESRLKQLLDGG
HFAVTAECGPPKGADPGAVLRKAGLLKEKVDAVNVTDNQTAIVRMSSIAACTVLLSAGLE
PVLQMVVRDRNRIALQSDVLGASALGIRNILCLSGDHQSFGNQPSALGVFDLDSMQFIEA
VRGMRDAGTIMGGEQLTSAPAVFIGAAANPFADPLEFRVVRLAKKISAGAEFIQTQCIYN
MERFKKWISLAEDRGLLEKAYILGGVTPLKSAGMAKYMKNKVAGMDIPDDVIKRMDAVPK
ERQRQEGIGICVETILALKEIKGVKGIHIMAIEWEDAVGEIVERAGLLPRPKVD*
>Ga0100399_100028418
MSENNGYKSGSRLERILAAGQFAVTAELGPPKSVDVAVIEKKAGHLKNKVDAVNITDNQT
AVVRISSIAAGVLALQHGLEPVIQMTCRDRNRIAMQSDILGAYALGARNLLCLTGDHQSF
GNHPTARHVFDLDSIQLIQMVRIMRDEGKFLCGDEIRNSKKESVVEPRLFIGAAANPFGD
PFEYRVIRLAKKAKAGADFIQTQCIYDMPRFKEWMKQVVDRGLHEKLYILAGLTPLKSAR
MATYMRDSVAGLTVPDEYIERMEKAENGAEEGIQICIEQIQELRQVEGVAGIHLMAIEWE
HRVPEIMERAGLLPRPQVN*
>Ga0100399_10006427
MTNTGSNIERILDTGGFVVTSECGPPRGADAGVVRKKGELLRGVVDAVNVTDNQTSVVRM
SSLSACVILKEMGFDPILQMVCRDRNRIALQSDLLGAAALGINNVLCLSGDHQKFGDHPQ
AKNVFDIDSIQLIQAVRRMRDEGKFIGGEEIKGKPVLFIGAAANPFADPFEIRAPRLGKK
VKAGCEFIQTQCIYNLERFERWMAMVRDRGLHEKCAILAGVTPFKSVGMAKYMKNQVPGM
DVPDEMIERMKGVPKEKQTEEGIKICVETIQRLREIPGVRGIHIMAIEWEDRVSEIAKAA
GLLPRPQLP*
>Ga0100399_10402641
MKTKSNIEKILESGGFVLTSECGPPRGADAEVIRKKGNILKGVVDAVNVTDNQTSVVRMS
SFSSCIILKEMGFDPILQMVCRDRNRIAIQSDILGAGALGINNILCLSGDHQKFGDHPMA
KNVFDMDSIQLIHTVKTMRDDGKFLGGEEVKGRPVLFIGAAENPFADPFEIRAARLGKKV
KAGCEFIQTQCIYNIEKFARWMEMVRERGLHERCAILAGVTPFKSVGMAKYMKNSVPGMD
VPDAMIERMRGVPKERQSEEGIKMCVETIQKLREIPGVRGIHIMAIEWEEKVAEIAKAAG
LLPRPQ
>Ga0100399_10018718
MNQTRAVKTDSKLEKILAAGHLAVTSECGPPRGSDSDLIKKKAELIKNHVDAINITDNQT
SVTRLCSLASCIHLKLMGLEPVLQMVVRDRNRIAIQSDVLGAASFDIRNMLCLSGDHQRF
GDSSQGQNVFDLDSMQLIQTVRRMRDEGKFLGGDEIKRPPKLFVGAAANPFADPFEIRVR
RLAKKAAAGAEFIQTQCIYNLDRFEEWMKQVRDRGLHEKVYILAGLTPLKSAGMAKYMKN
KVPGMDVPDDVVKRMAGVPKEKQPEEGIKICVESVQRLKELEGVAGFHIMAIEWEEKVPE
IVEMGGLYPRPNPDAI*
>Ga0100399_10172134
VKTNSRVEKILAGGGFVVTSECGPPRGADPEVVRQKGELLRGVVDAVNVTDNQTAVVRMS
SLSACAILKGMGLEPILQMVCRDRNRIALQSDILGAAALGINNVLCLSGDHQKFGDHPQG
KNVYDIDSIQLIQTVCRMRDEGRFLGGEEIKGKPLMFVGAAANPFADPFEIRAARLGKKM
RAGCEFIQTQCIYNMERFSRWMEMVCERGFHEKCAVLAGVTPFKTAGMANYMKKNVPGMD
VPDEMIARMKGVPKEKQAEEGIKICVETIERLREIPGVRGIHIMAIEWETKVAEIVKAAG
LLPRP
>Ga0100399_100118722
MVKDMRDEKKFQCGDKMTVEPCLFIGAAANPFADPFEFRVICLAKKVAAGADFIQTQIVY
NVDKFAEWMKGVRERGLHEKVKILAGVAPIKSVGAARYMKTEVPEMDVPDEIIERLRGVP
KEQASKEGIKFCVDIINWIREIEGVAGIHIMAIEWEEAVPEIVEKAGLLPRP*
>Ga0100399_100084513
MSDYKAGSNLEKVLKAGKFAFTGECGPPQGANITKLKEKAAHLKGCVDAVNITDNQTAVV
RMSSWAASLTVLQEGVEPNFQMVCRDRNRLAAQSDVLGVYSHGIRNMLCLSGDHQKFGNH
PEAKNVFDIDSIQLINVVKTMRDEGKFMNGQEIDVPPKLFIGAASNPFAEPYEFRVFRLA
KKIAAGADFIQTQCIYNMVRFRDFMKRVVDMGLHEKCYILAGVTPMKSVGMAQYMAKQVP
GMDVPDSLIKRLKGAPKGKAAAEGIKMAVEQIQEFKEMPGVAGVHLMAIEWEHRVREIAE
LAGMLPRPVV*
>Ga0100399_10045477
MSFKEQLESGKFVVVAELQPPKGNDLSELYEYTELLKGRVDAINIPDLQNAIMRLGSLSV
CTLLKARGMEVIYNLSCSDRNRLALQSELLNASALGLKNVLLLQGDHPSIGDHFEAQAVF
DLDVMGLLGTAKRLQEGYDLMGNDLQGKPQFCVGAQINATAKGHVLDLEIMDMEKKIRTG
VDFFFTNSIYDVSLFEPFVKKVAHFKVPIIVAITLLKSVGMARYVNKHVEGASIPDSIID
QLMKASDKQKVSNEIAGGLIKAFKPLCQGVQLIPIGWEKQIPTLLDDVGL*
>Ga0100400_10124275
MKAGSNLEKVLEKRLFAVTGELGPPKGNDVSVIKRKAELLKGYVDAVNVTDNQTAIVRMS
SIATSSLLIQLGLEPVMQMTTRDRNRIAIQSDIFGATALGIKNMLCLTGDHHTFGNQVDA
KNVHDLDSIQLIDCVRTMRDQGRLLGGEEKIEGEINIFIGAAANPFADPFEFRVIRLGKK
VAAGVNFIQTQCIYDMNRFKEWMRMVRDRGLHEKCHILGGVTPLKSGGMARYMAKNVSGI
IIPDEIIDRVVKAKKPAEEGIKICVEQIQELREIEGVHGVHIMAIEWEQMVSKITEMAGL
LPRPKIE*
>Ga0100400_10020895
VKDESRLKQLLDGGHFAVTAECGPPKGADPGAVLRKAGLLKEKVDAVNVTDNQTAIVRMS
SIAACTVLLSAGLEPVLQMVVRDRNRIALQSDVLGASALGIRNILCLSGDHQSFGNQPSA
LGVFDLDSMQFIEAVRGMRDAGTIMGGEQLTSAPAVFIGAAANPFADPLEFRVVRLAKKI
SAGAEFIQTQCIYNMERFKKWISLAEDRGLLEKAYILGGVTPLKSAGMAKYMKNKVAGMD
IPDDVIKRMDAVPKERQRQEGIGICVETILALKEIKGVKGIHIMAIEWEDAVGEIVERAG
LLPRPKVD*
>Ga0100400_10058054
MNQTRAVKTDSKLEKILAAGHLAVTSECGPPRGSDSDLIKKKAELIKNHVDAINITDNQT
SVTRLCSLASCIHLKLMGLEPVLQMVVRDRNRIAIQSDVLGAASFDIRNMLCLSGDHQRF
GDSSQGQNVFDLDSMQLIQTVRRMRDEGKFLGGDEIKRPPKLFVGAAANPFADPFEIRVR
RLAKKVAAGAEFIQTQCIYNLDRFEEWMKQVRDRGLHEKVYILAGLTPLKSAGMAKYMKN
RVPGMDVPDDVVKRMSGVPKEKQPEEGIKICVESVQRLKELEGVAGFHIMAIEWEEKVPE
IVEMGGLYPRPNPDAI*
>Ga0100400_100087612
MTNTGSNIERILDTGGFVVTSECGPPRGADAGVVRKKGELLRGVVDAVNVTDNQTSVVRM
SSLSACVILKEMGFDPILQMVCRDRNRIALQSDLLGAAALGINNVLCLSGDHQKFGDHPQ
AKNVFDIDSIQLIQAVRRMRDEGKFIGGEEIKGKPVLFIGAAANPFADPFEIRAPRLGKK
VKAGCEFIQTQCIYNLERFERWMAMVRDRGLHEKCAILAGVTPFKSVGMAKYMKNQVPGM
DVPDEMIERMKGVPKEKQTEEGIKICVETIQRLREIPGVRGIHIMAIEWEDRVSEIAKAA
GLLPRPQLP*
>Ga0100400_10075796
MKSGSNLEKVFVNGHFAVTAELGPPKNNDVSVIQRKVDFLRGYVDAVNITDNQTAIVRMS
SIATSAFVIQMGMEPVMQMVTRDRNRIAMQSDLFGATALGIKNIVCLTGDHHTFGNQVNA
KNVHDLDSVQLINLVKTMRDEKTLMGGEEKFEGDIKMFIGGAANPFADPFEFRALRTAKK
AAAGVDFIQTQCIYDMERFKEWMKMIRDLGVHEKVHIMAGITPLKSAGMARYMAKNVAGI
TIPDAIIDRMAKAAKGSEEGIKICVEQIQEVREIEGVHGVHIMAIEWEQMISKITEMAGL
LPRPKVE*
>Ga0100400_10042648
MVKDMRDEKKFQCGDKMTVEPCLFIGAAANPFADPFEFRVICLAKKVAAGADFIQTQIVY
NVDKFAEWMKGVRERGLHEKVKILAGVAPIKSVGAARYMKTEVPEMDVPDEIIERLRGVP
KEQASKEGIKFCVDIINWIREIEGVAGIHIMAIEWEEAVPEIVEKAGLLPRP*
>Ga0100400_10069557
MKTKSNIEKILESGGFVLTSECGPPRGADAEVIRKKGNILKGVVDAVNVTDNQTSVVRMS
SFSSCIILKEMGFDPILQMVCRDRNRIAIQSDILGAGALGINNILCLSGDHQKFGDHPMA
KNVFDMDSIQLIHTVKTMRDDGKFLGGEEVKGRPILFIGAAENPFADPFEIRAARLGKKV
KAGCEFIQTQCIYNIEKFARWMEMVRERGLHERCAILAGVTPFKSVGMAKYMKNSVPGMD
VPDAMIERMKGVPKEKQSEEGIKMCVETIQKLREIPGVRGIHIMAIEWEEKVAEIAKAAG
LLPRPQVS*
>Ga0100400_10038157
MSKQFKDVLASGEFVITSEIGPPKGTNIEKMLHHIEILKDKVHGMNVTDNQSSVMRLSSV
AVCHIITDHGGEPILQMTCRDRNRMALQSDLLSAYVLGVRNVLCLTGDHISLGDHKGAKQ
VFDLDSVQLIAAVKSLEAGQDIGGNKLDGGVEFCVGATATPEADNMDSQFLKFRKKIKTG
AGFFQTQAVYDMVKLKAFMEYARQSDVKILAGILVLVSAGMARYLNANVAGVTVPQELID
EMAGAEKGKALQKGMEIAARQIKQIKDEKICDGVHIMAIGKEEVVPEILSMSGV*
>Ga0100400_10053513
MSDYKAGSNLEKVLKAGKFAFTGECGPPQGANITKLKEKAAHLKGCVDAVNITDNQTAVV
RMSSWAASLTVLQEGVEPNFQMVCRDRNRLAAQSDVLGVYSHGTRNMLCLSGDHQKFGNH
PEAKNVFDIDSIQLINVVKTMRDEGKFMNGQEIDVPPKLFIGAASNPFAEPYEFRVFRLA
KKIAAGADFIQTQCIYNMVRFRDFMKRVVDMGLHEKCYILAGVTPMKSVGMAQYMAKQVP
GMDVPDSLIKRLKGAPKGKAAAEGIKMAVEQIQEFKEMPGVAGVHLMAIEWEHRVREIAE
LAGMLPRPVV*
>Ga0100400_10165624
MAKHFRETLKTKDFIVTAEAGPGKGSNTEKLVEHIELLKDKVDGLNVTDNQSAVMRYPSL
GTCLLIKEHGGEPILQITCRDRNRLAIQADLLFAYSRGINNVLCLTGDAIDTGDHKEAKP
VFDLDSVQLIHLVHTLNSGKDMAGNELEGGVDFCIGASATPSADPIEPQLMKFQKKLDAG
VGFIQTQAVYDMDELKRFMENFHKMDNIDGVKILAGIVPIWGAKMARYMNENVPGIYVPQ
YLIDEIDQAPKETKAAKGIEMAGRLIRQIKEEKICDGVHIMAIGREERVPAILEAAGI*
>Ga0100400_10237766
MPKSFKEALESGKFVVTAEVGPPKGTDIEEMLHHIDLLKDKVDGLNVTDNQSSVMRLSSI
SVSHIIREKGGEPILQMTCRDRNRLALESDLISANILGVDNVLCLTGDYITMGDHVEAMP
VFDLDSVLLLKTVRLLESGKDSGGNELKGSARFCAGAIVTPEANPIEPQLLKFEKKIKAG
AEFFQTQAIYDLDNFKKFMRYARQFNVKILAGIVLLVSAGMARYMNANVPGIFVPKALID
EMAGTEKGKALEKGIEIAGRMIKTLKDENICDGVHIMAIGKEGKVPDILAAAGLV*
>Ga0100401_100150816
MSKQFKDVLASGEFVITSEIGPPKGTNIEKMLHHIEILKDKVHGMNVTDNQSSVMRLSSV
AVCHIITDHGGEPILQMTCRDRNRMALQSDLLSAYVLGVRNVLCLTGDHISLGDHKGAKQ
VFDLDSVQLIAAVKSLEAGQDIGGNKLDGGVEFCVGATATPEADNMDSQFLKFRKKIKTG
AGFFQTQAVYDMVKLKAFMEYARQSDVKILAGILVLVSAGMARYLNANVAGVTVPQELID
EMAGAEKGKALQKGMEIAARQIKQIKDEKICDGVHIMAIGKEEVVPEILSMSGV*
>Ga0100401_100059134
MVKDMRDEKKFQCGDKMTVEPCLFIGAAANPFADPFEFRVICLAKKVAAGADFIQTQIVY
NVDKFAEWMKGVRERGLHEKVKILAGVAPIKSVGAARYMKTEVPEMDVPDEIIERLRGVP
KEQASKEGIKFCVDIINWIREIEGVAGIHIMAIEWEEAVPEIVEKAGLLPRP*
>Ga0100401_10093186
MKSGSNLEKVFVNGHFAVTAELGPPKNNDVSVIQRKVDFLRGYVDAVNITDNQTAIVRMS
SIATSAFVIQMGMEPVMQMVTRDRNRIAMQSDLFGATALGIKNIVCLTGDHHTFGNQVNA
KNVHDLDSVQLINLVKTMRDEKTLMGGEEKFEGDIKMFIGGAANPFADPFEFRALRTAKK
AAAGVDFIQTQCIYDMERFKEWMKMIRDLGVHEKVHIMAGITPLKSAGMARYMAKNVAGI
TIPDAIIDRMAKAAKGSEEGIKICVEQIQEVREIEGVHGVHIMAIEWEQMISKITEMAGL
LPRPKVE*
>Ga0100401_10002328
MTNTGSNIERILDTGGFVVTSECGPPRGADAGVVRKKGELLRGVVDAVNVTDNQTSVVRM
SSLSACVILKEMGFDPILQMVCRDRNRIALQSDLLGAAALGINNVLCLSGDHQKFGDHPQ
AKNVFDIDSIQLIQAVRRMRDEGKFIGGEEIKGKPVLFIGAAANPFADPFEIRAPRLGKK
VKAGCEFIQTQCIYNLERFERWMAMVRDRGLHEKCAILAGVTPFKSVGMAKYMKNQVPGM
DVPDEMIERMKGVPKEKQTEEGIKICVETIQRLREIPGVRGIHIMAIEWEDRVSEIAKAA
GLLPRPQLP*
>Ga0100401_10033064
VKTNSRVEKILAGGGFVVTSECGPPRGADPEVVRQKGELLRGVVDAVNVTDNQTAVVRMS
SLSACAILKGMGLEPILQMVCRDRNRIALQSDILGAAALGINNVLCLSGDHQKFGDHPQG
KNVYDIDSIQLIQTVCRMRDEGRFLGGEEIKGKPLMFVGAAANPFADPFEIRAARLGKKM
RAGCEFIQTQCIYNMERFSRWMEMVCERGFHEKCAVLAGVTPFKTAGMANYMKKNVPGMD
VPDEMIARMKGVPKEKQAEEGIKICVETIERLREIPGVRGIHIMAIEWETKVAEIVKAAG
LLPRPEIE*
>Ga0100401_10043603
VKDESRLKQLLDGGHFAVTAECGPPKGADPGAVLRKAGLLKEKVDAVNVTDNQTAIVRMS
SIAACTVLLSAGLEPVLQMVVRDRNRIALQSDVLGASALGIRNILCLSGDHQSFGNQPSA
LGVFDLDSMQFIEAVRGMRDAGTIMGGEQLTSAPAVFIGAAANPFADPLEFRVVRLAKKI
SAGAEFIQTQCIYNMERFKKWISLAEDRGLLEKAYILGGVTPLKSAGMAKYMKNKVAGMD
IPDDVIKRMDAVPKERQRQEGIGICVETILALKEIKGVKGIHIMAIEWEDAVGEIVERAG
LLPRPKVD*
>Ga0100401_10041716
MPKSFKEALESGKFVVTAEVGPPKGTDIEEMLHHIDLLKDKVDGLNVTDNQSSVMRLSSI
SVSHIIREKGGEPILQMTCRDRNRLALESDLISANILGVDNVLCLTGDYITMGDHVEAMP
VFDLDSVLLLKTVRLLESGKDSGGNELKGSARFCAGAIVTPEANPIEPQLLKFEKKIKAG
AEFFQTQAIYDLDNFKKFMRYARQFNVKILAGIVLLVSAGMARYMNANVPGIFVPKALID
EMAGTEKGKALEKGIEIAGRMIKTLKDENICDGVHIMAIGKEGKVPDILAAAGLV*
>Ga0100401_10066876
MKSGSNLEKVLGAGHFAFTGELGPPRGANAEEVRKKAAFLKGNVDSVNITDNQTAMVRMS
SWACCIILIQEGIEPNYQMVCRDRNRLAMQSDILGAYAHGIRNILCLSGDHCKFGDHPQA
KGVFDIDSIQLIATVKKMRDEGKFLSGADLDGVPKMFIGAAANPFADPFEWRVHRLAKKV
AAGVDFIQTQCIYNMNKFREFIKQANDMGLTEKAYILAGVTPMKGVGMAKYMKNKVPGMD
VPDEIISRLQGVDKKKQSDEGIKMAVEQIEEFKEMKGVAGVHLMAIEWEHRVPEIAEMAK
VLPRPKVD*
>Ga0100401_10373614
MSVTTPSKLQKMIASGNLAVTSEVGPPRSADGAVIEHKGNLIKDYVDAINVTDNQTSVCR
VCSLACCIRLKLMGLEPVLQMVTRDRNRIALQSDILGAASFGINNMLCLTGDHQHFGDHP
TCANVFDLDSIQLIQTVKMMRDEGRLLGGFEFAVRPQMFIGAAANPFAGPNVAMRVSRLA
KKVAAGVQFIQTQCIYNLDKFKEFMKLMVDRGLHEKVAILAGITPLKNVGMAKYMQKRVP
GLEVPDSVVRRIGGVPKEKQAEEGITLAVEQIQELKEVEGVRGFHIMAIEWEEKVPGIID
RAGLYPRPQLA*
>Ga0100401_10010388
MNQTRAVKTDSKLEKILAAGHLAVTSECGPPRGSDSDLIKKKAELIKNHVDAINITDNQT
SVTRLCSLASCIHLKLMGLEPVLQMVVRDRNRIAIQSDVLGAASFDIRNMLCLSGDHQRF
GDSSQGQNVFDLDSMQLIQTVRRMRDEGKFLGGDEIKRPPKLFVGAAANPFADPFEIRVR
RLAKKAAAGAEFIQTQCIYNLDRFEEWMKQVRDRGLHEKVYILAGLTPLKSAGMAKYMKN
RVPGMDVPDDVVKRMSGVPKEKQPEEGIKICVESVQRLKELEGVAGFHIMAIEWEEKVPE
IVEMGGLYPRPNPDAI*
>Ga0100401_10077774
MSKLRETLEAGAFPVVVELKPPKGAGVDEMLAVVKALAGRVTAFSLPDNEHARMRLAAVA
AARLVQEAGGEALVHLTCRDRNRLALESDLLGAASLGLENLLLVSGDYVTLGDHPQAKPV
YDADSVQLLQIARGLMDGHDSAGLALTGAPAFFLGAVVIPEAEPLPPQLIKFEKKLAAGA
QFFITPAVFDLDKLRRFREHLPETPVKLLVSVKVLGADEVAQAAAGQWRKVYSLPPNLVN
DLAGKEPEDILAMGVKAASRLVQQIKQEKLADGVYLKAKGRTDLFTKILEAAGL*
>Ga0100402_10197534
MSDYKAGSNLEKVLKAGKFAFTGECGPPQGANITKLKEKAAHLKGCVDAVNITDNQTAVV
RMSSWAASLTVLQEGVEPNFQMVCRDRNRLAAQSDVLGVYSHGIRNMLCLSGDHQKFGNH
PEAKNVFDIDSIQLINVVKTMRDEGKFMNGQEIDVPPKLFIGAASNPFAEPYEFRVFRLA
KKIAAGADFIQTQCIYNMVRFRDFMKRVVDMGLHEKCYILAGVTPMKSVGMAQYMAKQVP
GMDVPDSLIKRLKGAPKGKAAAEGIKMAVEQIQEFKEMPGVAGVHLMAIEWEHRVREIAE
LAGMLPRPVV*
>Ga0102851_100806632
MKAGSRLEKILEKGLFAVTGELGPPKGNNLEVIKKKADLLRGYVDAVNVTDNQTAIVRMS
SIATSSHLVGMGLEPVMQMVTRDRNRIAMQSDIFGATSLGIKNMLCLTGDHHTFGNQVDA
KNVHDLDSVQMIDCVRTLRDKGTLLGGEEKIDGKVDLFIGAAENPFGDPFEFRAVRLGKK
AAAGVDFIQTQCIYDMNRFKEWMKMVRDRGLHEKVHILAGVTPLKSGGMARYMAKNVSGI
IIPDEIIDRIVKAPKPAEEGIKFCVEQIQELREIEGVHGVHIMAIEWEQMVSRITEMAGL
LPRPNVD*
>Ga0102851_100087136
MKTESVLEKILAAGHLAVTSECGPPRGAVPEKVKEKAEKLRGYVDAINVTDNQTAMVRMS
SFAACLIIRQMGLHPILQMVTRDRNRLAMQSDILGAYSHGINTMLCLSGDHPCFGDHPMA
ANVYDLDSIQFIQMVKNMRDEGKFQGGDEILNPPKMFIGAAANPFADPFELRV
>Ga0102851_100440944
MSTPTAPISNLQNLLSQGEFVVTAECGPPRGADADAVAKKVAYLKGFVDAVNVTDNQTAI
VRMSSIAASTHLLQQGVEPVMQMVTRDRNRIALQSDIMGAYSLGIRNILCLSGDHQSFGS
QPDALNVFDIDSLHLIRAVRTMRDEGKDMSGFELKGAPRMFIGAAENPFADPFEYRVIRL
AKKIDAGVDFIQTQCIYNMERFKAWMKMAREEGLTEKVHILAGVTPLKSAGMASYMAHKV
AGMDIPESLLKRIADVPKEKASREGIAICLETIEELKTIPGVRGIHIMAIEWEQKVEEIV
RAAGLLPRPAQAPTDC*
>Ga0102851_100284113
MTSDSPLEKILVGGGFAVTSECGPPRGADAEVIKKKGTLLKGVVDAVNVTDNQTSVVRMS
SLSSCVILKQMGIEPTLQMVTRDRNRIAIQSDILGAAALGIHNILCLSGDHQKFGDHPTA
KNVYDMDSIHLIQTVKHMRDEGKFLGGDEIKGVPRLFIGAAENPFADPFESRVVRLAKKI
AAGVQFIQTQCIFNLDRFKTWMGQVRDRGLHEKVYILGGVTPMKSIGMANYMKNMVPGMD
VPDELINRIKGVDKDKRGEEGIKIAVETINELKAIEGVRGVHIMAIEWEEMVPRIAEAAG
LLPRPQVA*
>Ga0102851_100615432
MKTKSNIERILENGGFVVTSECGPPRGADPEVIRKKGELLKGVVDAINVTDNQTSVVRMS
SLASCVILKGMGFDPILQMVCRDRNRIAIQSDILGAAALGINNILCLSGDHQKFGDHPKA
KNVFDIDSVQLINTVRALREDGKFIGGEDVKGKPMLFIGAAENPFADPFEIRAARLGKKV
KAGCQFIQTQCIYNLERFERWMGMVRDRGLHETCAILAGVTPFKSVGMARYMKNQVPGMD
VPDTMIERMKGVPKEKQAEEGMKICVETIQRLREVPGVRGIHIMAIEWEEKVSEIAKAAG
LLPRPQP*
>Ga0102851_100677331
MKSGSNLEKVLRAGHFAFTGELGPPRGAHAEEVRKKAAHLKGKVDSVNITDNQTAVVRMA
SWAASLLLIQEGLEPNYQMVCRDRNRLAMQADILGASALGIRNMLCLSGDHCKFGDHPTA
KGVFDIDSMQLISMVRQMRDEGKFLSGTEVDGKPQIFIGAAANPFADPFEWRVHRLAKKV
KAGVDFIQTQCIYNMPKFREFIRQANDMGLTEKVFILAGITPMKSLGMAKYMKAKVPGMD
V
>Ga0102851_100609213
MSTEMKTPSRLEKVLRAGHLAVTSECGPPRGSDAYHIKKKAEMIKNHVDAINITDNQTSV
TRLCSLASCIHLKLMGLEPILQMVTRDRNRTALQSDILGAASFDIFNILCLSGDHQVFGD
NPKGQNVFDLDSMQLLQTVRHMRDQKKFLGGDDIGRPPRMFVGAAANPFADPFDIRVPRL
AKKISAGAEFIQTQCIFNVEKFELYMKLIRDRGLHEKVFILAGVTPLKSVGMAKYMKNRV
PGMDVPDEIVKRMSGVPKEKQPDEGIKICVEAIQKLVQVEGVKGFHVMAIEWEDRVPEIV
ERSGLYPRPQVPL*
>Ga0102851_101192811
MITEIKTPSKLERVLKAGHLAVTSECGPPRGSDASLIKKKAEMIKNHVDAINITDNQTSV
TRLCSLASVIHLKLMGLEPILQMVTRDRNRIALQSDILGAASFDIFNILCLSGDHQIFGD
NPKGQNVFDLDSMQLIQTVRYMRDEGKFLGGDPILRPPQMFVGAAANPFADPFEIRVPRL
AKKIAAGVEFIQTQCIFNVEKFKLYLKLAAERGLPEKVFILAGVTPLKSVGMAKYMKNRV
PGMDVPDEIVKRMSGVAKEKQAEEGVKICVETIQQLKEVRGVRGFHVMAIEWEEKVPEIV
EQSGL
>Ga0102851_101039492
MTANPTTNGYLVGSNLERVLHAGNFAVTGELGPPQSADPSVIHKKAALLRGYCDAVNLTD
NQTAIVRMSSIGAGTLVVQEGLEPVIQMTCRDRNRLAIQSDLLGAYALGMRNLLCLSGDH
QTFGNHPTAKNVFDIDSLQLIKMVADMRDEHIFQCGDVFKGPEPRFFVGAAAAPFADPLE
FRPYRLAKKVQAGANFIQTQLIYDIQAFATFMEKVRKLGVHEKTYILAGIGPLKSPAMAK
YMKDNVPGILIPDELIGRMTKAGAAWAGKSKDELTKEDKKARSAAWQAEGIQITIELIEQ
LRQIEGVAGVHIMAIEWEEAVKPIVEGAGLYPRPVIPEPVKQAA*
>Ga0102851_100715351
MNTTTPSKLEKIIAAGHLAVTSECGPPRDGRPGVVEHKANLIRNHVDAINVTDNQTAVVR
QCSLAACIRLKLMGLEPVLQMVTRDRNRIALQSDLLGATSFGIHNVLCLTGDHQRFGDHP
SSTNVFDMDSTRLIQTVKLMRDEGRLLSGFEMHEGRPQMFIGAAENPFADPFEIRVLRLA
KKAAAGVQFIQTQCIYNMGKFKTWMQGVRDMGLHEQVAILAGLTPMKNVGMAKYMKNRVP
GIDVPDDIIKRLAGVPKEKQAEEGIQILLEQIEELRQVEGIKGFHIMAIEWEEKVPEIV
>Ga0102851_101367424
MITEVKTPSKLEKLLKAGHLAVTSECGPPRGSDASAIKKKAEMIKNHVDAVNITDNQTSV
TRLCSLASVIHLKLMGLEPILQMVTRDRNRIALQSDILGAASFDIFNILCLSGDHQIFGD
NPKGQNVFDLDSMQLIQTVRYMRDEGKFLGGDPIARPPQLFVGAAANPFADPFEIRVPRL
AKKIAAGVEFIQTQCIFNVEKFKLYMKLAGDRGLTEKTFILAGVTPLKSVGMAKYMKNRV
PGMDVPDAIVKRMSGVAKEKQAEEGLKICVETIQEL
>Ga0102851_101364731
MKSGSNLEKVIASGKMAVTAELGPPMSADPHEVIKKAGILKGVCDAANITDCQTAVVRIS
SIAAAFIALREGLEPVMQMTCRDRNRIAMQADLLGAAALGLKNCLCIAGDHQKFSAAGKL
KGHPGAKNVYDVDTCQLVGIMKKMRDEGLQQGGDKLEVAPKFFVGASWTPMGDPMDFRPY
NLKKKVDAGADFIQTQGIYDMELFKSQMEKARNLGLHERTA
>Ga0102851_100012705
MKSGSNLEKVIASGKPAVTAELGPPMSADPHEVVEKAHKLKGFCDAANITDCQTAVVRIS
SIAAAFIALREGLEPVMQMTCRDRNRIAMQADLLGAAALGLKNCLCIAGDHQKFSAAGKL
KGHPGAKNVYDVDTCQLVGIMKKMRDESLQEGGDKIEVPPKFFIGASWTPMGDPIDFRPY
NLKKKVDAGADFIQTQGIYDVEIFKSQMEKARNLGLHERTAILGGIIVPRSAMMLKYMDA
SVAGVTVPKPLIDRMNKAKEAAGEDKKKARELQEAEGLKITVELIHQILEIPGVKGVHIQ
AIEWESAMEGIVKAAGLYPRPQV*
>Ga0102851_101524544
MKSGSNLEKVIASGKPAVTAELGPPMSADPHEVVEKAHKLKGFCDAANITDCQTAVVRIS
SIAAAVIALREGLEPVMQMTCRDRNRIAIQADLLGAAALGLKNCLCIAGDHQKFSAAGKL
KGHPGAKNVYDVDTTQLVGIMKKMRDESLQEGGDKIDVPPKFFIGASWTPMGDPMDFRPY
NLKKKVDAGADFIQTQGIYDVELFKSQMEKARNLGLHERTAILGGIIVPRSAMMLKYMDA
SVAGVTVPKALIDRMNKAKEAAG
>Ga0102851_100640811
MKTKSNIERILESGGFVVTSECGPPRGADAEVIRKKGELLKGVVDAINVTDNQTSVVRMS
SLASCVILKGMGFDPILQMVCRDRNRIAIQSDILGAAALGINNILCLSGDHQKFGDHPKA
KNVFDIDSVQLINTVRNLREDGKFIGGEEVKGKPMLFIGAAENPFADPFEIRAARLGKKV
KAGCQFIQTQCIYNLERFERWM
>Ga0102851_102295141
VTATSPSKLERILAAGRLAVTGECGPPRSTDGRELEEKAKLLRGYVDAINVTDNPTSVVR
LCSLAACIRLKQMGLEPILQMTTRDRNRIALQSDLLGAASFDIHNVLCLTGDHQQFGDHP
ASMNVFDLDSVQLIQTVKKMRDDGRLLGGHELKRRPQMFIGGAANPF
>Ga0102851_100444153
MKSGSNLERVIASGKPAVTAELGPPMSADPHEVIKKAGILKGFCDAANITDCQTAVVRIS
SIAAAYIAHQQGLEPVMQMTCRDRNRIAMQADLLGAAALGLKNCLCIAGDHQKFSAAGKL
KGHPGAKNVYDVDTCQLVGIMKKMRDEGLQQGGDKLEVAPKFFIGASWTPMGDPMDFRPY
NLKKKVDAGADFIQTQGIYDMEIFKSQMEKARNLGLHERTAILAGIIVPKSAMMLKYMDS
SVAGVTVPKPLIDRMLKAKEAAGDDKKKMKELQEQEGIKITVELIQQALEIPGIKGVHIQ
AIEWETAMEPIVKAAGLYPRPTFDA*
>Ga0102851_100060047
MKAGSHLERVLEKGAFAVTGEFNPPKGNDVSVIKRKADLLKGCVDAVNVTDNQTAIVRMS
SMAASSLLIQMGLEPVMQITTRDRNRIAIQSDLMGATALGIRNVLCLTGDHPSFGNQVDS
KNVHDLDSIQLIDCVRTMRDQGTLLGGVDKIEGEIKLFVGAVENPFADPFEFRAIRLGKK
VSAGADFIQTQCIYDMNRFKEWMKRVQDRGLHEKCHILAGISPLNSDRIILQWKKTLPQV
SIPEGLINRITKSKDPDEEGISVCIEQVMELKEMKGIHGIHLMGTDLEEKFARIVDGAGL
LPRPKVE*
>Ga0102851_100632943
MKDLKAESNLEKVLRAGHFALTGECGPPKGANVAHLKEKIAHLKGVVDSVNITDNQTAVV
RMSSWAASTILIQEGVEPNFQMVCRDRNRLAIQSDILGVYAMGVRNMLCLSGDHQTFGNH
PQAKNVYDIDSMQLISLVKKMRDEAKFMNDEDIDVAPRLFIGAASNPFADPFEFRVYRLA
MKIQAGADFIQTQCIYNMEKFRNFMKMAVDMGLHEKAYILAGVTPMKSVGMAQYMAKSVP
GMDVPESLIKRLRGAGKGKVAEEGIQFAIEQMQEFKEMKGIAGVHLMAIEWEHKVHEIAE
RAGLLPRPKVE*
>Ga0102851_103106511
VITESRLKKILHRGDFAVTAECGPPKGADPEVVRNKGKLLKGYVDSANVTDNQTGVVRLC
SLAACALLKAEGLDPVLQMVTRDRNRIALQSDVLGASALGIRNILCLSGDHQSFGNQPQA
KGVFDIDSVQLIQAVRQMRDAGEIIGGEKLTAPPQLFIGAVANPFADPFKYRA
>Ga0102851_100600641
MKTKSNIEKILESGGFVVTSECGPPRGADPEVIRKKGNLLKGVVDAVNVTDNQTSVVRMS
SLSACVILKEMGFDPILQMVCRDRNRIAIQSDILGAAALGINNILCLSGDHQKFGDHPKA
KNVFDIDSIQLIQTVRGMMIIKTPSKLERLLKAGHLAVTSECGPPRGSDASVIKKKAEMI
KNHVDAINITDNQTSVTRLCSLASVIHLKLMGLEPILQMVTRDRNRIALQSDILGAASFD
IFNIL
>Ga0102851_102345551
VKDVSRLKRVLDQGGFAVTAECGPPKGADAEAILKKAELLRSTVDAVNVTDNQTAIVRMS
SLAACSLLKSAGLDPVLQVVVRDRNRIALQSDILGASALGIRNILCLSGDHQSFGNQPQA
VTAEAGPLKGTDITELKEVAKILKGKVDAVNVTDQQSSVMRLGSLAVSHLLIDWGIEPIY
QLTCRDRNRIALQSDLLNAAVLGIQNVIALTGDLPSSGDHPQAKPVYDLDSVSLLSVIKG
LNEGHDMVGNQLHGTTDFFPGAVVNPGADTEAAYELQIMKLERKVAAGAKFFQTQAVFDL
EIFAKFMKRVEKYGIPVLAGVIPLKSAGMARFMNKNVAGVNVPQSMIDRISK
>Ga0102851_101298201
MNTTTPSRLEKIIAAGHLAVTSECGPPRDGRADVVEKKAQLLRNHVDAINVTDNQTAVVR
QCSLAACIRLKLMGLEPVLQMVTRDRNRIALQSDLLGATAFGIHNVLCLTGDHQRFGDHP
SSVNVFDMDSTRLIQTVKLMRDEGRLLSGHEMAEGRPQMFIGAAENPFADPFEIR
>Ga0102926_100075012
MKSGSRLEKLLTGGHFVVTGELGPPKGADVAVVEKKANLLKGNVDSINVTDNQTAIVRMS
SIAVSALLIREGLEPNMQMVCRDRNRIAMQSDIFGAYMSDTARSKLQRILSEGHLAVTSE
CGPPRGSDPEAIKEKAEMIKDYVDAVNVTDNQTSVTRLCSMAACIHLKLMGVEPVLQMVT
RDRNRIAIQSDILGAASFDIPNMLCLSGDHQSFGDCPQGQNVHDIDSMQLVQTVRMMRDE
GKFLGGAEIKRPPNMFVGAAANPFADPFEIRVPRLAKKVAAGTEFIQTQCIYNLDKFEEW
MKGVCDRGLHEKVHILAGVTPFKSAGMAKFMKKRVPGMDVPDEVVKRMSDTPKEKQPEEG
INICVESIERLKSVEGVHGFHIMAIEWEGKVPEIVERAGLYPRPKID*
>Ga0102926_10003372
MKSGSKLEKILSAGHFAFTGELGPPRGANLEAIQKKAEPLKGVVDSVNITDNQTAVVRMS
SWGASLLAIQQGLEPNYQMVCRDRNRLAMQADVLGAYALGIRNILCLSGDHQQFGDHPQC
KGVFDIDSMQLIQAVKGMRDGKFINGQEVDEPPRMFIGAAANPFAEPFEWRVYRLAKKIN
AGADFIQTQCIYNMEKMREWVKRARDMGLTEKVYILAGITPMKSLGMARYMKSKVPGMDV
PDEVINRLKGVEKKKQGKEGIAMACEQIQEFKEMKGISGIHLMAIEWEHRVPEIAEQAGM
LPRPEV*
>Ga0102926_100033720
MTTHSKLTAAKKTASFERQKAAQQNQTRDKIIAAATRVFADYPYHSASIRMIGKAAAVDH
PLINYYFPTKAALFEEVLKNETEKYYLANISWFDGLAGLSPAKGLSLYIDRFFGFALKNR
AALRIITLNLVQAQNAMIIPGYERIQDFFARTAHTFMQAIPLQGADTEIKMFTTNFNTLA
INYLGADTYYAGIMGMAPGSRRYLEWVKENLMYVFLPQLKQIVGGQDAG*
>Ga0102926_100033721
MDLEQFKKAGEALYHSLHLPTWPVGITYIKREADIPEQAIRPSAMGQKWSLCQAITYARR
HGWHVAMTAADNFCVPSSAFHKWVDISDEDLLESQVRQGWHKDRAAEQNRINFLKGLFTG
PEGEKRLQKMKEYKGFVCSPLHQALMAPDAVSIFGDGTHLHHIIQALCYDYTTPVMSTFE
GFGETCFKGAFIPFITGRAQVVIPGMGDRAFAGITPDELAIGLPASQLFVVSENLFKTGG
DMNIGQPIKTLLPMSLDESITPGFSYLKEKIREEKSG*
>Ga0102926_100033723
MISAHQTESTQPVEVADIFRRYGRSYRKTKPISGKQGAVMYCIENCRTAVFGHHLDQCDH
CGHTDSDYNSCRDRHCPKCQSIARKKWINAQLNDILPVPHYHVIFTLPNQLHNLLCYNQK
LLFDVLFSSSAQTLQAFGRDPKWLGGELGFYGVLHTWGQTLWPHPHVHFIVPGGALTTDG
RWVAPRYRSKFLFPVRALSKVFRGKFIEALKNAYYEDQLVIPDNEAHLAQADSFEKWLNQ
LVSRDWVVYCKRPFGSAEQVVRYIGRYTHRVAISNRRIEAMGDGKVAFWYKDYRKNRIKS
RQMKLDAEEFIRRFLWHVLPKRYHKIRHYGFLANSCRKARVS
>Ga0102928_10140784
MSDTARSKLQRILSEGHLAVTSECGPPRGSDPEAIKEKAEMIKDYVDAVNVTDNQTSVTR
LCSMAACIHLKLMGVEPVLQMVTRDRNRIAIQSDILGAASFDIPNMLCLSGDHQSFGDCP
QGQNVHDIDSMQLVQTVRMMRDEGKFLGGAEIKRPPNMFVGAAANPFADPFEIRVPRLAK
KVAAGTEFIQTQCIYNLDKFEEWMKGVCDRGLHEKVHILAGVTPFKSAGMAKFMKKRVPG
MDVPDEVVKRMSDTPKEKQPEEGINICVESIERLKSVEGVHGFHIMAIEWEGKVPEIVER
AGLYPRPKID*
>Ga0102928_10467511
MKTESRLEKVLASGQLAVTSEVGPPRGCNIDIVKEKANMLKDYVDGINITDNQTAMVRMS
SIAAGIALKQMGLDPIIQMVSRDRNRLAMQSDILGAYALGCNTMLCLSGDHPQFGDHPMA
RPVYDIDSINMIKMVKDMRDEAKFQGGADITEPPKMFIGAAANPFADPFELRVMRLAKKV
AAGVDFIQTQCIFNTAKFEEWMKQVVDRGLDEKVAILAGITPMKSLGMAKYMKSKVPGMD
IPD
>Ga0102928_100031813
MAKKYSKVKNMLDAGHFVVCSEMGPPIGADPDFIRKKANYLKGYVDGVNVTDNQTAIVRM
SSIAAAKIAMEEGLEMIIQITGRDRNRIGLQSDILGASALGLRNVLLLTGDHQTFGKDPG
AKNVFEMGSVQLIKAVNDMVEDGILINGDEMKVPPKMFIGAAANPFADPFEMQMIKMQKK
VKSGVEFFQTQAIYNMEKFEYWMEEVRKRGMHEEVDILAGILPTRSAKALRMMKKYVAGM
DVPDHVIKRMDQAEDKEKEGVKMAVETIEKVREIEGVRGVHLMPVAWEEITPEVVKEASL
YPRPEVE*
>Ga0102928_10076304
MKSGSKLEKILSAGHFAFTGELGPPRGANLEAIQKKAEPLKGVVDSVNITDNQTAVVRMS
SWGASLLAIQQGLEPNYQMVCRDRNRLAMQADVLGAYALGIRNILCLSGDHQQFGDHPQC
KGVFDIDSMQLIQAVKGMRDGKFINGQEVDEPPRMFIGAAANPFAEPFEWRVYRLAKKIN
AGADFIQTQCIYNMEKMREWVKRARDMGLTEKVYILAGITPMKSLGMARYMKSKVPGMDV
PDEVINRLKGVEKKKQGKEGIAMACEQIQEFKEMKGISGIHLMAIEWEHRVPEIAEQAGM
LPRPEV*
>Ga0102929_100006612
MSDTARSKLQRILSEGHLAVTSECGPPRGSDPEAIKEKAEMIKDYVDAVNVTDNQTSVTR
LCSMAACIHLKLMGVEPVLQMVTRDRNRIAIQSDILGAASFDIPNMLCLSGDHQSFGDCP
QGQNVHDIDSMQLVQTVRMMRDEGKFLGGAEIKRPPNMFVGAAANPFADPFEIRVPRLAK
KVAAGTEFIQTQCIYNLDKFEEWMKGVCDRGLHEKVHILAGVTPFKSAGMAKFMKKRVPG
MDVPDEVVKRMSDTPKEKQPEEGINICVESIERLKSVEGVHGFHIMAIEWEGKVPEIVER
AGLYPRPKID*
>Ga0102931_100016616
MAKKYSKVKNMLDAGHFVVCSEMGPPIGADPDFIRKKANYLKGYVDGVNVTDNQTAIVRM
SSIAAAKIAMEEGLEMIIQITGRDRNRIGLQSDILGASALGLRNVLLLTGDHQTFGKDPG
AKNVFEMGSVQLIKAVNDMVEDGILINGDEMKVPPKMFIGAAANPFADPFEMQMIKMQKK
VKSGVEFFQTQAIYNMEKFEYWMEEVRKRGMHEEVDILAGILPTRSAKALRMMKKYVAGM
DVPDHVIKRMDQAEDKEKEGVKMAVETIEKVREIEGVRGVHLMPVAWEEITPEVVKEASL
YPRPEVE*
>Ga0102932_100020113
MSDTARSKLQRILSEGHLAVTSECGPPRGSDPEAIKEKAEMIKDYVDAVNVTDNQTSVTR
LCSMAACIHLKLMGVEPVLQMVTRDRNRIAIQSDILGAASFDIPNMLCLSGDHQSFGDCP
QGQNVHDIDSMQLVQTVRMMRDEGMAKKYSKVKNMLDAGHFVVCSEMGPPIGADPDFIRK
KANYLKGYVDGVNVTDNQTAIVRMSSIAAAKIAMEEGLEMIIQITGRDRNRIGLQSDILG
ASALGLRNVLLLTGDHQTFGKDPGAKNVFEMGSVQLIKAVNDMVEDGILINGDEMKVPPK
MFIGAAANPFADPFEMQMIKMQKKVKAGVEFFQTQAIYNMEKFEYWMEEVRKRGMHEEVD
ILAGILPTRSAKALRMMKKYVAGMDVPDHVIKRMDQAEDKEKEGVKMAVETIEKVREIEG
VRGVHLMPVAWEEITPEVVKEASLYPRPEVE*
>Ga0102932_100003312
MSDTARSKLQRILSEGHLAVTSECGPPRGSDPEAIKEKAEMIKDYVDAVNVTDNQTSVTR
LCSMAACIHLKLMGVEPVLQMVTRDRNRIAIQSDILGAASFDIPNMLCLSGDHQSFGDCP
QGQNVHDIDSMQLVQTVRMMRDEGKFLGGAEIKRPPNMFVGAAANPFADPFEIRVPRLAK
KVAAGTEFIQTQCIYNLDKFEEWMKGVCDRGLHEKVHILAGVTPFKSAGMAKFMKKRVPG
MDVPDEVVKRMSDTPKEKQPEEGINICVESIERLKSVEGVHGFHIMAIEWEGKVPEIVER
AGLYPRPKID*
>Ga0102932_10012512
MKSGSKLEKILSAGHFAFTGELGPPRGANLEAIQKKAEPLKGVVDSVNITDNQTAVVRMS
SWGASLLAIQQGLEPNYQMVCRDRNRLAMQADVLGAYALGIRNILCLSGDHQQFGDHPQC
KGVFDIDSMQLIQAVKGMRDGKFINGQEVDEPPRMFIGAAANPFAEPFEWRVYRLAKKIN
AGADFIQTQCIYNMEKMREWVKRARDMGLTEKVYILAGITPMKSLGMARYMKSKVPGMDV
PDEVINRLKGVEKKKQGKEGIAMACEQIQEFKEMKGISGIHLMAIEWEHRVPEIAEQAGM
LPRPEV*
>Ga0102934_10055356
MKSGSKLERILEAGHFAFTGELGPPRGANIEAIRKKAEPLKGVVDSVNITDNQTAVVRMS
SWAASLLALQEGLEPNYQMVCRDRNRLAMQADILGAYAMGIRNMLCLSGDHQQFGDHPQC
KGVFDIDSMQLIQTVSTMREEGKFLNGQEIDDPPRMFIGAAANPFAEPFEWRVYRLAKKI
NAGADFIQTQCIYNMEKMREWVKRARDMGLTEKVYILAGITPMKSLGMARYMKSKVPGMD
VPDEIINRLKGVEKKKQGKEGIALACEQIQEFKEMEGISGIHLMAIEWEHRVPEIAEQAG
MLPRPEV*
>Ga0102934_10054877
MARNDIKTDSRLEGVLKKGEFAFTGELGPPKGADRSRVEEKARYLKGSVDAANITDNQTA
IVRMSSFAASAIAMDCGLEPVMQITTRDRNRLAIQSDVIGASAMGIRNMLCLSGDHQSFG
NHQTAKNVHDIDSVQLVAMLKKMRDEGKFECGDEIKNFKKADLAPPKIFIGAAANPFAEP
LDFRVIRLEKKINAGADFIQTQVIYDMERFRKWMDEVREKGLHEKVYILAGITPLKSARM
AKYMKENVSGISFTDDIIKRMEQAEDQKTEGIQIALEQIEEMKKMEGVHGVHLMAIGAEK
SVPSIAEKAGLLPRPEVGDVVTA*
>Ga0102934_10280642
MTDTARSNLQRILAEGHLAVTSECGPPRGSDSEVITKKAEMIRDYVDAVNITDNQTSVTR
LCSLAACIHLKLMGVEPVLQMVTRDRNRIAIQSDILGAASFDIPNMLCLSGDHQSFGDSS
KGQNVHDLDSMQLIQTVRMMRDEGKFLGEAEIKRPPNMFVGAAANPFADPFGIRAPRLAK
KVAAGAEFIQTQCIYNLDKFEEWMKQVRDRGLHEQVYILAGVTPFKSAGMAKFMKNKVPG
MDVPDDVVKRMADRPKEEQAQEGIDICVESIERLKSIEGVHGFHIMAIEWEQKVPEIVER
AGLSPRPKMD*
>Ga0102934_10073894
MNVNTPSKLEKILSSGHLAVTSECGPPRGSDPEAITKKAEMIKDHVDAINITDNQTSVTR
LCSLAACIHLKLMGVEPVLQMVTRDRNRIAIQSDILGAASFDIFNMLCISGDHQSFGDCP
QGQNVHDLDSMQLIQTVRHMRDEQKFLGGDEIKRPPQLFVGAAANPFADPFEIRVPRLAK
KIAAGAEFIQTQCIYNLDKFEEWMKQARDRGLDEKIAILAGVTPLKSAGMARFMKKRVPG
MDVPDEVVKRMSDTPKEKQAEEGIQICIESIQRLKEVEGVKGFHIMAIEWEDRVPEIVEK
SGLSPRPQLG*
>Ga0102934_10001387
MSDTARSKLQRILSEGHLAVTSECGPPRGSDPEAIKEKAEMIKDYVDAVNVTDNQTSVTR
LCSMAACIHLKLMGVEPVLQMVTRDRNRIAIQSDILGAASFDIPNMLCLSGDHQSFGDCP
QGQNVHDIDSMQLVQTVRMMRDEGKFLGGAEIKRPPNMFVGAAANPFADPFEIRVPRLAK
KVAAGTEFIQTQCIYNLDKFEEWMKGVCDRGLHEKVHILAGVTPFKSAGMAKFMKKRVPG
MDVPDEVVKRMSDTPKEKQPEEGINICVESIERLKSVEGVHGFHIMAIEWEGKVPEIVER
AGLYPRPKID*
>Ga0102934_100041813
MAKKYSKVKNMLDAGHFVVCSEMGPPIGADPDFIRKKANYLKGYVDGVNVTDNQTAIVRM
SSIAAAKIAMEEGLEMIIQITGRDRNRIGLQSDILGASALGLRNVLLLTGDHQTFGKDPG
AKNVFEMGSVQLIKAVNDMVEDGILINGDEMKVPPKMFIGAAANPFADPFEMQMIKMQKK
VKSGVEFFQTQAIYNMEKFEYWMEEVRKRGMHEEVDILAGILPTRSAKALRMMKKYVAGM
DVPDHVIKRMDQAEDKEKEGVKMAVETIEKVREIEGVRGVHLMPVAWEEITPEVVKEASL
YPRPEVE*
>Ga0102934_10007076
MAKNYSKVKNMLDAGHFVVCSEMGPPIGSDPEFIREKANYLKGYVDGVNVTDNQTAIVRM
SSIAAAKIAMEEGLEMIIQVTARDRNRIGLQSDILGASALGLRNVLLLTGDHQSFGRDPG
AKNVFELGSTQLIKAVKDMVDNGVLLNGDEMDVPPKMFIGGAANPFGDPFEMQMIKMQKK
VNAGVEFFQTQAIYNMEKFEYWMEEVRKRGIHEQAYILAGILPTRSPKALRMMKKYVAGM
DVPDHVIKRMDQADDKEKEGVKMAVETIQKVREIEGVRGVHLMPVAWEQITPEVIKEASL
YPRPEVE*
>Ga0102934_10036403
MAKNYSKVKTMLDAGHFVVCSEMGPPIGADPEFIREKANYLKGYVDGVNVTDNQTAIVRM
SSIAAAKIAMEEGLEMIIQVTARDRNRIGLQSDILGASALGLRNVLLLTGDHQSFGRDPG
AKNVFELGSTQLIMAVKDMVDNGVLLNGDEMDVPPKMFIGGAANPFADPFEMQMIKMQKK
VEAGVEFFQTQAIYNMEKFEYWMEEVRKRGIHEKAYILAGILPTRSPKALRMMKKYVAGM
DVPDHVIKRMDQADDKEKEGVKMAVETIQKVREIEGVRGVHLMPVAWEQITPEVIEEASL
YPRPEVE*
>Ga0102934_10349901
MAKNDIKTDSRLEGVLKSGEFAFTGELGPPKGADRSKVEEKAGYLKGSVDAANITDNQTA
IVRMSSFAASAIAMDSGLEPVMQITTRDRNRLAIQSDVIGASAMGIRNMLCLSGDHQSFG
NHPTAKNVHDIDSVQLISMLKKMRDEGKFECGDEIKNSKKADITPPKIFIGAAANP
>Ga0102935_10037034
MSDTARSKLQRILSEGHLAVTSECGPPRGSDPEAIKEKAEMIKDYVDAVNVTDNQTSVTR
LCSMAACIHLKLMGVEPVLQMVTRDRNRIAIQSDILGAASFDIPNMLCLSGDHQSFGDCP
QGQNVHDIDSMQLVQTVRMMRDEGKFLGGAEIKRPPNMFVGAAANPFADPFEIRVPRLAK
KVAAGTEFIQTQCIYNLDKFEEWMKGVCDRGLHEKVHILAGVTPFKSAGMAKFMKKRVPG
MDVPDEVVKRMSDTPKEKQPEEGINICVESIERLKSVEGVHGFHIMAIEWEGKVPEIVER
AGLYPRPKID*
>Ga0102937_10046214
MKSGSKLEKILSAGHFAFTGELGPPRGANLEAIQKKAEPLKGVVDSVNITDNQTAVVRMS
SWGASLLAIQQGLEPNYQMVCRDRNRLAMQADVLGAYALGIRNILCLSGDHQQFGDHPQC
KGVFDIDSMQLIQAVKGMRDGKFINGQEVDEPPRMFIGAAANPFAEPFEWRVYRLAKKIN
AGADFIQTQCIYNMEKMREWVKRARDMGLTEKVYILAGITPMKSLGMARYMKSKVPGMDV
PDEVINRLKGVEKKKQGKEGIAMACEQIQEFKEMKGISGIHLMAIEWEHRVPEIAEQAGM
LPRPEV*
>Ga0102937_10479504
MSEYVSNSRLERVLKAGHLGVTSECGPPRGSDAEEVKKKGLLIKDHVDAVNVTDNQTAMT
RMSSLAACIHLKLLGIEPVLQMVTRGRNRVALQSDILGAASMSDTARSKLQRILSEGHLA
VTSECGPPRGSDPEAIKEKAEMIKDYVDAVNVTDNQTSVTRLCSMAACIHLKLMGVEPVL
QMVTRDRN
>Ga0102938_1000276112
MKSGSKLEKILSAGHFAFTGELGPPRGANLEAIQKKAEPLKGVVDSVNITDNQTAVVRMS
SWGASLLAIQQGLEPNYQMVCRDRNRLAMQADVLGAYALGIRNILCLSGDHQQFGDHPQC
KGVFDIDSMQLIQAVKGMRDGKFINGQEVDEPPRMFIGAAANPFAEPFEWRVYRLAKKIN
AGADFIQTQCIYNMEKMREWVKRARDMGLTEKVYILAGITPMKSLGMARYMKSKVPGMDV
PDEVINRLKGVEKKKQGKEGIAMACEQIQEFKEMKGISGIHLMAIEWEHRVPEIAEQAGM
LPRPEV*
>Ga0102938_100002057
MSDTARSKLQRILSEGHLAVTSECGPPRGSDPEAIKEKAEMIKDYVDAVNVTDNQTSVTR
LCSMAACIHLKLMGVEPVLQMVTRDRNRIAIQSDILGAASFDIPNMLCLSGDHQSFGDCP
QGQNVHDIDSMQLVQTVRMMRDEGKFLGGAEIKRPPNMFVGAAANPFADPFEIRVPRLAK
KVAAGTEFIQTQCIYNLDKFEEWMKGVCDRGLHEKVHILAGVTPFKSAGMAKFMKKRVPG
MDVPDEVVKRMSDTPKEKQPEEGINICVESIERLKSVEGVHGFHIMAIEWEGKVPEIVER
AGLYPRPKID*
>Ga0102938_1000032121
MAKKYSKVKNMLDAGHFVVCSEMGPPIGADPDFIRKKANYLKGYVDGVNVTDNQTAIVRM
SSIAAAKIAMEEGLEMIIQITGRDRNRIGLQSDILGASALGLRNVLLLTGDHQTFGKDPG
AKNVFEMGSVQLIKAVNDMVEDGILINGDEMKVPPKMFIGAAANPFADPFEMQMIKMQKK
VKAGVEFFQTQAIYNMEKFEYWMEEVRKRGMHEEVDILAGILPTRSAKALRMMKKYVAGM
DVPDHVIKRMDQAEDKEKEGVKMAVETIEKVREIEGVRGVHLMPVAWEEITPEVVKEASL
YPRPEVE*
>Ga0102938_100156004
MNVNTPSKLEKILSSGHLAVTSECGPPRGSDPEAITKKAEMIKDHVDAINITDNQTSVTR
LCSLAACIHLKLMGVEPVLQMVTRDRNRIAIQSDILGAASFDIFNMLCISGDHQSFGDCP
QGQNVHDLDSMQLIQTVRHMRDEQKFLGGDEIKRPPQLFVGAAANPFADPFEIRVPRLAK
KIAAGAEFIQTQCIYNLDKFEEWMKQARDRGLDEKIAILAGVTPLKSAGMARFMKKRVPG
MDVPDEVVKRMSDTPKEKQAEEGIQICIESIQRLKEVEGVKGFHIMAIEWEDRVPEIVEK
SGLSPRPQLG*
>Ga0102938_1000007214
MAKNYSKVKNMLDAGHFVVCSEMGPPIGSDPEFIREKANYLKGYVDGVNVTDNQTAIVRM
SSIAAAKIAMEEGLEMIIQVTARDRNRIGLQSDILGASALGLRNVLLLTGDHQSFGRDPG
AKNVFELGSTQLIKAVKDMVDNGVLLNGDEMDVPPKMFIGGAANPFGDPFEMQMIKMQKK
VNAGVEFFQTQAIYNMEKFEYWMEEVRKRGIHEQAYILAGILPTRSPKALRMMKKYVAGM
DVPDHVIKRMDQADDKEKEGVKMAVETIQKVREIEGVRGVHLMPVAWEQITPEVIKEASL
YPRPEVE*
>Ga0102938_100305673
MKTESRLEKVLASGQLAVTSEVGPPRGCNIDIVKEKANMLKDYVDGINITDNQTAMVRMS
SIAAGIALKQMGLDPIIQMVSRDRNRLAMQSDILGAYALGCNTMLCLSGDHPQFGDHPMA
RPVYDIDSINMIKMVKDMRDDAKFQGGADITEPPKMFIGAAANPFADPFELRVMRLAKKV
AAGVDFIQTQCIFNTAKFEEWMKQVVDRGLDEKVAILAGITPMKSLGMAKYMKSKVPGMD
IPDEVIDRLAGVDKDKQAEEGIKMAIEQMQRLKECKGVKGFHIMAIEWEQKVPELVEGAG
LSPRPQV*
>Ga0102940_10196971
MKTESRLEKVLASGQLAVTSEVGPPRGCNIDIVKEKANLIKDYVDGINITDNQTAMVRMS
SIAAGIALKQMGLDPIIQMVSRDRNRLAMQSDILGAYALGCNTMLCLSGDHPQFGDHPMA
RPVYDIDSINMIKMVKDMRDEAKFQGGADITEPPKMFIGAAANPFADPFELRVMRLAKKV
AAGVDFIQTQCIFNTAKFEEWMKQVVDRGLDEKVAILAGITPMKSLGMAKYMKSKVPGMD
IPDEVIDRLAGVDKDKQAEEGIKMAIEQMQRLKECKGVKGFHIMAIEWEQKVPELVEGAG
LSPRPQV*
>Ga0102940_10052776
MTEYKSGSNLEKVLTAGHFAFTGECGPPKGANADHLKKKFAYLKGNVDCVNMTDNQTAVV
RMSSLAGSALMKAEGLEPNFQMVCRDRNRLAMMSDILGAYALGVRNMLCLSGDHQTFGNH
PEAKNVHDIDSMQLIAMVKKMRDQGTFLNGEEIDVPPKMFIGAACNPFADPYEFRVHRLA
TKIAAGADFIQTQCIFNMDKFRDFMKQVVDMGLHEKCYILAGVTPMKNAGMANFMSKFVP
GMDIPDSLIKRLKGVDKRDQAEEGIKFALEQIAEFKEMEGVAGVHLMAIEWEHKVPEIAE
RAGVLPRP*
>Ga0102940_10162752
MGDLKSQSNLEKVLTAGHFAFTGECGPPKGANADHLKEKFQYLKGNVDAVNITDNQTAVV
RMSSLAASAIMVGQGLEPNFQMVCRDRNRLAIMSDILGAHALGIRNMLCLSGDHQTFGNH
PQAKNVHDIDSMQLIALVKHMRDQGTFPNDEAIDVPPKMFIGAACNPFADPWEYRVHRLS
AKIAAGADFIQTQCIFNMEKFTDFMKQVVDMGLHETCHILAGVTPMKNAGMANFMARYVP
GMDIPDSLIKRLKGVDKRDQAEEGIQFALEQVETFKAMEGVAGVHMMAIEWEHKVPEIAQ
RAGMLPRPVV*
>Ga0102943_100024025
MKTESRLEKVLAAGHLAVTSEVGPPRGCGIEIVEKKANLIKDYVDGINITDNQTAMVRMS
SIAGGVIVKQMGLDPIIQMVARDRNRLAMQADIIGAYSLGINTMLCLSGDHPKFGDHPNA
KGVYDIDSINMINMVKNMRDEGIFQGGAEIKNPPKMFIGAAANPFADPFELRVARLAKKV
AAGVDFVQTQCIFNLEKFETWMAGVVDRGLHEKVSVLAGITPMKSVGMARYMKNKVPGMD
VPDEVIKRLEGVSKEKQPEEGIKMAIEQIQRLKECKGVAGFHIMAIEWEERVHEIVEGAG
LYPRPEV*
>Ga0102943_10076242
MSEYVSNSRLERVLKAGHLGVTSECGPPRGSDAEEVKKKGLLIKDHVDAVNVTDNQTAMT
RMSSLAACIHLKLLGIEPVLQMVTRDRNRVALQSDILGAASFDIPNMLCLSGDHQSFGDC
AQGQNVHDVDSMQLVQTVRHMRDEGKFLGGDAIKHPPKIFVGAAANPFADPFEIRIPRLA
KKIACGAEFIQTQCIYNMDKFKEWIRRAVDRGLTEKTFIMAGMTPMKSVGMAKYMKNKVP
GMDVPDEIIDRLAGVEKKKQAQEGINICVEHIQELSETKGVSGFHIMAIEWEEKVPEIVE
RSGLHPRPEI*
>Ga0102943_10047042
MKTESRLEKVLASGQLAVTSEVGPPRGCNIDIVKEKANLIKDYVDGINITDNQTAMVRMS
SIAAGIALKQMGLDPIIQMVSRDRNRLAMQSDILGAYALGCNTMLCLSGDHPQFGDHPMA
RPVYDIDSINMIKMVKDMRDEAKFQGGADITEPPKMFIGAAANPFADPFELRVMRLAKKV
AAGVDFIQTQCIFNTAKFEEWMKQVVDRGLDEKVAILAGITPMKSLGMAKYMKSKVPGMD
IPDEVIDRLAGVDKDKQAEEGIKMAIEQMQRLKECKGVKGFHIMAIEWEQKVPELVEGAG
LSPRPQV*
>Ga0102943_10002096
MSECRTQSRLEKVMRAGHLGVTSECGPPRGSNPEEIREKGQLIKDHVDAVNVTDNQTAMT
RMSSLAACVHLKLEGVEPVLQMVTRDRNRVALQSDILGAASFDISNMLCLSGDHQSFGDC
AQGQNVHDLDSMQLLQTVRYMRDEGKFLGGDDIKRPPKMFVGAAANPFADPFEIRVPRLA
KKIACGAEFIQTQCIYNLDKFKEWIKRARDRGLTEQVFIMAGMTPMKSVGMAKYMKNKVP
GMDVPDEIIQRLAGVEKKKQAQEGINICVEHIQALKEVDGVSGFHVMAIEWEEKVPEIVE
RSGLYPRPEV*
>Ga0102943_100049117
MNTESRLEKILASGELAVTSECGPPRGALPEKVKEKSALLKDHVDGINVTDNQTAMVRMS
SFAAAVIIKQMGLDPIMQMVARDRNRLAMQSDIIGAYAFGINTMLCLSGDHAKFGDHPMA
QGVFDLDSVQMINMVRRMRDEETFQGGAKIDGAPKMFIGAAANPFADPFELRVMRLAKKI
KAGVDFIQTQCIFNLDKFEEWMKGVTDRGLDEKVHILAGITPMKSVGMARYMKNKVPGMD
IPDAVIKRLEGVSKEQQPEEGIKMAVESIERIKAIKGVHGFHIMAIEWEEKVPQIVEQAG
LYPRPAV*
>Ga0102943_10098664
MLTESKLEKVLKSGQLAVASECGPPRSSDAQGIIKKGKMIMDHVDSINITDNQTSVTRLC
SLAACVHLKQLGLDPVLQMVVRDRNRIALQSDLLGAASFGINNVLCLSGDHQSFGDSTKA
QNVFDLDSMQLVQTVRYMRDEGKFLSGDEIKVPPKFFVGAAANPFADPFKIRVPRLAKKI
ACGAEFIQTQCIYNIPKFEKWMEGVRERGLHEQVYILAGITPMRSLGMAKYLRKAVPGMD
VPDDLIDRLAGVEKNRQAAEGIKFAIETIQRLKDVEGVAGFHIMAIEWEEKVPEIVEESG
LYPRPSVD*
>Ga0102943_10053375
MTEYKSGSNLEKVLTAGHFAFTGECGPPKGANADHLKKKFAYLKGNVDCVNMTDNQTAVV
RMSSLAGSALMVAEGLEPNFQMVCRDRNRLAMMSDILGAYALGVRNMLCLSGDHQTFGNH
PEAKNVHDIDSMQLIAMVKKMRDEGKFLNGEEIDVPPKMFIGAACNPFADPYEFRVHRLA
TKIAAGADFIQTQCIFNMEKFRDFMKKVVDMGLHEKCYILAGVTPMKNAGMANFMSKFVP
GMDIPDSLIKRLKGVDKRDQAEEGIKFALEQIAEFKEMEGVAGIHLMAIEWEHKVPEIAE
RAGVLPRP*
>Ga0102944_100003222
MSEYVSNSRLERVLKAGHLGVTSECGPPRGSDAEEVTKKGLLIKDHVDAVNVTDNQTAMT
RMSSLAACIHLKLQGIEPVLQMVTRDRNRVALQSDILGAASFGIPNMLCLSGDHQSFGDC
AQGQNVHDLDSMQLVQTVRHMRDEGKFLGMGNRPAYSNLCKKIEEGHFTITGELEPKKIL
DLEEIIESAKIMRETKKIAAANVTDGPQGDAYMCSLVPSYKVQEEADIEAVWQVTVRDRN
RVALFADVLGAAVMGLKNILVLTGDHTALGDHKRGKAVYDLDSTQFCDMLSKMIDEGTDL
NGNELKGGKIEMNYGCVANPNSNPREPEVLKVGRKVEQGVDFIQTQTAFDIDEAKDFLKE
LEQFNVPVLLGIFPLKSHGIAWYFDNYIPGVSVPKDLLKGLKNAEKENKGNKPAKYAAID
KINIEFFKPFIEEIRKTTKAAGIHCMAVEYERLFDPLLKEFEEYTYLK*
>Ga0102946_10004915
MKTESNLEKVLAAGHLAVTSECGPPRGAIPEEVVTKSKHLEGFVDAVNITDNQTAMVRMS
SFAASVITKQQGLHPLLQMVTRDRNRLAMQADIIGAYSLGIDTMLCLSGDHTKFGDHPMA
ANVHDIDSIQLVQMVRDMRDEGRFQGGAEMKGPPPKMFIGAAANPFADPFELRVMRLAKK
IKAGADFIQTQCIFNIDKFEKWMEGVRARGLHKKCYILAGVTPIKSVGAARYMKNRVPGM
DVPQEIVDRMAAVPKEKQPDEGVDICVETMERLKNVEGVAGFHIMAIEWEEKVGEIVKRA
GLYPRPQV*
>Ga0102949_10166673
MKTESNLEKVLRAGHLAVTSECGPPRGAIPEEVVKKCKYLEGAVDAVNITDNQTAMVRMS
SFAASVLTRQQGLHPLLQMVTRDRNRLAMQADIIGAYSLGIDTMLCLSGDHTKFGDHPMA
ANVHDIDSIQLIQMVKQMRDEGKFQGGADMKGNPPKMFIGAAANPFADPFELRVMRLAK
>Ga0102949_10083375
VELHTNSKLEKVLKSGQLGVTSECGPPRSSDASGVVEKGKLIKDHVDSINVTDNQTSVTR
ICSLAACVHLKSIGLDPVLQMVVRDRNRIALQSDLLGAASFGIQNVLCLSGDHQSFGDNP
QAQNVFDLDSMQLVQTVRHMCDNGKFISGDEIKVPPKFFVGAAANPFADPFNIRVPRLAK
KIACGAEFIQ
>Ga0102950_10012314
MKTESVLEKIFTSGELAVTSECGPPRGAVPEKIIEKAKMLKGYVDAVNVTDNQTAMVRMS
SFAACVFIKQLGMNPILQMVTRDRNRLAMQADILGAYAHGIDNILCLSGDHPHFGDHPMA
ANVHDIDSVQFVQMIRDMRDKGKFQGGDDILNPPKMFIGAAANPFADPFELRVARLAKKV
KAGTNFIQTQCIYNLDKFEKWMEGVRDRGLHEKVNIMAGITPMKTVGMAKYMKNRVPGMD
VPDELIKRMAGVPKEKQPEEGIKISVEAIERLKAVEGVKGFHIMAIEWEEKVPEIAEKAG
LLPRPEIDL*
>Ga0102950_10044926
MSEKPISRLQEILTKGEFAVTAECGPPRGANPGIVRKKGEMLNGYVDAVNVTDNQTAIVR
MSSIAACAHLLHMGLEPVMQMVVRDRNRIALQSDIMGAYSLGIRNILCLSGDHQSFGSQP
DALNVFDIDSMNLIRTVQTMRDEGKDMSGFELNDPPRMFIGAAANPFADPFEYRVIRLAK
KIDAGADFIQTQCIYNMDRFKEWIKMAREEGLTEKVYILGGVTPLKSAGMAKFMNNKVAG
MDVPDALIKRMAGVPKDKAVEEGLKICQETIAELRDIKGVHGVHIMAIEWEDIVGKIVKE
AGLTPRP*
>Ga0102950_10049396
MKSGSNLEKVLKAGHFAFTGELGPPRGCDVEEVKEKAKFLKGNVDSVNITDNQTAMVRMS
SWAASLILIQEGLEPNFQMVCRDRNRLAMQADILGAYAHGIRNMLCLSGDHQKFGDHPLA
KGVFDIDSIQLISMVKSMRDSGTFLSGAELHGTPKMFIGAAANPFADPFEWRVHRLAKKV
EAGCDFIQIQCIYNMEKFREFIKQANDMGLTEKTYILAGVTPMKSVGMAKYMKNKVPGMD
VPDDIIKRLQGAEKGKVAEEGIKFACEQIEEFKEMKGVHGVHMMAIEWEHKVPEIAERAK
VLPRPVID*
>Ga0102953_10204903
MKSGSNLEKVLAAGHFSVTAECGPPRGADPDIVRKKAAFVKGNVDACNVTDNQTSVVRMS
SLAGCLLIKEEGIEPLIQMVVRDRNRIALQSDLLGASAMGVRNLLCLSGDHQKFGDDPQS
KNVFDIDSMQLIHLAKTMRDEGIFPSGDKLQGAPKFYIGCAVNPFADPFQIRVPRLKMKA
EAGADFVQTQCIYNMDKFKEYLELAKKEGLHEKVKILAGVTPLKSAGMAKFMRKMVAGMD
IPQEVIDRIAAEPKEKQAAKGIEMCIEQIQELKEMEGIAGVHVMAIEWEEKLNEIIGGAG
LLPRPVVE*
>Ga0102953_10094844
MSELKAGSNLEKVLRAGHFAFTGECGPPQGANVEHLIEKGSHLKGVVDAVNVTDNQTAVV
RMSSWAASLILLEHGIEPNFQMVCRDRNRLAIQSDILGVYSMGIRNMLCLSGDHQSFGNH
PESKNVYDIDSMQLIHTVKTMRDEGKFINGSDVDVPPKLFIGAASNPFAEPFDFRVYRLA
KKISAGADFVQTQCIYNMDKFREFMKRAVDMGLHEKCYILAGVTPMKSVGMALYMSKQVP
GMDVPDSLVKRLRGAGKGKVAEEGIKFALEQIEEFKEMEGVAGVHLMAIEWEHKVPEIAE
RAGVLPRPVV*
>Ga0102955_10003857
MNEKPISRLQKILTKGEFAVTAECGPPRGANPEVIRKKGEVLNAYVDAINVTDNQTAIVR
MSSIAACAHLLKMGLEPVMQMVVRDRNRIALQSDIMGAYSLGIRNILCLSGDHQSFGSQP
DALNVFDIDSMNLIRTVQTMRDEGKDMSGFDLNDPPAMFIGAAANPFADPFEYRVIRLAK
KIDAGADFIQTQSIYNMDRFKEWMKMAREEGLTEKVHILGGVTPLKSAGMAKFMNNKVAG
MDVPEAVINRMAGVPKEKAVEEGLKICLETIAELRDIEGVHGVHIMAIEWEDIVGE
>Ga0102955_10010512
VNLKTESKLEKILAAGHLAVTSECGPPRGSDPEVIKKKGELLKDYVDAINVTDNQTSVTR
LSSLAACIHLKLMGVEPVLQMVTRDRNRIALQSDILGAASFDINNILCLSGDHQVFGDCP
GGQNVFDLDSMQLLQTVRHMRDNGKFLGGDEINRPPRMFAGAAANPFAEPFKIRVPRLAK
KIAAGAEFIQTQCIYNLDRFEEWMKGVCDRGLHEKVYILAGVTPMKSLGMARYMKKNVPG
MDVPDEVIDRLAGVPKEQQAEEGMKICLETIERLKEVKGVSGFHIIAIEWEEKVPEIVER
AGLFPRPE*
>Ga0102955_10013804
MSAKTPSKLEKILSEGHLAVTSECGPPRGSNPQPIIDKAEMIKDHVDAINITDNQTSMTR
MSSLAACIRLKLMGLEPVLQMVTRDRNRIALQSDILGAASFDINNILCLSGDHQSFGDNP
KGQNVHDIDSMQLIQTVRLMRDEGKFLGGDDLDRPLEMFVGAAANPFADPFEIRVPRLAK
KVAAGVEFIQTQCIYNLDKFEEWMKGVRERGLHEKCYILAGLTPMKSVGMARYMQKRVPG
MDVPDEVIKRLQGVEKGKAAAEGIKMCVESIQRLKEVEGVAGFHIMAIEWEQKVPEIVEA
AGLYPRPSVN*
>Ga0102955_10005684
MKAGSHLEKMFAAGHFAVTGEMGPPRGADAGHIHEKAKYLKGMVESVNVTDNQTAVVRMA
SMAVCRLLLDMGIEPNLQMVCRDRNRLAIQADLLGAAALGIKNVLCLSGDHQKFGDHPQA
KNVFDIDSMQLIATCKKLRDEGKLINDHECEGVPQYFIGAAVNPFADPFDFRVTRLAKKI
EAGVDFLQTQCIYNMEKFRTYMQQAYDQGLTEKCYIMAGITPLKSVGMARYMQKFVPGLE
VTEDFIERLKGVDKKKQGDEGIKMAIEQIQEVKEIKGVAGVHVMAIEWEERVEEIVTGAG
LLPRPEIS*
>Ga0102956_10005185
MKVNTPSKLEKILAAGHLAVTSECGPPRGSDMEVIVEKANLIKDHVDAINITDNQTSVTR
MSSLAACIRLKLMGLEPVLQMVTRDRNRIALQSDILGAAAFMNEKPISRLQKILTKGEFA
VTAECGPPRGANPEVIRKKGEVLNAYVDAINVTDNQTAIVRMSSIAACAHLLKMGLEPVM
QMVVRDRNRIALQSDIMGAYSLGIRNILCLSGDHQSFGSQPDALNVFDIDSMNLIRTVQT
MRDEGKDMSGFDLNDPPAMFIGAAANPFADPFEYRVIRLAKKIDAGADFIQTQSIYNMDR
FKEWMKMAREEGLTEKVHILGGVTPLKSAGMAKFMNNKVAGMDVPEAVINRMAGVSKEKA
VEEGLKICLETIAELRDIEGVHGVHIMAIEWEDIVGEIVQSAGLTPRP*
>Ga0102956_10006085
MKAGSHLEKMFAAGHFAVTGEMGPPRGADAGHIHEKAKYLKGMVESVNVTDNQTAVVRMA
SMAVCRLLLDMGIEPNLQMVCRDRNRLAIQADLLGAAALGIKNVLCLSGDHQKFGDHPQA
KNVFDIDSMQLIATCKKLRDEGKLINDHECEGVPQYFIGAAVNPFADPFDFRVTRLAKKI
EAGVDFLQTQCIYNMEKFRTYMQQAYDQGLTEKCYIMAGITPLKSVGMARYMQKFVPGLE
VTEDFIERLKGVDKKKQGDEGIKMAIEQIQEVKEIKGVAGVHVMAIEWEERVEEIVTGAG
LLPRPEIS*
>Ga0102956_10010994
MKTESVLEKVFASGELAVTSECGPPRGAVPDKIIEKAKMLKGYVDAVNVTDNQTAMVRMS
SFAACVFIKQLGMSPILQMVTRDRNRLAMQADILGAYSHGIDTMLCLSGDHPHFGDHPMA
ANVHDIDSVQFVQMIRDMRDKGKFQGGDDILNPPKMFIGAAANPFADPFELRVARLAKKI
KAGTDFIQTQCIYNIDKFEKWMEDVRDRGLHEKVNIMAGITPMKTVGMAKYMKNRVPGMD
VPDEIIKRMAGVPKEKQPEEGIKISVEAIERLKAVEGVKGFHVMAIEWEQKVPEIVERAG
LLPRPAIDL*
>Ga0102956_10004074
MKVNTPSKLEKILAAGHLAVTSECGPPRGSDMEVIVEKANLIKDHVDAINITDNQTSVTR
MSSLAACIRLKLMGLEPVLQMVTRDRNRIALQSDILGAAAFDIYNILCLSGDHQSFGDCP
TGQNVHDIDSMQLIQTVRHMRDDGKFLGGDDIKRPPRMFVGAAANPFADPFEIRVPRLAK
KIAAGVEFIQTQCIYDIDKFELWMKMARDRGLLEKVAILAGVTPFKSVGMARYMKNRVPG
IEVPDDMVKRMADTPKEKQPEEGVKICIESIERLKEVEGVRGFHVMAIEWEEMVPVIVEE
SGLYPRPSVE*
>Ga0102957_10262984
MTTKTPSKLEKILREGHLAVTSECGPPRGSNPEHIIKKGELIKDHVDAINITDNQTSMTR
LCSLAACIRLKLMGLEPVLQMVTRDRNRIALQSDILGAASFEINNILCLSGDHQSFGDCA
QGQNVHDIDSIQMAATATGSRLEKVLKGGHQAVTSECGPPRSSDPAHIKEKGELIKDHVD
SINVTDNQTSVTRLCSLAACIHLKGMGLDPVLQMVVRDRNRIALQSDILGAASFGVNNIL
CLSGDHQSFGDS
>Ga0102958_10006365
MNEKPISRLQKILTKGEFAVTAECGPPRGANPEVIRKKGEVLNAYVDAINVTDNQTAIVR
MSSIAACAHLLKMGLEPVMQMVVRDRNRIALQSDIMGAYSLGIRNILCLSGDHQSFGSQP
DALNVFDIDSMNLIRTVQTMRDEGKDMSGFDLNDPPAMFIGAAANPFADPFEYRVIRLAK
KIDAGADFIQTQSIYNMDRFKEWMKMAREEGLTEKVHILGGVTPLKSAGMAKFMNNKVAG
MDVPEAVINRMAGVSKEKAVEEGLKICLETIAELRDIEGVHGVHIMAIEWEDIVGEIVQS
AGLTPRP*
>Ga0102958_10024773
MNMKASSRLQEILSNGEFAVTAECGPPRGANPEVIRKKGELLKGWVDAVNVTDNQTAIVR
MSSIAACAHLLQMGLEPVMQMVTRDRNRIALQSDIMGAYSLGIKNILCLSGDHQSFGSQP
DALNVFDIDSMNLIRTVQTMRDEGKDMSGFDLNDPPRMFIGAAANPFADPFEYRVIRLAK
KIDAGADFIQTQCIYNMDRFKEWMKMAREEGLTEKVHILGGVTPLKSAGMAKFMNSKVAG
MDVPESLIKRMAGVPKEKAVEEGLKICLETIAELREIEGVHGVHIMAIEWEEIVAEIVES
AGLKPRP*
>Ga0102958_10099794
MKTKTPSRLEKILSAGHLAVTSECGPPRGSDPEAIIKKAEMIKNHVDAINITDNQTSVTR
MCSLAACIRLKLMGLEPVLQMVTRDRNRIALQSDILGAASFDIANILCLSGDHQSFGDCA
QGQNVHDLDSMQLVQTVRHMRDEGKFLGGDDIKRAPQMFVGAAANPFADPFEIRVPRLAK
KIKAGAEFIQTQCIYNLDKFEEWMKLARDRGLHEQVYILAGMTPMKSAGMAKYMKNRVPG
MDVPDALVKRLADKPKEEQAEEGIKICIEDIQRLKEVEGVSGFHIMAIEWEEKVPEIVEK
SGLYPRPRIDS*
>Ga0102958_10008604
MKAGSHLEKMFAAGHFAVTGEMGPPRGADAGHIHEKAKYLKGMVESVNVTDNQTAVVRMA
SMAVCRLLLDMGIEPNLQMVCRDRNRLAIQADLLGAAALGIKNVLCLSGDHQKFGDHPQA
KNVFDIDSMQLIATCKKLRDEGKLINDHECEGVPQYFIGAAVNPFADPFDFRVTRLAKKI
EAGVDFLQTQCIYNMEKFRTYMQQAYDQGLTEKCYIMAGITPLKSVGMARYMQKFVPGLE
VTEDFIERLKGVDKKKQGDEGIKMAIEQIQEVKEIKGVAGVHVMAIEWEERVEEIVTGAG
LLPRPEIS*
>Ga0102958_10006421
VNLKTESKLEKILAAGHLAVTSECGPPRGSDPEVIKKKGELLKDYVDAINVTDNQTSVTR
LSSLAACIHLKLMGVEPVLQMVTRDRNRIALQSDILGAASFDINNILCLSGDHQVFGDCP
GGQNVFDLDSMQLLQTVRHMRDNGKFLGGDEINRPPRMFAGAAANPFAEPFKIRVPRLAK
KIAAGAEFIQTQCIYNLDRFEEWMKGVCDRGLHEKVYILAGVTPMKSL
>Ga0102958_100064210
SHKGFKMTTEKKTTAIRKEQIVEAVLHILSDNEVKKIKISDISKYMGLAPSALYRHFKSR
DAIMSAVLEHIRGSLYRNLENVKQKTDNALERLKELLFLHVKLIGYRQGIPRIIFSDELW
GQKRERRQKMFRIVSGYLAEIEDIVREGQSKGQIRRNIDPQIVSTMFFGIVQPAALLWHM
SEGQYDLDTHVAAAWPVFKELLSSK*
>Ga0102959_10008524
MNEKPISRLQKILTKGEFAVTAECGPPRGANPEVIRKKGEVLNAYVDAINVTDNQTAIVR
MSSIAACAHLLKMGLEPVMQMVVRDRNRIALQSDIMGAYSLGIRNILCLSGDHQSFGSQP
DALNVFDIDSMNLIRTVQTMRDEGKDMSGFDLNDPPAMFIGAAANPFADPFEYRVIRLAK
KIDAGADFIQTQSIYNMDRFKEWMKMAREEGLTEKVHILGGVTPLKSAGMAKFMNNKVAG
MDVPEAVINRMAGVSKEKAVEEGLKICLETIAELRDIEGVHGVHIMAIEWEDIVGEIVQS
AGLTPRP*
>Ga0102959_10148261
MKTESVLEKIFTSGELAVTSVCGPPRGAVPEKIIEKAKMLKGYVDAVNVTDNQTAMVRMS
SFAACVFIKQLGMNPILQMVTRDRNRLAMQADILGAYAHGIDNILCLSGDHPHFGDHPMA
ANVHDIDSVQFVQMIRDMRDKGKFQGGDDILNPPKMFIGAAANPFADPFELRVARLAKKV
KAGTNFIQTQCIYNLDKFEKWMEGVRDRGLHEKVNIMAGITPMKTVGMAKYMKNRVPGMD
VPDEIIKRMAGVPKEKQPEEGIKISVEAIERLKAVEGVKGFHIMAIEWEEKVPEIAEKA
>Ga0102959_10014704
MKAGSHLEKMFAAGHFAVTGEMGPPRGADAGHIHEKAKYLKGMVESVNVTDNQTAVVRMA
SMAVCRLLLDMGIEPNLQMVCRDRNRLAIQADLLGAAALGIKNVLCLSGDHQKFGDHPQA
KNVFDIDSMQLIATCKKLRDEGKLINDHECEGVPQYFIGAAVNPFADPFDFRVTRLAKKI
EAGVDFLQTQCIYNMEKFRTYMQQAYDQGLTEKCYIMAGITPLKSVGMARYMQKFVPGLE
VTEDFIERLKGVDKKKQGDEGIKMAIEQIQEVKEMKGVAGVHVMAIEWEERVEEIVTGAG
LLPRPEIS*
>Ga0102959_10054402
MKVNTPSKLEKILAAGHLAVTSECGPPRGSDMEVIVEKANLIKDHVDAINITDNQTSVTR
MSSLAACIRLKLMGLEPVLQMVTRDRNRIALQSDILGAAAFDIYNILCLSGDHQSFGDCP
TGQNVHDIDSMQLIQTVRHMRDDGKFLGGDDIKRPPRMFVGAAANPFADPFEIRVPRLAK
KIAAGVEFIQTQCIYDIDKFELWMKMAGDRGLLEKVAILAGVTPFKSVGMARYMKNRVPG
IEVPDEMVKRMADTPKEKQPEEGIKICIESIERLKEVEGVRGFHVMAIEWEEMVPGIVEE
SGLYPRPSVE*
>Ga0102959_10119913
MKTESVLEKVFASGEFAVTSECGPPRGAVPEKIIEKAKMLKGYVDAVNVTDNQTAMVRMS
SFAACVFIRQLGMSPILQMVTRDRNRLAMQADILGAYSHGIDNILCLSGDHPHFGDHPMA
ANVHDIDSVQFVQMIRDMRDKGKFQGGDDILNPPKMFIGAAANPFADPFELRVARLAKKI
KAGTNFIQTQCIYNLDKFEKWMAGVRNRGLHEKVNIMAGITPMKTVGMAKYMKNRVPGMD
VPDELIKRMAGVPKEKQPEEGIKISVEAIERLKAVEGVKGFHIMAIEWEE
>Ga0102959_10027791
MNMKASSRLQEILSNGEFAVTAECGPPRGANPEVIRKKGELLKGWVDAVNVTDNQTAIVR
MSSIAACAHLLQMGLEPVMQMVTRDRNRIALQSDIMGAYSLGIKNILCLSGDHQSFGSQP
DALNVFDIDSMNLIRTVQTMREDGKDMSGFELNGPPGMFIGAAANPFADPFEY
>Ga0102959_10023104
MNEKPISKLQEILAKGEFAVTAECGPPRGANPEVIRKKGEVLNGYVDAVNVTDNQTAIVR
MSSIAACAHLLQMGLMKINTPSKLEKILAAGHLAVTSECGPPRGSDPEVIVEKANLIKDH
VDAINITDNQTSVTRMCSLAACIKLKLMGLEPVLQMVTRDRNRIALQSDILGAAAFDIHN
ILCLSGDHQSFGDCPTGQN
>Ga0102959_10148361
VNLKTESKLEKILAAGHLAVTSECGPPRGSDPEVIKKKGELLKDYVDAINVTDNQTSVTR
LSSLAACIHLKLMGVEPVLQMVTRDRNRIALQSDILGAASFDINNIMTAKTPSKLEKVLA
AGHFAVTSECGPPRGSDPSEIVEKAEIIKDHVDAINITDNQTSVCRTCSLAVCIRLKTMG
LEPVLQMVTRDRNRIALQSDSLGAAHWDINNIL
>Ga0102961_10002177
MNEKPISRLQKILTKGEFAVTAECGPPRGANPEVIRKKGEVLNAYVDAINVTDNQTAIVR
MSSIAACAHLLKMGLEPVMQMVVRDRNRIALQSDIMGAYSLGIRNILCLSGDHQSFGSQP
DALNVFDIDSMNLIRTVQTMRDEGKDMSGFDLNDPPAMFIGAAANPFADPFEYRVIRLAK
KIDAGADFIQTQSIYNMDRFKEWMKMAREEGLTEKVHILGGVTPLKSAGMAKFMNNKVAG
MDVPEAVINRMAGVSKEKAVEEGLKICLETIAELRDIEGVHGVHIMAIEWEDIVGEIVQS
AGLTPRP*
>Ga0102961_10013444
VNLKTESKLEKILAAGHLAVTSECGPPRGSDPEVIKKKGELLKDYVDAINVTDNQTSVTR
LSSLAACIHLKLMGVEPVLQMVTRDRNRIALQSDILGAASFDINNILCLSGDHQVFGDCP
GGQNVFDLDSMQLLQTVRHMRDNGKFLGGDEINRPPRMFAGAAANPFAEPFKIRVPRLAK
KIAAGAEFIQTQCIYNLDRFEEWMKGVCDRGLHEKVYILAGVTPMKSLGMARYMKKNVPG
MDVPDEVIDRLAGVPKEQQAEEGMKICLETIERLKEVKGVSGFHIMAIEWEEKVPEIVER
AGLFPRPE*
>Ga0102961_10046021
MKAGSHLEKMFAAGHFAVTGEMGPPRGADAGHIHEKAKYLKGMVESVNVTDNQTAVVRMA
SMAVCRLLLDMGIEPNLQMVCRDRNRLAIQADLLGAAALGINNVLCLSGDHQKFGDHPQA
KNVFMNEKPISKLQEILAKGEFAVTAECGPPRGTNPEVIRKKGEVLNGYVDAVNVTDNQT
AIVRMSSIAACAHLLQMGLEPVMQMVVRDRNRIALQSDIMGAYSLGIKNI
>Ga0102962_10017544
MKVNTPSKLEKILAAGHLAVTSECGPPRGSDMEVIVEKANLIKDHVDAINITDNQTSVTR
MSSLAACIRLKLMGLEPVLQMVTRDRNRIALQSDILGAAAFDIYNILCLSGDHQSFGDCP
TGQNVHDIDSMQLIQTVRHMRDDGKFLGGDDIKRPPRMFVGAAANPFADPFEIRVPRLAK
KIAAGVEFIQTQCIYDIDKFELWMKMARDRGLLEKVAILAGVTPFKSVGMARYMKNRVPG
IEVPDDMVKRMADTPKEKQPEEGVKICIESIERLKEVEGVRGFHVMAIEWEEMVPVIVEE
SGLYPRPSVE*
>Ga0102962_10033971
MKTESVLEKVFASGELAVTSECGPPRGAVPDKIIEKAKMLKGYVDAVNVTDNQTAMVRMS
SFAACVFIKQLGMSPILQMVTRDRNRLAMQADILGAYSHGIDNMLCLSGDHPHFGDHPMA
ANVHDIDSVQFVQMIRDMRDKGKMNEKPISRLQKILTKGEFAVTAECGPPRGANPEVIRK
KGEVLNAYVDAINVTDNQTAIVRMSSIAACAHLLKMGLEPVMQMVVRDRNRIALQSDIMG
AYSLGIRNILCLSGDHQSFGSQPDALNVFDIDSMNLIRTVQTMRDEGKDMSGFDLNDPPA
MFIGAAANPFADPFEYRVIRLAKKIDAGADFIQTQSIYNMDRFKEWMKMAREEGLTEKVH
ILGGVTPLKSAGMAKFMNNKVAGMDVPEAVINRMAGVPKEKAVEEGLKICLETIAELRDI
EGVHGVHIMAIEWEDIVGEIVQSAGLTPRP*
>Ga0102962_10300223
MKVKTPSKLEKILAAGHLAVTSECGPPRGTDMEVIVEKANLIKDHVDAINITDNQTSVTR
MCSLAACIRLKLMGLEPVLQMVTRDRNRIALQSDILGAAAFDIYNILCLSGDHQSFGDCP
TGQNVHDIDSMQLIQTVRHMRDDGKFLGGDDIKRPPQ
>Ga0105047_1000073211
MKAGSHLEKMFAAGHFAVTGEMGPPRGADAGHIHEKAKYLKGMVESVNVTDNQTAVVRMA
SMAVCRLLLDMGIEPNLQMVCRDRNRLAIQADLLGAAALGIMRTESRLEKILAAGHLAVT
SECGPPRGALPDKVREKGKHLEGIVDAINVTDNQTAMVRMSSLAASVILKQEGLNPLFQM
VTRDRNRLAMQADIIGAYSLGIDTMLCLSGDHTKFGDHPMAMNVHDIDSIQLIQMVKAMR
DEGKFQGGAEIKNPPRMFIGAAANPFADPFELRVLRLAKKINAGADFIQTQCIFNVEKFE
KWMEGVCARGLHKKCYILAGVTPIKSLGAAKYMKNKVPGMDVPQEIVDRIASVPKEKQAE
EGVTICVETIERLKKVEGVAGFHIMAIDWEEKVKEIVERAGLLPRPQV*
>Ga0105047_1000000756
VETKTNSKLEKIFKSGAMAVTSECGPPRSSDPAHIITKGHLIKNHVDAINITDNQTSVTR
LCSLAACIHLKLEGMEPVLQMVVRDRNRIALQADILGAASFGINNVLCLSGDHQSFGDHP
KAQNVFDLDSMQLVQTVRHMRDEGKFLSGDEIKKAPNLFVGAAANPFADPFKIRVPRLAK
KIAAGAEFIQTQCVYNLDKFELWMKGVVERGLHEKVFIMPGITPMRSVGMAKYMARAVPG
MDVPEELIKRLSGVPKDKQAEEGVTIAVEAIQRLKECKGVSGFHIMAIEWEEKVPEIVER
SGLYPRPVVG*
>Ga0105048_102980633
MKSGSNLEKVLAAGHFSVTAECGPPRGADPEIVRKKAAFVKGNVDACNVTDNQTSVVRMS
SLAGCMLIKEQGVEPLIQMVVRDRNRIALQSDLLGASALGVRNILCLSGDHQKFGDDP*M
KSGSNLEKVLAAGHFSVTAECGPPRGADPEIVRKKAAFVKGNVDACNVTDNQTSVVRMSS
LAGCMLIKEQGVEPLIQMVVRDRNRIALQSDLLGASALGVRNILCLSGDHQKFGDDPQAK
NVFDIDSMQFIHLVRLMRDEGIFPSGKKLEGAPKFFIGCAVNPFADPFEIRVPRLKMKAT
AGADFVQTQCIYNMKKFKEYMELAKKEGLHEKVKILAGVTPLKSAGMAKFMRKMVAGMDI
PEEVIARISAEPKEKQAEKGIEMCIEQIQELKEMEG
>Ga0105090_100386074
MKSGSNLEKVLRSGHFAFTGELGPPRGAHADEVRKKAAHLKGRVDSVNITDNQTAVVRMA
SWAASLLLIQEGIEPNYQMVCRDRNRLAMQADILGASALGIRNMLCLSGDHCQFGDHPTA
KGVFDIDSMQLIGMVKQMRDEGKFLSGSEVDGRPQIFIGAASNPFADPFEWRVHRLAKKV
RAGVDFIQTQCIYNMPKFREFIRQANDMGLTEKVFILAGITPMKSLGMAKYMKAKVPGMD
VPDEIIARLQAAARDKQAEEGIKIALDQIAELKEMKGVAGVHLMAIEWEHRVPEIAERAG
MLPRPVVD*
>Ga0105090_100192252
MKTESVVEKVLKSGQLVVTSECGPPRGANPDKVREKAEMLRGYVDGINVTDNQTAMVRMS
SLSACIIIKQMGLDPILQMVSRDRNRLAMQSDILGAYSHGINTMLCLSGDHIHFGDHPMA
TNVYDLDSVQAIQMVRKMRDEGKFQGGEDIDTPPKMFIGAAANPFADPFELRVARLAKKV
KAGVDFIQTQCIYNMEKFETWMKGVCDRGLHKKVAILAGITPMKTVGMAKYMKNRVPGMD
VPDEIVKRMGGVPKEKQAEEGIKIAVEQIERLKEVEGVAGFHIMAIEWEQKVPEIVERAG
LLPRPQV*
>Ga0105090_100019048
MKTESVLERMFKAGHLAVTSECGPPRGALPDKVREKAEMLRGYVDAVNVTDNQTAMVRMS
SLTACILIRQMGLHPILQMVTRDRNRLALQSDLLGAYAFDINTMLCLSGDHPHFGDHPMA
ANVYDLDSIQLIQTVRTMRDQGKFQGGDEIANPPKMFIGAAANPFADPFELRVRRLAKKA
DAGADFIQTQCIYNLDKFEKWMEGVCKRRLHENLFIMAGITPLKSAGMARYMQKKVPGMD
VPDALVQRLAALPKDKQAEEGITIAVETIERLKTVEGVHGFHIMAIEWEQRVPEIVQRAG
LYPRPTV*
>Ga0105090_100032736
MTESNLKKILDAGHFAFTGELGPPRGANVAAIMEKAKFLVGNVDSVNITDNQTAMVRMSS
WGASLIAMQAGLEPNYQMVCRDRNRLAMQADILGAWAHGIRNMLCLSGDHQQFGDHPQSK
GVFDIDSMQLIGMVRKMRDEGKFLSGGDIDDSPKMFIGAAANPFAEPFDWRVHRLAKKIQ
AGADFIQTQCIFNMDKMRRWVQQANDMGLTEKVYILAGVTPMKSLGMARYMKLKVPGMDV
PDDIIDRIKGVDKKKQADEGIRIACEQIQEFKEMKGVAGVHLMAIEWEHRVPEIAERAKV
LPRPKV*
>Ga0105090_100199064
MSEKTPSKLEKILASGNLAVTSECGPPRGSDPEVIIEKANLIKDHVDAINITDNQTSVTR
LCSLAACIRLKLMGLEPVLQVVTRDRNRIALQSDILGAASFDIYNMLCLSGDHQSFGDCK
TGQNVHDLDSMQLIQLVRRMRDEGKFLGGDDIQRPPRMFVGAAENPFADPFEIRVPRLAK
KIAAGAEFIQTQCIYNLD
>Ga0105090_100318703
MKTKTPSRLEKVLASGHFAVTSECGPPRGSDPEVITKKANLIKDHVDAVNITDNQTSVTR
MCSLAACIRLKMLGLEPVLQMVTRDRNRIALQSDILGAASFDIHNILCLSGDHQSFGDCK
TGQNVHDLDSMQLIQTVRQMRDEGKFLGGDEIKRPPRMFIGAAANPFADPFEIRVPRLAK
KIAAGVEFIQTQCIYNLDKFEEWMKIARDRGLHKNVYILAGLTPFKSAGMARYMKTRVPG
MDVPDDVVKRIAGVPKENQAEEGINICVESIQRLKEVDGVSGFHIMAIEWEEKVPEIVER
AGLYPRPAAG*
>Ga0105090_100933524
MKSGSNLEKILTSGQFAFTGELGPPRGAHAEEVRKKAAHLKGRVDSVNITDNQTAMVRMA
SWAASLILIQEGIEPNYQMVCRDRNRLAMQADILGACALGIRNMLCLMTTKTPSKLEKIL
ASGQLAVTSEVGPPRGSDPEVIIRKAEMIRNHVDAVNVTDNQTSMTRLCSLAACIRLKQL
GLEPVLQMVTRDRNRIALQSDILGAASFDIHNILCLSGDHQSFGDCATGQNVHDIDSMQL
IQ
>Ga0105091_1000008112
MTMSLGATGTPETKPALLAGSNLEKVLRAGHFAVTAELGPPQSADHTAIRNKARYLRDCC
DGVNLTDNQTAIVRMSSIASGAILVQEGLDPIIQMVCRDRNRLAMQSDLMGAYALGIRNV
LCLTGDHQTFGNHPTAKNVFDIDSIQLVGMVAAMRDRRVFQCGEAMKGQEPRFFVGAAAS
PFAAPVAFRPYRLGKKVRAGANFIQTQLVYDLEAFETFMETVRKLGVHEQAYILVGVGPL
KSPGMAKYMKESVPGILVPDQLIARMNKAGAQWAGKKAEELSKEEKKARSEAWKAEGIKI
CIELIQKVRAVKGVAGVHIMAIEWEEAVRPIVDGAGLLPRPKMAEAS*
>Ga0105092_100059095
MSPNTPSKLEKILRAGHLAVTSECGPPRGSDAAHIAHKAELIKNHVDAINITDNQTSVCR
LCSLAACIRLKLMGLEPVLQMVVRDRNRIALMIMSLGATGNPNPEANKNGLLAGSNLEKV
LRAGHFAVTAELGPPQSADHLVIRNKARHLRDCCDGVNLTDNQTAIVRMSSIAAGAILVQ
EGLEPIIQMVCRDRNRLAMQSDLMGAYALGIRNVLCLTGDHQSFGNHPTAKNVFDVDSCQ
LVKMVSGMRDQRVFQCGEAIKGQEPRFFVGAAESPFAAPVEFRPYRLGKKVKAGANFIQT
QLVYDVPAFETFMEKVRTLGIHEQTSILVGVGPLKSPAMAKYMKESVPGILVPDELIQRM
TKAGASWAGKKADEMSKEEKKARSEAWKAEGIKICIELIHKVRAVPGVAGIHIMAIEWEE
AVRPVVEGAGLLPRPNMHEPPRTDTD*
>Ga0105092_100005394
VDAVHVADNQDAIVRMSSLAVSSLLLRMGLEPVMHLSTRDRNRIAIQSDLFGATALGIQN
LLCLTGTHPSLGNQVDSKNVYDLDSIQLIDAVSGMRDRGTLLGNGEKIEGEIKVFIGATA
NPAADPLEAHVIRLAKKVKMSLGATGTPETKPALLAGSNLEKVLRAGHFAVTAELGPPQS
ADHTAIRNKARYLRDCCDGVNLTDNQTAIVRMSSIASGAILVQEGLDPIIQMVCRDRNRL
AMQSDLMGAYALGIRNVLCLTGDHQTFGNHPTAKNVFDIDSIQLVGMVAAMRDRRVFQCG
EAMKGQEPRFFVGAAASPFAAPVAFRPYRLGKKVRAGANFIQTQLVYDLEAFETFMETVR
KLGVHEQAYILVGVGPLKSPGMAKYMKESVPGILVPDQLIARMNKAGAQWAGKKAEELSK
EEKKARSEAWKAEGIKICIELIQKVRAVKGVAGVHIMAIEWEEAVRPIVDGAGLLPRPKM
AEAS*
>Ga0105093_100154214
MTPEIKTPSKLEKLLKAGHLAVTSECGPPRGSDASAIKKKAEMIRNHVDAINITDNQTSV
TRLCSLASVIHLKLMGLEPILQMVTRDRNRIALQSDILGAASFDIFNILCLSGDHQIFGD
NPKGQNVFDLDSMQLIQTVRYMRDEGKFLGGDPIQRPPQLFVGAAANPFADPFEIRVPRL
AKKIAAGVEFIQTQCIFNVEKFKLYMKLAADRGLTEKAFILAGVTPLKSVGMAKYMKNRV
PGMDVPDEIVKRMSGVAKEKQAEEGLKICVETIRQLKEVPGVRGFHVMAIEWEEKVPEIV
EQSGLYPRPQIG*
>Ga0105093_100121951
MMKTESILEKILAAGHLAVTSECGPPRGALPDKVREKAEMLRGSVDGINVTDNQTAMVRM
SSLAACIIIRQMGLNPILQMVSRDRNRLAMQSDIIGAYSFGIDTMLCLSGDHPRFGDHPM
AANVHDIDSVQMLDMVRTMRDEGKFQGGDKLDGPPKMFIGAAANPFADPFELRVARLAKK
VNAGVDFIQTQCIYNLDKFELWMQGVRDRGLDEKVAIMAGITPMKSVGMARYMKNKVPGM
DVPDELIKRMAGVPKEKQAEEGIKICVESIQRLKEVKGVRGFHIMAIEWEQKVPEIMERA
GLLPRPQV*
>Ga0105093_100033746
MKSGSNLEKVLKAGHFAFTGELGPPRGAHAEEVRKKAAHLKGNVDSVNITDNQTAVVRMA
SWAACLILIQEGLEPNYQMVCRDRNRLAMQADILGASALGIRNMLCLSGDHCQFGDHPTA
KGVFDVDSMQLIGMVKQMRDEGKFLSGAEVDGKPQIFIGAASNPFADPFEWRVHRLAKKV
KAGVDFIQTQCIYNMPKFREFIRQANDMGLTEKAFILAGITPMKSLGMAKYMKSKVPGMD
VPDEIIARLQGVARDKQAEEGIKIALDQIAELKEMKGVAGVHLMAIEWEHRVPEIAERAG
MLPRPKLN*
>Ga0105093_100036823
MTVKTPSKLEKILAAGHLAVTSECGPPRGSDPEAITHKAEMIKDHVDAINITDNQTSMTR
MCSLAACIRLKLMGLEPVLQMVTRDRNRLALQSDILGAASFDIHNIICLSGDHNSFGDCA
KGQNVHDLDSLQLVQTVRYMRDEGKFLGGDEIKRPPEMFVGAAANPFADPFEIRVPRLAK
KIAAGAEFIQTQCIYNLDKFEEWMKLACDRGLTEKVYILAGMTPMKSAGMARYMKNRVPG
MDVPDELVKRLADTPKEKQAEEGITICVEAIQRLKEVKGVAGFHVMAIEWEEKVPEIIER
AGLYPRPKVV*
>Ga0105093_100299551
MTTEIKTPSKLERVLKAGHLAVTSECGPPRGSDGAVIKKKAEMIKNHVDAINITDNQTSV
TRLCSLASVIHLKLMGLEPILQMVTRDRNRIALQSDILGAASFDVFNILCLSGDHQIFGD
NPKGQNVFDLDSMQLIQTVRHMRDEGKFLGGDPIQRPPQMFVGAAANPFADPFEIRVPRL
AKKIAAGVEFIQTQCVFNVEKFKLYMKLAGDRGLTEKAFILAGVTPLKSVGMAKYMKNRV
PGMDVPDEIVKRMSGVAKDKQPEEGLKICVETIQQLKEVAGVRGFHVMAI
>Ga0105093_100109242
MTAPVIDKQTQNTNGYHSGSTLEKMLRQGHFAVTAELGPPQSADGDVVRKKAALLRGYCD
AVNITDNQTAIVRMSSIGAGALAIQEGLEPVIQMVCRDRNRLAMQSDLLGAYALGARNLL
CLTGDHQTFGNHPESKNVFDLDSIQMVRMVTAMRDERAFQCGEAMKGQEPRFFVGAAESP
FASPVEFRPYRLAKKVKAGANFIQTQLVFDVAAFSVFMEKVRELGLHEQVYILAGVGPLK
SPGMAKYMKEQVPGILVPDQLLKRMEDVGLPWAGKKGEELTKEDKKARSEAYKQEGIQIC
IELIQQLRQIKGVAGVHIMAIEWEEAVKTIVEGAGLYPRPQVD*
>Ga0105093_100062714
MSPNTPSKLEKILRAGHLAVTSECGPPRGSDAAHIAHKAELIQRHVDAINITDNQTSVCR
LCSLAACIRLKLMGLEPVLQMVVRDRNRIALQSDLLGAAAFDIHNVLCLSGDHQRFGDSA
QGQNVFDLDSMQLIQTVRRMRDEGKFLGGDAIQRPPQMFVGAAANPFADPFEIRVPRLAK
KAAAGAEFIQTQCIYNLAKFETWMEMVCDRGLHEKVFILAGVTPLKSAGMARYMKTKVPG
MDVPDEVVKRMAATPKDKQAEEGITICVESIQRLKQVKGVSGFHVMAIEWEERVPEIVER
AGLYPRPSV*
>Ga0105093_100552801
MKTESVLEKVLVSGNLAVTSECGPPRGAVPEKIKEKGALLKGWVDAVNVTDNQTAMVRMS
SFAASVFLKQMGLNPVLQMVTRDRNRLAMQADILGAYSHGIDTMLCLSGDHPHFGDHPMA
ASVHDIDSIQFVHMVKTMRDEGKFQGGADIENPPKMFIGAAANPFADPFELRVARLAKKV
AAGVDFIQTQCIYNLDKFEKWMEGVRDRGLHEQVYIMAGITPMKSVGMARYMKNKVPGMD
VPDDIITRLQGVARDKQAEEGIKIALDQIAELKEMKGVR
>Ga0105093_100848283
MKTASTLEQILASGELAVTSECGPPRGTSAEKVREKAEMLRGCVDGVNVTDNQTAMVRMS
SLAACILIKQMGLNPILQMVTRDRNRLAMQSDILGAYAHGIDTMLCLSGDHPHFGDHPMA
ATVHDIDSIQMIQMVKDMRDEGLFQGGEKIDGPPKMFIGAA
>Ga0105093_100089105
MKTESALEKILAAGQLAVTSECGPPRGAVPEKIREKAEKLRGYVDAINVTDNQTAMVRMS
SFAACLFIRQMGLHPILQMVTRDRNRLAMQSDILGAYSHGINTMLCLSGDHPCFGDHPMA
ANVYDLDSIQFIQMVKGMRDNGKFQGGDEILNPPKMFIGAAANPFADPFELRVARLAKKV
KAGADFIQTQCIYDLPRFEKWMEGVRDRGLHEKVSILAGVTPFKSVGMAKYMKNKVPGMS
VPDEMIKRLSGVPKDKQAEEGLSICVETIQRLKEVKGVAGFHIMAIEWEQKVPEIVKRAG
LYPRPGVGV*
>Ga0105093_100010907
MKTESVLERMFKAGHLAVTSECGPPRGALPDKVREKAEMLRGYVDAVNVTDNQTAMVRMS
SLTACILIRQMGLHPILQMVTRDRNRLALQSDLLGAYAFDINTMLCLSGDHPHFGDHPMA
ANVYDLDSIQLIQTVRTMRDQGKFQGGDEIANPPKMFIGAAANPFADPFELRVRRLAKKA
DAGADFIQTQCIYNLDKFEKWMEGVCKRRLHENLFIMAGITPLKSAGMARYMQKKVPGMD
VPDALVQRLAALPKDKQAEEGITIAVETIERLKTVEGVHGFHIMAIEWEQRVPEIVRRAG
LYPRPTV*
>Ga0105093_100251181
MSANTPSKLQKMIASGNLAVTSEVGPPRSADGDVIEKKGNLIKDHVDAINVTDNQTSVCR
VCSLACCIRLKLMGLEPCLQMVTRDRNRIALQSDILGAASFGIHNMLCLTGDHQQFGDHP
KCANVFDLDSVQLIQTVKMMMKPESISNLQRVLSDGKFAVTAECGPPRGADPGIIRRKGE
LLKGHVDAVNVTDNQTAIVRMSSIAACVHLSAMGLEPVMQMVTRDRNRIALQSDI
>Ga0105094_100129454
MSLKTPSKLEKILRAGHLAVTSECGPPRGSDAAHIEHKAKLIRQHVDAINITDNQTSVCR
LCSLAACIRLKQMGLDPVLQMVVRDRNRIALQSDLLGAASFDIHNVLCLSGDHQRFGDNA
QGQNVFDLDSMKTTTPSKLEKIIAAGHYAVTSECGPPRDGRPGVIEEKGKMIGKHVDAIN
VTDNQTAVVRQCSLSACIRLKSMGLEPVLQMVTRDRNRIGMQSDILGATAWGIHNILCLT
GDHQRFGDHPNAANVFDMDSTRLIQTVKMMRDEGKLLGGHEMHEGRPKMFIGAAENPFAD
PFEIRVLRLAKKVKAGAQFIQTQCIYNMEKFKEWMRQLCDMGLHEKVAILAGLTPMKNVG
MARYMKNRVPGMDVPDAIVKRLAGVPKEKQAEEGINILLEQIEELKQVKGIKGFHIMAIE
WEEKVPEIVERAGLYPRPEVD*
>Ga0105094_100056676
MTVKTPSKLEKILAAGHLAVTSECGPPRGSDPEAITHKAEMIKDHVDAINITDNQTSMTR
MCSLAACIRLKLMGLEPVLQMVTRDRNRLALQSDILGAASFDIHNIICLSGDHNSFGDCA
KGQNVHDLDSLQLVQTVRYMRDEGKFLGGDEIKRPPEMFVGAAANPFADPFEIRVPRLAK
KIAAGAEFIQTQCIYNLDKFEEWMKLACDRGLTEKVYILAGMTPMKSAGMARYMKNRVPG
MDVPDELVKRLADTPKEKQAEEGITICVEAIQRLKEVKGVAGFHVMAIEWEEKVPEIIER
AGLYPRPKVV*
>Ga0105094_100033746
MMKTESILEKILAAGHLAVTSECGPPRGALPDKVREKAEMLRGSVDGINVTDNQTAMVRM
SSLAACIIIRQMGLNPILQMVSRDRNRLAMQSDIIGAYSFGIDTMLCLSGDHPRFGDHPM
AANVHDIDSVQMLDMVRTMRDEGRFQGGEKLDGPPKMFIGAAANPFADPFELRVARLAKK
VNAGVDFIQTQCIYNLDKFELWMQGVRDRGLDEKVAIMAGITPMKSVGMARYMKNKVPGM
DVPDELIKRMAGVPKEKQAEEGIKICVESIQRLKEVKGVRGFHIMAIEWEQKVPEIMERA
GLLPRPQV*
>Ga0105094_100185082
MKAETNLQTILAKGGFAVTCEYNPPCGTDIDSILESASHLKGKVHAINVSDNATARVMMS
SWALSKLLLDLGIDPILQMVTRDRNRIALQSDLLGASAMGIQNVLCLTGDHTTTGDHPEA
KKVFDIDSVQWIAAVKQIRDQGTLMNGRKIMGDPSFFIGAVANPFVKSLGLHILRLQKKV
AAGAEFVQTQPVLDMLSFKEWLNLVVENGLADQCPIIAGVVALKSVAMAQHLRNNVPGMM
IPDAILDRLGAVGEAQQLNEGIKICVENIKILKETKGVNGVHIMAIRCEEKLPEIIEQAG
LLP*
>Ga0105094_100892651
MNTTTPSRLEKIIAAGHLAVTSECGPPRDGRADVVEKKAQLLRNHVDAINVTDNQTAVVR
QCSLAACIRLKLMGLEPVLQMVTRDRNRIALQSDLLGATSFGIHNVLCLTGDHQRFGDHP
SSVNVFDMDSTRLIQTVKLMRDDGRLLGGYEMAEGRPQMFIGAAENPFADPFEIRVLRLA
KKAAAGVQFIQTQCIYNMQKFKKWMQGVREMGLHEKVAILAGLTPMKNVGMAKYMKNRVP
G
>Ga0105094_100201835
MTNITGTNGHLVGSNLEQVLRAGNFAVTGELGPPQSADASVIRKKAALLRGLVDAVNITD
NQTAIVRMSSISAGALLLQEGLEPIIQMTCRDRNRLAIQSDLLGAYALGIRNLLCLTGDH
QTFGNHPTAKNVFDIDSIQLVNMVMQMRDQRTFQCGEPMKGQEPRFFIGAAAAPFADPID
FRPYRLAKKVQAGA
>Ga0105094_100158754
MSDLKSGSNLEKVLRAGHFALTGECGPPKGANVAHLKEKFSHLKGVVDAVNVTDNQTAVV
RMSSWAASAVMIQNGVEPNFQMVCRDRNRLAMQSDILGAYAMGVRNMLCLSGDHQTFGNH
PQAKNVYDIDSMQLISLVKKMRDEAKFLNDEDIDVPPRMFIGAAANPFADPFEFRVYRLA
MKIAAGADFIQTQCIYNMEKFRAFMKMAVDMGLHEKAFILAGITPMKSVGMAQYMAKSVP
GMDVPESLIKRLKGAGKGKVAEEGVQFAIEQIQEFKQMKGIAGIHLMAIEWEHKVPEIAE
RSGLLPRPKVD*
>Ga0105094_100417131
MNTTTPSKLEKIFAAGHFGVTSECGPPRSADGKIVEEKARMIGHYVDAINVTDNQTAVVR
QCSLAACIRIKQMGLEPVLQMTTRDRNRIGMQSDILGAASFDIHNLLCLTGDHQSFGDHP
TAANVFDLDSTQLLQTVKMMRDEGKLLSGFEMKVRPQMFLGAAENPFADPFEIRVSRLAK
KVAAGAQFIQTQCIYNMEKFKKWMEGVVDRGLHEKVCIMAGLTPIKTVGMAKYMKARVPG
MDVPDEIIKRVAGVPKEKVADEGIKICVEQIQELKEVKGVRGFHIMAIEWEEKVPEIVEA
AGLYPRPKVY*
>Ga0105094_100043284
MSDLKSGSNLEKVLRAGHFALTGECGPPKGANVEHLKEKFSHLKGVVDAVNVTDNQTAVV
RMSSWAASAVMIQNGVEPNFQMVCRDRNRLAIQSDILGAYAMGVRNMLCLSGDHQTFGNH
PQAKNVYDIDSMQLISLVKKMRDEAKFLNDEDIDVPPRMFIGAASNPFADPFEFRVHRLA
MKIAAGADFIQTQCIYNMEKFRAFMKMAVDMGLHEKAYILAGITPMKSVGMAQYMAKSVP
GMDVPEPLIKRLKGAGKGKVAEEGIQFAIEQIQEFKELKGIAGIHLMAIEWEQKVPEIAE
RAGLLPRPKV*
>Ga0105094_100736694
MSDNTYLVGSNLEKALKAGYFVATGELGPPQSADRSVIEHKAGFLRGIVEAVNITDNQTA
VVRMSSISVGTMLLQLGIEPTIQMTARDRNRIAIQSDLLGAYALGVRNLLCLTGDHQTFG
NHPMSKNVHDMDSISMLQMVRDMRDGKKFQCGDPIKGQEPRFFLGAAANPFADPFEFRPY
RLGKKAKAGANFIQTQIVFNVPKFADFMQRVVDLGFHKQCYILAGVAPIRSVGAAKYMAT
KVPGMEVDQEYIDRMTKSTKGLPTPK
>Ga0105094_100019096
MTESNLKKILDAGHFAFTGELGPPRGANVAAIMEKAKFLVGNVDSVNITDNQTAMVRMSS
WGASLIAMQAGLEPNYQMVCRDRNRLAMQADILGAWAHGIRNMLCLSGDHQQFGDHPQSK
GVFDIDSMQLIGMVRKMRDEGKFLSGGDIDDSPKMFIGAAANPFAEPFDWRVHRLAKKIQ
AGADFIQTQCIFNMDKMRRWVQQANDMGLTENVYILAGVTPMKSLGMARYMKLKVPGMDV
PDDIIDRIKGVDKKKQADEGIRIACEQIQEFKEMKGVAGVHLMAIEWEHRVPEIAERAKV
LPRPKV*
>Ga0105094_100312512
MTSLAIPEEHRTNGYLSGSNLERVLRAGHFAVTGELGPPQSADANVIRKKATLLRGYVDA
VNITDNQTAIVRMSSIGAGALVIQEGLEPVIQMTCRDRNRLAIQSDLLGAYALGARNLLC
LTGDHQTFGNHPDAKNVFDMDSIQLVKMVTEMRDMHTFQSGEAFKGPEPRFFIGAAAAPF
ADPVDFRPYRLAKKVKAGANFIQTQLVYDIPAFARFMEKVLELGLHRQTYILAGVGPLKS
PGMARYMKKSVPGILVPDELIEQMEAAGAPWAGKSKDELTKEDKKARSEAWQAEGIKVCI
QLIQKLRKIEGVAGVHIMAIEWEEAVKPIVEGTGLYPRPVVETSPVPTAQEA*
>Ga0105094_100484133
VKDVSRLKRVLDQGGFAVTAECGPPKGADAETILKKAEVLRNTVDAVNVTDNQTAIVRMS
SLAACSLLKSAGLDPVLQVVVRDRNRIALQSDILGASALGIRNILCLSGDHQSFGNQPQA
VGVFDLDSIQFVQVVRTMRDKGTILGGEALTKAPDLFIGAAANPFGDPFFFRVIRLAKK
>Ga0105094_100643681
VKDVSRLKKVLDQGGFAVTAECGPPKGADAEAVLRKAELLRSTVDAVNVTDNPAAIVRMS
SLAACGLLKSAGLDPVLQVVVRDRNRIALQSDILGASALGIRNILCLSGDHQSFGNQPQA
VGVFDLDSIQFVQAVRIMRDKGMILGGEALTKAPELFIGAAANPFGDPFSFRVVRLAKKV
AAGAEFIQTQCIYNLDR
>Ga0105095_100215981
MTNITGTNGHLVGSNLEQVLRAGNFAVTGELGPPQSADASVIRKKAALLRGLVDAVNITD
NQTAIVRMSSISAGALLLQEGLEPIIQMTCRDRNRLAIQSDLLGAYALGIRNLLCLTGDH
QTFGNHPTAKNVFDIDSIQLVNMVMQMRDQRTFQCGEPMKGQEPRFFIGAAAAPFADPID
FRPYRLAKKVQAGANFVQTQLIYDVPAFEKFMSVVRELGLHKKVYILAGVGPLKSPGMAK
YMKDKVPGILVPDELIQRMEAAGAPWAGRTKETLTKEDKKARSDAYQAEGIKICIELIQH
LRKVEGVAGVHIMAIEWEEAVKPIVEG
>Ga0105095_100344682
MTDNGNGYLVGSNLEKVLRAGHFAVTAELGPPQSADREVIRRKASMLKNYCDAVNITDNQ
TAIVRMSSIGSGALVVQEGLEPIIQMTCRDRNRLAIQSDLLAAYALGMRNLLCLTGDHQS
FGNHPTAKNVYDIDSIQLLQIVTGMRDQHVFQSGEPFKGPEPRFFVGAAASPFADPIEFR
PYRLAKKVKAGANFIQTQLVYDVESFAKFMEKVRALGLHEKTYILAGVGPLKSPAMARYM
KENVPGILVPETIIQRMEQAGAAWAGKKKDELTKDDKKARSSAWQAEGIQICVELIQQIR
AIKGVAGVHIMAIEWEEAVKPIVEGAGLGVRPVFEAMN*
>Ga0105095_100158611
VKDVSRLKKVLDQGGFAVTAECGPPKGADAEAILKKAELLRGTVDAVNVTDNQTAIVRMS
SLAACSLLKSAGLDPVLQVVVRDRNRIALQSDILGASALGIRNILCLSGDHQSFGNQPQA
VGVFDLDSIQFVQVVRTMRDRGTILGGEALTTAPELFIGAAANPFGDPFAFRVVRLAKKV
AAGAEFIQTQCIYNLDRFEKWMAMSRDRGLTEKTCILGGVTPLKSAGMARYMKKKVAGM
>Ga0105096_100041362
MTESNLKKILDAGHFAFTGELGPPRGANVAAIMEKAKFLVGNVDSVNITDNQTAMVRMSS
WGASLIAMQAGLEPNYQMVCRDRNRLAMQADILGAWAHGIRNMLCLSGDHQQFGDHPQSK
GVFDIDSMQLIGMVRKMRDEGKFLSGGDIDDSPKMFIGAAANPFAEPFDWRVHRLAKKIQ
AGADFIQTQCIFNMDKMRRWVQQANDMGLTEKVYILAGVTPMKSLGMARYMKLKVPGMDV
PDDIIDRIKGVDKKKQADEGIRIACEQIQEFKEMKGVAGVHLMAIEWEHRVPEIAERAKV
LPRPKV*
>Ga0105096_100293304
MKTESVLEKVLATGKLAVTSECGPPRGSVPEKIKEKGELLKGIVDAVNVTDNQTAMVRMS
SFAASVFLKQAGLTPVLQMVTRDRNRLAMQADIIGAYAHGINTMLCLSGDHPYFGDHPMA
ASVHDIDSVQFIQMVKNMRDNGKFQGGGDIENPPKMFIGAAANPFADPFELRVARLAKKI
AAGVDFIQTQCIYNLDKFELWMEGVRSRGLHEKCYILAGITPMKSAGMARYMKNKVPGMD
VPDDVVKSKAGVHKEKKAEER
>Ga0105096_100089404
MKTESVLERMFKAGHLAVTSECGPPRGALPDKVREKAEMLRGYVDAVNVTDNQTAMVRMS
SLTACILIRQMGLHPILQMVTRDRNRLALQSDLLGAYAFDINTMLCLSGDHPHFGDHPMA
ANVYDLDSIQLIQTVRTMRDQGKFQGGDEIANPPKMFIGAAANPFADPFELRVRRLAKKA
DAGADFIQTQCIYNLDKFEKWMEGVCKRRLHENLFIMAGITPLKSAGMARYMQKKVPGMD
VPDALVQRLAALPKDKQAEEGITIAVETIERLKTVEGVHGFHIMAIEWEQRVPEIVQRAG
LYPRPTV*
>Ga0105096_100027512
MTVKTPSKLEKILAAGHLAVTSECGPPRGSDPEGITRKAEMIKDHVDAINITDNQTSMTR
MCSLAACIRLKLMGLEPVLQMVTRDRNRLALQSDILGAASFDIHNIICLSGDHNSFGDCA
KGQNVHDLDSLQLVQTVRYMRDEGKFLGGDEIKRPPEMFVGAAANPFADPFEIRVPRLAK
KIAAGAEFIQTQCIYNLDKFEEWMKLACDRGLTEKVYILAGMTPMKSAGMARYMKNRVPG
MDVPDELVKRLADTPKEKQAEEGITICVEAIQRLKEVKGVAGFHVMAIEWEEKVPEIIER
AGLYPRPKVV*
>Ga0105096_100181272
MPKSFQEALTSGKFLVTVELDPPKGVDSGELVRQVQTLKDRVDGINLSDNRGGVMRMSAL
AACLLTKQAGGEPILNLACRDKNRLALASEALGAAGLGVSNILCMTGDHTTHGDHKESKP
VYDLDSVQALKMLKGMMGGKDLNGNALNGAPTYCLGGVVTPGADPLEPQLLKFTKKAEIG
LDFFQTQAVFELDRLKEFIQYARKFEAKVIMGVRLLTWEEITGYRDGSLPGVLVPASLID
PLRQAGEIEGPKRALELTADLIKEIKTQNLGDGIHLMAMGQEHLILEILNKAGL*
>Ga0105097_100041974
VKDVSRLKRVLDQGGFAVTAECGPPKGADAEAILKKAELLRSTVDAVNVTDNQTAIVRMS
SLAACSLLKCAGLDPVLQVVVRDRNRIALQSDILGASALGIRNILCLSGDHQSFGNQPQA
VGVFDLDSIQFVQVVRTMRDRGTLLGGEALTKAPELFIGAAANPFGDPFAFRVVRLAKKV
AAGAEFIQTQCIYNLDRFEKWMAMSRDRGLTEKTCILGGVTPLKSAGMARYMKKKVAGMD
VPDEVVKRMESVPAKKQSEEGLKICVETIQRLKEIPGVRGVHIMAIEWEDKVAEIAERAS
LLPRPVISKQQVGSKQ*
>Ga0105097_100382052
MKAGSNLEKILTGGQFAVTGELGPPKGADVAIIERKAKLLKGNVDAINVTDNQTAIVRMS
SIAVSALLKQMGLEPTMQMVCRDRNRIAMQSDIFGAYALGIRNILCLSGDHQKFGNHPTA
KNVFDLDSIQLIQTVKKMRDEHKVLSGDEIEGVPQMFIGAAANPFADPFEFRVIRLAKKA
AAGVDFIQTQCIYDMDKFERFMQMARDRGLHEKIFILAGVTPLKSVGMARYMKEKVAGME
VPDEIINRMKAAGKEKAREEGLKICVEQIQRLKSIPGVHGIHLMAIEWEEVVHEIIERAG
LYPRPSL*
>Ga0105097_100632681
MKSGSNLEKVLTAGHFAFTGELGPPRGAHAEEVRKKAVFLKGRVDSVNITDNQTAMVRMA
SWAASLILIQEGLEPNYQMVCRDRNRLAMQADILGACALGIRNMLCLSGDHCQFGDHPTA
KGVFDIDSMQLIATVKKMRDEGKFLSGADLDGKPQIFIGAASNPFADPFEWRVHRLAKKI
SAGVDFIQTQCIYNMAKFREFIRQANDMGLTEKAYLLAGVTPMKSLGMAKYMKAKVPGMD
VPDEIISRLQGVARDKQAEEGIK
>Ga0105097_100292803
MKTESVLEKVLATGKLAVTSECGPPRGSVPEKIKEKGELLKGIVDAVNVTDNQTAMVRMS
SFAASVFLKQAGLNPVLQMVTRDRNRLAMQADIIGAYAHGINTMLCLSGDHPHFGDHPMA
ASVHDIDSVQFIQMVKNMRDNGKFQGGMTTEIKTPSKLEKLLKAGHLAVTSECGPPRGSD
ASAIKKKAEMIKNHVDAINITDNQTSVTRLCSLASVIHLKLMGLEPILQMVTRDRNRIAL
QSDILGAASFDIFNILCLSGDHQVFGDNPKGQNVFDLDSMQLIQTVRYMRDEGKFLGGDP
IQRPPQLFVGAAANPFADPFEIRVPRLAKKIAAGVEFIQTQCIFNVEKFKLYMKLAADRG
LTEKAFILAGVTPLKSVGMAKYMKNRVPGMDVPDEIVKRMSGVAKEKQAEEGLKICVETI
QQLKEVPGVRGFHVMAIEWEEKVPEIVEQSGLYPRPQIG*
>Ga0105097_100009159
MTVKTPSKLEKILAAGHLAVTSECGPPRGSDPEGITRKAEMIKDHVDAINITDNQTSMTR
MCSLAACIRLKLMGLEPVLQMVTRDRNRLALQSDILGAASFDIHNIICLSGDHNSFGDCA
KGQNVHDLDSLQLVQTVRYMRDEGKFLGGDEIKRPPEMFVGAAANPFADPFEIRVPRLAK
KIAAGAEFIQTQCIYNLDKFEEWMKLACDRGLTEKVYILAGMTPMKSAGMARYMKNRVPG
MDVPDELVKRLADTPKEKQAEEGITICVEAIQRLKEVKGVAGFHVMAIEWEEKVPEIIER
AGLYPRPKVV*
>Ga0105097_100021244
MTESNLKKILDAGHFAFTGELGPPRGANVAAIMEKAKFLVGNVDSVNITDNQTAMVRMSS
WGASLIAMQAGLEPNYQMVCRDRNRLAMQADILGAWAHGIRNMLCLSGDHQQFGDHPQSK
GVFDIDSMQLIGMVRKMRDEGKFLSGGDIDDSPKMFIGAAANPFAEPFDWRVHRLAKKIQ
AGADFIQTQCIFNMDKMRRWVQQANDMGLTENVYILAGVTPMKSLGMARYMKLKVPGMDV
PDDIIDRIKGVDKKKQADEGIRIACEQIQEFKEMKGVAGVHLMAIEWEHRVPEIAERAKV
LPRPKV*
>Ga0105098_100167573
MNPNTPSKLEKMLRAGHLAVTSECGPPRGSDAAHIVHKAELIKNHVDAINITDNQTSVCR
LCSLAACIRLKLMGLEPVLQMVVRDRNRIALQSDILGAASFDIHNLLCLSGDHQRFGDSA
MKTESALEKILAAGHLAVTSECGPPRGAVPEKVKEKAEKLRGYVDAINVTDNQTAMVRMS
SFAACLIIRQMGLHPILQMVTRDRNRLAMQSDILGAYSHGINTMLCLSGDHPCFGDHPMA
ANVYDLDSIQFIQMVKNMRDEGKFQGGDEILNPPKMFIGAAANPFADPFELRVARLAKKV
KAGADFIQTQCIYDLPRFEKWMQGVRDRGLHEKIHILAGVTPFKSAGMAKYMKNKVPGMS
VPDEMIKRMAGVPKDKQAEEGLSICVETIQRLKEVKGVAGFHIMAIEWEEKVPEIVKRAR
LHPRPGV*
>Ga0105098_100040144
MTESNLKKILDAGHFAFTGELGPPRGANVAAIMEKAKFLVGNVDSVNITDNQTAMVRMSS
WGASLIAMQAGLEPNYQMVCRDRNRLAMQADILGAWAHGIRNMLCLSGDHQQFGDHPQSK
GVFDIDSMQLIGMVRKMRDEGKFLSGGDIDDSPKMFIGAAANPFAEPFDWRVHRLAKKIQ
AGADFIQTQCIFNMDKMRRWVQQANDMGLTENVYILAGVTPMKSLGMARYMKLKVPGMDV
PDDIIDRIKGVDKKKQADEGIRIACEQIQEFKEMKGVAGVHLMAIEWEHRVPEIAERAKV
LPRPKV*
>Ga0105098_100003495
MKTESVLERMFKAGHLAVTSECGPPRGALPDKVREKAEMLRGYVDAVNVTDNQTAMVRMS
SLTACILIRQMGLHPILQMVTRDRNRLALQSDLLGAYAFDINTMLCLSGDHPHFGDHPMA
ANVYDLDSIQLIQTVRTMRDQGKFQGGDEIANPPKMFIGAAANPFADPFELRVRRLAKKA
DAGADFIQTQCIYNLDKFEKWMEGVCKRRLHENLFIMAGITPLKSAGMARYMQKKVPGMD
VPDALVQRLAALPKDKQAEEGITIAVETIERLKTVEGVHGFHIMAIEWEQRVPEIVRRAG
LYPRPTV*
>Ga0105098_100039474
MNPNTPSKLEKMLRAGHLAVTSECGPPRGSDAAHIVHKAELIKNHVDAINITDNQTSVCR
LCSLAACIRLKLMGLEPVLQMVVRDRNRIALQSDILGAASFDIHNLLCLSGDHQRFGDNA
QGQNVFDLDSMQLIQTARRMRDEGKFLGGDAIGRPPSMFVGAAANPFADPFEIRVPRLAK
KAAAGAEFIQTQCIYNIEKFERWMEGVRERGLHEQVFILAGVTPLKSAGMARYMKTKVPG
MDVPDEVVKRMAGTPKDKQAEEGITICVETIQRLKEVKGVAGFHIMAIEWEEKVPGIVER
AGLYPRPALN*
>Ga0105099_100016637
MKTESVLEKMLISGNLAVTSECGPPRGAVPEKVRQKAELLRGYVDAVNVTDNQTAMVRMS
SFAAAVILRQLGIHPILQMVTRDRNRLAMQSDIIGAYSHDINTMMCLSGDHPQFGDHPMA
ASVHDIDSIQFVQMVKKMRDEGKFQGGADIENAPKMFIGAAANPFADPFELRVARLAKKI
AAGADFIQTQCIYNLDKFEKWMEGVRNRGLHEKCYILAGVTPIKTVGMARYMKNKVPGMD
VPQAVVDRMAGVPKEKQAEEGIKICVETIERLKQVKGVAGFHIMAIEWEQKVAEIVKRAG
LYPRPDIGI*
>Ga0105099_100049584
MKTESVLERMFKAGHLAVTSECGPPRGALPDKVREKAEMLRGYVDAVNVTDNQTAMVRMS
SLTACILIRQMGLHPILQMVTRDRNRLALQSDLLGAYAFDINTMLCLSGDHPHFGDHPMA
ANVYDLDSIQLIQTVRTMRDQGKFQGGDEIANPPKMFIGAAANPFADPFELRVRRLAKKA
DAGADFIQTQCIYNLDKFEKWMEGVCKRRLHENLFIMAGITPLKSAGMARYMQKKVPGMD
VPDALVQRLAALPKDKQAEEGITIAVETIERLKTVEGVHGFHIMAIEWEQRVPEIVRRAG
LYPRPTV*
>Ga0105099_100014492
MKPELLSNLQSVLSDGKFAVTAECGPPRGADPVIIRKKGELLRGHVDAVNVTDNQTAIVR
MSSIAACAHLSAMGLEPVMQMVTRDRNRIALQSDILGASSLGIRNILCLSGDHQTFGSQP
DAMNVFDIDSVNLVHMVKIMKTEGKDMSGYDLISPPKMFIGAAANPFADPFEYRVIRLAK
KIDAGADFIQTQCVYNLERFREWMRLAREEGLTEKTHILAGITPLKSEGMAKYMAKKVAG
MDVPELVIKRMGGVPKGKAAGEGIDICLETIAALREIKGVHGIHIMAIEWEETVGRIVEA
AGLSPRPQTA*
>Ga0105099_100143134
MKSGSNLEKVLQAGHFAFTGELGPPRGAHADEVRKKAAHLKDRVDSVNITDNQTAVVRMA
SWAACLLLIQEGIEPNYQMVCRDRNRLAMQADILGASALGIRNMLCLSGDHCQFGDHPTA
KGVFDIDSMQLIGMVKQMRDEGKFLSGAEVDGKPQIFIGAASNPFADPFEWRVHRLAKKV
KAGVDFIQTQCIYNMPKFREFIHQANDMGLTEKVYILAGITPMKSLGMAKYMKAKVPGMD
VPDEIITRLQGVARDKQSEEGIKIALEQIAELKEMKGVAGVHLMAIEWEHRVPEIAERAG
MLPRPAMN*
>Ga0105099_1000031627
MNCKTPSKLEKILAAGHIAVTSECGPPRGSNIEHIVHKAGLIKDHVDAINITDNQTSVTR
LCSLAACIKLKLMGLEPVLQMVTRDRNRIAIQSDILGAAAFDIFNMLCLSGDHQSFGDCA
QGQNVHDLDSMQLLQTVRHMRDEGKFLGGADIDSPPKMFVGAAANPFADPFEIRVPRLAK
KVAAGAEFIQTQCIYNLDKFELWMKMARDRGLHEKVYILAGVTPLKSAGMAKYMKNRVPG
MDVPDDVVKRMAAASKEKQPEEGIKICIESIQRLKEVEGVRGFHIMAIEWEEKVPEIVEN
TGLYPRPKVD*
>Ga0105099_100133111
MTAPVIDKQTQNTNGYHSGSTLEKMLRQGHFAVTAELGPPQSADGDVVRKKAALLRGYCD
AVNITDNQTAIVRMSSIGAGALAIQEGLEPVIQMVCRDRNRLAMQSDLLGAYALGARNLL
CLTGDHQTFGNHPESKNVFDLDSIQMVRMVTAMRDERAFQCGEAMKGQEPRFFVGAAESP
FASPVEFRPYRLAKKVKAGANFIQTQLVFDVPAFATFMETVRELGLHEQVYILAGVGPLK
SPGMA
>Ga0105099_100050785
MSPNTPSKLEKILRAGHLAVTSECGPPRGSDAAHIAHKAELIQRHVDAINITDNQTSVCR
LCSLAACIRLKLMGLEPVLQMVVRDRNRIALQSDLLGAAAFDIHNVLCLSGDHQRFGDSA
QGQNVFDLDSMQLIQTVRRMRDEGKFLGGDAIQRPPQMFVGAAANPFADPFEIRVPRLAK
KAAAGAEFIQTQCIYNLAKFETWMEMVCDRGLHEKVFILAGVTPLKSAGMARYMKTKVPG
MDVPDEVVKRMAATPKDKQAEEGITICVESIQRLKQVKGVSGFHVMAIEWEERVPEIVER
AGLYPRPSV*
>Ga0105099_100575601
MTPEIKTPSKLEKLLKAGHLAVTSECGPPRGSDASAIKKKAEMIRNHVDAINITDNQTSV
TRLCSLASVIHLKLMGLEPILQMVTRDRNRIALQSDILGAASFDIFNILCLSGDHQIFGD
NPKGQNVFDLDSMQLIQTVRYMRDEGKFLGGDPIQRPPQLFVGAAANPFADPFEIRVPRL
AKKIAAGVEFIQTQCIFNVEKFKLYMKLAADRGLTEKAFILAGVTPLKSVGMAKYMKNRV
PGMDVPDEIVKRMSGVAKEKQAEEGLKICVETIRQLKEVPGVRGFHVMAIEWEEKVPEIV
EQSGLYPRPQIG*
>Ga0105099_100201943
MKSGSNLEKVLTAGHFAFTGELGPPRGAHAEEVRKKAVFLKGRVDSVNITDNQTAMVRMA
SWAASLILIQEGLEPNFQMVCRDRNRLAMQADILGACALGIRNMLCLSGDHCQFGDHPTA
KGVFDIDSMQLIATVKKMRDEGKFLSGADLDGKPQIFIGAASNPFADPFEWRVHRLAKKI
SAGVDFIQTQCIYNMAKFREFIRQANDMGLTEKAYLLAGVTPMKSLGMAKYMKAKVPGMD
VPDEIISRLQGVARDKQAEEGIKIALEQIAEFKEMKGVAGVHLMAIEWEHRVPEIAERAG
MLPRPQL*
>Ga0105099_100659474
MTTEIKTPSKLERVLKAGHLAVTSECGPPRGSDGAVIKKKAEMIKNHVDAINITDNQTSV
TRLCSLASVIHLKLMGLEPILQMVTRDRNRIALQSDILGAASFDVFNILCLSGDHQIFGD
NPKGQNVFDLDSMQLIQTVRHMRDEGKFLGGDPIQRPPQMFVGAAANPFADPFEIRVP
>Ga0105099_100048237
MTVKTPSKLEKILAAGHLAVTSECGPPRGSDPEAITHKAEMIKDHVDAINITDNQTSMTR
MCSLAACIRLKLMGLEPVLQMVTRDRNRLALQSDILGAASFDIHNIICLSGDHNSFGDCA
KGQNVHDLDSLQLVQTVRYMRDEGKFLGGDEIKRPPEMFVGAAANPFADPFEIRVPRLAK
KIAAGAEFIQTQCIYNLDKFEEWMKLACDRGLTEKVYILAGMTPMKSAGMARYMKNRVPG
MDVPDELVKRLADTPKEKQAEEGITICVEAIQRLKEVKGVAGFHVMAIEWEEKVPEIIER
AGLYPRPKVV*
>Ga0105100_100050356
MITEIKTPSKLEQVLKAGHLAVTSECGPPRGSDAAVIKKKADMIKNHVDAINITDNQTSV
TRLCSLASVIHLKLLGLEPILQMVTRMTPEIKTPSKLEKLLKAGHLAVTSECGPPRGSDA
SAIKKKAEMIRNHVDAINITDNQTSVTRLCSLASVIHLKLMGLEPILQMVTRDRNRIALQ
SDILGAASFDIFNILCLSGDHQIFGDNPKGQNVFDLDSMQLIQTVRYMRDEGKFLGGDPI
QRPPQLFVGAAANPFADPFEIRVPRLAKKIAAGVEFIQTQCIFNVEKFKLYMKLAADRGL
TEKAFILAGVTPLKSVGMAKYMKNRVPGMDVPDEIVKRMSGVAKEKQAEEGLKICVETIR
QLKEVPGVRGFHVMAIEWEEKVPEIVEQSGLYPRPQIG*
>Ga0105100_100710271
MKTASTLEQILASGELAVTSECGPPRGTSAEKVREKAEMLRGCVDGVNVTDNQTAMVRMS
SLAACILIKQMGLNPILQMVTRDRNRLAMQSDILGAYAHGIDTMLCLSGDHPHFGDHPMA
ATVHDIDSIQMIQMVKDMRDEGLFQGGEKIDSPPKMFIGAAANPFADPFELRVARLAKKV
KAGVDFIQTQCIYNLDKFEKWMEG
>Ga0105100_100892621
MKDLKAESNLEKVLRAGHFALTGECGPPKGANVAHLKEKIAHLKGVVDSVNITDNQTAVV
RMSSWAASTILVQEGVEPNFQMVCRDRNRLAIQSDILGVYAMGVRNMLCLSGDHQTFGNH
PQAKNVYDIDSMQLISLVKKMRDEAKFMNDEDIDVAPKLFIGAASNPFADPFEFRVYRLA
MKIQAGADFIQTQCIYNMEKFRNFMKMAVDMGLHEKAYILAGVTPMKSVGMAQYMAKSVP
GMDVPESLIKRLRGAGKGKVAEEGIQFAIEQIQEFKEMKGIAGIHLMAIEWEHK
>Ga0105100_100564433
VKTNSRIEKLLGQGVFVVTSECGPPRGADAEVVRKKGELLRGAVDGVNVTDNQTSVVRMS
SLSACVILKGMGLEPILQMVCRDRNRIALQSDLLGAAALGINNVLCLSGDHQKFGDHPQA
KNVYDIDSIQLIQTVCRMRDEGKFLGGEEIKGKPALYVGAAENPFADPFEIRAARLGKKM
KAGCEFIQTQCIYNLDRFRRWMEMVCERGLHEKCAVLAGVTPFKTAGMANYMKKNVPGMD
VPDEMIARMKGVPKEQQAEEGVKICVETIQQLREIPGVRGIHIMAISGTFASHSIAMMWM
PRTPGISRNC*
>Ga0105100_100450154
MNTTTPSKLEKIFAAGHFGVTSECGPPRSADGKVVEEKAHMIGHYVDAINVTDNQTAVVR
QCSLAACIRIKQMGLEPVLQMTTRDRNRIGMQSDILGAASFDIHNLLCLTGDHQSFGDHP
TAANVFDLDSTQLLQTVKMMRDEGKLLSGFEMKVRPQMFLGAAENPFADPFEIRVSRLAK
KVAAGAQFIQTQCIYNMEKFKRWMQGVVDRGLHEKVCIMAGLTPIKTVGMAKYMKARVPG
MDVPDDIIKRVAGVPKEKVADEGIKICVEQIQELKEVKGVRGFHIMAIEWEEKVPEIVEA
AGLYPRPKVD
>Ga0105100_100045239
MTVKTPSKLEKILAAGHLAVTSECGPPRGSDPEAITHKAEMIKDHVDAINITDNQTSMTR
MCSLAACIRLKLMGLEPVLQMVTRDRNRLALQSDILGAASFDIHNIICLSGDHNSFGDCA
KGQNVHDLDSLQLVQTVRYMRDEGKFLGGDEIKRPPEMFVGAAANPFADPFEIRVPRLAK
KIAAGAEFIQTQCIYNLDKFEEWMKLACDRGLTEKVYILAGMTPMKSAGMARYMKNRVPG
MDVPDELVKRLADTPKEKQAEEGITICVEAIQRLKEVKGVAGFHVMAIEWEEKVPEIIER
AGLYPRPKVV*
>Ga0105100_100022769
MMKTESILEKILAAGHLAVTSECGPPRGALPDKVREKAEMLRGSVDGINVTDNQTAMVRM
SSLAACIIIRQMGLNPILQMVSRDRNRLAMQSDIIGAYSFGIDTMLCLSGDHPRFGDHPM
AANVHDIDSVQMLDMVRTMRDEGRFQGGEKLDGPPKMFIGAAANPFADPFELRVARLAKK
VNAGVDFIQTQCIYNLDKFELWMQGVRDRGLDEKVAIMAGITPMKSVGMARYMKNKVPGM
DVPDEIIKRMAGVPKEKQAEEGIKICVESIQRLKEVKGVRGFHIMAIEWEQKVPEIMERA
GLLPRPQV*
>Ga0105100_100042193
MTSLAIPEEHRTNGYLSGSNLERVLRAGHFAVTGELGPPQSADANLIRKKATLLRGYVDA
VNITDNQTAIVRMSSIGAGALVIQEGLEPVIQMTCRDRNRLAIQSDLLGAYALGARNLLC
LTGDHQTFGNHPDAKNVFDMDSIQLVKMVTEMRDMHTFQSGEAFKGPEPRFFIGAAAAPF
ADPVDFRPYRLAKKVKAGANFIQTQLVYDIPAFARFMEKVLELGLHRQTYILAGVGPLKS
PGMARYMKKSVPGILVPDELIEQMEAAGAPWAGKSKDELTKEDKKARSEAWQAEGIKVCI
QLIQKLRKIEGVAGVHIMAIEWEEAVKPIVEGTGLYPRPVVETSPVPTAQEA*
>Ga0105100_100002934
MTESNLKKILDAGHFAFTGELGPPRGANVAAIMEKAKFLVGNVDSVNITDNQTAMVRMSS
WGASLIAMQAGLEPNYQMVCRDRNRLAMQADILGAWAHGIRNMLCLSGDHQQFGDHPQSK
GVFDIDSMQLIGMVRKMRDEGKFLSGGDIDDSPKMFIGAAANPFAEPFDWRVHRLAKKIQ
AGADFIQTQCIFNMDKMRRWVQQANDMGLTENVYILAGVTPMKSLGMARYMKLKVPGMDV
PDDIIDRIKGVDKKKQADEGIRIACEQIQEFKEMKGVAGVHLMAIEWEHRVPEIAERAKV
LPRPKV*
>Ga0105100_100190084
MKTTTPSKLEKIIAAGHYAVTSECGPPRDGRPGVIEEKGKMIGKHVDAINVTDNQTAVVR
QCSLSACIRLKSMGLEPVLQMVTRDRNRIGMQSDILGATAWGIHNILCLTGDHQRFGDHP
NAANVFDMDSTRLIQTVKMMRDEGKLLGGHEMHEGRPKMFIGAAENPFADPFEIRVLRLA
KKVKAGAQFIQTQCIYNMEKFKEWMRQLCDMGLHEKVAILAGLTPMKNVGMARYMKNRVP
GMDVPDAIVKRLAGVPKEKQAEEGINILLEQIEELKQVKGVKGFHIMAIEWEEKVPEIVE
RAGLYPRPEVD*
>Ga0105100_100023062
MTAPVIDKQTQNTNGYHSGSTLEKMLRQGHFAVTAELGPPQSADGDVVRKKAALLRGYCD
AVNITDNQTAIVRMSSIGAGALAIQEGLEPVIQMVCRDRNRLAMQSDLLGAYALGARNLL
CLTGDHQTFGNHPESKNVFDLDSIQMVRMVTAMRDERAFQCGEAMKGQEPRFFVGAAESP
FASPVEFRPYRLAKKVKAGANFIQTQLVFDVAAFSVFMEKVRELGLHEQVYILAGVGPLK
SPGMAKYMKEQVPGILVPDQLLKRMEDVGLPWAGKKGEELTKEDKKARSEAYKQEGIQIC
IELIQQLRQIKGVAGVHIMAIEWEEAVKAIVEGAGLYPRPQVD*
>Ga0105100_100062313
MKGGSNLEKILEGGHFAVTAEVGPPKGTSTSVIQKKGDLLKSYCDAMNVTDNQTAIVRMS
SLSGCVILKEMGLDPVMQMVVRDRNRIAIQSDILGAIMSDLKSGSNLEKVLRAGHFALTG
ECGPPKGANVEHLKEKFSHLKGVVDAVNVTDNQTAVVRMSSWAASAVMIQNGVEPNFQMV
CRDRNRLAIQSDILGAYAMGVRNMLCLSGDHQTFGNHPQAKNVYDIDSMQLISLVKKMRD
EAKFLNDEDIDVPPRMFIGAASNPFADPFEFRVHRLAMKIAAGADFIQTQCIYNMEKFRA
FMKMAVDMGLHEKAYILAGITPMKSVGMAQYMAKSVPGMDVPEPLIKRLKGAGKGKVAEE
GIQFAIEQIQEFKELKGIAGIHLMAIEWEQKVPEIAERAGLLPRPKV*
>Ga0105100_100299864
MTTEIKTPSKLERVLKAGHLAVTSECGPPRGSDGAVIKKKAEMIKNHVDAINITDNQTSV
TRLCSLASVIHLKLMGLEPILQMVTRDRNRIALQSDILGAASFDVFNILCLSGDHQIFGD
NPKGQNVFDLDSMQLIQTVRHMRDEGKFLGGDPIQRPPQMFVGAAANPFADPFEIRVPRL
AKKIAAGVEFIQTQCVFNVEKFKLYMKLAGDRGLTEKAFILAGVTPLKSVGMAKYMKNRV
PGMDVPDEIVKRMSGVAKDKQPEEGLKICVDAIQQLKEVAGVRGFHVMAIEWEEKVPEIV
ERSGLYPRPKIG*
>Ga0105100_100276234
MKTESVLEKILAAGHLAVTSECGPPRGAVPEKVREKAEKLRGYVDAINVTDNQTAMVRMS
SFAACLFIRQMGLHPILQMVTRMKAETNLQTILAKGGFAVTCEYNPPCGTDIDSILESAS
HLKGKVHAINVSDNATARVMMSSWALSKLLLDLGIDPILQMVTRDRNRIALQSDLLGASA
MGIQNVLCLTGDHTTTGDHPEAKKVFDIDSVQWIAAVKQIRDQGTLMNGKKIMGDPSFFI
GAVANPFVKSLGLHILRLQKKVAAGAEFVQTQPVLDMPSFKEWLNLVVENELTDRCPIIA
GVVALKSVAMAQHLRNNVPGMMIPDAILDRLGAVGEAQQLNEGIKICVENIQILKETKGV
NGVHIMAIRCEEKLPEIIEQAGLLP*
>Ga0105100_100359895
MTESLASTNGFKSGSRLERVLRAGHFGVTAELGPPQNADPEVIRKKARLLAGVCDAANIT
DNQTAIVRMSSIGAGTLAVQEGIEPVIQMTCRDRNRLAMQSDLLGAYALGMRNILCLTGD
HQSFGNHPTAKNVHDLDSVQLIQMVASLRDRRCFQCGDVIKGIEPRFFIGAAA
>Ga0105100_100977705
MKTKSNIEKILESGGFVLTSECGPPRGADPEVIRKKGNLLKGVVDAVNVTDNQTSVVRMS
SLSACVILKEMGFDPILQMVCRDRNRIAIQSDMSDNTYLVGSNLEKALKAGYFVATGELG
PPQSADRSVIEHKAGFLRGIVEAVNITDNQTAVVRMSSISVGTMLLQLGIEPTIQMTARD
RNRIAIQSDLLGAYALGVRNLLCLTGDHQTFGNHPMSKNVHDMDSISMLQMVRDMRDGKK
FQCGDPIKGQEP
>Ga0105101_100117244
MSPNTPSKLEKILRAGHLAVTSECGPPRGSDAAHIAHKAELIQRHVDAINITDNQTSVCR
LCSLAACIRLKLMGLEPVLQMVVRDRNRIALQSDLLGAAAFDIHNVLCLSGDHQRFGDSA
QGQNVFDLDSMTPEIKTPSKLEKLLKAGHLAVTSECGPPRGSDASAIKKKAEMIRNHVDA
INITDNQTSVTRLCSLASVIHLKLMGLEPILQMVTRDRNRIALQSDILGAASFDIFNILC
LSGDHQIFGDNPKGQNVFDLDSMQLIQTVRYMRDEGKFLGGDPIQRPPQLFVGAAANPFA
DPFEIRVPRLAKKIAAGVEFIQTQCIFNVEKFKLYMKLAADRGLTERAFILAGVTPLKSV
GMAKYMKNRVPGMDVPDEIVKRMSGVAKEKQAEEGLKICVETIRQLKEVPGVRGFHVMAI
EWEEKVPEIVEQSGLYPRPQIG*
>Ga0105101_100152652
VKDVSRLKKVLDQGGFAVTAECGPPKGADAEAVLRKAELLRSTVDAVNVTDNQAAIVRMS
SLAACSLLKSAGLDPVLQVVVRDRNRIALQSDILGASALGIRNILCLSGDHQSFGNQPQA
VGVFDLDSIQFVQAVRIMRDKGMILGGEALTKAPELFIGAAANPFGDPFAFRVVRLAKKV
AAGAEFIQTQCIYNLDRFEKWMAMSRDRGLTEKTCILGGVTPLKSAGMARYMKKKVAGMD
VPDEVIRRMESVPAKKQPEEGLKICVETIQRLKEIPGVRGVHIMAIEWEDKVAEIADRAG
LLPRPVISKQ*
>Ga0105101_100109192
MSDLKSGSNLEKVLRAGHFALTGECGPPKGANVEHLKEKFSHLKGVVDAVNVTDNQTAVV
RMSSWAASAVMIQNGVEPNFQMVCRDRNRLAIQSDILGAYAMGVRNMLCLSGDHQTFGNH
PQAKNVYDIDSMQLISLVKKMRDEAKFLNDEDIDVPPRMFIGAASNPFADPFEFRVHRLA
MKIAAGADFIQTQCIYNMEKFRAFMKMAVDMGLHEKAYILAGITPMKSVGMAQYMAKSVP
GMDVPEPLIKRLKGAGKGKVAEEGIQFAIEQIQEFKELKGIAGIHLMAIEWEHKVPEIAE
RAGLLPRPKV*
>Ga0105102_100173782
MITEIKTPSKLEKVLKAGHLAVTSECGPPRGSDAAVIKKKAEMIKNHVDAINITDNQTSV
TRLCSLASVIHLKLLGLEPVLQMVTRDRNRMSTQSNLERVLKSGAFAVTSECGPPRGADP
EVVKKKGGYLNGYADCINVTDNQTSVVRMSSFSACLVLKGMGLDPVMQMVCRDRNRIAMQ
SDILGAAALGINNLLCLSGDHQKFGDHPMAKNVFDIDSIQLIQTVKQMRDDGKFISGEEV
KGKPNIFIGCAENPFADPFEIRALRLAKKAAAGAQFVQTQCVFNVEKFEKWMEMVRDLGV
HEKLYILAGITPMKSIGMARYMKNSVPGMDVPEEQIERLKGVPKEKVAEEGIKIAVETIE
RVKAIKGVAGVHIMAIEWEDRVPEIVKAAGLYPRP*
>Ga0105102_100457831
MKTKTPSRLEKVLASGHFAVTSECGPPRGSDPEVITKKANLIKDHVDAVNITDNQTSVTR
MCSLAACIRLKMLGLEPVLQMVTRDRNRIALQSDILGAASFDIHNILCLSGDHQSFGDCK
TGQNVHDLDSMQLIQTVRQMRDEGKFLGGDEIKRPPRMFIGAAANPFADPFEIRVPRLAK
KIAAGVEFIQTQCIYNLDKFEEWMKIARDRGLHKNVYILAGLTPFKSAGMARYMKNKVPG
MDVPDDVVKRIAGVPKENQA
>Ga0105102_100002326
MKSGSNLEKVLTAGHFAFTGELGPPRGTDADEVRKKASHLKGMVDAVNITDNQTAVVRMA
SWAASLIILQEGLEPNYQMVCRDRNRLAMQSDILGAYAHGIRNMLCLSGDHQKFGDHPQA
KGVFDIDSMQLIGMVKKMRDEGKFLGGTEVGHPPKIFIGAAANPFADPFEWRVHRLAKKI
KAGVDFIQTQCIYNMEKFRTWVKQSNDMGLTEKVYLLAGVTPMKSVGMAKYMKNNVPGMD
VPDELIKRLQGVDKKLQADEGIKIACEQIEEFKQMKGVAGVHLMAIEWEHKVPEIAERAK
MLPRPVV*
>Ga0105102_100124134
MTVKTPSKLEKILAAGHLAVTSECGPPRGSDPEGITRKAEMIKDHVDAINITDNQTSMTR
MCSLAACIRLKLMGLEPVLQMVTRDRNRIALQSDILGAASFDIHNILCLSGDHNSFGDCA
QGQNVHDLDSLQLAQTVRHMRDAGTFLGGDEI
>Ga0105103_100006534
MSTQSNLERVLKSGAFAVTSECGPPRGADPEVVKKKGGYLNGYADCINVTDNQTSVVRMS
SFSACLVLKGMGLDPVMQMVCRDRNRIAMQSDILGAAALGINNLLCLSGDHQKFGDHPMA
KNVFDIDSIQLIQTVKQMRDDGKFISGEEVKGKPNIFIGCAENPFADPFEIRALRLAKKA
AAGAQFVQTQCVFNVEKFEKWMEMVRDLGVHEKLYILAGITPMKSIGMARYMKNSVPGMD
VPEEQIERLKGVPKEKVAEEGIKIAVETIERVKAIKGVAGVHIMAIEWEDRVPEIVKAAG
LYPRP*
>Ga0105103_100043272
MTVKTPSKLEKILAAGHLAVTSECGPPRGSDPEAITHKAEMIKDHVDAINITDNQTSMTR
MCSLAACIRLKLMGLEPVLQMVTRDRNRLALQSDILGAASFDIHNIICLSGDHNSFGDCA
KGQNVHDLDSLQLVQTVRYMRDEGKFLGGDEIKRPPEMFVGAAANPFADPFEIRVPRLAK
KIAAGAEFIQTQCIYNLDKFEEWMKLACDRGLTEKVYILAGMTPMKSAGMARYMKNRVPG
MDVPDELVKRLADTPKEKQAEEGITICVEAIQRLKEVKGVAGFHVMAIEWEEKVPEIIER
AGLYPRPKVV*
>Ga0105103_100201884
MKTESVLERMFKAGHLAVTSECGPPRGALPDKVREKAEMLRGYVDAVNVTDNQTAMVRMS
SLTACILIRQMGLHPILQMVTRDRNRLALQSDLLGAYAFDINTMLCLSGDHPHFGDHPMA
ANVYDLDSIQLIQTVRTMRDQGKFQGGDEIANPPKMFIGAAANPFADPFELRVRRLAKKA
DAGADFIQTQCIYNLDKFEKWMEGVCKRRLHENLFIMAGITPLKSAGMARYMQKKVPGMD
VPDALVQRLAALPKDKQAEEGITIAVETIERLKTVEGVHGFHIMAIEWEQRVPEIVRRAG
LYPRPTV*
>Ga0105103_100053833
MTESNLKKILDAGHFAFTGELGPPRGANVAAIMEKAKFLVGNVDSVNITDNQTAMVRMSS
WGASLIAMQAGLEPNYQMVCRDRNRLAMQADILGAWAHGIRNMLCLSGDHQQFGDHPQSK
GVFDIDSMQLIGMVRKMRDESKFLSGGDIDDSPKMFIGAAANPFAEPFDWRVHRLAKKIQ
AGADFIQTQCIFNMDKMRRWVQQANDMGLTENVYILAGVTPMKSLGMARYMKLKVPGMDV
PDDIIDRIKGVDKKKQADEGIRIACEQIQEFKEMKGVAGVHLMAIEWEHRVPEIAERAKV
LPRPKV*
>Ga0105103_100082524
MKAGSNLEKILTGGQFAVTGELGPPKGADVAIIERKAKLLKGNVDAINVTDNQTAIVRMS
SIAVSALLKQMGLEPTMQMVCRDRNRIAMQSDIFGAYALGIRNILCLSGDHQKFGNHPTA
KNVFDLDSIQMKSGSNLEKVLTAGHFAFTGELGPPRGAHAEEVRKKAVFLKGRVDSVNIT
DNQTAMVRMASWAASLILIQEGLEPNYQMVCRDRNRLAMQADILGACALGIRNMLCLSGD
HCQFGDHPTAKGVFDIDSMQLIATVKKMRDEGKFLSGADLDGKPQIFIGAASNPFADPFE
WRVHRLAKKISAGVDFIQTQCIYNMAKFREFIRQANDMGLTEKAYLLAGVTPMKSLGMAK
YMKAKVPGMDVPDEIISRLQGVARDKQAEEGIKIALEQIAEFKEMKGVAGVHLMAIEWEH
RVPEIAERAGMLPRPQL*
>Ga0105104_100013374
MSLGATGTPETKPALLAGSNLEKVLRAGHFAVTAELGPPQSADHTAIRNKARYLRDCCDG
VNLTDNQTAIVRMSSIASGAILVQEGLDPIIQMVCRDRNRLAMQSDLMGAYALGIRNVLC
LTGDHQTFGNHPTAKNVFDIDSIQLVGMVAAMRDRRVFQCGEAMKGQEPRFFVGAAASPF
AAPVAFRPYRLGKKVRAGANFIQTQLVYDLEAFETFMETVRKLGVHEQAYILVGVGPLKS
PGMAKYMKESVPGILVPDQLIARMNKAGAQWAGKKAEELSKEEKKARSEAWKAEGIKICI
ELIQRVRAVKGVAGVHIMAIEWEEAVRPIVDGAGLLPRPKMAEAS*
>Ga0105105_100049083
MITEIHTPSRLERILKAGHQAVTSECGPPRGSDAAVIKKKAEMIKNHVDAINITDNQTSV
TRPCRLAYVIHLKLMGLEPVWQMVTRDRNRTALQSDILGAASFDIFNILCLSGDHQIFGD
NPKGQNVFDLDSMSDLKSGSNLEKVLRAGHFALTGECGPPKGANVEHLKEKFSHLKGVVD
AVNVTDNQTAVVRMSSWAASAVMIQNGVEPNFQMVCRDRNRLAMQSDILGAYAMGVRNML
CLSGDHQTFGNHPQAKNVYDIDSMQLISLVKKMRDEAKFLNDEDIDVPPRMFIGAAANPF
ADPFEFRVYRLAMKITAGADFIQTQCIYNMEKFRAFMKMAVDMGLHEKTFILAGITPMKS
VGMAQYMAKSVPGMDVPESLIKRLKGAGKGKVAEEGIQFAIEQIQEFKEMKGIAGIHLMA
IEWEHKVPEIAERAGLLPRPKVA*
>Ga0105105_100096832
MSRLREVLNQGAFAVTAECGPPKGADPDVILKKAELLKGKVDAVNVTDNQTAIVRMSSLA
ACVLLKNQGLDPVLQVVVRDRNRIALQSDILGASSLGIRNVLCLSGDHQRFGNQPQAVGV
FDLDSIQFVQVVRRMRDQGVILGGEDLTKAPDIFIGAAANPFGDPFNFRVVRLAKKVAAG
AEFIQTQCIYNLERFEKWMAMARDRGLTEKVHILGGVTPLKSAGMAKYMKKRVAGMDVPD
EVIRRMEGVPSKKQAEEGLRICIETIERLKEVAGVKGVHIMAIEWEERVGEIVESAGLLP
RPGQ*
>Ga0105105_100105064
MTPEIKTPSKLEKLLKAGHLAVTSECGPPRGSDASAIKKKAEMIRNHVDAINITDNQTSV
TRLCSLASVIHLKLMGLEPILQMVTRDRNRIALQSDILGAASFDIFNILCLSGDHQIFGD
NPKGQNVFDLDSMQLIQTVRYMRDEGKFLGGDPIQRPPQLFVGAAANPFADPFEIRVPRL
AKKIAAGVEFIQTQCIFNVEKFKLYMKLAADRGLTEKAFILAGVTPLKSVGMAKYMKNRV
PGMDVPDEIVKRMSGVAKEKQAEEGLKICVETIRQLKEVPGVRGFHVMAIEWEEKVPEIV
EQSGLYPRPQVE*
>Ga0105105_100085101
MMSAAKTPSKLEKILRAGHLAVTSECGPPRGTDAHHIIKKAETIRNHVDAINITDNQTSV
TRLCSLASCIHLKLMGVEPVLQMVTRDRNRTALQSDILGAASFDIFNILCLSGDHQVFGD
NPQGQNVFDLDSMQLIQTVRHMRDEGKFLGGDAIERPPRMFVGAAANPFADPFEIRVPRL
AKKIAAGVEFIQTQCIYNLEKFELWMKLARDRGLTEEVFILAGVTPFKSL
>Ga0105105_100001974
MSPNTPSKLEKILRVGHLAVTSECGPPRGSDAAHIAHKAELIQRHVDAINITDNQTSVCR
LCSLAACIRLKLMGLEPVLQMVVRDRNRIALQSDLLGAAAFDIHNVLCLSGDHQRFGDSA
QGQNVFDLDSMQLIQTVRRMRDEGKFLGGDAIQRPPQMFVGAAANPFADPFEIRVPRLAK
KAAAGAEFIQTQCIYNLAKFETWMEMVCDRGLHEKVFILAGVTPLKSAGMARYMKTKVPG
MDVPDEVVKRMAATPKDKQAEEGITICVESIQRLKQVKGVSGFHVMAIEWEERVPEIVER
AGLYPRPSV*
>Ga0105105_100456144
MKTESALEKVLTAGQMAVTSECGPPRGALPEKVKEKAELLRGYVDAINVTDNQTAVVRMS
SFAACLIIKQIGLHPILQMVTRDRNRLAMQSDIIGAYSHSINTMLCLTGDHPCFGDHPMA
ANVYDLDSIQFVQMVKTMRDEGRFQGGDEIQNPPKMFIGAAANPFGDPFE
>Ga0105105_100007838
MKTESVLERMFKAGHLAVTSECGPPRGALPDKVREKAEMLRGYVDAVNVTDNQTAMVRMS
SLTACILIRQMGLHPILQMVTRDRNRLALQSDLLGAYAFDINTMLCLSGDHPHFGDHPMA
ANVYDLDSIQLIQTVRTMRDQGKFQGGDEIANPPKMFIGAAANPFADPFELRVRRLAKKA
DAGADFIQTQCIYNLDKFEKWMEGVCKRRLHENLFIMAGITPLKSAGMARYMQKKVPGMD
VPDALVQRLAALPKDKQAEEGITIAVETIERLKTVEGVHGFHIMAIEWEQRVPEIVRRAG
LYPRPTV*
>Ga0105105_100187615
MKTDSVLESVLKSGQLAVTSECGPPRGASPDKVRQKAELLRGYVDAVNVTDNQTAMVRMS
SFAAGVFLRQMGLHPILQMVTRDRMKHDSRLAKKIAAGDFIVTAELLPQASTAIPEIEAS
ISSLGNGIAAVNVADNPHGPVLSSLAGSLLLVKAGMEPVYQIVTRDRNRIAIQSDLLGAV
ALGIRNVLCLSGHHQALTGSPESANVYDIDSIQLIAAVKQMRDQRVLLDGTEIKGDFPVL
IGAVAGPDMKPLELN
>Ga0105105_100297634
MTVKTPSKLEKILAAGHLAVTSECGPPRGSDPEAITHKAEMIKDHVDAINITDNQTSMTR
MCSLAACIRLKLMGLEPVLQMVTRDRNRLALQSDILGAASFDIHNIICLSGDHNSFGDCA
KGQNVHDLDSLQLVQTVRYMRDEGKFLGGDEIKRPPEMFVGAA
>Ga0105106_100101584
MTAPVIDKQTQNTNGYHSGSTLEKMLRQGHFAVTAELGPPQSADGDVVRKKAALLRGYCD
AVNITDNQTAIVRMSSIGAGALAIQEGLEPVIQMVCRDRNRLAMQSDLLGAYALGARNLL
CLTGDHQTFGNHPESKNVFDLDSIQMVRMVTAMRDERAFQCGEAMKGQEPRFFVGAAESP
FASPVEFRPYRLAKKVKAGANFIQTQLVFDVAAFSVFMEKVRELGLHEQVYILAGVGPLK
SPGMAKYMKEQVPGILVPDQLLKRMEDVGLPWAGKKGEELTKEDKKARSEAYKQEGIQIC
IELIQQLRQIKGVAGVHIMAIEWEEAVKTIVEGAGLYPRPQVD*
>Ga0105106_100308284
MTPEIKTPSKLEKLLKAGHLAVTSECGPPRGSDASAIKKKAEMIRNHVDAINITDNQTSV
TRLCSLASVIHLKLMGLEPILQMVTRDRNRIALQSDILGAASFDIFNILCLSGDHQIFGD
NPKGQNVFDLDSMQLIQTVRYMRDEGKFLGGDPIQRPPQLFVGAAANPFADPFEIRVPRL
AKKIAAGVEFIQTQCIFNVEKFKLYMKLAAVRGLTERAFILAGVTPLKSVGMAKYMKNRV
PGMDVPDEIVKRMSGVAKEKQAEEGLKICVETIRQLKEVPGVRGFHVMAIEWEEKVPEIV
EQSGLYPRPQVE*
>Ga0105106_1000047810
MIMTPDTTSNGYVTGSNLEKVLHAGIFAVTGELGPPQNADASVIRSKAALLKGACDAVNL
TDNQTAIVRMSSIASGTLLIQEGLEPIIQMVCRDRNRLAMQSDLLGAFALGIRNLLCLSG
DHQTFGNHPTAKNVFDIDSIQMIQMVTDMREKHSFQCGDMIKGVEPRFFVGAAAAPFAGP
IEFRPYRLAKKVAAGANFIQTQLIYDIEAFKVFMEKVRSLGTHQKAYILAGIGPLKSPTM
ARYMKESVPGILVPDFLIDRMVTAGAPWKGKKNDELSKEEKKARSEAWKAEGLQICVELV
HQLREIEGVAGIHIMGIEWEESVRLIAEGAGLLPRPDFTTPAPVTEEILNDG*
>Ga0105106_100048204
MMKTESILEKILAAGHLAVTSECGPPRGALPDKVREKAEMLRGSVDGINVTDNQTAMVRM
SSLAACIIIRQMGLNPILQMVSRDRNRLAMQSDIIGAYSFGIDTMLCLSGDHPRFGDHPM
AANVHDIDSVQMLDMVRTMRDEGKFQGGDKLDGPPKMFIGAAANPFADPFELRVARLAKK
VNAGVDFIQTQCIYNLDKFELWMQGVRDRGLDEKVAIMAGITPMKSVGMARYMKNKVPGM
DVPDELIKRMAGVPKEKQAEEGIKICVESIQRLKEVKGVRGFHIMAIEWEQKVPEIMERA
GLLPRPQV*
>Ga0105106_100495604
VKDVSRLKKVLDQGGFAVTAECGPPKGADAEAVLRKAELLRSTVDAVNVTDNQTAIVRMS
SLAACSLLKSAGLDPVLQVVVRDRNRIALQSDILGASALGIRNILCLSGDHQSFGNQPQA
VGVFDLDSIQFVQAVRIMRDKGMILGGEALTKAPELFIGAAANPFGDPFSFRVVRLAKKV
AAGAEFIQTQCIYNLDRFEKWMGMSRDRGLTEKTCILGGVTPLKSAGMARYMKKKVAGMD
VPDEVVKRMEGVPAKKQAEEGIKICVETIQRLKEIPGVRGVHIMAIEWEDKVAEIAERAG
LLP
>Ga0105106_1000000635
MKTGSNLEKVFESGKFAVTAEIGPPQSANPEPLTHHAKMLKGYADAFNLTDNQTAVVRLS
SIASAVVIMKEGIEPVIQMTCRDRNRIALQSDLLGASALGIRNVLCLTGDHQTFGNEKGS
KSVFDFDSISELYVFDKLRREGKQAGGQEIKDPPKVYLGCAENPFATPYEFRAARLAKKV
AAGADFVQTQAIFDMDMFEKWMDDVRARGLDKKVHILAGVLPMKTAGAARYMKNKVPGMI
VPNYIIDRMKNAKDSKEEGIKLCVEQIETLKSIKGVHGVHIMAVMWEEMVPRIVKEAGLL
PRPSVE*
>Ga0105106_100611382
VKTNSRIEKLLGQGVFVVTSECGPPRGADAEVVRKKGELLRGAVDGVNVTDNQTSVVRMS
SLSACVILKGMGLEPILQMVCRDRNRIALQSDLLGAAALGINNVLCLSGDHQKFGDHPQA
KNVYDIDSIQLIQTVCRMRDEGKFLGGEEIKGKPALYVGAAENPFADPFEIRAARLGKKM
KAGCEFIQTQCIYNLDRFRRWMEMVCERGLHEKCAVLAGVTPFKTAGMANYMKKNVPGMD
VPDEMIARMKGVPKEQQAEEGVKICVETIQQLREIPGVRGIHIMAIEWEAKVPEIVKAAG
LYPRPETE*
>Ga0105106_100352254
MKTESALEKILAAGHLAVTSECGPPRGAVPEKIREKAEKLRGYVDAINVTDNQTAVVRMS
SFAACLFIREMGLHPILQMVTRDRNRLAMQSDILGAYAHGINTMLCLSGDHPCFGDHPMA
ANVYDLDSIQFIQMVKGMRDTGKFQGGDDILNPPKMFIGAAANPFADPFELRVARLAKKV
KAGADFIQTQCIYDLSRFEKWMEGVRDRGLDEKVAILAGVTPFKSAGMAKY
>Ga0105106_100685325
MSDNGYIVGSNLEKALRAGYFVATGELGPPQNADRHHIEHKAGFLKGIVESVNITDNQTA
VVRMSSISVAVMLMELGIEPNIQMTCRDRNRIAIQSDLLGAHALGVRNLLCLTGDHQTFG
NHPQSKNVHDLDSISLLQMCRDMRDRKVFQCGDAIKGQEPRFFLGAAANPFADPFEFRPY
RLGKKANAGADFIQTQLIFSVPKFAEYMRRVVDLGIHEKTYILAGVGPMRSLGAAKYMAT
KVPGMEVDPEYVQRMSKSTDGLPSLAEIKAMDPKEAAAARKARSEAAENEGIKICVEIIN
ACKQMAGVAGVHIMAIEWEEAVDRIVKACQIGPKYDPARQN*
>Ga0105106_101312214
MSDLKSGSNLEKVLRAGHFALTGECGPPKGANVEHLKEKFSHLKGVVDAVNVTDNQTAVV
RMSSWAASAVMIQNGVEPNFQMVCRDRNRLAIQSDILGAYAMGVRNMLCLSGDHQTFGNH
PQAKNVYDIDSMQLISLVKKMRDEAKFLNDEDIDVPPKMFIGAASNPFADPFEFRVHRLA
MKIAAGADFIQTQCIYNMEKFRAFMKMAVDMGLHEKAYILAG
>Ga0105106_100408062
MMTNVMTNVRTNVMKTESTLEKVLAAGQLAVTSECGPPRGAVPEKVIEKANLLKGYVDAI
NVTDNQTAVVRMSSFAACLLIKQMGLHPILQMVTRDRNRLAMQSDIIGAYSHGINTMLCL
SGDHPCFGDHPMAANVYDLDSIQFIQMVKNMRDEGRFFGGDAILNPPKMFIGAAANPFAD
PFELRVARLAKKVKAGADFIQTQCIYNLAKFEKWMEGVRDRGLDERVSILAGVTPLKSAG
MAKYMKNKVPGMDVPDEVITRMSGVPKEKQAEEGIKICVETIERLKQVKGVRGFHIMAIE
WEEKVPEIVKKAGLYPRP*
>Ga0105106_100018304
MTESNLKKILDAGHFAFTGELGPPRGANVAAIMEKAKFLVGNVDSVNITDNQTAMVRMSS
WGASLIAMQAGLEPNYQMVCRDRNRLAMQADILGAWAHGIRNMLCLSGDHQQFGDHPQSK
GVFDIDSMQLIGMVRKMRDEGKFLSGGDIDDSPKMFIGAAANPFAEPFDWRVHRLAKKIQ
AGADFIQTQCIFNMDKMRRWVQQANDMGLTENVYILAGVTPMKSLGMARYMKLKVPGMDV
PDDIIDRIKGVDKKKQADEGIRIACEQIQEFKEMKGVAGVHLMAIEWEHRVPEIAERAKV
LPRPKV*
>Ga0105106_100323683
MSDLKSGSNLEKVLRAGHFALTGECGPPKGANVAHLKEKFSHLKGVVDAVNVTDNQTAVV
RMSSWAASAVMIQNGVEPNFQMVCRDRNRLAMQSDILGAYAMGVRNMLCLSGDHQTFGNH
PQAKNVYDIDSMQLISLVKKMRDEAKFLNDEDIDVPPRMFIGAAANPFADPFEFRVYRLA
MKIAAGADFIQTQCIYNMEKFRAFMKMAVDMGLHEKAFILAGITPMKSVGMAQYMAKSVP
GMDVLESLIKRLKGAGKGKVAEEGVQFAIEQIQEFKQMKGIAGIHLMAIEWEHKVPEIAE
RSGLLPRPKVD*
>Ga0105106_100006498
MITENKTPSKLEQVLKAGHLAVTSECGPPRGSDAAVIKKKADMIKNHVDAINITDNQTSV
TRLCSLASVIHLKLLGLEPILQMVTRDRNRTALQSDILGAASFDIFNILCLSGDHQIFGD
NPKGQNVFDLDSMQLIQTVRYMRDEGKFLGGDPIARPPRMFVGAAANPFADPFEIRVPRL
AKKIAAGVEFIQTQCIFNVEKFKLYMKLAGDRGLTDKAFILAGVTPLKSVGMAKYMKNRV
PGMDVPDEIIKRMSGVAKEKQPEEGIKICVETIQQLKDVPGVRGFHVMAIEWEEKVLEIV
EQSGLYPRPKIG*
>Ga0105106_100463844
MKTESALEKVLAAGQLAVTSECGPPRGAVPEKIREKAEKLRGYVDAINVTDNQTAMVRMS
SFAACLFIRQMGLHPILQMVTRDRNRLAMQSDILGAYSHGINTMLCLSGDHPCFGDHPMA
ANVYDLDSIQFIQMVKGMRDNGKFQGGDEILNPPKMFIGAAANPFADPFELRVARLAKKV
KAGADFIQTQCIYDLPRFEKWMEGVRDRGLHEKVSILAGVTPFKSVGMAKYMKNKVPGMS
VPDEMIKRLSGVPKDKQAEEGLSICVETIQRLKEVKGVAGFHIMAIEWEQKVPEIVERAG
LYPRPGVGV*
>Ga0105106_100004273
MTVKTPSKLEKILAAGHLAVTSECGPPRGSDPEAITHKAEMIKDHVDAINITDNQTSMTR
MCSLAACIRLKLMGLEPVLQMVTRDRNRLALQSDILGAASFDIHNIICLSGDHNSFGDCA
KGQNVHDLDSLQLVQTVRYMRDEGKFLGGDEIKRPPEMFVGAAANPFADPFEIRVPRLAK
KIAAGAEFIQTQCIYNLDKFEEWMKLACDRGLTEKVYILAGMTPMKSAGMARYMKNRVPG
MDVPDELVKRLADTPKEKQAEEGITICVEAIQRLKEVKGVAGFHVMAIEWEEKVPEIIER
AGLYPRPKVV*
>Ga0105106_100592093
MKSGSNLEKILTKGLFAVTGELDPPKGNDVNVVNRKADLLRGCVDAVNVADNQMGIVRMS
SLATSALVAHMELEPIMHMVTRDRNRIALQSDLFSAAAMGIKNVLCMSGVHQSFGNQVDA
KNVYDLDSIQLIDCVRTLRDQGTLLGGEEKIEGNVDLFIGAVMNPFADPFEFQVARLAKK
IRAGADFIQTYPIYDIERFKEWMRMVRDRGLDKKVHLLVTLCPLGSEEMIHNIENNFPRT
VVPDEIVNRIVKSGNSAIEGVSLCVDQIHEIREIEGIHGIHLIDMGWTESTRRITEMSGL
FPRPKIF*
>Ga0105106_101902311
MSRLREVLNQGAFAVTAECGPPKGADPDVILKKAELLKGKVDAVNVTDNQTAIVRMSSLA
ACVLLKNQGLDPVLQVVVRDRNRIALQSDILGASSLGIRNVLCLSGDHQRFGNQPQAVGV
FDLDSIQFVQVVRRMRDQGVILMGVEPVLQMVTRDRNRTALQSDILGAASFDIFNILCLS
GDHQVFGDNPKGQNVFDLDSMQLIQT
>Ga0105107_101115131
MTESRLKKVLQRGDFAVTAECGPPKGADPEVVKSKGRVLKGHVDSVNVTDNQTGVVRLCS
LAACALLKAEGLDPVLQMVTRDRNRIALQSDVLGASALGLRNILCLSGDHQSFGNQPQAK
GVFDIMSDNGYIVGSNLEKALRAGYFVATGELGPPQNADRHHIDQKAGFLKGIVESVNIT
DNQTAVVRMSSISVAVMLMELGIEPNIQMTCRDRNRIAIQSD
>Ga0105107_100190973
MTVKTPSKLEKILAAGHLAVTSECGPPRGSDPEAITHKAEMIKDHVDAINITDNQTSMTR
MCSLAACIRLKLMGLEPVLQMVTRDRNRLALQSDILGAASFDIHNIICLSGDHNSFGDCA
KGQNVHDLDSLQLVQTVRYMRDEGKFLGGDEIKRPPEMFVGAAANPFADPFEIRVPRLAK
KIAAGAEFIQTQCIYNLDKFEEWMKLACDRGLTEKVYILAGMTPMKSAGMARYMKNRVPG
MDVPDELVKRLADTPKEKQAEEGITICVEAIQRLKEVKGVAGFHVMAIEWEEKVPEIIER
AGLYPRPKVV*
>Ga0105107_100180854
MTPEIKTPSKLEKLLKAGHLAVTSECGPPRGSDASAIKKKAEMIRNHVDAINITDNQTSV
TRLCSLASVIHLKLMGLEPILQMVTRDRNRIALQSDILGAASFDIFNILCLSGDHQIFGD
NPKGQNVFDLDSMQLIQTVRYMRDEGKFLGGDPIQRPPQLFVGAAANPFADPFEIRVPRL
AKKIAAGVEFIQTQCIFNVEKFKLYMKLAADRGLTEKAFILAGVTPLKSVGMAKYMKNRV
PGMDVPDEIVKRMSGVAKEKQAEEGLKICVETIRQLKEVPGVRGFHVMAIEWEEKVPEIV
EQSGLYPRPQIG*
>Ga0105107_100340865
MKSGSRLEKVLEAGHFAFTGELGPPQGANVEAIRKKASYLKGITDAVNITDNQTAVVRMS
SWGAALVTIQEGLEPNYQMVCRDRNRIAMQSDILGAYAHGIRNMLCLSGDHQQFGNHPLT
KGVFDIDSIQLISMVKGMRDDKKFLNGDAIDGAPEIFIGAAANPFAEPFEWRVHRLAKKV
SAGADFIQTQCIYDMKRFREWMKQASDLGLTEKVHILAGITPLKSGGMARYMAKNVSGII
IPDEIIDRIAQAKKGADEGIKICVEQIEELKEMKGVHGIHLMAIEWEHRVPEIAERAKLI
PRP
>Ga0105107_100250715
MKTESALEKVLTEGQMAVTSECGPPRGALPDKVKEKAELLRGYVDAINVTDNQTAVVRMS
SFAACLIIKQIGLHPILQVVTRDRNRLAMQSDIIGAYSHSINTMLCLTGDHPCFGDHPMA
ANVYDLDSIQFVQMVKTMRDEGRFQGGDEIQNPPKMFIGAAANPFGDPFELRVARLAKKV
KAGADFIQTQCIYDLERFEKWMEGVRDRGLHEKVAILAGVTPFKSAGMAKYMKNKVPGMS
VPDEMIKRMAGVPKEKQAEEGITICVETIQRLKEVKGVRGFHIMAIEWEQKVPEIVERAG
LYPRPSV*
>Ga0105107_100179435
MKAGSNLEKILTAGHFAFTGELGPPRGADAEEVRKKAAFLKGNVDAVNITDNQTAVVRMA
SWAASIILIQEGLEPNFQMVCRDRNRLAMQSDILGVYAHGIRNMLCLSGDHCQFGDHPQA
RGVFDIDSMQLICMVKKMRDEGKFLGGADLEHPPKIFIGAAANPFADPFEWRVHRLAKKI
NAGVDFIQTQCIYNMDKFRKYIQQANDMGLTEKAYILAGVTPMKSVGMAKYMKNRVPGMD
VPDEIVTRLQGVAKDKQAEEGIRIALEQIDEFKQMKGVAGVHLMAIEWEHMVP
>Ga0105107_100945124
MKTESALEKILAAGHLAVTSECGPPRGALPEKVREKAEKLRGYVDAINVTDNQTAMVRMS
SFAACLIIRQMGLHPILQMVTRDRNRLAMQSDILGAYSHGINTMLCLSGDHPCFGDHPMA
ANVYDLDSIQFIQMVKNMRDKGKFQGGDEILNPPKMFIGAAANPFADPFELRVARLAKKV
KAGADFIQTQCIYDLPRFEKWMQGVRDRGLHEKICILAGVTPFKSAGMAKYMKNKVPGMS
VPDEMIKRMSGVPKDKQAEEGLSICVETIQRLKEVKGVAGFHIMAIEWEEKVPEIVK
>Ga0105107_1000035223
MSDLKSGSNLEKVLRAGHFALTGECGPPKGANVAHLKEKFSHLKGVVDAVNVTDNQTAVV
RMSSWAASAVMIQNGVEPNFQMVCRDRNRLAMQSDILGAYAMGVRNMLCLSGDHQTFGNH
PQAKNVYDIDSMQLISLVKKMRDEAKFLNDEDIDVPPRMFIGAAANPFADPFEFRVYRLA
MKIAAGADFIQTQCIYNMEKFRAFMKMAVDMGLHEKAFILAGITPMKSVGMAQYMAKSVP
GMDVPESLIKRLKGAGKGKVAEEGVQFAIEQIQEFKQMKGIAGIHLMAIEWEHKVPEIAE
RSGLLPRPKVD*
>Ga0105107_100683372
MAEETDLKSGSRLEKILRAGHFAFTGELGPPRGANAEAVRKKAAHLKGKVDSVNITDNQT
AVVRMASWAACILLLQEGLEPNYQMVCRDRNRLAMQSDILGAYAHGIRNILCLSGDHPKF
GDQPNAKGVFDIDSMQLIGMVKFMRDDKKFLSGTDLDEPPRMFIGAASNPFAEPYEWRVH
RLAKKIKAGADFIQTQCIYNMDRFREFMKKAVEMGLHEKCYILAGVTPMKSVGMAQYMAK
SVPGMDVPEALIKRLRDAGKGKAAEEGIRIAVEQIQEFKEMKGVAGVHLMAIEWEHMVPE
IAERAGVLPRPQV*
>Ga0105107_100019555
MTESNLKKILDAGHFAFTGELGPPRGANVAAIMEKAKFLVGNVDSVNITDNQTAMVRMSS
WGASLIAMQAGLEPNYQMVCRDRNRLAMQADILGAWAHGIRNMLCLSGDHQQFGDHPQSK
GVFDIDSMQLIGMVRKMRDEGKFLSGGDIDDSPKMFIGAAANPFAEPFDWRVHRLAKKIQ
AGADFIQTQCIFNMDKMRRWVQQANDMGLTENVYILAGVTPMKSLGMARYMKLKVPGMDV
PDDIIDRIKGVDKKKQADEGIRIACEQIQEFKEMKGVAGVHLMAIEWEHRVPEIAERAKV
LPRPKV*
>Ga0105107_1000007014
MKTGSNLEKVFESGKFAVTAEIGPPQSANPEPLTHHAKMLKGYADAFNLTDNQTAVVRLS
SIASAVVIMKEGIEPVIQMTCRDRNRIALQSDLLGASALGIRNVLCLTGDHQTFGNEKGS
KSVFDFDSISELYVFDKLRREGKQAGGQEIKDPPKVYLGCAENPFATPYEFRAARLAKKV
AAGADFVQTQAIFDMDMFEKWMDDVRARGLDKKVHILAGVLPMKTAGAARYMKNKVPGMI
VPNYIIDRMKNAKDSKEEGIKLCVEQIETLKSIKGVHGVHIMAVMWEEMVPRIVKEAGLL
PRPSVE*
>Ga0105107_1000035213
MITENKTPSKLEQVLKAGHLAVTSECGPPRGSDAAVIKKKADMIKNHVDAINITDNQTSV
TRLCSLASVIHLKLLGLEPILQMVTRDRNRTALQSDILGAASFDIFNILCLSGDHQIFGD
NPKGQNVFDLDSMQLIQTVRYMRDEGKFLGGDPIARPPRMFVGAAANPFADPFEIRVPRL
AKKIAAGVEFIQTQCIFNVEKFKLYMKLAGDRGLTDKAFILAGVTPLKSVGMAKYMKNRV
PGMDVPDEIIKRMSGVAKEKQPEEGIKICVETIQQLKDVPGVRGFHVMAIEWEEKVLEIV
EQSGLYPRPKIG*
>Ga0105107_101304411
MKDLKAESNLEKVLRAGHFALTGECGPPKGANVAHLKEKIAHLKGVVDSVNITDNQTAVV
RMSSWAASTILVQEGVEPNFQMVCRDRNRLAIQSDILGVYAMGVRNMLCLSGDHQTFGNH
PQAKNVYDIDSMQLISLVKKMRDEAKFMNDEDIDVAPKLFIGAASNPFADPFEFRVYRLA
MKIQAGADFIQTQCIYNMEKFRNFMKMAVDMGLHEKAYILAGVTPMKSVGMAQYMAKSVP
GMDVPESLIKRLRGAGKGKVAEEGIQFAIEQIQEFKEMKGIA
>Ga0105107_100612841
VKDVSRLKKVLDQGGFAVTAECGPPKGADAEAVLRKAELLRSTVDAVNVTDNQAAIVRMS
SLAACGLLKSAGLDPVLQVVVRDRNRIALQSDILGASALGIRNILCLSGDHQSFGNQPQA
VGVFDLDSIQFVQAVRIMRDKGMILGGEALTKAPELFIGAAANPFGDPFSFRVVRLAKKV
AAGAEFIQTQCIYNLDRFEKWMGMSRDRGLTEKTCILGGVTPLKSAGMARYMKKKVAGMD
VPDEVVKRMEGVPAKKQAEEGIKICVETIQRLKEIPGVRGVHIMAIEWEDKVAEIAERAG
LLPRPA*
>Ga0105152_100076852
VKTNSRIEKLLGQGVFVVTSECGPPRGADAEVVRKKGELLRGAVDGVNVTDNQTSVVRMS
SLSACVILKGMGLEPILQMVCRDRNRIALQSDLLGAAALGINNVLCLSGDHQKFGMTQPS
TNGYYAGSNLEKVLRSGQFVVTGELGPPQGWKREDIERKVKLLKGIVDAVNLTDNQTAIV
RMSSIAAGRILIENGLEPIIQMTCRDRNRLSMQSDLLGAYALGIRNILSLSGDHQKFGNH
PSAKNVHDIDSLQLIQVIRGLGSGMFQCGDKVVGGPMPMLVGAAANPFGDPFEFRPLRLA
KKVAAGAHFIQTQLIYDMDRFRKFMEKVVEMGLHEKIGILAGVGPLKSSGAAKYMRDKVP
GMIVDDYYVNEMEKAIAGLPKEDKAGRRDAWQKRGIELCIEQIRQVREIKGVAGIHLMAI
EWEEAVKPIVEKAGLLPRPTFN*
>Ga0105152_100021352
VKTNSKIEKIWDSGGFIVTSECGPPRGADGDVVRRKGEFLRGVVDGVNVTDNQTSVVRMS
SLSACVILKGMGLEPILQMVCRDRNRIALQSDILGAAALGINNILCLSGDHQKFGDHPQG
KNVYDIDSVQLIQTVCRMRDEGKFLGGDEIKGKPVIFIGAAENPFADPFEIRAARLGKKV
KAGCQFIQTQCIYNMEKFSRWMEMVCDRGLHEKCAILAGVTPMKSVGMARYMKNNVPGMD
VPDDMIERMKGTPKEKQAEEGIKICVESIEKLKEIPGVRGIHIMAIEWEEKVAEIVKAAG
LLPRPEV*
>Ga0105152_100068433
MSDKSNLQKVFESGKFVVTGEIGPPRGADPAHMLKLCKELKGSADAFNLTDNQTAIVRLS
SIGSAVLIMKEGLEPIVQMTCRDRNRIALQSDLLGASAIGVRNVLCLTGDHQIFGNEKSA
KGVFDLDSITLLNTFRNMRDTKKQLSGEELETAPEVFLGAAENPFATPYEFRALRLAKKV
NAGAQFIQTQAIFDMDWFERWMAEVRKLGLHEKVFIEAGVIPCKSLGGARYMRNKVPGMK
VPDYIIARLKKAKDEKREKEEGLQICIEMIDRLQHIEGVAGVHIMAVMWEEMVPFIAKEA
KLLPRPIC*
>Ga0105152_100067734
MMKSGSNLEKVLEGGHFAVTAEVGPPKGTSAKVIQRKGELLKTYCDAMNLTDNQTAIVRM
SSWSGCILLKEMGIDPVMQMVVRDRNRIAIQSDILGAVALGIRNVLCLSGDHQRFGNHPA
AKGVYDIDSIQLVQTLKKMRDEKKFICGEDISGEVPLYIGAVETPFADPIEYRVKRLAKK
VKAGADFIQTQAIFDVAKFIKWMEMVRDEGLDKQVHILAGVIPIKSVGMARYMKDNVSGI
SVPDEIITRMKDAKVSKEEGVKIALEIIEQLKEIDGIHGIHIMAVAWEDIVPGIVESAGL
LPRPIL*
>Ga0105152_100022354
MTNTRSNIERILDAGGFAVTSECGPPRGADAEVIRKKGNLLKGVVDAVNVTDNQTSVVRM
SSLSACVILKEMGFDPILQMVCRDRNRIALQSDLLGAAALGINNLLCLSGDHQKFGDHPQ
AKNVFDIDSIQLIQAVRTMRDEGRFIGGEEIKGKPVLFIGAAANPFADPFEIRAARLGKK
VKAGCEFIQTQCIYNLERFARWMVMVRDRGLHEKCAILAGVTPFKSAGMAKYMKNQVPGM
DVPDEMIERMKGVPKEKQAEEGIKICVETIQRLREIPGVRGIHIMAIEWEDRVSEIAEAA
GLLP
>Ga0105152_100007005
MKAGSNLEKVLDSGKFGVTAEIGPPQSANPAPLTHHAKMLKGFAEAFNLTDNQTAVVRLS
SIASAVIIMRESAEPVIQMTCRDRNRIALQSDLLGAAALGVKNVLCLTGDHQIFGNEKGA
KNVFDFDSIVELQVFDSLRREGKQVGGEVIKDPPKVYLGCAENPFATPYEFRVSRLAKKV
AAGADFCQTQAIFDMDMFEKWMDEIRARGLDKKIHVLAGVIPMKSAGAARYMKNKVPGMI
VPDHIVDRMKNAKDPKEEGIKLCVEQIEHLKTIKGVHGVHIMAVAWEEMVPKIVEMAGLL
PRPTV*
>Ga0105152_100094864
MKAGSNLEKVLEKGLFAVTGELGPPEGNDVSVVKRKADLLRGYVDAVNVTDNQTAIVRMS
SLAASALVVQMGLEPIMHMVTRDRNRIAIQSDIFGATALGIKNMLCMSGVHHTFGNQVDA
KNVHDLDSIQLIDCVRTLRDQGTLLGGDEKIEGKVDLLIGAVMNPFADPFEFQAVRLAKK
IRAGADFIQTYPIYDMERFKEWMKMVRDRGLDKK
>Ga0105152_100376231
MNERAGTKLEKVIQSGRFAVTVEVGPPRGPNPDVLVKKAAMLKGFADGYNVTDNQTAVVR
MSSIVGAKILLDAGCEPVMQMTCRDRNRIAMQSDLLGASALGIRNILCISGDHQKSGASG
KLKGHPGAKNVFDVDSIQLLSIVKGLRDESRQESGDSIESPTPFLIGAAWTPLGPPEEFR
VIRLAKKLEAGGDFVQTPAVFDLQRFAAPVARARDMG
>Ga0105152_100359373
MAKPFREILKTKSFVVTAECGPVKGSSVSKAMEHIELLKDKVDGLNVTDNQSSVMRYPSL
GVCLLIKEHSGEPILQVTCRDRNRLAIQADLLFAYSRGVNNILCLTGDSIDVGDHKEAKQ
VFDLDSVQLIHLVHTMNSGKDMAGNELDGGIDFCIGTT
>Ga0105154_10036591
VTAEIGPPRNADPEVIRKKARLLKGYVDAVNITDCQTAIVRVSSIASAILVMAEGLEPVA
QMTCRDRNRIGIQADLLGASALGIRNLLCLTGDHPKFGNHPTAKPVFDLDSIQLLKLVSD
LEEGRFASGEEIKGKRPVFFRGAAENPFAEPYDFRAYRLAKKIKAGAQFIQTQIIYNVER
FRKFMEECERLGLLDKVYILAGVTPPKSLGMAKYMKHHVPGLEV
>Ga0105155_10033531
LEAKSHLHRVLSSGQFAVTAEIGPPRNADPEVIRKKARLLKGYVDAVNITDCQTAIVRVS
SIASAILVMAEGLEPVAQMTCRDRNRIGIQADLLGASALGIRNLLCLTGDHPKFGNHPTA
KPVFDLDSIQLLKLVSDLEEGRFASGEEIKGKRPVFFRGAAENPFAEPYDFRAYRLAKKI
KAGAQFIQTQIIYNVERFRKFMEECERLGLLDKVYILAGVTPPKSLGMAKYMKHHVPGLE
V
>Ga0105158_10077143
LIIARRKPLKEILKMLEDYKKILILACDGCVGIYDVGGLKQAETLKLELEIAWKAKGMKA
ANVEVATVLRQCDTEIVKDSVSNLIVPVDAILSLACGAGVQTLAYVFPNKPIYPANDTMF
IAMENKKEEVWNEWCAACGNCILHETGGICPIARCAKSLLNGPCGGFSEGKCEVGNWVND
CAWVKIFDRLKHLGRMNDFIKIRLPKDYRDIQNPRKLAREAAIAKEKSIIESIEVFREVG
KRPAYSKLMKELASGKFVITGEVEPVKTTELTEVLEAAKILKEHVVAINVTDNPTAFAYM
SGLIPSYFIQEKVGVEAVYQMVTRDKNRLALMADLLAAGALGIKNILALTGDSTTVGDNP
GAKKVWDLDSTLLVYMISRMVDEGVDLAGNPIINPPKFNIGVAANPSATPLEVEIYKLVR
KQNAGADFIQTQSMYDIEVIKQFLEECRAAGVKLPILVGVTPFKSIKMMEWLVKYVPGII
VPEEIQEKLRKAREKSKEAFIEENIEIFSNLCKEIKKTNVAGIHMMAVGFEWIVPKILER
AKLKS*
>Ga0105158_10006155
MALSLLEEKLEAGEFVVTAEVGPPKGTDLTEMIHNIDLLKDWVDAINVTDHQSSVMRFPS
LGGCLLVKERGGEPILQVTCRDRNRLALQADLLFAYTRGIRNVLCLTGDSVEVGDHRGAK
PVFDLDSVQLLRGIKEMEEGHDMGGNPLKGAPQFYLGASVHVEADEMEPQLMKFEKKVMA
GARFFQTQGIFRVESLRRFMPYASQFGVKVLAGIIVISSARMARYMNEKVPGITVPNEII
EELSGTEKGKALQKGIEIAARTIRTIKEEGLCSGVHIMAIGNEKVVPELIEAAGLNGRAR
*
>Ga0105158_1000001114
MSEFKTNSRLERVLKSGYFAVTGECGPPRGADPEAIRKKGELLKGCVDAVNVTDCQTAVV
RMSSLASCLILKEMGFDPILQMVTRDRNRIAIQSDILGAAALGINNLLCLTGDHQKAGDH
PQAKNVFDLDSIQMVAMVKRMRDEGKFLNGEDLTVRPRLFIGAAENPFADPFEIRHLRLA
KKVAAGADFIQTQCIFNIPKFKEWMKGVVDMGLHEKVFILAGITPLKSVGMARYMKNMVP
GMDVPDELIERLKGVPKEKQGEEGVKIAIEMIQEIREIPGVHGIHLMAIEWEEKVREIVE
GAGLLPRPQV*
>Ga0105159_10038203
MKPFSNLMKAISEGKFVYTGELEPHRSLDLSEVESWARTLKEAGILAANVTDNPRSDSAI
SSLVASYLIQRNTGLETIYQLRTADRNRLALLSDVLGAAALGLKNILALTGDHTRMGTTP
SAKPVFDLDSTGLIALIHRMVYEGKDLDGNEIKGPRPELNVGGAANPNMDPLEIEVLKLE
RKAEAGAEFFQTQVVFDVEVARRFLREIAHLKIPTLIGIFPPRSYGQAEFFDKYVPGVRV
PKPFMEAFARFKEIADKQKRLEKITEYNVEYFSSFIREVKREKACAGIHIMAVGYPEVIR
PLMESVK*
>Ga0105160_100012735
MPESNLQRALEAKKFVVTAECGPPKSADRRVIEEKAKLLKDWVDAANVTDNQTAVTRMSS
LAACAILKSFGLDPVFQITCRDRNRIALQSDILGAYALGIRNVLCLTGDHQSFGNHPQAK
GVFDLDSVHLIETVKKMRDEGRFLSGDELTGERPAMFIGAVENPFAPPYEFRALRLKKKV
EAGAQFIQTQIVYNIQRFREFIARVGDLGLLDKVYIIAGVSPIKTPGAAKYMRDNVPGLD
VPNEIVSRMEAAGKGIEDKQARAEAWRQEGIKICVELIQQLKEIQGVAGVHIMAIEWEEA
VPEIVQKSGLKS*
>Ga0105162_100004966
MVQAFSNLMRNILDGRFVYTGELEPHKSIDLSEVISWAKTLKETGRVVAANVTDNPKSVG
AISSLVASYIIQRETGLETIYQLRCSDRNRLALISDLLGAAALGIRNVLALTGDYVRQGD
TPTAMPVYDLDGTQLVDLIHRMVYEGKDIDGNEIHGPRPQFNIGAAANPNFKPLEVEVLK
IERKAEVGAEFFQTQVVFDANVALDFLDAVKHINAAFLIGIFPPRSYAQAEYFAKYVPGV
QVPAEFLENLKKISEIPDKKERRKKIDEYNIEYFSDFIKAVKKKPSCKGIHIMAVGYPEV
VGPLIERAEGL*
>Ga0105162_10008239
MVQAFSNLMKNILDGKFVYTGELEPHKSMDLSEVISWAKILKETGKIVAANVTDNPKSVG
SISSLVASYIIQRETGLEVIYQLRCSDRNRLALVSDLLGAAALGIRNVLALTGDHPRQGD
MPTAMPVYDLDGTQLVDLIHKMVYEGKDIDGNEIHGPRPQFNIGAAANPNFKPLEVEVLK
IERKAEVGAEFFQTQVIFDVNVALDFLDAVKHVKAAFLIGIFPPRSYAQAEFFAKHVPGV
QVPAEFLNKLKSISELPDKKERRRKIDEYNVEYFSDFIKEVKKKPSCKGIHIMAVGYPEV
VGPLIESVGGS*
>Ga0105162_100004264
MNDYKSQSRLERVLKAGYFAVTGECGPPRGADPEAIRKKGELLIGCVDAVNVTDCQTAVV
RMSSLASCLILKEMGFDPILQMVTRDRNRIAIQSDVLGAAALGINNILCLTGDHQKAGDH
PQAKNVFDLDSIQMVQAIKRMRDEGRFINGEELTVRPRLFIGAAENPFADPFEIRHLRLA
KKVAAGADFIQTQCIFNVKRFREWMKRVVDLGLHEKVYILAGITPLKSVGMARYMKTQVP
GMDVPDELIERLKGVPKEKQGEEGIKIAIEIIQEIREIEGVHGVHIMAIEWEEKVKEIVE
GAGLLPRPQI*
>Ga0105163_100004363
MVQAFSNLMRNILDGRFVYTGELEPHKSIDLSEVISWAKTLKETGRVVAANVTDNPKSVG
AISSLVASYIIQRETGLETIYQLRCSDRNRLALISDLLGAAALGIRNVLALTGDYVRQGD
TPTAMPVYDLDGTQLVDLIHRMVYEGKDIDGNEIHGPRPQFNIGAAANPNFKPLEVEVLK
IERKAEVGAEFFQTQVVFDANVALDFLDAVKHINAAFLIGIFPPRSYAQAEYFAKYVPGV
QVPAEFLENLKKISEIPDKKERRKKIDEYNIEYFSDFIKAVKKKPSCKGIHIMAVGYPEV
VGPLIERAEGL*
>Ga0105163_10012306
MSEHAPVSRLEKILTKGYFAVTGELGPPRGADRSVIERKAQHLKGVVDAVNITDCQTAVV
RMCSMAVAKILLELGIEPIMQMTCRDRNRIAIQSDLLGAYALGIRNLLALTGDHQSFGNH
PQAKGVFDLDSIQLLQIVHKMGEEGVFANGEEIEGGPVRFFLGAAENPFADPFDFRPYRL
AKKVKAGAQFIQTQLIYNVPKFAQFMHRVRDLGLDQKVYILAGVGPIKSYGAAKYMATKV
PGMDVPEEIVERMRKTPKEQQKEEGIKICVEIIQQVKEIPGVAGVHIMAIEWEEAVPQIT
EMAGLLPRPQV*
>Ga0105163_10015327
MVQAFSNLMKNILDGKFVYTGELEPHKSMDLSEVISWAKILKETGKIVAANVTDNPKSVG
SISSLVASYIIQRETGLEVIYQLRCSDRNRLALVSDLLGAAALGIRNVLALTGDHPRQGD
MPTAMPVYDLDGTQLVDLIHKMVYEGKDIDGNEIHGPRPQFNIGAAANPNFKPLEVEVLK
IERKAEVGAEFFQTQVIFDVNVALDFLDAVKHVKAAFLIGIFPPRSYAQAEFFAKHVPGV
QVPAEFLNKLKSISELPDKKERRRKIDEYNVEYFSDFIKEVKKKPSCKGIHIMAVGYPEV
VGPLIESVGGS*
>Ga0105163_100004147
MNDYKSQSRLERVLKAGYFAVTGECGPPRGADPEAIRKKGELLIGCVDAVNVTDCQTAVV
RMSSLASCLILKEMGFDPILQMVTRDRNRIAIQSDVLGAAALGINNILCLTGDHQKAGDH
PQAKNVFDLDSIQMVQAIKRMRDEGRFINGEELTVRPRLFIGAAENPFADPFEIRHLRLA
KKVAAGADFIQTQCIFNVKRFREWMKRVVDLGLHEKVYILAGITPLKSVGMARYMKTQVP
GMDVPDELIERLKGVPKEKQGEEGIKIAIEIIQEIREIEGVHGVHIMAIEWEEKVKEIVE
GAGLLPRPQI*
>Ga0113563_100289325
MKTKSNIERILEAGGFVVTSECGPPRGSDPEVIRKKGNLLKGVVDAVNVTDNQTSVVRMS
SLSSCIILKEMGFDPILQMVCRDRNRIALQSDVLGAAALGINNMLCLSGDHQKFGDHPKA
KNVFDIDSIQLISTVKTMRDDGKFLGGEEVKGKPMLFIGAAENPFADPFEIRAARLGKKV
KAGCQFIQTQCIYNLERFEKWMQMVRDRGLHEKCAILGGVTPFKSVGMARYMKNQVPGMD
VPDGMIERLKGVPKEKQSEEGIKICVETIQRLKEIPGVRGIHIMAIEWEEKVQEIVKAAG
LLPRPQA*
>Ga0113563_101580031
VITESRLKKVLHKGEFAVTAECGPPKGADPEVVKSKGNILKGYVDSINVTDNQTGVVRLS
SLAACALLRAEGLDPVLQMVVRDRNRIALQSDVLGASALGIMITEIKTPSKLERVLKAGH
LAVTSECGPPRGSDASLIKKKAEMIKNHVDAINITDNQTSVTRLCSLASVIHLKLMGLEP
ILQMVTRDRNRIALQSDILGAASFDIFNILCLSGDHQIFGDNPKGQNVFDLDSMQLIQTV
RYMRDEGKFLGGDPILRPPQMFVGAAANPFADPFEIRVPRLAKKIAAGVEFIQTQCIFNV
EKFKLYLKLAAERGLPEKVFILAGVTPLKSVGMAKYMKNRVPGMDVPDEIVKRMSGVAKE
KQAEEGVKICVETIQQLKEAPGVRGFHVMAIEWEEKVPEIVEQSGLYPRPQIG*
>Ga0113563_100056058
MKAGSHLESILEKGLFAVTGELGPPKGNNLEVIKKKVDLLRGYVDAVNVTDNQTAIVRMS
SIATSSHLVRMGLEPVMQMVTRDRNRIAIQSDIFGATSLGIRNMLCLTGDHHTFGNQVDA
KNVHDLDSVQLIDCVRTLRDKGTLLGGEEKVDGEVKLFIGAAENPFGDPFEFRAVRLGKK
VAAGVDFIQTQCIYDMNRFKEWMKMVRDRGLHEKVHILAGVTPLKSGGMARYMAKNVSGI
IIPDEIIDRIVKAPKPAEEGIKFCVEQIQELREIEGVHGVHIMAIEWEQMISRITEMAGL
LPRPKVD*
>Ga0113563_1000190410
MIIKTPSKLERLLKAGHLAVTSECGPPRGSDASVIKKKAEMIKNHVDAINITDNQTSVTR
LCSLASVIHLKLMGLEPVLQMVTRDRNRIALQSDILGAASFDIFNILCLSGDHQVFGDNP
KGQNVFDLDSMHLIQTVRYMRDEGKFLGGDPIQRPPCLFVGAAVNPFADPFEIRVPRLAK
KIAAGVEFIQTQCIFNVEKFKLYMKLADDRGLTDKAFILAGVTPLKSVGMAKYMKNRVPG
MDVPDAIVKRMGGVAKEKQMEEGLKICVETIQQLKEVPGVRGFHVMAIEWEEKVPEIVEK
SGLYPRPQIG*
>Ga0113563_100467464
VITESRLKKVLKKGNFAVTAECGPPKGADPEVVKSKGNILRGHVDSINVTDNQTGVVRLS
SLAACALLKAEGLDPVLQMVVRDRNRIALQSDVLGAMKAESNLEKVLAAGHLAVTGELGP
PRGADAAVIHHKAKYLKGMVDSVNVTDNQTSVVRMCSMAVCRLLLDIGIEPNLQMVCRDR
NRIAIQSDLLGASALGIKNVLCLSGDHQKFGDHPQAKNVFDLDSMQLIATVKKMRDEGKL
INEHELDGVPKFFIGAAENPFADPFEFRATRLGKKIAAGVDFLQTQCIYNMEKFRTWMQQ
AYDMGLTEKCAILAGITPLKSVGMARYMQKFVPGLDVPDSYINRLKGVDKKLQGSEGIKM
AIEQIQEIQEIRGIAGFHVMAIEWEERVEEIVSGAGLLPRPQVS*
>Ga0113563_100026026
MKTESVLEKILAAGHLAVTSECGPPRGAVPEKVKEKAEKLRGYVDAINVTDNQTAMVRMS
SFAACLIIRQMGLHPILQMVTRDRNRLAMQSDILGAYSHGINTMLCLSGDHPCFGDHPMA
ANVYDLDSIQFIQMVKNMRDEGKFQGGDEILNPPKMFIGAAANPFADPFELRVARLAKKV
KAGADFIQTQCIYDLPRFEKWMQGVRDRGLHEKIHILAGVTPFKSAGMAKYMKNKVPGMS
VPDEMIKRMAGVPKDKQAEEGLSLCVETIQRLKEVKGVAGFHIMAIEWEETVPEIVKRAG
LHPRPGV*
>Ga0113563_100973961
MMANTNGYLVGSNLERVLKAGHFAVTAELGPPQSAEGDVIRKKAGLLRGYCDAVNLTDNQ
TAIVRLSSIAAGAILVQEGLEPIIQMTCRDRNRLAIQSDLLGAAALGIRNLLCLTGDHQT
FGNHPSAKNVFDIDSLQMVQMVTAMRDERTFQCGDSFKGPEPRFFVGAAAAPFADPVDFR
PLRLAKKAKAGANFIQTQLVYDIPAFEKFMAKVRALGVHKQTYILAGVGPLKSPAMAKYM
KSNVPGILVPDELIERMELAGAPWAGKSKEELTKDDKKARS
>Ga0113563_101125674
MSKSNVEKMLKSGNFAVTGECGPPRGADPEVVRKKGAYLKGYVDGVNVTDNQTSVVRMSS
WSASLILKELGLDPVMQMVCRDRNRIAMQSDILGAAALGINNLLCLSGDHQKFGDHPTAK
NVYDIDSMQLIGMVKGMRDDGKFLGGEEVKGKPDLFIGCAENPFADPFEIRAMRLAKKAA
AGAQFVQTQCIFNIEKFEKWMEMVRDLGVHEKMYILAGVTPYKSIGMARYMKTSVPGMDV
PDAHIDRL
>Ga0113563_102912043
VKDVSRLKRVLDQGGFAVTAECGPPKGADAEAILKKAELLRSTVDAVNVTDNQTAIVRMS
SLAACSLLKSAGLDPVLQVVVRDRNRIALQSDILGASALGIRNILCLSGDHQSFGNQPQA
VGVFDLDSIQFVQVARTMRDKGTILGGEALTKAPELFIGAAANPFGDPFAFRVVRLAKKV
AAGAEFIQTQCIYNLD
>Ga0113563_100988194
MKTKSNIERILESGGFVVTSECGPPRGADAEVIRKKGGLLKGVVDAVNVTDNQTSVVRMS
SFSACIILKEMGFDPILQMVCRDRNRIAIQSDILGAGALGINNILCLSGDHQKFGDHPRA
KNVFDMDSIQLINTVKILRDDGKFLGGEEVKGKPFLFIGAAENPFADPFEIRAARLGKKV
RAGCEFIQTQCIYNIERFSKWMEMVRDRGLHEKCAILAGVTPFKSVGMAKYMKNSVPGMD
VPDELIDRLKSVPKEKQSEEGIKMCVELIQRLREIPGVRGIHIMAIEWEEKVSEIAKAAG
LLPR
>Ga0113563_101703901
MNTTTPSRLEKIIAAGHLAVTSECGPPRDGRADVVEKKAQLLRNHVDAINVTDNQTAVVR
QCSLAACIRLKLMGLEPVLQMVTRDRNRIALQSDLLGATSFGIHNVLCLTGDHQRFGDHP
SSVNVFDMDSTRLIQTVKLMRDDGRLLSGHEMAEGRPQMFIGAAENPFADPFEIRVLRLA
KKAAAGVQFIQTQCIYNMQKFKKWM
>Ga0113563_100874695
MKSGSNLERVIASGAMAVTAELGPPMSADPHEVVKKAHILKGFCDAANITDCQTAVVRIS
SIAAAFIAQREGLEPVMQMTCRDRNRIAMQADLLGAAALGLKNCLCIAGDHQKFSAAGKL
KGHPGAKNVYDVDTSQLVAIMKKMRDEGLQQGGDKLEVAPKFFIGASWTPMGDPMDFRPY
NLKKKVDAGADFIQTQGIYDMELFKSQMEKARNLGLHERTAILAGLIVPKSAMMLKYMDS
SVAGVTVPKPLIDRMNKAKEAAGDDKKKARELQEQEGIKITVELVQQALDIPGIKGVHIQ
AIEWETAMEPIVKAAGLYPRPNIPAE*
>Ga0113563_100799442
MKSGSNLEKVLRAGHFAFTGELGPPRGAHAEEVRKKAAHLKGKVDSVNITDNQTAVVRMA
SWAASLLLIQEGLEPNYQMVCRDRNRLAMQADILGASALGIRNMLCLSGDHCQFGDHPTA
KGVFDIDSMQLISMVRQMRDEGKFLSGTEVDGKPQIFIGAASNPFADPFEWRVHRLAKKV
KAGVDFIQTQCIYNMPKFREFIRQANDMGLTEKVFILAGITPMKSLGMAKYMKAKVPGMD
VPDEIITRLQGVARDKQAEEGIKITLEQIAELKEMKGVAGVHLMAIEWEHRVPEIAERAG
MLPRPQV*
>Ga0113563_101583721
VATGELGPPQSADRSVIEHKAGFLRGIVEAVNITDNQTAVVRMSSISVGTMLLQLGLEPT
IQMTARDRNRIAIQSDLLGAYALGVRNLLCLTGDHQTFGNHPMSKNVHDMDSISMLQMVR
DMRDGKKFQCGDPIKGQEPRFFLGAAANPFADPFEFRPYRLGKKAKAGASFVQTQIVFNV
LKFAD
>Ga0113563_101162394
VITEIKTPSKLEKLLKAGHLVVTSECGPPRGSDASAITKKAEMIKNHVDAINITDNQTSV
TRLCSLASVIHLKLMGLEPILQMVTRDRNRIALQSDILGAASFDIFNILCLSMKSGSNLE
KVLRAGHFAFTGELGPPRGAHADEVRKKAAHLKGRVDSVNITDNQTAVVRMASWAACLLL
IQEGIEPNYQMVCRDRNRLAMQADILGASALGIRNMLCLSGDHCQFGDHPTAKGVFDIDS
MQLISMVKQMRDEGKFLSGAEVDGKPQIFIGAASNPFADPFEWRVHRLAKKVKAGVDFIQ
TQCIYNMPKFREFIHQANAMGLTEKVYILAGITPMKSLGMAKYMKAKVPGMDVPDEIITR
MQGAPRDKQAEEGIKIALEQIA
>Ga0113563_104051983
MNTTTPSKLEKIFAAGHFGVTSECGPPRSADGKIVEEKAGMIGHYVDAINVTDNQTAVVR
QCSLAACIRIKQMGLEPVLQMTTRDRNRIGMQSDILGAASFDIHNLLCLTGDHQSFGDHP
MKDLKAESNLEKVLRAGHFALTGECGPPKGANVAHLKEKIAHLKGVVDSVNITDNQTAVV
RMSSWAASTILIQEGVEPNFQMVCRDRNRLAIQSDILGVYAMGVRNMLCLSGDHQTFGNH
PQAKNVYDIDSMQLISLVKKMRDEGKFMNDE
>Ga0113563_105401893
MSPKSPSKLEKVLRAGHLAVTSECGPPRGSDAAHIVHKAELIQRHVDAINITDNQTSVCR
LCSLAACIRLKLMGLEPVLQMVVRDRNRIALQSDLLGAAAFDIHNVLCLSGDHQRFVERA
IAEGRFVVTAELGPPRGCDAQAVRRKARLLKGWVDAANVTDNQAAVVRMSSIATGVIMID
EGLEPIVQMTCRDRN
>Ga0114918_1000005422
MTSDSPLEKILVGGGFAVTSECGPPRGADAEVIKKKGTLLKGVVDAVNVTDNQTSVVRMS
SLSACVILKQMGIEPTLQMVTRDRMKSAGTLEKVLTAGEFAVTAELGPPQNADPEAIKKK
AQYCLGKVDGVNITDNQTAIVRMSSIAAGAIALSSGLEPIVQMVCRDRNRIAMQSDILGA
AALGINNLLCLSGDHQTFGNHPQAANVYDLDSMQLIGMVKQMRDDKKFLCGDEIKEHEPS
LFIGAAANPFADPFEFRVIRLAKKIEAGADFIQTQCVFDLARFAEWMKMVVEKGLHEKVY
ILAGLTPVRSHKALIYMKKNVAGMSIPDELIKRMESADDPKEEGVKICIEMIETIRNIEG
VAGIHLMPIGWESITPIILERAGLLPRPKV*
>Ga0114918_1000008353
MAEERTNPTPDLQAGGMTSALQAGGNGYKSGSNLERVLRAGHFAVTGELGPPQGADPEVI
RRKAHLLKGVVDAVNITDNQTAIVRMSSIAAGVLAMREGLEPVVQMTCRDRNRLAIQSDL
LGAYALGMRNLLCLTGDHQSFGNHPTAKNVHDLDSVQLIRMVAELRDDARFQCGDEIKEM
EPRFFIGAASNPFGDPFDFRPYRLAKKVTAGADFIQTQLIYDIPRFREFMKRVVGMGLHE
KVYILAGVGPLKSSGMARYMRDQVPGMIVRDEYVDRMRAALKGIPKEEKARRRKALRSTG
IQICIEQIQELREIEGVAGIHIMAIEWEEAVRPIVEGAGLLPRPTDFLPSPEIGGGAGGG
GQEYE*
>Ga0114919_1000007817
MKTKTPSKLEKILAAGHLAVTSECGPPRGSDIEVIKEKANLIKDYVDAINITDNQTSVTR
LCSLVACIQLKLMGLEPVLQMVTRDRNRIALQSDILGAASFDIHNVLCLSGDHQSFGDCP
TGQNVHDIDSMQLIQTVRLMRDQGKFLGGDDIKRPPKMFVGAAANPFADPFEIRVPRLAK
KIAAGVEFIQTQCIYNMEKFELWLKMAGDRGLLEKVYILAGVTPFKSAGMARYMKNRVPG
IEVPDELVKRMADTPKEKQPEEGVKICIEQIQHLKEVEGVRGFHIMAIEWEEMVSEIVEK
SGLYPRPGVE*
>Ga0114919_100005875
MKSGSNLERLLESGQFAVTAEAGPPKGSSLKVIQRKGELLKFCCDALNVTDNQTAIVRMS
SLGGCLLLKDLGVEPVLQMVVRDRNRLALQSDILGAAALGIRNVLCLSGDHQKFGNHPTA
KGVYDIDSIQFVQMVKTMRDEHKFLNGEEISGDVPFFIGAAANPFADPFEFRVIRLAKKA
NAGADFVQTQGIFDMAKFIEWMKMVRDRGLDEKTHILAGLIPVKSVGMARYMRNNVAGLS
VPLEIVDRMADAKDPKEEGVKICLETIEQLKEVEGVHGIHIMAVAWEDIVPRIVKEAGLM
PRPVV*
>Ga0114919_100541882
MNTKTPSKLEKILAAGHLAVTSECGPPRGSDGDVITKKAEMIKDYVDAINITDNQTSVTR
LCSLAAVIRIKLMGLEPILQMVTRDRNRIALQSDILGAASFDIHNILCLSGDHQSFGDSP
QGQNVFDLDSMQLIQTVRYMRDEGKFLGGDDIGRPPQMFVGAAANPFADPFEIRVRRLAK
KIAAGVEFIQTQCIYNLDKFELWMKQVRDLGLHEKVYILAGVTPFKSAGMAKYMKNRVPG
MDVPDEVVERMSGVPKEKQPEEGINICVESIQRLKEVEGVRGFHVMAIEWEEMVPEIVKR
SGLHPRPKVE*
>Ga0114919_100310973
MSTKTPSRLEKILASGNLAVTSECGPPRGSNGDVITKKAEMIKDYVDAINITDNQTSMTR
LCSLAACIRLKLMGVDAVLQMVTRDRNRIALQSDILGAASFDIFNILCLSGDHQSFGDNP
QGQNVFDIDSIQLIQTVRHMRDEGKFLGGDEIEQPPKMFVGAAANPFADPFEIRVPRLAK
KVAAGVEFIQTQCIYNLDKFELWMKQARDRGLHEKVYILAGVTPFKSAGMAKYMKNRVPG
MDVPDEVVNRMSGVPKEKQPEEGIKICVESIQRLKEVEGVRGFHIMAIEWEEKVPEIVEQ
SGLYPRPKVE*
>Ga0114919_100029526
MAKPFREALKTKEFVVTAEAGPGKGSNVAKMVEHIELLKDRVDGLNVTDNQSAVMRYPSL
GTCLLIKEHGGEPVLQITCRDRNRLAIQADLLFAYSRGIDNVLCLTGDSVDVGDHKEAMP
VFDLDSVQLIHLVHALNSGKDMVGNELDGGVDFCIGASATPSADPIEPQLIKFEKKLGAG
VDFIQTQAIYDLDEFKRFVEHARKTDAKVKILAGIVLLVGAKMATYMNENVPGIYVPQYL
IDELAQAPKGKGIATGIEIAGRLIRQIKEERICDGVHIMAIGREERVPEILEAAGL*
>Ga0114919_1000043913
MKAETNLQKILARGEFAVTCEYDPPRGVDVDSILKNAAQLKGKVDAVNVNDNPTAKVRMS
SWALSKMLLDVGLEPVFQMTTRDRNRIALQSDLLGASALGIQNVLCLTGDHPARGDHPQA
KKVFDLDSIQWIAAVREIRDNGCLMNAKKISGSPRFFVGGVANPFVQSLELHIIRLEKKI
AAGAEFIQTQPVLEMEPFKKWLNQAKDQGLTDRCPVIAGVIALKSVKMAQYLRNTVPGIM
IPDTVMDRLGAVAENQQQEEGMKICIENIEEIKQTKGVTGVHIIAIGCEEKLPEIIERAG
LLPRPDIS*
>Ga0114919_100208563
MKLKTSSKLEKILANSHLAVTSECGPPRGSDPEVIIKKADMIKDHVDAINITDNQTSVTR
MCSLAACIHLKHMGLEPVLQMVTRDRNRIALQSDILGAASFDINNILCLSGDHQSFGDCS
QGQNVHDIDSMQLIQTVRHMRDEGKFLGGDHIKRPPKMFVGAAANPFADPFEIRVPRLAK
KVAAGVEFIQTQCIYNLDKFEQWMKMVCDRGLHEKVHILAGMTPMKTAGMAKYMKKRVPG
MDVPDEVVKRLADTPKEKQGEEGIKICIEAIQRLKEVQGVRGFHIMAIEWEEKVPEIVEA
AGLYPRPKVD*
>Ga0114919_1000047220
MNMKVHSRLQEILSKGEFAVTAECGPPRGATPEVVRKKGELLKGYVDAVNVTDNQTAIVR
MSSIAACSHLLQMGLEPVMQMVTRDRNRIALQSDIMGAYSLGIKNILCLSGDHQSFGSQP
DALNVFDIDSMNLIRTVQTMREQGKDMSGFELNGPPRMFIGAAANPFADPFEYRVIRLAK
KIDAGADFIQTQCIYNMDRFKEWMKMARDEGLTEKVHILGGVTPLKSAGMAKFMNNKVAG
MDVPEPLIKRMANVPKKKAVEEGIKICIETIAELCEIEGVHGVHIMAIEWEEIVGQIVES
AGLTPRP*
>Ga0114919_100503624
MKSGSNLERLLEKGEFVVTGELGPPKGPDMDVVKKKAAMLKGNVDAVNITDNQTAIVRMS
SIAAAKILIDEGLEPNMQMVARDRNRIAMMSDLFGACAFGIKNMLCLSGDHQSFGNHPEA
KNVFDIDSIQMIYMVKTMRDEKKVVCGDEIEGDFKMFIGAACNPFADPFQYRVHRLAKKV
EAGVDFIQTQCIYDMKRFKEFMKQAVDMGLHEKCKILAGVTPLKSVGMARYMAANVSGII
IPEEMIDRLKGAGKGNVATEGIKILCEQMQELKETEGIAGIHLMAIEWEHRVAEIM
>Ga0114919_100032108
MKAGSNLEAVLESGEFAVTAELGPPKGTRRQVIERKAEALKGCCDAMNVTDNQTAIVRMS
SLAACAMVKQLGLEPVLQITCRDRNRLAVQSDVLGAVAFGIKNILCLTGDHQKFGNHPTA
KNVFDIDSIQLIQTLKKMREEKKFLSDDKFSGDAPLFIGAASNPYADPFQFRVARLAKKV
KAGADFIQTQGVFGVPPFRKFMEMVCDQGLDKQVHILAGLIPMKSAGMARYMRDHVAGVV
VPDELVTRMKDAQDAKEEGLKICLETIEQLREMPGVHGIHIMAVGWEDIVPVIVDKAGLL
PRPSFQAVP*
>Ga0114919_1000126015
MTSMSNLEKILSSGKFAVTAELGPPRGADPAHMIELARKIKGSADAYNLTDNQTAIVRLS
SIASASLIMQEGLEPVIQMTCRDRNRIALQSDLLGASALGIKNLLCLTGDHHTFGNEKSA
KGVFDLDSISLLHMFRNMRDSNKQLSGEELESAPQVFLGAAENPFATPYEFRALRLLKKA
NAGAQFIQTQAIFDIDWFERWMSEVRKLGIHERVHILGGVIPVKSAGAARYMKNKVPGMI
VPDSIIRRMKGAKEPKEEGIRICIELIERLKQIEGVHGVHIMAIMWEQMVPRLVEESNLS
PRPTF*
>Ga0114919_100156754
MKSGSNLEKVLEAGHFAFTGELGPPRGTSAEEVKEKAQHLKGNVDMVNITDNQTAVVRMS
SWAACLILIQEGLEPNFQMVCRDRNRLAMQADILGVYTHGVRNMLCLSGDHCMFGDHPDA
MGVFDIDSIQLINMVKTMRDEGKFQSGADIEEPPRIFIGAAANPFAEPYEWRVHRLGKKI
NAGVDFIQTQCIYNMDRFRKWVKQANDMGLTEKAYILAGVTPMKNVGMARYMQKKVPGIE
VPEELIDRLKGVEKKKVADEGIKIACEQIEEFKETKGVHGVHLMAIEWEHKVPEIAERAK
VLPRPKV*
>Ga0114919_100359173
MAKSLFEEKLNSSKFLVTTEIGPPKGVDTSEIVHHIELLKDKVDAINVTDHQSSVMRFPS
LGGCLLIKEHGGEPILQMTTRDRNRLALQADLLLAYSRGIRNVLCLTGDSIDVGDHKEAK
PVFDLDSVQLIRMVRTMESGKDLGGHDLKGAPEFCLGASVHPAADFIEPQLIKFDKKVAA
GAQFFQTQGIYDLDTLHRFMQYARQFNVKILAGIIVLASARMARYMNDNVPGIMVPNAII
DELASVEKGKGLQKGIEIAVQLIKTIKEENLCHGVHVMAVGRESIVPDILEAVGVGVPA*

>Ga0114919_1000058419
MSDNGLKSGSNLEKILNGGHFAFTGECGPPKGANVEHLKEKFEHLKGIVDAVNITDNQTA
VVRMSSTAASAILVAHGLEPNFQMVCRDRNRLAIMADILGAYSLGIRNMLCLSGDHQHFG
NHPEAKNVSDIDSMQLIALVKMMRDEGTFMNGEDIDVPPKLFIGAASNPFADPYEFRIYR
LANKIDAGADFIQTQCIYNMERFRDFMKRAVDMGLTEKAYILAGVTPMKSTRMAQYMAKK
VPGIDVPESLIERLKGAGKGKQAEEGIRFAIEQIEEFKEMEGLAGVHLMAIEWEHKVPEI
AERANMLPRPKFE*
>Ga0114919_100100494
MDAQIIAEDTERNNKYLSGSNLEKMLRDGHFAVTGELGPPQSADGAVIREKAALLKGYCD
AVNITDNQTAIVRMSSIGAGTIVVQEGLEPVIQMTCRDRNRLAIQSDLLGAHALGMRNLL
CLTGDHQTFGNHPNSKNVFDLDSIQMLKLVTDMRDESIFECGEAFKGIEPRFFIGAAAAP
FADPIDFRPYRLAKKVNAGANFIQTQLVYDVEAFSRYMEKVRELELHDKTYILAGVGPLK
SPGMARYMKNSVPGILVPDEIIARMNEAGAPWKGVKKEDLTKEDKKARSAAWREQGIQIC
IDLIKDLRQIEGVSGVHVMAIEWEEAVKPIVQGAGLYPRPQVD*
>Ga0114919_100389753
MTMTELKAGSNLEKILTAGHFAATGELGPPQSADPEVIRKKASYLKGYVDSVNITDCQTA
VVRMSSMAAAVMLLELGIEPNMQMTCRDRNRIAIQSDLLGAWALGIKNLLCLTGDHQFFG
NHPTAKNVFDLDSMQFLRMVKHLRDEKKFLCGDPVKGVEPRFFIGAAANPFADPFDYRPR
RLAKKIAAGTDFIQTQIVFNVPKFREYVKRCGDMGLLDEVYLLAGVSPIKTLGAARYMAK
FVPGMDVPQEYVDRMRGTVAGIPKEEKQRRREAWEREGIQICVEVIQQVREMPGVAGVHI
MAIEWEEAVAEITKQAGLQPRPTVVRQGSPRVD*
>Ga0114919_100026613
MTKTHTDGYKSGSRLERILRAGHFAVTGELGPPQSADGEVIRKKVQLLKGFCDAANITDN
QTAIVRMSSIGAGTILVQEDLEPIIQMTCRDRNRLAIQSDLMGAYALGMRNVLCLTGDHQ
SFGNHPTAKNVHDLDSLQLTQMVAGMRDQRCFQCGDEMKGVEPRFFIGAAANPFGDPFEW
RPYRLEKKVKAGADFIQTQLIFNIERFVEYMEKVRELGLHEQTYILAGIGPLKSPGMARY
MRDQVPGLDVPNTWVDRMTGAAKGIDKEDKKARREAWRREGIQIAIELIQQVQQIEGVAG
VHIMAIEWEQAIKPIVEGAGLYPRPEPPSLPASDAETAD*
>Ga0114919_100005049
MVGNEYKSGSNLEKVLDAGEFAVTAELGPPKSADLDLIKKKVEQLTGWVDAVNITDNQTS
IVRVSSIAVGKLILDMGLEPIVQMTCRDRNRLAMQSDILGAYLFGIRNILCLTGDHQCFG
NHPTAKHVFDLDSVQLIGMVKNMRDKGVFACGEEIKNSKKAQVKEPRMFIGGAANPFADP
FEFRVIRLDKKINAGVDFIQTQCVFDTERFEKWMEQVCSRGLHKRCKILAGVTPLKSAGM
ARYMRDRVAGVRIPDYYIERLAGAEDPKTEGISICVEQIQRLRQIEGVAGVHIMAIEWEE
KVSEIVEKAGLKRT*
>Ga0114919_1000156118
MAKSLFEEKLNSGKFLITTEVGPPKGADITEMVHHIELLKDRVDAINVTDHQSSVMRFPS
LGGCLVIREHGGEPVFQMTTRDRNRLALQADLLLAYSRGIKNVLCLTGDCVAVGDHKEAK
PVFDLDSVQLLKMIKVMESGKDLGGNELKGAPEFCIGASVHPATDSIEPQLIKFDKKVEA
GAQFFQTQGIYEVNCLRRFMQYASQFNVKILAGIIVLASARMAQYMNDNVPGVIVPQAVI
DELAAVEKGKGLQKGIEIAVRLIKTIKEENLCHGVHIMAVGREGIVPDILDAAGLGVSMH
A*
>Ga0114919_100215654
MKSIKAGKFVYTGELEPHKSSDLSEIIEWARTLKETGKIVAANVTDNPQSVGTMSSLVAS
YIVQRKTGLETVYQLRTSDRSRLALTSDLLGAAALGLKNVLALTGDHPKKGDMVEAKPVF
DLDGTQLIDLIRRMIYEGKDISGNEIHGPRPQFNIGAAGNPNFEPLEIEVLKLERKAEVG
VDFIQTQVVFNVEVALEYLEAVKHIDVPFLIGIFPPRSYGQAAYFSEYVPGVKVPDEFLG
RFKEFKKTTNKKERRKKIDDYNIEYFGDFIKQVKKKPACKGIHLMAVGYPEVISSIIETA
GR*
>Ga0114919_101032781
MKAGSNLEKVLSSGRFAATGELGPPKSADPEVVRHKAGLLKGYVDAVNITDNQTAIVRMS
SMTVGIMLLQLGLEPTMQMTCRDRNRLAIQSDLLGAAALGVKNLLCLTGDHQSFGNHATA
RGVYDLDSMQLLTMVKAMRDEKKFACGEEMDVEPRFFIGAAANPFADPFEYRPLRLAKKI
AAGADFIQTQLIYNVPKFAEYMKAVRELGLHEK
>Ga0114919_100028315
MSFSEKLKNGKFIITSEVGPPKGVNINKGLEEAELLKGKVDGFNVTDLQSSVLKLGSLAV
SHLLAMRGLEPIFQLTCRDRNRLALQSDLLSAYVLGIRNVLLLTGDHPILGDHPQAKPVF
DLDSVSLLKVASTLMEGKDMNGNELEGKPDFCLGAVVNPGADSLELQLIKMEKKIEVGAS
FFQTQAVYDLEKFKKFMKKASKFGVPILGGIIILKSAGMARYMNENVAGVSVPEKYIKMM
AEAEKEERAKVGIQIAAELIKGMKNICRGIHIMPLGWERYVPELLDVSGLV*
>Ga0114919_100122165
MGKRPAFSNLCKAIEAGKFVFTGELEPKKILDLSEILHSAGGMKKTGKIVAANVTDGPQG
DAYMSSMVPSYLVQEEVGLEAVWQVTVRDRNRVALFGDVIAGAVLGLKNILTLTGDHTAL
GDNKKARPVYDIDSTQFAEMLSKMIDEGTDYEGNEITGGKIEMNFGCVANPNARPPYLEP
EILKVGRKVEVGVDFIQTQTAFDIEEAKNFLKELERFNIQVLLGLFPLKSNGIAWYFDKF
FPVVSVLKALLSSLK
>Ga0114919_100019974
MAESFQEALTSGKFLIAASLNPPKGTDLEGTAGVIGKLKGVVNALGVYDNPRSLMHMSPW
AVCRLVLEQGVEPIMHVSCRDRNRLALQSDLLAAASIGIKNILCVSGDHVKFGDHVDAKP
VHDIDSVHLLSAAKSLSEGNDMAGNPLKGSPAFCLGATANPEADPLEPQLIKVDKKIQVG
ASFLVTQPVFNMENLKRFVDHVRESKVKVIAGIDLLVPEEVPKYRDGSYPGLFVPENLLE
EIAGADIEKCVKVAGDLIKEIKSANLCDGIHISAPGYEDRIPDILKAGGL*
>Ga0114919_101202903
MSLQPLLEAGKFVVTAEVGPLKGTDTTETEEAAELLLGKVDATNVTDQQSSVMRLGSLAT
CHLLKEKGLDPVFQLTCRDRNRLALQSDLLSAYVLGIKNVLAITGDLPSLGDHPQAKPVY
DLDSVQLLWAIKRLNEGYDMIGNELKGKPDFFPGAVVNPGADTEAAF
>Ga0114919_100321293
MANSLFQEKLYSNGFLVTTEVGPPKGADISETVHHIELLKDKVDAINVTDHQSSVMRFPS
LGGCLLVKERGGEPILQVTCRDRNRLALQADLLLAHSRGISNVLCLTGDSIDVGDHKEAK
PVFDLDSVQLLKMIKTMEGGTDMAGNDLKGAPKFCVGASVHPEADLVEPQLIKFDKKVGA
GAQFFQTQGIFDLGSLRRFMQYASQFDVRILAGIIVMASARMARYMNDNVPGIIVPQAVI
DELSTAEKGKGLQKGIEIVVRTIKAIKEENLCHGVHIMAVGNEAIVPDILEAADLVEVHP
*
>Ga0114919_1000105122
MAKPFKEVLSSGKFVVTSEIGPPKGTNIEGTLHHIDLLKDKVDALNVTDNQSSVMRYPSL
GGCILIKERGGEPILQMTCRDRNRLALQADLLFAYTRGIRNVLCLTGDSIPVGDHKEAKA
VFDLDSVQLLRTISTMELGKDMGGNDLNGTVEFCAGAIVTPEAQPIEPQLHKFKKKVAAG
AEFFQTQAVYDLSNFRNFMQYARQFNVKILAGIVLLSSAGMAKYMNANVPGIFVPQELID
ELTTAGKGNALQKGIEIAGRLIETIKDESICDGVHIMAIGREEVVPEILSTAGL*
>Ga0114919_1000142412
MWEKAMANSLFEEKLYSGEFLVTTEVGPPKGADVSEMVHHIDLLKDKVDAINITDHQSSV
MRFPSLGGCLLVKERGGEPILQVTCRDRNRLALQADLLLAYSRGITNVLCLTGDSVDVGD
HKEAKPVFDSDSVQLLKIIRTMESGTDIAGNELKGAPKFCIGASVHPEADFIEPQLIKFD
KKVAAGAQFFQTQGIFDLRSLRRFMQYASQFDVKILAGIIVLASAGMARYMNNNVPGIIV
PQATIDELAGAEKDKRLQKGIEIAAGLIKTVKEENLCHGVHIMAVGNEGIVPDILEAAQL
IGVHH*
>Ga0114919_100332624
MVTPFRETLKTKDFIVTAEAAPGKGSNVAKTIEHIELLKDKVDGLNVTDNQSSVMRYPSV
GVCLLIKEHGGEPVLQVTCRDRNRLAIQADLLFAYSRGVSNVLCLTGDSVDVGDHKEAKQ
VFDLDSVQLIHLVHTLNSGKDMAGNELDGSIDFCIGTSASPSSDPLEPQLIKVEKKLRAG
VSFIQTQAVYELDELKRFAEFVRNIDQDVKVLAGIVPVIGVKMAAYMNENVPGVFIPQDL
IDELAEAPKGTGVSKGIEIAARMIRQIRDARVCDGVHIMFIGREDRVPEILAAAGLV*
>Ga0114919_100136143
MARPFRETLKTKDFIVTAEAGPVKGSNVTKMIEHIDLLKDKVDGLNVTDNQSSVMRYPSL
GTCLLIKEHGGEPILQITCRDRNRLAIQADLLFAYSRGINNVLCLTGDSIDVGDHREAKP
VFDLDSVQLIHLLHTLNSGKDMAGNELDGGVDFCIGACATPSADPIEPQLIKFEKKLDAK
LDFIQTQAVYDLDEFKRFMEHSRKMNQKTKILAGIVLLVGAKMATYMNENVPGIFVPQYL
IDELAQAPKGTALSKGIEIAGRLISQVKEEKICDGVHIMAIGREEKVPEILEAAGL*
>Ga0114919_100128085
MMANSLFEEKLGSGNFLVTTEIGPGKGTDTEAMVHHIDLLKDKVDAINVTDHQSSVMRFP
SLGGCLLVKERGGEPIFQMTCRDRNRLALQADLFLAYSRGITNVLCLTGDSVDVGDHKEA
KPVFDLDSVQLLRMIRTLEGGTDIASNELKGTPKFCIGASVHPEADFIEPQLIKFDKKVA
AGAQFFQTQGIFDLASFRRFMQYASQFNVIILAGIIVMASAGMARYMNKNVPGIIVPQAI
IDELATAEKGKGLQKGIEIAARLIKTIKEESLCHGVHIMAVGNEDAVPGIMEAAEVVSVR
G*
>Ga0114919_100085173
MSNKKFRDSIESGKFVVTAEVGPLKGTDTAEIKEVAELLRGRLDATNVTDQQSSVMRLGS
LATCHLLKELGVDPRFQMTCRDRNRLALQSDLLSAHVLGIENMKKKRIRRRRNKMGKRPA
YSNLCKAIEAGHFVLTGELEPKKILDMSEVIHSAKEMKKTGKIVAANVTDGPQGDAYMAS
MIPSYLVQRDAEIEAVWQMAVRDRNRVALFGDVLSGAVLGLKNILTLTGDHTKLGDNKKA
RASYDIDSTQFCDLLSKMIDEGTDYEGNEITGGKIEMNYGCVANPNAIPPYLEPEILKVG
RKVEVGVDFIQTQTAFDIDVAKNFLKELEQFNVPVLLGVFPLKSYGIAWYFDNYIPGVSV
PKDLLSALKKAEKDNKGDKKEKYAALDKINIEFFKPFIEEIKKTTKAAGVHCMAVEYERL
FAPLLGDFPEYVK*
>Ga0114920_100244013
MKSGSNLERLLEKGEFVVTGELGPPKGPDVKVVKEKAALLKGNVDAVNITDNQTAIVRMS
SIATSRILIEEGLEPTMQMVARDRNRLAMMSDLFGASAFGIKNMLCLSGDHQRFGNHPEA
KNVFDIDSIQMIYMVKTMRDEHKIICGEEIEGDFKMLIGAVCNPFADPFHYRVHRLAKKV
EAGVDFIQTQCIYDMKRFREFMRQVVDMGLQERCKILAGITPLKSVGMARYMAANVSGII
IPEEMIDRLRGAGKGNVASEGIKMACEQIQEVREIKGIAGIHLMAIEWEHKVHEIVEMAG
LLPRPRL*
>Ga0114920_100075913
MKAGTNLEKVLESGKFTVTAEAGPPKGVSAEVMQRKGELLRHCCDAINVTDNQTAIVRMS
SFAGSMLLKQQGTDPVMQIVVRDRNRLAIQSDVLGAVALGIGNVLCLTGDHQKFGNHPNA
RGVFDIDSIQLIQALKRMRDEKKFLSGDDISGEVPLFIGAAANPFADPFEFRVSRLAKKI
KAGADFIQTQAVYDVAKFTSWMEMVNDRGLDRQVHILAGVIPIKSAGMARYMRDYVPGVS
VTDEIVARMEKAEKPKEEGVALILEIIEQLKEIPGVHGVHIMAVGWEDIVQEIVAKAGLM
PRPAV*
>Ga0114920_100085784
MSGPFRKTLETKDFIVTVEVAPRKGTNTQKVIEHIELLKDKVDALNVTDNQSSVMRYPSI
GVCLLIEEQGGEPVLQVTCRDRNRLAIQADLLFAFSRGINNVLCLTGDSIDVGDHDEAKS
VFDLDSVQLIHLVHTLNSGKDMAGKELDGKTDFCVGTSATPSADPIEPQLLKFKKKLKEG
VSFVQTQAVYDLDEFKRFMEQARRINGNTKILAGIVPVVSARVAEFMNEKVPGIFVPPEI
IDELKKTPKKEGVKKGIEIAVRLIRQIKEERLCDGVHIMFIGREERVPEILEAARLMSK*

>Ga0114920_100094245
MTTNPSSNGYSVGSNLERMLHAGHFAVTGELGPPQNADREVISKKAALLHGYCDAVNITD
NQTAIVRMSSIGAGALVVQEGLEPIIQMTCRDRNRLAIQADLLGAYALGMRNLLCLTGDH
QSFGNHPTSKNVFDIDSVQQIKMVMKSGSNLERLLEKGEFVITGELGPPKGTDVKVVKEK
AAMLKGNVDAVNITDNQTAIVRMSSIATSKILIDEGLEPTMQMVARDRNRLAMMSDLFGA
NALGIRNMLCLSGDHQSFGNHPEAKNVFDIDSIQMIHMVKTMRDEHKVICGDEIEGDFKM
FIGAASNPFADPFQYRVHRLAKKVEAGLDFVQTQCIYDMKRFKEFMKEVVDLGLHERCKI
LAGVTPLKSVGMARYMAANVSGIIIPEDMIERLKGAGKGNVAAEGIKIVCEQIQELRALE
GIAGVHLMAIEWEHRVHEIVEMAGLLPRPKG*
>Ga0114920_100218003
MSSSLLEEKLNSGEFLVTTEIGPPKGADISEMVHDIDLLKDMVDAINVTDHQSSVMRFPS
IGGCLLIKEHGGEPVLQVTCRDRNRLAIQAELLLAYSRGICNVLCLTGDSIDVGDHKEAK
PVFDLDSVQLLKMARIMESGTDMGGNELKGAPKFCLGTTVHPEADFIEPQLIKFDKKVAA
GAQFFQTQGIFDLASLRRFMQYASQFDVKILAGIIVMASARMAKYMNANVPGIIVPQSTI
DELATAEKGKGLEKGIEMAARLIKTIKEEKLCHGVHIMAVGNERIVPDILEAAELTRVRA
*
>Ga0114920_100009545
MKVKTLSKLEKILAAGHLAVTSECGPPRGSDPEVITKKAEMIKDHVDAINITDNQTSVTR
MCSLAACIRLKLMGLEPVLQMVTRDRNRIALQSDILGAASYDIHNILCLSGDHQSFGDCA
QGQNVHDLDSMQLIQAVRHMRDEGKFLGGGDIERPPNMFVGAAANPFADPFEIRVPRLAK
KIAAGVEFIQTQCIYNMDKFELWLKMAGDRGLLEKVYILAGVTPFKTAGMAKYMKNRVPG
MEVPDELIKRMADTPKEKQPEEGIKICIEQIQRLKEVEGVHGFHVMAIEWEEMVPEIVEK
SGLYPRPSVD*
>Ga0114920_100352851
MKSGSNLEKILEAGHFAFTGELGPPRGTNAEEVREKAQYLKGMVDMVNITDNQTAVVRMA
SWAACMILIQEGLEPNFQMVCRDRNRLAMQADILGAYAHGVRNMLCLSGDHCMFGDHPDA
MGVFDIDSIQLINMVKTMRDEGKFQSGTDIEDPPKIFIGAAANPFADPFEWRVHRLAKKI
NAGVDFIQTQCIYNMDRFKKWIKEANDMGLTEKAYILAGVTPMKNVGMARYMQKKVPGIE
VPEELIDRLKGV
>Ga0114920_100092562
MTKTHTDGYKSGSRLERILRAGHFAVTGELGPPQSADGEVIRKKVRLLKGFCDAANITDN
QTAIVRMSSIGAGTILVQEDLEPIIQMTCRDRNRLAIQSDLMGAYALGMRNVLCLTGDHQ
SFGMANSLFEEKLNSGEFLVTTEIGPPKGADVSEMVDQIDLLKDKVDAINVTDHQSSVMR
FPSLGGCLLIKERGGEPVLQITCRDRNRLAIQAELLLAYSRGVGNVLCLTGDSIDVGDHK
EAKPVFDLDSVQLLKMIRTMESGTDIGGNELKGAPKFCIGASVHPEADFIEPQLIKFDKK
VAAGAQFFQTQGIFDLGSLRRFMQYASQFSVKILAGIIVLASARMARYMNDNVPGIIVPQ
AIIDELASAEKGKGLQKGIEIAVGLIKTIKEENLCHGVHIMAVGNERIVPDILQAAELAG
VHT*
>Ga0114920_100307172
MAKPFREVLNSGKFVVTSEVGPPKGTNLEETLRHIDLLKDRVDALNVTDNQSSVMRYPSL
GGCILIKERGGEPILQMTCRDRNRLALQADLLFAYTQGIRNVLCLTGDSIPVGDHKEAKA
VFDLDSVQLLKTVRTMESGKDLGGNDLNGAIEFCPGAIVTPEARPIEPQLHKFKKKMAAG
AEFFQTQAVYDLDNFRKFMEYARGLDKNIKILAGIVLLASARMARYMNENVPGIFVPQAL
IDEMASAEKGKALQKGIDIAGRLIRQIREEAICDGVHIMAISREEVVPDILAAAGF*
>Ga0114920_101263903
MARPFKETLNSGKFVVTSEVGPPKGTDLEKIRHHIDLLKDKVDALNVTDNQSSVMRFPSL
GTVLLIKEHGGEPILQMTCRDRNCLALQADLLFAYTRGIRNVLCLTGDSITVGDHKDAKA
VFDLDSVQLLHMVRTMESGKDLGGNDLQGAVEFCVGATVTPEANPIEPQLIKFEKKVEAG
AEFFQTQAAYDLDKFKKFMEYARGLDKNIKILA
>Ga0114920_100089906
MAIHFREALKTKDFIVTAEAGPVKGANTEKMQEHIELLKDRVDALNVTDNQSSVMRYPSL
GTCLLVKEHGGEPIFQVTCRDRNRLAIQADLLFAYSRGINNVLCLTGDSIDVGDHREAKP
VFDLDSVQLIHLVHTLNSGKDMAGNELDGGVDFCIGASATPSADPLEPQLVKFQKKLDAG
VDFIQTQAIYDLEELKRFMEHARKMDGRVKILAGIVLLVGAKMAAFMNEKVPGIFVPQHL
IDELAQAPKGKGLSKGIEIAGRLIRQIREEKICDGVHIMAIGREERVPEILEAAGLEGRE
T*
>Ga0114920_100081532
MPNSLFEEKLCSDKFLVTTEIGPPKGADTSEMVHHIDLLKDMVDAINVTDNQSSVMRYPS
LGGCLFIKERGGEPIFQMTCRDRNRLALEADLLLAYSRGIANVLCLTGDCVDVGDHKEAK
PVFDLDSIQLLEMIKTLESGIDMGGNDLKGAPKFCMGASVHPEADFIEPQLIKFDKKVTA
GAQFFQTQGIFDLGSLKRFMQYASQFNVKILAGIIVMASAGMARYMNNNVPGIIVPQAIM
DELATAEKGKGLLKGVEIAARFIKTIKEENLCHGVHIMAVGNEGIVPDILEAAEMVGVST
*
>Ga0114920_100340813
MTKRPAYSDLVKTMREGKFLFTGELEPKKMIDLSSILHSAEEMKKTGKIVAANVTDGPQG
DAYTCSMVPCYLVQEKVGLEAIWQMTVRDRNRIALFGDILGGAILGLKNILALTGDHTAL
GDHQNARPVFDLDSTQLIDLVSKMVDDGTDLEGNEIEGGKIEMNVGCAANPNSNPREPEI
LKVGRKVEVGADFIQTQTSFDIDDAKEFLKELEKFNVPVLLGLFPIKNYGIAWYFNEYIP
GVSVPKDFLKALKTAKKEYKDDKKKRNEVIDKINIDFYEPFIKEIQKTTKAAGIHCMAVH
YERLFEPL
>Ga0114920_100556911
MSTKTPSRLEKILASGNLAVTSECGPPRGSSGDTIIKKAEMIKDYVDAINITDNQTSMTR
LCSLASVIHLKLMGLDPVLQMVTRDRNRIALQSDILGAASFDIFNILCLSGDHQSFGDNP
QGQNVFDLDSIQLIQTVRLMRMANSLFEEKLNSDGFLVTTEIGPPKGADVSEMVHHIDLL
KDKVDAINITDHQSSVMRFPSLGGCLLVKERGGEPIIQITCRDRNRLALQADLLLAYSRD
IKNVLCLTGDSVDVGDHKEAKPVFDLDSVQLLKMAREMESGKDMGGNELKGAPQFCLGAS
VHPEADFIEPQLIKFEKKIIAGAQFFQTQGIFDLESLRRFMQYASQFNVKILAGIIVLAS
ARMARYMNDNVPGIIVSQATIDELANVEKGKGLQKGIEIASRL
>Ga0114920_100552133
MANSLFEEKLSSGKFVVTTEVGPPKGTDISEMIHDIDLFKDSVDAINVTDHQSSVMRFPS
LGGCLLIKERGGEPILQVTCRDRNRLALQADLLLAYSRGITNVLCLTGDSVDVGDHKEAK
PVFDLDSVQLLKMMSLQPLLEAGKFVVTAEVGPLKGTDTTETEEAAELLLGKVDATNVTD
QQSSVMRLGSLATCHLLKEKGLDPVFQLTCRDRNRLALQSDLLSAYVLGIENVLAVTGDL
PVLGVHPQAKPVYDLDSVQLLEVITRLNEGYD
>Ga0114921_100038106
MKAGTNLEKVLDSGRFAVTAEAGPPKGTSATVIQKKGELLRHYCDAVNVTDNQTAIVRMA
SLAGCTLLKQQGVDPVMQIVCRDRNRIAIQSDVLGAVALGIGNILCLSGDHQKFGNHPTA
KNVFDIDSVQLIQTLKNMRDEKKFLSDEDITGEVPLFIGAVENPYADPFKFRVARLGKKV
RAGADFIQTQAIYDVAKFVKWMEMVTDQGLDKQVHILAGVIPIRSAGMARYMRDYVSGVS
VPDEIVTRMEDARNAKEEGLRIALEVIEQLKEIPGVHGIHIMAVGWEDAVPEVAERAGLL
PRPML*
>Ga0114921_100032174
MTSMSNLEKILSSGKFAVTAELGPPRGADPAHMIELARKIKGSADAYNLTDNQTAIVRLS
SIASASLIMQEGLEPVIQMTCRDRNRIALQSDLLGASALGIKNLLCLTGDHHTFGNEKSA
KGVFDLDSISLLHMFRNMRDSNKQLSGEELESAPQVFLGAAENPFATPYEFRALRLLKKA
NAGAQFIQTQAIFDIDWFERWMSEVRKLGIHERVHILGGVIPVKSAGAARYMKNKVPGMI
VPDSIIRRMKSAKEPKEEGIRICIELIERLKQIEGVHGVHIMAIMWEQMVPRLVEESNLS
PRPTF*
>Ga0114921_100063562
MTANPSTNGYLVGSNLERVLHAGHFAVTGELGPPQSADREVIGKKAALLKGYCDAVNITD
NQTAIVRMSSIGAGALVVQEGLEPVIQMTCRDRNRLAIQSDLLGAYALGMRNLLCLSGDH
QTFGNHPTSKNVFDIDSIQQIQMVADMRDECIFQCGDKMKGPEPRFFIGAAAAPFADPLE
FRPYRLGKKAKAGADFIQSQLIYDIEAFKVFMGKVCKLGIHEETYFLAGVGPLKSPGMAR
YMKNNVPGILIPDELIARMTEAGAPWADKSKDELTKEDKKARSAAWKETGIQICIELIQQ
LQEIEGVAGVHIMAIEWEAAVKPIVEGAGLYPRPVVPEPTPEPA*
>Ga0114921_1000017714
MKKETKSGSNLEKLLNRGEFVVTAELGPPKGVNINIVINKVKILKGFCDAVNITDNQTSI
VRMSSIASAIKILECGTEPIIQMVTRDRNRIALQSDLIGAAGLGIKNVLCLTGDHQSFGN
HPASKNVFDIDSIQLIKMFKDMRDEKKFECGEEMKHPPKIFIGAAANPFADPFDYRPLRL
AKKVNAGVDFIQTQLVYNVKKFEEYMKKVRELGLHEKVYILAGVGPIKSVGMAKYMRSKV
AGMDIPIDIVERLKKSEDSKDEGINICVDIIKEIKGIEGVSGVHIMAIAWEEAVPIIVKR
AGLLPRPNP*
>Ga0114921_100395244
MSLREQLESGKFIVVSEIQPPKGIDTTELLGNADFLKGRVDFVVVPDLQNAVMRLGSLAT
CHLLKQKGIRPILQMACRDRNRLALQSDLLSAAAFGIENIIVVEGEDPSLGDHPEAKPIF
DLTSIELISVIQGLQKGHDMAGNDLDGFPKFFIGAEVNPGLEPAALELEIADMEKRIRNG
ANFFLTPAIFDTVLFEKFVRKVEHLKVPIFAGVTILKSAGMARYMNRVMKGVFVPEETIT
KLLKAPDTLKASTEIASNFI
>Ga0114921_100439474
MNTTTPSKLEKILAEGHFAVTSECGPPRGVNGEVVEEKANLIKDHVDAINVTDNQTSVVR
LCSLAACIRIKQMGLEPVLQMVTMTSDSRLEGILERGEFAVTSECGPPRGVDPEVIRKKG
ELLKGYVDAVNVTDNQTSVVRMSSFASCILLKNMGFDPILQMVCRDRNRIALQSDILGAA
ALGINNILCLTGDHQKFGDHATAKNVFDLDSVQLIQTVKWMRDEGKFLGGEELKGVPKLF
IGAAANPFADPFEIRVPRLAKKVNAGVQFIQTQCIYNLERFEKWMEMVRDRGLHEKVHIL
AGVTPFKSVGMAKYMKNMVPGMDVPDEFIERLQGVPKENQAEEGIKICVESIQRLRTIEG
VHGVHVMAIEWEQKVPEIVKQAGLHPRPEA*
>Ga0114921_100026995
LQSDILGAAAFDINNILCLSGDHQSFGDCAQGQNVHDIDSMQLIQAVRYMRDEGKFLGGG
DISRPPTMFVGAAANPFADPFEIRVPRLAKKIAAGVEFIQTQCIYNMEKFELWLKMAGDR
GLLEKVYILAGVTPFKSAGMAKYMKNRVPGIEVPDELVKRMADTPKEKQPEEGIKICIEQ
IQHLKEVEGVHGFHVMAIEWEEMVPEIVEKSGLYPRPSVD*
>Ga0114921_100017602
MAKSLFEEKLNSGRFLVTTEIGPPKGADTSEMVYHIQLLKDKVDAINITDHQSSVMRFPS
LGGCLLVKEHGGEPIFQMTTRDRNRLALQADLLLAYSQGVRNVLCLTGDSIDVGDHKEAK
PVFDLDSVQLIVTVRTMESGKDLGGTDLKGAPEFCIGASVHPAADFIEPQLIKFEKKVAA
GAQFFQTQGIFDFDTLRRFMQYAHQFDVKILAGIIVLASARMAQYMNDNVPGVIVPQAVI
NELAGVEKGKGLQKGIEIAAGLIKTIKEENVCHGVHIMAVGREGIVPEILEAAGLGIGAH
V*
>Ga0114921_100929011
MKSGSNLERLLEKGEFVVTGELGPPKGPDVDVVKKKAAMLKGNVDAVNITDNQTAIVRMS
SIATAKILIEEGLEPNMQMVARDRNRIAMMSDLFGASAFGIKNMLCLSGDHQSFGNHPEA
KNVFDIDSIQMIYMVKTMRDDHKMICGEEIEGDFKMFIGAASNPFADPFQYRVHRLAKKV
EAGVDFIQTQCIYDMKRFKEFMKQVVDMGLHEKCKILAGVTPLKSVGMARYMAANVSGII
IPEEIIDRLKGAGKGNVATEGIKILCEQMQELKETEGIAGIHLMAIEWEHKVAEIMEMAG
F
>Ga0114921_100043774
MKSGSNLEKVLEAGHFAFTGELGPPRGTNAEEVREKAQHLKGMVDMVNITDNQTAVVRMA
SWAACMILIQEGLEPNFQMVCRDRNRLAMQADILGAYTHGVRNMLCLSGDHCMFGDHPDA
MGVFDIDSMQLINMVKTMRDEGKFQSGTDIEDPPKIFIGAAANPFADPFEWRVHRLAKKI
NAGVDFIQTQCIYNMDRFKKWIKEANDMGLTEKAYILAGVTPMKNVGMARYMQKKVPGIE
VPEELIDRLKGVDKKKVADEGIKIACEQVEEFKEMKGVHGVHMMAIEWEHKVPEIAERAK
VLPRPVMD*
>Ga0114921_101055351
MKAGTKLERILEGGKFAVTAEAGPPKGTSAEAIRKKGELLRNCCDAVNVTDNQTAIVRMS
SVAGCLLLKQQGIEPVMQMVVRDRNRLALQADVLGAVALGINNILCLSGDHQKMANSLFE
EKLCSDEFLVTTEVGPPKGTDISEMVHDIDLLKDKVDAINVTDHQSSVMRFPSLGGCLLV
KERRGEPILQVTCRDRNRLAIEADLLLAYSRGIGNVLCLTGDSVDVGDHKEAKPVFDLDS
VQLLRMIRTMESGTDIGGNELKGAPKFCIGASVHPEADFIEPQLIKFEKKVAAGAQFFQT
QGIFDLGSLRRFMQYASQFNVKI
>Ga0114921_100721711
MANSLFEEKLYSGEFLVTTEIGPPKGADTSEMVHHIDLLKDKVDAINVTDHQSSVMRFPS
IGGCLLVKEHGGEPILQVTCRDRNRLAIQAELLLAYSRGIGNVLCLTGDSVDVGDHKEAK
PVFDLDSVQLLKMARTMESGTDMEGNELKGAPKFCLGASVHPEADFIEPQLLKFEKKVSA
GAQFFQTQGIFDLASLRRFMQYASQFDVKILAGIIVMASARMARYMNDN
>Ga0114921_100216141
MAKPFREVLNSGKFVVTSEVAPPKGTNLEELSHHIELLKDKVDALNVTDNQSSVMRFPSV
GAAILIKERGGEPILQMTCRDRNRLALQADILFAYTRGIRNVLCLTGDSIPVGDHREAKG
VFDLDSVQLLNMIHIMESGKDLGGNDLDGAVEFCAGAIVTPEARPIEPQLIKFEKKVAAG
AEFFQTQAVYDLDNLRRFMESARRYDNVKILAGIVLLASAGMARYMDKNVPGIFVPQGLI
DELASAEKGKALETGIQIAGRLIRTIQEESICDG
>Ga0114921_100055224
MARPFREVLNSGKFVVTSEVGPPKGSNLEELIHHIDLLKDRVDALNVTDNQSSVMRYPSL
GGCLFIKEHGGEPILQMTCRDRNRLALQADLLFAYSRGITNVLCLTGDSIPVGDHKEAKG
VFDLDSVQLLKTVRLMEEGKDLGGNDLAGGIRFCAGAIVTPEANPVEPQLIKFEKKVAAG
AEFFQTQAIYDIDNFKRFMEVARRFDVKVLAGIVLLVSAGMARYMNRNVPGIFVPDQLIE
EMVSAEKGKALETGIRIAGHMIRQLKEEAICDGVHIMAIGRESVVPDILAAAG*
>Ga0114921_100639161
MFKLCPHPVGHWNELTKKRGVKMSLQSVLESGKLVVTTEIGPLKGTDTTEITEVAELLRG
KVDAANVTDQQSSVMRLGSMATCHLLKERGLEPVFQMTCRDRNRLALQSDLLSAYVLGIE
NVLAITGDLPSLGDHPQAMPVYDLDSVQLLWVIGRLNEGYDMAGNELQGKPHFFPGAVVN
PGADTEASFELQLIKMEKKINAGARFFQTQAVYDIDSFAKFMKRVEGFQVPV
>Ga0114921_100041237
MVTQVFRETLDSGKFVVTANLDPPKGADPAGLLAKVESLKGKVDAVNISDNSHAVMRMCP
LAACKLVQDKGVEIILNMACRDRNRLALQSDLLGAFALGLHNVLCITGNHVTLGDHKDAK
PVFDIDSVQLLQVVGILSRGKDLSGHELTGIPDFLLGAAVNPSASPLDPQLIKFEKKVQA
GAQFFQTQAAFDLERFTNFMKHARNFPVKVLAGVWVLTADDIASYEAHRLPGFYIPNDIV
TRVKEAKDSLEQGISIAAELVKEIKDSKIADGVHLMAMGKE
>Ga0114921_100187292
MTKRPAYSNLVKTMREGKFLFTGELEPKKMIDMSSILHSAEEMKKTGKIVAANVTDGPQG
DAYTCSMVPCYLVQEKVGLESIWQMTVRDRNRIALFGDILGGAILGLKNILALTGDHTAL
GDHQNARPVYDLDSTQLIDLVSKMAKRPAYSKLCKAIEAGHFVFTGELEPKKILEEGMEE
VIHSAKEMKKTNRLIAANVTDGPQGDAYMCSMVPSYLVQQKAEIEAVWQVAVRDRNRVAL
FGDVLGGAVLGLKNILVLTGDHTALGDNKRARPAYDIDSTQFCELLKKMIDEGTDYAGKE
ITDGKIEMNYGCVANPNAVGDYMEPEILKVGRKVEQGIDFIQTQTAFDIDVAKNFLNELS
RYKVPVLLGLFPMKSYGIAWYFDNYIPGVSVPKDLLKALKTAEKENKGNKPAKYAALDKV
NVEFFKPFIKEIKENSKASGIHCMAVEYERLFQPLLGEYPEYAKEFY*
>Ga0114923_1000231414
MANSLFEEKLSSSEFLVTTEIGPAKGTDTSEMVHHINLFKDKVDAINVTDHQSSVMRFPS
LGGCLLVKEHGGEPILQMTCRDRNRLALQADLLLAYSVIQTLKDMRDEKKFICGDEIKNS
KKAPVVEPRIYIGGAANPFGDPFEFRVIRLAKKVRAGVDFIQTQCIYDMERFEAWMKQVC
KRGLHKKVKIMAGLTPLKSLGMARHMRDNVAGLSVPDYYLERLEKVEDKAAEGIKICVEQ
IKRLKEIEGVAGIHLMAIEWEKRVPEIVEAAGLLPRP*
>Ga0114923_100052592
MTAASNSSYLSGSNLERILEAGHFAVTGELGPPQSADGEVIRNKAKLLKGHVDAVNITDN
QTAIVRMSSIGAGTICVQEGLEPVIQMTCRDRNRLAIQADLLGAYALGMKNVLCLTGDHQ
SFGNHPTAKNVFDLDSIQLVQAVAGMRDEKVFECGDEMKGPEPRFFVGAAAAPFADPIDF
RPYRLGKKVNAGANFIQTQLVYDIPFFKEYMDKVRELGLHEKTYILAGVGPLKSLGMARY
MKKNVPGILVPDDLIDRMKKAAEPWAGKSKDELTKEDKRKRASAWKEEGIKICIELIQKL
QKIEGVAGVHIMAIEWEEAVAAIVEGAGLYPRPVIEPTPAA*
>Ga0114923_100378961
MKADSKLARTLAAGNFAVTAECGPPQGADPQPIKDKASLIKDTVDAVNVTDNQTAVVRLS
SLASAVVLKRMGLEPVLQMVTRDRNRIALQSDLLGAAALGIENVLCLTGDHQSFGNQKNA
RGVFDLDSIQLVHTAKAMRDDGVLVDGTELESSPALFIGAAANPFADPLGFRVIRLAKKV
SAGADFIQTQCIYHNARFEEWLTQAREEGLTEKVYILGGVTPFKSARMAKYMKENVAGMD
VPDDLLDRIKGVPSKNQAAEGIKMAVETIQWLKSLKGVAGLHLMAIGWEEKVPEILEAAG
LTPRPEV*
>Ga0114923_100072365
MSAKTPSRLEKILDSGHLAVTSECGPPRGSDPEAITKKAEMIKDHVDAINITDNQTSVTR
LSSLAACIHLKLMGIEPTLQMVVRDRNRIALQSDILGAASFDINNVLCLSGDHQMFGDSP
QGQNVFDLDSMQLIQTVRLMRDEGKFLGGDDIKRPPKMFVGAAANPFADPFEIRVPRLAK
KIAAGVEFIQTQCIYNLDKFELWMKQVRDRGLHEKVYILAGVTPFKSAGMAKYMKNRVPG
MDVPDEVVKRMAGVPKEKQPQEGIDICIETIQRLKECEGVRGFHVMAIEWEEKVPEIVEQ
SGLYPRPEDL*
>Ga0114923_100018924
MSELKAGSNLERVLQEGHFAVTAELGPPKSADVEIIKTKAAHLKGNVDAVNITDNQTAIV
RMSSIGAGVLAMQEGLEPVIQITCRDRNRIAIQSDVLGAYALGLKNILCLTGDHQVFGNH
STSKNVFDMDSIQLIQTLKDMRDKKVFICGDEIKNSKKAPVVEPRIFIGGAANPFGDPFE
FRVIRLAKKVNAGVDFIQTQCIYDMERFEKWMEQVRKRGLHKKVKILAGLTPLKSEGMAR
YMRDSVAGLTVPDYYLERLSKVEDKAAEGIKICVEQIKRLQEIEGVAGIHLMAIEWERRV
PEIVEAAGLLPRP*
>Ga0114923_100043336
MKAGSNLEKVFAAGHLAVTGELGPPRGADTGHIHEKGKYLIGMVDSVNVTDNQTAVVRMA
SMAVCRLLLDMGLEPNLQMVCRDRNRLAIQADLLGASGLGIKNVLCLSGDHQKFGDHPQA
KNVFDIDSMQLIATVKKMRDEGKLINDHECEGVPPYFIGAAVNPFADPFDFRVTRLAKKI
EAGVDFIQTQCIYNMEKFRTYMQQAYDQGLTEKCYIMAGITPLKSVGMARYMQKFVPGLE
VTEDHIERLKGVDKKKQGDEGIKIAIEQMQEVKEMKGIAGIHVMAIEWEERVEELVTGAG
LLPRPQVA*
>Ga0114923_101075841
MKTGPFSNLQKILSQGKFAVTAECGPPRGANQDVIAKKIGLLKDHVDAVNVTDNQTAIVR
MSSIAASVQCVNAGLEPVMQMVVRDRNRIAIQSDIMGAYTLGIRNILCLSGDHQKFGSQP
DALNVFDIDSINLIRVVKDMRDQGKDMNGHDLDIAPAMFIGAAANPFADPFEYRILRLAK
KIDAGADFIQTQCIYNMDRFKEWMKMAADQGLTKKTYILGGLTPLKSAGMARYMNNEVAG
MDVPDEIIKRMDSVAKDKQSEEGLKICIETIEQLREIDGISGVHIMAIEWEEVVARIVKE
A
>Ga0114923_100032814
MSELKSGSNLEKVLKAGHFAFTGECGPPKGANVEHLKEKIEPLKGMVDAVNVTDNQTAVV
RMSSWAASTIMCQEGVEPNFQMVCRDRNRLAIQADILGVYAMGIRNMLCLSGDHQRFGNH
PESKNVYDIDSMQLIALVKKMRDEGKFLNGEEIDVPPRLFIGAAANPFADPFEFRVYRLA
KKIDAGADFIQTQCIYNMDRFKEFIKQAVHMGLHEKCYILAGVTPMKSVGMALYMAKQVP
GMDVPESLIKRLRGAGKGKAGEEGIRFALEQIEEFKEMEGVAGVHLMAIEWEHKVPEIAE
RAGVLPRPVV*
>Ga0114923_1000181310
MIETKYKSGSSLEKILVAGTFAVTAELGPPKSADLDVIKEKAEILSGLVDAVNITDNQTA
IVRVSSIAVAKLALDMGIEPIMQMTCRDRNRLAMQSDILGAYLMGIRNILCLTGDHQCFG
NHPTAKNVFDLDSIQLISMVADMRDAGIFASGEQIKNSRKAEVKPPKMFIGAAANPFADP
FEFRVVRLQKKINAGVDFIQTQCIYDMERFEAWMEQVRSRNLHKKCKILAGVTPFKSAPM
ARYMRDKVAGVSVPDYYIERMQKAKDAKAEGVEICVEQINRLREIEGVAGVHIMAIEWEQ
IVPRIIEKAGLKSR*
>Ga0114923_100012686
MKSGSKLEKVLSAGNFAVTSEIGPPKNANAESIKKKAEYFIGKVDGANFTDNQTAIVRLS
SIAAAAISLSCGVEPIVQMVCRDRNRIALQSDILGAAALGIKNILCLSGDHQEFGNHPES
KNVFDIDSIQLIALMKKMRDEKKFLCEDEIKNNEPRIFIGAVANPFADPFEYRVLRLEKK
INAGADFIQTQCVFDLEKFEKWMNLVVKQGLHKRIYILAGLTPVRSARALHYMKNEVAGM
SIPDSLIKRMESAKEPKEEGVKICIEMIERLKKIEGISGIHLMPIGWESITPVIVERAGL
LPRPIV*
>Ga0114923_100828193
MSMEPISNLQKILVKGEFAVTAECGPPRGADPEAIRKKGDMLKGYADAVNVTDNQTAIVR
MSSIAASAHLLQTGIEPVMQMVVRDRNRIALQSDILGAYSHGIRNILCLSGDHQTFGSEP
NSLNVFDIDSMNLVRAVYNMREKGEDMSGFKLNTSPKMFIGAAANPFADPFEYRVIRLAK
KIDAGVDFIQTQCIYNMDRFREWIRLAGEEGLTEKVYIMAGVTPLKSAGMARFMSKNVAG
MDVPESVINRMGGVSKENAADEGIKICMETIAELREMKGIHGIHLMAIEWEEKVSEIVEA
AGLLPRPSVSG*
>Ga0114923_100063142
MKAGSNLEKMFAAGHFAVTGELGPPRGADAGHIHEKAKYLKGMVESVNVTDNQTAVVRMA
SMAVCRLLLDMGIEPNLQMVCRDRNRLAIQADLLGAAALGIKNVLCLSGDHQKFGDHPEA
KNVFDIDSMQLIATCKKLRDEGKLINDHECEGVPKYFIGAAVNPFADPFDFRVTRLAKKI
EAGVDFLQTQCIYNMEKFRTYMQQAYDQGLTEKCYIMAGITPLKSVGMARYMQKFVPGLE
VTEDHIERLKGVDKKKQGDEGIKIAIEQIHEVKEMKGVAGVHVMAIEWEERVEEIVTDAG
LLPRPEVS*
>Ga0114923_100131104
MNIKTPSRLEKILAAGHLAVTSECGPPRGSNGDAITKKAEMIKDYVDAINITDNQTSMTR
LCSLASCIRLKLMGLEPILQMVTRDRNRIALQSDILGAASFDIHNILCLSGDHQQFGDNP
QGQNVFDLDSMQLIQTVRYMRDEGKFLGGDDIEQPPKMFVGAAANPFADPFEIRVRRFAK
KIAAGVEFIQTQCIYNLEKFELWMEQARDRGLHEKAYILAGVTPFKSAGMAKYMKKRVPG
MDVPDEVVERMSGTPKEKQPEEGINICVESIQRLKEVEGVRGFHIMAIEWEEKVPEIVER
SGLYPRPKIE*
>Ga0114923_100158166
MKSGSNLEKILEAGHFAFTGELGPPRGTNAAEVREKTQYLKGNVDMVNITDNQTAVVRMA
SWAACMILIQEGLEPNFQMVCRDRNRLAMQADILGAYTHGVRNMLCLSGDHCMFGDHPDA
MGVFDIDSIQLINMVKTMMKSAGRLEKVLTAGEFAVTAELGPPQNTDPEVIKKKSQYCLG
NVDGVNITDNQTAIVRMSSIAAAAVAISCGLEPVAQMVCRDRNRIAMQSDILGAAALGIK
NILCLSGDHQKFGNHPEAANVFDVDSMQLIAMVKKMRDDK
>Ga0114923_100260982
MAKRPAYSNLMKAVQEGHFVFTGELEPKKILNLDKIINSAKEMKKTGRIVAANVTDGPQG
DAYMSSMVPSYMVQEKANIEAVWQVTIRDRNRVALFGDVIAGAVLGLKNILTLTGDHTAL
GDHKKGRPVYDIDSTQFAEMLSMMIDDGTDYEGNEIKGGKIEMNFGCVANPNSEPREPEI
LKVGRKVGQGVDFIQTQTAFDIDQAKEFLKDLEQFNVPVLLGLFPLKSHGIAWYFDNYIP
GVSVPKDLLKSLKTAEKANKGNKPGKYAAIDKINIEFFKPFIKEIKKTTKAAGIHCMAVE
YERLFAPLLGEYPEYVK*
>Ga0114923_100770464
MTVQSNLEKVLNEGTFAVTGELGPKRGVDSVHLRKMAELMKPYCDAFNITDNQTAVVRMS
SIATGIIIKQMDMDPVIQIVTRDRNRLAIQADVLGASAHGIMNVLALTGDHQTMGNHPGA
KNVHDIDSIQLIQCLKGMREGRFMNGEELETDPPHLFIGAAANPFGHPLEFRVTRLAKKV
KAGVQFIQTQPIFAMDIFKKYME
>Ga0114923_100035266
MAKRPAYSNLMKAVQEGHFVFTGELEPKKILNLDKIIHSAKEMKKTGRIVAANVTDGPQG
DAYMSSMVPSYLVQEKANIETVWQVTIRDRNRVALFGDVIAGAVLGLKNILTLTGDHTAL
GDHKKGRPVYDIDSTQFAEMLSMMIDEGTDYEGNEIKGGKIEMNFGCVANPNSDPREPEI
LKVGRKVEQGIDFIQTQTAFDVDQAKEFLKDLEQFNVPVLLGVFPLKSHGIAWYFDNFIP
GVSVPKDLLKSLKKAEKENKGNKPGKYAAIDKINIEYFKPFIEEIKKTTKAAGIHCMAVE
YERLFEPLLGDFPEYVK*
>Ga0114923_1000061318
MASAFRSAFSEKDFVVTAEIGPPKGTDIAQMIHHIDLIKDKVDALNVTDNQSSVMRIGSL
AVCRLILDRGGEPILQLTCRDRNRLALQSELLSAAVLGVNNVLCLTGDYVSVGDHPQARP
VFDLDSVQLLQTVGLLNDGTDLSGAELQGATNFFPGAVVTPEADPIEPQMIKFEKKIAAG
AKFIQTQAIYDLENFKRFMEKAGRDGVKIMAGIVLLVSAGMARYMNKNVPGIFVPEELID
EMSTASKDDRIETGIRIAGRMIRQLREEKMCDGVHIMAIGKEERVPDILDAAA*
>Ga0114923_100345285
MKVKTPSKLEKVLAAGHLAVTSECGPPRGSDPEVIIKKAEMIKDHVDAVNITDNQTSVTR
MCSLAACIRLKLLGLEPILQMVTRDRNRIALQSDILGAASFDINNILCLSGDHQSFGDCA
QGQNVHDIDSMQLIQTVRHMRDEGKFLGGDDIARPPQMFVGAAANPFADPFEIRVPRLAK
KIAAGAEFIQTQCIYNLDKFAEWMKLVVERGLDEKISILAGMTPMKSAGMAKYMKNRVPG
MDVPDEIVKRLADTPKEKQAEEGINICVEAIQQIKEIKGVKGFHIMAIEWEEKVPEIVER
AGLYPRPEVD*
>Ga0114923_100011663
MKKKKKRRRNLKMPKRPAYSNLTKTMKEGKFLFTGELEPKKMQDLSSVIHSAEEMKNTGK
IVAANVTDGPQGDAYVCSMVPCYMVQEKTGLEAIWQMTVRDRNRIALFGDILGGAILGLK
NLLALTGDHSALGDNKNARAVFDLDSTQLIELVSKMVDDHTDLEGNEIEGERLEINVGCA
ANPNSDPREPEILKVGRKCEVGADFIQTQTSFDIDEAKEFLKELEKFNVPVLLGLFPIKN
YGIAWYFNEYIPGVSVPKDFLNALKKAKKIENKKEKYAAIDKINLDFYVPFIKEIKKTTK
AAGIHCMAVHYERLFEPLLKDF*
>Ga0114923_100011269
MSFRQALESGKFLVTAEVGPGKGTDVEHLLKDAAIIKDRVDAINVTDLQSSVMRLGSMAV
CHLLTDIGVDPVFQVTCRDRNRLALQSDLLSAWVLGIRNVLALTGDHPVLGDHPQAKPVF
ELDSVTLLEVIGKLNSGFDMVGNELKGKPGFLPGAVVNPGADNEAAMDLQIMKMEKKIKA
GAKFFQTQGVYDLDAFEKFMKRVEGFNTKVLGGIILLKSVGMARFMNKNVAGVFVPEPLI
QELKEAEDKTRVSMNIAVRLIKGMKDLCHGVHIMALGWESKIPPILDEVGL*
>Ga0114923_100047033
MAKRKAYSELCKAIEAGHFVFTGELEPKKILDLSEIIHSAKEMKKTKRIVAANVTDGPQG
DAYMASLVPSYKIQEEAGIEAVWQVTVRDRNRVALFGDVISGAILGLKNILTLTGDHTAL
GDHKKGRAVYDIDSTQFCEMLSIMIDEGTDYEGNELKGGKIEMNFGCVANPNSNPREPEI
LKVGRKVDRGVDFIQTQTAFDIDDAKDFLKDLEQYNVPVLLGLFPLKSHGIAWYFDNYIP
GVSVPKDLLKALKKAEKDNKGNKPGKYAAIDKINIDFFKPFIAEIKKSTKAAGIHCMAVE
YERLFAPLLGEYPEYVNYSM*
>Ga0114923_100559081
MVATQYKSGSNLEKVLASGDFAVTAELGPPKSVDLDVIKSKAQQLVGWVDAVNITDNQTA
IVRVSSIAAGKLVIDMGLEPIMQMTCRDRNRLAV*MKSGSNLEKVLEAGHFAFTGELGPP
RGADAEVVRKKAVHLKGQVDAVNITDNQTAMVRMSSWAASLLLIQEGLEPNFQMVCRDRN
RLA
>Ga0114925_100022248
MSTRTPSKLEKILAAGHLAVTSECGPPRGSDPEAITRKAEMIKDYVDAINITDNQTSVTR
LCSLASCIHLKKMGVEPTLQMVTRDRNRIALQSDILGAASFDIYNILCLSGDHQNFGDSP
QGQNVFDIDSMQLIQTVRLMRDEGKFLGGDEIKRPPQMFVGAAANPFADPFEIRVPRLAK
KIAAGVEFIQTQCIYNLDKFELWLKQARDRGLHEKVYILAGVTPFKSAGMAKYMKNRVPG
MDVPDEVVKRMSGVPKEKQAEEGINICVETIQRLKEVEGVKGFHIMAIEWEEKVPEIVER
GGLYPRPKGIDD*
>Ga0114925_100007246
MNTKTPSRLEKILAAGHLAVTSECGPPRGSDPEAITKKAKMIKDYVDAINITDNQTSVTR
LCSLASVIHLKLMGLDPILQMVTRDRNRIALQSDILGAASFDINNILCLSGDHQQFGDCP
KGQNVFDMDSMQLIQTVRYMRDEGKFLGGDDIGRPPQMFVGAAANPFADPFEIRVPRLAK
KVAAGVEFIQTQCIYNLDKFELWMKQVRDRGLHEKVYILAGVTPFKSAGMAKYMKNRVPG
MDVPDEVVKRMSDVPKEKQPEEGINICVESIQRLKEVEGIRGFHIMAIEWEEKVPEIVER
TGLYPRPKDL*
>Ga0114925_100043466
MKAGTNLEKVLEDGRFAVTAEAGPPRGAVPSVIQRKGELLKPFCDALNVTDNQTAIVRMS
SLSGCILLKQLGTEPVMQIVCRDRNRIAIQSDILGAVALGIGNILCLSGDYPSFGDHPTA
KSVFDLDSIQLIQLSAQMRDKKQFLSGEKISGEVPLFIGAVENPFADPFEYRALRLAKKA
KAGADFIQTQAIFDIGKFAEWMEMVTYRGVDKEVHILAGVIPIRTVGMARYMRDKVPGVN
VPDEIVTRMEDAKDAREEGLKICLEIIEQIKEIPSVHGIHIMAVGWEDIVPTIVEKAGLL
PRPLL*
>Ga0114925_100010383
MAQNEYKSGSNLEKVLQAGEFAVTAELGPPKSADLDLIKKKAEMLSGWVDAVNITDNQTA
IVRVSSIATGKLALDLGLEPIIQMTCRDRNRLSIQSDILGAYLLGIRNILCLTGDHQCFG
NHLTARYVFDLDSIQLIQMVKNMRDEKVFASGEEIKNSKKAEVKEPRMFIGAAANPFADP
FEFRVIRLEKKINAGTDFIQTQCIYDMDRFAEWMRQVCDRGLHKKCKILAGVTPLKSARM
ARYMRDQVAGVTVPSYYIERLAKADDPKAEGIEIVTEQIQQLRKIEGVAGIHIMAIEWEQ
KVPEIVQKAGLRN*
>Ga0114925_100156382
MKAGTNLEKVLESGKFTVTAEAGPPKGVSAEVMQRKGELLRHCCDAINVTDNQTAIVRMS
SFAGSMLLKQQGTDPVMQIVVRDRNRLAIQSDVLGAVALGIGNVLCLTGDHQKFGNHPNA
RGVFDIDSIQLIQALKRMRDEKKFLSGDDISGEVPLFIGAAANPFADPFEFRVSRLAKKI
KAGADFIQTQAVYDVAKFTSWMEMVNDRGLDRQVHILAGVIPIKSAGMARYMRDYVPGVS
VTDEIVARMEKAEKPKEEGVALILEIIEQLKEIPGVHGVHIMAVGWEDIVQEIVAKAGLM
PRPAV*
>Ga0114925_100026044
MTVQSNLEKVLNEGTFAVTGELGPKRGVDAEHLRKMAELMKPYCDAFNITDNQTAVVRMS
SIAAGIMIKQMDMDPVIQIVTRDRNRLAIQADVLGASAHGIMNILALTGDHQTMGNHPGA
KNVHDIDSIQLIQCLKGMREGRFMNGEELETAPPHLFIGAAANPFGHPLEFRVTRLAKKI
KAGVQFIQTQPIFAMDIFKKYIEDARNRGLLEKVHVLAGIIPIKSIGMAKYMRDHVAGVI
VPDEKIERLQKAPEGIEEKKERIKKIREEAVKMSVDEVHEALEIPGVHGVHIMAVAWEEI
IPEIVKQAGLDKERPKYKT*
>Ga0114925_100045721
MKSGSNLEKLLEKGEFVITGELGPPKGTDVEVVKKKAALLKGNVDAVNITDNQTAIVRMS
SIVTSKILIDEGLEPTMQMVARDRNRLAMMSDLFGASALGIKNMLCLSGDHQSFGNHPEA
KNVFDIDSIQMIHMVKTMRDENKVICGDEIEGDFKMFIGAASNPFADPFQYRVHRLAKKI
EAGVDFIQTQCIYDMKRFREFMKQVVDMGLHEKCKILAGITPLKSVGMARYMAANVSGII
IPQDIISRLRGAGKGKVADEGIKITCEQIQEMKEMEGIAGVHLMAIEWEHKVAEITKMAG
VIPRPKV*
>Ga0114925_100440762
MSEYKSGSNLEKVLKAGHFAFTGECGPPLGANVEHLKEKAGHLKGCVDAVNVTDNQTAVV
RMSSWAASLILLQEGLEPNFQMVCRDRNRLAIQSDILGVYSHGIRNMLCLSGDHQRFGNH
PDAKNVFDIDSMQLIHTVKTMRDEGTFLNGQDIDVPPELFIGAASNPFAEPFEFRVHRLA
KKIAAGADFIQTQCIYNMDRFREFMKRAVDMGLHEKCHILAGVTPMKSLGMARYMAKQVP
GMDVPASLIKRLQGAGKGKVAGEGIKFAMEQIEEFKEMEGVAGVHLMAIEWEHRVPEIAE
LAGMLPRPKV*
>Ga0114925_100093973
MKKNQKRRRKFKMANRPAFSNLLKTIREGKFVFTGELEPEKDFDLNHVLHSAEEMKKTGK
IIAANVTDGPQGDAYTCSMVPCYLVQEKVGLEAIWQMTVRDRNRIALFGDILGGAILGLK
NLLALTGDHSALGDHQNARPVYDLDSTQLIDLVSKMVDDGTDLEGNEIKGGKPQLNVGCA
ANPNSNPREPEILKVGRKVEVGADFIQTQTSFDVDDAKEFLKELERYNIPVLLGLFPIKN
YGIAWYFNEYIPGVSVPKDFLDALKKTKKIKDKKEKYATIDKINLEFFEPFIKEIKKTTK
AVGIHCMAVHYERLFGPLLKDF*
>Ga0114925_100226505
MKTKSNIERILESGGFVVTSECGPPRGADPEVIRSKGALLKGVVDAVNVTDNQTSVVRMS
SFASCILLKEMGFDPILQMVCRDRNRIAIQSDILGAAALGINNMLCLSGDHQKFGDHPKA
KNVFDIDSIQLINTVKMMRDNGRFVGGEEVNGRPRLFIGAAANPFADPFEIRAARLAKKV
KAGVEFIQTQCIYNVKKFEQWMEMVRVRGLHEECAILAGVTPFKSAGMARYMKNQVPGM
>Ga0114925_100026727
MAKRPAYSNLCKAIEAGHFVFTGELEPKKILNLDEIIHSAKEMKKTGRIVAANVTDGPQG
DAYMSSMVPSYLVQEKANIEAVWQVTVRDRNRVALFGDVIAGAVIGLKNILTLTGDHTAL
GDHKKGRPVYDIDSTQFAEMLSMMIDEGTDYEGNELEGGKIEMNFGCVANPNSDPREPEI
LKVGRKVNLGVDFIQTQTAFEIDQAKEFLKDLEQFNIPVLLGVFPLKSHGIAWYFDNFIP
GVSVPKELLKSLKKAEKDNKGNKPGKYAAIDKINIEYFKPFIAEIKKTTKVVGIHCMAVE
YERLFAPLLGDYPVYVK*
>Ga0114925_100327271
MSLKSLLKAGKFVVTTEVGPLKGTDATELEEVAKLLLGRVDAANVTDQQSSVMRLGSLST
CHMLKERGLDPVFQMTCRDRNRLALQSDLLSAYVLGVENVLAITGDLPSLGDHPQAKPVY
DLDSVQLLWVIGRLNEGYDMVGNELKGKPNFFPGAVVNP
>Ga0114925_100029277
MRKKKKRRGRNKMAKRPAYSQLCKAIEAGHYVFSGELEPKKILDLSEIIHSAKEMKKTKR
IVAANVTDGPQGDAYMSSLVPSYLIQEKAGIEAVWQVTIRDRNRVALFGDVIAGAVLGLK
NILTLTGDHTALGDHKKARPVYDIDSTQFCEMLSKMIDDGTDYEGNEIVGGKIEMNFGCV
ANPNAVEPYLEPEILKVGRKVEVGVDFIQTQTAFDIDQAKDFLKELERFNVPVLLGLFPL
KSHGIAWYFDNYIPGVSVPKDLLAALKKAEKDNKGNKPGKYAAIDKINIEFFKPFIAEIK
KTTKAAGIHCMAVEYERLFEPLLGDYPEYVK*
>Ga0114925_100266495
MTTNPSSNGYLVGSNLERILHAGHFAVTGELGPPQSADREVIGKKAALLKGYCEAVNITD
NQTAIVRMSSIGAGALVVQEGLEPVIQMTCRDRNRLAIQSDLLGAYALGMRNLLCLSGDH
QTFGNHPNAKNVFDIDSIQQIQMVAGMRDDCIFECGDKMKGPEPRFFVGAASAPFADPLE
FRPYRLAKKAKAGADFIQSQLIYDIEAFKTFMEKVRKLGVHEE
>Ga0114930_1000024138
MKKSNLEKVLSSGQFAVTAELGPPKNADANVVVEKAKLLKGVADAVNITDCQTAIVRMSS
IAAGTLAMSEGIEPVIQMTCRDRNRIGIQSDLLGAWALGARNLLCLTGDHQKFGNHPGSK
NVFDMDSIQLLEMIKNMKSGSNLEKVLTAGHFAATGELGPPQSTDREVIERKAAYLKGHV
DAVNITDCQTAVVRMSSMAVAVMLLQLGLEPTMQMTCRDRNRIAIQSDLLGAAALGIKNL
LCLTGDHQSFGNHPAAKNVFDLDSIQLLQVVKAMRDEKRFQCGDAIKGAEPSFFIGAAAN
PFADPLEFRPYRLAKKVRAGADFIQTQIVFNVPKFREYMKRARDIGALEGAYLLAGVSPI
KTLGAARYMAARVPGMDVPQEIVERIRKTPRDRRAEEGIKICTEVIQQVREIEGVAGVHI
MAIEWEEVVPEITARAGLLPRPEA*
>Ga0114930_100026264
MKANSGMEKLLAKEEFLVIASIGIPRGADLKPLEEGYKLLENKVDAFYIPDNPGANVHLL
GLAAAVHLQKLGGETVLELNCRDRNRIAMQSYILGAAALGVTNLLCSTGDHQTLGNFRGT
KRVYDMDMVQAIQVLKGMRDEKKFSNGEEVPQPPSIFIGAEVNPFADPLEFRATLMAKKV
EAGANFVQTRGVFDLERFGQWMELLRQQELHQKVPILAGIIPLVSVEQAKDLQQAPGMML
PDSIIERLESSDKPEEEGIKIAGEIIAQVKKIEGVRGVVLHADGVERLVPNLIKQGGLSS
KA*
>Ga0114930_1000658410
MGKKPAYSNLVKTMREGKFLFTGELEPKKMVDLSSILHSAEEMKKTGKITAANVTDGPQG
DAYTCSMVPCYLVQEKVGLESIWQMTVRDRNRIALFGDILGGAILGLKNMLALTGDHSAL
GDHQNARAVYDLDSTQLIDLVSKMVDDGTDLEGKEIEGGKIEMNVGCAANPNSNPREPEI
LKVGRKVEVGADFIQTQTSFDVDDAKEFLKELEKFNVPVLLGLFPIKNYGIAWYFNEYIP
GVSVPKDLLKALKNAKKEYKEDKKKRNEVIDKINIDFFEPFIKEIQKTTKAAGIHCMAVH
YERLFEPLLKNF*
>Ga0114930_1000133021
MKSGSNLERLLENGEFVITGELGPPKGPDAEVVKEKAAMLKANVDAVNITDNQTAIVRMS
SIATSKILIDEGLEPTMQMVARDRNRLAMMSDLFGASAFGIKNMLCLSGDHQRFGNHPEA
KNVFDIDSIQMIHMVKTMRDEHKIICGEEIEGDFKMFIGAACNPFADPFHYRVHRLAKKV
EAGVDFIQTQCIYDMKRFKEFMKQVVDMGLHERCKILAGVTPLKSVGMARYMAANVSGII
IPEEIIERLKGAGKGNVASEGIKIACEQIQELREIEGIAGIHLMAIEWEHKVPEIVKMAG
LLPRPTLSS*
>Ga0114930_100053675
MNTKTPSRLEKILAAGHLAVTSECGPPRGSNGDAITKKAEMIKDYVDAINITDNQTSVTR
LCSLASVIHLKLMGLDPVLQMVTRDRNRIALQSDILGAASFDIYNILCLSGDHQSFGDNP
QGQNVFDLDSMQLIQTVRYMRDEGKFLGGGDDIDRPPQMFVGAAANPFADPFEIRVPRLA
KKIAAGVEFIQTQCIYNLEKFELWMKMARDRGLHEKVYILAGVTPFKSAGMAKYMKKRVP
GMDVPDEVVERMSGVPKEKQPEEGINICVESIQRLKEVEGVRGFHIMAIEWEEKVPEIVE
RSGLYPRPKIE*
>Ga0114930_100027338
MKSGSNLEKVLEAGEFAVTAELGPPKSADLDLIKKKAEILSGWVDAVNITDNQTAIVRVS
SIATGKLALDLGLEPIIQMTCRDRNRLSIQSDILGAYLLGIRNILCLTGDHQCFGNHPTA
KHVFDLDSIQLIQMVKNMRDEKVFASGEEIKNSKKAEVKEPRMFIGAAANPFADPFEFRV
IRLEKKINAGTDFIQTQCIYEMDRFAEWMRQVCDRGLHKKCKILAGVTPLKSAGMARYMR
DQVAGVTVPSYYIERLAKADDPKAEGIEIVTEQIQQLRKIEGVAGVHIMAIEWEQKVPEI
VQKAGLKREA*
>Ga0114930_100082592
MKSESNLEKILESGQLAVTGECGPPRGADRSVIERKAQFLKGNVDAINVTDNQTSIVRMS
SIATCVLLNQMGLEGTMQMVTRDRNRIAIQSDIFGAYALGIRNILCLSGDHQCFGDHPTS
KNVFDLDSIQLIQTVKQMRDDGKVLGGEEIQGIPRMFIGAAANPFADPFEFRVVRLAKKV
AAGADFIQTQCIYNLDKFEKWMEMVRDRGLHEKVHILAGVTPLKSVGMAKYMKEKVAGME
VPDEAIDRLKGVPKEKRPEKGIDICVETIQRLKEIEGVHGIHLMAIEWEEMVPPIVEKAG
LLPRPIPSP*
>Ga0114930_100028567
MATPFREIIKTKDFVVTAEAAPGKGSNVSKAIEHIELLKDKVDGLNVTDNQSSVMRYPSL
GVCLLVKEHGGEPILQVTCRDRNRLAIQADLLFAYSRGINNVLCLTGDSIDVGDHKEAKQ
VFDLDSVQLIHLVHTLNSGKDMAGNELDGGIDFCIGTTATPSADPLEPQLIKVEKKLRAG
VSFVQTQAVYELDELKRFTEFVRTIDGGVKILAGIVPVVGSKMAAYMNDNVPGVFIPQYL
IDELAQAPKGTGVAKGIEIAARMIRQIREEKVCDGVHIMFIGREERVPEILKTSGLL*
>Ga0114930_1000005261
LIIVQQKPLERIFEMTGNLENLLIVGCDGCAAIVQAGGEKQAEILKKLLEMRRKLGGRNG
SKIKAISILRQCDRQIVVSSLHPLVGEYDAIVSLGCGVGVQTLADLYSNKIIIPANDTMF
IGMHDTKEGKFYEMCRACGDCILFETGGICPITRCAKSLLNGPCGGQASGKCEVGGGKND
CAWILIYNRLKERNKLDLFKKFRIPRDYRISEHPRELGGEVSEKKEPAKAEEVVGGTYER
VAYSELMKQILEGKFVFTGELEPVKTTNLREVIEGAKILKGHVVAANVTDNPTSFGYMNA
LVPSYMIQREVGLEAVYQMTTRDRNRLALLSDVLAAGALGIKNILVLTGDHTTIGDTPEA
RPVFDLDSATFTYMMRKVIDEGVDLKGNKIEDPPKFNIGIAGAPNADPLEAEILKIERKV
KLGVDFIQTQCVYSVEQAKRFLDAVEYLKTPVLIGVAPFKSKAMMNWMIKFVPGIKVSED
VEQRLLRAREKSKEAFREENVEIFGELVREIRKTTSAAGIHMMAIGFEWIVPKIIEMSGT
A*
>Ga0114930_100001835
MTTKTPSRLEKILAAGHLAVTSECGPPRGSNGDAITSKAEMIKDYVDAINVTDNQTSVTR
LCSLAACIRLKLMGLEPILQMVTRDRNRIALQSDILGAASFDIHNILCLSGDHQQFGDSP
QGQNVFDVDSMQLIQTVRYMRDEGKFLGGDDIDQPPEMFVGAAANPFADPFEIRVRRLAK
KVAAGAEFIQTQCIYNLAKFEHWMKQARDQGLHEKVYILAGVTPFKSAGMAKYMKNRVPG
MDVPDEVVQRMSDTPKEKQPEEGLSICVESIQRLKEVEGIRGFHIMAIEWEEKVPEIVER
SGLYPRPKIQ*
>Ga0114930_1000018350
MNLVRFLAVNIVGTLLRVLPFPCKTGLVKIGNPDRNSPVLLTCNYHLTVERVKRALRGID
AYLLLANSRGINVWCASAGGLFTDHDVISVLKTSGIEELVDHRDLILPQLAATGVEFKVI
GKKTGWKVYWGPVRANDIPAFIKDKLEKTPVMREIGFPLMQRIEMAVAWAFPISVILTLF
TIPLWREAVLPLIFLVWALSLLIFVSFPLYSKWLGPEGKRMGFILFDFGRGGFQLILWGV
VILALIIYSIAVGDFRWGFILRWGFVTSIIVVLLSIDLMGSTPVYKSGLHEDRLLKIIVD
GTKCKGVALCEGVCPRNCYEVDKDRHIATIPGASRCVQCGACIVQCPFDALYFKSPKGGI
ITPETVRRYKLNLIGRRLVKMGGE*
>Ga0114930_1000018351
VIVVRERMEKALRKSDAEYTEIRIESVTSSWVDFRGEELDSIGSSRTLGGIVRALVKGGW
GYVIFNDLSDLETRVREACGSARLVGKGESTLAEVEPVVDEIRASFEKDFRDVPLSEKKS
VIEEYNKIILGHHEKIETSNVSYTDSFRKVWYGNSEGAYIEDERPDVGVRISATAREGDN
VQRGFESIAGGGGFQIIEGLQEKAEVTARRAVDLLSAPPVTGGKYPVIINPRLAGVFAHE
AFGHLSESDFVYENERMRELMVLGKRLGPDILNIVDDGTIRGLRGTHKYDDEGVRTGKNY
LIKEGILVGRLHSRETAAKMGEQPTGNARAIGYQYQPIVRMTNTYIDRAEATLEDMIKDV
KLGLYALDMVGGQTSMEMFTFSAAYGYMVRYGRIAELVRDVVLTGNVFETLMNIDMIGDT
VEWPPAGGGCGKGGQSPLPVGLGGPYVRIQNVVVGGRQG*
>Ga0114930_1000018352
VIVNRLIEKAMKKAEGAQASLGQSESTDVSFENDKLKSVRSSQSTAMGVRIIVDGRIGSS
HTTDIDDVDGVVARALEAAEFGSPARFRFPDIQEGPDVRVYDDRVPPVTKEEMVHIGEEM
MTLVKEYNPDILLSAGVSKGISYCQFANSAGIGHTTEDTTFTVWINGQLIRGTDILWAGH
GFGWKKREIDHVGIAKKAIELFRMAEDTARIKSGDMPVIFTPEGVNVLVLALRLGFNGKN
VFLGSSPLAGKLGETIADERFSIADNPLLDYASGSSKYDGEGVPHQVTPLIEGGVVKNFL
YDLDTAGRAGTQTTGNGVGCDPTNLVIKEADTPYEAMVKDTKEGLLVHNVLGLGQGNPMS
GEFSVNVELGYKIESGEVVGRVKDVMLAGNTYDALKNIAAVGDKAEWAGGSLLTPPIQVD
RLSVIAK*
>Ga0114930_1000018353
LKFSEIGEFGFIESIKKECVTSLKGVIKGIGDDCAVFGPYPGRLLLFTTDMLVEDIHFVR
DTITPYQLGRKAIAVNLSDIAAMGGRPLFILISLAIPVEMDVELIQDFYKGMKDICRHYK
VDIVGGDTVASPDALTINVSLIGDVKENEILYRSGARPGDKIYLTGTVGDSSAGLKILKN
EISPPNSIGGHFIKAHNEPKPLIETGRIIATSRLASAMIDLSDGLLSDLGHICKESGVGA
ILFRSKIPLSSQLKSLASIANFNPLDLALSGGEDYVLLLTVPEAKTQDLDLLSKNKKPSP
LYLIGEIREQEGIRMVNDDGSVEEIDPRGFNHFLS*
>Ga0114930_1000018354
LFITFEGIDGCGKSTQISLFEATLKEKGISSVITREPGGTKIGQAIRKILLDLDDTHMVP
LAELFLYAADRAQHVREVINPALEAGKWVISDRYVDATTVYQGVVLGHHEELIEQINREA
TLGCRPDITFLLDCPAEVGLERRAKRDPHNKRKDRFERKTLDFHIKIRYGYLALANKHKH
RFRIIDSTLPEDIVARKIREAISPYLP*
>Ga0114930_1000018355
MSPNLFKEIIGQEKAIGFLRGVIATDKIAAAYLFTGMQGIGKRTTAMAFALLLNCMNPVD
GDGCRRCSSCKKISDGNHPDLVFIGPNKEKKAIGIDQIREINRHLAFSPVLGRYRIIVID
PAEKMSDEAANAFLKALEEPPPGNILILNVRDPDQLPPTIVSRCQRVPFKPLPTQNIEDW
LVSEGNIDKESAKILARLSEGSLGEAIKLANDDLFTERVNLVTTLHSVMNGSPDMLLDLA
QKFSDLGKRAATNKELKDDRIALMLGIWKSLFRDMLVIKLGGAVDLILNSDLTDHLKKAS
TLYSVDGLMRSLAVIARAEHDLMENRNILFLLERSLIGLKGAASF*
>Ga0114930_1000018356
MYRNSPKKIVNVWFRRDGRVYEFYTGNFVLNEGDKVIVETRKGLELGTVCSKPRIRDASM
PSRPIKKIFRLATAEDIEQKEKNERIEAEALQFCKERVHNDRLPMNLIAVELTFDRKKLT
FFYTSTMRVDFRKLVKDLVQEFNTHVEMRQIGSRDLARMLGGVGHCGRQLCCSLFLSDFE
PISIRMAKEQDLSLNPGKISGVCGRLMCCLAFEYDNYQEMKKARGNNDRK*
>Ga0114930_1000018357
MTGNSHSTFYITTPIYYVNAEPHIGHAYSTIVADVIARFYRLAGFETFFLTGTDEHGNKV
VEAAERSGETVKAYVDRISRAFKETWPKLNITNDYFVRTTDRNHKDTVSKILSEVYAKGD
IYFSDYEGKYCIGCERFYTDTELVQGKCPIHMSEPRLIKEENYFFRMSNYQDWLIDYIDK
HPDFIRPERYRNEVMAFLREPLEDLCISRPRKRLSWGIPLPFDDNYVTYVWFDALINYIS
ALGYPDGERFKKFWRVAQHIIAKDILKPHGIYWPCMLKAAGIEPYQHLNVHGYWNVDAGK
MSKSLGNIVKPLDLAAKYGLDALRYFLLRDMVFGRDSDFSEESLVRRLNADLANDFGNLV
SRSMTMAIKYFDGLLPAPGPYEEADMSLKEAALKVIEDYKGMMKEFSLNKALVAVWELIG
RTNRYIDTMKPWAMAESNRGRLGTVLNTITEVIRTVSVLVWPFMPQTAEKIQYQLGLGAV
GLELPLDSLKAGGKTRQVRPISKAPPLFPRVNLVRDEKVEEKAGLVSPADFQRLELRVGV
IEKVEPIPGSKKLLKLTVDIGEERTIVAGLAAHYRMDELRGKHVVVLANLRAVKLMGVES
QGMILAAEDEGGIHLLIPDTESKPGGIVK*
>Ga0114930_100012716
MKAGSVLERVLESGALAVTAEAGPPKGASPMVIQRKGELLKGYCDAVNVTDNQTAIVRMC
SLAGCVLLKQLGVDPVMQMVCRDRNRIAIQSDVLGAVALGIGNILCLSGDHQKFGNHPTA
KNVFDVDSIQLIQTLKMLRDDKKFLCGEEVSGEVPLYIGAVENPFADPFELRVQRLAKKV
EAGADFIQTQAVYDVAKFATWMGQVRDLGLDRQVHILAGVIPIRSVGMARYMRDYVSGVY
VPDEIVTKMEGAKDTKEEGINIILEIIEQLKEIEGVHGIHIMAVGWEDIVPIIVERAQLL
PRPLV*
>Ga0114930_100051955
VSEDTLKSGSRLERTLVAGEFAVTGELGPPKSADVEIIERKAGYLKGVVDAVNITDNQTA
IVRMSSIAAGLLAMKHGLEPVIQITCRDRNRLAIQADVLGAYALGLRNILCLSGDHQCFG
NHPTSKNVFDMDSIQLIGMLKGMRDDKVFACGDEIRNTKKQPVVEPRVFIGAAANPFGDP
FAFRVIRLAKKVNAGADFIQTQCIYDMDRFKQWMEQVHNKGLHEQVYILAGITPLKSVRM
AEYMRDNVAGLTVPDHIIERLKNAEDPKEEGQKIAVEQIQEIRETPGVSGVHIMAIEAEK
TVAGLVEKAGLLPRPQ*
>Ga0114930_1000007731
VSKVGEAFSNLMKSIKAGKFVYTGELEPHKSSDLSEIIEWARTLKETGKIVAANVTDNPQ
SVGTMSSLVASYIVQRKTGLETVYQLRASDRSRLALTSDLLGAAALGLKNVLALTGDHPK
KGDMVEAKPVFDLDGTQLIDLIRRMIYEGKDISGNEIHGPRPQFNIGAAGNPNFEPLEIE
VLKLERKAEVGVDFIQTQVVFNVEVALEYLEAVKHIDVPFLIGIFPPRSYGQAAYFSEYV
PGVKVPDEFLGRFKEFKKTTNKKERRKKIDDYNIEYFSDFIKQVKKKPACKGIHLMAVGY
PEVISSIIETAGR*
>Ga0114930_100035915
MATAFKETLNSGKFVVTGEIGPPKGTNLEKTVHHIDLLKDKVDALNVTDNQSSVMRFPSL
GTALLIKERGGEPILQMTCRDRNRMALEADLLFAYTRGIGNVLCLTGDSITVGDHKEAKA
VFDLDSAQLLHMVRILESGKDLGENELDGAVKFCAGAIVTPEANPIEPQLIKFEKKVQAG
AEFFQTQAIYDLDNFKKFMGYVRGLDKNIKILAGIVLLASARMAKYMNESVPGVFVPQAL
IDEMATAEKGKGVQKGIEIASRLIKQLKEEAICDGVHIMAIGREEVVPDILAAAGL*
>Ga0114930_1000032134
MTKRPAYSNLVKTMREGKFLFTGELEPKKMVDLSSILHSAEEMKKTGKIVAANVTDGPQG
DAYTCSMVPCYLVQEKVGLEAIWQMTVRDRNRIALFGDILGGAILGLKNMLALTGDHTAL
GDHQNARPVYDLDSTQLIDLVSKMVDDGTDLEGKEIEGGKIEMNVGCAANPNSNPREPEI
LKVGRKVEVGADFIQTQTSFDIDDAKAFLKELERFNVPVLLGLFPIKNYGIAWYFNEYIP
GVSVPKDFLKALKTAKKEYKEDKKKRNDVIDKINIEFFEPFIKEIQKTTKAAGIHCMAVH
YERLFEPLLKNF*
>Ga0114930_100046997
MSGLFRKTLETKDFIVTAEIAPLKGTNTQKVIEHIELLKDKVDALNVTDNQSSVMRYPSI
GVCLLIKEQGGEPVLQVTCRDRNRLAIQADLLFAFSRGINNVLCLTGDSIDAGDHDEAKP
VFDLDSVQLIHLVHTLNSGKDMAGNELDGKTDFCVGTSATPSADPIEPQLLKFKKKLKEG
ISFVQTQAVYDLDEFKRFMEQARRINGNTKILAGIVPVVSARVAEFMNENVPGIFVPPEI
IDELKKTPKKEGAKKGIEIAVRLIRQIKEERLCDGVHIMFIGREERVPEILEAARLMSK*

>Ga0114930_100052247
MAIQFREALKTKDFIVTAEAGPVKGANTEKVQGHIELLKDRVDALNVTDNQSSVMRYPSL
GTCLLVKEHGGEPIFQVTCRDRNRLAIQADLLFAYSRGVDNVLCLTGDSIDVGDHREAKP
VFDLDSTQLIHLVHTLNSGKDMVGNELDGGVDFCIGASATPSADPIEPQLVKFQKKLDAG
VDFIQTQAIYDLDEFKRFMEHARKMNDKTKILAGIVLLVGARMAAFMNENVPGIFVPQYL
IDELAQAPKGTGLSKGIEIAGRLIRQIREEEICDGVHIMAIGREERVPEILEAAGL*
>Ga0114930_1000055730
MTKRPAFSNLMKAVSDGHFVFTGELEPKKILNLDEIINSAKAMKKTGRIVAANVTDGPQG
DAYMSSMVPSYMVQEKANIEAVWQVTIRDRNRVALFGDVIAGAVLGLKNILTLTGDHTAL
GDHKKGRPVYDIDSTQFAEMLSMMIDDGTDYEGNEIQGGKIEMNFGCVANPNSDPREPEI
LKVGRKVEQGIDFIQTQTAFDIDQAKEFLKELEQFNIPVLLGLFPLKSHGIAWYFDNFIP
GVSVPKDLLKSLKTAEKENKGNKPGKYAAIDKINLEFFKPFIEEIKKTTKAAGIHCMAVE
YERLFAPLLGGFPEYVK*
>Ga0114930_1000000692
VTCRDRNRLAIQAELLLAYSRGICNVLCLTGDSIDVGDHKEAKPVFDLDSVQLLKMARIM
ESGTDMGGNELKGAPKFCLGTTVHPEADFIEPQLIKFDKKVAAGAQFFQTQGIFDLASLR
RFMQYASQFDVKILAGIIVMASARMAKYMNANVPGIIVPQPTIDELATAEKGKGLEKGIE
MAARLIKTIKEEKLCHGVHIMAVGNERIVPDILEAAELTRVRA*
>Ga0114932_100291094
MPIDTATQTVSALKSGSNLEKVLAGGHFAVTGELGPPKHMDTTVVDRKIDLLKGAVDAAN
VTDNQTGIVRLSSIATGIYMAQHGLEPVIQMTCRDRNRLAIQSDLMGAYIHGIRNVLCLS
GDHQSFGNHPGAKNVQDIDSMQLIRMLQEMRDKNQFQCGDEIKGGGPKLFIGGAGSPFSE
PISFRPLRIAKKMAAGVDFIQTQMIFDMNIFRQFMSRLVDPGVTEKVHILAGIGPLKSSP
MARFLNEKIPGIIIPEDLL
>Ga0114938_10038331
MSPKTPSKLEKVLRAGHLAVTSECGPPRGSDAAHIERKAQLIRQHVDAINITDNQTSVCR
LCSLAACIRLKQMQLDPVLQMVVRDRNRIALQSDLLGAASFDIHNVLCLSGDHQRFGDNA
QGQNVFDIDSMQLIQTVRRMRDEGKFLGGDSIERPPRMFVGAAANPFADPFEIRVPRLAK
KVAAGAEFIQTQCIYNLAKFETWMEQVRDRGLHEKVFILAGVTPLKSAGMARYMKTKVPG
MDVPDDVVKRMAGTPKDQQAAEGITICVESIQRLKEVAGVSGFHIMAIEWEEKVPE
>Ga0114939_100122794
MKSGSNLEKVLTAGHFAFTGELGPPRGAHAEEVRKKAAYLKGKVDSVNITDNQTAVVRMA
SWAACLLLIQEGIEPNFQMVCRDRNRLAMQADILGAYALGIRNILCLSGDHCQFGDHPTA
KGVFDIDSMQLIGMVKKMRDEGKFLGGAELDGIPKMFIGAAENPFAEPFEWRVHRLAKKV
EAGVDFIQTQCIYNLPKFREFIRQANDMGLTEKAYILAGVTPMKSLGMARYMKTKVPGMD
VPDDTIKRLQGVPKDKQAEEGIKIALEQIAEFKEMKGVAGVHLMAIEWEHRVPEIAERAG
MLPRPQVG*
>Ga0114945_1000025512
MKSGSNLERVLESGAFTVTAELGPPKSAHAPSVRKKADLLKGQVDAANITDNQTAIVRMS
SIAAARLALDQGVEPVMQMTCRDRNRIAIQSDLLGAYALGIRNILCLSGDHQKFGNHPQA
KNVFDLDSIQLVGMVKAMRDEGLFQCGEEIRNTKKAPLAPPKMLIGAAANPFGDPFPFRV
IRLAKKAQAGADFIQTQPVFDLERFKMWMTAVRDRGLHEQTAILAGVMPVKSWKALAYMD
KNVPGIRIPAPLIERMKGAEDGEAEGVKLCVETMQQLREVEGVRGIHIMAVEWEAIVPEV
VSQAGLLPRPVIPKAEAKEGEEGAKPKKEKASQAAD*
>Ga0114946_100025315
MNENLMHNGYLSGSKLERVLRAGHFAVTGELGPPQSADGDEIRKKAKILKGVCEAVNITD
NQTAIVRMSSIGAGTIVVQEGLEPVIQMTCRDRNRLAIQSDLLGAYALGMRNLLCLTGDH
QTFGNHPDSKNVFDVDSIQLIRMVSDMRDEHIFQCGDVFKGQEPRFFVGAAAAPFADPLE
FRPYRLQKKVLAGADFIQTQLIYDLEAFKIFMEKVRRLGLHEKTYILAGVGPLKSPGMAN
YMKNNVPGILIPDEMIERMTKAGAPWAGKSKDELTKEDKKARSEAWRTEGIQICIELVQQ
LQEIEGVAGVHIMAIEWEEAVRPIVEGAGLYPRPEVKEVASD*
>Ga0114946_100076074
MKTTSVLEKVLENGGFAVTSECGPPRGTSAEEIRKKGELLKGVVDCVNVTDNQTSVVRMS
SIAACAILKQGGLSPIVQMTTRDRNRIGLQSDLLGAYALGLDTMLCLSGDHQRFGDHPTS
KNVYDVDSIQLIKAVHTMREEGTFINGEAIHDPPRFFIGAAANPFADPFEIRVPRLAKKV
AAGVDFIQTQCIYNVDKFREWMKRVVDRGLHEKVKILGGVTPMKSVGMARYMAKSVPGMD
VPDSLIQRLRDAGKGNAAKEGIQIAIETIQQLKEMEGVAGVHIMAIEWEEKVKEIAEGAG
LLPRPA*
>Ga0114946_1000016225
MSQSPEPKAPAAKAQVKSGSHLERMFAAGHFAVTGEVGPPKSCSSKSIREHSAAMRDSVD
GINLTDNQTAIVRLSSIAAAVHVMAEGCEPIIQMTCRDRNRIAIQSDLLGAYSLGVRNVL
CLSGDHQCFGNHPQAKNVYDLDSIQLIRAVRDLRDENLFVSGEKCRFNPKFYIGAAANPF
ADPFEFRALRLAKKVAAGADFIQTQAVYDVERFAEWLRLTGDMGLHPRVKIMAGLVPAKS
AKALRYVSTVPGMRVPDDMIRRMEAAEDQEAEGIKICVETIQQVRELPGVAGVHIMAIAW
EKVVPEIVSLAGLLPRPKLESAGGGNAAAGA*
>Ga0114946_100369785
MSDNGLKSGSNLEKVLKAGHFAFTGECGPPKGANVSHLKEKFEHLRGVVDAVNVTDNQTA
VVRMSSAAASAIMVANGIEPNFQMVCRDRNRLAMMADILGVCALGVRNMLCLSGDHQKFG
NHPQSKNVYDIDSMQLIAMVKKMRDEGKFLNEEEIDEPPRLFIGAAANPFADPVEYRIYR
LANKIDAGADFIQTQCIYNMPRFRTFMKQAVDMGLTEKAYILAGVTPMKSAGMAQYMSKM
VPGMDVPQELIARLKGAGKGHQAEEGIKFAIEQIEEFKEMAGVAGVHLMAIEWEHKV
>Ga0114946_100440302
MAEHGELKSGSRLEKILKAGHFAFTGELGPPRGANAEAVRKKAAHLKGKVDSVNITDNQT
AVVRMSSWAACLLLLQEGIEPNYQMVCRDRNRLAMQSDILGACAHGIKNILCLSGDHPKF
GDQPNAKGVFDIDSMQLINLVKFMRDEKKFPSGTELDEPPRMFIGAASNPFAEPYAWRVH
RLAKKIQAGADFVQTQCIYNMDRFREFMKKAVDMGLHEKCYILAGVTPMKSVGMAQYMAK
SVPGMDVPEALVGRLRGAGKGKAAEEGIKFAIEQIEEFKEMEGVAGVHLMAIEWEHMVPE
IAERAGVLPRPEVS*
>Ga0114946_100519292
MNTDSVLEKVFNTGQIAVTGECGPPRGAMPEVVKEKAEKLRGYVDAVNVTDNQTAMVRMS
SFAASLILRQMGLPPVMQMVCRDRNRLAMQADIIGAYAHGINTLLCLSGDHPYFGDHPTA
AGVFDLDSMQLIQTVRRMRDEGKFQGGADIKNPPKMFIGAAANPFADPFELRVARLAKKV
KAGADFIQTQCIYNMDKFELWMKGVRERELHKQVHIMAGVTPMKSVGAARYMKNKVPGMD
VPDHLVERMAKTPKEQQAQEGIDICVETIQRLLSIEGVAGIHIMAIEWESAVPEIVQRSG
LYPRPQL*
>Ga0114946_100041144
MAASVSGNGYLSGSNLERVLRAGHFAVTGELGPPQNADGEVIRKKAALLKGYVDAVNLTD
NQTAIVRMSSIGAGTIVVQEGLEPVIQMTCRDRNRLAMQSDLLGAYALGMRNVLCLTGDH
QTFGNHPNSKNVFDMDSIQLVQMLVNMREEKVFQNGEAFKGPEPRFFVGAAESPFAHPVE
FRPLRLAKKVKAGANFIQTQLVYDIKAFEAFMEKVRALGIHKETYILAGVGPLKSPGMAK
YMIENVPGILVPDDMVKRMTAAGAPWAGKSKDELTKEDKKACSSAWQQEGIQICIELIQQ
LQKIEGVAGVHIMAIEWEEAVKPLVEGAGLYPRPIVANPVEEVA*
>Ga0114946_100038676
MNDLKSGSNLEKILRAGHFAFTGECGPPKGANVKHLKEKVAHLKGKVDAVNITDNQTAVV
RMASWAASTILIQEGVEPNFQMVCRDRNRLAIQSDILGVYAMGIRNMLCLSGDHQSFGNH
PQAKNVYDIDSMQLIALVKKMRDEGKFINDEDIDAPPRLFLGAASNPFAEPFEFRVHRLA
LKIASGADFIQTQCIYNMERFREFMKRVVDMGLHEKSYILAGVTPMKSVGMAQYMAKSVP
GMDVPDSLINRLKGAGKGKAAEEGIKFAVEQIEEFKEMEGIAGVHLMAIEWEHMVPEIAE
RAGVLPRPEVS*
>Ga0114946_100622661
MAEQVELKSGSRLEKILRAGHFAFTGELGPPRGANAEAVRKKAAHLKGKVDSVNITDNQT
AVVRMSSWAASLLLLQEGIEPNYQMVCRDRNRLAMQSDILGAFAHGIKNILCLSGDHPKF
GDQPNAKGVFDIDSMQLINLVKFMRDEKKLPSGTELDEPPRMFIGAASNPFAEPYEWRVH
R
>Ga0114946_100010664
MSATTPSKLQKMIESGNLAVTSEVGPPRSADGAVIEHKGNLIKDYVDAINVTDNQTSVCR
VCSLACCIRLKLMGLEPCLQMVTRDRNRIALQSDILMSSSLFEEKLNSGEFLVTTEVGPP
KGADVSEMAHHIDLLKDKVDAINITDHQSSMMRFPSIGGCLMVKERGGEPILQITCRDRN
RLAIQAELLLAFSRDICNVLCLTGDAVDVGDHKEAKPVFDLDSVQLLRVIRTMESGTDME
GNELKGVPKFCIGASVHPEADFIEPQLIKFDKKVAAGAQFFQTQGIFELGSLRRFMQYAS
QFDVKILAGIIVLSSARMAKYMNANVPGITVSQSIIDELADVEKGKGLQKGIEIAARFIQ
TIKEERLCHGVHIMAVGNEGIVPDILEAAQTAGTHA*
>Ga0114951_100075616
VITRKATLLREKVDAVNVTDNQTAIVRMSSLAACALLKSEGLDPVLQAVVRDRNRIALQS
DILGASALGIRNILCLSGDHQGFGNQPQAVGVFDLDSVQFLQVPNSKLKQAFESGKFVVT
AEAGPLKGTDITELEEIAKILKDKVDAVNVTDQQSSVMRLGSLAVSHLLCGWGIDPIYQV
TCRDRNRIGLQSDLLSAAVLGIQNVMSLTGDLPAAGDHPQAKPVYDLDSVSLLSVIQALN
EGKDMMGNELKGKTDFFAGAVVNPGADTEASYELQILKMEKKIAAGAKFFQTQAIYDAIL
FEKFMKRVEQYKVPVLAGVIPLKSAGMARFMNKNVAGVSVPQSMIDKISKAEDKTSTGIE
MCADLIKQLKGLCRGVHIMAIGWEKKVPQIIEAAGI*
>Ga0114951_100003239
MTATEYKAGSNLEKVLSSGRFAVTGECGPPKGADVTVIEEKAKILKGYVDAVNITDNQTA
VVRVCSMASGYTAQQNGLEAIMQMTCRDRNRLAMQADILGAATLGLKNILCLTGDHMSFG
NHPEAKGVHDLDSLNLIKMYKDMRDEKKFQCGEEMTVAPPLYIGCAENPFADPFELRALR
LKKKIEAGADFVQTQCIFNVPKFKLWMEEVRALGLHKEIKILAGITPLKGVGGARYMQKF
VPGIDVPQDIVDRMAACEKGAPSQAEGKKIAVEMIKEFTEIEGVAGVHIMAIEWEIAVPE
IVEAAGLMPRPAVA*
>Ga0114951_1000146020
MKTDGQSKLKRTLSGGGFAVTAECGPPRGADASVIRKKGETLKGCVDAVNVTDNQTAVVR
MSSLAACLHLIDIGVEPVMQMVTRDRNRIALQSDIMGAYSLGIRNLLCLSGDHQSLGSQP
EAMNVFDIDSLNLVHAVRVMRDEGKDMSGFSLIGAPEMFIGAAENPFADPLSYRVVRLAK
KIDAGVDFIQTQCVYNLPRFKEWMRQAREEGLTEKVYIMAGITPLKSTRMAQFMAAKVAG
MDIPQEVIDRMSAFTGQRAIEEGMNIALETIAAVKSIPGVRGIHIMAIEAEERVPELVKA
AGLSQRPAK*
>Ga0114951_100213764
MRTESRLEKVLAAGHLAVTSECGPPRGALPDKVREKGKYLEGIVDAINVTDNQTAMVRMS
SLAASVILKQEGLNPLFQMVTRDRNRLAMQADIIGAYSLGIDTMLCLSGDHTKFGDHPMA
MNVHDIDSIQLIQMVKGMRDEGKFQGGAEIKNPPRMFIGAAANPFADPFELRVLRLAKKI
AAGADFIQTQCIFNVDKFEKWMEQVCARGLHKKCYILAGVTPIKSLGAARYMKTKVPGMD
VPQEIVDRMASVPKEKQAEEGVTICVETIERLKKVEGVAGFHIMAIDWEEKVKEIVERAG
LLPRPQI*
>Ga0114993_100103796
MSAQAQTKEDHASSPAWKSGSNLERVLAGGHFAVTGELGPPKSMNTDLVRKKIGLLKGTV
DAANVTDNQTGIVRLSSIAAGILLEQEGLETIIQMTCRDRNRIAMQSDLLGANIHGIKNV
LCLSGDHQSFGNHPGAKNVHDLDSMQLIRMIQEMRDDNKFQCGDEIKGGGPAMFIGAAAS
PFSSPVEMRPFRLAKKIAAGADFIQTQMIFDMERFKTYMKKVVEMGLHEKVAILAGLGPL
KSTPMARFLNNKVPGIEVPDHLLERMDGAVKGIDEDDKDARRDAWRAEGIKLCIEQIQEV
REIEGVAGVHIMAIEWEAAIKPIVEGAGLFPRPDVLSE*
>Ga0115026_100358314
MSTPTAPISNLQNLLSQGEFVVTAECGPPRGADADAVAKKVAYLKGFVDAVNVTDNQTAI
VRMSSIAASTHLLQQGVEPVMQMVTRDRNRIALQSDIMGAYSLGIRNILCLSGDHQSFGS
QPDALNVFDIDSLHLIRAVRTMRDEGKDMSGFELKGAPRMFIGAAENPFADPFEYRVIRL
AKKIDAGVDFIQTQCIYNMERFKAWMKMAREEGLTEKVYILAGVTPLKSAGMASYMAHKV
AGMDIPEPLLKRIADVPKEKASREGIAVCLETIEELKTIPGVRGIHIMAIEWEQKVEEIV
RAAGLLPRPAQALTGC*
>Ga0115026_100175291
MITEIKTPSKLEKVLKAGHLAVTSECGPPRGSDAALIKKKAEMIKNHVDAINITDNQTSV
TRLCSLASVIHLKLLGLEPVLQMVTRDRNRTALQSDILGAASFDIFNVLCLSGDHQVFGD
NPKGQNVFDLDSMQLIQTVRHMRDEGKFLGGDPIVRPPRMFVGAAANPFADPFEIRVPRL
AKKIAAGVEFIQTQCIFNVEKFKLYMKLAGDRGLTEKAFILAGVTPLKSVGMAKYMKNRV
PGMEVPDEIVKRMSGVAKEKQAEEGLKICVETIQQLKEVPGVRGFHVMAIEWEEKVPEIV
EQSGLYPRPQIG*
>Ga0115026_100018281
MKTESVLEKILAAGHLAVTSECGPPRGAVPEKVKEKAEKLRGYVDAINVTDNQTAMVRMS
SFAACLIIRQMGLHPILQMVTRDRNRLAMQSDILGAYSHGINTMLCLSGDHPCFGDHPMA
ANVYDLDSIQFIQMVKNMRDEGKFQGGDEILNPPKMFIGAAANPFADPFELRVARLAKKV
KAGADFIQTQCIYDLPRFEKWMQGVRDRGLHEKIHILAGVTPFKSAGMAKYMKNKVPGMS
VPDEMIKRMAGVPKDKQAEEGLSICAETIQRLKEVKGVAGFHIMAIEWEEKVPEIVKRAG
LHPRPGV*
>Ga0115026_100035391
MKSGSNLEKVLSAGHFAFTGELGPPRGAHAEEVRKKAAHLKGRVDSVNITDNQTAVVRMA
SWAACLLLIQEGIEPNFQMVCRDRNRLAMQADILGAYALGIRNILCLSGDHCQFGDHPTA
KGVFDIDSMQMISMVKKMSDLKSGSNLEKVLRAGHFALTGECGPPKGANVEHLKEKFSHL
KGVVDAVNVTDNQTAVVRMSSWAASAVMIQNGVEPNFQMVCRDRNRLAMQSDILGAYAMG
VRNMLCLSGDHQTFGNHPQAKNVYDIDSMQLISLVKKMRDEGKFLNDEDIDGPPKMFIGA
AANPFADPFEFRVHRMGMKIAAGADFIQTQCIYNMDKFRAFMKIAVDMGLHEKAYILAGI
TPMKSVGMAQYMAKSVPGMDVPESLIKRLRGAGKGKVAEEGIQFAIEQIQEFKEMKGIAG
IHLMAIEWEHKVPEIAERAGLLPRPK
>Ga0115026_100072493
MSPKTPSKLEKVLRAGHLAVTSECGPPRGSDATHIVHKAELIKQHVDAINITDNQTSVCR
LCSLAACIRLKLMGLEPVLQMVVRDRNRVALQSDILGAASFDIHNLLCLSGDHQRFGDSA
QGQNVFDLDSMQLLQTVRRMRDEGKFLGGDAIQRPPAMFVGAAANPFADPFEIRVPRLAK
KVAAGAEFIQTQCIYNLDKFEKWMELARDRGLHEQVFILAGVTPLKSAGMARYMKNKVPG
MDVPDDVVKRMAGTPKDKQAEEGITICVETIQRLKAVKGVAGFHVMAIEWEERVPEIVER
AGLYPRPMLQ*
>Ga0115026_100462394
VKTNSRIEKLLGQGVFVVTSECGPPRGADPEVVRKKGELLMGAVDGVNVTDNQTSVVRMS
SLSACVILKGMGLEPILQMVCRDRNRIALQSDLLGAAALGVNNVLCLSGDHQKFGDHPQA
KNVYDIDSIQLIQTVCRMRDEGKFLGGEEIKGKPLLFVGAAENPFADPFEIRAARLGKKM
KAGCEFIQTQCIYNLDRFKRWMEMVCERGLHEKCAVLAGVTPFKTAGMANYMKKNVPGMD
VPDGMIERMKGVPKEKQAEEGIKICVETIQQLREIPGVRGIHIMAIEWEAKVPEIVKAAG
LYPRPVVE*
>Ga0115026_100503491
MKSGSNLERVIASGKPAVTAELGPPMSADPHEVIKKAGILKGFCDAANITDCQTAVVRIS
SIAAAYIAHQQGLEPVMQMTCRDRNRIAMQADLLGAAALGLKNCLCIAGDHQKFSAAGKL
KGHPGAKNVYDVDTCQLVGIMKKMRDEGLQQGGDKLEVAPKFFIGASWTPMGDPMDFRPY
NLKKKVDAGADFIQTQGIYDMEIFKSQMEKARNLGLHERTAILAGIIVPKSAMMLKYMDS
SVAGVTVPKPLIDRMLKAKEAAGDDKKKMKELQEQEGIKITVELVQQALEIPGIKGVH
>Ga0115026_100012444
MKAGSHLERVLEKGAFAVTGEFNPPKGNDVSVIKRKADLLKGYVDAVNVTDNQTAIVRMS
SMAASSLLIQMGLEPVMQITTRDRNRIAIQSDLMGATALGIRNMLCLTGDHPSFGNQVDS
KNVHDLDSIQLIDCVRTMRDQGTLLGGVDKIEGEIKLFVGAVENPFADPFEFRAIRLGKK
VSAGADFIQTQCIYDMNRFKEWMKRVQDRGLHEKCHILAGISPLNSDRIILQWKKKILPQ
VSIPEGLINRITKSKDPDEEGISVCIEQVKELKEMKGIHGIHLMGTDLEEKFARIVDGAG
LLPRPKVE*
>Ga0115026_100702131
MMKAGTTLEKTLSAGHFALTVEVGPPRGPNPEDVLRKAWLLKGIADGYNVTDNQTAVVRM
SSIAGARLLLEAGCEPIMQMTCRDRNRIALQSDLLGAWALGMRNCLCISGDHQKASASGK
LKGDPGAKNVFDVDSMQLVSIMKNMRDAGVLASGDPLSQPTPFFIGAAWTPFAPPEEFRV
LRLAKKIEAGADFIQTQAVFDMNWFATAVATAREMGLTAKAAI
>Ga0115026_100102434
VKDVSRLKRVLDQGGFAVTAECGPPKGADAEAILKKAELLRSTVDAVNVTDNQTAIVRMS
SLAACSLLKSAGLDPVLQVVVRDRNRIALQSDILGASALGIRNILCLSGDHQSFGNQPQA
VGVFDLDSVQFVQVARTMRDKGTILGGEALTRAPDLFIGAAANPFGDPFAFRVVRLAKKV
AAGAEFIQTQCIYNLDRFEKWMAMSRDRGLTEKTCILGGVTPLKSAGMARYMKKKVAGMD
VPDEVIRRMESVPAKKQAEEGLKICVETIQRLKEIPGVRGVHIMAIEWEDKVAEIAEKAG
LLPRPVISKQ*
>Ga0115026_100340891
MKSGSNLERVIASGKMAVTAELGPPMSADPHEVIKKAGILKGFCDAANITDCQTAVVRIS
SIAAAFIALREGLEPVMQMTCRDRNRIAMQADLLGAAALGLKNCLCIAGDHQKFSAAGKL
KGHPGAKNVYDVDTSQLVAIMKKMRDEGLQQGGDKLEVAPKFFIGASWTPMGDPMDFRPY
NLKKKVDAGADFIQTQGIYDMELFKAQMEKARNLGLHERTAILAGLIVPKSAMM
>Ga0115026_100549341
MSKTTPSKLQKIMAAGHFGVTSECGPPRGTDGHVVEEKARLIGDYVDAINVTDNQTAVVR
MCSLASCIRIKQMGLEPVLQMVTRDRNRIGLQSDILGAASFGIHNLLCLTGDHQSFGDHP
NAANVFDLDSTQLVRTATMMRDEGKLLSGFEMKTRPEMFIGAAENPFADPFEIRVMRLAK
KVAAGAQFIQTQCIYNMPKFKLWMQGVVDKGLHEKVFIMAGITPMKGLGMAKYMKNRVPG
MDVPDELIARLAAIPKEKQAEEGIKIAIEQIQELKEVP
>Ga0115026_100205325
MKTKSNIEKILESGGFVVTSECGPPRGADPEVIRKKGNLLKGVVDAVNVTDNQTSVVRMS
SLSACVILKEMGFDPILQMVCRDRNRIAIQSDILGAAALGINNILCLSGDHQKFGDHPKA
KNVFMKSGSNLEKVIASGNPAVTAELGPPMSADPHEVIKKAGILKGFCDAANITDCQTAV
VRISSIAAAVIALREGLEPVMQMTCRDRNRIAMQADFLGAAALGLKNCLCIAGDHQSFSA
AGRLKGHPGAKNVYDVDTCQLVGIMKKMRDEGLQQGGDKLEVAPKFFIGASWTPMGDPMD
FRPYNLKKKVDAGADFIQTQGIYDMELFKSQMEKARNLGLHERTAILAGIIV
>Ga0115026_100064731
MKSGSNLEKVLRAGHFAFTGELGPPRGAHAEEVRKKAAHLKGKVDSVNITDNQTAVVRMA
SWAASLLLIQEGLEPNYQMVCRDRNRLAMQADILGASALGIRNMLCLSGDHCQFGDHPTA
KGVFDIDSMQLISMVRQMMKSGSNLERVIASGKMAVTAELGPPMSADPHEVIKKANILKG
FCDAANITDCQTAVVRISSIAAAVIALREGLEPVMQMTCRDRNRIAMQADLLGAAALGIK
NCLCIAGDHQMFSAAGKLKGHPGAKNVYDVDTCQLVGIMKK
>Ga0115026_100171761
MSDLKSGSNLEKVLRAGHFALTGECGPPKGANVEHLKEKFSHLKGVVDAVNVTDNQTAVV
RMSSWAASALMIQNGVEPNFQMVCRDRNRLAMQVSFREILDSGKFAVTAEIGPPKGTDIK
EMYHHIEVLKGKIDVANVTDNQSAVMRISSLAVCKIVLDNGMEPVLQMTCRDRNRIGLQA
DLLGASVLGIHNVLCLTGDHVNAGDHKQAKSVYDVESVQLLKIVEGMNNGKDMSGNEMKG
ATNFYAGAVVTPEANPLEPQLVKFEKKVKAGAKFFQTQAIYDM
>Ga0115027_100129754
MSKTTPSKLQKIMAAGHFGVTSECGPPRGTDGHVVEEKARLIGDYVDAINVTDNQTAVVR
MCSLASCIRIKQMGLEPVLQMVTRDRNRIGLQSDILGAASFGIHNLLCLTGDHQSFGDHP
NAANVFDLDSTQLVRTATMMRDEGKLLSGFEMKTRPEMFIGAAENPFADPFEIRVMRLAK
KVAAGAQFIQTQCIYNMPKFKLWMQGVVDKGLHEKVFIMAGITPMKGLGMAKYMKNKVPG
MDVPDDLIARLAGTPKEKQAEEGIKIAIEQIQELKEVQGVRGFHIMAIEWEEKVPEIVKA
TGLYPRPKVD*
>Ga0115027_100184714
VITEIKTPSKLEKLLKAGHLVVTSECGPPRGSDASAITKKAEMIKNHVDAINITDNQTSV
TRLCSLASVIHLKLMGLEPILQMVTRDRNRIALQSDILGAASFDIFNILCLSGDHQIFGD
NPKGQNVFDLDSMQLIQTVRHMRDEGKFLSGDPIQRPPRLFVGAAANPFADPFEIRVPRL
AKKIAAGVEFIQTQCIFNVEKFKLYMKLAGDRGLPDKAFILAGVTPLKSVGMAKYMKNRV
PGMDVPDAIVKRMGGVAKEKQMEEGLKICVETIQQLKEVSGVRGFHVMAIEWEEKVPEII
EQSGLYPRPQVV*
>Ga0115027_100800733
MKSGSNLEKVLSAGHFAFTGELGPPRGAHAEEVRKKAAHLKGRVDSVNITDNQTAVVRMA
SWAACLLLIQEGIEPNFQMVCRDRNRLAMQADILGAYALGIRNILCLSGDHCQFGDHPTA
KGVFDIDSMQMISMVKKMRDEAKFLSGAELDGPPKMFIGAASNPFADPFEWRVHRLAKKV
EAGVDFIQT
>Ga0115027_100151404
MKSGSNLERVIASGKMAVTAELGPPMSADPHEVIKKANILKGFCDAANITDCQTAVVRIS
SIAAAVIALREGLEPVMQMTCRDRNRIAMQADLLGAAALGIKNCLCIAGDHQMFSAAGKL
KGHPGAKNVYDVDTCQLMSMPTAPISNLQNLLSQGEFVVTAECGPPRGADADAVAKKVAY
LKGFVDAVNVTDNQTAIVRMSSIAASTHLLQQGVEPVMQMVTRDRNRIALQSDIMGAYSL
GIRNILCLSGDHQSFGSQPDALNVFDIDSLHLIRAVRTMRDEGKDMSGFELKGAPRMFIG
AAENPFADPFEYRVIRLAKKIDAGVDFIQTQCIYNMERFKAWMKMAREEGLTEKVHILAG
VTPLKSAGMASYMAHKVAGMDIPEPLLKRIADVPKEKASREGIAICLETIAELRTIPGVR
GIHIMAIEWEQ
>Ga0115027_100260601
MKAGSNLEKILTSGQFAVTGELGPPKGADVAIIERKAKLLKGNVDAINVTDNQTAIVRMS
SIAVSALLKQMGLEPTMQMVCRDRNRIAMQSDIFGAYALGIRNILCLSGDHQKIGNHPTA
KNVFDLDSIQLIQTVKKMRDEHKVLSGDEIEGVPQMFIGAAANPFADPFEFRVIRLAKKA
AAGVDFVQTQCIYDMDKFER
>Ga0115027_100571373
MKAGSHLERVLEKGMFAVAAEFNPPKGSDISVVKRKAGLLKDYVDAVNVTDNQTAIVRMS
SIAASSLLIQMGLEPVMQMTTRDRNRIAIQSDLMGATALGIKNMLCLTGDHQSFGNQVDS
KNVHDLDSIQLIDCVRTMRDQGTLLGGTEKIEGEIRLLIGAVENPFGDPFEFRAVRLGKK
IRAGADFVQ
>Ga0115027_100460661
VKDVSRLKRVLDQGGFAVTAECGPPKGADAEAILKKAELLRSTVDAVNVTDNQTAIVRMS
SLAACSLLKSAGLDPVLQVVVRDRNRIALQSDILGASALGIRNILCLSGDHQSFGNQPQA
VGVFDLDSIQFVQVARTMRDKGTILGGEALTKAPELFIGAAANPFGDPFAFRVVRLAKKV
AAGAEFIQTQCIYNLDRFEKWMAMSRDRGLTEKTCILGG
>Ga0115027_100117431
MNPNTPSKLEKVLRAGHLAVTSECGPPRGSDAAHIVHKAELIKNHVDAINITDNQTSVCR
LCSLAACIRLKLMGLEPVLQMVVRDRNRIALQSDILGAASFDIHNLLCLSGDHQRFGDSA
QGQNVFDLDSMQLIQTARRMRDEGKFLGGDAIGRPPRMF
>Ga0115028_100351531
MMKAGSRLEKTLRAGHFAVTVEVGPPRGPNPEDVLRKAQQLKGVADGYNVTDNQTAVVRM
SSIAGAKLLQEAGCEPIMQMTCRDRNRIALQSDLLGAWALGMRNCLCLMKTDSRLEKVLA
AGHLAVTSECGPPRGAQPDKVREKGRYLHGIVDAVNVTDNQTAMVRMSSLAASVLLKQEG
LNPLYQMVTRDRNRLAMQADILGAYSLGIDTMLCLSGDHTKFGDHAMAMNVHDIDSIQLI
QMVKKMRDEGLFQGGAEIKGAPKMFIGAAANPFADPFELRVLRLAKKIAAGADFIQTQCI
FNVDKFERWMEGVCARGLHKQCYILAGVTPIKSVGAARYMKTKVPGMDVPQEIVDRMASV
PKEKQPEEGISICV
>Ga0115028_100234582
MKTKSNIEKILESGGFVVTSECGPPRGADPEVIRKKGNLLKGVVDAVNVTDNQTSVVRMS
SLSACVILKEMGFDPILQMVCRDRNRIAIQSDILGAAALGINNILCLSGDHQKFGDHPKA
KNVFDIDSIQLIQTVRGMREEGRFLGGEEVKGKPVLFIGAAENPFADPFEIRAMRLGKKA
RAGVEFLQTQCIYNMARFEKWMEMVRERGLHEKVGILAGVTPFKSVGMARYMKNSVPGMD
VPDELIERMKGVPKEKQPEEGIKICVETIQKLKEIPGVRGIHVMAIEWEEKVGEIAKAAG
LLPRPVFNA*
>Ga0115028_100001574
MKSGSNLEKVLRAGHFAFTGELGPPRGANAEEVRKKAAHLKGKVDSVNITDNQTAMVRMS
SWAASLLLIQEGLEPNFQMVCRDRNRLAMQADILGASALGIRNMLCLSGDHCQFGDHPMA
KGVFDIDSTQLIGMVKQMRDEGKFLSGAEIDGRPQIFIGAAANPFADPFEWRVHRLAKKV
KAGVDFIQTQCIYNMPKWREFVRQANDMGLTEKVFLLAGITPMKSLGMAKYMKGKVPGMD
VPDEIISRLQGVPRDKQAEEGVKIALEQIAEMKEMKGVAGVHLMAIEWEHRVPEIAERAG
MLPRPAVN*
>Ga0115028_100063591
VKDVSRLKRVLDQGGFAVTAECGPPKGADAEAILKKAELLRSTVDAVNVTDNQTAIVRMS
SLAACSLLKSAGLDPVLQVVVRDRNRIALQSDILGASALGIRNILCLSGDHQSFGNQPQA
VGVFDLDSVQFVQAVRTMRDKGTILGGEALTKAPELFIGAAANPFGDPFAFRVVRLAKKV
AAGAEFIQTQCIYNLDRFEK
>Ga0115028_100012946
MKSGSNLEKVIASGKPAVTAELGPPMSADPHEVVEKAHKLKGFCDAANITDCQTAVVRIS
SIAAAFIALREGLEPVMQMTCRDRNRIAMQADLLGAAALGLKNCLCIAGDHQKFSMSTPT
APISNLQNLLSQGEFVVTAECGPPRGADADAVAKKVAYLKGFVDAVNVTDNQTAIVRMSS
IAASTHLLQQGVEPVMQMVTRDRNRIALQSDIMGAYSLGIRNILCLSGDHQSFGSQPDAL
NVFDIDSLHLIRAVRTMRDEGKDMSGFELKGAPRMFIGAAENPFADPFEYRVIRLGKKID
AGVDFIQTQCIYNMERFKAWMNMAREEGLTEKACILAGVTPLKSAGMASYMAHKVAGMDI

>Ga0115028_100747661
VITESRLKKILHRGDFAVTAECGPPKGADPEVVRNKGKLLKGYVDSANVTDNQTGVVRLC
SLAACALLKAEGLDPVLQMVTRDRNRIALQSDVLGASALGIRNILCLSMITEIKTPSKLE
KLLKAGHLAVTSECGPPRGSDASAIKKKAEMIKNHVDAVNITDNQTSVTRLCSLASVIHL
KLMGLEPILQMVTRDRNRIALQSDILGAASFDIFNILCLSGDHQIFGDNPKGQNVFDLDS
MQLIQTVRYMRDEGKFLGGDPIARPPQLFVGAAANPFADPFEIRVPRLAKKIAAGVEF
>Ga0115028_100344841
MPNSKLMQAFKTKNFVITAEAGPLKGTDITEVEEIAKLLKSKVDAVNVTDQQSSVMRLGS
LAVSHLLIDWGIEPIFQMTCRDRNRIALQSDLLSASVLGIQNVMALTGDLPSSGDHPQAK
PVYDLDSVSLLTVIKGMNDGKDMMGNELAGKTDFFAGAVVNPGA
>Ga0115566_100375023
MATNPEIQSQDAQKSGSNLERVLAAGHFAVTGELGPPKHMDPAFIDRKINLLKGVVDAAN
VTDNQTGIVRLSSIATGIYMAQQGLEPVIQMTCRDRNRLAIQSDLMGAYFHGIRNVLCLS
GDHQSFGNHPGAKNVQDIDSMQLIQMIKEMRDKNQFQCGDEIKGGGPKLLIGGAGSPFSE
PISFRPLRIAKKMAAGVDFIQTQMIFDMDIFKQFMAKLVDLGVTEKVHILAGIGPLKSSP
MARFLNDQIPGIVIPDELLKRMDGAVQGIDENDKDARRDAWRAEGQNICIEQI
>Ga0116102_10069051
MSSWAASLILMQIGLEPNFQMVCRDRNRLAMQGDILGVYSHGVRNMLCLSGDHQKFGNHP
ESKNVFDLDSMQLIHLVKTMRDDGKFLNGEDIDERPKLFIGAAANPFAEPCEFRVHRLAK
KIAAGADFIQTQCIYNMERFREFMKQAVDMGLHEKCYILAGLTPMKTLGMARYM
>Ga0116102_10015514
MSATTPSKLQQIIASGQLAVTSEVGPPRSADGEVIEHKAKLIKDYVDAINVTDNQTSVCR
MSSLACCIRIKLMGLEPILQMTTRDRNRIALQSDVLGAASFGIHNLLCLTGDHQHFGDHA
SCANVFDLDSTQLAMAVRMMRDEGKLLGGHQFEVRPQMFIGAAVNPFAGPNVFMRVIRMG
KKAAAGVQFVQTQCIYNLDKFKEFMKIAEDRGLTEKVAVLAGITPMKNVGMAKYMQKRVP
GMDVPDEVVKRLAGVPKEKQAAEGINMAVEQIEELKGVPGIRGFHLMAIEWEEKVPEIVE
RIGLYPRPQVGGGS*
>Ga0116103_100016930
MSASNLEKILKSGNFAVTGECGPPRGADSDVIRRKGAHLKGYVDGVNVTDNQTSVVRMSS
FASSLVLKEMGFDPIMQMVCRDRNRIAIQSDLLGAAALGINNLLCLSGDHQKFGDHPTAK
NVYDIDSMQLIQTVKGLRDDGKFLGGEEVKGRPDLFIGCAENPFADPFEIRAMRLAKKAA
AGAQFVQTQCIFNVEKFEKWMEMVRDLGVHEKIYILAGITPCKSIGMARYMKTSVPGMDV
PDPLIDRLKGVAKEKVSEEGIKIAVETIQRVRAIKGVAGVHLMAIEWEEKVPEMVQAAGL
YPRPQVN*
>Ga0116103_10121894
VAVKTKSNIERLLEKGVFVVTSECGPPRGADPESIRKKGSLLKGVVDAVNVTDNQTSIVR
MSSLSSCLILKEMGFDPIWQLVCRDRNRIAIQSDILGAAALGINNILCLSGDHQIFGDNP
KAKNVYDIDSIQLINTVKTLRDDGKFLGGDEVKGKPELFIGCAENPFGDPFEIRAMRLGK
KVKAGCDFVQTQGIYNLEKFAKWMEMVRDRGLHERCAILAGVIPLKSAGMAKHMKKNVPG
MDVPDALIDRLSGVPKEKQAEEGIKICVEMIQQIKEIKGVRGVHIMAIEWEQKVAEIAKA
AGLSPRPQA*
>Ga0116104_100002618
MDATNNGYRSGSNLEKVLRAGHFAVTVELGPPKNADGAVIRKKAALLRGLADAVNITDNQ
TAIVRMSSIAAGRIAIEEGLEPVMQMTCRDRNRLAMQSDLLGAYALGLRNVLCLTGDHHS
FGNHPQAKNVHDLDSTQLVRMVADLRDHASFQCGEEIKGVNPRFFVGVGENPFADPAEWR
PLRLGKKVNAGADFVQTQLVYNLARFRDFMARVCDLGLAEKVYLLAGVGPLKSVGAAKYM
RDSVPGLDMPEEIVGRMEAAGAGIEDKKARVEATRKVGIDICVELIQQVREIPGVAGVHI
MAIEWEEAVAEIVTRAGLLPRPVMSGPA*
>Ga0116106_1000002109
MSATTPSKLQQIIASGQLAVTSEVGPPRSADGEVIEHKAKLIKDYVDAINVTDNQTSVCR
MSSLACCIRIKLMGLEPILQMTTRDRNRIALQSDVLGAASFGIHNLLCLTGDHQHFGDHA
SCANVFDLDSTQLAMAVRMMRDEGKLLGGHQFEVRPQMFIGAAVNPFAGPNVFMRVIRMG
KKAAAGVQFVQTQCIYNLDKFKEFMKIAEDRGLTEKVAVLAGITPMKNVGMAKYMQKRVP
GMDVPDEVVKRLAGVPKEKQAAEGINMAVEQIEELKGVPGIRGFHLMAIEWEEKVPEIVE
RIGLYPRPQVGGGS*
>Ga0116106_10021517
MSSLASCIRIKQLGFEPVLQMTTRDRNRIGLQSDLLGAGAFGINNVLCLTGDHQRFGDHP
SAANVFDLDSTQLIQTVRQMRDEGKLLSGYEMNVPPKMFIGAAENPFADPFEIRVLRLAK
KVAAGAQFIQTQCIYNMDKFKLWMQQIVERGLHEKVSILAGITPMKSIGMARYMKAKVPG
MDVPDDVIKRLQGVPKDKVAAEGINIAVEQIQELKECPGVRGFHVMAIEWEEKVPEIVER
AGLYPRPKVD*
>Ga0116106_10197071
VKTQSRLERILASGQLAVTSECGPPRGAVAQKVLEKAEMLRGCVDAVNITDNQTAMVRMS
SLAACILIKQMGLNPLLQMVTRDRNRLAMQSDILGAYAHGIDTMLCLSGDHPRFGDHPMA
ANVHDIDSVQMILMVKNMRDEGLFQGGEKIDG
>Ga0116107_10077304
MSTTTPSKLQQIIASGQMAVTSEVGPPQSADGEVIDSKAKIIKDYVDAINVTDNQTSVCR
MCSLVCCIRIKLLGLEPILQMTTRDRNRIALQSDILGAASFGIHNLLCLTGDHQHFGDHA
TCANVFDLDSSQLAMTVRMMRDEGRLLGGSKFEVRPQMFIGAAVNPFAGPNVFMRVIRMG
KKAAAGVQFVQTQCIYNLDKFKEFMKIAVDRGLTEKVAVLAGITPLKNVGMAKYMQKRVP
GMDVPDEVVKRLAGVPKEKQAEEGINLAVEQIEELKGLPGLRGFHVMAIEWEEKVPEIVE
RTGLYPRPQMGGGG*
>Ga0116107_10012459
LTEANSKPEGNLKSGSALERTYASGQFVVTGEIGPPKESSFHHVEMYGQGMKGRVDSVNF
TDNQTAVTRLSSWAASVKLVQMGMEPNLQVVCRDRNRLAIQSDLLGAYALGVRNVLCLTG
DHQAFGNHPGCKGVYDVDSIQLIGILKRLRDEGCFECGEECKHNPKFFIGCAANPFADPF
EFRVVRLEKKIEAGADFVQTQCILDMERFERFMELVRERGLHKRIYLAPGLMPVKSPKMA
RYMQHGVPGMIVSEEFCQFLEKAPNGKIAALDLTVNYIKHVQQIEGVSGCHIMAVAWEEV
VPLILTKAGVLPRPFAAFHDNPGVITDELKALWKKSGVEGYVPELM*
>Ga0116107_100057113
MSKLKEALEGGLFPIVMEIKPPKGIDLEGMLAPVKSLNGKVTAFGIPDNEDAKMKLSSLA
AARLVKEAGGEPLLLMTCRDRNRLALESDLLGAGALGIENILALSGDFVTLGDHPDAKPV
YDADSVQLLQIARGLMTGHDSAGLSLTGNPQFYLGAVLIPEADPVAPQLLKVKKKLEAGV
EFFITAPMFTLEKFRQFRQSVGSQTVKFMACLKVPGASEVEEASLGQHRKVYSLPPAVVQ
ELTGTDPEEVLRKGAALTGRLLKEIREQKLADGVYVKAQGRGDLMDQILKAAGA*
>Ga0116108_10096931
MSATTPSKLQQIIASGQLAVTSEVGPPRSADGEVIEHKAKLIKDYVDAINVTDNQTSVCR
MSSLACCIRIKLMGLEPILQMTTRDRNRIALQSDVLGAASFGIHNLLCLTGDHQHFGDHA
SCANVFDLDSTQLAMAVRMMRDEGKLLGGHQFEVRPQMFIGAAVNPFAGPNVFMRVIRMG
KKAAAGVQFVQTQCIYNLDKFKEFMKIAEDRGLTEKVAVLAGITPMKNVGMAKYMQKRVP
GMDVPDEVVKRLAGVPKEKQPAEGINM
>Ga0116108_10110651
MSKLKEALAGGQFPIVMEIELPKGIDLEGMLAPVKLLHGKVTAFGIPDNEDAKMKLSSLA
AARLVKEAGGEPLLLMTCRDRNRLALESDLLGAGALGIENILALSGDFVTLGDHPDAKPV
YDADSVQLLQIARGLMTGHDSAGLSLTGNPQFYLGAVLIPEADPVAPQLLKVKKKLEAGV
EFFITAPMFTLEKFRQFRQSVGSQTVKFMACLKVPGASEVEEASLGQHRKVYSLPPAVVQ
ELTGTDPEEVLRKGAALTGRLLKEIREQKLADGVYV
>Ga0116110_100070614
MITTTPSKLESILAAGHFAVTSECGPPRSCEGTVVDEKARLVGPYVDVINVTDNQTAVVR
MSSLASCIRIKQLGFEPVLQMTTRDRNRIGLQSDLLGAGAFGINNVLCLTGDHQRFGDHP
SAANVFDLDSTQLIQTVRQMRDEGKLLSGYEMNVPPKMFIGAAENPFADPFEIRVLRLAK
KVAAGAQFIQTQCIYNMDKFKLWMQQIVERGLHEKVSILAGITPMKSIGMARYMKAKVPG
MDVPDDVIKRLQGVPKDKVAAEGINIAVEQIQELKECPGVRGFHVMAIEWEEKVPEIVER
AGLYPRPKVD*
>Ga0116110_10027414
VKTQSRLERILASGQLAVTSECGPPRGAVAQKVLEKAEMLRGCVDAVNITDNQTAMVRMS
SLAACILIKQMGLNPLLQMVTRDRNRLAMQSDILGAYAHGIDTMLCLSGDHPRFGDHPMA
ANVHDIDSVQMILMVKNMRDEGLFQGGEKIDGPPKMFIGAAANPFADPFELRVARLAKKV
KAGVDFIQTQCIYNVDKFEKWMEGVRERGLHEKVYILAGVTPMKSAGMAKYMKKYVPGMD
VPDELIKRIEGVPKEKQAEEGIKMCLETIERLKGVEGIRGFHLMAIEWEHKVREIVERAG
FLPRPLLEEKHVDQHTEIAGTHMAG*
>Ga0116110_10023017
MSATTPSKLEQIIASGQLAVTSEVGPPRSADGEVIDSKAKMIKDYVDAINVTDNQTSVCR
MCSLVCCIRIKLLGLEPILQMTTRDRNRIALQSDILGAASFGIHNLLCLTGDHQHFGDHP
SCANVFDLDSAQLAMTVKMMRDEGRLLGGYQFEVRPQMFIGAAVNPFAGPNVFMRVIRMG
KKVAAGVQFVQTQCIYNLDKIKEFMKIAVDRGLTEKVAVLAGITPMKNVGMAKYMQKRVP
GMDVPDEVIKRLAGVPKDKQAEEGINLAVEQIEELKGVPGIRGFHVMAIEWEEKVPEIVE
RVGLYPRPQMGGGG*
>Ga0116110_100035813
MSVLRSGSNLEKVLKAGHFALTGECGPPKGANVEHLKEKGTHLVGIVDCVNVTDNQTAVV
RMSSWAASLILMQIGLEPNFQMVCRDRNRLAMQGDILGVYSHGVRNMLCLSGDHQKFGNH
PESKNVFDLDSMQLIHLAKTMRDEGKFLNGEDIDERPRLFIGAAANPFAEPCEFRAHRLA
KKIAAGADFIQTQCIFNMEKFREFMKQVVDMGLHEKCYILAGLTPMKTLGMARYMAKFVP
GMDVPDPLIERLGGAGKGKVAEEGIKITLEQIEELKEMEGIAGIHLMAIEWEHRVPEIAE
RAGLLPRPEV*
>Ga0116111_10022226
MSASNLERVLKSGSFAVTGECGPPRGADAEAIRKKGAHLKGYVDGVNVTDNQTSVVRMSS
FASSLVLKEMGFDPIMQMVCRDRNRIAIQSDVLGAAALGINNLLCLSGDHQKFGDHPTAK
NVYDIDSMQLIQTLKRLRDEGKFLGGEEVKGRPDMFIGCAENPFADPFEIRAMRLAKKAA
AGAQFVQTQCIFNLDKFEKWMEMVRDLGVHEKIYILAGITPCKSIGMARYMKTSVPGMDV
PDALIDRLKGVSKEKVSEEGIKIAVETIQRVRAIKGVAGVHLMAIEWEERVPEMVRAAGL
YPRPQVN*
>Ga0116111_10041995
MSKLKEALEGGLFPIVMEIKPPKGIDLEGMLAPVKSLNGKVTAFGIPDNEDAKMKLSSLA
AARLVKEAGGEPLLLMTCRDRNRLALESDLLGAGALGIENILALSGDFVTLGDHPDAKPV
YDADSVQLLQIARGLMTGHDSAGLSLTGNPQFYLGAVLIPEADPVAPQLLKVKKKLEAGV
EFFITAPMFTLEKFRQFRQSVGSQTVKFMACLKVPGASEVEEASLGQHRKVYSLPPAVVQ
ELTGTDPEEVLRKGAALTGRLLKEIREQKLADGVYVKAQGRGDLMDQILKAAGA*
>Ga0116111_10068473
MSTTTPSKLQQIIASGQMAVTSEVGPPQSADGEVIDSKAKIIKDYVDAINVTDNQTSVCR
MCSLVCCIRIKLLGLEPILQMTTRDRNRIALQSDILGAASFGIHNLLCLTGDHQHFGDHA
TCANVFDLDSSQLAMTVRMMRDEGRLLGGSKFEVRPQMFIGAAVNPFAGPNVFMRVIRMG
KKAAAGVQFVQTQCIYNLDKFKEFMKIAVDRGLTEKVAVLAGITPLKNVGMAKYMQKRVP
GMDVPDEVVKRLAGVPKEKQAEEGINLAVEQIEELKGLPGLRGFHVMAIEWEEKVPEIVE
RTGLYPRPQMGGGG*
>Ga0116112_100022919
MSASNLEKILKSGNFAVTGECGPPRGADTDVIRKKGAHLKGYVDGVNVTDNQTSVVRMSS
FASSLVLKEMGFDPIMQMVCRDRNRIAIQSDLLGAAALGINNLLCLSGDHQKFGDHPTAK
NVYDIDSMQLIQTVKGMRDDGKFLGGEEVKGRPDLFIGCAENPFADPFEIRAMRLAKKAV
AGAQFVQTQCIFNIEKFEKWMEMVRDLGVHEKIYILAGITPCKSIGMARYMKTSVPGMDV
PDALIDRLKGVAKEKVSEEGIKIAVETIQRVRAIKGVAGVHLMAIEWEEKVPELVQAAGL
YPRPQVN*
>Ga0116112_10121881
MSELKSASNLEKVLKAGHFALTGECGPPKGANVEHLREKGSHLVGMVDCVNVTDNQTAVV
RMSSWAASLILMQMGLEPNFQMVCRDRNRLAMQSDILGVYSHGVRNMLCLSGDHQKFMST
TTPSKLQQIIASGQMAVTSEVGPPQSADGAVIDSKAKLIKDYVDAINVTDNQTSVCRMCS
LVCCIRIKLLGLEPILQMTTRDRNRIALQSDILGAASFGIHNLL
>Ga0116115_10009794
MSASNLEKILKSGNFAVTGECGPPRGADSDVIRRKGAHLKGYVDGVNVTDNQTSVVRMSS
FASSLVLKEMGFDPIMQMVCRDRNRIAIQSDLLGAAALGINNLLCLSGDHQKFGDHPTAK
NVYDIDSMQLIQTVKGLRDDGKFLGGEEVKGRPDLFIGCAENPFADPFEIRAMRLAKKAA
AGAQFVQTQCIFNVEKFEKWMEMVRDLGVHEKIYILAGITPCKSIGMARYMKTSVPGMDV
PDPLIDRLKGVAKEKVSEEGIKIAVETIQRVRAIKGVAGVHLMAIEWEEKVPEMVQAAGL
YPRPQVN*
>Ga0116115_10055625
MSTTTPSKLQQIIASGQMAVTSEVGPPQSADGEVIDSKAKIIKDYVDAINVTDNQTSVCR
MCSLVCCIRIKLLGLEPILQMTTRDRNRIALQSDILGAASFGIHNLLCLTGDHMSKLKEA
LEGGLFPIVMEIKPPKGIDLEGMLAPVKSLNGKVTAFGIPDNEDAKMKLSSLAAARLVKE
AGGEPLLLMTCRDRNRLALESDLLGAGALGIENILALSGDFVTLGDHPDAKPVYDADSVQ
LLQIARGLMTGHDSVGLSLKGNPQFYLGAVLIPEADPVAPQLLKVKKKLEAGVEFFITAP
MFTLEKFRQFRQSLGSQAVKFMACLRVPKASEVEEASLGQHRKVYSLPPDVVKELAGSDP
EEVLQKGAALTGRLLKEIREQKLADGVYVKAQGRGDLMDQILKAAGA*
>Ga0116116_100052634
MKTRSNIERILESGGFVVTSECGPPRGADSEVIRKKGNLLKGIVDAVNVTDNQTSVVRMS
SFSACIILKEMGFDPILQMVCRDRNRIAIQSDILGAGALGINNILCLSGDHQKFGDHPRA
KNVFDIDSIQLINTVKTLRDDGKFLGGEEVKGKPVLFIGAAENPFADPFEIRAARLGKKV
KAGCEFIQTQCIYNIERFAKWMEMVRERGLHERCAILGGVTPFKSVGMAKYMKNSVPGMD
VPDEMIERMRGVPKEKQS
>Ga0116116_1000027127
MDATNNGYRSGSNLEKVLRAGHFAVTVELGPPKNADGAVIRKKAALLRGLADAVNITDNQ
TAIVRMSSIAAGRIAIEEGLEPVMQMTCRDRNRLAMQSDLLGAYALGLRNVLCLTGDHHS
FGNHPQAKNVHDLDSTQLVRMVADLRDHASFQCGEEIKGVNPRFFVGVGENPFADPAEWR
PLRLGKKVNAGADFVQTQLVYNLARFRDFMARVCDLGLAEKVYLLAGVGPLKSVGAAKYM
RDSVPGLDMPEEIVGRMEAAGAGIEDKKARVEATRKVGIDICVELIQQVREIPGVAGVHI
MAIEWEEAVAEIVTRAGLLPRPVMSGPA*
>Ga0116116_100017650
MSASNLEKILKSGNFAVTGECGPPRGADSDVIRRKGAHLKGYVDGVNVTDNQTSVVRMSS
FASSLVLKEMGFDPIMQMVCRDRNRIAIQSDLLGAAALGINNLLCLSGDHQKFGDHPTAK
NVYDIDSMQLIQTVKGLRDDGKFLGGEEVKGRPDLFIGCAENPFADPFEIRAMRLAKKAA
AGAQFVQTQCIFNVEKFEKWMEMVRDLGVHEKIYILAGITPCKSIGMARYMKTSVPGMDV
PDPLIDRLKGVAKEKVSEEGIKIAVETIQRVRAIKGVAGVHLMAIEWEEKVPEMVQAAGL
YPRPQVN*
>Ga0116116_100013489
VKTKSNIERILESGGFVVTSECGPPRGADSEVIRKKGNLLKGIVDAVNVTDNQTSVVRMS
SFSACIILKEMGFDPILQMVCRDRNRIAIQSDILGAGALGINNILCLSGDHQKFGDHPRA
KNVFDIDSVQLIHTVKTLRDDGKFLGGEEVKGKPILFIGAAENPFADPFEIRAARLGKKV
KAGCEFIQTQCIYNIERFVKWMEMVRERGLHERCAILAGVTPFKSVGMAKYMKNSVPGMD
VPDEMIERMRGVPKEKQS
>Ga0116116_100052627
MSFKEQLESGKFVVVAELQPPKGNDLIELYEYAELLKGRVDAINVPDLQNAIMRLGSLSV
CTLLKAKGMEAIYNLSCSDRNRLALQSELLNASALGLKNVLLLQGDHPSIGDHFEAQAVF
DLDVMGLLGVAKRLQEGYDLMGNDLQGKPHFCVGTQINAAVKGHVLDLEIMDMEKKIRMG
VDFFLTNSIYDVSLFEPFVKKVAHFKVPIIAGITLLKSVGMARYVNKHVEGASIPDSIID
QLMKASDKQKASIEIAGGLIKALKPLCQGVQIIPIGWEKQIPALLDHVGL*
>Ga0116118_10015056
MSKLKEALAGGQFPIVMEIELPKGIDLEGMLAPVKLLHGKVTAFGIPDNEDAKMKLSSLA
AARLVQEAGGEPLLLMTCRDRNRLALESDLLGAGALGIENILALSGDFVSLGDHPDAKPV
YDADSVQLLQIARGLMTGHDSVGLSLKGNPQFYLGAVLIPEADPVAPQLLKAKKKLEAGV
EFFITAPMFTLEKFRQFRQSLGSQAVKFMACLRVPKASEVEEASLGQHRKVYSLPPDVVK
ELAGSDPEEVLQKGAALTGRLLKEIREQKLADGVYVKVHGRGDLMAQILKTAGA*
>Ga0116119_10075561
MSATTPSKLEQIIASGQLAVTSEVGPPRSADGEVIDSKAKMIKDYVDAINVTDNQTSVCR
MCSLVCCIRIKLLGLEPILQMTTMSASNLEKILKSGNFAVTGECGPPRGADSDVKRRKGA
HLKGYVDGVNVTDNQTSVVRMSSFASSLVLKEMGFDPIMQMVCRDRNRIAIQSDLLGAAA
LGINNLLCLSGDHQKFGDHPTAKNVYDIDSMQLIQTVKGLRDDGKFLGGEEVKGRPDLFI
GCAENPFADPFEIRAMRLAKKAAAGAQFVQTQCIFNVEKFEKWMEMVRDLGVHEKIYILA
GITPCKSIGMARYMKTSVPGMDVPDALIDRLKGVAKEKVSEEGIKIAVETIQRVRAIKGV
AGVHLMAIEWEEKVPEMVQAAGLYPRPQVN*
>Ga0116119_10083331
MSATTPSKLEQIIASGQLAVTSEVGPPRSADGEVIDSKAKMIKDYVDAINVTDNQTSVCR
MCSLVCCIRIKLLGLEPILQMTTRDRNRIALQSDILGAASFGIHNLLCLTGDHMSKLKEA
LAGGQFPIVMEIELPKGIDLEGMLAPVKLLHGKVTAFGIPDNEDAKMKLSSLAAARLVQE
AGGEPLLLMTCRDRNRLALESDLLGAGALGIENIL
>Ga0116120_1000016127
MDATNNGYRSGSNLEKVLRAGHFAVTVELGPPKNADGAVIRKKAALLRGLADAVNITDNQ
TAIVRMSSIAAGRIAIEEGLEPVMQMTCRDRNRLAMQSDLLGAYALGLRNVLCLTGDHHS
FGNHPQAKNVHDLDSTQLVRMVADLRDHASFQCGEEIKGVNPRFFVGVGENPFADPAEWR
PLRLGKKVNAGADFVQTQLVYNLARFRDFMARVCDLGLAEKVYLLAGVGPLKSVGAAKYM
RDSVPGLDMPEEIVGRMEAAGAGIEDKKARVEATRKVGIDICVELIQQVREIPGVAGVHI
MAIEWEEAVAEIVTRAGLLPRPVMSGPA*
>Ga0116120_100037927
MSFKEQLESGKFVVVAELQPPKGNDLIELYEYAELLKGRVDAINVPDLQNAIMRLGSLSV
CTLLKAKGMEAIYNLSCSDRNRLALQSELLNASALGLKNVLLLQGDHPSIGDHFEAQAVF
DLDVMGLLGVAKRLQEGYDLMGNDLQGKPHFCVGTQINAAVKGHVLDLEIMDMEKKIRMG
VDFFLTNSIYDVSLFEPFVKKVAHFKVPIIAGITLLKSVGMARYVNKHVEGASIPDSIID
QLMKASDKQKASIEIAGGLIKALKPLCQGVQIIPIGWEKQIPALLDHVGL*
>Ga0116121_10093023
MSATTPSKLQQIIASGQLAVTSEVGPPRSADGEVIEHKAKLIKDYVDAINVTDNQTSVCR
MSSLACCIRIKLMGLEPILQMTTRDRNRIALQSDVLGAASFGIHNLLCLTGDHQHFGDHA
SCANVFDLDSTQLAMAVRMMRDEGKLLGGHQFEVRPQMFIGAAVNPFAGPNVFMRVIRMG
KKAAAGVQFVQTQCIYNLDKFKEFMKIAEDRGLTEKVAVLAGITPMKNVGMAKYMQKRVP
GMDVPDEVVKRLAGVPKEKQAAEGINMAVEQIEELKGVPGIRGFHLMAIEWEEKVPEIVE
RIGLYPRPQVGGGS*
>Ga0116122_100065810
MSKLKEALAGGQFPIVMEIELPKGIDLEGMLAPVKLLHGKVTAFGIPDNEDAKMKLSSLA
AARLVQEAGGEPLLLMTCRDRNRLALESDLLGAGALGIENILALSGDFVSLGDHPDAKPV
YDADSVQLLQIARGLMTGHDSVGLSLKGNPQFYLGAVLIPEADPVAPQLLKAKKKLEAGV
EFFITAPMFTLEKFRQFRQSLGSQAVKFMACLRVPKASEVEEASLGQHRKVYSLPPDVVK
ELAGSDPEEVLQKGAALTGRLLKEIREQKLADGVYVKVHGRGDLMAQILKTAGA*
>Ga0116122_100009424
MKTKSNIERILESGGFVVTSECGPPRGADPEVIRKKGNLLKGVVDAVNVTDNQTSVVRMS
SFSSCIILKEMGFDPILQMVCRDRNRIAIQSDILGAGALGINNILCLSGDHQKFGDHPKA
KNVFDIDSIQLINTVKILRDDGKFLGGEEVKGKPVLFIGAAENPFADPFEIRAARLGKKV
KAGCEFIQTQCIYNMEKFTKWMEMVRDRGLHERCAILAGVTPFKSVGMAKYMKNSVPGMD
VPDGMIERMKGVAKEKQSEEGIKICVETIQKLREIPGVRGIHIMAIEWEEKVAEIAQSAG
LLPRPQV*
>Ga0116122_10079714
MITTTPSKLESILAAGHFAVTSECGPPRSCEGTVVDEKARLVGPYVDVINVTDNQTAVVR
MSSLASCIRIKQLGFEPVLQMTTRDRNRIGLQSDLLGAGAFGINNVLCLTGDHQRFGDHP
SAANVFDLDSTQLIQTVRQMRDEGKLLSGYEMNVPPKMFIGAAENPFADPFEIRVLRLAK
KVAAGAQFIQTQCIYNMDKFKLWMQQIVERGLHEKVSILAGITPMKSIGMARYMKAKVPG
MDVPDDVIKRLQGVPKDKVAAEGINIAVEQIQELKECPGVRGFHVMAIEWEEKVPEIVER
AGLYPRPKVD*
>Ga0116122_10150121
MSVLRSGSNLEKVLKAGHFALTGECGPPKGANVEHLKEKGTHLVGIVDCVNVTDNQTAVV
RMSSWAASLILMQIGLEPNFQMVCRDRNRLAMQGDILGVYSHGVRNMLCLSGDHQKFGNH
PESKNVFDLDSMQLIHLVKTMRDDGKFLNGEDIDERPKLFIGAAANPFAEPCEFRVHRLA
KKIAAGADFIQTQCIYNMERFREFMKQAVDMGLHEKCYILAGLTPMKTLGMARYMAKSVP
GMDVPESLLKRLEGAGKGKVAE
>Ga0116123_10139923
MSATTPSKLEQIIASGQLAVTSEVGPPRSADGEVIDSKAKMIKDYVDAINVTDNQTSVCR
MCSLVCCIRIKLLGLEPILQMTTMKSGSNLEKVIASGKPAVTAELGPPMSADPHEVIKKA
NLLKGYCDAANITDCQTAVVRISSIAAAVLALREGLEPVMQMTCRDRNRIAIQADLLGAA
ALGIKNCLCIAGDHQSFSAAGRLKGHPGAKNVYDVDSIQLVGILKKMRDESLQEGGDKLE
VAPKLFIGAAFTPGGEPMDYRPYRLKKKVDAGADFIQTQGIYDVEMFKSQMEKVRNLGVH
ERTAILGGIIVPRTAMMLRYMDSSVAGVSVPRALIERMTKVKEAAGDDKKKAKAAQEAEG
IKIAVELIQQVLEIPGVKGVHIQAIEWESAMPEILKAAGLYPRPTFPEA*
>Ga0116123_10076894
MSTTTPSKLQQIIASGQMAVTSEVGPPQSADGEVIDSKAKIIKDYVDAINVTDNQTSVCR
MCSLVCCIRIKLLGLEPILQMTTRDRNRIALQSDILGAASFGIHNLLCLTGDHQHFGDHA
TCANVFDLDSSQLAMTVRMMRDEGRLLGGSKFEVRPQMFIGAAVNPFAGPNVFMRVIRMG
KKAAAGVQFVQTQCIYNLDKFKEFMKIAVDRGLTEKVAVLAGITPLKNVGMAKYMQKRVP
GMDVPDEVVKRLAGVPKEKQAEEGINLAVEQIEELKGLPGLRGFHVMAIEWEEKVPEIVE
RTGLYPRPQMGGGG*
>Ga0116124_1000024127
MDATNNGYRSGSNLEKVLRAGHFAVTVELGPPKNADGAVIRKKAALLRGLADAVNITDNQ
TAIVRMSSIAAGRIAIEEGLEPVMQMTCRDRNRLAMQSDLLGAYALGLRNVLCLTGDHHS
FGNHPQAKNVHDLDSTQLVRMVADLRDHASFQCGEEIKGVNPRFFVGVGENPFADPAEWR
PLRLGKKVNAGADFVQTQLVYNLARFRDFMARVCDLGLAEKVYLLAGVGPLKSVGAAKYM
RDSVPGLDMPEEIVGRMEAAGAGIEDKKARVEATRKVGIDICVELIQQVREIPGVAGVHI
MAIEWEEAVAEIVTRAGLLPRPVMSGPA*
>Ga0116124_10007559
MKAGSNLEKVLEKRLFAVTGELGPPKGNDVSVIKRKVELLKGYVDAVNVTDNQTAIVRMS
SIATSSLLIQMGLEPVMQMTTRDRNRIAIQSDIFGATALGIKNMLCLTGDHHTFGNQVDA
KNVHDLDSIQLIDCVRTMRDQGKLLGGEEKIEGEIKLFIGAAENPFGDPFEFRAIRLGKK
VAAGVNFIQTQCIYDMNRFKEWMKMVRDRGLHEKCHILAGVTPLKSGGMARYMAKNVSGI
IIPDEIIDRVVKAKKPAEEGIKICVEQIQELRELEGVHGVHIMAIEWEQMVSKITEMAGL
LPRPKVE*
>Ga0116124_100041620
MSASNLEKILKSGNFAVTGECGPPRGADSDVIRRKGAHLKGYVDGVNVTDNQTSVVRMSS
FASSLVLKEMGFDPIMQMVCRDRNRIAIQSDLLGAAALGINNLLCLSGDHQKFGDHPTAK
NVYDIDSMQLIQTVKGLRDDGKFLGGEEVKGRPDLFIGCAENPFADPFEIRAMRLAKKAA
AGAQFVQTQCIFNVEKFEKWMEMVRDLGVHEKIYILAGITPCKSIGMARYMKTSVPGMDV
PDPLIDRLKGVAKEKVSEEGIKIAVETIQRVRAIKGVAGVHLMAIEWEEKVPEMVQAAGL
YPRPQVN*
>Ga0116124_100075517
MKTRSNIERILESGGFVVTSECGPPRGADSEVIRKKGNLLKGIVDAVNVTDNQTSVVRMS
SFSACIILKEMGFDPILQMVCRDRNRIAIQSDILGAGALGINNILCLSGDHQKFGDHPRA
KNVFDIDSIQLINTVKTLRDDGKFLGGEEVKGKPVLFIGAAENPFADPFEIRAARLGKKV
KAGCEFIQTQCIYNIERFAKWMEMVRERGLHERCAILGGVTPFKSVGMAKYMKNSVPGMD
VPDEMIERMRGVPKEKQSEEGIKICVETIQKVREIPGVRGIHIMAIEWEEKVAEIAKAAG
LLPRPQLT*
>Ga0116124_100067013
VKTKSNIERILESGGFVVTSECGPPRGADSEVIRKKGNLLKGIVDAVNVTDNQTSVVRMS
SFSSCIILKEMGFDPILQMVCRDRNRIAIQSDILGAGALGINNILCLSGDHQKFGDHPRA
KNVFDIDSVQLIHTVKTLRDDGKFLGGEEVKGKPILFIGAAENPFADPFEIRAARLGKKV
KAGCEFIQTQCIYNIERFVKWMEMVRERGLHERCAILAGVTPFKSVGMAKYMKNSVPGMD
VPDEMIERMRGVPKEKQSEEGIKICVETIQKVREIPGVRGIHIMAIEWEEKVAEIAKAAG
LLPRPQIA*
>Ga0116126_100012416
MSVLRSGSNLEKVLKAGHFALTGECGPPKGANVEHLKEKGTHLVGIVDCVNVTDNQTAVV
RMSSWAASLILMQIGLEPNFQMVCRDRNRLAMQGDILGVYSHGVRNMLCLSGDHQKFGNH
PESKNVFDLDSMQLIHLVKTMRDDGKFLNGEDIDERPKLFIGAAANPFAEPCEFRVHRLA
KKIAAGADFIQTQCIYNMERFREFMKQAVDMGLHEKCYILAGLTPMKTLGMARYMAKSVP
GMDVPESLLKRLEGAGKGKVAEEGIKITLEQIEEFKEMEGVAGIHLMAIEWEHRVPEIAE
RAGLLPRPKV*
>Ga0116126_100001053
MITTTPSKLESILAAGHFAVTSECGPPRSCEGTVVDEKARLVGPYVDVINVTDNQTAVVR
MSSLASCIRIKQLGFEPVLQMTTRDRNRIGLQSDLLGAGAFGINNVLCLTGDHQRFGDHP
SAANVFDLDSTQLIQTVRQMRDEGKLLSGYEMNVPPKMFIGAAENPFADPFEIRVLRLAK
KVAAGAQFIQTQCIYNMDKFKLWMQQIVERGLHEKVSILAGITPMKSIGMARYMKAKVPG
MDVPDDVIKRLQGVPKDKVAAEGINIAVEQIQELKECPGVRGFHVMAIEWEEKVPEIVER
AGLYPRPKVD*
>Ga0116126_10407601
MSKLKEALAGGQFPIVMEIELPKGIDLEGMLAPVKLLHGKVTAFGIPDNEDAKMKLSSLA
AARLVQEAGGEPLLLMTCRDRNRLALESDLLGAGALGIENILALSGDFVSLGDHPDAKPV
YDADSVQLLQIARGLMTGHDSVGLSLKGNPQFYLGAVLIPEADPVAPQLLKAKKKLEAGV
EFFITAPMFTLEKFRQFRQSLGSQAVKFMACLRVPKASEVEEASLGQHRKVYSLPPDVVK
ELAGSDPEEVLQKGAALTGRLLKEIREQKL
>Ga0116127_100043024
MSKLKEALEGGLFPIVMEIKPPKGIDLEGMLAPVKSLNGKVTAFGIPDNEDAKMKLSSLA
AARLVKEAGGEPLLLMTCRDRNRLALESDLLGAGALGIENILALSGDFVTLGDHPDAKPV
YDADSVQLLQIARGLMTGHDSAGLSLTGNPQFYLGAVLIPEADPVAPQLLKVKKKLEAGV
EFFITAPMFTLEKFRQFRQSVGSQTVKFMACLKVPGASEVEEASLGQHRKVYSLPPAVVQ
ELTGTDPEEVLRKGAALTGRLLKEIREQKLADGVYVKAQGRGDLMDQILKAAGA*
>Ga0116131_10004737
MSASNLEKILKSGNFAVTGECGPPRGADSDVIRRKGAHLKGYVDGVNVTDNQTSVVRMSS
FASSLVLKEMGFDPIMQMVCRDRNRIAIQSDLLGAAALGINNLLCLSGDHQKFGDHPTAK
NVYDIDSMQLIQTVKGLRDDGKFLGGEEVKGRPDLFIGCAENPFADPFEIRAMRLAKKAA
AGAQFVQTQCIFNVEKFEKWMEMVRDLGVHEKIYILAGITPCKSIGMARYMKTSVPGMDV
PDPLIDRLKGVAKEKVSEEGIKIAVETIQRVRAIKGVAGVHLMAIEWEEKVPEMVQAAGL
YPRPQVN*
>Ga0116131_10305021
MSKLKEALEGGLFPIVMEIKPPKGIDLEGMLAPVKSLNGKVTAFGIPDNEDAKMKLSSLA
AARLVKEAGGEPLLLMTCRDRNRLALESDLLGAGALGIENILALSGDFVTLGDHPDAKPV
YDADSVQLLQIARGLMTGHDSAGLSLTGNPQFYLGAVLIPEADPVAPQLLKVKKKLE
>Ga0116131_10115252
VAVKTKSNIERLLEKGVFVVTSECGPPRGADPESIRKKGSLLKGVVDAVNVTDNQTSIVR
MSSLSSCLILKEMGFDPIWQLVCRDRNRIAIQSDILGAAALGINNILCLSGDHQIFGDNP
KAKNVYDIDSIQLINTVKTLRDDGKFLGGDEVKGKPELFIGCAENPFGDPFEIRAMRLGK
KVKAGCDFVQTQGIYNLEKFAKWMEMVRDRGLHERCAILAGVIPLKSAGMAKHMKKNVPG
MDVPDALIDRLSGVPKEKQAEEGIKICVEMIQQIKEIKGVRGVHIMAIEWEQKVAEIAKA
AGLSPRPQA*
>Ga0116131_10071354
MSTTTPSKLQQIIASGQMAVTSEVGPPQSADGEVIDSKAKIIKDYVDAINVTDNQTSVCR
MCSLVCCIRIKLLGLEPILQMTTRDRNRIALQSDILGAASFGIHNLLCLTGDHQHFGDHA
TCANVFDLDSSQLAMTVRMMRDEGRLLGGSKFEVRPQMFIGAAVNPFAGPNVFMRVIRMG
KKAAAGVQFVQTQCIYNLDKFKEFMKIAVDRGLTEKVAVLAGITPLKNVGMAKYMQKRVP
GMDVPDEVVKRLAGVPKEKQAEEGINLAVEQIEELKGLPGLRGFHVMAIEWEEKVPEIVE
RTGLYPRPQMGGGG*
>Ga0116132_10022376
MKTKSNIERILESGGFVVTSECGPPRGADPEVIRKKGNLLKGVVDAVNVTDNQTSVVRMS
SFSSCIILKEMGFDPILQMVCRDRNRIAIQSDILGAGALGINNILCLSGDHQKFGDHPKA
KNVFDIDSIQLINTVKILRDDGKFLGGEEVKGKPVLFIGAAENPFADPFEIRAARLGKKV
KAGCEFIQTQCIYNMEKFTKWMEMVRDRGLHERCAILAGVTPFKSVGMAKYMKNSVPGMD
VPDGMIERMKGVAKEKQSEEGIKICVETIQKLREIPGVRGIHIMAIEWEEKVAEIAQSAG
LLPRPQV*
>Ga0116132_100008027
MSFKEQLESGKFVVVAELQPPKGNDLIELYEYAELLKGRVDAINVPDLQNAIMRLGSLSV
CTLLKAKGMEAIYNLSCSDRNRLALQSELLNASALGLKNVLLLQGDHPSIGDHFEAQAVF
DLDVMGLLGVAKRLQEGYDLMGNDLQGKPHFCVGTQINAAVKGHVLDLEIMDMEKKIRMG
VDFFLTNSIYDVSLFEPFVKKVAHFKVPIIAGITLLKSVGMARYVNKHVEGASIPDSIID
QLMKASDKQKASIEIAGGLIKALKPLCQGVQIIPIGWEKQIPALLDHVGL*
>Ga0116132_1000014127
MDATNNGYRSGSNLEKVLRAGHFAVTVELGPPKNADGAVIRKKAALLRGLADAVNITDNQ
TAIVRMSSIAAGRIAIEEGLEPVMQMTCRDRNRLAMQSDLLGAYALGLRNVLCLTGDHHS
FGNHPQAKNVHDLDSTQLVRMVADLRDHASFQCGEEIKGVNPRFFVGVGENPFADPAEWR
PLRLGKKVNAGADFVQTQLVYNLARFRDFMARVCDLGLAEKVYLLAGVGPLKSVGAAKYM
RDSVPGLDMPEEIVGRMEAAGAGIEDKKARVEATRKVGIDICVELIQQVREIPGVAGVHI
MAIEWEEAVAEIVTRAGLLPRPVMSGPA*
>Ga0116132_100005852
VKTKSNIERILESGGFVVTSECGPPRGADSEVIRKKGNLLKGIVDAVNVTDNQTSVVRMS
SFSSCIILKEMGFDPILQMVCRDRNRIAIQSDILGAGALGINNILCLSGDHQKFGDHPRA
KNVFDIDSVQLIHTVKTLRDDGKFLGGEEVKGKPILFIGAAENPFADPFEIRAARLGKKV
KAGCEFIQTQCIYNIERFVKWMEMVRERGLHERCAILAGVTPFKSVGMAKYMKNSVPGMD
VPDEMIERMRGVPKEKQSEEGIKICVETIQKVREIPGVRGIHIMAIEWEEKVAEIAKAAG
LLPRPQIA*
>Ga0116132_100008034
MKTRSNIERILESGGFVVTSECGPPRGADSEVIRKKGNLLKGIVDAVNVTDNQTSVVRMS
SFSACIILKEMGFDPILQMVCRDRNRIAIQSDILGAGALGINNILCLSGDHQKFGDHPRA
KNVFDIDSIQLINTVKTLRDDGKFLGGEEVKGKPVLFIGAAENPFADPFEIRAARLGKKV
KAGCEFIQTQCIYNIERFAKWMEMVRERGLHERCAILGGVTPFKSVGMAKYMKNSVPGMD
VPDEMIERMRGVPKEKQSEEGIKICVETIQKVREIPGVRGIHIMAIEWEEKVAEIAKAAG
LLPRPQLT*
>Ga0116134_10003897
MSVLRSGSNLEKVLKAGHFALTGECGPPKGANVEHLKEKGTHLVGIVDCVNVTDNQTAVV
RMSSWAASLILMQIGLEPNFQMVCRDRNRLAMQGDILGVYSHGVRNMLCLSGDHQKFGNH
PESKNVFDLDSMQLIHLVKTMRDDGKFLNGEDIDERPKLFIGAAANPFAEPCEFRVHRLA
KKIAAGADFIQTQCIYNMERFREFMKQAVDMGLHEKCYILAGLTPMKTLGMARYMAKSVP
GMDVPESLLKRLEGAGKGKVAEEGIKITLEQIEEFKEMEGVAGIHLMAIEWEHRVPEIAE
RAGLLPRPKV*
>Ga0116134_1000007164
MSATTPSKLQQIIASGQLAVTSEVGPPRSADGEVIEHKAKLIKDYVDAINVTDNQTSVCR
MSSLACCIRIKLMGLEPILQMTTRDRNRIALQSDVLGAASFGIHNLLCLTGDHQHFGDHA
SCANVFDLDSTQLAMAVRMMRDEGKLLGGHQFEVRPQMFIGAAVNPFAGPNVFMRVIRMG
KKAAAGVQFVQTQCIYNLDKFKEFMKIAEDRGLTEKVAVLAGITPMKNVGMAKYMQKRVP
GMDVPDEVVKRLAGVPKEKQAAEGINMAVEQIEELKGVPGIRGFHLMAIEWEEKVPEIVE
RIGLYPRPQVGGGS*
>Ga0116136_100006837
MKTKSNIERILESGGFVVTSECGPPRGADPEVIRKKGNLLKGVVDAVNVTDNQTSVVRMS
SFSSCIILKEMGFDPILQMVCRDRNRIAIQSDILGAGALGINNILCLSGDHQKFGDHPKA
KNVFDIDSIQLINTVKILRDDGKFLGGEEVKGKPVLFIGAAENPFADPFEIRAARLGKKV
KAGCEFIQTQCIYNMEKFTKWMEMVRDRGLHERCAILAGVTPFKSVGMAKYMKNSVPGMD
VPDGMIERMKGVAKEKQSEEGIKICVETIQKLREIPGVRGIHIMAIEWEEKVAEIAQSAG
LLPRPQV*
>Ga0116136_10015864
MSKLKEALEGGQFPIVMEIELPKGIDLEGMLAPVKSLHGKVTAFGIPDNEDAKMKLSSLA
AARLVQEAGGEPLLLMTCRDRNRLALESDLLGAGALGIENILALSGDFVSLGDHPDAKPV
YDADSVQLLQIARGLMTGHDSVGLSLKGNPQFYLGAVLIPEADPVAPQLLKAKKKLEAGV
EFFITAPMFTLEKFRQFRQSLGSQAVKFMACLRVPKASEVEEASLGQHRKVYSLPPDVVK
ELAGSDPEEVLQKGAALTGRLLKEIREQKLADGIYVKARGRGDLMAQILKTAGA*
>Ga0116136_10080284
MSATTPSKLEQIIASGQLAVTSEVGPPRSADGEVIDQKAKMIKDYVDAINVTDNQTSVCR
MCSLVCCIRIKLLGLEPILQMTTRDRNRIALQSDILGAASFGIHNLLCLTGDHQHFGDHP
SCANVFDLDSAQLAMTVKMMRDEGRLLGGYQFEVRPQMFIGAAVNPFAGPNVFMRVIRMG
KKVAAGVQFVQTQCIYNLDKIKEFMKIAVDRGLTEKVAVLAGITPMKNVGMAKYMQKRVP
GMDVPDEVIKRLAGVPKDKQAEEGINLAVEQIEELKGVPGIRGFHVMAIEWEEKVPEIVE
RVGLYPRPQMGGGG*
>Ga0116137_10073314
MKSGSNLERVIASGNPAVTAELGPPMSADPHEVIKKAHMLKGYCDAANITDCQTAVVRIS
SIAAAVIALREGLEPVMQMTCRDRNRIAIQADLLGAAALGIKNCLCIAGDHQSFMSTTTP
SKLQQIIASGQMAVTSEVGPPQSADGEVIDSKAKIIKDYVDAINVTDNQTSVCRMCSLVC
CIRIKLLGLEPILQMTTRDRNRIALQSDILGAASFGIHNVLCLTGDHQHFGDHASCANVF
DLDSSQLAMTVKMMRDEGRLLGGSKFEVGPQMFIGAAVNPFAGPNVFMRVIRMGKKAAAG
VQFVQTQCIYNLDKFKEFMKIAVDRGLTEKVAVLAGITPLKNVGMAKYMQKRVPGMDVPD
EVVKRLAGVPKEKQGDEGINLAVEQIEELKSVPGLRGFHVMAIEWETKVPEIVERTGLYP
RPQMGGGG*
>Ga0116137_100021625
MSASNLEKILKSGNFAVTGECGPPRGADSDVIRRKGAHLKGYVDGVNVTDNQTSVVRMSS
FASSLVLKEMGFDPIMQMVCRDRNRIAIQSDLLGAAALGINNLLCLSGDHQKFGDHPTAK
NVYDIDSMQLIQTVKGLRDDGKFLGGEEVKGRPDLFIGCAENPFADPFEIRAMRLAKKAA
AGAQFVQTQCIFNVEKFEKWMEMVRDLGVHEKIYILAGITPCKSIGMARYMKTSVPGMDV
PDPLIDRLKGVAKEKVSEEGIKIAVETIQRVRAIKGVAGVHLMAIEWEEKVPEMVQAAGL
YPRPQVN*
>Ga0116138_1000013128
MDATNNGYRSGSNLEKVLRAGHFAVTVELGPPKNADGAVIRKKAALLRGLADAVNITDNQ
TAIVRMSSIAAGRIAIEEGLEPVMQMTCRDRNRLAMQSDLLGAYALGLRNVLCLTGDHHS
FGNHPQAKNVHDLDSTQLVRMVADLRDHASFQCGEEIKGVNPRFFVGVGENPFADPAEWR
PLRLGKKVNAGADFVQTQLVYNLARFRDFMARVCDLGLAEKVYLLAGVGPLKSVGAAKYM
RDSVPGLDMPEEIVGRMEAAGAGIEDKKARVEATRKVGIDICVELIQQVREIPGVAGVHI
MAIEWEEAVAEIVTRAGLLPRPVMSGPA*
>Ga0116138_10112742
MKAGSNLEKVLEKRLFAVTGELGPPKGNDVSVIKRKVELLKGYVDAVNVTDNQTAIVRMS
SIATSSLLIQMGLEPVMQMTTRDRNRIAIQSDIFGATALGIKNMLCLTGDHHTFGNQVDA
KNVHDLDSIQLIDCVRTMRDQGKLLGGEEKIEGEIKLFIGAAENPFGDPFEFRAIRLGKK
VAAGVNFIQTQCIYDMNRFKEWMKMVRDRGLHEKCHILAGVTPLKSGGMARYMAKNVSGI
IIPDEIIDRVVKAKKPAEEGIKICVEQIQELRELEGVHGVHIMAIEWEQMVSKITEMAGL
LPRPKVE*
>Ga0116138_100086914
VKTKSNIERILESGGFVVTSECGPPRGADSEVIRKKGNLLKGIVDAVNVTDNQTSVVRMS
SFSSCIILKEMGFDPILQMVCRDRNRIAIQSDILGAGALGINNILCLSGDHQKFGDHPRA
KNVFDIDSVQLIHTVKTLRDDGKFLGGEEVKGKPILFIGAAENPFADPFEIRAARLGKKV
KAGCEFIQTQCIYNIERFVKWMEMVRERGLHERCAILAGVTPFKSVGMAKYMKNSVPGMD
VPDEMIERMRGVPKEKQSEEGIKICVETIQKVREIPGVRGIHIMAIEWEEKVAEIAKAAG
LLPRPQIA*
>Ga0116196_10020954
MNDLKSGSNLEKVLKAGHFAFTGECGPPRGANVEHLREKIAHLKGMVDAVNVTDNQTAVV
RMSSWAASTIMIREGVEANFQMVCRDRNRLAMQSDILGVYAMGIRNMLCLSGDHQTFGNH
PQAKNVYDIDSMQLISLVRKMRDEGKFMNDEDIDVPPRLFIGAASNP
>Ga0116200_100022036
MKSDSNLEKVLSAGHFAVTAELGPPKNADPEVVRKKARMLKGCADAFNVTDGQTAVVRMA
SWAACLIQKEEGLDPIVQMTCRDRNRIALQMDVLGAAALGINNILCLSGDHMSFGNHPES
KGVYDIDSIQLVKMVKDMRDEKKFQCGEEMKVEPRLFIGAAANPFADPFDYRPYRLAKKV
AAGADFIQTQIVFNVPKFREYMKRVCDLGLHEKVYILAGVAPIKSSGAARYMASQVPGMD
VPQEFVDRMVAAIKGIPSPKSIEDPEKKKEVRRRRREAWQAEGIKICAEIIQQVREIPGV
AGVHIMAIEWEEAVHEIVSQAGLLPRPTV*
>Ga0116200_1000132611
MAEERTNGYKSGSNLERILRAGHFAVTAELGPPQGADPEDILRKARILKGVADAVNITDN
QTAIVRMSSIASGVLAMSEGLEPVVQMTCRDRNRLAIQADLLGAYALGMRNLLCLTGDHQ
SFGNHPTAKNVHDLDSVQLICMVKDMRDEGCFQCGDAIKGVVPRFFIGAAANPFGDPFEF
RPYRLAKKVAAGADFIQTQLIYDIPRFREFMKRVVDMGLHEKVYILAGVGPLKSSGAARY
MRDKVPGMIVRDEYVERMVAAIKGIPKEDKKARREAWRKTGIQICIEQIQEIREIEGVAG
IHIMAIEWEEAVRPIVEGAGLLPRPTVE*
>Ga0116200_100456255
MKAGSRLEKILEQGNFAVTGELGPPKGNDLEVVKRKAELLRGKVDAINVTDNQTSIVRMS
SIATSTILVQLGLEPVMQMVARDRNRIAMQSDIFGATALGIKNMLCLSGDHQTFGNQKGA
ANVFDIDSIQMISMVKGLRDDGVILGGDDKVEGDIKIFIGAAAN
>Ga0116200_100460073
MARPFRQTLQEKDFIVTAEVGPQKGTDTRKVIENIELLKDKVDALNVTDNQGSVMKYPSV
GVCLLIKEHGGEPILQMTCRDRNRLALQADLLFAYSRGIDNVLCLTGDSIDIGDHNEAKP
VFDLDSVQLIHMVHTLNSGRDMVGNELEGKTDFCIGTTGTPSADPIEPQLIKFK
>Ga0116200_100070324
MSEYKSESNLEKVLKAGHFAFTGECGPPEGADVEQLRKKASYLKGCVDAVNVTDNQTAVV
RMSSWAASLILLQEGLEPNFQMVCRDRNRLAMQSDILGVYAHGIRNMLCLSGDHQSFGDH
PEAKNVFDLDSIQLIYTVKTMRDEGKFLSGKEIKVPPKLFIGAAANPFAEPFDFRVRRLA
KKIAAGADFIQTQCIYNMEKFREFMKRVVDMGLHEKCYILAGITPLKSVGMAKYMASKVP
GMDVPKSLIDRLKGAGKGKAAEEGIRIALEQIEELKEMEGVSGVHLMAIEWEHKVPEIAE
RAGMLPRPQVN*
>Ga0116200_100144423
MSESKTPSKLEKILSSGHLAVTSECGPPRGSDPETIRKKAEMIKDHVDAINITDNQTSVT
RLCSLASCIHLKHMGLEPVLQMVVRDRNRIALQSDILGAASFDIHNILCLSGDHQKFGDN
PQAQNVFDIDSMQLIQMVRLMRDEGKFLGGDDIVRPPKMFVGAAANPFADPFEIRVPRLA
KKVAAGAEFIQTQCIYNVERFKEWMRGVVDRGLHEKVYILAGVTPFKSAGMAKYMKNRVP
GMDVPDELVKRMSGVPKEKQPEEGLKICVETIQQLKEVEGVSGFHIMAIEWEEKVPEIVE
ASGLYPRPKVDD*
>Ga0116200_100080152
MKSSSRLERILRAGHFAVTSECGPPRGADPEAIRKKGELLKGVVDAVNVTDCQTAVVRMS
SLASCLILKEMGFEPILQMVTRDRNRIAIQSDILGAAALGINNILCLTGDHQRAGDHPQA
KNVFDLDSIQLIAAVKTMRDEGKFINGEELTVRPRLFIGAAANPFADPFEIRALRLAKKV
AAGADFIQTQCIYNLERFREWMRQVVDMGLHEKVYILAGVTPLKSVGMARYMKNMVPGMD
VPDEIIARLKGVPKEKQASEGIKIAIETIEQLKEIEGVRGVHIMAIEWEEKVREIAEGAG
LLPRPQVQ*
>Ga0116200_100531295
MVKSKLQEAFESGKFVITGEIGPPKGTDIKEMIEHIELLKDKLDAMNVTDNQSSVMRISS
LAVCKLIKEKGGEPILQMTCRDRNRIALQSDLLSANIFGIHNVLCLTGDYTTVGDHIDAK
PVFDLDSVQLIQTVRMLEKGKDLAGNELKGNASFFVG
>Ga0116200_100181054
MSEYKSGSNLERVLKAGHFAFTGECGPPQGANVEKLREKAQHLKSMVDAVNVTDNQTAVV
RMSSWAASLILLQEGLEPNFQMVCRDRNRLAMQSDILGVYAHGIRNMLCLSGDHQKFGNH
PQAKNVYDIDSMQLIHAVKTMRDEGKFLNGEQIDEPPKLFIGAACNPFADPFEFRVYRLA
KKIEAGADFIQTQCIYNMDKFRQFMKRVVDMGLHEKCYILAGVTPMKSVGMARYMAKQVP
GMDVPDSLIKRLQGAGKGKVAEEGIKFAVEQIEEF
>Ga0116202_100010817
MSFKEQLETGKFVVVVQLQPPKGNDLSEIYENAERWRGRVDAINVPDLQNAILRLGSLSV
CTLLKEKGMEVIYNLSCSDRNRLALQSELLNASALGLRNVLILQGDHPSLGDHFEAKPVF
DLDVMGLLGAVKRLQEGYDLMGNDLQGRPQFFIGAGVNASAKGHILDLEVMDMEKKIRLG
VDFFFTHSFYDPGLLENFVKKTAHFKVPIIVGITLLKSVGMARYMNKHVEGTSIPDGIID
RLMRASDKQKESVEIAADLIRALRPLSQGIQIIPIGWENLIPTLLDRVGL*
>Ga0116202_1000052822
VKAKSRLERVLRSGHFAVTAECGPPKGAGPEMIRKKGHILKGFVDSVNVTDNQTGIVRLC
SLASCALLKKEGLDPVLQMVTRDRNRIALQSDVLGASALGIRNILCLSGDHQSFGNQKEA
KGVFDLDSIQLLQVVRGMRDQGKILGGEELSEPPELFIGAVANPFADPFVYRVIRLEKKV
NAGAEFIQTQCIYNLKRFKEWMKMVRDSGLDKKVYILGGITPLKSTRMAEYMSKQVAGMD
VPEEVINRLKGVPTKEQRQEGLKIAIETIQTLKEIEGVHGVHIMAIEWEEAVPELVEKTW
LYPRPEV*
>Ga0116202_100094793
MAKSLFEEKLNSDHFLVTTEVGPPKGADVSEMVHYIELLKDRVDAINITDHQSSVMRFPS
LGGCLLVKELGGEPILQMTCRDRNRLALQADLLLAYSRGIRNVLCLTGDSIDVGDHKEAK
PVFDLDSVQLLRMIRTMESGKDLSGNDLKGAPEFCIGTTVHPAADFIEPQLIKFEKKVAA
GAQFFQTQGIYDLDSLRRFMQYASQFNVKILAGIIVMVSARMARYMNDNVPGVIVPQAIV
DELANVEKGKGLQKGVEIAVRTIKAVKEEKLCHGVHIMAVGNERIVPEIVEAAEL*
>Ga0116202_100094176
MAKSLFDEKLADAKFLVTTEVGPPKGTDISEMLHNIDLLKDKVDAINVTDGQSSVMRLAS
LAGCLIVKERGGEPILQVTCRDRNRLALQADLLFASVRGIANVLCLTGDSVDVGDHKEAK
PVFDLDSVQLLKAIRIMEGGKDLGGNDLKGAVQFCAGASVHPAADFIEPQLIKFEKKVAA
GAQFFQTQGIYDVGSLRRFMQYASQFPVKILAGIIVLASARMARYMNENVPGVIVPQATI
DELATAEKGKGLQKGMEIAARAIRSIKAGGLCHGVHIMAVGNERLVPEILEAAGLT*
>Ga0116204_10026845
MKETITPSRLEKILAAGHWAVTSECGPPRDGRPEIIEKKADLIGDYVDAINVTDNQTAVV
RQCSLAACIRIKLKGLEPVLQMVTRDRNRIALQSDLLGATSYGIHNVLCLTGDHQRFGDH
ASSTNVFDMDSTRLIQTVKMMRDDGRLLSGHEMHEGRPQMFIGAAENPFADPFEIRVMRL
AKKVKAGAQFIQTQCIYNMPKFKLWMKLLRDEGLHEKVAILAGLTPMKNVGMAKYMKNRV
PGIDVPDDIIKRLAGVPKEKQADEGIQICLEQIEELKQEEGIRGFHVMAIEWEEKVPEIV
ERAGLYPRPSVN*
>Ga0116204_10034536
MNTAKTPSKLEKILAAGHLAVTSECGPPRGSDPDAIARKAELIKNHVDAINVTDNQTSVT
RLCSLAACIRLKLLGLEPVLQMVTRDRNRIALQSDILGAASFDIHNILCLSGDHQRFGDC
AQGQNVHDIDSMQLVQTVRRMRDESKFLGGDQIKRPPRMFVGAAANPFADPFEIRAARLA
KKVKAGAEFIQTQCIYNLDKFETWMAQIRDRGLHEQVYILAGLTPLKSAGMARYMANRVP
GMDVPEAVVQRMAKTPKEKQAEEGIAICIESIERLKKVEGVKGFHVMAIEWEEKVPEIIE
KTGLYPRPAV*
>Ga0116204_10152053
MSTKTPSKLEKIMAAGHLGVTSEVGPPRGADGAEIDHKAHLIKDYVDAVNVTDNQTSVVR
LCSLASCIKLKQLGVEPVLQMTTRDRNRIAMQSDILGAAAFGINNMLCLTGDHQSFGDHP
TSANVFDLDSVQLIQTVRLMRDEGKLLSGYQMKVRPEIFVGAAENPFAGPNVELRAMRLG
KKINAGAEFIQTQCIYNIPKFKEWMKIAVDKGYADQTYIMAGITPFKSLGMARYMKTKVP
GMDVPDNLIDRLKGVPKEKQADEGIKMAIEMIQELKELPGIKGFHIMAIEWEEKVPELVQ
GGGLYPRPQV*
>Ga0116204_10038604
VKTNSKIEKILANGGFVVTSECGPPRGADPEVVRRKGELLRGVVDAVNVTDNQTSVVRMS
SLSACVILKEMGLEPILQMVCRDRNRIALQSDILGAAALGIRNVLCLSGDHQKFGDHPQG
KNVFDIDSIQLIQTVCRMRDEGRFLGGEEIKGKPVLFVGAAENPFADPFEIRAARLGKKM
KAGCEFIQTQCIYNVERFSRWMEMVCERGFHEKCAVLAGVTPFKSAGMANYMKKNVPGMD
VPDEVIARMKGVPKEKQAEEGIRICVETIERVREIPGVRGIHIMAIEWEEKVAEIVKAAG
LFPRPDSQ*
>Ga0116204_10019581
MNHPADSRLAGVLAAGGFAVTAECGPPRGADPAVIRRKGALLAGYVDAVNVTDNQTAIVR
LSSIAASAHLAAMGIEPVMQMVTRDRNRIALQSDILGAYSLGIRNILCLSGDHQRFGSQP
EALNVFDIDSINLVRTVHDMGAAGKDMSGFALQGAPKMFIGAAANPFADPLDYRVVRLAK
KIAAGAAFVQTQCVFNLERFARWMAMARDEGLTEKVHILAGVTPLKSKGMAQYMANQVAG
MDVPEDIILRMGSVPKEKAREEGVAICLETIAALRQIDGVHGIHIMAIEWEEVVADIVKA
ARLWPRPGKAEQAEGRSPED*
>Ga0116204_100195811
MAKAKNPRILVVTPEVTYLPDRMGSLSNYLTAKAGGLADVSAALISALFDQGADVHVALP
NYRGLFSDRLAPFLHKEQRVIREKMPDDRVHLAEDRAFFYLNRVYSEYGGENTKLALAFQ
REVINNIIPRVQPDLIHCNDWMTGLIPAAARTIGVPCLFTIHNIHTVKSTLTHIEDRGID
AASFWQHLFFMRVPENYWETRTANQVDFLVSGVFAAHFVNTVSPTFLKEIVEGRHDFVEG
PLRWELSNKYHAGCAGGILNAPDPAFNPADDPNLVLTYGPSSHGEGKRANKLALQRELGL
AVDERAPLFFWPSRLDPNQKGCQLLADIFYHVMAAYWQENMQVVFVANGDYQSVFRDIVN
FHGLHQRVAVCEFNEKLEHWAYGASDFILMPSRFEPCGLPQMIAPIYGSLPVAHDTGGIH
DTIAHLNVAAGTGNGLLFAFYDTGGLWWAIAEAMAFYRLPAKVKQAQIQRIMEQSAAAFT
HDATARCYIDLYEKMLERPLIKQPF*
>Ga0116210_100046830
GVEVELGELAPEEVDVELYFGPLKGVDSFRSGQTQLMAVAQDLGAGRYRYVCTVACRQSG
RYGFTARVTPRGDDRIKFTPRLISWA*MNTNGYLSGSNLERVLKNGYFAVTAELGPPQSA
DGNVIRRKAALLKGYCDAVNITDNQTAIVRMSSIASAVIALQEGLEPVIQMVCRDRNRLA
MQSDLLGAYALGIRNLLCLTGDHQTFGNHPTAKNVFDIDSTQMVQMVTAMRDRRVFQSGG
EIKGQEPRFFVGAAESPFAHPVEFRPYRLAKKAKAGANFIQTQIVYDIPAFKAFMEKARE
LGVHKQAYILAGVSPLKSPAMAKYMRENVPGIILPDELIERMEAAGAPWAGKKKEELTPE
DKKARSAAWQAEGIKICIEIIQQLRQIEGVAGVHIMAIEWEEAVKPIVEGAGLYPRPVIP
EPEAQPG*
>Ga0116210_10015304
MSENGYKSGSNLEKILRAGYFAVTAEIGPPQNADPEVIRRKARLLKGVVDATNITDNQTA
IVRMSSIASAVLAMQEGVEPIVQMTCRDRNRLAMQSDLLGAYALGARNLLCLTGDHQSFG
NHPTAKNVHDLDSIQFIRMVRDMRDEGRFQCGDEIKGVRPAFFIGAAENPFGDPFDFRPY
RLMKKIAAGVDFIQTQIILDVPRFREFMKRVVDMGLHEKVFILAGIGPLKSAGAARYMRD
KVPGMRVRDEYVERMEAAVAGIPKEDKKARKEAWEQEGIRIAIEQIQELREIPGVAGVHI
MAIEWEEAVRPIVEGAGLLPRPQV*
>Ga0116210_100003959
MAAQPSSNGYLVGSNLERVLRAGHFAVTAELGPPQSADGDVIRKKAALLKGCCDAVNITD
NQTAIVRMSSIGAGAIVVQEGLEPVIQMTCRDRNRLAIQSDLLGAYALGMRNVLCLSGDH
QSFGNHPSAKNVFDLDSIQLVQMVAAMRDAKVFQCGEPFKGQEPRFFVGAAAAPFAAPVE
FRPYRLAKKVKAGANFIQTQLIYDIPAFKAFMEKVRQMGLHEQVYILAGVGPLKSPAMAR
YMKDSVPGLWVPDEFIERMEAAGAPWADIPKDQLSKEDKKARADAWKQEGICICIELIQQ
VREIEGVAGVHIMAIEWEEAVRPIVEGAGLLPRPDVSAAPAQEAHHD*
>Ga0116210_10044874
MVDHYESNGYLSGSNLERVLKAGHFAVTAELGPPQSADGEVICRKAALLRGYCDAVNITD
NQTAIVRMSSIGAGAILVREGLEPVIQMTCRDRNRLAIQSDLLGAYALGMRNVLCLTGDH
QTFGNHPEAKNVFDIDSVQMIQLVKGLRDERTFQCGDPLKGLEPRFFIGAAESPFADPKE
FRPYRLGKKIKAGANFIQTQLVFDIPAFEAFMEKVRLLGLHQQAYILAGVGPLKSPAMAK
YMKESVPGILIPDELIQRLDEAGKPWAGKSKDELSKEEKKARAEAWKQTGIQICTELIRK
IMNIEGVAGVHIMAIEWEEAVEPIVKGAGLYPRPVVEPIAA*
>Ga0116210_100038726
MPNSLFEEKLNSGEFLVTTEIGPPKGADVSEMIHHIDMLKDKVDAINVTDHQSSVMRFPS
LGGCLLVKERGGEPILQVTCRDRNRLAIQADLLLAYSRGIRNVLCLTGDSVDVGDHKEAK
PVFDLDSVQLLKLARTLESGRDLTGNELKGAPQFCLGASVHPEADFIEPQLVKFEKKVAA
GAQFFQTQGIFDIASLRRFMQYASQFPVKILAGIIVLASAKMARYMNDNVPGIIVSQAVI
DELASAEKGKGLQKGIEIAARLIKTIREENLCCGVHIMAVGNEKVVPDILEAAQLVGVHR
*
>Ga0116210_100025526
MSFLQKLLKSGTFVVTAEVGPPKGCERSVIEKKCRELFDYVDAVNVTDNQTAIVRLSSFA
SSLIARECGVEPVMQMVCRDRNRIALQSDFLGACALGIENFLCLTGDHQSMGNHPHSKNV
FDIDSIQLLQILSDLRDKKVFQNGEAVKGEIRAFLGAGENPFADPMEFRVYRLAKKIEAG
AQFIQTQAVFDLEPFARFMEEVRAMKLHERAFILAGVIPVKSLNAIRYMQSEVPGLVIPP
FLVERMEKARDPKEEGIAMCVEIIEAVKKIEGVRGVHIMAIAWESVVPEIVVRSGLYPRP
KRG*
>Ga0116210_100017925
MGVPFRQACQEKKFVITAEIGPPKGTDIEPLIHHIELLKDKVDGLNVTDNQSSVMRVSSM
AVCRLILDHGGEPILQLTCRDRNRLALQSELLSAWVLGIRNVLCLTGDYVTVGDHPQAKP
VFDLDSVQLLVTVSGMNEGKDLAGNDLQGKTDFFAGAVVTPEADPIEPQIIKFHKKIAAG
AQFFQTQAIYDLDNFKRFLDRAQPNGVKLLAGIVLLVSAGMARYMNKNVPGIMVPDHLID
RLASAPKGKAIEMGIQIAGEMIRKIRDEKLCDGVHIMAIGKEERVPDILRTAE*
>Ga0116210_10069773
MKTKSNIERILESGGFVVTSECGPPRGADPEVIRKKGALLKGVVDAVNVTDNQTSVVRMS
SLSSCLILKEMGFDPILQMVCRDRNRIAIQSDLLGAAALGINNILCLSGDHQRFGDHPKA
KNVFDMDSIQLIQTVKRMRDEGRFLGGEELRGRPMLFIGAAENPFADPFEIRAARLAKKV
RAGCEFIQTQCIYNIDRFARWMEMVRDRGLHEKVAILAGVTPFKSVGMARYMKNQVPGMD
VPDEMIERLRGVPKEKQAEEGIRMCVETIQRLREIPGVRGIHIMAIEWEEKVREIAETAG
LLPRPQL*
>Ga0123519_100072849
MPNSKLKQALDSGKFVVTAEAGPLKGTDIKEIEEIAHLLKGKVDAINVTDQQSSVMRLGS
LVTCHLLKEWGVEPIYQLTCRDRNRIALQSDLLSAWVLGVENCVALTGDLPSSGDHPQAK
PVYDLDSVQLLGVMHSLNEGHDMMGNELKGKTDFFCGAVVNPGADTEASLELQIIKMEKK
IAAGARFFQTQAVFDPSSFEKFIKRVEQYKVPILAGVIPLKSAGMAKFMNKNVAGINVPQ
AMIDKMTKAEDKTQTGIALCAELIRTLKGMCQGVHIMAIGWEKKVPDIIAAAGL*
>Ga0123519_1000286422
MSKLREALDAGRFAVVAELIPPKGVNVADMLAPVAALKDKIESFGLPDNKQAEMRLSALA
ASRLVQEAGGEPLLHLSCRDRNRLALQSDLLGAAALGIENLLLVSGDYVTLGDHPDAKPV
YDADSAQLLQVARRMMDGRDSAGQALHGNPTFYLGAVVVPEAEPPGPQFLKFKKKVTAGA
QFFVTPPVFDLEKLRIFQRDMPAYPIKLLAGVKVLTPAEAAQAESGQWRQVYRVPPEIWE
RLQGKGEEDFFRAAVDLAGRLLRQIKEENLADGVYLMALGRTDWLTDILKIAGI*
>Ga0123519_100140967
MNQDIELKTPSKLEKILKLGHMAVTSECGPPRGSDADLIKKKAEIIKDYVDAINITDNQT
SVTRLCSLASCIHLKLMGLEPILQMVVRDRNRIALQSDILGAASFDIHNILCLSGDHQSF
GDNPTAQNVFDIDSMQLIQTVRHMRDEGKFLGGDNIIRPPKMFVGAAANPFADPFEIRAR
RLAKKVKAGAEFIQTQCIYNVPKFKEWMRQVRDMGVHEKVFILAGVTPLKSAGMAKYMKN
KVPGMDVPDEIVKRISGVPKEKQAEEGIKICIETIQELKEVEGVRGFHIMAIEWEEKVPE
IVKGAGLYPRPKV*
>Ga0123519_1000082642
MKTDSVLEKVLRSGKLAVTSECGPPRGVGPEKIRQKAEYLRGYVDAVNITDNQTAMVRMS
SFAAGLIIRQMGMHPILQMVTRDRNRLAMQSDIIGAYAHGINTMLCLSGDHPHFGDHPMA
MAVHDLDSIQFIQMVRKMRDEGKFQGGADIENPPKMFIGAAANPFADPFELRVARLAKKI
AAGADFIQTQCIYNIEKFEKWMEGVRDRGLHEKCFILAGVTPLKSVGMARYMKNKVPGMD
VPQEIVDRMAGVPKDKQAEEGIRICVETIERLKEVKGVAGFHIMAIEWEQKVPEIVERAG
LYPRPNLG*
>Ga0123519_1000102647
MGFDPILQVVCRDRNRIAIQSDLLGAAALGINNVLCLSGDHQRFGDHPRAKNVFDLDSVQ
LIQAVRVMRDEGRFLSGEELRGRPLLFIGAAENPFADPFEIRALRLEKKVRAGAEFIQTQ
CIYNVERFERWMGMVRELGLHERCAILAGVTPLKSVGMARYMKTQVPGMDVPDEVIDRLK
GVPKERQAEEGIRICVETIQRLREIPGVRGVHIMAIEWEEKVREIVEAAGLLPRPQPTET
QEQRT*
>Ga0123519_100405234
LDLRLTRGGIETVKTKSNIERLLEKGVFVVTSECGPPRGADPEAVRKKGNLLKGVVDAVN
VTDNQTSVVRMSSLSSCLILKEMGFDPILQMVCRDRNRIALQSDILGAAALGINNILCLS
GDHQKFGDHPRAKNVFDIDSIQLIHTVKTLRDEGRLLGGDEIKGRPALFIGAAENPFADP
FEIRALRLGKKVKAGCDFIQTQCIYNMERFSRWMQMVRDRGLHEKCAILAGVTPLKSAGM
ARYMKTSVPGMDVPDSLIDRLKGVPKEKQAEEGIKICVEMIQQLKEIPGVRGVHIMAIEW
EEKVAEIAQAAGLLPRPQL*
>Ga0123519_1000434110
MSKLREVLSAGGFAVVVEIKPPRGTEVAEMLAPVSRLRGRVTAFSVPDNEHARLGLAALA
AGRLVQEAGGEPLVHLTCRDRNRLALESDLLGAASLGLENLLLVSGDYITLGDHPAAKPV
YDADSVQLLQIARGLTEGQDSVGLPLSGRPSFFLGAVVIPEADPLAPQLLKFEKKITAGA
EFFITPPVFDLEKFRRWREQLPAPAVKILTGIKVLGAAEVEQAAAGTWRKVYSVPPDLVQ
DLAGKEPEEILARGAAAAGSLVQRLKRGNLADGVYLKAKGRTDLFQKILEAAGL*
>Ga0123519_1000065732
VSVLQELLEQGVFVVTAEVGPPKGVDRESIVKKCAQIRGFVDAVNITDNQTAIVRLSSFA
SCLIVREAGLEPVMQLTCRDRNRIALQSDFLGACALGIENFLCLTGDHQSLGNHPEARSV
FDIDSVQLLGIFRKIRDEGVFANGEKVKGEVRAFLGAGENPFADPLEFRVFRLAKKVEAG
AQFIQTQAVFDLELFSRWMEEIRRLKLHEKVHILAGIIPLKSLQALRYMKNEVPGMVIPA
WVEERMQNARDPKEEGVRIAVETIAALRAIEGVRGVHIMAVAWESIVPEIVRASGLFPRP
GQGGGEGV*
>Ga0123519_100158004
MKSGSNLERILTAGYFAATGELGPPKSADAEVIRRKAKILKGYVDAVNITDNQTAVVRMS
SIASGAILLQEGLEPIIQMTCRDRNRIAIQSDLLGAYALGMRNLLCLSGDHQTFGNHPGA
KNVYDIDSIQLLQIVRGMRDEKKFQCGEAIEVEPRFFLGAAANPFADPFDYRPLRLAKKA
KAGADFIQTQLIYNVDKFREYMKRVCDLGVHEKVHILAGVGPVKSPAMARYMQTKVAGMD
VPDWVVQRMEKAPKEERKKEGIRICAEIIQQVREIPGVAGVHIMSVEWEEAIPEILELAG
LLPRPVAGN*
>Ga0123519_100961341
MKTKSNIERILASGGFVVTSECGPPRGADPEVIRRKGALLQGVVDGVNVTDNQTSVVRMS
SLASCLILKEMGFDPILQMVCRDRNRIAIQSDLLGAAALGINNILCLSGDHQRFGDHPKA
KNVFDMDSIQLIYTVKTMRDEGRFLSGEELHGRPMLFIGAAENPFADPFEIRALRLAKKV
RAGVEFIQTQCIYNLSRFERWMQMVRDMGLHERCAIIAGVTPLKSVGMARYMKNQVPGMD
VPDELIERLRGVPKEKQSEEGIKICVETIQRLREIPGVRGVHIMAIEWEEKVREIVEMAG
LLPRPKIT*
>Ga0123519_100115578
MAKFKQALQSGKFVVTAEVGPPKGTDIKEMLHHIDLIKDRVDAINSTDNQSSVMRISSLG
ACALIKQRGGEPILQMTCRDRNRMALESDLLAANVLGIDNVLCLTGDYISVGDHKDAKPV
FDLDSVQLIQAVRLMEQGKDLGGNDLNAPVKFCCGAIVTPEADPIEPQLLKYEKKIRAGA
EFIQTQAIYDIDNFKKFMAYARKVNKDTKILAGIVLLASAGMARYMNSNVPGIRVPKELI
DEMAGAPKGKALEKGIEIAGRMIRRLKDEKICDGVHIMAIGREGVVPDILAAAGL*
>Ga0123519_100064777
MTDTNGYKAGSRLEKLLRAGYFVATGELGPPQSADRSVIERKAAHLRGHVDAVNITDNQT
AVVRMSSIAVGKILLELGIAPTIQMTCRDRNRIAMQSDLLGAWALGMRNLLCLTGDHQSF
GNHPMAKNVHDLDSIQLIQMVRRMRDDKVFQCGDPIKGQEPRFFIGAAANPFADPFDFRP
YRLAKKVKAGADFIQTQLIYNVPKFAEFMKRVGDLGILDDFYMLAGVGPIKSLGAARYMA
TKVPGMEVPDELVERMRKTPKEKQAEEGIKICAEIIQQVREIPGVRGVHIMAIEWEEAVP
EIVSQAGLLPRPEI*
>Ga0123519_100375604
MLAGSNLERLLESGQFVVTAELGPPKGTNQKVVARKAEQLRSCCDAVNVTDNQTAIVRMS
SLSVCILLKQIGLEPVMQITCRDRNRLAIQADVLGAVGFGIQNFLCLSGDHQKFGNHPTA
KNVFDLDSIQLVQTLVGMRDKKKFASGDDFNGEAPVYVGAAANPFADPFEFRVIRLSKKV
KAGASFIQTQPVFDVERFARWMEMVRQRGLDQQTHILAGITPIKSAGMARYMRDNVAGVG
IPDSVVARIEQAADVKEEGVKIALEAIEEVRKMPGVHGIHIMAVGWEDIVPVIVGKAGLM
PRPAVSAKQ*
>Ga0123519_1000191313
MAKSLFEEKLSSGKFLVTTEVGPPKGTDISELVHHIDLLKDRVDAINVTDHQSSVMRYPS
LGGCLLVKERGGEPILQMTCRDRNRMALEADLLLADSRGIHNVLALTGDSVDIGDHPEVK
PVFDIESVQLIRMIRTLESGKDAAGNDLKGAPSFCIGASVHPGADFIEPQLIKFEKKIAA
GAQFFQTQGVFDLASLRRFMQYASQFNVKILAGIIVLASARMAKYMNENVPGIIVPKEVV
EELATAEKGKGLQKGIEIAVRLIRGIREERLCDGVHIMAVGNERIVPEIIERAIEERVPS
QGR*
>Ga0123519_100215659
MKAGSRLEKLLIQGEFVATAELGPPKSADIQLIKHKAGILRGFADAVNITDNQTAIVRVS
SIAAGKIALDEGLEPIIQMTCRDRNRLAMQSDILGAYVLGLRNLLCLSGDHQSFGNHPQA
KNVYDLDSIQLVQMAKRMRDEKVFQCGEEIRNTKKSDLLEPRMFLGVAANPFADPFEFRV
VRLAKKIKAGADFVQTQCIFDLPKFKRWMEMVVDQGLHERVFILAGIMPIKSPKVLQYMK
NNVAGMSIPDELIRRMEGAKDAKAEGVKICVELIQAVREIPGIRGVHIMAVEWEEIVPTI
VREAGLWPRPEVAAE*
>Ga0123519_100364434
MTSGSRLEKILAKGIFAVTSECGPPRGADPEVIRKKGMLIKDSVDAINVTDNQTSVVRMS
SLSSCVILKQMGADPVLQMVTRDRNRIAIQSDILGAAALGLNNILCLSGDHQKFGDHAKA
KNVYDLDSIHLIQTVKQMRDEGKFLGGDEIKGVPRLFIGAAANPFADPFEFRVIRLAKKV
AAGAQFIQTQCIYNLDRFKRWMELVRARGLHEKVYLLGGVTPLKSLGMANYMKKMVPGMD
VPDEIITRLKGVPKEKQAEEGIKICVETIQQLKEIEGVKGVHIMAIEWEEMVPRIVKEAG
LLPRPQVE*
>Ga0123519_100265444
LKSGGSKLEQILEQGHFAVTAEIGPPKHADPQGVIHHAHILHDYVDATNITDCQTAVVRL
SSIASGVHILGAGVEPIVQMTCRDRNRMKAGSKLEKILTSGGFAVTGELGPPKGADVSVI
ERKANLLRDNVDAINVTDNQTAIVRMSSIAVGAILQRMGLEATMQMVCRDRNRIAMQSDI
FGAYALGIRNILCLTGDHQKFGNHPTAKNVFDLDSIQLIQMVRRMRDEHKVLGGDEIEGV
PAMFIGAAENPFADPFAYRVIRLAKKVAAGADFIQTQCIYDLEKFARFMEMVRDRGLDEK
VHILAGVTPLKSVGMARYMKEKVAGMEIPDEIINRLKGVGKDKVREEGIKICVEQIQRLR
EIKGVHGIHLMAIEWEEVVHEIVERAGLLPRPEV*
>Ga0123519_100176785
MKAGSNLEKVLEAGHFAVTAEIGPPKSANPEIVRHHARMLKGYADAFNLTDNQTAIVRLS
SLASAVICLQEGVEPVMQMTCRDRNRIALQSDLLGASALGIRNVLCLTGDHQTFGNEKGA
KNVYDIDSIQELLIFKKMRDEKKICGGEDLEEAPKVFLGAAENPFADPFEFRVTRLAKKA
NAGADFIQTQAIYDMERFEKWMEGVRERGLDKKVHILAGVIPLKSVGAARYMKNKVSGMI
VPDSIIDRMKKAKDPKAEGIKICVEQIEYLKTVKGVHGVHIMAIAWEEIVPEIVRQAGLY
PRPSV*
>Ga0123519_100222008
MKAGSNLEKILTAGHFAVTAELGPPKGPDVGVIQKKAEFLRGVVDAVNVTDNQTAIVRMS
SIATCAIVKQLGLEPVMQMVCRDRNRIAMQSDIFGAVALGIKNILCLTGDHHTFGNQVNA
KNVHDLDSIQLINMVRTMREEGTLLGGEDKIEGEVKMFIGGAANPFADPFEFRAIRVAKK
VEAGVDFIQTQCIYDMDRFKEWMKMIRDLGVHEKIHILAGVTPLKSAGMARYMAKNVSGI
IIPEAIIDRMAKAQKGAEEGIKICIEQIQELREIEGVHGIHIMAIEWEHMVRRIVEEAGL
LPRPILS*
>Ga0123519_100225755
MKSGSNLERILTAGYFAATGELGPPKSADAQVIRRKAQILKGYVDAVNITDNQTAVVRMS
SIASGALLIQEGLEPIIQMTCRDRNRIAIQSDLLGAYALGMRNLLCLSGDHQTFGNHPGA
KNVYDIDSIQLLQIVRGMRDEKKFQCGEAMDVEPRFFLGAAANPFADPFDFRPLRLAKKA
KAGADFVQTQLIYNVDKFREYMKRVRDLGLHEKVYILAGVGPIKSPAMARYMQTKVAGMD
VPDWVVQRMEKAPKEERKKEGIRICAEIIQQVREIPGVAGVHIMSVEWEEAIPEVLELAG
LLPRPNLGN*
>Ga0123519_1000009730
MSELAHNGYKSGSNLERVLKAGHFAVTGELGPPKNHDANVIRRKAALLKGYVDTVNITDN
QTAIVRMSSIAAGVLLIQEGMDPVIQMTCRDRNRLGMQSDLLGAAALGVKNVLCLTGDHQ
SFGNHPTAKNVHDLDSIQLVRMVKDMRDESRFQCGEEIPGGGPRFFIGAAANPFGDPFDF
RPYRLAKKVAAGADFIQTQLIYDIPRFREFMKRVVDMGLHEKVFILAGVGPLKSVGMAKY
MRDQVPGMIVANEYIERMEAAVKHIDKTDKKARAEAWQQEGIRICIEQIQQIKEIEGVAG
IHIMAIEWEEAIRPIVEGAGLLPRPVIQ*
>Ga0123519_100010515
MKPVSNLQKILDSGKFAVTAEIGPPRGADPSHMIELAGKLKGSADAFNLTDNQTAIVRLS
SIASAVILMREGLEPVIQMTCRDRNRIALQSDLLGASAIGIRNVLCLTGDHHTFGNEKSA
KGVFDLDSISLLNTFRNMRDFKRQLSGEELESPPIVYLGAAENPFATPYEFRALRLKKKV
DAGAQFIQTQAIFDLDWFERWMAEVRKLGLHERVHILGGVIPSKSLGAVRYMKNKVPGMK
VPDSIVTRMKNAKDKNQEKEEGLRICVEMIERLKSIEGVHGVHIMAVMWEEMVPYIVKEA
GLLPRPSL*
>Ga0123519_1000039959
MEASAVYSNLQKLLMRGEFVVTGECGPPKGADRSVVEKKVQYLKGNVDAVNVTDCQTAVA
RLSSLATCLILKENGIEPNLQMTCRDRNRIAIVSDLFGASALGIRNLLCLTGDHQKFGNF
PTAKGVYDLDSISLIMMVKKMRDEGKTLTGEEIEGKPQFFIGAAENPFADPLEFRHIRLK
KKIEAGCQFVQTQCIYDIPRFKEWMKRVVDDGLHKKCYILAGVTPLKSVGMAKYMATSVP
GMIVPDSYIERLKAAPKDKREEEGIKICVEQIQELREVEGVAGIHLMAIEWEEKVHEIMA
QARLLPRPKVE*
>Ga0123519_1000046244
MKPKTPSKLEKILASGQMAVTSECGPPRGSDPEVIIRKAEKIRHHVDAINITDNQTAMTR
MCSLAACIRLKLMGLEPILQMVTRDRNRIALQSDILGAASFDIYNILCLSGDHQKFGDCA
LGQNVYDLDSLQLIQLVRHMRDEGKFLGGDPIERPPRMFVGAAENPFADPYEIRVPRLAK
KIAAGVEFIQTQCIYNLDKFEDWLNKARDRGLTEKVYILAGVTPLKSIGMARYMKNRVPG
MDVPDEVIKRLAGTPKEKQPEEGIKICVESIQRLKEAKGLAGFHIMAIEWEEMVPEIVER
AGLYPRPQVE*
>Ga0123519_1000083014
MAVAKILLDLGIEPTMQMTCRDRNRIAIQSDLLGAYALGVRNLLALTGDHQSFGNHPEAK
GVFDLDSIQLLQIVHRMGEEGVFANGEEIEGGPVRFFLGAAENPFADPFDFRPYRLAKKV
KAGARFIQTQLIYNVPKFAQFMQRVRDLGLDQKVYILAGVGPIKSYGAAKYMATKVPGMD
VPEEIVERMRKTPKEKQKEEGIKICVEIIQQVKEIPGVAGVHIMAIEWEEAVPQIVEMAG
LYPRPEV*
>Ga0123519_100264555
MSDGSNGWKSGSTLERVLKGGSFVITAELGPPKNADAEVIRKKARFLKGYVEGANITDNQ
TAIVRMSSVAAGCIALSEGVEPIIQMTCRDRNRLAMQADLLGAYALGIRNVLCLSGDHQK
FGNHPTAKNVYDVDSLQLVQIVKGLRDDKKFACGEEIKGVEPRFFVGAAENPFADPFEWR
PLRLAKKARAGADFIQTQLVYNVEKFKTFMTMVRDLGLDRQLYILPGVGPLKSPGMTRYM
KNEVPGLDVPDAILERMQKTPKEKWREEGIKICVEIIQQMREIPGVAGVHIMAIEWEEAV
PEIVKQAGLYPRPQPPAQAPAG*
>Ga0123519_100514742
MKSGSKLEKILAAGHFAVTGERGPPRGADVEVIKRKAEHLRGAVDAINVTDNQTSVVRMC
SMAVCKILLELGLEPNLQMTCRDRNRIAIQSDLLGAYALGIRNVLCLSGDHNKFGDHPQA
KNVFDVDSMQLIQIVRKMRDEGKLLNGQECEGKASFFIGAAVNPFGDPFDFRPIRLAKKI
AAGVDFVQTQCIYNMEKFREYMKRVVDMGLAEKCYILAGITPLKSLGMARYMARSVPGLD
VPDYYLKRLQGVPKDKQAEEGIKIAVEQIQQIREIPGVAGIHLMAIEWEHRAREIIEAAG
LLPRPEVN*
>Ga0123519_100065329
MKAGSNLEKILSKGLFAVTGELGPPKGNDVSVVKRKADLLRGYVDAVNVTDNQTAIVRMS
SIATSSLLIQMGIEPVMQMTTRDRNRIAIQSDIFGATALGIKNMLCLTGDHHTFGNQVDS
KNVHDLDSIQLIDCVRTMRDEGTLLGGEEKIEGKIELFIGAAENPFADPFEFRVVRLAKK
VKAGVDFIQTQCIYDMKRFKEWMKMVRDRGLHEKVHILAGVTPLKSGGMARYMAKNVSGI
IIPEEIIDRIVKAKKPAEEGIKLCVEQIQELREIEGVHGVHIMAIEWEQMVSQITEMAGL
LPRPKVE*
>Ga0123519_1000293217
MTFKECLESGKFSIVVQLQPPKGIDLSEIYESVERLKGRVDAINIPDLQHAIMRLGSLSV
CALLREKGLEVIFNLSCSHRNRLALQSELLNAYVLGIKNVLIIQGEHPSIGDHFEAKPVF
DLDLMGLLGAVKRLQEGYDLMGNDLQGKPQFFVGTEVNASAKGHVLELEVMDMEKKIRMG
ADFFFTNSIYDPGLLENFIKKVSHFKVPIIAGITILKSVGMARYMNKHVEGTYIPDSIID
RLMKAPDKQKESVEITSELIKEIKPLIQGVQIIPIGWENLVPHILDQVGL*
>Ga0123519_100160305
MSTECVTDSRLEKILRAGHFAVTGECGPPRGADPEAVRKKCRILKDKADAFNITDNQTSV
VRMSSIASSVIMMQEGMEPVMQMVCRDRNRIAMQSDILGGAALGIKNMLCLSGDHQRFGD
HPQAKNVFDLDSIQLIRMVRKMRDESRFLGGEEIKTAPKLFIGAAANPFADPFEIRVPRL
AKKVAAGVEFIQTQCIFNIKKFAEWMKQVVDRGLHEKVFILGGVTPFKSFGMARYMANNV
PGMDVPDELLQRMKGTPKESQAEEGIKIAVETIQQLREMKGIAGVHIMAIEWEEKVGEIA
ERAGLLPRPAV*
>Ga0123519_100022664
MSKLRETLEAGDFAVAVELKPPRGTEVGGMLAPVTALRERVTAFGLPDNAQACLHLSSLA
AARLVKEAGGEPLLHLSCRDRNRLALESDLLGAAALGVENLLLVSGDYVTLGDHPQAKPV
YDADSVQLLQIAQGLRAGQDSTGQPLSGNPAFYLGAVVIPEADPLAPQLLKMEKKIAAGA
QFLVTAPVFHLERLRSFREHLTDPAIKLLVTVKVLEADELSQAMAGGWRKVYSLPQELLQ
ELAGQEPAALESEAVRVAGRLVRQIKEERLGDGVYLQARGREDLLAAILKQAEL*
>Ga0129297_100188994
MKSGSNLEKILESGQFAVTGECGPPQGADRSVIERKAQFLRGNVDAVNVTDNQTSIVRMS
SIATCALLNQMGLEGTMQMVTRDRNRIAMQSDIFGAYALGIKNILCLSGDHQSFGNHPTS
KNVFDLDSIQLIHAVRQMRDEGKVLGGDEIKGVPKMFIGAAANPFADPFEFRVVRLAKKV
AAGADFIQTQCIYNMDKFEKWMQMVRDRGLHEKVHILAGVTPLKSVGMAKYMKEKVAGMD
VPDEIIERLKGAPKEKKAEEGINICLETIQRLKEIKGVHGIHLMAIEWEEMVPVIVKKAG
LLPRPTPPSEVKK*
>Ga0129297_100111741
MARDFRETLKTKDFIVTAEAAPTKGSSVERSLEHIELLKDKVDALNVTDNQSSVMRYPSV
GICLLIKEHGGEAVLQVTCRDRNRLAIQADLLFAWSRGVRNVLCLTGDSIDVGDHKEAKP
VFDLESAQLIHLVHTLNSGKDMAGNELNGGTDFCIGTTATPSADPIEPQLVKVHKKLEAG
VDFI
>Ga0129297_10000005107
MIIVQQKPLEEIFGMAENFPSLLIVGCDGCAAIIQVGGEKQAEILKMLLEMRRKIKGVNN
SKIKAISILRQCDRQIAATSLHSLIDDYDAVLSLACGVGVQTLADFYPNKLIIPANDTEF
LGMHDTKEGKFYEMCRACGDCILFETGDICPITRCAKSLLNGPCGGQAKGKCEVGGWKKD
CAWLLIYNRLKERDRLDLFTKFRVPHDYRISEHPREIGGETAGEKKTEAAKGKVEITVGG
KREVYSELMKQIMDGKFVFTGELEPVKTTDLHEVIEGAKTLKGHVVAINITDNPTAFGYM
NALVPSYLIQKEAGVEAVYQMTTRDRNRLALLSDVLAAGALGIRNILVLTGDHTTVGDTP
QSKPVFDLDSATFTYMLRKVIDEGVDLNGNKIENPPKFNIGIAAAPNADPLEPEVLKIER
KVRLGVDFIQTQCVYDVEQAKRFLDAVAYLKTPVLIGVAPFKSQAMMEWMIKFVPGIRVP
GDVEQRLRRAKQKSKEAFLEENVEIFGGMVREIRKTTNAAGVHMMAVGFEWIVPRIIERS
GIG*
>Ga0129297_100035933
MKTKSNIERILESGGFVVTSECGPPRGADPEVIRKKGNLLKGVVDAVNVTDNQTSVVRMS
SFSSCLILKEMGFDPILQMVCRDRNRIAIQMKEMLSGKFVFTGELEPVETTDVSSVVGEA
KELVGYVTACNVTDNPASSVAVSSLVVSYLVQKEAGMETIYQLRCSDRNRLALTSDLLGA
AVFGIRNVLALTGDHTLLGNMPEARPVFDLDSALLVNLISRMVNEGKDINGNEIRGARAQ
FNIGVAANPNADPIEPEILKVLRKIENGAEFIQTQVCFDIDKTLSFLRTLKVFNIPILVG
IFPMKSYGIARGFVEHVPGVSVPKSLLAELEKVTDKAVSKEEKRKIYDKVNLDFFAPLIK
ELRKSDLCAGCHIMSVHYTELIPQLLKEAGIIK*
>Ga0129297_100030874
MAKEAYSELMKSLSEDRFTFTGELEPVKTTNLHETLEGAKALKGHVVAANVTDNPTAFAY
MNALVPCYIIQRDVGLEAVYQVTVRDRNRLALVSDLLAASALGIKNVLALTGDHIVVGDN
PQAKPVYDLDSATFVYLLRKMMDEGIDLNGNKIDQPPKFCIGMAANPNADPLEPEILKIE
RKVKLGAHFVQTQAVYDVELAKKFMDAVSHLKVPVLIGIAPFKSIAMMEWMVKFVPGILV
PQEIQDGLKRAKERGGKEAVYEENIEIFGELIKQIKKTTSASGIHIMTIGFEWIVPKIID
RSGTQSG*
>Ga0129297_100130132
MNEKVFSNLMSQLRSKKFTFTGELEPEKTTDLKKVIEAANKLRGYVVACNVTDNPQSFGY
VSSLAASYIVQRDTGMETIYQLTCRDRNRIAIFSDLLGAAALGIENVLALTGDHTTLGDT
PQAKPVFDLDSVQLIHMIRRMVDEGADPNGKEIENPPKFHVGGGVNPNAKPLEPELIKLE
KKITAGAEFFQTQVVFEIETAKRFLDETRKYNVPILIGIFPLRSYGVAEYFDKTVPGVHV
PRDLLEALSKAKDIQDKDKRRAKCNEINFEYFVGFIKEIKNTTQASGCHIMSVGYEEIVP
RLVEAVK*
>Ga0129297_1000071610
MARTAYSDLMKSIQSGQFVYTGELEPVKTTSLHEVLEGAKVLKGHVVAVNVTDNPTAFAY
MNALVPSYMIQKEVGLEAVYQMTVRDRNRLALISDVLAAGALGIKNILALAGDHVTVGDN
PQAKPVFDLDSATFVYMLRKMVDEGVDLNGNRIHEPPKFNVGIAANPNADPLEPEILKIE
RKVKLGADFVQTQAVYDVESAKRFMDAMSYLDIPVLIGLAPFKSLGMMEWMVKYVPGIVV
TEQIQTRLKQAKEKGGKEAVYRENIEIFGDLIRDLRASTKAAGIHIMAIGFEWIVPKIIE
RSGVPPNIA*
>Ga0129297_100255783
MKTKSNIERILESGGFVVTSECGPPRGADAEVIRRKGNLLKGIVDAVNVTDNQTSVVRMS
SLSSCLILKEMGFDPILQMVCRDRNRIAIQSDILGAAALGINNILCLSGDHQKFGDHPKA
KNVFDMDSIQLINTVKTMRDEGKFLGGEEIKGKPMLFIGAAENPFADPFEIRAARLGKKV
KAGVEFIQTQCIYNVERFERWMAEVRERGLHERCAILAGVTPFKSVGMARYMKNSVPGMD
VPDEMIERLKSVAKEKQSEEGIKICVETIQRLREVPGVRGIHIMAIEWEEKVVEIAKAAG
LLPRPTL*
>Ga0129297_100004395
LRPEKTYSELMRELKARRFVFTGELEPEKTTDLTEIIEASKFLKGYVVACNVTDGPGAYA
YLSSLAASYILQRETGIEMVYQLVCRDRNAIALFADLLGAGALGIRNVLALTGDHPAVGD
TPDAKPVFDLDSAQLTYMIRKMVDEGVDLYGNPIHNPPKFHVGVAANAKADPLEPEILKI
ERKVKAGAEFIQTQTVFDIEVAKQFLREVNRFNIPVLIGIFPLKSYGVADFFDKNIPGAA
VPPELLEKLKRVKDLDKKIRNQKYDEVNLEVFIPFIKELKKTPAAGCHIMAVGYERLVPR
LVEATK*
>Ga0129297_1000179810
MAKSLFEEKLGSGKFIVTTEIGPPKGTEITEMVHHIELLKDKVDAVNVTDHQSSVMRFPS
LGGCLLIIERGGEPILQMTTMVKKNLTQKATLEQKVISFVKEHELAPAGVVVVAVSGGAD
SVCLLHILSREQKKLGVRLHVAHLNHQLRGAESKADAEYVSGLAQRLNLPATVESYKVKG
YQAKKRCSLEEAAREVRYSFLARVAKEVGAKRVAVGHTRDDHIETILMHLIRGTGLMGLR
GLQPRLEMTTETGEGLEVVRPLLTVTRRETANYCHKHQLMPRTDSSNQSLSPLRNRIRLE
LLPLLRKYNPNFDEALCRLSEIAADELSFVEGQAWQLWAGIARQEGDGFYLDKDRITALP
QALQRQLVRSAISQLLGGLKDIEAEHIEATLNLMKKPVGKTLNLPHGVVSATDYVNLILK
LQGTPVCPLPVLEQDYILNIPGETIFSGWRVVTNIVRETTPVRNNSYVAYFDLSKVGKKL
LVRRRQPGDRFQPLGMKELKKLQDFMVDAKIPHFWRERVPLVCSPEQILWVAGWRIDD
>Ga0129298_1000052014
MARTAYSDLMKSIQSGQFVYTGELEPVKTTSLHEVLEGAKVLKGHVVAVNVTDNPTAFAY
MNALVPSYMIQKEVGLEAVYQMTVRDRNRLALISDVLAAGALGIKNILALAGDHVTVGDN
PQAKPVFDLDSATFVYMLRKMVDEGVDLNGNRIHEPPKFNVGIAANPNADPLEPEILKIE
RKVKLGADFVQTQAVYDVESAKRFMDAMSYLDIPVLIGLAPFKSLGMMEWMVKYVPGIVV
TEQIQTRLKQAKEKGGKEAVYRENIEIFGDLIRDLRASTKAAGIHIMAIGFEWIVPKIIE
RSGVPPNIA*
>Ga0129298_100062145
MARDFRETLKTKDFIVTAEAAPTKGSSVERSLEHIELLKDKVDALNVTDNQSSVMRYPSV
GICLLIKEHGGEAVLQVTCRDRNRLAIQADLLFAWSRGVRNVLCLTGDSIDVGDHKEAKP
VFDLESAQLIHLVHTLNSGKDMAGNELNGGTDFCIGTTATPSADPIEPQLVKVQKKLEAG
VDFIQTQAVYDLDELKRFMEFVRKHDQKVKVLLGIVPVVGAKMAQYMNDNVPGIFVPQYI
IDELAQAPKGTGITKGVEIAARLIRKAKEEKLCDGAHIMFIGKEERVPEILEAAGLL*
>Ga0129298_100062881
MKSGSNLEKILESGQFAVTGECGPPQGADRSVIERKAQFLKGNVDAVNVTDNQTSIVRMS
SIATCALLNQMGLEGTMQMVTRDRNRIAMQSDIFGAYALGIKNILCLSGDHQSFGNHPTS
KNVFDLDSIQLIHAVKQMRDEGKVLGGDEIKGVPKMFIGAAANPFADPFEFRVVRLAKKV
AAGADFIQTQCIYNMDKFEKWMQMVRDRGLHEKVHILAGVTPLKSVGMAKYMKEKVAGMD
VPDEIIERLKGAPKEKKAEEGINICLETIQRLKEIKGVHGIHLMAIEWEEMVPVIVKK
>Ga0129298_100008183
LRPEKTYSELMRELKARRFVFTGELEPEKTTDLTEIIEASKFLKGYVVACNVTDGPGAYA
YLSSLAASYILQRETGIEMVYQLVCRDRNAIALFADLLGAGALGIRNVLALTGDHPAVGD
TPDAKPVFDLDSAQLTYMIRKMVDEGVDLYGNPIHNPPKFHVGVAANAKADPLEPEILKI
ERKVKAGAEFIQTQTVFDIEVAKQFLREVNRFNIPVLIGIFPLKSYGVADFFDKNIPGAA
VPPELLEKLKRVKDLDKKIRNQKYDEVNLEVFIPFIKELKKTPAAGCHIMAVGYERLVPR
LVEATK*
>Ga0129298_100017198
MTLKEQLDSGKFSVVVELQPPKGTDLSEVFETAERLKGRVTAINVPDLQNAIMRLGSLSV
CALLKAKGMEVILNLSCSDRNRLALQSELLNAAALGLKNVLILQGDHPSIGDHFEAQAVF
DLDVMGLLGAAKRLQEGYDLMGNDLKGKPEFLIGTQVNAAAKGHVLDLEVMDMEKKIRLG
ADFFFTHSIYDVSLFENFVKKVAHFKVPIIVGITLLKSVGMARYVNKHVEGASIPDSIID
RLMKASDKRRAGIEIAGDLIRQLRPLCQGVQIIPIGWEDLVPGLLDHVGL*
>Ga0129298_100053313
VNIESKLKKVLDRGDFAVTAECGPPKGADPEVVKSKGRVLNSYVDSINVTDNQTGVVRLC
SLAACALLKAEGLDPVFQMVTRDRNRIALQSDILGASALEIRNILCLTGDHQSFGNQPQA
KGVFDIDSIQLIQTVRQMRDAAQIMRGKAMAKEAYSELMKSLSEDRFTFTGELEPVKTTN
LHETLEGAKALKGHVVAANVTDNPTAFAYMNALVPCYIIQRDVGLEAVYQVTVRDRNRLA
LVSDLLAASALGIKNVLALTGDHIVVGDNPQAKPVYDLDSATFVYLLRKMMDEGIDLNGN
KIDQPPKFCIGMAANPNADPLEPEILKIERKVKLGAHFVQTQAVYDVELAKKFMDAVSHL
KVPVLIGIAPFKSIAMMEWMVKFVPGILVPQEIQDGLKRAKERGGKEAVYEENIEIFGEL
IKQIKKTTSASGIHIMTIGFEWIVPKIIDRSGTQSG*
>Ga0129299_10221882
MADQSSFNGYLSGSNLERVLKSGNFAVTAELGPPQSADAEVIRKKAAVLRGYCDAVNITD
NQTAIVRMSSIGAGAILVSEGLEPIIQMTCRDRNRLAIQSDILGAYALGMRNILCLTGDH
QTFGNHPQAKNVFDIDSVQLIQIVKNLRDEHVFQCGDPLKGLEPRFFIGAAESPFAHPIE
FRPYRLGKKIKAGANFIQTQLVFDIAAFESFMEKVRALGLHQQAYILAGVGPLKSPAMAR
YMKESVPGILIPQELIERLEEAGRPWAGKSKDELTKEEKKARSEAWKQTGIEICIELIQK
ILKIEGVAGVHIMAIEWEEAVQPIVKGAGLYPRPVIEPLPA*
>Ga0129299_10129291
MMKSGSNLEKILRAGHFAFTGELGPPRGAHAEEVRKKAAHLKGRVDAVNITDNQTAVVRM
ASWAASLILIQEGIEPNYQMVCRDRNRLAMQADILGAAALGIRNMLCLSGDHCLFGDHPT
AKGVFDLDSIQLIRMVKQLRDEGKFQSGADVDGRPAIFIGAASNPFADPFEWRVQRLAKK
VEAGVDFIQTQCIYNMAKF
>Ga0129299_10012055
MSDKEYIVGSNLEKALKAGYFVATGELGPPQNADRKEIERKARLLKGLVESVNITDNQTA
VVRMSSISVAVILLELGIEPNIQMTCRDRNRIAIQSDLLGAYALGCRNLLCLTGDHQTFG
NHPQSKNVHDLDSISLLQMCRDMRDKKIFQCGEPIKGQEPRFFLGAAANPFADPFEFRPY
RLAKKVRAGADFIQTQLIFNVPKFAEFMRRVVDLGVHEQAYILAGVGPIKSLGAAKYMAT
KVPGMEVDPEYIERMTNCTRGLPSPAEIKAMPPKEAAEARRLRQEASEAEGIKICVEIIN
ECKKIEGVAGVHIMAIEWEEAVDEIVKQAQIGPRYDPARQQPTPAN*
>Ga0129299_10253791
MADEQSNGAKAGSNLEKILRAGMFAVTAELGPPQGADPDEIRRKARLLKGAADAVNLTDN
QTAIVRMSSIAAGLLALAEGLEPVVQMTCRDRNRLAMQSDLLGAYALGVRNVLCLTGDHQ
SFGNHPTAKNVHDLDSVQLIQMLKNLRDEGCFQCGDKVKGICPRFFIGAASNPFGDPFEF
RPYRLAKKVAAGADFIQTQLIYDIPRFREFMK
>Ga0129299_100126215
MADTNNGYKSGSTLEKILRAGKFAATGELGPPKNADAEVIRKKASLLKGIVDGVNITDNQ
TAIVRMSSIAAAALCVQSGVEPIMQMTCRDRNRLAMQADMLGAYALGIRNLLCLSGDHQQ
FGNHPMAKNVYDMDSMSLLQMVKGLRDGPHFQCGEEIKGVNPRFFIGAAENPFADPFEFR
PYRLAKKVQAGADFIQTQLIYNVPRFKEFMKRVVDLGIHEKVYILAGVGPIKTAAAAKYM
RDQVPGMDVPDEIVERMEAAGKGIEDKKAKAEAMREEGIKICVELIQQMREIPGVAGVHI
MAIEWEEAVRPIVERAGLLPRPTV*
>Ga0129302_100154411
MTEDRSNGYKSGSNLEKILRAGHFAVTGELGPPQGADPEHIRRKARLLQGVTDAVNFTDN
QTAIVRMSSIAAALLAQAEGLEPVVQMTCRDRNRLAIQADLLGAYAVGLRNLLCLTGDHQ
SFGNHPMMSEQSNLEKILSSGKFAVTAEIGPPRGADPTEMIELARKIKGSADAFNLTDNQ
TAIVRLSSIGSAVLLMKEGIEPVIQMTCRDRNRIALQSDLLGASAIGVKNVLCLTGDHHT
FGNEKSAKGVFDLDSISLLNTFKNMRDTKKQLSGEELDSAPNIYLGAAENPFATPYEYRA
IRMAKKVKAGAQFIQTQAIFDLDWFERWMAEVRKMDLHEKVHILGGVIPVKSAGALRYMK
NKVPGMIVPDALIGRMNRAEDKKEEGIQICIEMIERLKQIEGVHGVHIMAVMWEQIVPRL
VTDSKLMPRTSV*
>Ga0129302_100069014
MKSGSNLEKVLTSGQFAVTAECGPPKGTSAEVVKRKGEMLKSCCDALNVTDNQTAIVRMS
SISGCVLLKGLGVDPVMQMVVRDRNRIAIQSDILGAVALGIRNMLCLSGDHQKFGNHPSA
KGVYDIDSIQLIQIVKRMRDEKKFLNGEDISGEVPLFIGAAANPFADPFEFRVRRLAKKI
KAGVDFIQTQAIFDVERFSRWMAMARDEGLHEKAYILAGVIPIKSAGMARYMASNVAGIT
VPKEIVSRMAGAKDAKEEGIKIALEIIEQVRAIKGVHGVHIMAVAWEDIVPVIVERAGLM
PRPRL*
>Ga0129302_100003931
VKSGSNLEKVLEAGHFAVTAELGPPKGADAEVISKKTDILKDCVDAVNITDCQTAVVRMS
SIAAAAILVSKGLEPIIQMTCRDRNRIAIQSDLLGASALGIKNLLCLTGDHQKFGNHPQS
KNVFDLDSIQLIKMIKDMRDEKKFQCGEEIEVEPRFFVGAAENPFSDPFEYRALRLAKKV
EAGIDFVQTQIVYNVEKFAKWMEMVRELGLHKKVYILAGVAPLKSVGMAKYMKSCVPGMD
VPNEVIERMVAVGKEGAKEEGKNICVDIIEQVKKIKGIAGVHIMAVEWEEVVSGIVEKAG
FLPRPKASG*
>Ga0129302_10055484
MSDLKSGSNLEKVLRAGHFAFTGECGPPQGADVEAVRKKAAHLKGCVDAVNITDNQTAVV
RMSSWAASLILLQDGVEPNFQMVCRDRNRLAMQSDILGAYAHGIRNMLCLSGDHQKFGNH
PESKNVFDLDSIQLVNMVKTMRDEGKFLNGQEIETPPKLFIGAASNPFADPFDFRPYRLA
KKVAAGADFVQTQCIYNMEKFREFMKRAVDMGLHEKCYILAGVTPMKSVGMARYMAKQVP
GMDVPDSLIKRLQGAGKGKVAEEGIRFALEQIEEFKAMEGVSGVHLMAIEWEHRVPEISE
RAGMLPRPEL*
>Ga0129302_10049541
MSAIETRTPSKLEKILAASHLAVTSECGPPRGSDPEAITRKAAMIKDHVDAINVTDNQTS
VTRLCSLASCIHIKLMGLEPILQMVCRDRNRIALQSDILGAASFDIFNMLCLSGDHQRFG
DCPGGQNVFDIDSMQLLQTVRYMMDDGKFLGGDDIKRPPRMFVGAAANPFADPFEIRVPR
LAKKVAAGAEFIQTQCIYN
>Ga0129302_10322373
MATQFREILKTKDFVVTAEAGPKKGADVSKTIEDIELLKDKVDGLNVTDNQSSVMRYPSL
GICLLIKEHGGEPILQVTCRDRNRLAIQADLLFAYSRGVNNVLCLTGDSIDVGDHKEAKQ
VFDLDSVQLIHLVHTLNSGKDMAGNELNGGVDFCIGTTATPSADPLEPQFIKVEKKLNAG
VSFIQTQAVYEVDELKRFTEFVRNIDGKVKILAGIVPVIGAKMAAYMNDNVPGIFIPPYI
IDELAQAPKGTGVAKGIEIAARMIRQLKEEKVCDGVHIMFIGREERVPEILEAAGLL*
>Ga0136557_10004369
VELQTDSKLERVLKSGHMAVTSECGPPRSNDPEAIITKADLIKDHVDSINITDNQTSVTR
VCSLAACIHVKQMGLDPVLQMVVRDRNRIALQSDLLGAATFGINNVLCLSGDHQSFGDSP
SAQNVFDIDSMQLLQTVRLMRDEGKFLSGDEIKKPPRMFVGAAANPFADPFAIRIPRLAK
KINCGAEFIQTQCIYNIPKFERWMEGVRERGLHKKVFIIAGITPMRSLGMAKYMRRAVPG
MDVPEELIARLEGVEKHKQSEEGIAFAIETIQRLKEIEGVAGFHIMAIEWEQKVPEIVEQ
SGLYPRPVID*
>Ga0136557_10016085
MSNETHANSASNLEKVLKAGEFAFTGELGPPRGTDTKEVREKAKFLKGNVDSVNITDNQT
AVVRMSSWAASLLIMEEGLEPNYQMVCRDRNRLAMQADILGGSAMGIRNMLCLSGDHQQF
GDHPDAKGVFDIDSTQLIALVKQMRDEGIFLSGGEIEHPPKMFIGAASNPFAEPYEWRVN
RLAKKIEAGADFIQTQCIYNMERFREFIHVANEEGLTEKVYILAGVTPMKSVGMARYMKS
KVPGMDVPDGIIDRLKGVDKGKVADEGIKIACEQIQEFKEMKGVHGVHMMAIEWEHKVPE
IAEMAKVLPRPDYR*
>Ga0136557_100059113
MKTDSNLEKVLNAGHLAVTSECGPPRGAIPAEVVKKCGYLKGVVDAVNITDNQTAMVRMS
SFAASVLTKQQGLHPLLQMVTRDRNRLAMQADILGAYSLGIDTILCLSGDHTKFGDHPMA
ANVHDIDSIQLIQMVKQMRDEGKFQGGADLKGEPPKMYIGAAANPFADPFELRVMRLAKK
INAGADFIQTQCIFNVDKFEKWMEGVRDKGLHEKTHILAGVTPMKSVGAARFMRNKVPGM
DVPQDVVDRMAAVPKEQQPEEGVKICIETMERLKKVEGVAGFHIMAIEWEEKVEEIVKGA
GLYPRPQV*
>Ga0136557_10024074
MKSGSNLEKVLEAGHFSVTAECGPPRGADADHVRKKAGFVKDNVDACNVTDNQTSVVRMS
SLAGCLLVKEVGVEPLIQMVVRDRNRIALQSDLLGASAMGVRNLLCLSGDHQKFGDDPQA
KNVFDIDSMQLIHMAKTMRDDGVFPSGEELKGVPRFYIGCAVNPFADPYEIRVARLKLKM
EAGADFVQTQCIYNMDTFKRYMEDAKKQGLHEKIKILAGVTPLKSAGMAKFMNKFVAGID
IPDDIIKRIADEPKEKQAAKGIEICIEQIGELKEMEGIAGVHVMAIEWEEKLNEIIGGAG
LLPRPMVD*
>Ga0136651_100010067
MSEYKSGSNLEKVLKAGHFAFTGECGPPQGANVEKLKEKAQHLKGMVDAVNVTDNQTAVV
RMSSWAASLILLQEGLEPNFQMVCRDRNRLAIQSDILGVYSHGIRNMLCLSGDHQKFGNH
PQAKNVYDIDSMQLIHAVKTMRDEGVFLNGEKIDVPPRLFIGAACNPFADPFEFRVYRLA
KKIDAGADFIQTQCIYNMDKFREFMKRVVDMGLHEKCYILAGVTPMKSIGMARYMAKQVP
GMDVPDSLIKRLQGAGKGKVAEEGIKFALEQIEEFKEMEGVAGVHLMAIEWEHRVPEIAE
RAGMLPRPKL*
>Ga0136651_100017857
MSVKTPSRLEKVLDSGQLAVTSECGPPRGSDPEAITRKAEMIKEHVDAINITDNQTSVTR
LSSLASCIHLKLMGLEPILQMVVRDRNRIALQSDILGAASFDIHNILCLSGDHQTFGDSP
QGQNVFDLDSMQLIQTVRLMRDEGKFLGGDPIKRPPAMFVGAAANPFADPFEIRVPRLAK
KIAAGVEFIQTQCIYNLDKFELWMKQARDRGLHEKVYILAGVTPFKSAGMAKYMKNRVPG
MDVPDEVVKRMAGVPKEKQAQEGINICVETIQRLKELEGVSGFHIMAIEWEEKVPEIVER
SGLYPRPKDL*
>Ga0136651_100474604
MSTAVTTKTPSKLEKILAAGHLAVTSECGPPRGSDGEAIAKKAEMIKDHVDAINITDNQT
SVTRLCSLAACIRLKLMGLEAVLQMVVRDRNRIALQSDILGAASFDINNILCLSGDHQVF
GDNSRGQNVFDIDSMQLIQTVRYMRDEGKFLGGDEIKRPPRMFVGAAANPFADPFDIRVP
RLAKKIAAGAEFIQTQCIYN
>Ga0136651_100111902
MSETKTPSKLEKILSSGQLAVTSECGPPRGSDPEVIRKKAQMIKDHVDAINITDNQTSVT
RLCSLAACIHLKLMGLEPVLQMVVRDRNRIALQSDILGAASFDIHNILCLSGDHQKFGDN
PQGQNVFDIDSMQLIQTVRLMRDEGKFLGGDDIARPPKMFVGAAANPFADPFEIRVPRLA
KKVAAGAEFIQTQCIYNVDRFKEWLKGVVDRGLHEKVYILAGVTPFKSAGMAKYMKNRVP
GMDVPDELVKRMSGVPKEKQPEEGLSICVETIEQLKEVEGVSGFHIMAIEWEEKVPEIVE
RSGLYPRPSVGE*
>Ga0136651_100024932
MELKSGSNLEKILRAGHFAFTGELGPPRGANDAAVREKAKFLRGMVDSVNITDNQTAMVR
MSSWAASLVALQEGLEPNYQMVCRDRNRLAMQSDVLGAYALGIRNMLCLSGDHQQFGDHP
RAKSAYDIDSTQLIQMVRKMRDEAKFQGGAEIDTPPKMFIGAAANPFADPFEWRVHRLAK
KVKAGADFIQTQCIYNMDKFRRWIQQANDMGLTEKVFILAGVTPMKSVGMARYMKLKVPG
MDVPDEIIKRLQGVDKKKVADEGIRIACEQIAEFREMKGVAGVHLMAIEWEHKVPEIAER
AGMLPRPQV*
>Ga0136651_1000033422
MSSKDNGYLVGSNLEKMLRAGHFVVTGELGPPQSADPEVIREKAALLKGLVDAVNITDNQ
TAIVRMSSIGAGTLVLQEGLEPVIQMTCRDRNRLAIQADLLGASALGLKNLLCLTGDHQI
FGNHPTAKNVYDMDSLQMVHMMKEMRDKAVFQCGDEMKGQTASFLIGAAAAPFADPTDFR
PLRLAKKIRAGANFIQTQLVYDVKEFAIYMEKVRELGVHKEAYILAGVGPLKSPGMAKYM
KKNVPGILVPDEVIDRMLEAGKEWAGKKAKDLAPEEKKARSKAWQTEGIQVCIDLIKDIK
KIEGVAGVHIMAIEWEEAVKPIVEGAGLYPRPEVK*
>Ga0136651_100110673
MKSDSNLERVLNAGHFAVTAELGPPKSADPEVIRKKAGILKGCADAFNVTDGQTAVVRMA
SWAACLMQKEAGLDPIVQMTCRDRNRIALQMDVLGAAALGINNILCLSGDHVSFGNHPMA
KGVYDLDSIQFVKMVKDMRDEKKFQCGEEMKVEPRLFIGAAANPFADPFDHRPYRLAKKV
AAGADFIQTQIVFNVPKFREYMKRVCDLGLHEKVYILAGVSPIKSSGAARYMATNVPGMD
VPQEFVDRMTAAIKGIPSLKTIEDPEEKKEVRRRRREAWEAEGIKICVEIIQQVREIPGV
AGVHIMAIEWEEAVHEIVSQAGLLPRPVVE*
>Ga0136651_100645183
MSELKSGSNLEKVLKAGHFAFTGECGPPQGANVEHLKEKYSHLKGMVDAVNVTDNQTAVV
RMSSWAASTLMVQDGLEPNFQMVCRDRNRLAMMGDILGVHAMGIRNMLCLSGDHQQFGNH
PESKNVYDIDSIMSEDRTNGYKSGSRLERVLKAGHFAVTAELGPPQSADGEVIRKKAAQL
KGYCDAVNITDNQTAIVRMSSIGAGTIVVQEGLEPIIQMTCRDRNRLAIQSDLMGAYALG
MRNVLCLTGDHQSFGNHPTAKNVHDLDSLQLVQMVVKLRDEHQFQCGDEVKGIEPRFFVG
AAANPFGDPFEWRPYRLAKKVQAGANFIQTQLIYNVPRFEEYMAKVRELGLHEKVYILAG
IGPLKSPGMARYMRDQVPGLDVPTEFVDRMTAAAAGIDKE
>Ga0136651_100130007
VISGSNLEQVLTSGQFTVTGELGPPQNGNFDVVRDKARILKGHVDAVNITDCQTAIVRMS
SLTAGLVALAEGVEPVMQMTCRDRNRIGIQSDILGASALGIKNLLCLTGDHQKFGNHPQA
KGVFDMDSIQLLGMVKAMRDDKKFQCGDEIKSHEPRLLLGAAANPFADPFE
>Ga0136651_100412621
MSEYKSGSNLERVLKGGHFAFTGECGPPQGANVEKLREKARHLKGMVDAVNVTDNQTAVV
RMSSWAASLILLKEGLEPNFQMVCRDRNRLAMQSDILGVYAHGIRNMLCLSGDHQKFGNH
PQAKNVYDIDSMQLIHAVKTMRDEGKFLNGEQIDEPPKLFIGAACNPFADPFEFRVYRLA
KKIEAGADFIQTQCIYNMDKFREFMKRVVDMGLHEKCYILAGVTPMKSVGMARYMAKQVP
GMDVPDSLIKRLQGAGKGKVAEEGIKFAVEQIEEFKEMEGVAGVHLMAIEWEHRVPEIAE
RAGMLPRPKV*
>Ga0136651_100009926
MSHLKQILEKGEFAVTAECGPPKGADSEIVLRKGDLLRDKVDAVNVTDNQTAIVRMSSLA
ACTLLRGAGLDPVLQMVVRDRNRIALQSDILGASALGIGNLLCLSGDHQSFGNQPQTVGV
FDLDSIQLLQTVKAMRDEGTILGGDRLSARPDLFIGAAANPFADPLEFRVTRLAKKIRAG
ADFIQTQCIYNLDRFKTWISTAVDRGLPEKVYILGGVTPLKSPGMARYMKNRVSGMDIPD
EIVKRMEGVPKEKQREEGIRICVETILRLKEMPGVSGVHIMAIEWEEAVGEIVERAGLLP
RPGF*
>Ga0136653_101172291
MKSGSNLERLLERGEFVVTGELGPPKGPDVEVVKKKAAMLKGNVDVVNITDNQTAIVRMS
SIAAAKLLIDEGLEPNMQMVARDRNRIAMMSDLFGAAAFGIKNMLCLSGDHQSFGNHPEM
TRPFRETLRTKDFIVTAEAGPVKGINTQKMIEHIELLKDKVDGLNVTDNQSAVMRYPSVG
ACLLIKEHSGEPILQVTCRDRNRLAIQADLLFAYSR
>Ga0136653_100319942
MTMALKAGSNLEKILTAGHFTATGELGPPQSADPEVIRHKAGYLKGYVDSVNITDCQTAV
VRMSSMAVAVMLLELGIEPNMQMTCRDRNRIAIQSDLLGASALGIKNLLCLTGDHQSFGN
HPTAKNVFDIDSMQLLRMVKDLRDEKRFMCGDLIKGVEPRFFIGAAANPFADPFDYRPHR
LAKKIAAGADFIQTQIVFNVPKFREYVKRCGDMGLLEKVYLLAGVSPIKTAGAARYMATQ
VPGMDVPQEYVDRMTGAVAGIPQEDKARRREAWEREGIQICVEVIQQVREIPGVAGVHIM
AIEWEEAVAEITERAGLLPRPTVD*
>Ga0136653_100148923
MKSGSNLEKVLTSGQFAATGELGPPKSADPEVIRHKAAFLKGITDAVNITDNQTAIVRMS
SISVGTMLLGLGVEPTIQMTCRDRNRLAIQSDLLGASALGIKNLLCLTGDHLKFGNHPTA
RGAHDLDSVQLLSMVKSMRDEKKFACGEEMDVEPRFFIGAAENPFADPFDYRPYRLGKKM
AAGADFVQTQLIYNVPKFREFMRRVCDLGLDKKGFILAGVGPIKSIGMARYMQKSVPGMD
VPEEVITRLKGVPKEKVREEGIRQCADMIREIREIPGVAGVHVMAIEWEEAVHQIMELAG
LLPRPKV*
>Ga0136653_100007584
MAKSLFDEKLADAKFLVTTEVGPPKGTDISEMLHNIDLLKDKVDAINVTDGQSSVMRLAS
LAGCLIVKERGGEPILQVTCRDRNRLALQADLLFASVRGIANVLCLTGDSVDVGDHKEAK
PVFDLDSVQLLKAIRIMEGGKDLGGNDLKGAVQFCAGASVHPAADFIEPQLIKFEKKVAA
GAQFFQTQGIYDVGSLRRFMQYASQFPVKILAGIIVLASARMARYMNENVPGVIVPQATI
DELATAEKGKGLQKGMEIAARAIRSIKAGGLCHGVHIMAVGNERLVPEILEAAGLT*
>Ga0136653_100054294
MARDFRETLKTKDFVITAEAAPIKGSSVERSLEHIELLKDKVDALNVTDNQSSVMRYPSV
GICLLIKEHGGEAVLQVTCRDRNRLAIQADLLFAWSRGIRNVLCLTGDSIDVGDHKEAKP
VFDLESVQLIHLVHTLNSGKDMTGNELIGGTDFCIGTSATPSADPIEPQLVKVQKKLEAG
VDFIQTQAVYDLDELKRFVEFVRKHDQKVKVLLGIVPVIGAKMAQYMNENVPGIFVPQYI
IDELAQAPKGTGINKGIEIAARLIRKAKEEKLCDGAHIMFIGKEERVPEILEAAGLLSKS
*
>Ga0136653_100025673
MVKAGSNLETVLESGAFAVTAELGPPKGTSRQVIERKAGDLKGCCDAMNVTDNQTAIVRM
SSLAACVMVKQMGLDPVLQITCRDRNRLAIQSDVLGAIGFGIKNILCLSGDHQKFGNHPT
AKNVFDIDSIQLIQTLKKMREEKKFLSDDTFTGDAPLFIGAASNPYADPFEFRVVRLAKK
VKAGADFIQTQGVFNVPKFKKFMEMVCDQGLDKQVHILAGLIPMKSAGMARYMRDSVAGL
EVPDELVTRMKGAKDAKEEGLKICLEIIEQLRVMPGVHGIHIMAVGWEEIVPVVVEKAGL
LPRPSFKGTENE*
>Ga0136703_10000526
MSMSNLQKVFASGAFAVTGELGPPKSAERKKIEHHAHLLKNCVDAVNLTDNQTAIVRTSS
IACGRILIEEGLDPVIQITCRDRNRIAIQSDVLGAVALGMKNILCLQGDHANFGNEPSAK
NVNDLDSMNLIQSLRKMRDEQLFIGGEKLEAPIDLFIGAVENPFADPFEYRAYRLAKKVE
AGADFIQTQAIFDMDRFELWMEKVRQLGIHKKIPIMAGVIPIKSLGAARYMKNNVSGMIV
PDAIIDRIKSAENKKEEGVKLCVEMIEHLKTVEGVAGVHIMAVAWEEIVPEITERAGLLP
RPKFD*
>Ga0136709_100001220
MSMSNLQKVFASGAFAVTGELGPPKSAERKKIEHHAHLLKNCVDAVNLTDNQTAIVRTSS
IACGRILIEEGLDPVIQITCRDRNRIAIQSDVLGAVALGMKNILCLQGDHANFGNEPSAK
NVNDLDSMNLIQSLRKMRDEQLFIGGEKLEAPIDLFIGAVENPFADPFEYRAYRLAKKVE
AGADFIQTQAIFDMDRFELWMEKVRQLGIHKKIPIMAGVIPIKSLGAARYMKNNVSGMIV
PDAIIDRIKSAENKKEEGVKLCVEMIEHLKTVEGVAGVHIMAVAWEEIVPEITERAGLLP
RPKFD*
>Ga0137438_10108425
MKSGSNLERVILSGNPAVTAELGPPMSAAPDEIVHKANVLKGFCDAANITDCQTAVVRIS
SIAAAFIAQREGLEPVMQMTCRDRNRIAIQADLLGAAALGLKNCLCIAGDHQKFGAAGKL
KGHPGAKNVYDVDTTQLVGILKKMRDESLQEGGDKIEVPPKFFIGATWTPMGDPMDFRPY
NLKKKVDAGAEFIQTQGIYDMELFKSQMDKARNIGALENTAMLAGIIVPKSAMMLKYMDA
NVSGVTVPKALIDRMAKAKEAAGDDKKKAKQLQEEEGIKITVELIHQALAIPGVKGVHIQ
AIDWEPAI
>Ga0153915_100185926
MTPDEHSNGYLVGSNLERVLRAGHFAVTGELGPPQSADGEVIRKKAALLRSYVDAVNLTD
NQTAIVRMSSIGAGAILVQEGLEPVIQMTCRDRNRLAIQSDLLGAYALGMRNLLCLSGDH
QTFGNHPNAKNVFDMDSIQLLQVVTAMRDQKVFQCGDAMKGQEPRFFAGAAAAPFADPVD
FRPYRLAKKVKAGASFIQTQLVYDVPAFDRFMEKVRALGVHRQTYILAGVGPLKSPAMAR
YMKKDVPGILVPDDVIERMERAGAPWAGKKADELSKEDKKARSEAWKKEGIQICIELIQA
LRQIEGVAGVHIMAIEWEEAIKPIVEGAGLYPRPVVPAAVEAAA*
>Ga0153915_102179874
MRHAVIEVEMKTKSNIEKILESGGFVVTSECGPPRGADPEVIRKKGNLLKGIVDAVNVTD
NQTSVVRMSSLSACLILKEMGFDPILQMVCRDRNRIAIQSDILGAGALGINNILCLSGDH
QKFGDHPKAKNVFDIDSIQLINTVKIMRDEGKFLGGEEIKGKPMLFIGAAENPFADPFEI
RAARLGKKAKAGVEFIQTQCIYNIERFEKWMGMVRDRGLHE
>Ga0153915_100216766
MTVGEQSNGYLVGSNLERVLRAGHFAVTGELGPPQSADSEVIRKKAVLLRGYVDAVNLTD
NQTAIVRMSSIGAGAILVQEGLEPVIQMTCRDRNRLAIQSDLLGAYALGMRNLLCLSGDH
QTFGNHPTAKNVFDMDSIQLVQMVAAMRDKKVFQCGDVFKGQEPRFFVGAAAAPFADPLD
FRPYRLAKKVKAGASFIQTQLVYDVPAFARFMEKVRALGVHRETYILAGVGPLKSPAMAR
YMKKDVPGILVPDELVERMERAGRPWAGKKPDELSKEDKKARSEAYKKEGIQICIELIQA
LRQIDGVAGVHIMAIEWEEAVKPIVEGAGLYPRPVVPLSAQAEAAS*
>Ga0153915_1000070218
MSDTQPQGFKAGSNLEKVLAAGHFAVTAELGPPKSADAEAISVKAKFLKGAVDAANITDN
QTAIVRVSSIAAGYLALQQGIEPVIQITCRDRNRIAIQSDVLGAYTLGLRNILCLSGDHQ
KFGNHPTAKNVYDMDSIQLIALLKKMRDEKKFACGDEIRSSKKAPLKEPRIFIGGAENPF
GDPLEFRAARLGKKAAAGVDFIQTQCIYDMERFEEWMRQVRNRGLHERVKILAGVTPLKS
LGMAKHMRDNVAGLSVPDYWIDRLAKAEDKAAEGIKMCVEQIERLRGIEGVAGVHLMAIE
WEDRVPEIVKGAGLLPRPVV*
>Ga0153915_100503775
MKAGSNLENILEKKLFAVSGELGPPKGNDISVIKRKADLLKGYVDAVNVTDNQTAIVRMS
SIATSSFLIQMGLEPVMQMTTRDRNRIAIQSDIFGATALGIKNMLCLTGDHHTFGNQVDA
KNVHDLDSIQLIDCVRTMRDQGTLLGGQEKIEGEIKLFIGAAENPFGDPFEFRAIRLGKK
VAAGVNFIQTQCIYDMNRFKEWMKMVRDRGLHE
>Ga0153915_100082907
MLKTYGDAFNLTDNQAATVRMSSLASSVLCLQEGAEPVLQMTCRDRNRIALQSDLLGAAA
[truncated: 161,998 more chars]
